# Supplementary material for: DELE1 maintains muscle proteostasis to promote growth and survival in mitochondrial myopathy
Source: EMBO J. 2024 Oct 8;43(22):5548–85. doi: 10.1038/s44318-024-00242-x (PMC11574132; doi:10.1038/s44318-024-00242-x)
Supplement: Supplementary file 3 — Data Set EV1 [file 44318_2024_242_MOESM3_ESM.xlsx]

## Sheet: README
Dataset EV1. Microarray transcriptomics from hearts of three myopathy/cardiomyopathy mouse models, P28 C10 G58R KI, P56 Tfam mKO, and P140 C10 S59L KI, with and without Dele1.

## Sheet: Supplemental Table - Microarray
ID	Gene	log2FC_stress_Dele1WT_G58R_heart	neglog10pval_stress_Dele1WT_G58R_heart	FDR_stress_Dele1WT_G58R_heart	log2FC_stress_Dele1KO_G58R_heart	neglog10pval_stress_Dele1KO_G58R_heart	FDR_stress_Dele1KO_G58R_heart	G58R_reversionfraction	G1 P28 C10WT Dele1+ 1	G1 P28 C10WT Dele1+ 2	G1 P28 C10WT Dele1+ 3	G1 P28 C10WT Dele1+ 4	G2 P28 C10WT Dele1KO 1	G2 P28 C10WT Dele1KO 2	G2 P28 C10WT Dele1KO 3	G2 P28 C10WT Dele1KO 4	G3 P28 G58R Dele1+ 1	G3 P28 G58R Dele1+ 2	G3 P28 G58R Dele1+ 3	G3 P28 G58R Dele1+ 4	G4 P28 G58R Dele1KO 1	G4 P28 G58R Dele1KO 2	G4 P28 G58R Dele1KO 3	G4 P28 G58R Dele1KO 4	log2FC_stress_Dele1WT_S59L_heart	neglog10pval_stress_Dele1WT_S59L_heart	FDR_stress_Dele1WT_S59L_heart	log2FC_stress_Dele1KO_S59L_heart	neglog10pval_stress_Dele1KO_S59L_heart	FDR_stress_Dele1KO_S59L_heart	S59L_reversionfraction	G1 P140 C10WT Dele1+ 1	G1 P140 C10WT Dele1+ 2	G1 P140 C10WT Dele1+ 3	G1 P140 C10WT Dele1+ 4	G2 P140 C10WT Dele1KO 1	G2 P140 C10WT Dele1KO 2	G2 P140 C10WT Dele1KO 3	G3 P140 S59L Dele1+ 1	G3 P140 S59L Dele1+ 2	G3 P140 S59L Dele1+ 3	G3 P140 S59L Dele1+ 4	G4 P140 S59L Dele1KO 1	G4 P140 S59L Dele1KO 2	G4 P140 S59L Dele1KO 3	G4 P140 S59L Dele1KO 4	log2FC_stress_Dele1WT_Tfam_heart	neglog10pval_stress_Dele1WT_Tfam_heart	FDR_stress_Dele1WT_Tfam_heart
TC0100000014.mm.2	Atp6v1h	0.773996	2.40894	0.0883	0.963474	4	0.006	-33.8028	0.148055	-0.0819447	0.198055	-0.321945	0.00805535	-0.191945	-0.201945	-0.121945	0.858055	0.728055	1.13806	0.458055	0.818055	1.99806	0.828055	0.718055	2.63691	12.4841	2.43e-10	0.978196	6.4437	6.45e-05	81.4176	0.0129734	-0.127027	0.0829734	0.0229734	0.422973	0.382973	-0.107027	2.57297	2.72297	2.81297	2.59297	1.33297	1.41297	1.57297	1.20297	0.88193	4.26361	0.0060964
TC0100000018.mm.2	Oprk1	-0.0426443	0.018272	0.9949	-0.124328	0.482276	0.673	-183.486	-0.0484232	-0.248423	0.111577	0.151577	0.101577	0.461577	-0.248423	-0.0284232	-0.208423	-0.178423	0.151577	0.171577	0.0115768	-0.348423	0.0715768	-0.168423	-0.201634	0.860121	0.319	-0.124328	0.185686	0.8661	36.6972	0.117081	-0.0329187	-0.132919	0.0370813	0.217081	0.267081	0.00708134	-0.0629187	-0.402919	-0.302919	-0.0629187	-0.0529187	0.307081	-0.132919	0.287081	-0.114566	0.82345	0.564016
TC0100000021.mm.2	Rb1cc1	-0.454176	0.464706	0.7813	0.536053	0.853252	0.4576	266.622	0.00369043	0.13369	0.30369	-0.58631	-0.50631	-1.10631	-0.76631	0.0936904	-0.88631	0.0736904	0.21369	-0.73631	0.40369	-0.14631	-0.63631	-0.0163096	-0.713696	3.52288	0.0025	-0.464668	2.13668	0.0786	29.4384	0.0761859	0.236186	-0.0538141	-0.313814	-0.133814	-0.163814	-0.313814	-0.533814	-0.693814	-0.733814	-0.703814	-0.423814	-0.563814	-0.683814	-1.03381	-0.285556	0.525538	0.71753
TC0100000022.mm.2	Fam150a	-0.0426443	0.305132	0.8736	-0.0976108	0.0928037	0.938	-124.611	0.0407791	-0.139221	-0.0692209	0.150779	0.270779	0.0807791	-0.149221	-0.139221	0.0907791	-0.0592209	-0.459221	-0.0992209	-0.109221	-0.0192209	0.560779	-0.179221	0.163499	0.458795	0.5723	0.15056	0.187287	0.8649	8.33333	-0.0307617	0.139238	0.00923831	-0.130762	-0.150762	0.219238	-0.290762	0.119238	-0.0507617	0.179238	0.239238	-0.0207617	0.159238	-0.240762	0.0792383	0.516066	1.77135	0.210023
TC0100000023.mm.2	St18	-0.0840643	0.053204	0.9829	-0.0565835	0.519562	0.6484	32.0513	0.242546	0.222546	-0.267454	-0.287454	0.112546	0.0425458	0.0225458	0.112546	-0.0574542	-0.187454	0.392546	-0.0874542	-0.0274542	-0.0474542	1.30255	0.132546	-0.0565835	0.04072	0.9598	-0.0703893	0.23188	0.8345	-23.8095	-0.00227602	-0.132276	0.037724	0.087724	-0.032276	0.057724	0.137724	0.037724	-0.112276	0.387724	-0.252276	-0.222276	-0.052276	0.147724	0.017724	-0.272376	0.687189	0.63326
TC0100000027.mm.2	Pcmtd1	-0.378512	1.27654	0.3573	-0.0840643	0.135845	0.9089	75.4717	0.225053	-0.114947	0.105053	-0.264947	-0.0249469	-0.214947	-0.104947	-0.134947	-0.844947	-0.304947	-0.0649469	-0.464947	0.235053	-0.584947	-0.294947	-0.114947	-0.464668	2.79588	0.0103	-0.286881	1.12148	0.3233	34.5125	0.0964725	-0.0835275	0.0964725	-0.123527	-0.543527	-0.233527	0.0964725	-0.473527	-0.643527	-0.493527	-0.433527	-0.653527	-0.493527	-0.543527	-0.313527	-0.41052	2.04723	0.147798
TC0100000038.mm.2	Rrs1	0.879706	1.39794	0.3106	-0.0565835	0.0189519	0.9877	104.579	0.0706649	-0.239335	0.300665	-0.199335	-0.0593351	-0.389335	0.0406649	0.220665	1.08066	1.11066	0.530665	-0.309335	0.0506649	0.390665	-0.499335	-0.189335	-0.15056	0.464073	0.5682	-0.0143553	0.15323	0.8919	90.009	0.071748	0.091748	0.141748	-0.358252	-0.038252	0.041748	-0.328252	-0.558252	-0.038252	-0.128252	-0.00825204	0.311748	0.151748	-0.248252	-0.368252	0.151047	0.0552628	0.971082
TC0100000039.mm.2	Adhfe1	0.250962	0.653256	0.6766	-0.650765	1.95861	0.1137	291.083	0.0365046	0.0665046	-0.0534954	-0.0534954	0.136505	0.0365046	-0.173495	0.236505	0.00650456	0.296505	0.436505	0.206505	-0.433495	-0.853495	-0.713495	0.0965046	-1.81967	6.70997	7.69e-06	-1.0072	4.3536	0.0022	29.8901	0.104499	0.164499	-0.0155011	-0.295501	0.414499	-0.185501	-0.505501	-1.6955	-2.0655	-1.5355	-1.8255	-1.0455	-1.0455	-1.8855	-1.3255	-0.553753	1.96668	0.163998
TC0100000041.mm.2	3110035E14Rik	0.201634	0.0775341	0.9764	-0.0976108	0.0210894	0.9862	143.614	0.490375	-0.649625	0.0703748	-0.139625	0.150375	0.170375	-0.279625	0.360375	0.180375	0.170375	0.130375	-0.509625	0.350375	0.280375	-0.0396252	-0.239625	-0.0143553	0.155896	0.8496	0.226509	0.472628	0.6752	1817	0.19656	-0.0134397	-0.24344	0.0265603	0.12656	0.00656029	-0.0734397	0.20656	-0.0534397	0.0165603	-0.0134397	0.20656	0.33656	-0.12344	0.21656	-0.284246	0.482457	0.744812
TC0100000044.mm.2	Sgk3	0.0426443	0.0564066	0.9817	0.422233	1.25493	0.292	-1033.33	-0.351045	0.278955	0.258955	-0.311045	-0.151045	-0.841045	-0.0710454	-0.0710454	-0.341045	-0.201045	0.348955	0.228955	0.518955	0.478955	-0.301045	0.158955	0.286881	1.92812	0.0521	0.163499	0.723308	0.5215	45.4545	0.0101746	0.100175	0.0101746	-0.129825	0.0201746	-0.0498254	-0.149825	0.200175	0.380175	0.150175	0.490175	0.100175	0.110175	0.140175	0.0501746	-0.0614016	0.071086	0.963647
TC0100000045.mm.2	Mcmdc2	-0.0143553	0.101494	0.9696	-0.333424	0.512579	0.6527	-1984.13	-0.0955779	-0.0655779	-0.475578	0.474422	0.0244221	-0.405578	0.264422	0.0644221	-0.485578	-0.315578	0.214422	0.184422	0.124422	-0.625578	-0.305578	-0.225578	0.15056	0.143271	0.8621	-0.189034	1.64016	0.1608	211.643	-0.373964	0.566036	-0.0839639	-0.313964	1.25604	0.216036	0.206036	-0.163964	-0.0439639	-0.353964	0.0260361	-0.313964	0.0560361	0.0660361	-0.0439639	0.0863028	0.127296	0.930157
TC0100000048.mm.2	Cspp1	-0.189034	1.16304	0.405	-0.226509	0.607127	0.594	-18.315	-0.190515	0.0394854	-0.0305146	0.159485	-0.0905146	0.139485	0.0594854	-0.0705146	-0.100515	-0.270515	-0.170515	-0.870515	0.0894854	-0.190515	-0.460515	-0.250515	-0.0426443	0.176526	0.8284	-0.263034	0.523458	0.644	-472.222	-0.146518	0.213482	-0.176518	0.0734817	-0.546518	0.333482	0.0834817	0.0134817	-0.136518	-0.456518	0.193482	-0.716518	-0.0965183	-0.326518	0.0234817	0.182003	0.42151	0.774718
TC0100000055.mm.2	Prex2	-1.14405	3.52288	0.0211	-1.23266	3.09691	0.0206	-4.92351	0.342316	-0.0176839	-0.0776839	-0.327684	0.172316	-0.227684	0.172316	-0.717684	-1.39768	-1.02768	-0.587684	-1.36768	-0.677684	-1.21768	-1.40768	-1.22768	-0.879706	3.69897	0.0022	-0.963474	3.09691	0.0178	-6.71551	-0.0389062	0.181094	0.251094	-0.508906	0.101094	-0.00890616	-0.558906	-0.768906	-0.968906	-0.798906	-0.768906	-0.908906	-0.718906	-1.09891	-0.928906	-0.231359	0.0859755	0.954408
TC0100000056.mm.2	A830018L16Rik	0.163499	0.324405	0.8653	0.0703893	0.798876	0.4858	58.3333	0.202021	-0.0979793	-0.247979	0.102021	-0.207979	0.0720207	-0.0879793	-0.297979	0.422021	0.142021	-0.127979	0.172021	-0.127979	-0.0279793	1.04202	-0.0679793	0.613532	2.21467	0.0309	-0.263034	1.18111	0.2991	131.447	-0.0238457	-0.123846	-0.0938457	0.216154	0.796154	0.186154	0.526154	0.516154	0.656154	0.486154	0.156154	0.256154	0.236154	0.256154	0.0261543	0.172252	0.149512	0.920398
TC0100000064.mm.2	Sulf1	-0.526069	1.47366	0.2858	-0.356144	1.0752	0.361	28.4091	0.0561421	0.0661421	-0.0638579	-0.0638579	0.0961421	-0.103858	0.306142	-0.493858	0.0361421	-0.833858	-0.613858	-0.453858	-0.713858	-0.203858	-0.353858	-0.403858	0.214125	0.0308171	0.9699	-0.275007	0.424581	0.7038	208.471	-0.539493	-0.579493	0.130507	0.630507	-0.889493	0.350507	-0.189493	-0.0494926	0.100507	-0.499493	0.190507	-0.839493	-0.569493	-0.419493	-0.239493	0.144309	0.900009	0.530743
TC0100000071.mm.2	Xkr9	0.321928	0.190171	0.9306	0.137504	0.302335	0.7937	60	-0.292662	-0.0826615	-0.102662	0.387338	-0.112662	0.497338	-0.242662	0.297338	0.0973385	-0.412662	0.217338	0.417338	0.0873385	0.0273385	0.587338	0.347338	-0.0840643	0.0993052	0.9053	0.0703893	0.0259491	0.9817	188.333	0.27876	-0.0312398	-0.28124	-0.0212398	-0.28124	0.00876021	-0.22124	-0.0912398	-0.0812398	-0.15124	0.43876	-0.25124	-0.36124	-0.0712398	-0.0312398	0.0986432	0.916001	0.523433
TC0100000082.mm.2	Kcnb2	0.263034	0.330218	0.8623	-0.0426443	0.485054	0.6715	114.563	-0.208707	0.411293	-0.188707	-0.108707	0.131293	0.311293	0.261293	-0.0387071	0.181293	0.00129294	0.481293	-0.0687071	0.0312929	0.191293	1.18129	0.201293	-0.0840643	0.377165	0.6396	0.0426443	0.193888	0.8614	153	0.0938119	0.0238119	-0.236188	0.0938119	-0.206188	-0.116188	-0.126188	-0.396188	0.00381189	-0.0661881	0.0338119	0.00381189	-0.0161881	-0.206188	-0.126188	-0.633706	1.23558	0.382457
TC0100000092.mm.2	Terf1	-0.704872	2.35655	0.0946	-0.111031	0.0636371	0.9576	80.8348	0.00948393	0.00948393	0.259484	-0.340516	-0.180516	-0.550516	-0.290516	-0.180516	-0.980516	-0.330516	-0.400516	-1.06052	-0.0605161	-0.490516	-0.670516	-0.120516	-0.176323	1.05601	0.2345	0.226509	0.193345	0.862	247.769	-0.25456	-0.0745598	0.30544	-0.0345598	-0.44456	-0.50456	0.0154402	-0.58456	-0.30456	-0.18456	-0.0945598	-0.29456	-0.32456	-0.10456	-0.20456	-0.147149	0.158778	0.914037
TC0100000097.mm.2	Rdh10	0.604071	0.682146	0.6613	-0.189034	0.274578	0.8153	123.617	-0.0747656	-0.104766	0.325234	-0.204766	-0.324766	-1.04477	0.185234	0.325234	0.395234	0.495234	0.565234	-0.0347656	0.675234	-0.314766	-0.394766	-0.104766	-0.189034	0.676748	0.4211	0	0.199489	0.8586	100	-0.0484459	0.0015541	-0.118446	0.151554	-0.258446	-0.108446	-0.0084459	-0.478446	-0.128446	-0.328446	0.171554	-0.128446	-0.118446	-0.128446	0.161554	-0.665255	0.992214	0.486291
TC0100000101.mm.2	Tmem70	0.214125	0.830032	0.5803	0.163499	0.0843364	0.9452	25	0.250735	-0.419265	0.510735	-0.649265	-0.549265	-0.679265	-0.579265	0.0807352	0.190735	0.0707352	0.980735	0.140735	-0.269265	-0.179265	-0.969265	-0.569265	-0.286881	1.10958	0.2149	-0.0426443	0.0951763	0.9326	83.8482	0.0654083	0.0354083	0.0854083	-0.204592	-0.474592	-0.0145917	-0.114592	-0.274592	-0.394592	-0.114592	-0.164592	-0.124592	-0.144592	-0.224592	-0.184592	0.148483	0.0452293	0.977868
TC0100000103.mm.2	Ly96	-0.163499	0.128661	0.9582	-0.15056	0.0547777	0.9637	7.50751	-0.273386	0.226614	-0.0233861	0.0266139	0.746614	-0.293386	0.576614	0.0966139	-0.533386	-0.423386	0.266614	0.0566139	1.72661	0.706614	-1.04339	-0.523386	1.21412	4.10902	0.0009	0.918386	1.51999	0.1897	32.5758	-0.190841	-0.490841	0.209159	0.329159	-0.090841	-0.170841	0.359159	0.609159	1.12916	1.28916	1.72916	0.689159	0.149159	0.789159	0.919159	0.49307	1.65198	0.242462
TC0100000109.mm.2	Gdap1	-0.0703893	0.156331	0.9461	0.124328	0.285419	0.8065	289	-0.347912	0.312088	-0.227912	0.162088	-0.297912	0.352088	0.00208843	-0.157912	-0.157912	-0.0479116	-0.0779116	-0.117912	-0.00791157	-0.197912	0.482088	0.112088	0.0426443	0.114074	0.8907	0.0565835	0.182699	0.8685	-33.3333	-0.163264	-0.123264	0.226736	0.0267361	-0.273264	0.196736	-0.213264	-0.203264	-0.0332639	-0.00326394	0.0267361	-0.173264	-0.403264	0.106736	-0.203264	-0.154341	0.0163542	0.991997
TC0100000112.mm.2	Pi15	-0.238787	0.391688	0.8264	-0.565597	0.571865	0.6165	-112.613	-0.79449	0.63551	-0.18449	-0.0144902	0.42551	0.30551	0.17551	-0.43449	-0.28449	-0.39449	-0.0944902	-0.52449	-0.35449	0.37551	-0.63449	-0.18449	-0.31034	0.450751	0.5782	0.613532	0.0416751	0.9707	373.833	-0.640496	-2.0005	-0.980496	1.3795	-1.5705	-1.5805	0.529504	-1.0505	-1.3105	-1.2705	-0.670496	-1.1805	-1.2905	-0.510496	-0.790496	-0.00977139	0.147502	0.920924
TC0100000113.mm.2	Crispld1	-0.201634	0.667158	0.6692	0.0426443	0.0544329	0.964	123	-0.114147	-0.164147	0.175853	0.0758528	0.355853	-0.424147	-0.174147	0.0158528	-0.0741472	-0.404147	-0.274147	-0.144147	-0.0741472	0.0458528	0.0558528	-0.144147	0.356144	0.617803	0.458	-0.0703893	0.124591	0.9117	117.007	-0.403106	-0.0531057	-0.253106	0.526894	-0.0531057	0.0468943	0.166894	0.366894	-0.0531057	0.226894	0.116894	-0.163106	0.0868943	-0.183106	0.226894	0.21455	0.000175143	0.999867
TC0100000115.mm.2	Tfap2d	0.189034	0.0506588	0.984	0.201634	0.134067	0.9099	-7.14286	0.575252	-0.314748	-0.264748	-0.194748	-0.154748	0.335252	-0.154748	-0.114748	-0.0447475	-0.244748	-0.0847475	0.0552525	0.135252	-0.0947475	0.175252	-0.584748	0.0703893	0.0463369	0.9547	0.0285692	0.452348	0.6867	60	-0.029136	-0.039136	0.240864	-0.209136	0.210864	-0.099136	-0.079136	-0.159136	0.060864	0.150864	0.000864023	0.110864	-0.049136	-0.119136	-0.489136	-0.00437339	0.00193156	0.998788
TC0100000116.mm.2	Tfap2b	0.111031	0.343614	0.8549	0.263034	0.346787	0.7616	-150	-0.386378	0.143622	-0.186378	0.323622	0.123622	0.113622	0.0736217	0.403622	0.0836217	0.103622	-0.446378	0.893622	0.243622	0.00362174	0.743622	0.483622	-0.189034	1.14569	0.2019	-0.333424	0.840132	0.4546	-68.0272	0.513866	-0.116134	-0.486134	-0.0961341	0.293866	-0.106134	-0.206134	-0.506134	-0.166134	-0.146134	-1.05613	-0.526134	-0.416134	-0.0661341	-0.466134	-0.595536	1.82904	0.195688
TC0100000125.mm.2	Mir206; Mir133b	-0.0565835	0.214528	0.9194	0.0565835	0.106016	0.9299	204	0.037282	0.247282	-0.182718	-0.142718	0.137282	0.277282	-0.212718	-0.202718	-0.072718	-0.022718	-0.112718	-0.182718	0.247282	-0.212718	0.317282	-0.152718	-0.0285692	0.0723217	0.9298	-0.0840643	0.0252581	0.9823	-188.679	-0.123602	-0.0836016	0.116398	0.0763984	-0.123602	0.0663984	0.166398	0.0863984	-0.0736016	-0.133602	0.0263984	0.216398	-0.0836016	0.0263984	-0.0536016	-0.139028	0.581316	0.687902
TC0100000127.mm.2	Il17a	0.0143553	0.274824	0.8903	0.0143553	0.0409586	0.973	0	-0.0355839	-0.195584	-0.305584	0.424416	-0.515584	0.494416	-0.145584	0.244416	-0.335584	-0.115584	0.0144161	1.02442	0.0844161	-0.00558395	0.304416	-0.175584	0.111031	0.358129	0.6562	0.201634	0.285586	0.7989	-87.5	-0.311723	0.228277	-0.191723	0.198277	-0.0317233	0.128277	0.608277	0.428277	0.188277	-0.0217233	-0.0817233	0.0282767	0.208277	0.468277	0.768277	-0.117051	0.29231	0.847275
TC0100000129.mm.2	Paqr8	-0.641546	1.58004	0.2502	-0.250962	0.752763	0.5101	55.5222	0.161779	0.101779	-0.238221	-0.0582208	-0.428221	-0.288221	0.391779	0.211779	-0.568221	-0.648221	-0.698221	-0.208221	-0.808221	0.0517792	-0.338221	-0.238221	-0.464668	1.17198	0.1935	0.111031	0.0890556	0.937	129.053	-0.257505	0.482495	0.132495	-0.577505	-0.0875053	-1.01751	-0.527505	-0.637505	-0.557505	-0.487505	-0.427505	-0.00750525	-1.05751	-0.427505	-0.447505	-0.170816	1.07387	0.450159
TC0100000131.mm.2	Efhc1	-0.0426443	0.0212262	0.9943	0	0.274497	0.8153	100	0.215021	-0.334979	0.125021	-0.0649788	-0.0549788	0.265021	-0.00497876	-0.134979	0.175021	0.0650212	-0.124979	-0.134979	0.0150212	-0.0249788	-0.244979	-0.0949788	0.111031	0.416915	0.6058	0.0703893	0.0816551	0.942	37.5	0.0357032	0.205703	-0.254297	-0.0242968	0.0857032	0.0657032	0.275703	-0.0542968	0.00570316	0.285703	0.195703	-0.0442968	0.155703	0.155703	0.425703	-0.135272	0.367565	0.807906
TC0100000133.mm.2	Tmem14a	0.226509	0.407379	0.8165	-0.275007	0.462433	0.6842	202.09	0.0234942	-0.0765058	0.0934942	-0.0465058	-0.106506	0.203494	0.0934942	-0.306506	0.193494	0.253494	0.703494	-0.446506	-0.236506	-0.0265058	-0.336506	-0.286506	0.238787	0.994391	0.2582	0	0.0307239	0.9784	100	-0.367975	-0.217975	0.252025	0.232025	-0.107975	-0.157975	-0.127975	0.222025	0.232025	0.152025	0.282025	-0.217975	0.102025	-0.0679752	-0.287975	-0.17358	0.743097	0.604875
TC0100000135.mm.2	Gsta3	-0.0285692	0.022505	0.994	1.05658	2.27572	0.0708	5608	-0.38974	0.39026	-0.0897397	-0.0197397	-0.66974	-1.60974	-0.32974	0.21026	-0.21974	-0.12974	-0.0297397	0.19026	0.83026	0.35026	-0.26974	0.71026	1.95233	4	0.0014	0.111031	0.235376	0.8321	97.2125	-0.810046	0.0399542	1.01995	-1.42005	-0.440046	-0.410046	-1.35005	1.23995	1.69995	1.49995	2.08995	-0.420046	-0.330046	-1.07005	-0.160046	-0.248967	0.625317	0.663134
TC0100000137.mm.2	Khdc1a	0.226509	0.0569509	0.9816	-0.214125	0.344573	0.7631	181.136	-0.0758721	0.0641279	-0.00587212	0.0141279	0.864128	0.384128	0.534128	0.0241279	-0.625872	0.434128	0.274128	0.0641279	0.314128	-0.00587212	0.644128	0.144128	0.124328	0.470698	0.563	-0.111031	0.274987	0.8065	182.305	-0.0531508	0.0668492	-0.0131508	-0.00315083	0.296849	0.0268492	0.456849	-0.0631508	0.446849	0.236849	-0.0631508	-0.0431508	0.356849	-0.0131508	0.336849	0.280638	0.41953	0.776341
TC0100000140.mm.2	Khdc1c	-0.0840643	0.114017	0.9649	-0.189034	0.553774	0.6277	-116.959	-0.137558	0.0824418	-0.0175582	0.0624418	0.582442	0.302442	0.202442	-0.0675582	-0.257558	0.0524418	0.222442	-0.227558	0.292442	0.0224418	0.112442	-0.167558	0.0703893	0.294136	0.7149	-0.344828	0.771343	0.4929	525.197	-0.0710901	0.0589099	-0.0410901	0.0489099	0.30891	0.0689099	0.44891	-0.0710901	0.43891	0.17891	-0.16109	-0.0810901	0.36891	-0.00109013	-0.0910901	0.00848832	0.0540173	0.971922
TC0100000143.mm.2	Khdc1b	-0.189034	0.35714	0.8465	-0.298658	0.112946	0.9256	-52.2648	0.021294	0.061294	-0.098706	0.011294	0.541294	0.441294	0.281294	-0.178706	-0.508706	-0.078706	-0.248706	0.181294	0.751294	0.071294	-0.168706	0.181294	0.0143553	0.284749	0.7238	-0.214125	0.218029	0.8449	1479.31	-0.0477889	-0.117789	-0.187789	0.302211	-0.0377889	0.152211	0.0422111	-0.617789	0.202211	0.112211	-0.267789	-0.417789	0.432211	-0.107789	-0.147789	-0.121327	0.291388	0.847715
TC0100000159.mm.2	B3gat2	-0.0143553	0.0753073	0.9776	-0.163499	0.542269	0.6344	-982.143	-0.150943	0.0290565	-0.140943	0.229057	0.0190565	-0.140943	-0.0209435	-0.180943	-0.230943	-0.100943	0.189057	-0.0209435	-0.170943	-0.380943	-0.120943	-0.300943	0.137504	0.462307	0.5695	0.0976108	0.259243	0.8156	30	0.124934	-0.115066	-0.0250658	0.00493422	0.0149342	-0.305066	-0.155066	-0.135066	0.584934	0.324934	-0.175066	-0.0550658	0.194934	-0.0350658	-0.255066	-0.0241764	0.354295	0.814736
TC0100000164.mm.2	Col9a1	0.333424	0.206419	0.9225	-0.111031	0.159706	0.8917	128.49	-0.259933	-0.409933	-0.209933	0.630067	0.320067	0.640067	-0.279933	-0.269933	-0.00993274	-0.169933	0.400067	0.100067	0.110067	-0.539933	0.640067	-0.239933	-0.0143553	0.288108	0.7206	-0.0565835	0.230106	0.8357	-288.462	0.0131943	-0.106806	-0.286806	0.313194	0.0631943	0.253194	-0.236806	-0.116806	-0.00680572	-0.00680572	-0.296806	-0.196806	0.0231943	-0.0468057	-0.00680572	-0.238405	0.704736	0.62484
TC0100000171.mm.2	Lmbrd1	-0.321928	0.809108	0.5907	-0.0285692	0.266241	0.8209	90.1961	-0.0720391	0.107961	0.247961	-0.352039	-0.232039	-0.772039	-0.132039	-0.0620391	-0.712039	-0.0920391	0.00796095	-0.492039	-0.142039	0.0479609	-0.382039	-0.212039	-0.201634	0.98464	0.2622	0.0143553	0.0274732	0.9805	107.667	0.110406	-0.0395944	0.0204056	-0.0995944	-0.0895944	0.0304056	-0.169594	-0.289594	-0.0195944	-0.149594	-0.349594	0.0304056	0.0804056	-0.229594	-0.139594	0.0680035	0.215896	0.889169
TC0100000177.mm.2	Gm9884	0.298658	0.129479	0.9582	-0.250962	0.0754623	0.9497	169.419	-0.0126111	-0.282611	-0.232611	0.417389	0.177389	0.407389	0.227389	-0.112611	-0.262611	0.177389	0.187389	0.107389	0.177389	-0.202611	1.03739	-0.102611	-0.0426443	0.0993598	0.9053	0.263034	0.982549	0.3854	786.667	-0.33238	0.33762	-0.0423796	-0.0423796	-0.40238	-0.31238	-0.26238	0.22762	-0.30238	-0.0623796	-0.10238	-0.0423796	-0.0723796	-0.33238	0.37762	-0.439851	0.78599	0.582588
TC0100000193.mm.2	Lgsn	0.333424	0.227898	0.9142	0.722466	0.629302	0.5814	-150	-0.391366	-0.0813656	0.508634	-0.201366	-0.231366	1.20863	-0.111366	0.00863441	-0.201366	0.408634	0.208634	0.0786344	1.04863	0.358634	0.928634	0.0386344	0.263034	1.44009	0.1234	0.432959	0.848018	0.4512	-75	-0.260216	-0.110216	0.249784	0.0697837	-0.0602163	-0.190216	0.399784	0.189784	0.779784	0.379784	0.179784	0.0397837	0.549784	0.429784	0.319784	-0.120113	0.0385399	0.981687
TC0100000194.mm.2	Pih1d3	-0.15056	0.106849	0.9673	0.0143553	0.110866	0.9268	110.091	0.0546811	-0.405319	0.214681	0.0646811	0.124681	-0.265319	-0.115319	-0.215319	-0.0553189	-0.365319	-0.0553189	0.204681	0.0246811	-0.185319	-0.135319	-0.375319	0.0285692	0.0985962	0.9061	0.0143553	0.190036	0.8636	50	-0.102962	0.227038	0.0670385	-0.232962	0.227038	-0.00296152	0.377038	-0.122962	-0.162962	0.277038	0.117038	0.287038	-0.202962	0.197038	0.227038	-0.0340044	0.0116762	0.99336
TC0100000201.mm.2	Khdrbs2	-0.176323	0.0291884	0.9911	-0.0840643	0.191857	0.8715	50.7983	0.257423	-0.0925773	0.267423	-0.592577	-0.382577	-0.102577	-0.342577	-0.112577	0.247423	-0.172577	-0.162577	-0.0025773	-0.352577	-0.472577	-0.262577	-0.202577	-0.344828	1.21254	0.1806	0.422233	1.5817	0.1746	259.926	0.14995	-0.16005	0.12995	-0.15005	-0.34005	-0.92005	-0.63005	-0.32005	-0.24005	-0.38005	-0.40005	-0.47005	0.00994997	0.17995	-0.51005	0.0869305	0.773042	0.589151
TC0100000214.mm.2	1700001G17Rik	-0.0565835	0.165198	0.9422	0.176323	0.345438	0.7626	438	-0.122678	0.0273219	-0.262678	0.297322	-0.0926781	0.277322	-0.482678	-0.192678	-0.242678	-0.122678	-0.0626781	0.0973219	0.0573219	-0.0926781	0.0473219	0.0173219	-0.137504	0.0655015	0.937	-0.0426443	0.109859	0.9219	67.9612	-0.323618	-0.103618	0.246382	0.116382	0.116382	-0.243618	-0.0936184	0.246382	-0.0836184	-0.153618	-0.163618	-0.143618	-0.193618	-0.0736184	-0.0536184	-0.243146	0.71143	0.62094
TC0100000215.mm.2	Rab23	0.298658	1.13668	0.417	-0.0285692	0.396856	0.73	108.525	0.213502	0.243502	0.0735023	-0.726498	0.113502	-0.456498	-0.0864977	0.0235023	0.373502	0.503502	0.563502	0.0235023	-0.0464977	0.0335023	-0.0764977	0.433502	0.214125	0.00113064	0.9989	-0.214125	0.452102	0.6869	186.207	-0.225007	-0.535007	-0.185007	0.654993	-0.185007	-0.545007	0.204993	0.00499324	0.0949932	-0.205007	-0.185007	-0.365007	-0.435007	-0.325007	-0.415007	-0.019013	0.0944571	0.950319
TC0100000216.mm.2	Dst	-0.704872	2.48149	0.0796	-0.695994	2.14874	0.0863	0.979816	0.00155238	0.271552	-0.418448	0.0615524	0.181552	0.00155238	0.291552	-0.0384476	-0.678448	-0.268448	-1.30845	-0.668448	-0.508448	-0.658448	-0.678448	-0.258448	-0.464668	2.35655	0.0238	-0.422233	1.22113	0.2838	7.85546	-0.00363905	0.0363609	-0.0936391	0.0563609	0.0763609	0.0863609	-0.263639	-0.213639	-0.723639	-0.213639	-0.643639	-0.373639	-0.183639	-0.323639	-0.453639	0.0520625	0.65153	0.649426
TC0100000222.mm.2	Imp4	0.137504	0.4698	0.7789	-0.356144	0.426664	0.7094	318.75	0.1624	-0.3276	-0.0175995	0.1324	0.1924	0.1724	-0.4676	0.1124	0.1424	-0.0875995	0.3224	0.3824	-0.5876	0.2524	-0.2776	-0.1276	0.704872	4.24642	0.0007	0.333424	1.51713	0.1905	58.7302	-0.0861251	-0.156125	0.193875	0.0238749	0.333875	0.213875	0.0238749	0.563875	0.893875	0.523875	0.773875	0.453875	0.323875	0.703875	0.613875	0.295568	1.16072	0.411248
TC0100000224.mm.2	Ptpn18	0.111031	0.107182	0.9673	0.0143553	0.193888	0.8707	87.5	-0.49757	0.27243	-0.13757	0.23243	-0.12757	0.55243	-0.0675702	0.22243	-0.0375702	-0.71757	0.57243	0.34243	-0.22757	0.12243	0.0524298	0.14243	0.163499	1.21396	0.1802	0.495695	3.1549	0.017	-241.667	-0.207975	-0.00797491	0.0620251	0.132025	-0.547975	-0.207975	-0.377975	0.182025	0.142025	0.232025	0.342025	0.242025	0.0620251	0.152025	0.0920251	0.605884	2.12998	0.132794
TC0100000226.mm.2	Prss39	-0.31034	0.0447453	0.9861	-0.238787	0.131121	0.9123	21.1864	0.233467	0.0334672	0.0434672	-0.376533	0.513467	1.16347	0.0734672	-0.126533	0.503467	-0.226533	-0.256533	-0.226533	0.223467	-0.0765328	1.01347	0.0734672	0.163499	0.485187	0.5524	-0.0976108	0.285922	0.7987	154.517	0.0792119	-0.0307881	-0.0407881	-0.0107881	0.179212	-0.0207881	0.0992119	0.189212	0.0192119	0.199212	0.0892119	-0.320788	0.0592119	-0.0807881	0.319212	-0.320995	0.832647	0.560189
TC0100000227.mm.2	Cfc1	0.163499	0.485319	0.7714	-0.0285692	0.225629	0.847	116.34	0.123183	-0.136817	-0.156817	0.143183	0.0331831	0.0331831	-0.0368169	-0.236817	0.163183	0.143183	0.163183	0.113183	-0.0968169	-0.246817	0.413183	0.0631831	-0.15056	0.589223	0.4761	0.124328	0.168834	0.8797	190.818	0.177107	-0.162893	0.147107	-0.202893	-0.352893	-0.0828929	-0.312893	-0.302893	-0.0128929	-0.222893	-0.0728929	-0.182893	-0.242893	-0.102893	-0.252893	-0.0376043	0.156909	0.915231
TC0100000228.mm.2	Amer3	-0.0426443	0.0527134	0.983	-0.0426443	0.000608438	0.9996	0	0.138741	0.0987406	-0.0612594	-0.201259	0.0287406	-0.0612594	-0.211259	-0.0412594	-0.0512594	0.0287406	-0.0612594	-0.0312594	0.128741	-0.231259	-0.0412594	-0.141259	-0.275007	1.55284	0.1014	0.0565835	0.0615303	0.9571	123.048	-0.126986	0.163014	-0.0869865	0.0330135	-0.346986	-0.0769865	-0.336986	-0.306986	-0.186986	-0.376986	-0.276986	-0.0669865	-0.446986	-0.326986	-0.246986	-0.330618	1.63921	0.246082
TC0100000230.mm.2	Arhgef4	0.0143553	0.0126913	0.9949	-0.0565835	0.128544	0.9136	484.615	-0.223177	0.176823	-0.193177	0.186823	-0.193177	0.476823	0.106823	-0.143177	0.0668228	-0.0431772	-0.213177	0.106823	-0.0431772	-0.0731772	0.446823	-0.343177	0.0565835	0.121306	0.8843	-0.604071	0.763211	0.4974	955.263	0.0586088	-0.321391	0.0486088	0.168609	0.648609	-0.0613912	0.618609	-0.341391	0.238609	0.0286088	0.288609	-0.181391	0.158609	0.528609	-0.111391	-0.181137	0.246954	0.871919
TC0100000233.mm.2	Plekhb2	-0.111031	0.279262	0.887	-0.226509	0.538201	0.6364	-96.1538	-0.0742459	-0.0642459	0.0957541	0.0357541	-0.194246	-0.364246	-0.234246	-0.164246	0.0657541	-0.234246	-0.0842459	-0.144246	-0.694246	-0.344246	-0.524246	-0.0442459	-0.422233	3.04576	0.0068	-0.0840643	0.974285	0.3892	77.6915	0.000915899	0.210916	-0.149084	-0.0890841	-0.209084	-0.0090841	-0.229084	-0.459084	-0.369084	-0.499084	-0.559084	-0.269084	-0.279084	-0.539084	-0.359084	-0.338439	0.62462	0.663615
TC0100000237.mm.2	Hs6st1	0.516015	0.501414	0.7629	0.650765	1.62525	0.1785	-32.5581	-0.222061	-0.222061	0.507939	-0.212061	-0.212061	-1.04206	-0.292061	0.137939	0.337939	0.257939	0.287939	0.297939	0.717939	1.41794	-0.472061	0.147939	0.298658	1.16241	0.1964	0.411426	2.14267	0.0782	-43.4783	-0.193986	0.276014	-0.203986	0.0660136	-0.143986	-0.653986	-0.323986	0.186014	0.176014	0.316014	0.356014	0.0260136	-0.0639864	0.0960136	0.306014	0.267536	1.06743	0.452872
TC0100000240.mm.2	Arid5a	0.0426443	0.0938266	0.9713	-0.0976108	0.0904975	0.9405	318.069	-0.0889469	-0.0189469	0.0110531	0.0910531	-0.118947	0.191053	0.121053	0.171053	0.0610531	0.00105312	-0.108947	0.191053	-0.0689469	0.161053	0.0210531	0.111053	-0.137504	0.253599	0.7517	0.0976108	0.316323	0.7778	177	0.10667	-0.27333	0.0166705	0.11667	0.22667	0.0166705	-0.13333	-0.0333295	-0.0833295	-0.16333	-0.0533295	0.27667	0.00667045	0.15667	0.0766705	0.0262392	0.135638	0.925275
TC0100000242.mm.2	Fer1l5	0.0143553	0.08302	0.9758	0.0565835	0.0698153	0.9536	-300	0.287076	-0.0629244	-0.302924	0.0170756	-0.132924	0.547076	0.177076	-0.0129244	-0.102924	0.107076	-0.332924	0.0970756	-0.0529244	0.237076	0.527076	0.00707564	0.214125	0.220187	0.7848	0.0285692	0.133417	0.9049	87.5	0.403175	-0.166825	-0.0568246	-0.276825	-0.246825	0.463175	0.0131754	0.123175	0.393175	-0.216825	-0.0168246	0.0931754	0.333175	0.103175	0.0331754	-0.052562	0.0784209	0.959445
TC0100000244.mm.2	Cnnm4	0.0976108	0.145512	0.9526	-0.176323	0.523168	0.6464	264.349	0.141821	-0.0781793	0.0218207	-0.0981793	-0.208179	0.211821	-0.158179	-0.328179	0.601821	-0.418179	0.0618207	0.0818207	0.181821	-0.798179	-0.718179	-0.148179	0.111031	0.235824	0.7693	-0.214125	0.854493	0.4475	272.414	-0.219298	-0.0692977	-0.0392977	0.280702	0.0607023	0.0807023	0.110702	-0.139298	0.150702	-0.0792977	0.320702	-0.0992977	0.000702307	-0.159298	-0.289298	-0.185136	0.634831	0.657893
TC0100000247.mm.2	Cnnm3	-0.594549	0.991826	0.4876	0.575312	0.150396	0.8978	245.078	-0.0056743	0.284326	0.0443257	-0.405674	-0.635674	-0.165674	0.744326	-0.435674	-0.255674	-0.0256743	-0.845674	-1.18567	0.204326	0.484326	-0.755674	0.0543257	0.214125	0.22636	0.7789	0.0143553	0.0408155	0.971	93.75	0.419062	-0.280938	-0.0809379	-0.160938	-0.270938	-0.110938	0.119062	0.539062	-0.180938	0.229062	-0.280938	-0.0109379	-0.170938	0.129062	-0.200938	-0.0561507	0.493544	0.737819
TC0100000253.mm.2	Cox5b	0.0565835	0.167938	0.9411	-0.333424	1.65365	0.1715	615.873	0.0823568	-0.157643	0.142357	-0.0876432	0.0623568	0.0923568	-0.137643	0.232357	0.132357	0.0223568	0.102357	-0.0476432	-0.207643	-0.247643	-0.387643	-0.277643	-0.275007	1.73518	0.0736	-0.163499	1.47756	0.2015	38.2653	-0.0410901	0.0589099	-0.0710901	0.0489099	0.20891	-0.0310901	-0.0310901	-0.16109	-0.39109	-0.29109	-0.26109	-0.14109	-0.18109	-0.31109	-0.21109	0.00151259	0.0289846	0.986626
TC0100000255.mm.2	Zap70	-0.0143553	0.149905	0.9492	-0.163499	0.547753	0.6318	-982.143	-0.146435	0.423565	-0.396435	-0.00643532	0.383565	0.173565	-0.146435	-0.0464353	-0.116435	-0.236435	0.0135647	-0.0564353	-0.106435	-0.0664353	-0.0364353	-0.206435	0.0840643	0.0841255	0.9189	-0.201634	0.0909256	0.936	317.391	0.26757	-0.23243	-0.12243	0.0375696	0.35757	0.30757	-0.0124304	-0.18243	0.14757	0.0975696	0.00756959	0.0475696	0.0975696	0.18757	0.39757	0.0106982	0.0410384	0.980508
TC0100000257.mm.2	Vwa3b	0.356144	1.11748	0.4258	-0.226509	0.384366	0.7373	151.893	-0.28011	0.18989	-0.0201097	0.0698903	0.21989	0.71989	-0.22011	0.71989	0.38989	0.37989	0.37989	0.39989	0.37989	-0.20011	0.48989	0.0698903	0.298658	0.789681	0.3559	0.286881	0.00174066	0.9994	4.34783	-0.134738	-0.214738	0.135262	0.175262	1.00526	0.195262	0.0452622	0.465262	0.255262	0.335262	0.0352622	0.105262	0.305262	0.505262	0.755262	0.242579	0.0285024	0.986626
TC0100000258.mm.2	Cnga3	-0.0143553	0.0953385	0.9708	-0.176323	0.716021	0.53	-1061.95	0.168756	-0.0212445	-0.0912445	-0.0712445	-0.0712445	0.688756	-0.121244	0.00875551	-0.0912445	-0.0512445	-0.0912445	0.0387555	-0.261244	-0.171244	0.218756	-0.261244	0.0143553	0.548214	0.5049	-0.163499	0.340369	0.7606	1171.43	0.439937	-0.130063	-0.250063	-0.170063	-0.160063	0.0999369	0.209937	-0.410063	-0.0900631	-0.0800631	-0.240063	0.169937	0.0199369	-0.180063	-0.350063	-0.16197	1.25645	0.374755
TC0100000259.mm.2	Inpp4a	-0.400538	1.07263	0.4467	0.0285692	0.416008	0.7164	108.25	-0.112034	-0.032034	0.087966	0.047966	-0.122034	-0.432034	0.067966	0.337966	-0.262034	-0.202034	-0.682034	-0.512034	-0.112034	-0.032034	-0.972034	0.167966	-0.400538	1.65956	0.0843	-0.286881	1.01954	0.3685	25.6148	0.16403	-0.15597	0.24403	-0.32597	-0.27597	0.0540303	0.23403	-0.37597	-0.44597	-0.29597	-0.47597	-0.14597	-0.11597	-0.51597	-0.37597	0.0574808	0.435542	0.768225
TC0100000260.mm.2	Unc50	0.238787	0.634138	0.6858	0.163499	0.328642	0.7757	33.3333	-0.0191482	0.0608518	0.210852	-0.299148	-0.0891482	-0.679148	-0.269148	0.0708518	0.230852	0.300852	0.500852	-0.119148	0.0308518	0.0308518	-0.369148	-0.0891482	-0.111031	0.185553	0.8192	-0.0285692	0.00187149	0.9994	73.5294	-0.258289	0.0917105	0.151711	-0.0182895	-0.0282895	0.211711	0.281711	0.161711	-0.158289	0.0217105	-0.308289	0.291711	0.171711	-0.00828949	0.171711	0.0909252	0.159648	0.913454
TC0100000267.mm.2	Lipt1	1	1.91364	0.1617	0.613532	1.48678	0.2176	47	-0.121103	-0.211103	0.478897	-0.281103	-0.151103	-0.741103	-0.651103	0.148897	0.118897	0.638897	0.968897	0.908897	-0.111103	0.428897	0.508897	0.0888969	-0.0143553	0.0296066	0.971	-0.163499	0.0919978	0.9354	-982.143	0.298606	0.138606	-0.221394	-0.301394	0.278606	0.268606	-0.201394	-0.0813942	-0.0213942	0.258606	-0.291394	-0.0413942	0.118606	0.128606	0.0886058	-0.281025	0.369769	0.80661
TC0100000268.mm.2	Mrpl30	0.575312	1.37986	0.3163	0.275007	0.0659563	0.9563	57.1429	-0.0753982	-0.365398	0.434602	-0.115398	-0.385398	-0.645398	-0.445398	0.234602	0.144602	0.554602	0.944602	0.334602	0.0246018	-0.0353982	-0.705398	-0.345398	-0.422233	2.39794	0.0221	0.15056	0.548982	0.6272	143.353	0.188318	0.0583175	-0.121682	-0.151682	-0.341682	0.0383175	-0.531682	-0.391682	-0.491682	-0.531682	-0.341682	-0.131682	-0.0416825	-0.171682	-0.161682	-0.0296183	0.0410214	0.980508
TC0100000271.mm.2	Eif5b	-0.0976108	0.669383	0.6672	0.124328	0.405276	0.7248	237.571	0.32058	-0.18942	-0.0494198	-0.13942	0.0805802	-0.70942	-0.49942	-0.0694198	-0.26942	-0.19942	-0.12942	-0.53942	0.39058	-0.48942	-0.24942	-0.0894198	-0.367371	1.92812	0.0522	-0.0565835	0.533577	0.6377	82.8912	0.190699	-0.199301	-0.139301	0.110699	0.270699	0.000699274	-0.0493007	-0.309301	-0.459301	-0.289301	-0.479301	-0.279301	-0.209301	0.110699	0.0606993	-0.152163	0.282729	0.85197
TC0100000279.mm.2	Nms	-0.226509	0.305307	0.8736	0.0565835	0.0970186	0.9351	127.529	0.209629	-0.350371	-0.200371	0.249629	-0.230371	0.289629	-0.0503714	-0.410371	-0.210371	-0.440371	0.219629	-0.220371	-0.170371	-0.0103714	-0.420371	-0.0103714	-0.176323	0.45705	0.5736	0.0285692	0.107405	0.9231	117.385	0.208706	0.318706	-0.471294	-0.191294	-0.441294	-0.0412939	0.158706	-0.311294	-0.121294	-0.161294	-0.211294	0.158706	-0.281294	0.0687061	-0.161294	-0.0410285	0.640964	0.654449
TC0100000280.mm.2	Pdcl3	1.04963	4.17457	0.0081	1.52607	4.74958	0.0019	-75.7009	-0.194753	0.0452474	0.355247	-0.294753	-0.294753	-0.334753	-0.394753	0.555247	0.975247	0.915247	1.60525	1.06525	1.06525	1.27525	1.34525	1.08525	0.163499	0.601886	0.4686	0.176323	0.186686	0.8653	-8.33333	0.0316132	0.211613	-0.218387	-0.0583868	0.111613	-0.0583868	-0.138387	0.381613	0.0816132	-0.0583868	0.211613	0.131613	0.131613	0.151613	-0.248387	0.612832	1.97121	0.163392
TC0100000282.mm.2	Npas2	0.0143553	0.245958	0.9058	1.1177	2.4318	0.0563	-11600	-0.640168	0.599832	-0.560168	0.219832	-0.000167799	0.169832	0.509832	-0.0101678	-0.130168	-0.200168	0.0098322	0.609832	0.949832	1.45983	0.559832	1.56983	0.0426443	0.000738929	0.9992	-0.321928	1.00745	0.3738	766.667	-0.0326444	-0.132644	0.0673556	0.0873556	0.137356	-0.172644	0.987356	-0.182644	0.0873556	-0.0126444	0.0873556	-0.252644	-0.0126444	0.307356	-0.242644	0.16678	0.207386	0.893432
TC0100000284.mm.2	Rpl31	0.722466	2.95861	0.0412	0.464668	1.54212	0.2014	41.5385	-0.257686	-0.167686	0.392314	-0.0576855	-0.0876855	-0.397686	-0.297686	0.172314	0.532314	0.582314	0.982314	0.572314	0.282314	0.292314	0.282314	0.212314	0.226509	0.471083	0.5626	0.111031	0.32413	0.7724	52.9412	-0.215812	-0.0658121	-0.0758121	0.304188	-0.105812	-0.195812	-0.0658121	0.0841879	0.154188	-0.105812	0.354188	-0.0258121	-0.195812	0.144188	0.0241879	0.408109	1.90241	0.177407
TC0100000286.mm.2	Cnot11	0.0143553	0.0766005	0.9768	0.0703893	0.180522	0.8783	-400	-0.107843	-0.0178427	0.352157	-0.307843	-0.377843	-0.477843	-0.197843	0.0021573	-0.227843	0.192157	0.232157	-0.437843	-0.287843	-0.137843	-0.367843	0.0821573	-0.286881	1.01547	0.2499	0.0143553	0.0772227	0.9453	105.545	0.00855444	0.208554	0.0385544	-0.301446	-0.0714456	0.108554	-0.141446	-0.231446	-0.141446	-0.261446	-0.261446	-0.0514456	-0.0514456	-0.221446	0.0685544	-0.197643	0.0605678	0.968239
TC0100000289.mm.2	Map4k4	-0.475085	1.43771	0.2971	-0.555816	2.69897	0.0378	-13.9543	-0.0590908	0.140909	-0.209091	0.100909	0.0609092	-0.339091	-0.0690908	-0.129091	-0.449091	-0.149091	-0.519091	-0.429091	-0.509091	-0.789091	-1.10909	-0.499091	-0.659925	4.16052	0.0009	-0.505891	2.74473	0.0299	19.4269	0.0993738	-0.160626	-0.100626	0.139374	-0.140626	0.129374	-0.420626	-0.710626	-1.07063	-0.590626	-0.670626	-0.930626	-0.620626	-0.630626	-0.680626	-0.200187	0.130997	0.928506
TC0100000292.mm.2	Il1r2	0.0285692	0.0319375	0.9887	0.594549	1.77469	0.1444	-2450	0.41336	0.0633597	-0.48664	-0.13664	0.0433597	-0.21664	0.10336	-0.0866403	0.58336	-0.0366403	-0.63664	0.0233597	0.69336	0.42336	0.37336	0.85336	0.137504	0.404614	0.6165	-0.0703893	0.0627831	0.9564	147.619	0.164808	0.334808	-0.0651923	-0.595192	-0.0651923	0.0548077	0.144808	-0.395192	-0.0751923	0.534808	0.604808	0.434808	-0.125192	0.0648077	-0.375192	-0.120852	0.292247	0.847275
TC0100000295.mm.2	Il1r1	-0.226509	0.803271	0.5944	-0.0143553	0.188827	0.8735	93.1858	-0.0232078	-0.0232078	-0.0332078	0.0767922	0.0867922	-0.233208	-0.103208	-0.243208	-0.283208	-0.613208	-0.233208	0.176792	-0.183208	-0.203208	-0.103208	-0.303208	-0.137504	0.757459	0.373	-0.765535	1.18575	0.297	-352.941	-0.375822	-0.595822	-0.635822	0.944178	-0.395822	-0.0158219	0.604178	-0.585822	-0.725822	-0.705822	-0.315822	-0.835822	-0.745822	-0.0758219	-0.605822	-0.0118763	0.312313	0.83619
TC0100000297.mm.2	Il1rl2	-0.275007	0.68027	0.6621	-1.63691	3.22185	0.0171	-290.92	-0.233033	0.00696708	0.396967	-0.273033	-0.0930329	-0.293033	0.196967	0.00696708	-0.543033	-0.103033	-0.193033	-0.813033	-1.89303	-0.163033	-1.44303	-1.72303	0.432959	1.55596	0.1007	-0.176323	0.343806	0.7582	132.87	-0.708291	0.461709	-0.0482909	0.0617091	0.461709	0.791709	0.211709	0.581709	0.271709	0.131709	0.861709	0.291709	0.521709	0.0917091	0.321709	0.464804	1.07636	0.44821
TC0100000298.mm.2	Il1rl1	-0.367371	0.51159	0.7567	-0.275007	0.80799	0.4807	22.7985	0.284728	-0.655272	0.184728	0.014728	0.074728	0.024728	0.424728	0.274728	-0.155272	-0.555272	-0.025272	-0.265272	-0.125272	0.114728	-0.045272	-0.325272	0.344828	0.729554	0.3896	0.238787	0.13769	0.903	33.3333	-0.0845484	-0.0845484	0.235452	-0.0945484	-0.334548	-0.134548	0.685452	0.0854516	0.0554516	0.385452	0.525452	0.185452	-0.344548	-0.0445484	0.205452	0.367524	0.800229	0.576082
TC0100000299.mm.2	Il18r1	-0.344828	0.713095	0.643	-0.879706	1.31158	0.2732	-114.734	-0.721303	0.508697	-0.0213025	-0.0213025	-1.0113	-0.111303	0.248697	0.458697	-0.431303	-0.411303	-0.221303	-0.941303	-1.3513	-0.371303	-0.371303	-1.0613	-0.495695	1.37469	0.1377	0.137504	0.473402	0.6748	134.39	0.0245099	-0.28549	0.0145099	0.20451	-0.32549	-1.10549	-0.10549	-0.44549	-0.59549	-0.46549	-0.21549	-0.22549	-0.67549	-0.13549	-0.18549	0.387059	0.677865	0.638433
TC0100000300.mm.2	Il18rap	-0.189034	0.534468	0.7441	0.263034	0.156394	0.8937	262.857	-0.0392435	0.220756	-0.0592435	-0.149244	-0.469244	0.580756	-0.209244	-0.109244	0.0107565	-0.269244	-0.419244	-0.249244	0.280756	0.230756	-0.289244	-0.109244	0.111031	0.41184	0.6102	-0.604071	2.76955	0.0294	527.632	0.0604976	-0.0195024	-0.229502	0.160498	0.580498	0.330498	0.460498	0.350498	0.230498	0.0304976	-0.0895024	-0.549502	0.190498	-0.0995024	-0.169502	0.0196749	0.292663	0.847166
TC0100000301.mm.2	Slc9a4	-0.0426443	0.164753	0.9422	-0.0285692	0.150335	0.8978	32.6797	-0.118733	0.221267	-0.518733	0.281267	-0.0487327	-0.0387327	-0.0387327	0.121267	0.0112673	0.0112673	-0.0887327	0.231267	0.00126726	-0.258733	0.131267	-0.138733	0.124328	0.733768	0.3869	0.0565835	0.0524193	0.9628	55.5556	-0.132204	0.0777964	0.0477964	-0.00220363	0.0277964	0.377796	0.197796	0.0577964	0.247796	0.327796	0.00779637	0.0877964	0.247796	0.247796	0.297796	-0.155464	0.934497	0.514605
TC0100000302.mm.2	Slc9a2	-0.189034	0.792635	0.5992	-0.594549	1.26841	0.2874	-175.024	0.902194	-0.417806	-0.287806	-0.827806	-0.0278061	0.472194	-0.487806	-0.527806	-1.10781	-0.107806	-1.23781	-0.217806	-0.897806	-0.747806	-0.557806	-1.23781	-1.0072	3.69897	0.0019	-0.250962	0.607479	0.5895	68.2253	-0.029994	-0.449994	0.020006	0.350006	0.200006	-0.479994	-0.689994	-1.08999	-1.22999	-0.949994	-0.719994	-0.179994	-0.699994	-0.769994	-0.709994	-0.606526	1.11933	0.429181
TC0100000304.mm.2	Tmem182	-0.263034	0.692504	0.6542	0.124328	0.253288	0.8302	154	-0.2769	0.1431	-0.0968996	0.1831	0.2031	-0.1069	0.0631004	-0.0168996	-0.4569	-0.4369	-0.1069	0.0831004	-0.0468996	0.2631	0.1131	0.2031	-0.31034	1.73993	0.073	-0.0426443	0.357338	0.7492	84.9515	-0.176775	0.113225	0.0732251	-0.0267749	0.0832251	-0.106775	-0.156775	-0.186775	-0.386775	-0.416775	-0.196775	-0.106775	-0.196775	-0.206775	-0.106775	-0.217778	0.865147	0.545206
TC0100000312.mm.2	Pou3f3; 2900092D14Rik	0.0285692	0.189096	0.9312	0.0143553	0.0086853	0.9946	50	-0.041421	0.128579	-0.261421	0.138579	0.138579	0.358579	-0.041421	0.188579	-0.121421	0.208579	-0.091421	0.258579	0.238579	0.118579	0.308579	-0.00142096	-0.111031	0.0328266	0.9681	0.321928	0.607127	0.5895	437.5	-0.166457	0.0235431	0.133543	-0.00645685	-0.176457	0.373543	-0.0764569	-0.0964569	-0.0464569	-0.196457	0.273543	0.283543	0.0635431	0.133543	0.423543	-0.0383224	0.320003	0.832466
TC0100000315.mm.2	Mrps9	-0.0426443	0.131885	0.957	0.0840643	0.230401	0.8441	306	0.018331	-0.021669	0.328331	-0.421669	-0.641669	-0.711669	-0.141669	0.198331	-0.711669	0.00833098	0.348331	-0.111669	-0.111669	-0.171669	-1.14167	-0.481669	-0.0426443	0.0741724	0.928	-0.226509	0.229295	0.8363	-398.86	0.0463437	0.0563437	0.0663437	-0.183656	0.286344	0.216344	-0.143656	-0.193656	-0.00365633	-0.00365633	0.0963437	0.00634367	0.0263437	0.126344	0.0363437	-0.24962	0.14653	0.921279
TC0100000317.mm.2	Gpr45	-0.111031	0.225702	0.9154	0.367371	1.2233	0.3043	491.5	0.1148	0.3448	-0.2552	-0.3052	-0.0352003	0.0347997	0.1248	-0.4152	-0.2452	-0.2652	-0.0652003	-0.0152003	0.6448	-0.2252	0.9448	0.1748	-0.0143553	0.0222764	0.9778	0.356144	1.61083	0.167	2928	-0.00811496	-0.288115	0.301885	-0.068115	-0.228115	-0.028115	-0.518115	-0.028115	0.121885	-0.048115	-0.078115	0.231885	0.061885	0.161885	-0.018115	-0.231694	0.388065	0.796239
TC0100000320.mm.2	AI597479	-0.0143553	0.0506588	0.9839	0.15056	0.427709	0.7088	1211	0.307161	-0.402839	0.237161	-0.272839	-0.422839	-0.242839	-0.292839	-0.472839	-0.0528387	-0.0228387	0.107161	-0.0528387	0.0471613	-0.302839	-0.402839	-0.122839	-0.176323	0.55705	0.4994	0.0426443	0.117589	0.9171	126.077	-0.0200266	0.219973	0.0599734	-0.310027	0.279973	-2.66215e-05	-0.260027	-0.390027	-0.0200266	-0.170027	-0.160027	-0.0300266	0.309973	0.119973	-0.160027	-0.137838	0.129318	0.929158
TC0100000321.mm.2	Rpl29	0.757023	3.69897	0.0166	0.443607	1.98716	0.1093	47.8261	-0.0819946	-0.0819946	0.188005	-0.0419946	0.178005	-0.0919946	0.00800543	0.168005	0.938005	0.508005	0.708005	0.668005	0.238005	0.728005	0.588005	0.468005	-0.505891	0.63865	0.4454	0.0285692	0.183891	0.8674	106.762	-0.542153	-0.0621533	0.0278467	0.417847	-0.602153	0.0478467	0.377847	-0.362153	-0.632153	-0.592153	0.157847	-0.00215331	-0.812153	0.0278467	0.0478467	0.454607	2.4321	0.0892454
TC0100000323.mm.2	Nck2	-0.214125	0.698536	0.651	-0.584963	2.37675	0.061	-141.667	-0.247649	0.202351	-0.0876493	0.0923507	0.132351	-0.167649	-0.187649	0.212351	-0.187649	-0.0276493	-0.257649	-0.517649	-0.427649	-0.287649	-0.767649	-0.877649	0.0143553	0.339894	0.6732	0.0976108	0.56671	0.616	-600	-0.0621382	0.157862	0.127862	-0.262138	0.117862	0.0278618	-0.332138	0.00786175	0.0578618	0.317862	0.0678618	0.117862	0.177862	-0.252138	0.487862	-0.076399	0.0145446	0.992312
TC0100000329.mm.2	1500015O10Rik	0.111031	0.891435	0.5443	0.111031	0.0741209	0.9506	0	-0.35549	0.0845102	-0.11549	0.30451	0.51451	0.0945102	0.0645102	0.0645102	1.44451	0.13451	0.0445102	0.10451	-0.41549	0.29451	0.54451	0.0945102	0.765535	1.33161	0.1482	0.263034	0.00744648	0.9956	71.4286	-0.129906	-0.449906	-0.329906	0.640094	-0.279906	-0.159906	0.590094	0.880094	0.690094	-0.0299062	0.270094	0.160094	0.0600938	0.0400938	-0.0999062	-0.228327	0.354111	0.814736
TC0100000332.mm.2	Tpp2	-0.15056	0.456056	0.7862	0.31034	1.8962	0.1235	342.182	0.266917	0.0469169	-0.253083	-0.113083	0.186917	-0.223083	0.136917	-0.0130831	-0.233083	-0.443083	-0.00308307	-0.0930831	0.386917	1.06692	0.366917	0.346917	0.659925	4.52871	0.0004	0.594549	3.52288	0.0089	12.069	0.116356	0.0463555	-0.0136445	-0.163644	0.116356	0.256356	-0.0736445	0.496356	0.616356	0.816356	0.746356	0.676356	0.546356	0.796356	0.716356	0.257834	0.430037	0.770992
TC0100000333.mm.2	Bivm	-0.176323	0.572839	0.7201	0.0143553	0.195792	0.8691	108.692	0.0127421	-0.177258	0.212742	-0.0772579	-0.267258	-0.207258	0.122742	-0.307258	-0.417258	-0.387258	0.0527421	-0.0172579	-0.327258	-0.147258	-0.357258	-0.137258	-0.226509	1.06905	0.2298	-0.176323	1.08302	0.3403	20.8225	0.0259086	0.0959086	-0.0740914	-0.0540914	0.135909	0.0659086	0.0359086	-0.00409142	-0.424091	-0.214091	-0.244091	0.00590858	-0.0940914	-0.404091	-0.144091	-0.0773852	0.0897233	0.952094
TC0100000334.mm.2	Ercc5	-0.124328	0.613679	0.6969	0.0285692	0.292345	0.8014	124.222	-0.149744	0.0402563	0.160256	-0.0697437	-0.139744	0.0102563	-0.00974369	-0.179744	-0.179744	-0.0997437	-0.0397437	-0.389744	0.0302563	0.270256	-0.129744	-0.109744	-0.516015	3.39794	0.0035	-0.226509	0.801893	0.475	51.6796	-0.090377	0.049623	0.119623	-0.090377	0.199623	0.019623	0.209623	-0.620377	-0.310377	-0.510377	-0.520377	-0.040377	0.079623	-0.020377	-0.170377	-0.129607	0.319917	0.832466
TC0100000338.mm.2	Gulp1	-0.31034	0.726304	0.6362	-0.298658	0.595166	0.6016	3.38753	0.0622604	0.12226	-0.20774	0.00226036	0.20226	0.16226	0.26226	-0.23774	-0.47774	-0.40774	0.0822604	-0.15774	-0.0977396	-0.0677396	-0.38774	0.13226	-0.356144	1.4168	0.1282	-0.250962	1.10791	0.3292	27.0108	-0.286672	0.00332761	-0.376672	0.493328	-0.196672	-0.406672	0.483328	-0.216672	-0.546672	-0.736672	-0.456672	-0.446672	-0.516672	-0.416672	-0.396672	-0.0237294	0.0549692	0.971254
TC0100000343.mm.2	Col3a1	-0.731183	0.513286	0.7558	-4.40327	4.4023	0.0031	-139.629	-0.241307	0.0186929	-0.0213071	0.208693	0.998693	0.698693	-0.101307	0.0186929	-0.171307	-0.811307	-0.661307	-1.29131	-5.21131	-0.411307	-3.19131	-4.71131	1.15704	0.497027	0.5435	0.739848	0.577574	0.6094	45.5285	-1.04975	-0.879752	-1.29975	1.36025	-1.52975	-0.359752	0.290248	0.290248	-0.0597524	-0.469752	0.390248	0.000247592	-0.749752	0.520248	0.560248	1.2009	2.39941	0.0934786
TC0100000351.mm.2	Wdr75	0.83996	2.25964	0.1076	0.773996	2.76955	0.0347	10.1266	0.127798	-0.592202	0.577798	-0.412202	-0.522202	-0.232202	-0.472202	-0.222202	0.797798	0.677798	0.897798	0.437798	0.457798	1.1278	0.467798	0.137798	0.823749	4.90658	0.0002	0.378512	1.61979	0.1652	61.039	-0.00456311	-0.124563	0.0854369	0.0354369	0.275437	0.105437	0.225437	0.615437	0.825437	0.855437	1.18544	0.435437	0.785437	0.825437	0.295437	0.558878	2.09002	0.140291
TC0100000353.mm.2	Dnah7b	0.565597	2.33724	0.0979	-0.137504	0.706859	0.536	118.939	0.073067	-0.046933	-0.216933	0.163067	0.143067	0.503067	0.013067	-0.016933	0.593067	0.553067	0.993067	0.233067	0.013067	-0.226933	0.173067	-0.316933	0	0.0355518	0.9661	-0.400538	1.7122	0.1449	inf	-0.0407147	-0.0407147	0.0692853	0.00928528	0.379285	0.439285	0.0292853	0.109285	-0.130715	-0.0607147	0.0292853	-0.000714725	-0.270715	-0.000714725	0.0692853	-0.371433	1.09617	0.439383
TC0100000356.mm.2	Dnah7c	-0.0143553	0.0538426	0.9829	0.321928	0.608183	0.5935	2625	-0.707715	-0.187715	0.762285	-0.297715	0.342285	-0.457715	0.00228528	-0.667715	0.422285	-0.467715	-0.117715	-0.457715	0.212285	0.752285	-0.00771472	-0.237715	0.545968	1.59688	0.0938	0.0143553	0.0195421	0.9859	97.8261	0.0342483	0.464248	-0.365752	-0.285752	0.564248	0.344248	0.0842483	0.494248	0.144248	0.614248	0.384248	0.504248	0.554248	0.124248	0.184248	-0.370141	0.283146	0.85191
TC0100000364.mm.2	Tmeff2	-0.201634	0.58203	0.7152	-0.31034	0.777284	0.4969	-48.3871	0.180786	0.230786	-0.139214	-0.349214	-0.0192143	-0.289214	-0.199214	-0.649214	0.0207857	-0.609214	-0.329214	-0.0392143	-0.419214	-0.449214	-0.629214	-0.749214	0.0426443	0.0553693	0.9467	-0.0703893	0.0625824	0.9565	258.73	0.128752	-0.0212481	-0.221248	0.0887519	0.468752	0.288752	0.218752	0.0587519	0.0787519	0.108752	-0.171248	0.378752	0.0487519	-0.0212481	0.778752	-0.333766	0.95579	0.504537
TC0100000372.mm.2	Sdpr	-0.344828	0.892112	0.5439	-1.1375	4.6925	0.002	-156.566	0.107391	-0.0126094	-0.202609	0.0873906	0.127391	-0.152609	-0.162609	0.267391	-0.0926094	-0.622609	-0.172609	-0.402609	-0.832609	-1.44261	-1.51261	-0.732609	-1.16993	6.47886	1.18e-05	-0.678072	3.1549	0.0163	32.5	-0.138702	-0.0687022	0.111298	0.0812978	-0.198702	-0.378702	-0.0887022	-1.1387	-1.1587	-1.2387	-0.928702	-1.0987	-0.918702	-0.848702	-0.468702	-0.18061	0.867725	0.54384
TC0100000374.mm.2	Stat4	-0.321928	1.09366	0.4366	-0.137504	0.248567	0.8334	54.5455	0.411163	-0.0888375	-0.0988375	-0.328837	-0.0488375	-0.178837	-0.288837	-0.318837	-0.588837	-0.798837	-0.148837	-0.308837	0.251163	-0.868837	-0.0888375	-0.678837	0.0976108	0.645124	0.4414	0.0143553	0.0307705	0.9784	85.7143	0.027943	0.047943	-0.382057	0.237943	-0.022057	0.027943	0.027943	-0.00205701	0.257943	0.337943	0.077943	0.287943	-0.282057	0.067943	0.027943	-0.399713	1.27857	0.36674
TC0100000375.mm.2	Stat1	-0.555816	1.07314	0.4466	-0.367371	0.128077	0.9137	29.6883	-0.450058	0.639942	-0.0400583	-0.440058	-0.270058	-0.870058	-0.350058	0.0599417	-1.46006	-0.800058	-0.840058	0.209942	-0.500058	-1.03006	-0.760058	0.369942	0.298658	1.05601	0.2345	1.09761	4.56067	0.0016	-395.652	-0.0871432	-0.00714323	0.182857	-0.107143	0.232857	-0.147143	0.212857	0.422857	0.0528568	0.0328568	0.902857	1.67286	0.922857	1.11286	1.55286	-0.566864	0.290875	0.847932
TC0100000380.mm.2	Tmem194b	-0.263034	1.06399	0.4509	0.321928	0.685501	0.5474	250	-0.134177	0.155823	0.105823	-0.154177	-0.204177	-0.354177	-0.364177	-0.324177	-0.164177	-0.214177	-0.474177	-0.314177	-0.124177	0.125823	-0.474177	0.0458232	0.0976108	0.0599818	0.9427	-0.163499	0.212327	0.8488	253.061	0.259105	-0.310895	0.0991051	-0.110895	0.0391051	-0.0108949	-0.200895	0.0791051	0.0191051	0.149105	-0.430895	0.229105	-0.250895	-0.440895	-0.130895	-0.173047	0.871308	0.542702
TC0100000381.mm.2	Hibch	0.650765	1.43652	0.2972	-0.124328	0.224317	0.8478	114.486	0.00217293	-0.367827	0.472173	-0.257827	-0.267827	-0.757827	-0.377827	-0.00782707	0.232173	0.672173	1.02217	0.332173	-0.237827	0.542173	-0.547827	-0.597827	0.389567	1.59346	0.0946	0.773996	2.49485	0.0451	-129.032	0.148339	0.258339	-0.141661	-0.341661	-0.381661	0.208339	-0.271661	0.478339	0.258339	0.258339	0.558339	0.178339	0.458339	0.738339	0.508339	0.784651	2.16873	0.125777
TC0100000383.mm.2	Mstn	-0.163499	0.56639	0.7239	0.163499	0.205651	0.8621	212	0.537191	-0.162809	-0.292809	-0.252809	-0.532809	-0.572809	-0.492809	-1.08281	0.0471909	-0.532809	-0.302809	-0.472809	-0.292809	-1.17281	-0.542809	-0.182809	-0.356144	1.81248	0.064	-0.0840643	0.172372	0.8768	74.124	-0.183816	-0.0638161	0.246184	-0.0338161	0.0861839	-0.0238161	0.156184	-0.423816	-0.203816	-0.423816	-0.583816	0.0961839	0.376184	-0.123816	-0.313816	0.00260604	0.0141311	0.992367
TC0100000386.mm.2	Ormdl1	-0.475085	0.573164	0.7201	0.0426443	0.131297	0.9123	110.692	0.228754	-0.521246	0.368754	-0.251246	-0.471246	-0.711246	-0.811246	0.048754	-0.941246	-0.641246	0.448754	-0.351246	-0.281246	-0.911246	-0.451246	-0.691246	-0.275007	2.24413	0.0292	0.0285692	0.0612802	0.9574	111.524	0.125366	-0.0546337	-0.0746337	-0.00463371	-0.0846337	-0.234634	-0.194634	-0.274634	-0.384634	-0.264634	-0.354634	-0.154634	-0.194634	-0.144634	-0.274634	-0.373501	0.887831	0.536783
TC0100000387.mm.2	Osgepl1	-0.275007	0.511026	0.7567	-0.782409	2.37675	0.0615	-141.196	0.0995198	-0.10048	0.34952	-0.47048	-0.36048	-0.44048	-0.41048	0.23952	-1.10048	-0.12048	0.37952	-0.42048	-0.80048	-1.31048	-1.09048	-1.38048	-1.56071	7.07624	4.09e-06	-0.739848	2.74473	0.0307	39.306	0.260881	0.0108812	0.0508812	-0.399119	-0.0391188	-0.0491188	-0.389119	-1.56912	-1.58912	-1.39912	-1.07912	-0.879119	-0.629119	-0.719119	-0.889119	-0.534743	1.99199	0.158956
TC0100000390.mm.2	Ccdc150	0.0143553	0.0191788	0.9949	0.124328	0.293624	0.7998	-800	-0.221636	0.00836385	0.0183638	0.168364	-0.201636	-0.111636	-0.121636	-0.0616362	0.00836385	-0.101636	0.0583638	0.0483638	0.0383638	-0.00163615	-0.181636	-0.00163615	0.0285692	0.100015	0.9046	-0.0285692	0.286593	0.7984	198.039	-0.24566	-0.15566	0.23434	0.11434	0.17434	0.19434	-0.18566	0.19434	0.0243401	0.0143401	-0.14566	0.10434	0.10434	0.23434	0.19434	0.0542095	0.105543	0.943075
TC0100000393.mm.2	Coq10b	-0.669027	0.535212	0.7434	-1.45943	2.72125	0.0373	-71.4946	0.197734	-0.0122657	0.337734	-0.742266	0.0977343	-0.842266	-0.0222657	0.407734	-0.812266	-0.252266	0.407734	-1.00227	-1.25227	-0.742266	-1.75227	-1.49227	-0.411426	1.82102	0.0631	-0.124328	0.163676	0.8836	66.7223	0.579858	-0.250142	-0.290142	-0.240142	-0.360142	0.129858	-0.690142	-0.520142	-0.890142	-0.410142	-0.860142	-0.480142	-0.420142	0.0798582	-0.810142	0.106256	0.215097	0.889382
TC0100000395.mm.2	Hspe1	0.641546	1.60906	0.2404	0.0426443	0.316503	0.7846	94.6429	0.126107	-0.323893	0.276107	-0.153893	0.0161068	-0.193893	-0.543893	0.276107	0.816107	0.446107	1.01611	0.236107	0.106107	0.836107	-0.443893	-0.183893	0.344828	2.4318	0.0208	0.378512	1.56543	0.1789	-11.1111	-0.105037	-0.0650374	0.104963	0.0549626	0.204963	-0.175037	0.00496258	0.424963	0.324963	0.254963	0.954963	0.414963	0.264963	0.524963	0.364963	0.541391	3.21721	0.0297692
TC0100000397.mm.2	Mob4	0.163499	0.0899095	0.9724	0.475085	0.614036	0.5903	-225	-0.153304	-0.0433037	0.246696	-0.0833037	-0.323304	-0.723304	0.0166963	0.626696	-0.673304	-0.0633037	0.716696	0.256696	0.426696	-0.0733037	0.366696	0.256696	-0.0840643	0.251037	0.7538	0.0426443	0.0819697	0.9418	153	-0.0791852	-0.199185	0.140815	0.110815	-0.159185	-0.139185	0.0708148	-0.369185	-0.169185	0.0308148	0.150815	-0.189185	-0.0491852	0.200815	-0.129185	-0.201846	0.242111	0.874792
TC0100000399.mm.2	Mars2	0.594549	1.72354	0.2075	0.526069	0.60415	0.5961	13.7255	0.23508	-0.25492	0.20508	-0.26492	0.10508	-0.19492	-0.25492	0.12508	0.43508	0.31508	0.71508	0.81508	0.53508	0.48508	-0.54492	0.39508	-0.389567	1.77728	0.0684	-0.189034	0.2498	0.8229	48.1041	0.0318345	0.00183449	-0.318166	0.231834	-0.148166	-0.318166	-0.0881655	-0.438166	-0.578166	-0.208166	-0.298166	-0.428166	-0.0181655	-0.318166	-0.328166	-0.381692	0.298659	0.843485
TC0100000404.mm.2	Plcl1	-0.443607	0.992679	0.4871	0.0426443	0.40849	0.7219	111.333	-0.454433	0.425567	-0.00443287	-0.104433	-0.664433	-0.644433	-0.194433	0.235567	-0.844433	-0.314433	-0.104433	-0.694433	-0.164433	-0.384433	-1.17443	-0.474433	-0.0426443	0.454817	0.575	-0.0565835	0.862646	0.4432	-32.0513	-0.257008	-0.0570083	0.472992	-0.297008	-0.357008	-0.257008	0.162992	-0.237008	-0.227008	-0.0370083	-0.307008	-0.777008	-0.237008	-0.347008	-0.397008	-0.0840057	0.46505	0.753098
TC0100000420.mm.2	1700066M21Rik	-0.0426443	0.418733	0.8113	0.124328	0.891773	0.4402	409	-0.3245	-0.2845	-0.0145003	0.4755	-0.6645	0.00549967	-0.1245	0.2055	-0.4145	-0.8945	0.1455	0.0454997	0.1555	0.1155	0.8455	0.0254997	0.0143553	0.133772	0.8715	0.545968	1.55909	0.1797	-4500	-0.292075	-0.312075	0.177925	0.317925	-0.0420754	-0.962075	-0.352075	-0.362075	0.0379246	0.0179246	-0.102075	0.0379246	-0.352075	0.267925	0.427925	0.154363	0.539842	0.710425
TC0100000422.mm.2	9430016H08Rik	0.669027	1.29843	0.3476	0.432959	0.748605	0.5129	40.678	-0.0436787	-0.203679	0.336321	-0.153679	-0.573679	-0.413679	-0.483679	0.0263213	0.416321	0.616321	0.636321	0.0563213	-0.103679	0.406321	-0.543679	-0.0136787	-0.526069	2.92082	0.0083	-0.526069	1.7167	0.144	0	0.0911766	0.161177	-0.148823	-0.128823	0.0911766	0.191177	-0.318823	-0.518823	-0.568823	-0.458823	-0.578823	-0.398823	-0.148823	-0.398823	-0.588823	-0.032098	0.168952	0.91025
TC0100000424.mm.2	Spats2l	0.214125	0.301986	0.8752	0.124328	0.160836	0.8909	43.75	0.264443	-0.175557	-0.135557	0.00444281	0.584443	0.674443	0.154443	-0.135557	0.474443	-0.0855572	0.244443	-0.00555719	0.514443	-0.565557	0.634443	0.284443	-0.15056	0.615647	0.4595	-0.565597	0.785156	0.4845	-227.273	-0.16085	-0.17085	0.0291496	0.25915	-0.11085	-0.46085	-0.0608504	0.0291496	-0.37085	-0.52085	-0.0308504	-0.61085	-0.68085	-0.000850428	-0.66085	0.2651	0.690118	0.632692
TC0100000426.mm.2	Sgol2a	0.137504	0.00397017	0.9985	0.0143553	0.197295	0.868	90	0.334433	0.144433	-0.105567	-0.505567	0.0944326	-0.0255674	0.0544326	-0.0855674	-1.03557	0.144433	0.724433	0.0544326	0.634433	-0.0655674	-0.125567	0.164433	-0.704872	3.39794	0.0036	-0.298658	0.952725	0.4001	51.6196	0.383227	-0.226773	0.113227	-0.396773	0.323227	-0.166773	0.0332269	-0.836773	-1.03677	-0.566773	-0.646773	-0.176773	-0.326773	-0.396773	-0.0867731	-0.545229	1.40725	0.320696
TC0100000427.mm.2	Aox1	-0.545968	0.232325	0.9131	0.918386	2.0655	0.0977	382.478	-0.216139	0.463861	0.233861	-0.776139	0.143861	-0.996139	0.323861	0.0438611	-0.716139	0.533861	-0.416139	-0.576139	1.46386	2.02386	0.113861	0.693861	2.64386	9.16052	8.25e-08	2.8953	9.70333	2.93e-07	-22.6667	0.199344	0.0993439	0.0893439	-0.480656	0.179344	0.329344	-0.940656	2.82934	2.72934	2.71934	2.78934	3.32934	2.86934	3.27934	3.04934	0.640371	0.968268	0.497716
TC0100000428.mm.2	Aox3	-0.0565835	0.0232375	0.994	0.378512	0.961777	0.407	880	0.306741	-0.403259	-0.243259	0.216741	-0.0132586	0.556741	-0.123259	-0.583259	0.726741	-0.253259	-0.563259	0.0667414	0.136741	-0.253259	1.97674	0.626741	-0.226509	0.994391	0.2581	-0.555816	1.47886	0.2009	-120.048	-0.164079	-0.194079	-0.124079	0.395921	0.265921	-0.404079	0.0759207	-0.634079	-0.494079	-0.304079	-0.0440793	-0.394079	-0.974079	-0.614079	-0.104079	-0.218904	0.235596	0.877398
TC0100000430.mm.2	Aox4	0.545968	1.37059	0.3193	0.238787	0.555799	0.6266	60.8696	0.344476	0.0244763	-0.305524	-0.145524	-0.415524	-0.0555237	-0.755524	-0.625524	0.514476	0.0744763	0.514476	0.454476	-0.245524	-0.435524	-0.0155237	-0.305524	0.505891	0.953895	0.2752	0.298658	1.29243	0.2571	45.2381	-0.212572	-0.0325725	0.477428	-0.382572	-0.232572	-0.362572	-0.662572	0.337428	0.637428	-0.152572	0.357428	0.397428	-0.152572	-0.112572	-0.0125725	0.133328	0.721002	0.618084
TC0100000431.mm.2	Aox2	-0.0143553	0.0916759	0.9717	0.226509	0.421017	0.7126	1817	0.511686	-0.0383137	-0.148314	-0.518314	-0.328314	0.201686	0.291686	-0.368314	-0.208314	0.241686	-0.468314	0.0116863	0.461686	0.211686	-0.168314	0.121686	-0.201634	0.714443	0.3988	0.226509	0.644932	0.5688	230.333	-0.00312921	0.0568708	0.00687079	-0.0631292	-0.243129	0.116871	0.456871	-0.273129	-0.0131292	-0.113129	-0.423129	0.356871	0.0168708	0.316871	0.586871	-0.293614	1.69047	0.231306
TC0100000433.mm.2	Bzw1	0.163499	0.537303	0.7418	0.650765	1.67572	0.1659	-375	0.0432362	-0.126764	0.153236	-0.0867638	-0.316764	-0.246764	-0.126764	0.293236	-0.166764	0.153236	0.673236	0.163236	0.0632362	0.543236	0.643236	0.333236	-0.0976108	0.505706	0.537	-0.0703893	0.376027	0.7373	27.2109	-0.0058514	0.154149	-0.105851	-0.0558514	-0.105851	-0.0758514	-0.0258514	-0.0258514	-0.185851	-0.125851	-0.145851	-0.415851	-0.175851	0.0241486	-0.105851	0.398873	1.79443	0.204524
TC0100000434.mm.2	Nif3l1	0.0840643	0.0131387	0.9949	0.0285692	0.369572	0.7479	66.6667	0.234289	-0.0557107	-0.0257107	-0.185711	-0.275711	0.114289	-0.455711	-0.645711	-0.0457107	-0.475711	0.404289	0.114289	-0.215711	-0.325711	0.504289	-0.475711	-0.0840643	0.243212	0.7622	0.163499	0.608359	0.589	312	-0.0240821	0.215918	-0.294082	0.0559179	0.0659179	0.0659179	0.0359179	0.495918	-0.134082	0.0359179	-0.104082	0.385918	0.135918	0.265918	0.185918	0.331297	0.471418	0.750655
TC0100000436.mm.2	Ndufb3	0.0143553	0.308653	0.8724	0.226509	0.58054	0.6104	-1600	0.0973571	-0.102643	0.397357	-0.552643	-0.452643	-0.952643	-0.412643	0.207357	-0.162643	0.207357	0.897357	-0.302643	-0.112643	0.307357	-0.272643	-0.242643	-0.83996	6.17587	2.03e-05	-0.263034	1.94692	0.1038	62.2363	-0.104159	0.0758407	-0.0241593	0.0458407	0.0258407	0.0658407	0.0358407	-0.814159	-0.904159	-0.854159	-0.704159	-0.204159	-0.164159	-0.474159	-0.274159	-0.158722	0.183738	0.903535
TC0100000439.mm.2	Cflar	-0.584963	1.5867	0.2483	-0.238787	0.546223	0.6329	54.2373	-0.216736	0.273264	-0.106736	0.0032637	-0.286736	-0.576736	0.133264	-0.346736	-0.436736	-0.716736	-0.566736	-0.796736	-0.916736	0.193264	-1.22674	-0.246736	-0.31034	0.363713	0.6513	-0.226509	0.501276	0.658	24.9288	-0.798985	-0.258985	0.301015	0.441015	-0.548985	-0.388985	-0.128985	-0.378985	-0.468985	0.0310154	-0.268985	-0.718985	-0.218985	-1.11898	-0.438985	-0.00756151	0.157784	0.914502
TC0100000440.mm.2	Casp8	-0.678072	1.56067	0.2554	-1.28688	3.09691	0.0207	-57.377	-0.373737	-0.00373654	-0.203737	0.446263	0.306263	-0.373737	0.496263	0.0262635	-1.02374	-0.903737	-0.683737	-0.403737	-1.07374	-0.193737	-1.92374	-1.22374	-0.0426443	0.634138	0.4477	0.163499	0.167683	0.8808	512	0.161205	-0.598795	0.121205	0.181205	-0.208795	-0.138795	0.731205	-0.118795	0.191205	0.171205	1.00121	-0.478795	-0.308795	0.251205	0.521205	0.216179	0.214838	0.889413
TC0100000442.mm.2	Stradb	0.201634	0.148986	0.95	-0.137504	0.23329	0.8423	160.606	0.371079	-0.108921	-0.198921	-0.138921	-0.248921	-0.318921	0.121079	-0.198921	0.0010786	0.201079	0.111079	-0.0889214	-0.448921	0.281079	-0.638921	-0.288921	-0.238787	1.16877	0.1942	-0.0143553	0.0601315	0.9579	93.5094	0.112228	0.0422276	-0.127772	-0.0377724	0.372228	0.172228	-0.227772	-0.317772	-0.147772	-0.137772	-0.467772	0.272228	0.202228	0.00222763	0.0522276	0.0569123	0.0881469	0.952693
TC0100000447.mm.2	Cdk15	0.15056	0.0613302	0.9804	-0.163499	0.369674	0.7479	197.403	0.50354	-0.19646	-0.20646	-0.24646	-0.30646	-0.32646	-0.0364603	-0.00646025	-0.20646	-0.27646	0.0935397	0.11354	-0.22646	-0.46646	-0.47646	-0.10646	-0.0565835	0.313006	0.6973	0.0840643	0.667966	0.5539	256	0.0578765	-0.0821235	0.217877	-0.232123	-0.0921235	0.0278765	0.0578765	-0.382123	0.0778765	0.0378765	-0.152123	0.367877	0.0878765	0.107877	0.167877	-0.108634	0.256395	0.867453
TC0100000450.mm.2	Fzd7	-0.298658	0.216168	0.9182	0.722466	2.72125	0.0367	447.609	0.182799	-0.0272006	0.232799	-0.497201	0.152799	-0.437201	0.00279941	-0.697201	0.142799	-0.0172006	-0.397201	-0.427201	0.532799	1.6928	0.332799	0.562799	0.773996	1.44855	0.122	0.613532	1.4437	0.2115	25.3521	-0.36261	-0.31261	-0.11261	0.57739	-0.28261	-1.12261	0.32739	0.64739	0.44739	0.35739	0.57739	0.42739	0.21739	-0.00261023	0.35739	-0.0994689	0.21911	0.887127
TC0100000452.mm.2	Gm973	-0.0565835	0.230697	0.914	0.545968	0.959002	0.4086	1296	-0.21848	0.20152	-0.0784798	0.0615202	-0.12848	0.52152	-0.0484798	-0.65848	-0.33848	-0.00847975	-0.0984798	-0.0884798	0.55152	-0.19848	0.51152	0.32152	0.422233	1.73049	0.0743	-0.31034	0.605548	0.5902	156.926	0.0955888	0.155589	-0.204411	-0.0744112	0.395589	-0.0544112	0.215589	0.555589	0.335589	0.515589	0.125589	-0.144411	-0.174411	0.335589	-0.0444112	0.211622	0.00579907	0.996269
TC0100000456.mm.2	Nop58	1.23266	4.26043	0.0071	0.584963	1.33536	0.2654	62.963	0.345169	-0.024831	-0.00483096	-0.414831	-0.364831	0.115169	-0.324831	0.235169	1.16517	1.26517	1.60517	0.665169	0.525169	0.655169	0.415169	0.00516904	1.15704	5.30715	0.0001	0.773996	2.95861	0.0224	42.2764	-0.0500873	-0.450087	-0.140087	0.479913	-0.230087	-0.100087	0.209913	1.12991	1.04991	0.989913	1.60991	0.569913	0.659913	1.01991	0.759913	0.535944	2.6259	0.0686119
TC0100000462.mm.2	Bmpr2	-0.695994	1.34969	0.3274	-0.0143553	0.0169604	0.9885	97.413	0.0760301	0.12603	-0.0939699	-0.12397	0.14603	-0.13397	0.11603	-0.15397	-0.60397	-0.97397	-0.65397	0.16603	0.52603	-0.54397	-0.20397	0.14603	0.163499	0.721475	0.3942	-0.15056	0.302945	0.7882	182.583	-0.115073	-0.285073	0.0649268	0.274927	-0.175073	0.144927	0.274927	0.144927	0.144927	0.134927	0.394927	-0.375073	-0.195073	0.224927	0.194927	0.165199	0.100513	0.946035
TC0100000464.mm.2	Fam117b	-0.344828	0.461301	0.7828	-0.464668	0.337714	0.769	-29.5223	-0.494539	0.865461	-0.0545388	-0.984539	-0.0845388	-1.15454	0.565461	0.255461	-0.784539	-0.0445388	-0.464539	-0.974539	-0.0445388	0.165461	-1.24454	-0.534539	0.111031	0.114922	0.8899	-1.35614	1.92082	0.1074	861.719	0.370821	-0.129179	0.0108212	-0.349179	1.06082	1.31082	-0.349179	-0.169179	0.240821	0.260821	-0.0991788	-0.0591788	0.180821	-0.299179	-0.489179	-0.644748	0.737003	0.60867
TC0100000465.mm.2	Carf	0.432959	1.41229	0.3048	0.432959	2.37675	0.0611	0	0.329416	-0.140584	0.109416	-0.400584	0.319416	-0.430584	0.119416	0.0394162	0.249416	0.429416	0.579416	0.399416	0.529416	1.02942	0.519416	0.579416	0.137504	0.34371	0.6698	-0.0840643	0.264082	0.8126	156.604	0.222221	-0.147779	0.222221	-0.387779	-0.317779	0.252221	0.222221	-0.247779	-0.107779	0.722221	0.352221	0.222221	0.262221	-0.0377792	-0.947779	-0.15797	0.106741	0.94197
TC0100000467.mm.2	Nbeal1	-0.594549	3.09691	0.0355	-0.0565835	0.0570499	0.9616	88.6124	0.142142	0.00214188	-0.0678581	-0.0878581	0.0821419	-0.177858	-0.117858	-0.447858	-0.767858	-0.667858	-0.487858	-0.607858	0.152142	-0.327858	-0.217858	-0.157858	-0.214125	1.32883	0.1489	-0.176323	0.903438	0.4231	16.5929	0.143805	0.0938051	-0.0661949	-0.196195	0.0938051	0.0638051	0.0538051	-0.226195	-0.236195	-0.156195	-0.406195	-0.186195	-0.0461949	0.0238051	-0.336195	-0.187419	0.302517	0.840872
TC0100000469.mm.2	Cyp20a1	0.0565835	0.185886	0.9325	0.0703893	0.108295	0.9287	-25	-0.0362659	-0.0762659	0.413734	-0.426266	-0.236266	-0.116266	-0.336266	-0.316266	0.113734	-0.116266	0.463734	-0.236266	-0.306266	-0.346266	-0.116266	-0.00626587	0.298658	2.03621	0.0429	0.0976108	0.234034	0.8329	69.5652	-0.107875	-0.147875	0.0921246	0.142125	-0.197875	-0.267875	-0.0278754	0.232125	0.222125	0.372125	0.562125	-0.0378754	-0.207875	0.00212455	-0.127875	0.295728	0.910812	0.525488
TC0100000471.mm.2	Abi2	-0.545968	1.52578	0.2681	-0.0285692	0.352911	0.7574	93.7766	0.000214711	0.120215	0.100215	-0.249785	-0.0797853	-0.539785	0.160215	-0.379785	-0.279785	-0.379785	-0.809785	-0.549785	-0.139785	0.560215	-0.309785	-0.279785	1.28096	7.72354	1.24e-06	0.250962	1.23136	0.2795	86.7133	-0.0443627	-0.0743627	0.185637	-0.0843627	-0.234363	0.105637	-0.0343627	1.31564	1.18564	1.25564	1.03564	0.175637	0.215637	0.385637	0.0556373	0.47791	2.4815	0.0834597
TC0100000476.mm.2	Cd28	-0.189034	0.54106	0.7396	0.815575	2.46852	0.0536	718.857	-0.445743	0.0642569	0.214257	0.0842569	0.334257	-0.345743	0.264257	-0.195743	-0.855743	0.0142569	-0.0157431	-0.225743	0.764257	1.03426	0.444257	0.914257	-0.831877	3.69897	0.0016	-0.485427	1.26043	0.2688	34.7985	-0.439512	0.340488	0.320488	-0.419512	0.230488	-0.0095117	-0.0995117	-0.859512	-1.31951	-0.769512	-0.959512	-0.429512	-0.0795117	-0.449512	-0.589512	-0.337494	1.37271	0.333746
TC0100000485.mm.2	Ctla4	-0.176323	0.156456	0.9461	-1.11103	3.39794	0.0137	-366.809	-0.880521	0.469479	-0.0205209	0.119479	-0.300521	-0.470521	-0.0905209	1.04948	-0.310521	0.169479	-0.930521	0.239479	-1.40052	-1.54052	-1.31052	-1.39052	-1.15704	3.52288	0.0024	-0.659925	1.81248	0.1258	33.4465	0.163341	0.0833411	-0.596659	0.213341	0.0133411	0.0333411	-0.356659	-1.06666	-0.956659	-1.49666	-0.526659	-0.536659	-1.07666	-0.756659	-0.506659	-0.0696925	0.0340983	0.984058
TC0100000490.mm.2	Icos	0.0426443	0.0409109	0.9878	0.15056	0.192397	0.8713	-266.667	0.121579	-0.0584214	-0.458421	0.291579	-0.0384214	0.361579	0.161579	-0.0584214	0.0615786	-0.188421	0.0215786	0.101579	0.0315786	-0.438421	0.831579	0.441579	-0.0840643	0.528855	0.5194	-0.0285692	0.283913	0.8003	65.3595	-0.0408227	-0.110823	-0.130823	0.249177	-0.130823	-0.0708227	-0.000822669	0.139177	-0.210823	-0.390823	-0.140823	-0.360823	-0.0508227	-0.120823	-0.120823	-0.0976984	0.269012	0.85952
TC0100000497.mm.2	Pard3b	-0.286881	0.575772	0.719	-0.669027	1.90658	0.1216	-105.775	0.411172	-0.018828	-0.258828	-0.238828	0.511172	-0.088828	0.111172	-0.288828	0.201172	-0.368828	-0.458828	-0.548828	-0.128828	-0.828828	-0.878828	-0.498828	-0.505891	2.95861	0.008	-0.238787	1.28316	0.261	48.4262	-0.0121424	0.107858	-0.192142	0.0778576	-0.102142	-0.132142	-0.172142	-0.462142	-0.462142	-0.492142	-0.432142	-0.192142	-0.322142	-0.672142	-0.422142	0.068419	0.324995	0.828948
TC0100000509.mm.2	Nrp2	-1.64616	3.69897	0.0141	-2.51602	7.5784	2.55e-05	-21.2581	0.0157415	0.185741	-0.454259	0.165741	0.115741	-0.174259	0.325741	-0.334259	-1.56426	-0.504259	-1.74426	-1.32426	-3.04426	-2.36426	-2.68426	-2.15426	-1.40054	6.65365	8.59e-06	-1.0635	4.94692	0.0009	16.0462	-0.0884082	-0.248408	-0.218408	0.441592	-0.0684082	0.311592	-0.00840816	-1.61841	-1.60841	-1.53841	-1.38841	-1.51841	-1.31841	-0.828408	-0.818408	-0.19582	0.455706	0.757613
TC0100000519.mm.2	Eef1b2	0.948601	3.22185	0.0317	0.356144	0.838932	0.4655	69.8925	0.0893986	-0.220601	0.279399	-0.210601	-0.360601	-0.480601	-0.410601	-0.140601	0.849399	0.919399	0.979399	0.299399	0.0993986	0.159399	-0.370601	-0.140601	0.516015	3.69897	0.0019	0.495695	3.04576	0.019	4.65116	-0.178734	0.101266	0.191266	-0.148734	-0.168734	-0.128734	-0.0487337	0.531266	0.491266	0.461266	0.861266	0.611266	0.331266	0.411266	0.381266	0.674714	2.89502	0.0464336
TC0100000523.mm.2	Zdbf2	0.124328	0.141703	0.9537	0.124328	0.49026	0.6681	0	0.145638	-0.244362	-0.344362	0.335638	0.175638	0.0856379	0.135638	-0.124362	0.155638	0.0256379	-0.174362	0.145638	0.455638	0.425638	0.105638	-0.00436213	0	0.380489	0.6363	0.0143553	0.103198	0.9268	#NAME?	0.417735	-0.112265	-0.242265	-0.162265	-0.112265	-0.282265	0.0777346	0.187735	-0.262265	-0.492265	-0.0722654	-0.332265	-0.0822654	-0.112265	-0.0822654	0.413604	1.25692	0.374755
TC0100000524.mm.2	Adam23	-0.485427	1.43063	0.2991	-0.659925	1.3279	0.2676	-28.481	-0.0131436	0.256856	0.0668564	-0.383144	0.606856	-0.873144	0.336856	-0.193144	-0.273144	-0.403144	-0.623144	-1.57314	-0.653144	-0.373144	-1.12314	-0.633144	-0.275007	0.632458	0.4488	-0.575312	1.68194	0.1517	-89.4855	-0.146823	0.103177	-0.326823	0.293177	-0.0668228	-0.176823	-0.346823	-0.776823	-0.446823	-0.176823	0.293177	-0.576823	-0.436823	-0.916823	-1.16682	0.0673331	0.290107	0.848588
TC0100000526.mm.2	Fastkd2	0.659925	1.79317	0.1893	0.137504	0.18876	0.8735	82.7586	0.0075722	-0.112428	0.577572	-0.792428	-0.362428	-0.982428	-0.202428	0.357572	0.227572	0.597572	1.39757	0.667572	-0.312428	-0.0424278	-0.0724278	-0.202428	0.15056	0.0138555	0.9856	0.286881	1.23582	0.2777	-100	0.335021	-0.144979	-0.104979	-0.144979	-0.0549788	-0.114979	-0.254979	-0.244979	0.0550212	0.165021	-0.0149788	0.155021	0.415021	0.165021	-0.0549788	-0.272933	0.641224	0.654449
TC0100000528.mm.2	Gm13749	0.321928	0.587371	0.7128	0.505891	1.05799	0.3677	-68	-0.0295977	-0.0695977	-0.319598	0.340402	-0.579598	-0.129598	0.270402	-0.159598	-0.0395977	0.590402	0.150402	0.370402	-0.379598	0.230402	0.830402	0.520402	0.298658	0.363713	0.6513	-0.176323	0.327625	0.7693	150.019	0.365595	-0.204405	0.135595	-0.424405	0.195595	0.625595	0.225595	0.605595	0.395595	0.115595	-0.514405	0.0855946	0.0655946	0.595595	-0.0844054	0.350487	0.576389	0.691179
TC0100000535.mm.2	Creb1	-0.321928	1.08991	0.4379	-0.505891	1.18509	0.3188	-47.8873	0.21302	0.0430203	-0.0469797	-0.24698	0.17302	0.14302	0.12302	-0.20698	-0.0869797	-0.63698	-0.53698	-0.0669797	-0.40698	-0.42698	-0.28698	-0.0269797	-0.903038	3.39794	0.0034	-0.422233	1.94692	0.1038	45.4623	-0.323701	0.146299	0.046299	0.086299	-0.443701	-0.573701	0.046299	-1.0737	-1.0037	-0.553701	-0.623701	-0.973701	-0.813701	-1.2237	-0.513701	-0.269446	0.417132	0.778592
TC0100000541.mm.2	Ccnyl1	-0.124328	0.419645	0.811	-0.333424	1.50169	0.2125	-149.912	-0.15876	-0.01876	0.13124	0.03124	0.23124	0.00123995	-0.00876005	0.11124	-0.14876	-0.67876	0.23124	-0.11876	-0.38876	-0.17876	-0.77876	-0.11876	-0.238787	0.761452	0.3707	-0.594549	2.76955	0.0288	-121.413	0.169612	0.219612	-0.210388	-0.240388	0.189612	0.0296125	0.139612	-0.210388	-0.360388	-0.280388	-0.0103875	-0.180388	-0.460388	-0.460388	-0.680388	0.187512	0.774428	0.588873
TC0100000545.mm.2	Pikfyve	-0.0840643	0.453457	0.7878	0.124328	0.948847	0.4125	259	-0.0196119	-0.159612	0.260388	-0.119612	0.00038809	-0.0196119	-0.109612	-0.679612	-0.0596119	-0.159612	-0.179612	-0.309612	-0.0996119	0.320388	-0.0596119	0.190388	0.565597	1.67985	0.0814	0.432959	1.01773	0.3691	27.0833	-0.068357	0.071643	-0.00835698	0.00164302	-0.048357	-0.288357	0.641643	0.561643	0.081643	0.611643	0.521643	0.241643	0.341643	0.481643	0.671643	0.158415	0.35895	0.812232
TC0100000546.mm.2	Pth2r	0.0976108	0.135311	0.9555	0.333424	0.689307	0.5449	-271.429	0.338854	0.0588543	-0.181146	-0.301146	-0.261146	0.348854	-0.131146	-0.381146	0.0388543	0.168854	-0.0311457	-0.641146	-0.0511457	-0.361146	1.19885	0.288854	-0.0840643	0.0292813	0.9713	0.214125	0.372122	0.7389	382.667	0.276474	-0.173526	0.276474	-0.533526	-0.123526	-0.0635257	0.0964743	-0.0735257	0.0864743	-0.0835257	-0.0335257	-0.0335257	0.176474	0.156474	0.126474	-0.162896	0.461738	0.755184
TC0100000548.mm.2	Crygf	-0.163499	0.162348	0.9428	-0.0426443	0.58054	0.6104	72.8155	0.0726893	0.0326893	-0.297311	0.152689	-0.127311	0.332689	0.232689	-0.00731072	-0.307311	-0.127311	-0.0573107	0.0326893	0.0726893	-0.0173107	1.44269	0.122689	-0.0565835	0.0608803	0.9415	0.333424	0.699187	0.5361	776	0.224417	-0.355583	-0.105583	0.164417	-0.305583	-0.0555834	-0.185583	0.0744166	-0.125583	-0.145583	0.0244166	-0.345583	0.124417	0.114417	0.244417	-0.209874	0.501955	0.732152
TC0100000551.mm.2	Map2	0	0.0704278	0.9781	-0.0703893	0.302596	0.7937	inf	0.0502852	0.0202852	-0.139715	0.0602852	0.210285	0.600285	-0.149715	-0.169715	0.290285	0.150285	-0.209715	-0.0797148	0.110285	-0.449715	0.430285	-0.169715	-0.226509	0.793714	0.3538	-0.0565835	0.188559	0.864	73.5294	0.293059	-0.366941	0.0630594	-0.0669406	-0.0469406	-0.0169406	0.0830594	-0.316941	-0.0769406	-0.146941	-0.376941	-0.206941	0.133059	0.0730594	-0.256941	0.00564287	0.563968	0.696693
TC0100000558.mm.2	Unc80	-0.432959	1.46092	0.29	0.333424	0.920457	0.4251	200.286	0.272493	-0.137507	-0.127507	-0.0475073	-0.547507	-0.197507	-0.177507	-0.917507	-0.477507	-0.577507	-0.547507	-0.187507	-0.137507	-0.507507	0.0724927	-0.0175073	0.321928	1.53611	0.1047	-0.250962	1.20273	0.2907	163.866	-0.197775	0.212225	-0.0677752	0.0222248	0.422225	0.682225	0.552225	0.272225	0.482225	0.352225	0.0822248	0.272225	0.432225	0.322225	0.0822248	-0.0999442	0.298846	0.843448
TC0100000561.mm.2	Rpe	0.189034	0.4698	0.7789	-0.0840643	0.328549	0.7758	140.431	0.0665422	-0.193458	0.206542	-0.113458	-0.0134578	-0.103458	-0.193458	0.166542	-0.383458	0.0565422	0.816542	0.286542	-0.0834578	-0.183458	-0.363458	-0.113458	0.201634	0.937794	0.2827	0.0840643	0.37202	0.7389	60	-0.0444665	-0.0844665	0.115533	0.00553348	-0.484467	-0.194467	0.405533	0.145533	0.245533	0.175533	0.575533	-0.0144665	0.375533	-0.0644665	-0.0644665	0.242095	0.743745	0.604516
TC0100000572.mm.2	Cps1	0.238787	0.386158	0.829	0.0703893	0.224535	0.8477	72.2222	1.51011	-1.26989	-1.93989	-1.06989	-0.75989	-1.22989	-1.67989	-2.06989	-0.68989	-1.69989	-1.55989	-0.63989	-0.43989	-1.51989	-1.42989	-1.17989	-0.475085	1.04431	0.2392	0.250962	0.102648	0.9272	167.718	-0.0122806	-0.212281	0.197719	-0.00228057	-0.652281	0.0977194	-0.502281	0.167719	-0.312281	-0.662281	-0.622281	-0.332281	-0.572281	-0.0722806	-0.202281	0.19151	0.133579	0.926955
TC0100000585.mm.2	Spag16	-0.0565835	0.00379489	0.9987	0.124328	0.0196784	0.9872	334	-0.301068	-0.171068	0.108932	0.288932	0.0189315	-0.0410685	-0.0310685	-0.0110685	0.258932	-0.0610685	-0.211068	-0.0610685	0.0289315	0.0889315	0.208932	-0.361068	-0.475085	1.8962	0.0552	0.454176	1.48945	0.1979	231.872	0.136414	0.0964144	-0.273586	0.00641443	-0.743586	-0.573586	-0.0635856	-0.333586	-0.443586	-0.353586	-0.573586	-0.203586	0.116414	-0.00358557	-0.223586	-0.290314	0.680418	0.637397
TC0100000588.mm.2	Vwc2l	0.15056	0.95546	0.5077	0.0976108	0.181576	0.8778	36.3636	-0.154259	-0.0642592	0.125741	0.0757408	0.0757408	-0.0342592	0.215741	0.0357408	0.685741	0.195741	0.205741	0.0357408	0.0457408	0.235741	0.445741	-0.134259	0.0565835	0.0999608	0.9047	0.356144	0.193074	0.862	-600	-0.389223	-0.149223	0.0207766	0.400777	-0.379223	-0.299223	0.210777	0.0207766	-0.279223	0.370777	-0.0292234	0.0507766	-0.0292234	0.0307766	-0.299223	0.0485752	0.0898126	0.952094
TC0100000590.mm.2	Atic	0.575312	1.28567	0.3544	0.0285692	0.802719	0.4834	95.9184	0.353726	-0.576274	0.493726	-0.636274	-0.166274	-0.0262738	-0.146274	-0.796274	1.52373	0.513726	0.583726	0.0937262	-0.186274	1.33373	0.143726	-0.246274	1.15056	6.84771	6.06e-06	1.05658	5.66555	0.0002	11.4754	0.0406182	-0.0493818	0.280618	-0.339382	-0.269382	-0.0793818	-0.399382	0.990618	1.07062	1.23062	1.23062	0.800618	0.830618	0.780618	0.640618	1.33078	3.81949	0.012192
TC0100000591.mm.2	Apol7d	0.575312	0.48825	0.7699	-0.62293	0.903785	0.4346	171.561	-0.100709	-0.160709	-0.360709	0.479291	-0.060709	0.669291	-0.220709	0.349291	0.439291	-0.330709	0.269291	0.639291	0.479291	-0.370709	-0.800709	-0.410709	0.356144	1.15739	0.1979	-0.111031	0.548367	0.6275	126.455	0.102337	-0.127663	0.0523373	-0.0376627	0.282337	0.472337	-0.447663	0.612337	0.222337	0.112337	0.482337	0.102337	0.272337	0.192337	0.722337	-0.110701	0.403133	0.787037
TC0100000601.mm.2	Tmem169	0.0840643	0.0626326	0.9804	-0.111031	0.237471	0.8408	223.457	-0.233141	0.0368592	-0.343141	0.416859	0.0868592	0.316859	-0.193141	-0.113141	-0.283141	0.256859	-0.283141	0.346859	0.126859	-0.333141	0.446859	-0.693141	0.137504	0.114978	0.8899	-0.250962	0.195315	0.861	259.664	-0.166891	-0.0168908	-0.186891	0.313109	-0.226891	0.223109	0.273109	0.523109	-0.0368908	-0.376891	0.0631092	-0.0868908	0.0631092	-0.196891	0.203109	0.0578467	0.145312	0.921287
TC0100000602.mm.2	Xrcc5	0.321928	0.915066	0.5298	0.62293	2.50864	0.0509	-116	0.378035	-0.231965	0.278035	-0.651965	-0.211965	-1.12197	-0.521965	-0.111965	0.088035	0.098035	0.848035	0.478035	0.828035	0.238035	0.308035	0.308035	0.545968	2.88606	0.0088	0.333424	0.933301	0.4082	43.4783	0.0453627	0.0753627	0.165363	-0.334637	0.275363	-0.114637	-0.524637	0.505363	0.645363	0.635363	0.635363	0.235363	0.325363	-0.0746373	0.175363	0.98046	1.97927	0.16208
TC0100000608.mm.2	Smarcal1	-0.163499	0.0399575	0.988	0.400538	1.08145	0.3586	398.667	0.127974	-0.0920257	0.167974	-0.242026	-0.0620257	-0.592026	0.107974	-0.212026	0.367974	-0.0920257	-0.262026	-0.162026	0.127974	0.427974	-0.352026	0.667974	-0.0976108	0.0256265	0.975	-0.0565835	0.0464819	0.9664	41.2088	-0.393785	0.176215	0.0462155	0.106215	-0.183785	-0.273785	-0.193785	0.376215	-0.0837845	-0.423785	0.126215	0.156215	-0.233785	-0.223785	-0.473785	-0.24029	0.0527792	0.972549
TC0100000609.mm.2	Rpl37a	0.62293	1.41794	0.303	0.214125	0.034328	0.9773	70.3704	0.262969	-0.397031	0.0829695	-0.0270305	0.692969	-0.0270305	-0.577031	-0.637031	1.27297	0.652969	0.642969	-0.0770305	-0.0670305	-0.217031	-0.107031	-0.0570305	0.0285692	0.132709	0.8722	0.422233	0.967784	0.3928	-1600	-0.28718	-0.00718041	-0.16718	0.37282	-0.15718	-0.10718	-0.14718	0.18282	-0.11718	-0.39718	-0.00718041	0.38282	-0.34718	0.16282	0.63282	1.04979	3.65371	0.0151951
TC0100000610.mm.2	Igfbp2	-0.111031	0.00590291	0.9981	-0.163499	0.625068	0.583	-44.6429	0.261116	-0.0888844	-0.328884	0.0911156	0.331116	1.12112	0.0111156	-0.288884	0.311116	-0.168884	-0.148884	-0.0388844	-0.0288844	-0.258884	0.0411156	0.231116	0.163499	1.02733	0.2457	0.111031	0.303818	0.7878	33.3333	0.123012	-0.166988	0.243012	-0.256988	0.243012	0.223012	0.313012	0.193012	0.523012	0.0330118	0.163012	0.343012	0.523012	0.213012	0.363012	0.252745	0.0589504	0.969274
TC0100000621.mm.2	Rufy4	0.333424	0.537452	0.7416	-0.0143553	0.0660068	0.9563	103.808	0.0568951	-0.493105	-0.343105	0.546895	0.0568951	0.0268951	-0.243105	-0.0231049	-0.423105	0.126895	0.296895	0.866895	0.0668951	-0.0231049	-0.0231049	-0.383105	0.0426443	0.228633	0.7761	0.163499	0.647239	0.567	-300	-0.288884	0.201116	-0.048884	0.091116	-0.038884	0.211116	0.141116	0.021116	0.121116	-0.00888398	0.101116	0.261116	0.091116	0.311116	0.411116	0.47215	0.991393	0.486704
TC0100000622.mm.2	Cxcr2	0.263034	0.143513	0.9531	0.163499	0.110866	0.9268	40	0.283783	-0.166217	-0.126217	-0.0362166	0.623783	1.46378	0.383783	0.103783	0.103783	0.253783	-0.196217	0.153783	0.673783	0.0337834	0.993783	0.563783	-0.111031	0.715795	0.398	0.0285692	0.0104612	0.9931	127	0.0822282	0.0622282	-0.00777175	-0.147772	-0.0177718	-0.0177718	0.172228	-0.0377718	0.0222282	-0.207772	-0.807772	0.172228	-0.187772	0.522228	-0.297772	-0.624166	1.25167	0.376407
TC0100000625.mm.2	Arpc2	0.286881	0.646853	0.6793	0.536053	2.17393	0.0822	-104.545	-0.170884	0.00911617	0.339116	-0.250884	-0.340884	-0.370884	-0.0308838	0.0491162	0.0391162	0.0691162	0.339116	0.359116	0.469116	0.649116	0.229116	0.139116	0.847997	6.63827	8.78e-06	0.516015	3.22185	0.0148	46.25	0.00522142	-0.134779	0.0352214	0.0852214	0.0152214	-0.0847786	-0.164779	0.935221	1.08522	0.815221	0.815221	0.275221	0.415221	0.525221	0.455221	0.580823	2.42287	0.0902794
TC0100000626.mm.2	Gpbar1	0.176323	0.719422	0.6399	-0.201634	0.0277046	0.9816	200.334	-0.0373868	0.112613	-0.277387	0.162613	0.542613	0.362613	-0.117387	0.252613	-0.0773868	0.192613	0.252613	0.692613	-0.0273868	0.152613	0.682613	0.172613	0.226509	0.694004	0.4103	0.356144	1.03292	0.3623	-64.7059	0.0875135	-0.132487	-0.0224865	0.0575135	0.137513	-0.422487	-0.292487	0.597513	-0.152487	0.117513	0.347513	-0.0824865	-0.0624865	0.197513	0.537513	-0.122075	0.354437	0.814723
TC0100000627.mm.2	Pnkd	0.584963	1.70333	0.2143	-0.0426443	0.300162	0.7949	105.825	0.0279458	0.107946	-0.0520542	-0.0920542	0.647946	-0.362054	-0.0420542	0.207946	0.327946	0.557946	0.847946	0.577946	0.297946	0.277946	-0.612054	-0.142054	0.356144	1.50169	0.1115	0.0703893	0.186619	0.8653	82.1429	-0.0439155	-0.213915	0.0960845	0.136085	0.396085	0.0660845	0.106085	0.256085	0.516085	0.566085	0.0460845	-0.203915	0.326085	0.0760845	0.266085	0.426986	1.12773	0.424515
TC0100000631.mm.2	Catip	0.0976108	0.172889	0.9387	0.286881	0.222211	0.8493	-214.286	0.137029	-0.162971	-0.202971	0.187029	-0.132971	0.897029	0.217029	0.197029	0.127029	-0.422971	0.0470295	0.597029	0.427029	0.267029	0.527029	0.437029	-0.201634	0.315065	0.6954	-0.0565835	0.115885	0.9182	70.5128	0.248565	0.288565	-0.561435	-0.131435	-0.181435	0.158565	0.0885649	-0.231435	-0.241435	-0.0914351	-0.0614351	-0.101435	0.0585649	0.288565	0.0485649	-0.21426	0.028006	0.986725
TC0100000632.mm.2	Slc11a1	-0.250962	0.406714	0.8169	0.111031	0.514847	0.651	150.105	-0.331232	-0.0312324	0.0987676	0.208768	-0.0912324	-0.321232	0.118768	0.478768	-0.431232	-0.441232	-0.0412324	0.128768	0.108768	0.648768	0.128768	0.148768	1.72247	7.04191	4.37e-06	1.1635	4.69465	0.0012	46.087	-0.120471	-0.220471	0.229529	0.0695295	-0.0704705	0.159529	-0.250471	1.51953	1.35953	1.84953	2.12953	1.20953	0.809529	1.00953	1.66953	0.192261	0.601527	0.676916
TC0100000633.mm.2	Ctdsp1	-0.226509	0.508498	0.7587	-0.555816	1.73049	0.1539	-120.048	-0.131937	0.118063	-0.101937	0.0980635	0.188063	-0.141937	0.308063	0.0280635	0.0580635	-0.521937	-0.621937	0.188063	-0.191937	-0.751937	-0.771937	-0.101937	-0.356144	2.82391	0.0101	-0.31034	1.50864	0.1928	11.5207	-0.0204548	-0.0504548	-0.0904548	0.149545	-0.0404548	0.0495452	-0.150455	-0.410455	-0.450455	-0.710455	-0.350455	-0.140455	-0.620455	-0.280455	-0.430455	-0.162021	0.177885	0.905582
TC0100000635.mm.2	Vil1	0.15056	0.359121	0.8449	-0.214125	0.271727	0.8172	225.392	0.184524	-0.135476	0.0945241	-0.175476	0.594524	0.674524	-0.135476	0.324524	0.174524	0.374524	0.104524	-0.115476	0.0845241	0.144524	0.364524	0.394524	0.111031	0.463568	0.5685	-0.0840643	0.116055	0.9181	170.755	-0.123459	0.166541	0.186541	-0.283459	0.0165414	0.396541	0.396541	0.366541	0.0965414	0.126541	-0.0834586	0.326541	0.136541	0.516541	0.286541	-0.0935088	0.207482	0.893397
TC0100000636.mm.2	Rqcd1	0.298658	1.62342	0.2374	0.454176	1.81248	0.1368	-60.8696	0.264118	-0.315882	-0.0958823	0.0841177	-0.0558823	-0.105882	0.00411769	-0.0658823	0.664118	0.224118	0.304118	0.304118	0.504118	0.464118	0.164118	0.334118	-0.0976108	0.392652	0.6264	-0.0703893	0.653843	0.5625	27.2109	-0.0426434	0.107357	0.0473566	-0.122643	-0.232643	-0.0826434	-0.222643	-0.432643	-0.212643	0.0273566	0.157357	-0.292643	-0.562643	-0.322643	-0.272643	0.285277	1.073	0.45045
TC0100000637.mm.2	Plcd4	-0.201634	0.643019	0.6812	-0.0285692	0.0835461	0.9457	84.9673	0.100852	-0.0591478	0.200852	-0.289148	-0.129148	-0.199148	-0.339148	-0.299148	-0.169148	-0.229148	-0.349148	-0.159148	-0.479148	-0.109148	0.240852	-0.459148	0	0.0355518	0.9661	0.201634	0.539102	0.6339	#NAME?	0.131209	-0.0787907	0.0612093	-0.128791	-0.0187907	-0.00879072	0.0212093	-0.228791	0.0912093	0.161209	-0.0787907	0.291209	0.301209	0.111209	-0.118791	-0.128712	0.186926	0.901624
TC0100000638.mm.2	Bcs1l	-0.15056	0.0402433	0.988	-1.15704	2.14267	0.087	-456.584	0.0957917	-0.184208	0.355792	-0.374208	-0.664208	-0.724208	-0.184208	-0.0142083	-0.294208	-0.264208	0.355792	-0.0542083	-1.58421	-0.214208	-2.43421	-1.50421	-0.201634	1.27003	0.1643	-0.226509	0.132061	0.9054	-11.396	0.0471463	-0.00285367	-0.0428537	-0.00285367	0.0971463	0.137146	-0.292854	-0.522854	-0.212854	-0.242854	-0.112854	-0.242854	-0.132854	-0.0728537	0.177146	0.37019	0.681803	0.636713
TC0100000639.mm.2	Stk36	0.0703893	0.0801377	0.9762	0.250962	1.01637	0.3844	-280	0.180026	0.0900259	-0.129974	-0.169974	-0.0199741	0.0300259	-0.0999741	-0.139974	0.100026	-0.0299741	-0.339974	0.100026	0.170026	0.110026	0.300026	0.200026	0.0976108	0.0909256	0.9134	-0.137504	0.419303	0.7068	229.87	0.266889	-0.183111	0.106889	-0.253111	0.0368888	-0.123111	0.516889	-0.183111	0.106889	0.146889	0.0168888	-0.0631112	0.236889	-0.123111	-0.103111	-0.333622	0.819492	0.565047
TC0100000640.mm.2	Ttll4	0.189034	0.00375109	0.9987	0.201634	0.922269	0.4244	-7.14286	-0.0959024	0.204098	-0.125902	-0.00590245	-0.655902	0.0240976	0.0340976	0.154098	0.474098	0.324098	-0.0859024	-0.745902	0.324098	0.854098	-0.105902	0.204098	-0.298658	0.968188	0.2691	0.176323	0.473661	0.6743	169.522	-0.0593761	0.0806239	0.0606239	-0.0893761	-0.0493761	0.300624	-0.599376	-0.529376	-0.669376	-0.0493761	0.0106239	0.100624	0.180624	-0.0593761	0.0706239	0.0344566	0.254901	0.868114
TC0100000642.mm.2	Cyp27a1	0.286881	0.230918	0.9139	0	0.217456	0.8532	100	-0.694532	0.615468	0.225468	-0.554532	-1.69453	-1.71453	-0.254532	0.535468	0.0154684	0.705468	0.315468	-0.424532	-0.884532	-0.434532	-1.83453	-0.954532	2.28983	8.5986	2.34e-07	0.669027	3.52288	0.0089	84.8329	0.465329	-0.274671	0.0153287	-0.354671	0.245329	0.225329	-0.334671	2.33533	1.86533	2.26533	2.07533	0.915329	1.30533	0.935329	0.745329	0.584148	0.898312	0.531297
TC0100000644.mm.2	Wnt6	-0.0703893	0.0995236	0.97	0.298658	0.461175	0.6847	583	-0.157876	0.0221236	0.0421236	0.0821236	0.0221236	0.392124	-0.117876	-0.0278764	0.0621236	-0.0978764	-0.0978764	0.282124	0.0321236	0.292124	0.212124	0.322124	0.0703893	0.41128	0.6107	-0.0426443	0.135015	0.9042	158.252	0.277623	-0.212377	0.217623	-0.392377	0.177623	0.147623	0.107623	0.0276232	0.0776232	0.217623	0.0676232	0.157623	-0.0123768	0.177623	0.0476232	0.0925552	0.398508	0.790109
TC0100000645.mm.2	Wnt10a	0.0565835	0.0233291	0.994	-0.124328	0.125228	0.9153	306.422	0.02022	-0.06978	-0.07978	0.12022	0.08022	0.50022	-0.15978	0.65022	0.08022	-0.28978	0.000220032	0.25022	0.31022	0.07022	0.88022	0.09022	0.0426443	0.0627329	0.9396	0.0703893	0.107683	0.9231	-66.6667	-0.369173	0.170827	-0.429173	0.440827	0.130827	0.130827	0.550827	-0.0991728	0.0908272	-0.0191728	-0.0391728	-0.0291728	0.180827	0.210827	0.490827	-0.148998	0.469426	0.751241
TC0100000648.mm.2	Cdk5r2	0.137504	0.0130492	0.9949	0.0703893	0.128894	0.9136	50	0.47827	0.0382697	-0.41173	-0.27173	-0.21173	-0.47173	0.22827	0.46827	0.0582697	-0.30173	0.13827	-0.0317303	0.13827	0.0282697	0.0282697	0.0982697	-0.176323	0.184356	0.8203	-0.214125	0.0937188	0.9339	-19.8939	0.0963685	-0.0436315	-0.0336315	-0.0236315	-0.333632	0.456368	0.526368	0.256368	-0.163632	-0.333632	-0.173632	-0.163632	-0.0836315	0.736368	0.616368	-0.0738929	0.164095	0.911983
TC0100000652.mm.2	Fam134a	-0.0565835	0.101824	0.9695	-0.275007	0.865823	0.4524	-351.24	-0.236916	0.0730836	0.143084	-0.00691641	0.143084	0.0430836	-0.0269164	0.143084	0.403084	0.0230836	-0.0469164	-0.616916	-0.0969164	0.0530836	-0.636916	-0.276916	0.575312	2.42022	0.0213	0.356144	0.457922	0.6831	42.8571	-0.445525	-0.0955254	0.174475	0.264475	-0.235525	-0.235525	0.294475	0.584475	0.654475	0.354475	0.564475	0.324475	-0.0955254	-0.0255254	0.264475	0.340036	1.59878	0.259329
TC0100000653.mm.2	Zfand2b	0.815575	1.38405	0.3148	0.650765	0.353596	0.7572	25	-0.207006	-0.187006	0.692994	-0.647006	-0.327006	-0.387006	0.0229943	-0.377006	1.24299	0.582994	0.542994	0.0929943	0.352994	0.412994	-0.947006	0.102994	1.12433	5.02503	0.0002	0.344828	0.966174	0.3934	77.1186	-0.0842674	-0.0842674	0.435733	-0.394267	0.0657326	0.0157326	0.0157326	0.735733	1.31573	1.15573	0.875733	0.545733	0.375733	0.345733	0.0957326	0.431577	0.362879	0.810196
TC0100000654.mm.2	Ankzf1	0.226509	0.0234666	0.9939	-0.286881	0.559563	0.6238	206.075	-0.241926	0.368074	-0.081926	-0.121926	-0.131926	-0.201926	-0.201926	-0.151926	0.038074	0.628074	0.088074	-0.901926	-0.541926	-0.191926	-0.641926	-0.391926	-0.536053	4	0.0015	-0.443607	1.79317	0.1292	14.7059	-0.189455	0.290545	-0.0394549	-0.109455	-0.269455	-0.0194549	0.0105451	-0.459455	-0.839455	-0.639455	-0.649455	-0.419455	-0.369455	-0.609455	-0.479455	-0.410387	0.584932	0.685358
TC0100000655.mm.2	Stk16	0.9855	1.38195	0.3157	-0.713696	1.67778	0.1659	139.821	-0.460811	-0.120811	0.569189	-0.200811	-0.120811	-0.660811	-0.150811	0.409189	0.829189	0.739189	0.729189	0.159189	-1.02081	-0.230811	-1.74081	-0.630811	0.0976108	0.381847	0.6355	-0.124328	0.313811	0.7801	217.955	-0.368865	-0.0288653	0.291135	0.0311347	0.241135	-0.308865	-0.0388653	-0.0488653	-0.0288653	0.371135	0.191135	-0.458865	-0.118865	0.121135	-0.198865	0.109813	0.245528	0.872699
TC0100000656.mm.2	Dnajb2	0.678072	1.42136	0.3024	0.298658	0.756218	0.5083	61.6667	0.1263	-0.0737002	0.1163	-0.1937	0.2063	-0.1337	-0.0437002	0.1363	0.7563	0.7863	0.5363	0.0162998	0.0262998	1.0363	-0.1637	0.5963	0.422233	2.3279	0.0252	0.536053	2.69897	0.0325	-32.3529	-0.261049	0.138951	-0.101049	0.178951	-0.0210491	-0.271049	-0.131049	0.608951	0.218951	0.248951	0.658951	0.418951	0.288951	0.378951	0.488951	0.424558	2.22009	0.117635
TC0100000657.mm.2	Des	-0.0426443	0.105462	0.9673	0.250962	1.36151	0.2569	752.333	0.00554885	0.155549	-0.164451	-0.0144511	-0.0744511	0.0455489	0.185549	0.135549	0.0455489	0.0755489	-0.204451	-0.114451	0.215549	0.835549	0.175549	0.455549	0.367371	2.60206	0.015	0.389567	1.93554	0.1053	-6.89655	-0.0963148	-0.0163148	0.0536852	0.0536852	0.183685	0.223685	0.0436852	0.463685	0.613685	0.283685	0.283685	0.543685	0.293685	0.533685	0.633685	0.261323	1.3471	0.343305
TC0100000658.mm.2	Speg	-0.0426443	0.534468	0.7441	0.367371	0.0283531	0.981	1095.67	-0.278518	-0.248518	0.0314821	0.391482	-0.348518	-0.308518	0.191482	-0.208518	-0.278518	-0.148518	-1.07852	0.0514821	-0.128518	0.531482	-1.16852	0.181482	-1.05658	5.55129	6.46e-05	-0.659925	2.48149	0.0465	29.3015	-0.165047	0.144953	-0.145047	0.134953	-0.135047	-0.555047	-0.275047	-0.935047	-0.735047	-1.23505	-1.28505	-0.615047	-0.915047	-0.935047	-1.03505	-0.698623	1.03821	0.464937
TC0100000659.mm.2	Gmppa	0.83996	1.83268	0.1799	0.0840643	0.111259	0.9268	92.4051	-0.377139	0.102861	-0.0771394	0.272861	-0.0471394	-0.327139	0.442861	0.242861	1.40286	1.14286	0.342861	0.512861	-0.227139	1.02286	-0.647139	0.542861	0.555816	3.39794	0.0036	0.15056	0.318307	0.7767	76.5957	-0.647626	0.0923741	0.262374	0.132374	0.142374	-0.117626	0.312374	0.652374	0.722374	0.752374	1.23237	0.562374	-0.0276259	0.0623741	0.472374	0.566606	2.30076	0.106112
TC0100000660.mm.2	Asic4	-0.286881	1.07779	0.4442	0.176323	0.640924	0.5744	172.091	0.52211	-0.39789	-0.40789	0.0721102	-0.36789	-0.13789	-0.50789	-0.49789	-0.34789	-0.52789	-0.47789	-0.36789	-0.28789	-0.23789	0.34211	-0.28789	-0.238787	0.563519	0.4948	-0.111031	0.389127	0.7281	51.4403	0.300456	-0.299544	0.200456	-0.309544	0.0404556	0.0104556	0.0204556	-0.409544	-0.229544	0.100456	-0.269544	-0.0195444	-0.0995444	-0.0995444	-0.239544	-0.594556	1.19079	0.401232
TC0100000661.mm.2	Tmem198	0.111031	0.206769	0.9225	0.111031	0.321027	0.781	0	-0.14094	-0.31094	0.66906	-0.52094	-0.15094	-0.11094	-0.21094	-0.37094	-0.14094	-0.39094	-0.27094	0.0690605	-0.26094	0.17906	0.0290605	-0.17094	-0.0426443	0.0600317	0.9426	0	0.186019	0.8659	100	-0.18297	0.0870302	0.13703	-0.0629698	-0.0129698	-0.0729698	0.13703	-0.00296976	-0.10297	0.0870302	-0.0829698	-0.0129698	-0.0229698	-0.21297	0.0870302	-0.0196279	0.058148	0.969854
TC0100000662.mm.2	Inha	0.124328	0.534171	0.7442	0.124328	0.0541377	0.9642	0	-0.470371	0.189629	0.159629	0.0296294	-0.280371	-0.320371	0.189629	0.959629	-0.0203706	0.549629	0.109629	0.379629	0.0496294	0.0796294	-0.0103706	0.589629	-0.378512	2.58503	0.0154	-0.31034	0.297397	0.7912	16.129	-0.297988	-0.157988	-0.177988	0.492012	-0.437988	-0.027988	-0.037988	-0.467988	-0.797988	-0.567988	-0.607988	-0.107988	-0.317988	-0.317988	-0.407988	-0.536007	1.81476	0.199171
TC0100000663.mm.2	Stk11ip	-0.0143553	0.408268	0.8163	0.250962	0.834756	0.4675	2019	-0.232978	0.377022	-0.0629782	-0.162978	-0.602978	0.267022	-0.0329782	-0.0529782	-0.602978	0.0970218	-0.212978	-0.112978	-0.0829782	0.457022	0.417022	0.0970218	-0.15056	0.20838	0.7964	0.137504	0.0922663	0.9352	200.909	0.051336	0.091336	0.021336	-0.178664	-0.408664	0.311336	0.011336	-0.508664	0.261336	0.221336	-0.368664	0.171336	0.041336	0.161336	-0.278664	-0.158138	0.0203043	0.990154
TC0100000665.mm.2	Slc4a3	0.411426	0.799697	0.5963	0.124328	0.242984	0.8379	72.7273	-0.544495	0.0655047	-0.204495	0.485505	0.155505	-0.164495	0.135505	0.155505	0.625505	0.615505	0.0355047	0.105505	0.215505	0.335505	-0.524495	0.875505	-0.765535	2.74473	0.0117	-0.584963	2.58503	0.0391	19.0476	-0.657535	0.122465	-0.137535	0.452465	0.412465	-0.0575354	-0.0575354	-0.567535	-0.947535	-0.687535	-0.907535	-0.557535	-0.837535	-0.747535	-0.457535	-0.12217	0.182957	0.903958
TC0100000678.mm.2	Sgpp2	0.124328	0.780154	0.6046	-0.189034	0.227825	0.8461	236.452	-0.0157725	0.104227	-0.155773	0.0542275	0.404227	0.254227	0.324227	0.214227	0.214227	0.0242275	0.114227	0.534227	0.0542275	0.114227	0.544227	0.154227	-0.275007	0.216025	0.7895	0.0703893	0.344094	0.758	128.81	0.0736679	0.223668	-0.376332	0.0136679	-0.136332	0.113668	0.0136679	0.213668	-0.226332	-0.136332	-0.216332	0.0236679	0.123668	0.333668	-0.0163321	-0.269362	0.20466	0.89391
TC0100000681.mm.2	Mogat1	-0.189034	0.274415	0.8904	-0.0703893	0.0769115	0.9494	61.2245	0.00116959	0.0811696	-0.42883	0.26117	-0.00883041	0.0111696	-0.12883	0.0111696	-0.0388304	0.0811696	-0.31883	-0.22883	0.0711696	-0.19883	0.11117	-0.21883	0.214125	0.150519	0.8549	-0.111031	0.237321	0.8309	146.296	-0.144108	-0.144108	-0.164108	0.375892	-0.144108	0.765892	0.195892	0.175892	0.625892	-0.0541077	-0.474108	0.215892	0.375892	0.0758923	-0.114108	-0.0424622	0.0723181	0.963568
TC0100000682.mm.2	Utp14b; Acsl3	-0.189034	0.0293278	0.9911	0.650765	1.87615	0.1263	564.143	0.154747	-0.0952531	0.414747	-0.695253	-0.375253	-0.875253	-0.495253	-0.165253	-0.295253	0.394747	-0.115253	-0.135253	0.454747	-0.0152531	-0.195253	0.604747	-0.31034	0.165389	0.8388	0.201634	0.0589858	0.9589	177.5	-0.935405	0.204595	0.014595	0.394595	-0.015405	-0.125405	0.654595	-0.145405	-0.585405	-0.125405	0.124595	0.284595	0.234595	0.00459501	-0.025405	-0.133135	0.931176	0.51605
TC0100000684.mm.2	Kcne4	-0.0426443	0.211619	0.9204	-0.594549	2.27572	0.0708	-1059.6	-0.31428	-0.0542804	0.43572	-0.18428	-0.0542804	-0.0642804	0.33572	0.39572	-0.29428	-0.12428	0.42572	-0.60428	-0.33428	-0.39428	-1.10428	-0.58428	-0.0285692	0.100289	0.9044	0	0.0408155	0.971	100	-0.239026	0.0909744	0.0109744	0.110974	0.100974	0.170974	0.0809744	-0.269026	0.260974	0.200974	-0.0790256	-0.0390256	0.000974407	0.280974	0.180974	-0.218278	0.291923	0.847499
TC0100000688.mm.2	Mrpl44	0.443607	0.600499	0.7043	0.275007	0.284582	0.8076	41.6667	0.0999667	-0.160033	0.209967	-0.190033	-0.500033	-1.01003	-0.510033	0.0999667	0.359967	0.509967	0.409967	-0.220033	-0.340033	-0.0300333	-0.790033	-0.150033	-0.367371	1.79317	0.0665	-0.124328	0.0688474	0.9519	63.2711	0.0906257	0.160626	-0.199374	-0.0793743	0.240626	0.210626	-0.189374	-0.329374	-0.439374	-0.249374	-0.409374	0.210626	0.310626	-0.0293743	-0.0293743	-0.253051	0.552389	0.703596
TC0100000697.mm.2	Nyap2	-0.0565835	0.119529	0.962	0.201634	0.182104	0.8775	490	-0.094789	-0.484789	0.405211	0.035211	-0.504789	0.445211	-0.244789	-0.334789	-0.504789	-0.104789	0.255211	-0.074789	-0.204789	-0.154789	0.225211	-0.094789	0	0.0180456	0.9811	0.0565835	0.643592	0.5691	#NAME?	0.0387474	0.138747	-0.0512526	-0.141253	0.628747	-0.0912526	-0.221253	-0.0312526	-0.181253	0.138747	0.0287474	-0.111253	-0.181253	-0.0412526	-0.0712526	-0.385458	1.03397	0.466389
TC0100000702.mm.2	Gm9747	0.526069	0.906929	0.5343	-0.286881	0.411168	0.7199	140.984	0.331573	-0.368427	-0.198427	0.131573	0.0415733	0.591573	-0.448427	0.171573	0.931573	1.23157	0.121573	-0.428427	-0.298427	0.00157335	-0.358427	-0.0684267	-0.378512	0.656986	0.4336	-0.333424	1.34486	0.2413	10.582	-0.102952	0.517048	-0.742952	0.0570479	-0.0729521	-0.212952	0.627048	-0.0629521	-0.642952	-0.392952	-0.402952	-0.842952	-0.442952	-0.0329521	-0.502952	-0.0401574	0.426992	0.771531
TC0100000703.mm.2	Rhbdd1	1.83996	5.11464	0.0018	0.275007	0.514847	0.651	91.8605	-0.213299	-0.273299	0.376701	0.0167007	0.176701	-0.523299	0.226701	-0.353299	1.8567	1.4067	1.6467	2.0167	-0.533299	0.946701	-0.133299	0.416701	2.9241	12.8539	1.48e-10	0.344828	0.659754	0.5586	95.9029	-0.166158	0.0438415	0.183842	-0.0861585	-0.296158	-0.236158	0.203842	3.03384	2.80384	2.74384	3.03384	0.203842	0.163842	0.0138415	-0.0761585	1.99009	5.81216	0.000402619
TC0100000706.mm.2	Col4a3	-1.1635	2.03152	0.1408	-0.823749	1.92812	0.1182	21.4143	0.0351953	0.365195	-0.674805	0.0851953	-0.234805	-0.944805	0.275195	-0.844805	-0.974805	-1.0648	-0.614805	-1.5048	-1.3948	-0.624805	-1.2548	-2.3148	1.04963	1.72354	0.0751	0.226509	0.346691	0.756	84.1121	-0.334339	-0.484339	-0.254339	0.725661	-0.0643394	0.705661	0.245661	0.925661	1.17566	0.475661	0.245661	-0.0943394	0.675661	1.30566	0.305661	-0.0540358	0.0483017	0.976155
TC0100000708.mm.2	Mff	0.111031	0.744969	0.6263	0.0565835	0.0339522	0.9774	50	0.0405815	0.0205815	0.150581	-0.239419	-0.0794185	-0.0794185	-0.319419	0.290581	0.110581	0.210581	0.380581	0.140581	0.0305815	-0.249419	0.0605815	-0.0994185	0.189034	0.577246	0.4847	0.0285692	0.0763934	0.9459	85.7143	-0.0163955	-0.0763955	-0.256395	0.293605	0.143605	0.0736045	-0.156395	0.223605	0.173605	0.123605	0.00360455	0.0736045	0.113605	0.123605	-0.116395	0.0859195	0.0579047	0.970022
TC0100000711.mm.2	Agfg1	-0.124328	0.0290955	0.9911	0.505891	2.69897	0.0384	608.667	0.139004	0.0590036	0.109004	-0.360996	-0.250996	-0.800996	-0.110996	0.0190036	-0.0709964	-0.190996	0.109004	0.0290036	0.489004	0.569004	0.249004	0.229004	-0.0703893	0.521145	0.5252	0.0143553	0.0740694	0.9475	121	-0.190716	-0.100716	-0.0707155	0.309284	-0.260716	-0.430716	0.0592845	-0.0207155	-0.430716	-0.380716	0.0992845	-0.0907155	-0.480716	-0.300716	-0.110716	0.439652	1.54532	0.274796
TC0100000717.mm.2	Krtap28-13	-0.0976108	0.197363	0.9277	0.111031	0.424466	0.7103	222.286	0.152363	-0.377637	0.282363	-0.147637	0.142363	0.232363	-0.147637	-0.0876365	-0.00763652	-0.277637	0.0223635	-0.207637	-0.177637	0.142363	0.722363	0.172363	-0.250962	0.610657	0.4629	-0.0285692	0.12546	0.9107	87.7193	-0.0786709	-0.0486709	-0.0586709	0.171329	-0.238671	-0.468671	-0.0186709	0.111329	-0.398671	-0.198671	-0.408671	-0.598671	-0.298671	0.401329	-0.208671	-0.557255	0.631839	0.659659
TC0100000718.mm.2	Ccl20	-0.226509	0.0859743	0.9746	-0.214125	0.0235583	0.9845	5.07099	-0.042289	-0.162289	-0.392289	0.457711	0.497711	0.437711	-0.622289	-0.242289	-0.432289	-0.342289	-0.252289	0.587711	-0.052289	-0.622289	0.847711	-0.192289	-0.189034	0.438779	0.588	-0.15056	0.304956	0.7868	19.305	0.0898385	0.179838	-0.110162	-0.190162	0.0998385	0.619838	-0.0301615	-0.390162	-0.400162	-0.0401615	0.109838	-0.150162	-0.0501615	-0.0401615	0.599838	-0.45135	0.920248	0.522149
TC0100000719.mm.2	Daw1	-0.321928	0.801618	0.595	-0.163499	0.132709	0.9109	46.4286	0.182526	-0.327474	0.172526	-0.0874737	0.0625263	-0.0174737	-0.347474	-0.427474	-0.127474	-0.497474	-0.467474	-0.0774737	-0.267474	-0.517474	0.162526	-0.347474	-0.111031	0.0792507	0.9237	-0.226509	0.720333	0.5236	-96.1538	0.194146	0.0841465	-0.115854	-0.195854	-0.135854	0.304146	0.0741465	-0.255854	-0.145854	0.304146	-0.0558535	-0.375854	0.104146	-0.255854	-0.0458535	0.023728	0.623316	0.663615
TC0100000725.mm.2	Fbxo36	1.19535	2.92082	0.0443	1.68257	5.4698	0.0007	-71.3178	-0.297139	-0.267139	0.492861	-0.0771386	-0.417139	-0.227139	0.132861	-0.137139	1.20286	0.692861	1.24286	0.772861	1.05286	2.39286	1.28286	1.69286	0.526069	2.65758	0.0136	0.85599	3.69897	0.0066	-84.0909	0.206523	0.176523	-0.423477	-0.0434769	-0.233477	-0.163477	-0.633477	0.506523	0.726523	0.916523	0.286523	0.676523	0.726523	0.576523	0.246523	0.274831	1.30987	0.355618
TC0100000736.mm.2	Gm10553	0.62293	0.235152	0.9119	-0.0143553	0.464959	0.6836	101.834	0.346889	-0.303111	-0.263111	0.116889	0.376889	0.966889	0.446889	0.756889	0.466889	-0.983111	0.556889	0.756889	0.636889	0.336889	2.34689	0.766889	-0.15056	0.142668	0.8626	-0.275007	0.187621	0.8649	-75.1315	-0.378798	0.061202	0.311202	-0.078798	0.381202	-0.318798	0.361202	-0.348798	0.321202	-0.308798	-0.028798	-0.00879799	0.211202	0.281202	-0.308798	-0.541266	1.33181	0.347112
TC0100000743.mm.2	Gm7609	-0.757023	3.09691	0.0352	-0.941106	3.52288	0.0107	-17.3611	-0.0783498	0.0516502	-0.00834976	0.0316502	-0.20835	-0.16835	0.53165	-0.14835	-1.52835	-0.86835	-0.75835	-0.59835	-1.42835	-1.20835	-1.01835	-0.52835	-0.400538	1.35556	0.1422	-0.31034	0.051587	0.9635	20.1613	-0.184758	-0.104758	0.255242	-0.00475834	-0.0547583	0.125242	0.125242	-0.0647583	-0.784758	-0.684758	-0.244758	-0.244758	-0.274758	-0.0147583	0.675242	-0.109944	0.601158	0.676933
TC0100000758.mm.2	Csprs	-0.454176	0.487316	0.7702	-0.757023	0.0437355	0.9712	-51.1754	-0.17981	0.20019	0.11019	-0.16981	-0.60981	0.17019	0.18019	-0.23981	-0.69981	-0.23981	-0.61981	-0.33981	-0.72981	-1.35981	1.86019	-0.49981	0.0565835	0.445996	0.5814	-0.0565835	0.0673233	0.953	196.154	0.0590877	0.00908767	0.299088	-0.470912	0.349088	0.489088	0.469088	0.409088	0.149088	-0.100912	0.0590877	0.349088	0.489088	0.129088	0.649088	0.0599436	0.137912	0.92422
TC0100000761.mm.2	G530012D18Rik	-0.124328	0.361611	0.8434	0.111031	0.478993	0.6759	196.889	-0.101932	-0.331932	-0.121932	0.438068	-0.171932	0.808068	-0.641932	-0.261932	-0.401932	-0.191932	-0.761932	-0.151932	-0.221932	-0.531932	2.12807	0.118068	0.137504	0.0147083	0.9845	0.0840643	0.280503	0.8029	40	-0.180583	-0.190583	0.279417	0.0394168	0.499417	0.199417	-0.380583	0.0894168	0.209417	-0.0105832	-0.380583	0.279417	0.159417	0.169417	0.309417	-0.196199	0.28232	0.852002
TC0100000765.mm.2	Sp140	-0.321928	0.177701	0.9364	0.176323	0.0473528	0.9684	165	-0.0136373	0.136363	0.166363	-0.343637	-0.443637	-0.993637	-0.253637	0.586363	0.116363	-0.293637	-0.153637	-0.243637	-0.983637	-0.193637	0.376363	-0.153637	-0.0143553	0.450874	0.5781	0.214125	0.104964	0.9254	1716	0.59462	-0.0853803	-0.39538	-0.34538	-0.43538	-0.29538	0.16462	0.0146197	-0.57538	-0.91538	0.26462	-0.0753803	-0.0853803	0.18462	-0.47538	-0.0756997	0.133754	0.926896
TC0100000766.mm.2	Sp100	-1.22033	4.06248	0.0095	-1.5656	4.64975	0.0022	-16.0028	-0.0518121	0.148188	-0.451812	0.258188	0.168188	-0.0618121	0.178188	-0.401812	-1.31181	-1.05181	-1.33181	-0.951812	-1.41181	-1.43181	-1.72181	-0.691812	-0.454176	1.20273	0.1837	-0.124328	0.558462	0.6221	69.4272	-0.244253	0.0157468	0.0857468	0.115747	-0.334253	-0.114253	0.425747	-0.0642532	-0.784253	-0.474253	-0.264253	-0.214253	-0.674253	-0.184253	0.105747	-0.262975	0.0799161	0.958578
TC0100000771.mm.2	Cab39	-0.0285692	0.0201331	0.9949	0.659925	1.05849	0.3676	3058	-0.0728776	-0.162878	0.0471224	0.167122	-0.272878	-0.472878	-0.352878	0.157122	-0.0728776	-0.00287764	0.147122	-0.0528776	0.147122	0.367122	-0.452878	0.377122	-0.238787	1.0048	0.2542	-0.163499	0.775985	0.4906	29.7619	-0.0727197	0.0972803	-0.17272	0.12728	-0.34272	0.0472803	-0.0727197	-0.0627197	-0.34272	-0.33272	-0.17272	-0.31272	-0.52272	-0.25272	-0.18272	0.655706	3.00756	0.0400422
TC0100000774.mm.2	Itm2c	-0.333424	0.976748	0.4965	-1.32193	3.39794	0.0131	-190.769	-0.10495	-0.34495	0.52505	-0.24495	0.40505	0.10505	0.16505	0.30505	-0.0349503	-0.23495	-0.89495	-1.06495	-1.30495	-0.31495	-1.88495	-0.83495	-0.137504	0.295764	0.7132	-0.0143553	0.179536	0.8703	89.1089	-0.171198	0.0788018	0.0888018	-0.0111982	-0.321198	-0.631198	0.0388018	-0.0511982	-0.131198	-0.351198	0.0988018	-0.311198	-0.391198	-0.281198	0.0488018	-0.405142	0.871151	0.542702
TC0100000775.mm.2	4933407L21Rik	0.0565835	0.149967	0.9492	0.189034	0.108797	0.9283	-250	0.29947	-0.33053	-0.0905296	0.0494704	-0.16053	0.37947	0.13947	-0.15053	0.00947042	0.00947042	0.0594704	0.12947	0.11947	-0.33053	0.38947	0.23947	0.250962	0.618163	0.4578	0.0565835	0.11702	0.9175	78.9474	-0.0934893	-0.233489	0.406511	-0.173489	0.306511	-0.0334893	0.146511	0.0665107	0.0965107	0.326511	0.116511	0.316511	0.206511	0.176511	0.0365107	0.0727315	0.146485	0.921279
TC0100000777.mm.2	Spata3	-0.0565835	0.169027	0.94	-0.137504	0.346016	0.7624	-136.364	-0.114117	0.0658826	-0.274117	0.265883	0.355883	0.525883	0.0858826	0.0458826	0.235883	-0.264117	-0.494117	0.135883	0.335883	-0.104117	0.205883	-0.00411738	-0.0703893	0.0520274	0.9505	-0.137504	0.269541	0.81	-90.9091	0.11233	0.00233025	0.11233	-0.25767	0.47233	0.32233	0.0523302	0.17233	-0.24767	0.33233	-0.19767	-0.15767	0.52233	0.36233	-0.0876698	-0.293637	0.558261	0.699224
TC0100000778.mm.2	2810459M11Rik	0.0285692	0.0657036	0.9796	-0.0976108	0.693575	0.5426	427.103	0.282729	-0.00727104	-0.217271	-0.107271	-0.127271	0.322729	-0.287271	-0.117271	-0.027271	-0.147271	-0.047271	0.062729	-0.287271	-0.377271	-0.167271	-0.237271	-0.226509	0.890759	0.3049	-0.137504	0.539102	0.6339	37.4332	0.350491	-0.399509	-0.0595089	0.0104911	0.0604911	-0.0695089	0.130491	-0.129509	-0.329509	-0.379509	-0.149509	-0.0395089	-0.299509	-0.149509	-0.00950889	-0.31546	1.10043	0.438018
TC0100000783.mm.2	B3gnt7	0.0143553	0.0236959	0.9938	0.111031	0.238824	0.8401	-700	0.11758	0.0275796	-0.10242	-0.0524204	-0.13242	-0.00242036	0.16758	0.37758	-0.10242	0.0475796	0.0275796	-0.0224204	0.20758	0.38758	0.19758	-0.0524204	0.378512	1.23732	0.1733	0.263034	0.316863	0.7774	33.3333	0.216792	-0.133208	0.0967922	-0.223208	-0.0232078	-0.123208	0.416792	0.466792	0.326792	0.336792	-0.00320785	0.156792	0.216792	0.176792	0.246792	-0.214191	0.383686	0.799057
TC0100000787.mm.2	1700019O17Rik	0.189034	0.535064	0.7435	0.214125	0.668775	0.5578	-14.2857	0.0769691	-0.143031	0.156969	-0.113031	-0.0730309	0.456969	-0.153031	0.226969	0.156969	0.226969	0.0669691	0.176969	0.266969	0.316969	0.296969	0.366969	-0.0565835	0.0530567	0.9492	0.0285692	0.0910327	0.936	152	0.0604069	0.220407	-0.0295931	-0.299593	0.0904069	-0.0795931	0.260407	-0.0295931	-0.0895931	-0.0595931	0.0504069	0.170407	-0.00959312	0.260407	0.0704069	0.300288	0.102378	0.944872
TC0100000790.mm.2	Ptma	-0.0143553	0.00590291	0.9981	-0.356144	1.12033	0.3419	-2109.37	0.0769497	-0.0830503	0.35695	-0.47305	0.0969497	0.13695	-0.0430503	0.20695	0.0969497	-0.13305	0.14695	-0.22305	-0.34305	-0.56305	-0.11305	0.0269497	0.238787	0.56928	0.4903	-0.214125	0.861382	0.4438	176.628	-0.11048	-0.18048	-0.0204802	0.26952	-0.18048	-0.0304802	0.20952	0.10952	0.21952	0.00951981	0.24952	-0.34048	-0.42048	-0.10048	-0.0504802	0.0834803	0.335833	0.823072
TC0100000792.mm.2	Cops7b	0.298658	0.5318	0.745	-0.124328	0.275315	0.8151	135.899	-0.0178824	-0.247882	0.0721176	0.162118	0.272118	0.532118	-0.127882	0.152118	0.522118	0.202118	-0.317882	0.402118	0.0121176	0.252118	-0.0878824	0.152118	-0.0703893	0.115375	0.8896	-0.176323	0.814175	0.4684	-141.593	0.0537905	-0.00620948	0.0437905	-0.0962095	-0.0362095	0.213791	-0.256209	-0.206209	-0.136209	0.0237905	0.163791	-0.166209	-0.316209	-0.236209	-0.166209	0.247001	0.580596	0.688426
TC0100000794.mm.2	Dis3l2	0.0976108	0.133417	0.956	-0.0143553	0.338093	0.7688	114.144	-0.180652	0.299348	-0.280652	0.0893478	0.509348	-0.0306522	0.419348	-0.390652	0.239348	0.219348	-0.0906522	-0.120652	-0.0206522	0.289348	-0.660652	0.199348	-0.238787	0.702458	0.4054	-0.321928	0.223953	0.8406	-31.1111	-0.0554018	0.214598	0.124598	-0.345402	0.194598	0.144598	-0.285402	-0.275402	-0.0554018	-0.155402	-0.395402	0.194598	-0.215402	-0.165402	-0.0954018	0.127501	0.0847924	0.955145
TC0100000806.mm.2	Akp3	-0.0143553	0.0378201	0.9886	-0.0285692	0.204398	0.8631	-98.0392	-0.140237	-0.260237	0.189763	0.159763	-0.0602373	0.0197627	0.239763	0.0197627	0.0397627	-0.0902373	-0.0902373	0.149763	-0.220237	-0.210237	0.219763	0.119763	-0.0426443	0.0147981	0.9845	0.189034	1.1891	0.2954	580.667	0.0681368	-0.121863	0.0481368	-0.00186321	-0.0518632	-0.321863	-0.161863	-0.161863	0.228137	0.118137	-0.211863	0.308137	-0.00186321	0.0581368	0.00813679	-0.0245211	0.235305	0.877398
TC0100000808.mm.2	Prss56	-0.0426443	0.0955008	0.9707	0.0143553	0.0505612	0.9665	134.333	0.215577	0.125577	-0.184423	-0.204423	0.0555774	0.585577	0.235577	-0.224423	-0.214423	-0.154423	0.0455774	0.105577	0.135577	-0.0144226	0.245577	0.175577	0.275007	0.930702	0.2859	0.367371	0.193142	0.862	-38.0952	0.140978	-0.179022	-0.339022	0.290978	0.180978	0.760978	0.0909779	0.220978	0.300978	0.350978	0.130978	0.480978	0.520978	0.510978	0.200978	-0.00674611	0.0458114	0.977828
TC0100000809.mm.2	Chrnd	0.124328	0.469416	0.7792	-0.0143553	0.127844	0.9138	111.001	0.103278	-0.166722	0.0932777	-0.0467223	0.233278	0.483278	0.163278	0.153278	0.213278	0.0632777	0.0632777	0.213278	0.243278	0.0932777	0.433278	0.0932777	0.263034	0.893809	0.3035	-0.0143553	0.123551	0.913	104.95	0.0690157	-0.00098426	-0.0809843	0.00901574	0.0790157	0.0890157	0.0490157	0.189016	0.319016	-0.0409843	0.309016	0.0290157	0.119016	0.379016	-0.0809843	0.0635085	0.0486756	0.975795
TC0100000810.mm.2	Chrng	0.238787	1.12205	0.4238	-0.0426443	0.00559485	0.9969	116.181	0.00665902	-0.223341	0.116659	0.076659	-0.083341	-0.033341	-0.203341	-0.033341	0.646659	-0.083341	0.176659	0.466659	-0.063341	-0.153341	0.00665902	-0.143341	0.15056	0.198185	0.8073	0.238787	0.119129	0.9159	-63.6364	0.323773	-0.0662268	-0.0562268	-0.266227	-0.256227	-0.0662268	0.613773	0.123773	-0.0462268	0.0337732	0.163773	0.203773	0.283773	0.133773	-0.0162268	-0.0323336	0.231004	0.878993
TC0100000811.mm.2	Eif4e2	0.124328	0.383524	0.8301	0.201634	0.71287	0.5321	-66.6667	0.264526	-0.245474	0.0545258	-0.125474	0.214526	-0.285474	-0.265474	0.0245258	0.104526	0.0345258	0.254526	0.104526	0.384526	0.154526	-0.0354742	0.0645258	0.411426	1.91721	0.0531	0.286881	1.34199	0.2413	33.3333	-0.0447777	0.235222	-0.114778	-0.104778	0.225222	0.0552223	-0.174778	0.255222	0.365222	0.475222	0.275222	0.235222	0.205222	0.445222	0.415222	0.505768	2.29334	0.107123
TC0100000813.mm.2	Efhd1	0.0285692	0.059135	0.9808	-0.475085	1.66354	0.1689	1502.88	-0.113087	-0.133087	0.0469129	0.176913	0.326913	0.436913	-0.0930871	0.0169129	0.316913	-0.233087	0.0369129	-0.0330871	-0.233087	-0.373087	-0.0330871	-0.353087	-0.263034	1.86967	0.0581	-0.422233	1.89963	0.1103	-52.2388	0.0959315	-0.0940685	-0.00406851	-0.00406851	0.00593149	0.185931	0.185931	-0.334069	-0.234069	-0.624069	-0.144069	-0.154069	-0.324069	-0.124069	-0.324069	-0.100312	0.165874	0.911664
TC0100000814.mm.2	Gigyf2	-0.0703893	0.197568	0.9277	-0.0285692	0.0567529	0.9618	58.8235	0.169313	0.0693133	-0.250687	-0.0206867	0.329313	0.299313	0.00931334	-0.0706867	0.249313	0.0893133	-0.170687	-0.550687	0.319313	0.159313	0.0993133	0.109313	0.0285692	0.0445047	0.956	0.176323	0.100015	0.9289	-550	-0.0449926	0.0950074	-0.184993	0.115007	0.315007	-0.0749926	-0.0349926	0.225007	-0.0449926	0.145007	-0.274993	0.225007	0.335007	0.0350074	-0.164993	-0.179265	0.200158	0.895656
TC0100000816.mm.2	3110079O15Rik	-0.0840643	0.0301649	0.9904	-0.0143553	0.213036	0.856	82.5083	0.0325777	-0.257422	0.0625777	0.132578	-0.347422	0.00257769	0.0625777	0.0825777	0.142578	-0.0674223	0.0425777	-0.197422	-0.0374223	0.0825777	0.0225777	0.0425777	-0.464668	2.36653	0.0233	0.111031	0.148375	0.8951	129.053	-0.287449	0.112551	0.152551	-0.0174487	-0.0674487	-0.247449	-0.277449	-0.287449	-0.557449	-0.357449	-0.447449	-0.147449	-0.267449	-0.157449	-0.0274487	-0.115398	0.274477	0.856459
TC0100000817.mm.2	Neu2	-0.344828	0.747632	0.6251	-0.31034	0.369877	0.7479	8.96057	0.00576686	-0.0142331	-0.554233	0.405767	0.0157669	0.105767	0.355767	0.315767	-0.594233	-0.734233	-0.0742331	-0.00423314	-0.0742331	-0.214233	0.435767	-0.0742331	-0.0976108	0.250496	0.7543	0.0840643	0.473015	0.675	191.714	-0.0312891	-0.361289	-0.0712891	0.368711	-0.171289	-0.191289	-0.171289	0.168711	-0.0712891	-0.361289	-0.241289	-0.131289	-0.241289	-0.00128909	0.378711	-0.332419	1.18657	0.402368
TC0100000822.mm.2	Inpp5d	-0.422233	0.57659	0.7182	-0.526069	0.475215	0.6783	-20.4248	-0.465648	0.404352	-0.0856476	0.0143524	-0.575648	-1.09565	0.434352	0.0243524	-0.495648	-0.425648	-0.465648	-0.195648	-0.965648	0.224352	-1.12565	-0.585648	1.47508	5.11634	0.0001	0.815575	2.16749	0.0752	57.3034	-0.784892	0.105108	-0.244892	0.585108	0.235108	0.555108	0.0551078	1.62511	1.11511	1.26511	1.54511	1.27511	0.715108	0.955108	1.25511	0.621116	1.64101	0.245537
TC0100000824.mm.2	Atg16l1	0.163499	0.0146634	0.9949	0.176323	0.355266	0.7561	-8.33333	0.0199951	-0.260005	0.219995	-0.0200049	0.0299951	-0.660005	-0.430005	0.169995	0.239995	0.179995	0.0699951	-0.510005	-0.150005	0.259995	-0.390005	0.0899951	-0.111031	0.769807	0.3666	-0.0285692	0.0636371	0.9559	73.5294	-0.281974	0.418026	-0.0319737	-0.211974	0.198026	-0.0119737	-0.251974	0.0280263	-0.541974	-0.391974	-0.141974	0.0880263	-0.0119737	-0.0719737	-0.211974	0.168714	0.452504	0.758618
TC0100000828.mm.2	Sag	-0.226509	0.300162	0.8759	-0.226509	0.411616	0.7195	0	-0.270153	0.0898469	0.0698469	0.0798469	-0.0601531	0.369847	-0.0201531	0.0298469	-0.430153	-0.250153	-0.0101531	0.0798469	-0.150153	-0.590153	0.559847	-0.250153	-0.0426443	0.127203	0.8783	0.176323	0.414426	0.7101	546.333	0.0669207	-0.193079	-0.0430793	0.146921	-0.0230793	-0.113079	-0.133079	0.446921	0.0969207	-0.183079	-0.213079	0.106921	0.126921	-0.0530793	0.0169207	0.0917161	0.509034	0.727787
TC0100000829.mm.2	Dgkd	-0.464668	0.705093	0.6466	-0.555816	0.616723	0.588	-16.1117	-0.298202	0.0717978	0.551798	-0.578202	-0.368202	-1.0582	-0.318202	0.121798	-0.718202	-0.238202	-0.368202	-0.998202	-0.688202	0.301798	-1.9882	-1.1182	-0.613532	1.73049	0.0742	0.226509	0.393511	0.7248	149.075	0.0714577	0.351458	0.0314577	-0.618542	-0.258542	-0.338542	-0.0885423	-0.318542	-0.748542	-0.568542	-0.418542	0.191458	-0.0685423	-0.398542	0.0314577	0.0448221	0.062846	0.967438
TC0100000836.mm.2	Ugt1a2; Ugt1a6a; Ugt1a6b; Ugt1a10; Ugt1a7c; Ugt1a5; Ugt1a9; Ugt1a1	0.201634	0.594142	0.708	0.713696	3.22185	0.0183	-326.667	0.0612738	-0.0887262	-0.118726	0.131274	-0.0887262	-0.398726	-0.288726	-0.228726	0.431274	0.0412738	0.341274	-0.0387262	0.101274	0.591274	0.771274	0.351274	1.05658	2.82391	0.0097	0.226509	0.781202	0.4866	84.2593	-1.12422	0.255781	-0.124219	0.515781	-0.364219	0.315781	0.325781	0.995781	1.26578	0.345781	1.38578	0.745781	0.445781	0.675781	0.355781	-0.0420784	0.0359291	0.983393
TC0100000845.mm.2	Mroh2a	-0.0976108	0.047692	0.9846	0.250962	0.625252	0.583	390.429	0.451443	-0.458557	-0.318557	0.141443	-0.0685571	0.891443	0.0214429	-0.0685571	-0.218557	-0.00855713	-0.348557	0.601443	0.241443	-0.168557	2.18144	0.471443	0.0840643	0.0439757	0.9564	-0.0426443	0.0502685	0.964	148.544	0.281971	-0.0680293	-0.118029	-0.138029	0.271971	0.201971	-0.0180293	-0.218029	-0.288029	0.161971	0.231971	0.231971	0.391971	0.0519707	0.0119707	-0.0988601	0.227471	0.880519
TC0100000846.mm.2	Trpm8	0.137504	0.469288	0.7792	0.0840643	0.180719	0.8783	40	-0.18827	-0.0682702	0.11173	0.12173	-0.0682702	0.94173	0.65173	-0.0482702	0.0217298	0.15173	0.17173	0.44173	0.32173	0.50173	0.35173	0.67173	0.176323	0.276134	0.7301	-0.0840643	0.0105057	0.9931	143.541	-0.224196	0.145804	0.275804	-0.274196	0.685804	0.285804	0.105804	0.165804	0.105804	0.205804	-0.0541955	0.0758045	0.0258045	0.895804	0.405804	-0.202591	0.876866	0.540667
TC0100000847.mm.2	Spp2	-0.275007	0.250418	0.9027	0.333424	0.293112	0.8003	249.81	0.0511734	-0.348827	0.261173	-0.0288266	-0.108827	1.03117	-0.0688266	-0.258827	0.201173	-0.188827	-0.278827	-0.378827	0.201173	0.121173	0.661173	0.281173	-0.250962	0.894831	0.303	0.15056	0.00418937	0.9981	168.895	0.210293	-0.269707	0.340293	-0.419707	0.110293	-0.389707	-0.339707	-0.189707	-0.279707	-0.419707	-0.289707	-0.199707	-0.229707	-0.129707	-0.269707	-0.0399595	0.375461	0.802457
TC0100000854.mm.2	Sh3bp4	-0.536053	1.31247	0.3414	0.250962	0.811353	0.4788	161.222	-0.413875	-0.0738752	0.186125	0.216125	-0.233875	0.0861248	0.0761248	-0.553875	-0.843875	-0.113875	-0.683875	-0.303875	-0.143875	0.326125	-0.0238752	0.516125	-0.298658	0.761452	0.3708	-0.226509	0.622694	0.5807	22.2965	-0.467499	-0.217499	0.232501	0.312501	-0.347499	0.112501	-0.667499	-0.0974993	-0.297499	-0.327499	-0.447499	-0.417499	-0.667499	-0.627499	-0.457499	0.174203	0.245677	0.872465
TC0100000858.mm.2	Agap1	1.02148	3.30103	0.0293	0.111031	0.0516359	0.9661	92.233	0.0141676	0.0941676	-0.375832	0.204168	-0.0558324	-0.295832	0.324168	-0.845832	1.73417	1.07417	0.724168	1.15417	-0.275832	0.144168	-0.945832	0.0341676	1.55582	9.40012	5.73e-08	-0.678072	4.07212	0.0036	119.33	-0.0173459	0.122654	-0.107346	-0.00734593	-0.0373459	-0.137346	-0.0473459	1.21265	1.51265	1.55265	1.70265	-0.687346	-0.657346	-0.767346	-0.767346	1.5453	6.53211	0.000116459
TC0100000870.mm.2	Ackr3	-1.31615	2.79588	0.0521	-0.757023	1.36552	0.256	31.77	0.544301	-1.2057	0.484301	-0.495699	-1.3657	-0.935699	-0.395699	-0.135699	-1.7057	-1.2757	-1.2657	-1.4857	-1.5057	-1.1257	-1.7557	-1.3957	-2.36737	6.45346	1.22e-05	-0.333424	0.477034	0.6723	74.4048	-0.133859	-0.133859	0.616141	-0.633859	-0.483859	-0.563859	0.0661407	-2.99386	-2.98386	-2.14386	-1.84386	0.0161407	-0.763859	-1.06386	-0.783859	-0.874916	1.52499	0.280818
TC0100000878.mm.2	Cops8	0.15056	0.476254	0.7754	-0.0840643	0.380176	0.7394	151.458	0.112191	-0.0978086	0.352191	-0.497809	-0.147809	-0.427809	-0.307809	0.212191	0.00219145	0.212191	0.382191	0.0721914	-0.427809	-0.0878086	-0.637809	-0.177809	-0.163499	1.07366	0.228	0.226509	0.898941	0.4253	258.667	0.220385	-0.0496151	-0.169615	-0.0296151	-0.109615	-0.349615	-0.399615	-0.189615	-0.249615	-0.399615	-0.0896151	-0.149615	-0.159615	0.140385	-0.109615	-0.24556	0.566383	0.695855
TC0100000882.mm.2	Mlph	0.124328	0.215668	0.9183	-0.124328	0.111764	0.9263	191.743	0.0967376	0.196738	-0.0632624	-0.273262	0.0167376	0.736738	-0.0732624	0.406738	0.366738	-0.253262	-0.00326238	0.296738	0.266738	0.676738	-0.0432624	-0.0632624	1.11103	4.14691	0.0009	0.565597	2.55284	0.0413	58.6207	-0.0836271	-0.303627	-0.133627	0.416373	-0.163627	0.466373	0.276373	0.986373	1.10637	0.906373	0.826373	0.946373	0.666373	0.616373	1.37637	0.0302132	0.183168	0.903889
TC0100000883.mm.2	Prlh	0.163499	0.393296	0.8255	-0.275007	0.36221	0.7515	244.628	0.074912	0.164912	-0.235088	-0.035088	-0.025088	0.844912	0.384912	0.064912	0.144912	0.184912	0.334912	0.014912	0.00491204	-0.035088	0.714912	-0.085088	-0.111031	0.199146	0.8063	0.0285692	0.242528	0.8278	127	0.00675224	0.0567522	-0.0732478	0.00675224	0.126752	0.336752	0.106752	0.286752	-0.0132478	-0.193248	-0.363248	-0.143248	0.0967522	0.286752	0.176752	-0.100983	0.262523	0.863394
TC0100000884.mm.2	Lrrfip1	0.214125	0.65228	0.6767	0.432959	1.70115	0.1603	-118.75	0.178162	-0.241838	-0.231838	0.228162	0.158162	0.0381621	-0.0518379	0.118162	0.168162	0.228162	0.0681621	0.378162	0.578162	0.958162	0.138162	0.418162	0.641546	2.69897	0.0125	-0.0840643	0.885723	0.4316	110.108	-0.237209	-0.0472092	-0.127209	0.342791	0.0827908	0.132791	0.622791	0.662791	0.432791	0.542791	0.482791	0.132791	-0.127209	0.172791	-0.0872092	0.686085	2.7216	0.059209
TC0100000885.mm.2	Rbm44	0.0840643	0.450997	0.7889	0.111031	0.234331	0.8417	-33.3333	-0.174262	-0.0242622	0.0557378	0.125738	-0.00426222	0.685738	0.195738	-0.0842622	0.155738	-0.00426222	0.115738	0.645738	-0.0442622	-0.684262	0.545738	0.415738	0.201634	0.0949601	0.9098	-0.0143553	0.351542	0.7525	106.601	-0.389529	-0.129529	-0.139529	0.500471	-0.0195288	0.0404712	-0.319529	0.210471	-0.189529	0.000471199	0.000471199	-0.0695288	-0.0095288	0.0204712	0.220471	1.87549e-05	0.0727327	0.963467
TC0100000886.mm.2	Ramp1	-1.33914	3.1549	0.034	-1.02857	2.76955	0.0351	15.6991	-0.774303	0.315697	0.325697	-0.124303	-0.0243033	-0.494303	-0.204303	0.645697	-2.7843	-1.0543	-1.3243	-1.2343	-0.984303	-2.1843	-1.1943	-1.2543	-0.286881	1.03433	0.2431	-0.163499	0.610125	0.5884	40.5844	-0.313928	-0.323928	0.526072	-0.0639278	0.236072	-1.18393	-0.513928	-0.913928	-0.183928	-0.533928	-0.503928	-0.553928	-0.593928	-1.40393	-0.823928	-0.21793	0.564438	0.696552
TC0100000890.mm.2	Ube2f	0.584963	2.55284	0.073	0.422233	1.14509	0.3323	32	-0.212454	-0.182454	0.227546	0.117546	-0.132454	0.00754589	-0.242454	0.417546	0.487546	0.477546	0.677546	0.617546	0.187546	0.477546	0.307546	0.367546	0.31034	2.27572	0.0276	0.275007	0.955852	0.3987	12.5	0.0537108	0.0837108	-0.326289	0.143711	0.453711	0.103711	-0.166289	0.433711	0.663711	0.413711	0.343711	0.293711	0.513711	0.563711	0.243711	0.439465	1.41734	0.317149
TC0100000892.mm.2	Scly	-0.111031	0.0453716	0.9858	-0.189034	0.625435	0.583	-65.7895	-0.233989	0.0960111	0.226011	-0.133989	0.166011	-0.253989	0.356011	-0.123989	0.256011	-0.193989	-0.103989	-0.103989	-0.323989	0.166011	-0.783989	0.0460111	-0.250962	1.61798	0.0908	0.0840643	0.381952	0.7331	137.579	-0.091237	0.198763	0.018763	-0.151237	-0.231237	-0.301237	-0.191237	-0.421237	-0.151237	-0.321237	-0.251237	-0.261237	-0.181237	-0.131237	0.018763	-0.0193105	0.177215	0.905582
TC0100000893.mm.2	Espnl	-0.475085	0.602408	0.7031	0.575312	0.769807	0.5006	274.641	0.0329768	-0.0570232	-0.237023	0.222977	-0.287023	0.582977	-0.317023	-0.0170232	-0.367023	-0.507023	-0.577023	0.302977	0.312977	-0.0870232	0.642977	0.432977	0.0143553	0.115261	0.8896	0.201634	0.385419	0.7307	-1400	0.173323	-0.0766768	-0.106677	-0.00667678	-0.186677	0.443323	0.0933232	-0.0466768	-0.00667678	-0.0266768	-0.0866768	0.00332322	0.333323	0.263323	0.363323	-0.0727562	0.318016	0.833401
TC0100000894.mm.2	Klhl30	-0.111031	0.157017	0.9456	-0.545968	1.4045	0.244	-325.342	0.256994	-0.503006	0.326994	-0.243006	-0.273006	-0.173006	-0.413006	0.0669936	0.116994	-0.333006	0.216994	-0.583006	-0.153006	-0.693006	-1.46301	-0.823006	-0.356144	1.5391	0.1042	-0.201634	0.993106	0.3809	40.3727	-0.0978475	0.0621525	-0.147847	0.162153	-0.237847	-0.167847	0.182153	-0.567847	-0.237847	-0.0378475	-0.547847	-0.397847	-0.167847	-0.367847	-0.447847	-0.496754	0.740718	0.606107
TC0100000895.mm.2	Fam132b	-0.226509	0.478993	0.7741	-0.0426443	0.227898	0.8461	79.9543	0.160904	-0.0690958	0.0809042	-0.199096	-0.0490958	0.430904	0.0409042	0.0709042	-0.299096	0.170904	-0.419096	-0.149096	-0.129096	0.000904226	0.250904	0.000904226	0.0143553	0.105573	0.8994	-0.163499	0.441171	0.6933	1171.43	-0.0544651	-0.0244651	-0.0544651	0.125535	-0.0844651	0.115535	0.185535	-0.364465	0.255535	0.105535	-0.164465	0.125535	-0.274465	-0.0544651	-0.0644651	-0.37689	0.19778	0.896588
TC0100000897.mm.2	Traf3ip1	0.0143553	0.0549748	0.9823	-0.298658	0.31078	0.7877	1969.92	0.0925976	0.0125976	0.0225976	-0.137402	-0.0274024	0.352598	-0.237402	0.0325976	0.0825976	0.0225976	0.332598	-0.327402	0.442598	-0.387402	-0.377402	-0.127402	0.0143553	0.113791	0.8909	-0.226509	1.01055	0.3727	1552.99	0.143823	-0.0961771	0.103823	-0.176177	0.453823	0.653823	0.263823	-0.0861771	0.283823	0.0838229	-0.136177	0.233823	0.463823	0.193823	-0.216177	-0.489242	1.76097	0.212492
TC0100000898.mm.2	Asb1	0.250962	0.449894	0.7902	-0.111031	0.802444	0.4834	138.986	-0.0848595	-0.224859	0.285141	-0.0248595	0.145141	1.21514	0.335141	0.355141	0.315141	0.0551405	0.345141	0.0651405	-0.0248595	0.475141	0.305141	0.0351405	-0.389567	1.05502	0.2349	0.0426443	0.0505612	0.964	112.677	0.217815	-0.0321849	0.0278151	-0.252185	-0.112185	0.127815	0.0178151	-0.382185	-0.372185	0.107815	-0.442185	0.187815	0.117815	0.0078151	-0.172185	-0.282841	0.693819	0.630975
TC0100000899.mm.2	Twist2	0.15056	0.971022	0.4994	-0.0285692	0.0931803	0.9376	117.825	-0.363828	0.126172	0.0461717	0.136172	0.526172	0.486172	0.206172	0.246172	0.276172	0.236172	0.196172	0.266172	0.516172	0.306172	0.356172	0.126172	-0.0703893	0.260111	0.7452	-0.286881	1.37366	0.2318	-278.689	-0.249074	-0.149074	0.0109262	0.320926	0.160926	0.370926	0.320926	0.110926	-0.239074	-0.189074	-0.0890738	0.000926155	0.0309262	0.0609262	-0.269074	-0.0512036	0.142685	0.922824
TC0100000908.mm.2	Olfr1413	0.0976108	0.254067	0.9003	-0.111031	0.264561	0.8221	205.82	0.116095	-0.173905	-0.0039053	0.0460947	-0.0739053	-0.193905	-0.0639053	-0.0439053	0.376095	-0.273905	-0.163905	0.596095	-0.343905	-0.253905	0.756095	0.0260947	0	0.543482	0.5085	0.176323	0.407379	0.7151	#NAME?	0.121656	-0.218344	-0.00834386	0.0816561	0.0216561	-0.128344	0.351656	0.501656	0.0516561	-0.0283439	0.0916561	0.421656	0.331656	0.101656	0.0316561	-0.0498594	0.154882	0.916997
TC0100000909.mm.2	Olfr1412	-0.15056	0.29056	0.8803	-0.163499	0.388171	0.7346	-8.11688	-0.0361165	-0.406117	0.333883	0.0138835	-0.186117	0.173883	0.133883	0.0738835	0.0938835	0.0238835	-0.616117	-0.306117	-0.186117	-0.116117	1.20388	0.183883	0.0976108	0.121881	0.8838	0.263034	0.678816	0.5475	-185.714	0.454855	-0.415145	-0.125145	-0.0551445	0.0848555	-0.145145	0.0648555	0.304855	0.104855	-0.135145	-0.205145	0.314855	0.364855	0.334855	-0.0351445	0.160441	0.0508914	0.973889
TC0100000910.mm.2	Olfr1411; Olfr1410	-0.124328	0.243288	0.9073	0.298658	0.299902	0.7953	378.556	-0.0575561	-0.0475561	-0.197556	0.262444	0.0324439	0.582444	-0.107556	-0.137556	-0.197556	-0.157556	-0.277556	0.122444	-0.00755607	-0.157556	0.642444	0.462444	-0.263034	0.552067	0.5026	-0.189034	0.573489	0.6115	26.3158	-0.349024	0.120976	-0.00902417	0.180976	-0.279024	0.0909758	-0.0490242	-0.239024	-0.0890242	-0.219024	-0.159024	-0.299024	-0.209024	-0.549024	0.0309758	-0.197992	0.62274	0.663742
TC0100000911.mm.2	Olfr1410	-0.214125	0.255081	0.8997	0.0976108	0.603801	0.5964	150.75	-0.122798	0.187202	-0.502798	0.307202	-0.0527982	0.797202	-0.0327982	-0.0527982	-0.0727982	-0.342798	-0.442798	0.137202	-0.0927982	-0.692798	0.187202	0.0772018	0.0426443	0.395882	0.6242	-0.124328	0.414652	0.71	375.229	-0.631049	-0.211049	-0.0510489	0.608951	0.628951	-0.0110489	0.138951	0.808951	-0.111049	0.0589511	-0.191049	-0.0110489	-0.0710489	0.0989511	0.0489511	0.230252	0.300822	0.842064
TC0100000912.mm.2	Olfr12	-0.15056	0.337242	0.858	0.226509	0.519706	0.6484	271.545	-0.0843522	0.0956478	-0.144352	0.115648	-0.394352	0.375648	-0.00435222	-0.00435222	-0.594352	-0.0643522	0.205648	-0.234352	-0.0243522	-0.204352	0.695648	0.445648	-0.226509	0.881735	0.3091	0.163499	0.172631	0.8766	182.588	-0.335672	0.0843283	-0.145672	0.314328	-0.155672	-0.105672	0.0343283	-0.115672	-0.305672	-0.215672	-0.335672	-0.255672	0.00432825	0.114328	0.0843283	0.287003	0.104415	0.943757
TC0100000916.mm.2	Gpc1	-0.111031	0.181444	0.9338	-0.137504	0.448916	0.6935	-22.7273	0.149678	-0.0703216	-0.0603216	-0.0303216	-0.0703216	-0.000321644	-0.0103216	-0.130322	0.179678	-0.0903216	-0.230322	-0.190322	0.149678	-0.250322	-0.650322	-0.0903216	0.389567	2.50864	0.0181	0.669027	4.06349	0.0037	-90.3226	0.0324402	0.0824402	0.0224402	-0.14756	0.33244	0.0724402	-0.21756	0.40244	0.46244	0.44244	0.34244	0.85244	0.64244	0.67244	0.78244	-0.327776	0.163127	0.912118
TC0100000919.mm.2	Dusp28	0.411426	0.596879	0.7064	-0.0285692	0.07053	0.9532	105.942	0.113398	-0.226602	0.473398	-0.566602	-0.456602	-0.706602	-0.656602	0.0333982	0.323398	0.403398	0.883398	-0.306602	0.383398	-0.486602	-1.1666	-0.746602	-0.226509	0.173083	0.8319	0.367371	1.1798	0.2994	299.588	0.11727	0.14727	0.12727	-0.48273	-0.22273	-0.37273	-0.50273	-0.11273	-0.51273	-0.0727298	0.30727	0.24727	-0.0727298	0.0572702	-0.20273	-0.062894	0.109835	0.939983
TC0100000921.mm.2	Rnpepl1	0.226509	0.460673	0.783	0.189034	0.0643416	0.9574	17.6471	-0.466525	0.383475	-0.0765248	0.0334752	-0.186525	-0.326525	0.343475	0.283475	-0.0165248	0.353475	0.0634752	0.423475	0.0234752	0.333475	-0.726525	0.303475	-0.298658	1.14752	0.2014	-0.411426	0.596022	0.5956	-32.6904	-0.0911339	-0.0111339	0.0488661	0.0488661	0.128866	0.158866	-0.551134	-0.261134	-0.331134	-0.221134	-0.291134	-0.451134	-0.211134	-0.311134	-0.111134	-0.568307	0.349674	0.815453
TC0100000922.mm.2	Capn10	-0.214125	0.973058	0.4982	0.0976108	0.325231	0.7779	150.75	-0.202468	-0.0424682	0.207532	0.00753177	-0.282468	-0.372468	-0.772468	-0.352468	-0.202468	-0.202468	-0.432468	-0.272468	-0.282468	-0.252468	-0.612468	-0.162468	0	0.0605806	0.9419	-0.0426443	0.173148	0.8762	inf	0.130851	-0.399149	0.230851	-0.0391492	0.220851	0.0808508	-0.389149	0.0508508	-0.139149	0.0908508	0.0308508	0.370851	0.110851	-0.259149	-0.0291492	-0.0863531	0.0175301	0.991544
TC0100000923.mm.2	Gpr35	-0.0976108	0.0933418	0.9715	0.713696	1.48149	0.2188	1078.29	0.39793	-0.37207	-0.0320701	-0.10207	-0.46207	-0.38207	0.42793	-0.27207	-0.0920701	-0.33207	-0.21207	0.28793	0.0679299	0.47793	0.58793	0.22793	0.505891	0.594142	0.4732	0.137504	0.0879374	0.9373	76.1905	-0.345565	-0.275565	-0.155565	0.574435	0.264435	-0.505565	0.964435	0.344435	0.514435	-0.0355655	0.164435	0.394435	0.0644345	0.334435	0.424435	0.155024	0.711662	0.620934
TC0100000924.mm.2	Aqp12	-0.214125	0.481091	0.7729	0.286881	0.721018	0.526	259.5	-0.314	0.156	-0.214	0.286	-0.344	0.0759998	0.0559998	-0.224	-0.134	-0.514	-0.364	0.186	0.136	0.236	0.226	-0.0140002	-0.333424	1.36051	0.1411	0.201634	0.467883	0.6773	172.692	-0.0084391	-0.188439	-0.0084391	0.181561	-0.638439	-0.158439	-0.338439	-0.0884391	-0.278439	-0.388439	-0.428439	-0.218439	-0.148439	-0.458439	-0.138439	0.0407269	0.00709133	0.995839
TC0100000925.mm.2	Agxt	0.0143553	0.413413	0.8136	-0.0143553	0.0475951	0.9683	199.01	0.0396864	0.0596864	-0.160314	0.0496864	0.0396864	0.659686	0.449686	-0.0303136	0.489686	0.109686	0.0996864	-0.0703136	0.159686	0.209686	0.529686	0.309686	0.505891	1.8962	0.0552	0.189034	0.557834	0.6223	66.6667	-0.003991	0.266009	-0.073991	-0.233991	0.226009	0.266009	0.276009	0.046009	0.406009	0.556009	0.456009	0.506009	0.396009	0.556009	0.216009	-0.137559	0.278392	0.85488
TC0100000926.mm.2	Crocc2	0.0976108	0.257039	0.8992	-0.0840643	0.02365	0.9845	180.863	-0.182246	-0.00224595	0.017754	0.147754	0.497754	0.107754	-0.102246	0.207754	-0.092246	-0.152246	0.267754	0.417754	-0.022246	-0.122246	0.617754	0.187754	-0.0426443	0.0958798	0.909	0.0285692	0.206419	0.8538	168.667	-0.053037	-0.013037	-0.323037	0.316963	-0.093037	-0.053037	-0.243037	0.166963	-0.093037	-0.053037	-0.233037	0.126963	-0.233037	0.026963	-0.153037	0.242963	0.397112	0.790348
TC0100000927.mm.2	Sned1; Mir6901	-0.678072	3	0.0407	-0.659925	1.75696	0.1483	2.1097	0.0593278	-0.160672	-0.220672	0.269328	0.0993278	0.269328	0.119328	-0.170672	-0.810672	-0.670672	-1.38067	-0.670672	-0.830672	-0.890672	0.0393278	-0.340672	-0.464668	2.92082	0.0083	-0.475085	2.95861	0.0212	-1.89322	-0.0997072	0.000292842	-0.0297072	0.120293	0.270293	0.280293	0.420293	-0.329707	-0.689707	-0.629707	-0.269707	-0.0397072	-0.219707	-0.169707	-0.369707	-0.167467	0.691703	0.631679
TC0100000929.mm.2	Ppp1r7	0.516015	1.79317	0.1889	0.189034	0.779108	0.4957	67.4419	-0.233785	0.00621475	0.366215	-0.223785	0.0162148	-0.323785	-0.0537852	0.236215	0.366215	0.516215	0.406215	0.376215	0.156215	0.376215	0.0862148	0.196215	0.214125	1.73993	0.0729	0.275007	1.52578	0.1883	-31.25	0.0141964	0.0841964	0.104196	-0.225804	0.0241964	-0.125804	-0.215804	0.204196	0.294196	0.344196	0.254196	0.144196	0.184196	0.144196	0.204196	0.161765	0.860842	0.547877
TC0100000933.mm.2	Ano7	0.0840643	0.222283	0.916	-0.0565835	0.113171	0.9254	164.103	0.0877792	0.177779	-0.442221	0.0977792	0.257779	1.20778	0.237779	0.0177792	0.297779	0.0977792	-0.342221	0.447779	0.147779	0.0777792	1.01778	0.167779	0.15056	0.517126	0.5283	-0.189034	0.0490513	0.9646	211.643	0.00946465	0.0494646	-0.0605354	-0.000535354	0.00946465	0.429465	0.309465	0.349465	0.249465	0.0294646	-0.0105354	0.0494646	0.0894646	0.129465	0.639465	0.402509	0.458244	0.756657
TC0100000936.mm.2	2024-09-02	-0.0285692	0.138286	0.9546	-0.0565835	0.013721	0.9907	-96.1538	-0.285018	0.174982	-0.0150182	0.0849818	0.304982	0.114982	-0.0750182	0.324982	-0.225018	-0.175018	0.154982	0.504982	-0.255018	0.174982	0.614982	0.104982	-0.0143553	0.00722564	0.9928	-0.0143553	0.142487	0.8996	0	-0.306264	0.0837359	-0.116264	0.273736	-0.176264	0.0937359	-0.116264	0.203736	0.0037359	-0.176264	-0.0862641	-0.366264	-0.226264	-0.0662641	0.153736	0.169198	0.613558	0.670599
TC0100000937.mm.2	Farp2	0.0143553	0.143694	0.9531	0.0840643	0.176135	0.8804	-500	0.0834672	0.0434672	-0.246533	0.0934672	0.353467	0.0134672	0.383467	-0.116533	0.233467	-0.0365328	-0.656533	0.0934672	0.323467	0.183467	-0.296533	0.803467	-0.704872	3.1549	0.0056	-0.176323	1.10237	0.3317	70.2346	0.0794237	0.0994237	0.189424	-0.450576	0.279424	-0.120576	-0.0405763	-0.860576	-0.590576	-0.550576	-0.610576	-0.120576	-0.120576	-0.510576	-0.310576	0.127401	0.141607	0.92286
TC0100000942.mm.2	Bok	0.0976108	0.181708	0.9338	-0.400538	1.36351	0.2566	446.32	-0.00570849	-0.0357085	-0.0357085	0.0742915	0.184292	0.474292	-0.235708	0.254292	0.104292	0.0242915	0.144292	0.00429151	-0.205708	-0.135708	-0.295708	-0.0157085	-0.0426443	0.213959	0.7913	-0.124328	0.0732975	0.9481	-183.486	0.0169111	-0.0930889	-0.253089	0.276911	-0.0530889	-0.393089	0.0369111	0.116911	0.0669111	-0.363089	-0.163089	-0.123089	-0.263089	-0.233089	-0.0530889	-0.143335	0.519114	0.72256
TC0100000944.mm.2	Atg4b	0.0285692	0.392652	0.826	-0.111031	0.190171	0.8728	470.37	-0.252676	-0.0826758	0.0973242	0.197324	0.237324	0.0973242	-0.292676	-0.102676	0.687324	0.0873242	0.0673242	-0.122676	-0.442676	0.277324	-0.502676	0.187324	0.0143553	0.373968	0.6424	-0.124328	0.234406	0.8328	925.688	-0.149455	0.180545	-0.279455	0.190545	0.200545	0.210545	-0.119455	0.400545	0.0205451	0.0405451	-0.0294549	0.0705451	0.100545	-0.219455	0.0805451	0.198566	0.826734	0.561841
TC0100000946.mm.2	Ing5	0.0840643	0.00841954	0.9969	0.411426	0.651695	0.5679	-450	-0.0709588	-0.0409588	0.399041	-0.400959	0.129041	-0.490959	-0.320959	-0.350959	-0.0409588	0.119041	0.539041	-0.710959	-0.0309588	0.0990412	-0.0209588	0.0990412	-0.298658	1.21112	0.1811	-0.263034	0.773658	0.4918	10.8696	0.200219	-0.079781	0.120219	-0.289781	-0.089781	-0.539781	0.140219	-0.459781	-0.319781	-0.199781	-0.279781	-0.229781	-0.369781	-0.569781	-0.419781	-0.164713	0.471101	0.750655
TC0100000947.mm.2	D2hgdh	-0.15056	0.186886	0.9319	-0.344828	0.960983	0.4073	-114.531	-0.20907	0.000930436	0.18093	0.000930436	0.11093	-0.27907	-0.14907	0.0709304	-0.11907	0.0209304	-0.16907	-0.15907	-0.69907	0.000930436	-1.10907	0.0809304	-0.356144	0.395774	0.6242	-0.275007	0.280255	0.803	20.6612	-0.00744036	0.50256	0.0725596	-0.89744	-0.13744	-0.46744	-0.18744	-0.34744	-0.19744	0.0125596	-0.60744	-0.0674404	-0.30744	-0.74744	-0.59744	-0.571546	0.870235	0.542863
TC0100000948.mm.2	Gal3st2	-0.189034	0.187488	0.9318	-0.344828	0.254145	0.8297	-73.1159	0.126279	-0.00372128	0.0262787	-0.163721	0.746279	0.446279	-0.493721	0.176279	0.0962787	-0.773721	-0.513721	0.566279	-0.663721	-0.333721	0.876279	0.186279	-0.641546	2.82391	0.0102	-0.475085	1.10791	0.3292	21.8397	-0.179148	-0.179148	-0.459148	0.590852	-0.419148	-0.0791482	0.0308518	-0.339148	-0.759148	-1.17915	-1.04915	-0.549148	-0.599148	-0.509148	-0.629148	-0.360499	0.819401	0.565047
TC0100000949.mm.2	Gm9994	-0.333424	0.648397	0.6787	-0.333424	0.374173	0.7446	0	-0.138945	0.00105458	-0.358945	0.391055	0.701055	0.361055	0.241055	-0.398945	0.411055	-0.378945	-1.22895	-0.408945	0.321055	0.111055	-0.358945	-0.158945	-0.807355	1.75449	0.0712	-0.189034	0.912929	0.4186	71.345	-0.778453	0.0315467	-0.298453	0.661547	-0.778453	-0.818453	-0.0284533	-0.948453	-0.858453	-0.988453	-0.288453	-0.968453	-0.808453	-1.18845	-0.998453	-0.249948	0.423647	0.772978
TC0100000951.mm.2	Gm6086	-0.226509	0.592609	0.7092	-0.584963	1.87615	0.1263	-129.412	-0.0136855	-0.113686	0.416314	-0.413686	0.186314	0.216314	-0.0936855	0.246314	-0.203686	-0.363686	-0.443686	-0.0536855	-0.0236855	-0.303686	-0.443686	-0.933686	-0.594549	2.56864	0.016	-0.333424	0.869023	0.4396	38.9045	-0.166987	-0.0569866	0.103013	0.103013	-0.0169866	-0.236987	-0.326987	-0.356987	-1.07699	-0.556987	-0.646987	-0.616987	0.0230134	-0.476987	-0.956987	-0.104586	0.377296	0.802457
TC0100000954.mm.2	Neu4	-0.263034	0.464579	0.7813	0.0840643	0.269541	0.8188	136	-0.192646	-0.0826463	-0.582646	0.597354	-0.222646	-0.352646	-0.292646	0.0673537	-0.602646	-0.402646	-0.342646	0.147354	-0.222646	-0.842646	-0.0526463	-0.292646	-0.201634	0.457548	0.5733	0.238787	0.498256	0.66	238	0.256159	-0.253841	-0.283841	0.196159	0.466159	-0.0438413	-0.453841	0.146159	-0.213841	-0.243841	-0.563841	0.116159	0.306159	-0.0838413	0.526159	-0.36921	0.65825	0.645802
TC0100000957.mm.2	Fam174a	0.0143553	0.0686947	0.9791	0.378512	0.188291	0.8737	-2900	0.0956743	0.00567427	0.195674	-0.354326	-0.514326	-0.834326	-0.484326	0.495674	-0.964326	0.145674	0.955674	0.0656743	0.305674	-0.0743257	-0.564326	-0.374326	0.704872	3.39794	0.0032	0.378512	1.47625	0.2017	52.381	-0.0256896	-0.30569	0.24431	0.0343104	0.0843104	-0.17569	0.22431	0.31431	0.65431	0.74431	0.90431	0.25431	0.50431	0.38431	0.54431	0.0261627	0.543719	0.708501
TC0100000971.mm.2	Gin1	0.545968	1.28567	0.3541	0.0143553	0.894149	0.4394	97.8261	-0.148178	-0.0681776	0.521822	-0.498178	0.0718224	-1.05818	-0.158178	-0.198178	0.301822	0.621822	1.20182	0.241822	0.901822	0.101822	-0.148178	-0.248178	0.422233	0.822175	0.3381	-0.263034	0.22062	0.8432	149.02	0.0642591	-0.205741	0.294259	-0.215741	0.0642591	-0.185741	0.0642591	-0.275741	0.264259	0.634259	0.444259	-0.0757409	0.254259	-0.335741	-0.355741	-0.167086	0.269774	0.858877
TC0100000977.mm.2	Slco6d1	-0.214125	0.514563	0.7553	-0.0426443	0.0360234	0.9765	78.8835	-0.00566717	0.0443328	-0.155667	0.104333	-0.335667	0.234333	-0.125667	-0.0556672	-0.425667	-0.135667	0.0643328	-0.255667	-0.0256672	-0.375667	0.304333	-0.245667	-0.263034	0.148742	0.8566	-0.226509	0.0857627	0.939	12.8205	0.265401	-0.664599	-0.0145989	0.235401	-0.544599	-0.00459893	-0.0345989	-0.134599	0.155401	-0.0545989	-0.414599	-0.134599	-0.354599	-0.304599	-0.184599	0.0793051	0.0293813	0.986607
TC0100000985.mm.2	Cntnap5b	0.0143553	0.31399	0.8697	-0.238787	0.0464819	0.9692	1625.42	-0.449084	-0.289084	-0.689084	0.870916	0.000915804	0.180916	0.260916	0.190916	0.0809158	-0.319084	-0.539084	-0.569084	-0.0290842	-0.149084	0.610916	0.0509158	0.15056	1.26201	0.1663	-0.15056	0.250264	0.8228	190.09	0.20046	-0.49954	-0.0195404	0.21046	0.26046	0.60046	0.43046	0.84046	0.19046	0.39046	0.24046	-0.10954	-0.0695404	0.79046	0.57046	0.0623981	0.143441	0.922526
TC0100000999.mm.2	Cdh20	-0.214125	0.303731	0.8744	-0.0703893	0.196133	0.8688	65.4762	0.114016	0.0840159	-0.225984	0.00401585	0.294016	-0.215984	-0.0759841	-0.665984	-0.0259841	-0.345984	-0.175984	-0.115984	0.224016	-0.885984	-0.105984	-0.325984	-0.0703893	0.531505	0.5175	-0.333424	1.50585	0.1934	-333.333	-0.0178786	0.462121	-0.217879	-0.367879	-0.177879	-0.307879	0.142121	-0.227879	-0.207879	-0.197879	-0.197879	-0.537879	-0.387879	-0.447879	-0.707879	0.111512	0.119153	0.933622
TC0100001008.mm.2	2310035C23Rik	0.0143553	0.0327797	0.9886	-0.163499	0.0970186	0.9351	1171.43	-0.25358	0.17642	0.14642	-0.11358	-0.23358	-0.93358	-0.0635799	0.24642	-0.37358	0.19642	0.36642	-0.15358	-0.24358	-0.25358	-0.46358	0.21642	0.176323	1.21538	0.1798	0.163499	0.589223	0.6004	7.69231	0.177359	-0.00264105	-0.0326411	-0.162641	0.0473589	-0.0626411	0.0973589	0.237359	0.127359	0.497359	0.107359	-0.00264105	0.287359	0.317359	0.127359	-0.000995116	0.121237	0.932763
TC0100001011.mm.2	Tnfrsf11a	0.0703893	0.171662	0.939	-0.0703893	0.00886256	0.9944	195.238	0.0579512	-0.0220488	0.217951	-0.302049	-0.0420488	-0.542049	0.447951	-0.0320488	0.367951	-0.112049	-0.202049	0.297951	-0.152049	-0.472049	0.477951	-0.0520488	0.505891	2.50864	0.0179	0.422233	1.62893	0.1632	19.0476	0.182304	0.0923044	-0.137696	-0.167696	-0.237696	0.0223044	-0.377696	0.342304	0.552304	0.612304	0.432304	0.342304	-0.127696	0.102304	0.432304	0.0774973	0.174202	0.907081
TC0100001016.mm.2	Zcchc2	-0.333424	0.909037	0.5328	0.226509	0.0793029	0.9485	182.385	0.348345	0.00834528	-0.341655	-0.101655	0.208345	-0.441655	0.248345	-0.241655	-0.191655	-0.441655	-0.621655	-0.281655	0.248345	0.0383453	-0.611655	0.288345	0.333424	1.45593	0.1205	0.298658	1.5157	0.1909	11.5385	-0.159561	0.330439	0.000438733	-0.239561	-0.239561	-0.269561	-0.379561	0.430439	0.280439	0.170439	0.220439	-0.0595613	-0.0695613	0.140439	0.120439	0.144459	0.531604	0.714222
TC0100001018.mm.2	Phlpp1	-0.344828	1.16813	0.4033	0.0565835	0.203495	0.8636	118.815	-0.198032	0.221968	0.00196764	-0.0580324	0.591968	-0.0980324	0.0619676	-0.00803236	-0.498032	-0.328032	-0.408032	-0.318032	0.381968	-0.238032	-0.318032	0.341968	-0.790772	3.69897	0.0017	-0.422233	1.42481	0.2162	39.8691	0.0330618	0.163062	-0.0969382	-0.116938	0.243062	0.123062	-0.366938	-0.486938	-0.826938	-0.776938	-0.836938	-0.246938	-0.286938	-0.676938	-0.246938	-0.188995	0.11778	0.934868
TC0100001024.mm.2	Serpinb5	-0.0285692	0.0389113	0.9883	-0.189034	0.797784	0.4863	-526.316	-0.474454	0.0355459	0.0155459	0.315546	0.485546	-0.0244541	0.145546	0.285546	0.305546	-0.0844541	-0.394454	0.155546	-0.0144541	-0.374454	0.0355459	0.0755459	-0.263034	0.797512	0.3515	-0.201634	0.155585	0.89	21.7391	0.318705	0.088705	-0.101295	-0.401295	-0.381295	0.158705	0.288705	-0.731295	-0.371295	-0.211295	-0.131295	-0.731295	-0.181295	0.408705	0.198705	-0.00756008	0.000929516	0.999472
TC0100001025.mm.2	Serpinb12	-0.0840643	0.0571985	0.9816	0.286881	1.32975	0.2669	488.667	0.0329595	0.0329595	-0.197041	0.112959	-0.257041	-0.0470405	0.0529595	-0.0570405	0.102959	-0.0170405	-0.137041	-0.0570405	0.192959	0.292959	0.282959	0.0729595	0.275007	0.779108	0.3616	0.485427	0.705313	0.5324	-90.4762	-0.00812319	-0.208123	0.141877	0.0518768	0.161877	-0.128123	0.521877	0.551877	0.611877	0.0318768	-0.0281232	0.701877	0.511877	0.841877	-0.118123	-0.287098	1.30046	0.359178
TC0100001026.mm.2	Serpinb13	0.275007	0.354381	0.8486	0.124328	0.98632	0.3961	57.1429	-0.188472	-0.118472	-0.0584718	0.311528	-0.158472	0.231528	0.431528	0.431528	0.191528	-0.108472	0.111528	0.421528	0.531528	0.161528	1.19153	0.521528	-0.0840643	0.0639389	0.9387	-0.189034	1.16941	0.3032	-116.959	0.206371	-0.083629	0.156371	-0.343629	0.396371	0.046371	-0.043629	0.056371	-0.053629	-0.113629	-0.053629	-0.193629	-0.043629	-0.103629	-0.293629	-0.115975	0.529926	0.714472
TC0100001028.mm.2	Serpinb11	0.887525	1.3019	0.3463	-0.0703893	0.245728	0.836	105.602	0.239844	-0.280156	0.269844	-0.340156	0.529844	0.359844	0.319844	0.129844	-0.380156	0.649844	0.989844	0.939844	0.519844	-0.360156	0.439844	0.119844	0.238787	0.342753	0.6706	0.411426	0.445511	0.6913	-83.3333	-0.477573	-0.507573	0.582427	0.112427	-0.407573	-0.187573	-0.407573	-0.157573	0.372427	0.392427	-0.237573	0.0424267	0.0224267	-0.0475733	-0.447573	-0.154018	0.560047	0.6987
TC0100001029.mm.2	Serpinb7	0.0703893	0.847712	0.5689	-0.137504	0.241997	0.8379	281.818	0.091543	-0.248457	-0.148457	0.251543	0.251543	0.481543	0.091543	0.241543	0.191543	0.111543	-0.198457	1.56154	0.271543	-0.028457	0.241543	-0.058457	-0.189034	0.232177	0.7727	-0.124328	0.187755	0.8647	32.7654	0.0758373	0.135837	-0.234163	-0.00416267	-0.194163	0.405837	0.465837	0.0658373	-0.0841627	-0.194163	-0.184163	-0.0241627	0.655837	0.455837	0.155837	-0.00301353	0.554752	0.702446
TC0100001031.mm.2	Serpinb8	-0.286881	0.444301	0.793	-0.925999	2.29243	0.0695	-162.679	-0.607695	-0.677695	0.482305	0.402305	0.132305	-0.247695	0.0523053	0.402305	-0.497695	-0.537695	-0.0976947	-0.307695	-1.05769	-0.667695	-1.24769	-0.237695	0.400538	0.40605	0.6154	1.03562	1.65561	0.1576	-228.125	-0.802934	-0.862934	0.0570661	0.877066	-0.972934	-0.132934	-0.662934	0.187066	-0.162934	-0.0229339	0.367066	-0.252934	0.437066	0.427066	0.397066	0.34595	1.04603	0.462627
TC0100001037.mm.2	Cdh7	-0.0426443	0.0594835	0.9808	-0.0285692	0.0872467	0.9431	32.6797	0.0139594	-0.0160406	-0.336041	0.273959	0.203959	-0.196041	0.123959	0.0839594	0.313959	-0.476041	-0.336041	0.303959	0.293959	-0.0160406	0.263959	-0.136041	-0.0426443	0.0694585	0.9331	0.250962	0.902743	0.4234	752.333	0.0806429	0.0306429	-0.119357	0.00064293	-0.329357	0.0106429	-0.159357	0.360643	0.0806429	-0.109357	-0.449357	-0.0493571	0.100643	0.0906429	0.260643	0.25658	0.481613	0.74548
TC0100001048.mm.2	Cntnap5a	-0.389567	1.42022	0.3024	0.0840643	0.232399	0.8432	125.355	0.309166	0.0291657	-0.330834	-0.0808343	-0.470834	-0.180834	0.0591657	-0.190834	-0.240834	-0.700834	-0.560834	-0.180834	-0.250834	-0.230834	0.0291657	0.0591657	-0.0143553	0.195111	0.8099	0.286881	0.749824	0.506	2322	0.2734	-0.0865998	-0.3266	0.0734002	-0.2666	0.2734	-0.4366	-0.3766	-0.0965998	-0.0065998	0.0534002	0.0534002	0.5834	0.0834002	-0.1666	0.346639	0.0051123	0.996575
TC0100001054.mm.2	Gm19965	0.189034	0.925184	0.5244	-0.275007	0.836839	0.4663	223.967	0.164838	-0.165162	-0.145162	0.114838	0.224838	0.234838	0.674838	-0.0551619	0.344838	0.0948381	-0.105162	1.08484	-0.00516194	-0.0951619	-0.215162	0.0448381	-0.0285692	0.0232375	0.9771	-0.0285692	0.648204	0.5661	0	-0.255655	0.0943455	-0.135655	0.244345	1.17435	0.174345	0.364345	0.464345	-0.315655	-0.445655	0.184345	-0.105655	0.364345	0.574345	0.204345	-0.054561	0.111608	0.938604
TC0100001058.mm.2	Nifk	1.22651	4.14752	0.0085	0.782409	2.72125	0.0372	46.2687	0.17382	-0.17618	0.19382	-0.24618	0.0038204	0.15382	-0.49618	0.18382	1.57382	0.84382	1.45382	0.99382	0.78382	1.27382	1.01382	0.22382	0.782409	4.50585	0.0004	0.536053	2.95861	0.0215	37.5	-0.0217257	-0.0717257	-0.101726	0.178274	-0.411726	-0.0117257	-0.171726	0.778274	0.758274	0.588274	0.678274	0.498274	0.108274	0.448274	0.268274	0.510927	2.6058	0.0702928
TC0100001060.mm.2	Clasp1	-0.432959	1.25414	0.3665	-0.286881	0.270268	0.8182	30.445	0.0130699	-0.00693006	-0.21693	0.18307	0.33307	0.37307	0.0230699	-0.18693	-0.15693	-0.67693	-0.86693	-0.0669301	-0.28693	-0.0869301	-0.0769301	0.45307	-0.422233	2.48149	0.019	-0.475085	2.06048	0.0874	-10.5798	-0.219598	-0.00959808	-0.0995981	0.280402	0.0104019	-0.259598	0.140402	-0.519598	-0.299598	-0.469598	-0.659598	-0.619598	-0.379598	-0.599598	-0.319598	-0.253032	0.931052	0.516094
TC0100001063.mm.2	Tfcp2l1	1.01436	2.92082	0.0453	0.31034	0.973058	0.4021	76.4706	-0.508055	0.411945	-0.718055	0.441945	0.281945	-0.258055	0.221945	-0.648055	0.681945	0.901945	0.971945	1.17195	0.311945	0.181945	0.631945	0.271945	0.526069	1.78516	0.0674	-0.124328	0.0309104	0.9782	118.766	0.21799	-0.11201	-0.21201	0.0679904	0.0979904	-0.21201	0.0479904	0.87799	0.75799	0.30799	-0.0320096	-0.12201	-0.23201	0.30799	0.0179904	0.399755	0.481925	0.745172
TC0100001076.mm.2	Tmem185b	0	0.0203151	0.9949	-0.344828	0.990974	0.3945	inf	-0.253739	-0.0637389	0.246261	0.0262611	0.176261	0.0662611	-0.0837389	0.136261	0.136261	-0.173739	-0.103739	0.0462611	-0.363739	0.186261	-0.553739	-0.153739	-0.0285692	0.087406	0.916	0	0.442613	0.6924	100	0.0133086	0.163309	0.0233086	-0.226691	-0.0666914	-0.0766914	0.0633086	0.0333086	0.0133086	-0.166691	-0.0366914	0.123309	-0.166691	-0.0366914	-0.626691	0.100908	0.095404	0.950038
TC0100001083.mm.2	Sctr	0.124328	0.316503	0.8691	0	0.249955	0.8323	100	-0.0779265	0.172074	0.0420735	-0.157926	0.0220735	0.622074	0.172074	0.222074	0.172074	-0.0679265	0.0420735	0.432074	0.142074	0.132074	1.08207	0.172074	0.0976108	0.037536	0.9635	-0.286881	0.203912	0.8553	357.611	0.10663	-0.17337	-0.40337	0.35663	-0.0533702	0.0666298	0.0866298	-0.26337	0.0866298	0.0666298	0.0666298	-0.23337	-0.36337	-0.0933702	0.42663	0.0383294	0.331497	0.825354
TC0100001085.mm.2	3110009E18Rik	0.31034	1.07366	0.4464	-0.263034	0.549135	0.631	169.444	-0.0374226	-0.447423	0.0825774	0.302577	-0.357423	0.242577	-0.0674226	-0.0174226	0.602577	-0.0174226	0.462577	0.222577	-0.337423	-0.307423	-0.277423	-0.107423	-0.263034	0.31007	0.7004	-0.0426443	0.0204516	0.9857	82.5243	-1.07164	0.018361	0.348361	0.308361	-0.091639	-0.191639	-0.521639	0.598361	-0.201639	-0.101639	0.088361	0.078361	-0.501639	0.108361	-0.691639	0.151433	0.471871	0.750384
TC0100001086.mm.2	C1ql2	-0.137504	0.0133178	0.9949	-0.0840643	0.140802	0.9045	37.7358	0.122924	0.0829235	-0.617076	0.262924	0.372924	0.142924	0.132924	0.152924	-0.347076	0.172924	-0.0070765	-0.0070765	0.122924	0.0329235	-0.0070765	0.372924	-0.176323	0.766496	0.3685	-0.298658	0.33517	0.7639	-62.5391	-0.0546155	0.545385	-0.584615	-0.134615	-0.254615	0.195385	0.0853845	-0.194615	-0.304615	-0.284615	-0.564615	-0.344615	0.175385	-0.104615	-0.334615	0.268271	0.750454	0.600781
TC0100001088.mm.2	En1	0.545968	1.73993	0.2029	0.137504	0.0958798	0.9361	78.2609	-0.0319576	-0.111958	-0.111958	0.228042	0.388042	1.02804	-0.0419576	0.0280424	0.438042	0.518042	0.428042	0.738042	0.418042	0.0480424	0.478042	0.258042	0.111031	0.67162	0.4241	-0.0840643	0.235674	0.832	170.755	0.0718124	-0.0181876	-0.00818764	-0.0481876	-0.0481876	0.221812	0.0818124	0.0918124	0.0818124	0.111812	0.331812	0.241812	0.111812	-0.118188	-0.188188	-0.0258651	0.0534751	0.971922
TC0100001096.mm.2	Ccdc93	0.321928	0.300509	0.8759	-0.0703893	0.0422491	0.9718	119.048	-0.274536	-0.0145361	-0.174536	0.375464	-0.124536	-0.424536	0.0854639	-0.0445361	0.165464	0.235464	0.245464	0.00546388	-1.00454	0.605464	-0.474536	0.245464	0.214125	0.0191334	0.9803	0.275007	0.88306	0.4324	-31.25	-0.332202	0.417798	-0.0822019	-0.112202	-0.162202	-0.292202	-0.622202	-0.0122019	-0.322202	0.0977981	0.157798	0.0877981	-0.402202	0.257798	-0.142202	0.313415	1.1878	0.402368
TC0100001111.mm.2	Slc35f5	0.389567	0.565112	0.7244	0.650765	2.56864	0.0453	-83.871	-0.121559	-0.0415593	0.288441	-0.171559	-0.371559	-0.621559	-0.161559	0.258441	-0.201559	0.238441	0.548441	0.308441	0.458441	0.818441	0.358441	0.378441	0.0285692	0.106294	0.8988	0.176323	0.511026	0.6519	-550	0.12282	-0.0771796	0.0928204	-0.15718	0.42282	-0.21718	0.0728204	-0.0571796	-0.16718	0.28282	0.0928204	0.16282	0.42282	0.0828204	0.37282	-0.032871	0.0422586	0.979439
TC0100001112.mm.2	Gpr39	0.111031	0.246647	0.9054	0.163499	0.448062	0.6944	-50	-0.158661	-0.308661	-0.0486609	0.411339	-0.238661	-0.158661	0.0613391	0.0113391	-0.00866091	0.0413391	-0.0986609	-0.428661	0.161339	-0.00866091	0.161339	0.00133909	0.201634	0.628563	0.451	0.201634	0.211337	0.8495	0	-0.105082	0.0849183	-0.625082	0.444918	-0.0350817	-0.165082	0.464918	0.234918	0.354918	0.104918	0.114918	-0.0550817	0.0649183	0.224918	0.584918	-0.124945	0.0134242	0.992582
TC0100001114.mm.2	Mgat5	-0.659925	2.05552	0.1369	-1.13093	1.93181	0.1175	-48.0239	-0.0966048	-0.456605	-0.186605	0.543395	-0.0666048	-0.156605	0.103395	-0.406605	-0.606605	-0.906605	-1.2466	-0.746605	-1.2566	-1.3266	-1.1766	0.0533952	-0.485427	1.67162	0.0827	-0.286881	2.08092	0.0849	36.8852	-0.412231	0.277769	-0.0722312	0.117769	-0.362231	-0.312231	0.0777688	-0.432231	-0.512231	-0.242231	-0.642231	-1.17223	-0.632231	-0.562231	-0.652231	-0.344604	1.08484	0.444091
TC0100001123.mm.2	Acmsd	-0.321928	0.864867	0.5605	-0.0976108	0.176135	0.8804	67.2897	0.0264591	-0.493541	0.456459	-0.153541	-0.123541	0.406459	-0.0835409	-0.513541	-0.323541	-0.303541	-0.493541	-0.423541	-0.513541	-0.263541	0.226459	-0.153541	0.0976108	0.0265489	0.974	-0.124328	0.390406	0.7273	217.955	-0.267111	-0.157111	0.352889	-0.0071109	-0.347111	0.252889	-0.117111	0.0628891	-0.177111	0.0128891	-0.0271109	-0.537111	-0.297111	0.0428891	-0.0971109	-0.167757	0.407455	0.785174
TC0100001124.mm.2	Ccnt2	-0.263034	1.03386	0.4648	-0.176323	0.647432	0.5703	30.9735	-0.0715087	-0.0615087	0.0784913	0.0484913	0.0284913	0.00849134	0.0784913	0.0284913	-0.0615087	-0.0515087	-0.471509	-0.481509	-0.0415087	0.00849134	-0.281509	-0.281509	-0.344828	0.968188	0.2691	-0.321928	1.33819	0.2427	5.92593	-0.0505418	0.129458	0.229458	-0.380542	0.139458	0.139458	-0.0605418	-0.380542	-0.290542	-0.0505418	-0.280542	-0.210542	-0.130542	-0.450542	-0.190542	-0.112245	0.176822	0.905582
TC0100001125.mm.2	Rab3gap1	0.333424	1.00612	0.4791	0.0143553	0.449405	0.6931	96.1538	-0.166086	0.0739142	0.0939142	-0.0160858	0.203914	0.163914	-0.0760858	0.303914	-0.0360858	0.343914	0.363914	0.393914	0.183914	0.583914	0.263914	0.153914	0.545968	2.88606	0.0086	0.464668	2.10237	0.0826	17.3913	-0.107641	-0.0676412	0.0623588	0.102359	0.0223588	-0.297641	-0.197641	0.352359	0.532359	0.522359	0.572359	-0.0376412	0.192359	0.382359	0.492359	0.19935	0.708149	0.622902
TC0100001129.mm.2	R3hdm1	-0.214125	0.262092	0.8966	0.250962	0.357338	0.7547	237.75	0.0793975	0.229398	-0.400602	0.0193975	0.189398	-0.170602	0.549398	-0.260602	-0.200602	-0.0306025	-0.530602	0.119398	0.759398	0.309398	-0.290602	0.269398	-0.0143553	0.225848	0.7795	-0.111031	0.388489	0.7285	-648.148	0.0627378	-0.0872622	0.0927378	-0.0772622	-0.217262	0.202738	0.0227378	-0.197262	-0.0272622	-0.0172622	-0.0172622	-0.0272622	-0.177262	-0.207262	0.00273782	0.754593	1.60844	0.256952
TC0100001138.mm.2	Ubxn4	0.526069	1.66756	0.2243	0.659925	2.95861	0.0259	-31.8182	-0.06788	-0.05788	0.15212	-0.03788	0.24212	0.14212	-0.06788	0.12212	0.55212	0.36212	0.34212	0.63212	0.94212	1.43212	0.62212	0.40212	1.04963	6.53165	1.07e-05	0.895303	4.86012	0.001	19.6262	-0.156566	0.0434338	-0.106566	0.193434	-0.186566	-0.0865662	0.153434	1.06343	1.00343	1.03343	1.24343	0.623434	0.653434	1.00343	1.02343	0.572555	2.21166	0.119025
TC0100001145.mm.2	Thsd7b	-0.163499	0.181444	0.9338	0.641546	0.742321	0.5164	622.667	-0.149044	0.130956	-0.359044	0.290956	-0.159044	0.490956	0.220956	0.0609565	-0.0690435	-0.369044	-0.319044	0.210956	0.770956	-0.359044	1.02096	0.610956	-0.111031	0.745936	0.3795	-0.0703893	0.66314	0.5563	35.7143	0.476939	-0.0530607	-0.323061	-0.243061	0.116939	0.0269393	0.586939	0.126939	-0.493061	-0.103061	-0.883061	-0.303061	-0.00306074	0.126939	-0.0230607	0.0140967	0.127262	0.930157
TC0100001158.mm.2	Yod1	-0.0426443	0.103529	0.9685	0.238787	0.860121	0.4542	718	0.177553	-0.152447	-0.0424466	-0.00244664	-0.362447	-1.04245	-0.282447	0.0575534	-0.0424466	-0.132447	-0.0824466	-0.00244664	0.0675534	0.397553	-0.562447	-0.162447	-0.432959	1.48149	0.1156	-0.0143553	0.0854982	0.9392	96.181	-0.015335	0.174665	-0.00533497	-0.175335	-0.685335	-0.345335	0.144665	-0.435335	-0.425335	-0.465335	-0.155335	-0.355335	-0.295335	-0.545335	-0.135335	0.129294	0.245314	0.872948
TC0100001161.mm.2	AA986860	-0.0565835	0.159329	0.9439	0.176323	0.369572	0.7479	438	-0.14849	-0.27849	0.33151	0.0215105	-0.0884895	0.32151	-0.23849	-0.19849	0.19151	-0.18849	-0.31849	-0.0484895	0.39151	0.10151	-0.0684895	-0.0384895	0.137504	0.486782	0.5512	-0.0703893	0.0611802	0.9574	147.619	0.228625	-0.211375	-0.211375	0.138625	0.0686249	0.0186249	-0.181375	0.0986249	0.0386249	0.178625	0.148625	0.128625	-0.301375	0.0186249	-0.0713751	-0.497483	1.87944	0.183078
TC0100001164.mm.2	Fcamr	0.275007	0.123551	0.9598	0.0840643	0.511449	0.6534	71.4286	0.309759	-0.150241	-0.120241	-0.0902411	0.00975889	0.539759	0.0597589	-0.000241113	0.419759	0.119759	-0.350241	0.159759	0.239759	-0.260241	1.70976	0.239759	-0.111031	0.40927	0.6125	0.0565835	0.419189	0.7069	154	0.188765	-0.161235	-0.0912349	0.0387651	-0.0612349	0.0487651	0.648765	0.0587651	-0.141235	-0.121235	-0.411235	-0.221235	-0.0312349	0.158765	0.298765	0.383424	0.233115	0.878259
TC0100001165.mm.2	Pigr	-0.0143553	0.497027	0.7657	-0.0426443	0.0285386	0.981	-194.175	0.542846	-0.327154	-0.257154	-0.137154	0.412846	-0.0371537	0.00284633	-0.297154	-0.0371537	-0.617154	-0.307154	-0.177154	0.0928463	-0.267154	0.542846	-0.367154	0.15056	0.00313823	0.9971	0.0976108	0.0229169	0.9839	36.3636	-0.133689	0.206311	0.0763112	-0.183689	-0.0536888	-0.183689	0.366311	-0.453689	0.156311	0.236311	0.0163112	-0.143689	0.00631118	0.116311	0.146311	-0.179179	0.520847	0.721233
TC0100001166.mm.2	Fcmr	-0.275007	0.0778457	0.9764	-0.0565835	0.0764451	0.9494	77.8388	-0.371368	0.0486316	-0.121368	0.348632	0.0986316	0.428632	1.16863	-0.301368	-0.381368	-0.221368	-0.321368	0.588632	0.0886316	0.308632	1.00863	0.228632	0.0565835	0.546988	0.5054	0.163499	0.378512	0.7357	-200	0.215704	-0.164296	-0.0542956	-0.0242956	-0.364296	0.0457044	-0.104296	0.0557044	-0.824296	0.0657044	-0.114296	-0.0842956	-0.214296	0.185704	0.185704	-0.302664	0.459337	0.756316
TC0100001167.mm.2	Il10	-0.0703893	0.337148	0.858	0.238787	0.470698	0.6816	478	-0.183473	0.176527	-0.273473	0.216527	0.266527	0.0165273	-0.283473	0.346527	-0.333473	-0.0434727	0.0665273	1.02653	-0.0534727	0.646527	0.506527	0.256527	0.250962	0.599289	0.4701	0.15056	0.225337	0.839	42.1053	-0.140998	0.129002	-0.410998	0.319002	0.219002	-0.0109976	0.0590024	0.409002	-0.0609976	0.0990024	0.429002	-0.0209976	-0.330998	0.539002	0.649002	0.121244	0.0503595	0.974413
TC0100001168.mm.2	Eif2d	0.163499	0.214884	0.919	-0.400538	1.01502	0.385	302.02	-0.111724	-0.0417237	0.178276	-0.0417237	-0.131724	-0.731724	-0.361724	-0.0717237	0.118276	0.00827635	0.208276	0.0782763	-0.811724	-0.211724	-1.29172	-0.431724	0.333424	1.61439	0.0914	0.298658	1.51713	0.1908	11.5385	-0.0992522	0.0107478	0.210748	-0.149252	0.180748	-0.0692522	-0.219252	0.260748	0.330748	0.350748	0.190748	0.350748	0.240748	0.270748	0.190748	0.646103	2.21184	0.119025
TC0100001170.mm.2	Fam72a	0.0426443	0.0333421	0.9886	0.189034	0.034187	0.9774	-366.667	0.396843	-0.103157	0.0168432	-0.433157	-0.173157	-0.233157	0.366843	0.116843	0.136843	0.616843	-0.103157	-0.683157	0.326843	0.176843	-0.423157	0.0968432	0.815575	3.39794	0.0031	0.495695	1.29671	0.2557	46.0526	-0.272981	0.487019	0.0570192	-0.452981	0.277019	-0.192981	-0.0529808	0.527019	0.627019	1.40702	0.877019	0.437019	0.517019	0.457019	0.487019	-0.334146	0.312582	0.83619
TC0100001171.mm.2	Avpr1b	-0.137504	0.205024	0.9234	-0.176323	0.158515	0.8921	-26.5487	-0.155674	0.104326	0.214326	-0.205674	-0.355674	0.0943259	0.0343259	-0.0856741	-0.205674	-0.145674	-0.135674	0.0743259	-0.155674	-0.125674	0.584326	-0.315674	0	0.209293	0.7956	-0.201634	0.349595	0.7541	inf	-0.11456	-0.0445595	0.18544	-0.0445595	0.11544	-0.22456	0.17544	0.0454405	0.0654405	-0.17456	-0.22456	-0.28456	-0.10456	0.0554405	-0.00455952	0.0263128	0.128295	0.929843
TC0100001172.mm.2	Ctse	0	0.254457	0.8998	0.201634	0.54409	0.6338	#NAME?	-0.210664	-0.0906641	0.189336	0.0793359	-0.190664	0.0693359	0.269336	0.0693359	-0.0206641	-0.0206641	0.0193359	0.359336	0.0393359	0.289336	0.339336	0.229336	-0.15056	0.363512	0.6515	0.0840643	0.129772	0.9071	160.545	0.0602885	0.0102885	0.110289	-0.199711	0.0302885	-0.0797115	0.0302885	0.0802885	-0.309711	-0.00971147	-0.179711	0.110289	-0.189711	0.0602885	0.160289	-0.157084	0.0554724	0.970981
TC0100001173.mm.2	Rab7b	-0.31034	0.1926	0.9295	-0.389567	0.927383	0.4222	-22.2646	0.03902	0.13902	0.14902	-0.39098	0.46902	-0.09098	0.36902	-0.20098	-0.13098	-0.26098	0.57902	-0.73098	-0.67098	-0.02098	-0.000979985	-0.43098	0.275007	1.72584	0.0748	0.286881	0.969805	0.3916	-4.7619	-0.254689	0.0353114	0.0653114	0.125311	0.175311	-0.0346886	0.0353114	0.465311	0.215311	0.545311	0.185311	0.235311	0.0253114	0.455311	0.525311	-0.149412	0.371521	0.80523
TC0100001174.mm.2	Slc26a9	-0.454176	0.710634	0.644	-0.176323	0.144541	0.902	57.4025	0.282208	0.062208	-0.347792	-0.067792	-0.567792	0.472208	0.032208	-0.117792	-0.047792	-0.577792	-0.387792	-0.477792	-0.287792	-0.377792	0.862208	0.022208	-0.275007	0.926282	0.2881	0.286881	1.27246	0.2643	226.762	0.267989	-0.342011	-0.332011	0.277989	-0.682011	-0.392011	-0.372011	-0.182011	-0.462011	-0.132011	-0.462011	-0.382011	0.00798866	-0.162011	0.137989	-0.113866	0.20137	0.895283
TC0100001175.mm.2	Pm20d1	0.400538	0.425621	0.8077	-0.214125	0.186552	0.8747	143.103	0.423267	-0.146733	-0.296733	-0.0867333	-0.126733	-0.376733	-0.256733	-0.00673335	0.303267	0.133267	0.343267	-0.196733	-0.336733	-0.436733	-0.476733	0.113267	-0.584963	3.39794	0.0036	0	0.18409	0.8672	100	0.257595	0.147595	-0.212405	-0.262405	-0.602405	-0.412405	-0.642405	-0.762405	-0.642405	-0.572405	-0.402405	-0.692405	-0.542405	-0.572405	-0.662405	0.151037	0.367821	0.807906
TC0100001176.mm.2	Slc41a1	-1.9486	4.06854	0.0095	-1.36737	3.52288	0.0118	17.347	-0.0540936	0.135906	-0.584094	0.345906	0.675906	-0.234094	0.665906	-0.0940936	-2.05409	-1.71409	-2.15409	-1.11409	-0.794094	-1.38409	-2.20409	-0.634094	-1.45418	7.9393	8.4e-07	-1.0635	5.24336	0.0005	17.8738	-0.141249	0.148751	0.008751	-0.031249	-0.191249	-0.441249	-0.241249	-1.72125	-1.52125	-1.23125	-1.40125	-1.01125	-1.15125	-1.44125	-1.54125	-0.0612702	0.293795	0.845842
TC0100001177.mm.2	Rab29	-0.0703893	0.124071	0.9598	-0.516015	1.46092	0.2262	-531.469	-0.469698	-0.329698	0.440302	0.170302	-0.239698	-0.539698	-0.169698	0.130302	-0.299698	-0.149698	-0.109698	0.0903016	-0.579698	-0.349698	-0.969698	-0.899698	0.400538	1.59346	0.0946	0.0143553	0.134126	0.9048	96.875	-0.624293	0.215707	0.105707	0.155707	0.105707	0.305707	0.395707	0.0257072	0.585707	0.455707	0.635707	0.405707	-0.124293	0.265707	0.245707	0.438198	1.04265	0.463587
TC0100001178.mm.2	Nucks1	-0.163499	0.421475	0.8102	0.201634	0.367138	0.7489	240	-0.0972949	0.0927051	-0.0672949	0.0627051	0.422705	-0.157295	-0.0772949	0.0527051	-0.167295	-0.287295	-0.157295	-0.0672949	0.132705	-0.217295	0.202705	0.712705	-0.321928	1.74232	0.0727	-0.31034	1.67572	0.1527	3.22581	-0.157143	0.192857	-0.127143	0.0628572	-0.0171428	-0.0371428	0.172857	-0.227143	-0.397143	-0.347143	-0.337143	-0.467143	-0.357143	-0.307143	-0.0571428	-0.0612771	0.335861	0.823072
TC0100001180.mm.2	Slc45a3	-0.641546	1.10292	0.4333	-0.422233	0.361511	0.7521	29.3177	-0.669079	0.460921	-0.229079	0.190921	-0.369079	-1.46908	0.150921	0.540921	-0.599079	-0.489079	-0.789079	-0.839079	-0.819079	-0.319079	-0.539079	-0.519079	-0.367371	1.79317	0.0666	-0.226509	0.397723	0.7217	35.3669	0.0277723	-0.142228	-0.272228	0.317772	-0.202228	0.167772	-0.0522277	-0.562228	-0.312228	-0.272228	-0.522228	-0.202228	0.137772	-0.262228	-0.362228	-0.0818005	0.540834	0.70944
TC0100001181.mm.2	Elk4	-0.799087	2.72125	0.0586	-0.0143553	0.138824	0.9059	97.6719	-0.00806038	0.32194	-0.36806	-0.0280604	-0.0580604	-0.64806	0.44194	-0.24806	-0.57806	-0.82806	-1.19806	-0.82806	-0.27806	-0.00806038	-0.57806	0.0419396	-0.536053	4.18509	0.0008	-0.632268	3.1549	0.0161	-14.3369	-0.120646	0.239354	-0.0106462	-0.140646	-0.160646	-0.0406462	0.0293538	-0.550646	-1.03065	-0.640646	-0.650646	-0.630646	-0.740646	-0.830646	-0.440646	0.0100737	0.261766	0.863793
TC0100001186.mm.2	Lemd1	0.31034	0.952336	0.5102	-0.163499	0.425621	0.7099	144.643	-0.0778417	-0.0778417	0.0021583	0.142158	0.0621583	0.172158	-0.107842	0.0921583	0.372158	0.152158	0.562158	-0.0478417	-0.0578417	-0.307842	0.122158	-0.107842	-0.286881	1.40121	0.1315	0.0703893	0.268411	0.8105	127.727	-0.00922896	-0.019229	-0.149229	0.160771	-0.079229	-0.379229	-0.279229	-0.159229	-0.399229	-0.349229	-0.269229	-0.349229	-0.339229	0.120771	-0.059229	0.109552	0.593597	0.680626
TC0100001189.mm.2	Klhdc8a	-0.411426	0.751536	0.6217	-1.24489	4.57349	0.0025	-132.975	0.139567	-0.440433	0.319567	-0.130433	-0.360433	-0.530433	-0.0404334	-0.230433	-0.320433	-0.470433	-0.490433	-0.0204334	-1.89043	-1.46043	-0.980433	-1.62043	-1.25701	2.16115	0.0343	-0.565597	1.69465	0.1488	44.2349	0.43251	-0.29749	-1.03749	0.43251	-0.42749	-0.79749	1.08251	-1.43749	-0.81749	-0.92749	-1.91749	-1.03749	-0.78749	-1.09749	-1.44749	-1.28519	4.23858	0.00628435
TC0100001190.mm.2	Nuak2	0.0426443	0.0997968	0.9699	0.0426443	0.134304	0.9098	0	-0.0798043	0.110196	0.0401957	-0.0798043	-0.159804	0.0201957	0.400196	0.120196	0.240196	-0.0898043	-0.0898043	0.110196	-0.299804	0.190196	0.0101957	0.240196	0.238787	1.46597	0.1186	0.321928	1.70774	0.1455	-38.8889	0.0798302	-0.24017	0.15983	-0.0301698	-0.0501698	0.19983	0.23983	0.45983	0.23983	0.28983	0.18983	0.22983	0.67983	0.61983	0.46983	0.311671	1.57338	0.267016
TC0100001193.mm.2	Dstyk	-0.286881	0.892112	0.5438	-0.214125	0.892112	0.4399	23.511	0.0161022	-0.243898	0.256102	-0.0738978	-0.413898	-0.493898	-0.133898	0.0161022	-0.383898	-0.333898	-0.273898	-0.273898	-0.203898	-0.333898	-1.0839	-0.613898	-0.526069	1.3536	0.1429	-0.0840643	0.281997	0.8018	81.4751	0.309356	0.0593558	0.119356	-0.660644	-0.410644	-0.290644	-0.360644	-0.390644	-0.400644	-0.330644	-0.580644	-0.280644	-0.310644	-0.540644	-0.780644	-0.15024	0.104465	0.943757
TC0100001195.mm.2	Rbbp5	0.201634	0.675101	0.6646	-0.189034	0.0570004	0.9616	181.871	0.119172	-0.130828	0.0591721	-0.0608279	0.139172	0.229172	-0.0608279	-0.0308279	0.579172	-0.0308279	0.129172	0.259172	0.559172	-0.120828	-0.0208279	-0.240828	-0.163499	0.646853	0.44	-0.275007	0.830914	0.4596	-61.9835	0.0309266	0.180927	0.0609266	-0.319073	-0.469073	-0.159073	0.0109266	-0.619073	-0.179073	-0.0690734	0.0209266	-0.549073	-0.319073	-0.649073	-0.339073	0.0998351	0.252474	0.869098
TC0100001196.mm.2	Tmem81	-0.356144	1.52143	0.2699	-0.124328	0.349984	0.7596	62.2543	0.134769	0.264769	-0.375231	-0.105231	-0.595231	-0.355231	-0.365231	-0.395231	-0.405231	-0.295231	-0.355231	-0.665231	-0.315231	-0.445231	-0.565231	-0.915231	0.0976108	0.121191	0.8844	-0.0840643	0.24703	0.8245	180.863	0.000314115	-0.0796859	-0.119686	0.180314	0.200314	0.450314	-0.309686	-0.139686	0.300314	0.180314	-0.139686	0.140314	0.290314	-0.419686	-0.0196859	0.0255037	0.0113791	0.993543
TC0100001200.mm.2	Lrrn2	0.189034	0.0314704	0.9894	0	0.165643	0.8873	100	0.482506	-0.297494	-0.307494	-0.0274941	0.0425059	-0.0274941	-0.227494	-0.267494	0.132506	-0.157494	-0.297494	0.242506	-0.517494	-0.177494	0.0125059	-0.117494	-0.0426443	0.441291	0.5856	0.0703893	0.449894	0.6885	271.667	-0.0734036	-0.00340359	0.156596	-0.0934036	0.0165964	-0.0134036	-0.133404	-0.0734036	-0.123404	-0.0734036	-0.133404	0.166596	0.146596	-0.0234036	-0.0334036	-0.123664	0.453036	0.758618
TC0100001201.mm.2	Pik3c2b	-0.400538	1.6073	0.2404	0.214125	0.0181814	0.988	166	-0.298702	0.231298	-0.198702	0.191298	-0.378702	-0.298702	0.231298	-0.508702	-0.248702	-0.278702	-1.0087	-0.568702	-0.188702	-0.478702	-0.188702	-0.138702	-0.367371	2.52288	0.0177	-0.124328	0.528562	0.6408	63.2711	0.100574	-0.109426	-0.00942626	0.0105737	0.00057374	-0.119426	0.150574	-0.539426	-0.259426	-0.289426	-0.439426	-0.179426	-0.0994263	-0.139426	-0.0394263	-0.077686	0.11595	0.935969
TC0100001202.mm.2	Ppp1r15b	0.0976108	0.282246	0.8851	-0.263034	0.295849	0.7981	338.095	-0.297175	0.112825	0.022825	0.122825	-0.337175	-0.857175	0.072825	0.152825	0.612825	0.352825	0.00282505	-0.197175	-0.677175	0.322825	-1.37717	-0.077175	-0.0285692	0.0400528	0.9605	-0.214125	0.933674	0.4081	-603.448	-0.0790874	0.220913	0.0409126	-0.219087	-0.0290874	-0.129087	-0.339087	-0.0290874	-0.0390874	0.110913	-0.129087	-0.349087	-0.379087	-0.419087	-0.349087	0.392702	1.48589	0.292711
TC0100001204.mm.2	Plekha6	-0.526069	1.92445	0.1599	-0.879706	3.1549	0.0197	-49.4071	-0.280523	0.369477	-0.410523	0.179477	0.399477	0.0694767	-0.000523281	-0.390523	-0.470523	-0.530523	-0.930523	-0.640523	-0.750523	-1.25052	-0.920523	-0.550523	-1.29866	4.00436	0.0011	0	0.49363	0.6624	100	-0.369349	-0.129349	0.420651	-0.0393494	-0.699349	0.0406506	-0.609349	-0.539349	-1.45935	-1.49935	-1.21935	-0.409349	-0.719349	-0.989349	-0.579349	-0.0502732	0.525669	0.717443
TC0100001205.mm.2	Golt1a; Kiss1	-0.495695	1.67778	0.2216	-0.0426443	0.0999061	0.9329	89.9834	0.251964	0.241964	-0.0780365	-0.558036	-0.418036	-0.178036	-0.468036	-0.428036	-0.988036	-0.418036	-0.278036	-0.468036	-0.178036	-0.578036	-0.408036	-0.548036	-0.0285692	0.272377	0.7334	0.0426443	0.644357	0.5689	253	-0.0226071	0.157393	0.0273929	-0.182607	0.0973929	0.0473929	-0.402607	-0.122607	-0.0126071	0.507393	0.0173929	0.217393	0.387393	-0.0226071	-0.0726071	-0.0150865	0.331232	0.825531
TC0100001206.mm.2	Ren1; Ren2	-0.189034	0.2648	0.8948	-0.111031	0.218029	0.8528	39.6825	-0.00882903	-0.148829	-0.318829	0.381171	-0.538829	0.321171	0.071171	-0.198829	-0.658829	0.331171	-0.468829	-0.108829	-0.678829	-0.208829	1.22117	0.011171	-0.604071	1.12668	0.2089	-0.137504	0.11154	0.9204	73.4266	-0.0278399	0.18216	-0.47784	0.22216	-0.0978399	-0.11784	-0.89784	0.0421601	-0.40784	-0.55784	-0.75784	-0.21784	-0.56784	-0.12784	-0.29784	0.393597	0.00733384	0.995839
TC0100001207.mm.2	Etnk2	-0.411426	0.244888	0.9062	-0.298658	0.51272	0.6527	24.6366	0.0427846	0.262785	-0.477215	0.0727846	-0.677215	0.382785	-0.567215	0.112785	-0.287215	-0.347215	-0.267215	0.202785	-0.747215	-0.867215	0.0727846	-0.307215	-0.0143553	0.168002	0.8371	0.111031	0.127552	0.909	908	0.202804	-0.357196	0.00280403	0.092804	0.122804	-0.397196	-0.237196	-0.097196	0.152804	0.072804	0.052804	-0.157196	-0.367196	0.072804	-0.00719597	0.315398	0.0865276	0.954408
TC0100001218.mm.2	Fmod	-0.0565835	0.355364	0.8484	-0.678072	0.0351749	0.9768	-875	-0.0982463	-0.0382463	-0.748246	0.581754	0.961754	-0.0482463	1.62175	-0.278246	2.09175	-0.458246	-0.168246	0.211754	0.0117537	2.52175	-0.278246	-0.238246	0.632268	0.297225	0.7117	1.41143	0.0230085	0.9839	-201.818	-2.9901	-2.8601	-3.2301	1.8599	-4.1101	-3.4101	-0.170095	-1.8501	-3.2501	-2.7201	-1.9501	-2.2501	-3.1201	-2.3501	-2.2601	0.264191	1.35572	0.339456
TC0100001220.mm.2	Chit1	-0.15056	0.26568	0.8942	-0.298658	0.508638	0.6551	-88.6918	0.035436	0.065436	-0.134564	0.025436	0.215436	0.425436	-0.164564	0.215436	-0.444564	-0.194564	-0.024564	0.235436	-0.064564	-0.084564	0.165436	-0.034564	-0.422233	0.72538	0.3921	-0.0285692	0.0928037	0.9348	92.2722	0.14847	-0.57153	0.0884699	0.20847	-0.32153	-0.22153	-0.14153	-0.0215301	-0.0415301	-0.48153	-0.56153	-0.20153	0.10847	-0.25153	-0.37153	-0.364974	1.36158	0.33746
TC0100001222.mm.2	Chil1	-0.201634	0.0735032	0.9777	0.0426443	0.0660068	0.9563	123	-0.510741	0.189259	-0.0207406	0.229259	-0.0407406	0.399259	0.179259	0.179259	-0.0307406	-0.0507406	-0.170741	0.279259	0.129259	-0.0607406	0.439259	0.359259	0.124328	0.273762	0.7319	0.124328	0.148375	0.8951	0	0.176421	0.0864209	-0.243579	-0.0535791	0.216421	0.00642089	0.0264209	0.326421	0.116421	-0.223579	0.136421	-0.133579	-0.0535791	0.346421	0.446421	-0.260106	1.45411	0.304158
TC0100001223.mm.2	Mybph	-0.0565835	0.139662	0.9544	-0.0285692	0.00939479	0.9937	49.0196	-0.00335868	-0.233359	0.206641	-0.00335868	-0.0633587	0.156641	0.126641	-0.0433587	-0.0133587	-0.103359	-0.213359	0.0966413	0.286641	0.00664132	0.0366413	-0.143359	0.226509	0.846795	0.325	-0.111031	0.24657	0.8248	143.573	0.0865024	-0.0934976	-0.113498	0.106502	0.436502	0.226502	0.876502	-0.0434976	0.656502	0.386502	0.0165024	0.376502	0.386502	0.586502	0.276502	0.0517967	0.327067	0.827712
TC0100001225.mm.2	Myog	-0.298658	0.639785	0.6826	-0.250962	0.49812	0.6622	14.6145	0.309568	-0.330432	-0.250432	0.169568	-0.210432	0.579568	0.409568	-0.0904324	-0.320432	-0.330432	-0.0904324	-0.630432	0.179568	-0.730432	0.489568	-0.300432	0.0426443	0.211902	0.7935	0.0703893	0.0104612	0.9931	-66.6667	0.151691	0.0416915	-0.208309	-0.00830854	0.0816915	0.0716915	0.201691	0.101691	-0.0283085	-0.508309	0.111691	-0.178309	0.221691	0.361691	0.0916915	-0.28397	0.535182	0.712402
TC0100001226.mm.2	4933406M09Rik	-0.298658	0.408935	0.8158	-0.163499	0.347174	0.7614	42.7019	-0.438097	0.281903	-0.298097	0.301903	0.801903	0.381903	0.0219033	-0.668097	0.0319033	-0.218097	-0.478097	-0.478097	0.221903	-0.588097	0.191903	-0.138097	-0.0565835	0.324863	0.6872	0.137504	0.0908721	0.936	360	0.17155	-0.55845	0.34155	-0.10845	-0.17845	0.14155	-0.10845	-0.0984502	0.60155	0.0415498	-0.0784502	-0.18845	0.31155	0.29155	-0.38845	-0.190587	0.608972	0.672885
TC0100001227.mm.2	Cyb5r1	3.46336	5.54061	0.0009	-0.250962	0.694649	0.5424	101.592	-0.0860837	0.133916	0.203916	-0.306084	-0.0960837	-1.52608	-0.256084	-0.126084	4.70392	3.54392	3.39392	2.47392	-0.0760837	1.98392	-0.606084	-0.556084	5.35191	16.2976	3.29e-13	1.02148	5.16622	0.0006	97.4147	-0.0765238	0.333476	-0.0165238	-0.316524	-0.106524	-0.166524	-0.326524	5.44348	5.33348	4.94348	5.25348	0.953476	0.673476	1.06348	0.713476	4.32758	9.73761	2.85733e-07
TC0100001228.mm.2	Adipor1	-0.0703893	0.29465	0.8786	-0.238787	1.24033	0.2978	-220.339	0.0438672	0.0638672	-0.0761328	-0.0361328	0.183867	-0.146133	0.123867	0.0138672	-0.106133	-0.236133	-0.0361328	0.0138672	-0.166133	-0.386133	-0.216133	-0.156133	-0.0143553	0.262251	0.7432	0.15056	0.499489	0.6592	1211	-0.105207	0.0747932	0.0947932	-0.0752068	0.0747932	-0.155207	-0.0452068	0.0247932	-0.245207	-0.0552068	-0.0152068	0.244793	-0.105207	0.0747932	0.124793	-0.0502579	0.0371608	0.982587
TC0100001230.mm.2	Klhl12	0.238787	0.267606	0.893	0.0285692	0.119186	0.9204	88.8889	-0.340325	0.189675	0.349675	-0.330325	-0.270325	-0.370325	-0.0803253	0.339675	0.289675	0.429675	0.109675	-0.290325	-0.380325	0.419675	-0.860325	0.109675	-0.400538	1.77728	0.0684	-0.0143553	0.424235	0.704	95.9158	-0.290864	0.289136	-0.110864	0.0491363	0.00913633	-0.400864	-0.410864	-0.680864	-0.280864	-0.220864	-0.560864	-0.230864	-0.280864	-0.570864	-0.620864	-0.144871	0.189702	0.899685
TC0100001231.mm.2	Rabif	0.0840643	0.697886	0.651	0.0703893	0.14533	0.9013	16.6667	0.0583206	0.0283206	0.278321	-0.461679	0.0683206	-0.0616794	-0.0416794	0.0483206	0.0783206	0.118321	0.378321	0.218321	0.158321	0.258321	-0.161679	-0.00167941	0.422233	2.36653	0.0235	-0.15056	0.346691	0.756	129.147	0.0350605	0.0950605	-0.13494	-0.00493952	0.11506	0.16506	-0.0749395	0.19506	0.39506	0.44506	0.48506	0.13506	-0.18494	-0.0949395	0.0250605	0.180367	0.846561	0.553899
TC0100001234.mm.2	Kdm5b	-0.298658	0.850781	0.5673	-0.226509	1.38405	0.2495	22.2965	0.0588413	-0.0911587	-0.211159	0.208841	0.468841	0.208841	0.218841	0.108841	-0.111159	-0.291159	-0.331159	-0.301159	-0.0811587	-0.0311587	-0.491159	0.168841	-0.226509	1.31426	0.1524	-0.286881	1.13966	0.3157	-24.108	-0.229374	0.140626	0.200626	-0.159374	-0.129374	0.0906265	0.290626	-0.229374	-0.509374	-0.279374	-0.169374	-0.279374	-0.0793735	-0.289374	-0.129374	0.11459	0.3136	0.836125
TC0100001237.mm.2	Syt2	-0.367371	1.3363	0.3314	-0.238787	0.694864	0.5424	32.1449	-0.23004	-0.15004	0.24996	0.0799601	0.16996	0.10996	-0.47004	-0.29004	-0.53004	-0.27004	-0.56004	-0.19004	-0.29004	-0.45004	-0.25004	-0.43004	-0.189034	0.6066	0.4655	0.238787	0.0489054	0.9646	246.571	-0.238981	-0.178981	0.121019	0.241019	-0.238981	-0.268981	0.131019	-0.308981	-0.158981	-0.058981	-0.248981	-0.448981	0.121019	-0.00898104	-0.078981	-0.240031	0.740098	0.606337
TC0100001240.mm.2	Ube2t	-0.0565835	0.165834	0.9419	-0.201634	0.599462	0.5988	-239.13	0.0837743	0.00377428	0.423774	-0.746226	0.0137743	0.0137743	0.403774	-0.0362257	-0.356226	0.383774	0.883774	-0.656226	-0.0762257	-0.0762257	-0.546226	-0.296226	-0.298658	0.727926	0.3906	-0.275007	0.376854	0.737	7.18649	0.341972	-0.338028	-0.338028	0.201972	-0.348028	0.351972	0.241972	-0.738028	0.111972	-0.548028	-0.168028	0.101972	-0.0280285	0.0119715	-0.548028	-0.239706	0.495659	0.736334
TC0100001244.mm.2	Ptpn7	-0.0285692	0.056456	0.9817	-0.137504	0.0841782	0.9453	-363.636	0.197548	-0.372452	-0.0624517	0.167548	0.337548	0.297548	0.137548	0.287548	-0.132452	-0.272452	0.157548	0.317548	0.447548	-0.142452	1.13755	-0.162452	0.584963	2.49485	0.0183	0.0840643	1.27003	0.2656	88	-0.0669833	0.0630167	-0.0869833	0.0830167	-0.00698326	0.473017	0.363017	0.453017	0.533017	0.663017	0.653017	0.383017	0.593017	0.383017	1.23302	0.0346059	0.361191	0.810531
TC0100001245.mm.2	Arl8a	0.641546	0.855115	0.5643	0.111031	0.975104	0.4016	85.7143	-0.348701	0.461299	-0.268701	0.0112986	0.311299	-0.308701	0.621299	0.451299	0.531299	0.121299	0.531299	0.491299	0.751299	1.7313	0.141299	0.441299	2.23266	11.2765	1.96e-09	0.782409	4.59346	0.0015	80.5405	0.0305568	-0.139443	0.160557	-0.0694432	0.520557	0.250557	-0.0894432	2.28056	2.24056	2.20056	2.13056	0.940557	0.950557	1.17056	1.06056	1.44816	4.92388	0.00200456
TC0100001249.mm.2	Lmod1	0.214125	0.531357	0.7452	-0.0143553	0.265921	0.821	106.188	-0.216472	0.133528	-0.206472	0.233528	0.213528	0.523528	0.173528	0.213528	0.133528	0.243528	0.253528	-0.0364724	0.143528	0.243528	0.163528	0.203528	-0.687061	2.29243	0.027	0.111031	0.377682	0.7366	121.115	0.0655979	-0.724402	-0.574402	0.745598	-0.694402	-0.724402	-0.964402	-0.914402	-0.874402	-0.904402	-0.694402	-0.574402	-0.644402	-0.514402	-0.634402	-0.352183	0.85091	0.551951
TC0100001252.mm.2	Csrp1	-0.31034	0.328087	0.8634	-0.748461	2.69897	0.0388	-109.127	-0.177923	0.162077	-0.137923	0.122077	0.372077	-0.127923	0.252077	-0.237923	0.212077	-0.377923	-0.357923	-0.227923	-1.57792	-0.347923	-0.917923	-0.437923	-0.0565835	0.926282	0.2881	-0.695994	1.39041	0.2267	-895.062	-0.599969	-0.589969	-0.479969	0.970031	-0.639969	-0.739969	-0.309969	-0.499969	-0.759969	-0.489969	-0.729969	-1.19997	-1.38997	-1.39997	-0.839969	-0.112715	0.0758119	0.961196
TC0100001254.mm.2	Phlda3	0.678072	1.70115	0.2147	0.163499	0.980884	0.3985	80	-0.168477	-0.348477	0.381523	0.0315226	0.351523	-0.00847743	0.231523	0.431523	1.91152	0.351523	0.771523	0.671523	0.431523	2.22152	0.471523	0.411523	1.09761	5.28904	0.0001	0.250962	1.15243	0.3107	83.3333	0.061446	0.151446	-0.208554	-0.028554	-0.208554	0.201446	0.321446	1.15145	1.27145	0.631446	1.02145	0.201446	0.421446	0.621446	0.481446	1.18417	3.95179	0.0100054
TC0100001256.mm.2	Lad1	0.176323	0.646661	0.6794	0.0426443	0.0641402	0.9574	76.9231	0.0905853	-0.0494147	0.110585	-0.169415	-0.00941466	0.430585	-0.199415	0.140585	0.340585	0.280585	0.0405853	0.100585	0.130585	0.0905853	-0.0894147	0.120585	0.250962	0.355168	0.6587	0.0565835	0.224317	0.8403	78.9474	-0.0833366	0.356663	-0.103337	-0.243337	0.136663	-0.423337	0.336663	-0.0533366	0.216663	0.286663	0.0366634	0.0366634	0.316663	0.336663	-0.213337	0.52054	1.05923	0.457703
TC0100001257.mm.2	Tnnt2	-0.111031	0.630784	0.6878	0.0285692	0.130475	0.9127	127	0.144639	-0.00536091	-0.0653609	-0.0853609	0.154639	-0.0253609	-0.0653609	0.104639	-0.0153609	-0.0953609	-0.385361	-0.205361	0.104639	-0.215361	0.0746391	0.0246391	-0.0426443	0.416348	0.606	0.124328	0.63339	0.575	409	0.00926843	-0.0307316	0.0692684	-0.0507316	-0.150732	-0.140732	-0.0207316	-0.0707316	-0.0407316	-0.0407316	-0.190732	-0.0307316	0.00926843	0.169268	-0.0207316	-0.260957	1.0948	0.43979
TC0100001258.mm.2	Tmem9	0.0565835	0.0426801	0.9876	-0.422233	1.89963	0.1224	734.328	0.0963469	-0.233653	0.0163469	0.0963469	0.0363469	0.0663469	0.226347	0.0463469	0.0263469	0.186347	0.156347	-0.473653	-0.243653	-0.353653	-0.383653	-0.423653	-0.321928	0.312204	0.6982	-0.389567	1.451	0.2096	-18.3206	0.138155	0.288155	0.00815535	-0.571845	-0.201845	0.278155	-0.00184465	-0.151845	0.0281553	-0.271845	-0.201845	-0.311845	-0.441845	-0.411845	-0.341845	0.163491	0.724322	0.615768
TC0100001259.mm.2	Ascl5	-0.298658	0.443697	0.793	-0.0703893	0.511449	0.6534	74.5342	0.24097	-0.40903	0.24097	-0.17903	-0.0190301	0.10097	-0.16903	-0.12903	0.14097	-0.22903	-0.40903	-0.29903	-0.15903	-0.12903	-0.57903	-0.11903	0.0426443	0.660151	0.4316	0	0.0261797	0.9817	100	0.0954228	0.155423	-0.334577	0.0354228	-0.0445772	0.215423	0.185423	0.155423	0.535423	-0.0845772	0.135423	-0.144577	0.135423	0.305423	0.235423	-0.307383	1.54479	0.274796
TC0100001260.mm.2	Cacna1s	0.526069	1.09098	0.4375	-0.0285692	0.0164188	0.9889	104.456	-0.0918193	-0.271819	-0.141819	0.408181	0.208181	0.298181	-0.141819	-0.121819	0.0181807	0.428181	0.508181	0.298181	-0.0818193	0.108181	0.268181	-0.0818193	-0.669027	1.46471	0.1188	-0.286881	0.874844	0.4362	51.4032	0.0166375	0.206637	0.266637	-0.663363	0.606637	0.0366375	-0.183363	-0.633363	-0.363363	-0.353363	-0.753363	-0.173363	0.0966375	-0.473363	-0.243363	0.0991673	0.0285268	0.986626
TC0100001262.mm.2	Kif21b	-0.286881	0.516984	0.7536	0.0285692	0.101549	0.9318	111.091	-0.151107	0.178893	0.268893	-0.391107	-0.501107	-0.101107	0.708893	-0.211107	-0.151107	-0.291107	-0.501107	-0.301107	-0.341107	-0.151107	0.848893	-0.171107	-0.0285692	0.163359	0.8408	-0.15056	0.346112	0.7566	-405.405	0.214285	-0.135715	0.164285	-0.305715	-0.385715	-0.00571469	0.304285	-0.305715	-0.0657147	-0.0157147	0.0742853	-0.345715	0.0442853	-0.0657147	-0.285715	-0.196962	0.245966	0.872348
TC0100001268.mm.2	Ddx59	0.263034	1.04096	0.4615	0.847997	3.69897	0.0097	-300	-0.161174	0.118826	0.0488256	-0.0211744	-0.231174	-0.331174	-0.111174	-0.0211744	0.0688256	0.228826	0.498826	0.308826	0.668826	0.608826	0.198826	0.758826	0	0.0986507	0.9061	-0.189034	0.131532	0.906	inf	0.272561	0.0325614	-0.217439	-0.137439	0.162561	-0.227439	0.172561	-0.117439	0.0425614	-0.217439	0.102561	-0.177439	0.172561	0.152561	-0.227439	-0.00986453	0.0612197	0.968139
TC0100001271.mm.2	Kif14	-0.124328	0.0396244	0.988	-0.333424	0.354578	0.7564	-149.912	-0.443701	0.236299	0.176299	-0.0637013	-0.233701	0.406299	0.126299	0.436299	-0.223701	0.336299	0.0162987	-0.123701	-0.103701	0.406299	0.00629873	-0.223701	0.298658	1.63639	0.0877	0.163499	0.255629	0.8189	47.8261	-0.00674183	0.173258	-0.0667418	-0.116742	0.0932582	0.183258	0.313258	0.0332582	0.233258	0.373258	1.00326	0.363258	0.323258	0.133258	0.403258	0.0564073	0.0776575	0.959834
TC0100001274.mm.2	Zfp281	-0.298658	1.09528	0.4359	-0.516015	1.08778	0.3551	-60.8088	0.314715	-0.175285	-0.205285	0.00471524	0.334715	0.294715	-0.535285	0.124715	-0.435285	-0.485285	-0.275285	-0.355285	-0.195285	-0.0552848	-0.685285	-0.335285	-0.485427	2.26761	0.0283	-0.275007	0.860751	0.4439	39.2562	0.196602	0.0166016	-0.123398	-0.113398	0.206602	-0.0833984	0.0466016	-0.543398	-0.483398	-0.583398	-0.103398	0.0166016	-0.173398	-0.243398	-0.263398	-0.241938	0.809616	0.570914
TC0100001292.mm.2	Atp6v1g3	0.0976108	0.00113064	0.9993	-0.137504	0.209082	0.8594	229.87	0.00651474	-0.223485	-0.0334853	0.216515	0.336515	0.636515	-0.623485	-0.153485	-0.0334853	0.186515	0.256515	-0.443485	0.286515	-0.523485	0.206515	-0.293485	-0.0840643	0.0996329	0.9049	-0.0976108	0.311669	0.7818	-15.5763	0.192133	0.0921327	0.122133	-0.507867	0.582133	0.132133	0.112133	0.112133	0.0921327	-0.127867	0.00213273	0.522133	-0.0278673	0.102133	-0.0278673	-0.202251	0.577605	0.690523
TC0100001294.mm.2	Dennd1b	-0.238787	0.427245	0.8061	-0.124328	0.0162384	0.9891	45.8716	0.0372092	-0.232791	0.187209	-0.0227908	0.0472092	-0.612791	-0.0727908	0.0172092	-0.442791	-0.572791	0.117209	-0.0127908	0.297209	-0.492791	-0.682791	0.307209	-0.15056	1.2652	0.1656	-0.201634	0.706859	0.5316	-31.6206	-0.0686051	0.251395	-0.158605	-0.0586051	0.0313949	0.231395	0.171395	-0.268605	-0.198605	-0.118605	-0.458605	0.111395	-0.178605	-0.0486051	-0.00860507	-0.328784	0.635415	0.657524
TC0100001302.mm.2	Zbtb41	0.0703893	0.0717066	0.9781	0.669027	2.11919	0.0901	-1080	0.149712	-0.0402881	-0.0702881	-0.0502881	0.199712	-0.670288	-0.140288	-0.460288	0.0797119	-0.460288	0.259712	-0.0502881	0.559712	0.0297119	0.439712	0.319712	-0.176323	0.714893	0.3986	-0.286881	1.61618	0.1661	-56.7465	0.101954	0.0719541	-0.0580459	-0.128046	0.0919541	-0.0580459	0.0119541	-0.318046	-0.198046	-0.148046	0.0619541	-0.298046	-0.268046	-0.268046	-0.268046	0.134937	0.435525	0.768225
TC0100001303.mm.2	Aspm	-0.584963	1.17522	0.4002	-0.555816	2.17393	0.0822	4.08163	-0.633179	0.226821	-0.743179	0.666821	0.036821	-0.463179	1.06682	-0.213179	-0.773179	-0.803179	-0.703179	-0.693179	-0.773179	-0.673179	-1.27318	-0.783179	0.0285692	0.311491	0.6987	0.176323	1	0.3778	-550	-0.270644	-0.140644	-0.250644	0.509356	-0.0106438	-0.530644	-0.0206438	-0.220644	-0.380644	-0.0106438	1.75936	0.179356	0.119356	0.179356	2.22936	0.635354	1.06007	0.457153
TC0100001304.mm.2	F13b	-0.0840643	0.254769	0.8997	-0.0285692	0.0639892	0.9574	65.3595	0.323678	-0.126322	0.0336778	-0.306322	0.0136778	0.0436778	-0.0263222	-0.416322	0.00367783	-0.216322	-0.376322	0.0636778	0.233678	-0.436322	-0.0163222	-0.0263222	0.0285692	0.375718	0.641	-0.201634	0.333201	0.7657	752.174	0.390047	-0.139953	-0.269953	-0.0699531	0.100047	0.150047	-0.199953	-0.189953	-0.0999531	-0.149953	-0.0999531	-0.219953	-0.0499531	-0.00995315	-0.0999531	0.223398	1.29827	0.359706
TC0100001308.mm.2	Kcnt2	-0.454176	1.5817	0.2496	-0.0976108	0.642065	0.5737	75.7767	0.0784487	-0.171551	0.268449	-0.231551	0.0184487	-0.211551	-0.121551	-0.221551	-0.501551	-0.471551	-0.0615513	-0.801551	-0.141551	-0.231551	-0.701551	-0.351551	0.111031	0.00178427	0.9981	-0.286881	0.915066	0.4175	325.41	-0.936508	-0.536508	0.0434923	0.813492	-0.366508	0.163492	-0.146508	0.143492	-0.0965077	-0.536508	-0.126508	-1.42651	-0.506508	-0.296508	-0.416508	0.0674281	0.0790976	0.959142
TC0100001313.mm.2	B3galt2	-1.41143	2.88606	0.046	-1.45418	3.52288	0.0102	-1.75886	0.956145	-1.04386	0.0361446	-0.863855	-0.253855	-0.443855	0.416145	-0.763855	-1.31386	-2.00386	-1.52386	-2.26386	-1.72386	-1.71386	-1.98386	-3.01386	-2.09424	2.95861	0.0076	-0.0143553	0.267687	0.8109	98.7071	0.575018	0.115018	0.175018	-1.74498	0.00501773	-0.00498227	0.845018	-2.41498	-1.73498	-1.19498	-1.94498	0.0950177	-0.134982	0.645018	-0.584982	-0.189383	0.51204	0.726302
TC0100001316.mm.2	Glrx2	0.356144	0.850473	0.5673	0.214125	0.17947	0.8789	42.8571	-0.241056	0.0089439	0.288944	-0.111056	-0.431056	-0.461056	-0.141056	0.368944	-0.0610561	0.338944	0.638944	0.258944	-0.0410561	0.118944	-0.181056	-0.201056	0	0.0595333	0.9428	0.0285692	0.111427	0.9204	#NAME?	-0.0926905	0.0273095	0.12731	-0.0726905	0.0473095	-0.0926905	-0.0226905	-0.11269	-0.14269	0.0573095	0.25731	-0.0526905	-0.00269049	0.0273095	0.0873095	0.197092	0.428068	0.771531
TC0100001317.mm.2	Uchl5	1.17632	1.7122	0.2111	1.36737	2.79588	0.0335	-25.3968	-0.249599	-0.119599	0.500401	-0.279599	-0.359599	-1.5896	-0.429599	0.750401	0.250401	1.0904	1.5804	0.840401	1.4204	0.880401	0.680401	1.0404	0.505891	2.02687	0.0438	0.516015	2.33724	0.0578	-2.38095	-0.142083	-0.122083	0.397917	-0.222083	-0.0720832	-0.562083	-0.102083	0.207917	0.417917	0.397917	0.937917	0.187917	0.437917	0.457917	0.377917	0.738403	2.84711	0.0494699
TC0100001330.mm.2	Brinp3	0.0976108	0.0357875	0.9886	-0.189034	0.461049	0.6848	275.439	-0.634047	-0.0940465	-0.304047	0.685953	0.0959535	0.605953	-0.264047	0.0559535	0.255953	-0.444047	-0.404047	0.145953	-0.174047	-0.254047	-0.00404652	-0.0640465	-0.0703893	0.252278	0.7529	-0.526069	1.84164	0.1209	-541.667	0.173354	0.0633535	-0.0666465	-0.196646	0.813354	0.293354	-0.256646	0.0433535	0.0433535	-0.376646	-0.166646	-0.126646	-0.186646	-0.296646	-0.356646	-0.121509	0.187622	0.901063
TC0100001338.mm.2	Ptgs2	-0.0565835	0.142125	0.9535	-0.356144	1.20204	0.3126	-468.75	-0.157004	0.212996	-0.0970039	0.0129961	0.692996	0.432996	0.462996	-0.0770039	0.612996	-0.157004	-0.197004	0.0529961	-0.777004	0.162996	0.222996	0.00299605	0.594549	1.23657	0.1734	0.389567	0.598944	0.5939	39.2157	0.0189281	-0.631072	-0.0210719	0.438928	-0.271072	1.58893	-0.111072	0.348928	1.53893	0.458928	0.808928	-1.24107	-0.0210719	0.568928	0.168928	0.0560383	0.558822	0.698719
TC0100001339.mm.2	Pdc	-0.0285692	0.343423	0.855	0.344828	1.15058	0.3308	1477	0.1044	0.1244	-0.4856	0.1644	-0.3356	-0.4056	-0.1456	-0.1156	0.1844	-0.00560049	-0.1856	0.4644	0.1244	0.0643995	-0.0956005	0.3044	-0.238787	0.394264	0.6254	-0.201634	0.028817	0.9795	14.4928	0.0810879	-0.508912	-0.228912	0.471088	-0.0389121	-0.0189121	-0.268912	-0.238912	-0.318912	-0.348912	-0.0189121	-0.558912	-0.0989121	-0.338912	0.501088	0.14863	0.161319	0.912847
TC0100001341.mm.2	Tpr	-0.163499	0.714218	0.6425	0.250962	1.22695	0.3031	277.333	0.36863	-0.00136984	-0.25137	-0.20137	-0.42137	-0.47137	-0.16137	-0.0913698	-0.46137	-0.21137	-0.18137	-0.34137	0.72863	-0.27137	0.0686302	-0.0313698	-0.411426	2.88606	0.0085	-0.286881	2.18709	0.0729	27.3224	0.0570063	-0.0429937	0.00700628	-0.0229937	0.267006	0.277006	0.257006	-0.442994	-0.452994	-0.372994	-0.272994	-0.0429937	-0.0129937	0.00700628	-0.222994	-0.41418	1.04315	0.463305
TC0100001349.mm.2	3110040M04Rik	0.344828	0.863597	0.5609	0.565597	0.853562	0.4575	-77.7778	0.103283	-0.0367166	-0.0867166	0.0132834	0.0732834	1.06328	-0.176717	0.263283	0.233283	0.403283	0.233283	0.513283	0.243283	0.663283	1.04328	0.673283	0.286881	1.76955	0.0695	0.137504	0.850473	0.4495	54.5455	0.119984	0.0299841	-0.0600159	-0.100016	-0.0500159	0.0799841	0.0199841	0.289984	0.199984	0.259984	0.379984	0.159984	0.0399841	0.419984	0.179984	0.219899	0.493547	0.737819
TC0100001351.mm.2	Ivns1abp	0.0840643	0.179405	0.9355	0.475085	1.65365	0.1715	-550	0.141681	0.151681	-0.158319	-0.168319	-0.288319	-0.308319	-0.0283191	0.111681	-0.128319	0.201681	0.201681	-0.0383191	0.311681	0.311681	0.381681	0.0616809	0.0565835	0.187621	0.8176	0.275007	0.938925	0.4059	-425	-0.00604749	-0.0160475	0.263953	-0.296047	0.0639525	-0.0860475	-0.296047	0.0139525	0.0639525	0.143953	-0.0460475	0.153953	0.203953	-0.0360475	0.163953	0.16828	0.982222	0.490748
TC0100001353.mm.2	Trmt1l	-0.0976108	0.13389	0.956	-0.475085	1.86328	0.1283	-328.88	0.0558651	0.195865	-0.0341349	-0.254135	0.155865	-0.0641349	0.0158651	0.0658651	0.0458651	-0.264135	-0.334135	0.195865	-0.544135	-0.0241349	-1.38413	-0.384135	-0.263034	1.00305	0.2548	0.443607	1.77989	0.1315	316	-0.228169	0.101831	0.211831	-0.128169	-0.0881695	-0.258169	-0.298169	-0.428169	-0.418169	-0.158169	0.0118305	0.351831	0.0518305	0.0618305	0.251831	-0.258162	0.144875	0.921655
TC0100001356.mm.2	Fam129a	1.27501	3.69897	0.0156	-0.879706	1.02919	0.3797	132.149	0.0262996	0.0362996	0.0362996	-0.1037	0.7563	0.5863	0.00629963	-0.2937	3.1163	1.5663	0.9263	1.3463	-0.5037	0.2863	-0.5937	-0.7537	2.40599	9.66555	3.74e-08	0.201634	0.995679	0.3799	96.5116	-0.0902123	-0.380212	-0.110212	0.449788	-0.220212	-0.560212	-0.180212	2.44979	2.05979	2.04979	2.50979	-0.0502123	-0.160212	0.0397877	0.169788	2.02693	6.7713	8.3553e-05
TC0100001358.mm.2	Edem3	-0.356144	1.75449	0.1993	-0.15056	0.909389	0.432	54.6976	0.110453	-0.119547	-0.219547	0.190453	0.260453	0.120453	0.120453	0.100453	-0.399547	-0.359547	-0.319547	-0.369547	-0.0395473	-0.179547	-0.0095473	-0.0295473	-0.31034	1.67778	0.0817	-0.15056	0.878769	0.4341	48.7988	0.0694338	0.0894338	-0.150566	-0.0205662	-0.120566	-0.170566	0.0394338	-0.330566	-0.280566	-0.320566	-0.240566	-0.500566	-0.350566	-0.170566	-0.110566	0.374277	0.479311	0.746329
TC0100001365.mm.2	Colgalt2	-0.650765	1.42597	0.3007	-1.63691	4	0.007	-86.8731	0.484954	-0.285046	0.194954	-0.655046	-0.155046	-0.585046	0.164954	-0.705046	-0.255046	-0.775046	-0.635046	-1.27505	-2.02505	-1.04505	-2.09505	-1.83505	-0.704872	2.46852	0.0193	-0.378512	1.7986	0.1281	40.293	-0.164368	0.0356321	0.145632	-0.0343679	-0.434368	-0.414368	0.435632	-0.874368	-1.40437	-0.364368	-0.514368	-1.02437	-0.564368	-1.13437	-0.504368	-0.178996	0.144782	0.921763
TC0100001367.mm.2	Apobec4	-0.0426443	0.165261	0.9422	-0.15056	0.0186345	0.9877	-240.24	0.308542	-0.641458	-0.0514582	0.208542	0.108542	0.108542	0.128542	-0.401458	0.118542	-0.331458	0.388542	0.0385418	0.0385418	-0.271458	0.368542	-0.131458	-0.15056	0.133004	0.8721	-0.124328	0.349692	0.7541	16.6806	0.0650158	0.235016	-0.0149842	-0.344984	0.175016	0.215016	0.0150158	-0.294984	-0.244984	0.285016	-0.0149842	0.0350158	0.245016	0.0550158	-0.324984	-0.102434	0.197623	0.896591
TC0100001369.mm.2	Arpc5	-0.0565835	0.0172314	0.9949	-0.400538	0.283579	0.8081	-530.303	-0.448358	0.271642	0.241642	-0.188358	-0.168358	-0.828358	-0.0483577	0.691642	-0.508358	0.111642	0.461642	-0.258358	-0.788358	0.541642	-0.738358	-0.228358	0.963474	4.91364	0.0002	0.286881	1.54975	0.182	76.8421	0.0981311	-0.241869	-0.131869	0.228131	-0.291869	0.348131	0.0881311	0.798131	0.938131	0.938131	0.978131	0.328131	0.288131	0.428131	0.728131	0.54699	1.74385	0.217007
TC0100001370.mm.2	Ncf2	-0.443607	0.328549	0.863	-0.632268	1.52724	0.205	-34.0502	-0.571011	0.148989	0.178989	0.118989	0.0689887	-0.601011	-0.0510113	0.538989	-0.371011	-0.321011	0.0389887	-0.231011	-1.16101	-0.0710113	-0.761011	-0.501011	1.23266	5.63078	5.57e-05	0.443607	2.88606	0.0242	73.3333	-0.202523	0.117477	0.0674767	-0.00252327	-0.302523	0.357477	0.237477	1.32748	1.02748	1.23748	1.50748	0.757477	0.507477	0.797477	1.38748	0.720326	1.32879	0.348193
TC0100001373.mm.2	Nmnat2	0.15056	0.191249	0.9302	-0.0285692	0.345246	0.7627	117.825	0.349327	0.0293269	-0.180673	-0.280673	0.0593269	0.179327	0.0593269	-0.710673	-0.250673	0.299327	0.369327	-0.0906731	-0.160673	-0.0106731	0.149327	0.259327	-0.0976108	0.512437	0.5321	-0.0143553	0.082337	0.9415	84.8656	0.12726	0.0272604	-0.0627396	-0.10274	0.16726	-0.0827396	-0.24274	-0.10274	-0.12274	-0.44274	0.10726	-0.21274	-0.0727396	-0.0827396	0.0372604	0.0541011	0.0621976	0.967501
TC0100001377.mm.2	Shcbp1l	-0.0426443	0.0105502	0.996	0.0143553	0.0528605	0.9653	134.333	-0.0846435	0.175356	-0.324644	0.175356	0.275356	0.325356	-0.264644	-0.174644	0.00535649	-0.204644	-0.0446435	0.195356	-0.254644	0.0353565	0.215356	0.0553565	0.0143553	0.556424	0.5	0.464668	0.809668	0.4706	-3700	-0.14651	-0.41651	-0.54651	0.73349	-0.40651	-0.24651	-0.44651	-0.12651	-0.70651	-0.37651	-0.32651	-0.21651	-0.48651	0.28349	0.60349	0.140851	0.308683	0.837921
TC0100001379.mm.2	Rgs8	0.15056	0.208169	0.922	-0.124328	0.00239521	0.9989	175.063	0.0710184	0.131018	-0.288982	0.0510184	0.371018	0.871018	0.261018	-0.108982	0.241018	-0.178982	0.251018	0.191018	0.0510184	-0.278982	1.25102	0.371018	0	0.57659	0.4852	0.0285692	0.0473528	0.966	#NAME?	0.211119	-0.348881	0.151119	-0.0788813	0.791119	0.0411187	0.371119	-0.0188813	0.741119	0.111119	-0.0388813	0.401119	0.471119	0.411119	0.431119	-0.300154	0.711904	0.620934
TC0100001381.mm.2	Rgs16	-0.356144	0.820161	0.5859	-0.773996	1.23062	0.3015	-89.8079	0.182468	-0.147532	-0.00753203	-0.047532	-0.527532	0.542468	0.812468	0.112468	-0.137532	-0.207532	-0.617532	-0.577532	-0.507532	0.302468	-0.507532	-0.387532	-0.0840643	0.197363	0.808	-0.879706	2.31876	0.0593	-706.522	0.036714	-0.493286	-0.213286	0.486714	0.436714	-0.383286	0.956714	-0.283286	0.036714	-0.013286	-0.383286	-0.533286	-0.263286	-0.483286	-0.813286	0.0305127	0.372578	0.804228
TC0100001382.mm.2	Rnasel	-0.214125	0.367948	0.84	0.432959	0.871278	0.4494	353.75	-0.241936	0.158064	0.218064	-0.191936	0.368064	-0.0919362	0.328064	-0.111936	0.0280638	0.208064	-0.431936	-0.821936	1.49806	0.588064	-0.241936	0.518064	0.250962	0.830032	0.334	-0.0285692	0.738261	0.513	110.32	-0.341884	0.238116	0.338116	-0.381884	0.248116	-1.02188	0.478116	0.238116	0.0481156	0.298116	1.00812	0.118116	0.0981156	0.498116	0.608116	0.968851	1.72711	0.221529
TC0100001385.mm.2	Teddm1b	0.0285692	0.118159	0.9627	0.111031	0.0194513	0.9873	-300	-0.00471185	-0.174712	0.00528815	0.155288	0.0652882	0.355288	0.00528815	0.0452882	0.335288	0.125288	-0.184712	-0.0847118	0.365288	-0.224712	0.365288	0.00528815	-0.111031	0.214101	0.7912	0.226509	0.585528	0.6034	329.5	0.176875	-0.303125	0.286875	-0.253125	-0.213125	0.0368753	-0.233125	-0.203125	-0.0831247	-0.193125	-0.0131247	0.716875	0.216875	-0.243125	-0.263125	-0.224276	0.185141	0.902726
TC0100001386.mm.2	Teddm1a	-0.189034	0.441052	0.7954	-0.356144	0.966576	0.4046	-78.125	-0.164356	0.195644	-0.364356	0.245644	0.205644	0.405644	0.0456442	0.415644	-0.394356	-0.0343558	-0.244356	-0.144356	0.105644	-0.474356	0.365644	-0.244356	0.389567	2.03152	0.0434	0.15056	0.521434	0.6453	64.5161	-0.0781914	0.0318086	0.0218086	0.0218086	0.431809	0.491809	0.171809	0.631809	0.401809	0.451809	0.371809	0.0218086	0.741809	0.931809	0.491809	0.175269	0.0995257	0.946734
TC0100001387.mm.2	Glul; Mir8114	-0.0285692	0.207328	0.9224	0.454176	1.41567	0.2392	1987	-0.424607	0.395393	-0.174607	0.0753932	-0.154607	-0.584607	0.265393	0.215393	-0.0946068	0.535393	-0.0346068	-0.0646068	0.355393	0.695393	0.125393	0.625393	0	0.154158	0.8511	0.485427	1.68194	0.1517	#NAME?	-0.0891098	0.20089	0.21089	-0.40911	0.40089	0.0808902	-0.41911	0.31089	-0.15911	0.10089	-0.0491098	0.58089	0.45089	0.28089	0.82089	-0.0777051	0.00315039	0.997535
TC0100001392.mm.2	Zfp648	-0.0285692	0.00322573	0.9988	0.226509	0.51272	0.6527	967	0.483245	-0.526755	0.0332448	-0.176755	0.143245	1.17324	0.243245	-0.366755	-0.166755	-0.296755	-0.0267552	0.313245	0.653245	-0.0267552	1.80324	0.273245	-0.0143553	0.024936	0.9756	-0.31034	0.705313	0.5324	-1854.84	0.148852	-0.0711477	0.0888523	-0.191148	0.118852	0.518852	0.238852	0.0988523	0.0688523	-0.0711477	-0.161148	-0.0811477	0.0388523	-0.101148	0.478852	0.251171	0.158989	0.913755
TC0100001397.mm.2	Stx6	0.176323	0.118102	0.9627	0.748461	0.398809	0.7291	-423.077	-0.119575	-0.119575	0.270425	-0.0695747	-0.659575	-0.739575	0.120425	-0.659575	0.200425	0.170425	-0.0495747	-0.0195747	-0.0295747	0.340425	-1.26957	-0.0195747	0.659925	2.20066	0.0317	0.0143553	0.431095	0.6988	98.2759	-0.13552	-0.0655199	0.37448	-0.25552	-0.0155199	-0.13552	0.45448	0.21448	0.34448	0.70448	0.74448	0.0144801	-0.21552	-0.0755199	0.0244801	-0.0767985	0.110408	0.939507
TC0100001402.mm.2	Acbd6	1.0635	2.67778	0.0621	0.389567	1.36552	0.2559	71.5596	-0.305433	-0.105433	0.554567	-0.335433	-0.0654327	-0.0354327	-0.295433	0.294567	0.934567	1.14457	0.714567	0.314567	0.364567	0.874567	0.294567	0.354567	0.201634	1.01592	0.2497	0.189034	0.350763	0.7534	6.66667	0.0151454	0.135145	-0.194855	0.0251454	0.175145	-0.174855	-0.144855	0.385145	0.0151454	0.0851454	0.385145	0.0351454	0.0251454	0.155145	0.0151454	0.40815	1.49627	0.289372
TC0100001409.mm.2	Tor1aip2	-0.526069	2.45593	0.0821	-0.367371	1.27737	0.284	26.4271	-0.0779775	0.0320225	-0.0979775	0.132022	0.0220225	-0.127978	-0.0279775	-0.237978	-0.477978	-0.917978	-0.617978	-0.197978	-0.407978	-0.217978	-0.597978	-0.497978	0.0143553	0.453581	0.5761	-0.15056	0.221198	0.8428	1090.99	-0.0495748	0.130425	-0.0395748	-0.0495748	0.100425	0.110425	-0.169575	-0.0195748	-0.109575	0.0204252	-0.369575	-0.0495748	-0.189575	0.0604252	-0.0395748	0.277225	0.815454	0.567582
TC0100001412.mm.2	Nphs2	0.15056	0.122341	0.9608	-0.0426443	0.0513915	0.9661	126.478	-0.126003	-0.026003	-0.206003	0.303997	0.033997	0.063997	0.173997	-0.126003	0.163997	-0.106003	-0.056003	0.153997	-0.256003	0.063997	0.483997	-0.056003	-0.163499	0.00248256	0.9976	0.124328	0.0917295	0.9356	184	0.129638	0.0696378	0.149638	-0.420362	0.0596378	0.0296378	0.279638	0.0296378	0.239638	-0.180362	-0.160362	-0.130362	0.0196378	0.299638	0.479638	-0.2126	0.326836	0.827712
TC0100001414.mm.2	Gm2000	1.25096	3.39794	0.0223	0.411426	1.10568	0.3471	76.087	0.11736	-0.28264	0.48736	-0.53264	-0.0226397	-0.24264	-0.37264	0.0273603	1.41736	0.99736	1.63736	0.53736	0.47736	0.92736	-0.0026397	0.0073603	0.565597	3.52288	0.0025	0.432959	2.69897	0.0321	27.0833	-0.2007	0.1593	-0.0107004	0.0292996	-0.4507	-0.0407004	-0.1107	0.5593	0.5993	0.5493	1.1593	0.6993	0.2693	0.4393	0.2693	0.982886	3.71506	0.0139411
TC0100001419.mm.2	Abl2	-0.275007	0.162917	0.9426	0.263034	0.0332015	0.9776	215.238	-0.568498	0.131502	0.111502	0.201502	-0.298498	-0.398498	-0.158498	0.0515022	0.131502	0.251502	-0.398498	-0.508498	-0.128498	0.181502	-0.848498	0.0815022	0.111031	0.603452	0.4676	-0.0565835	0.312917	0.7807	148.077	-0.0563278	0.163672	-0.00632778	-0.116328	0.173672	0.00367222	0.0236722	0.373672	0.0936722	0.0736722	0.0436722	0.233672	-0.106328	-0.276328	0.0236722	-0.110375	0.0150967	0.991997
TC0100001425.mm.2	Angptl1	0.124328	0.0848641	0.9751	-0.956057	4.51713	0.0027	638.373	-0.0425537	-0.0125537	0.217446	-0.192554	-0.172554	0.457446	-0.142554	-0.0425537	0.0274463	-0.552554	0.227446	0.0474463	-1.02255	-2.06255	-0.972554	-1.22255	-1.61353	5.50031	7.07e-05	-0.62293	2.95861	0.0212	47.9133	-0.0490899	0.16091	-0.20909	0.0709101	-0.64909	-0.83909	0.35091	-1.87909	-1.44909	-1.80909	-1.24909	-1.05909	-1.71909	-1.61909	-1.07909	-0.627001	2.31689	0.104437
TC0100001431.mm.2	2810025M15Rik	0.0976108	0.238749	0.9094	-0.0565835	0.584693	0.6078	154.945	-0.132392	0.0776077	0.187608	-0.162392	-0.112392	-0.142392	-0.142392	-0.162392	0.157608	-0.0923923	0.237608	0.0176077	-0.152392	-0.312392	-0.692392	-0.132392	-0.111031	0.359022	0.6552	0.238787	0.225337	0.839	343	-0.0478244	0.272176	0.0921756	-0.397824	-0.0978244	0.0421756	-0.107824	-0.0778244	-0.0878244	-0.277824	-0.117824	0.242176	-0.307824	0.122176	0.0721756	0.10979	0.0908882	0.951596
TC0100001433.mm.2	BC026585	0.594549	2.10237	0.1297	-0.31034	0.358526	0.7543	137.951	0.260776	0.0407758	-0.0092242	-0.359224	0.210776	-0.729224	0.230776	-0.0392242	1.00078	0.650776	0.490776	0.650776	0.110776	-0.0492242	-0.839224	-0.309224	0.815575	3.69897	0.0017	0.970854	3.22185	0.0148	-26.3158	0.441985	-0.148015	0.331985	-1.05802	-0.338015	-0.608015	-0.318015	0.931985	1.41198	0.891985	1.02198	0.901985	0.711985	0.561985	0.581985	-0.261555	1.05385	0.459658
TC0100001434.mm.2	Sec16b	-0.545968	0.899974	0.5393	0.111031	0.00757904	0.9955	125.391	0.100241	0.210241	0.140241	-0.579759	0.160241	-0.349759	-0.499759	-0.339759	-0.0697585	-0.509759	-0.309759	-0.519759	-0.319759	-0.0797585	-0.389759	-0.239759	0.214125	0.9813	0.2637	0.214125	0.630784	0.5769	0	-0.135814	-0.185814	0.174186	0.114186	-0.0958143	0.324186	0.0241857	0.124186	0.274186	0.384186	0.0641857	0.374186	0.304186	0.124186	0.234186	0.394376	1.41181	0.318859
TC0100001438.mm.2	Astn1	-0.286881	0.938171	0.5157	-0.189034	0.240332	0.8396	31.8979	0.162447	-0.227553	-0.217553	0.222447	0.0424471	-0.537553	0.322447	-0.367553	-0.337553	-0.417553	-0.287553	-0.277553	-0.357553	-0.337553	-0.317553	0.0424471	-0.333424	0.869345	0.3146	-0.659925	1.16941	0.3032	-77.8968	-0.170084	-0.110084	0.0399161	0.209916	0.499916	0.179916	0.529916	-0.0700839	-0.380084	-0.370084	-0.330084	-0.360084	0.629916	-0.0800839	-0.0600839	0.0749643	0.182454	0.904138
TC0100001442.mm.2	Rfwd2	0.0840643	0.334888	0.8593	-0.15056	0.331987	0.7732	265.165	0.0605347	-0.129465	0.0505347	0.0105347	-0.259465	-0.629465	-0.269465	0.0105347	0.0305347	-0.0694653	0.240535	0.290535	-0.159465	-0.639465	-0.559465	-0.279465	-0.226509	1.16941	0.1942	-0.176323	0.724919	0.5203	20.8225	0.115974	0.165974	-0.0740255	-0.244026	0.0959745	-0.00402551	-0.124026	-0.274026	-0.454026	-0.134026	-0.114026	-0.184026	-0.154026	-0.244026	-0.184026	-0.121964	0.473929	0.749882
TC0100001447.mm.2	Tnr	0.0565835	0.0688983	0.9791	0.124328	0.551912	0.6288	-125	-0.0893403	-0.0293403	0.000659721	0.11066	-0.0493403	0.11066	0.0506597	0.0406597	0.000659721	-0.13934	0.14066	0.0906597	0.20066	0.0606597	0.36066	0.11066	0.0840643	0.721933	0.3939	0	0.157453	0.8886	100	0.0535848	-0.0564152	0.133585	-0.146415	0.143585	0.183585	0.123585	0.0335848	0.353585	0.123585	0.0835848	0.153585	0.113585	0.183585	0.363585	0.0417574	0.13679	0.924654
TC0100001451.mm.2	4930523C07Rik	-0.584963	0.76045	0.6158	-0.722466	1.26122	0.2899	-18.1818	-0.0346985	0.385301	0.0253015	-0.514699	0.245301	-0.404699	0.995301	0.475301	-0.204699	-0.544699	-0.664699	-0.594699	-0.734699	0.545301	-1.1247	-0.0746985	-0.137504	0.703554	0.4047	-0.15056	0.121134	0.9146	-9.00901	0.449041	-0.330959	-0.160959	-0.0809589	-0.0609589	-0.700959	-0.0409589	-0.180959	-0.300959	-0.340959	-0.300959	-0.410959	-0.000958878	0.0890411	-0.480959	0.050946	0.0296764	0.986458
TC0100001452.mm.2	Mrps14	0.83996	1.26841	0.3604	0.263034	0.113679	0.9251	74.6835	-0.288437	-0.0484371	0.541563	-0.398437	-0.298437	-0.728437	-0.508437	0.801563	-0.0884371	0.801563	1.33156	0.461563	-0.298437	-0.0784371	-0.168437	-0.578437	-0.298658	1.23958	0.1727	0.0840643	0.0769115	0.9455	132.087	-0.0478345	0.0321655	0.0221655	-0.00783449	0.222166	-0.187834	-0.357834	-0.357834	-0.297834	-0.267834	-0.127834	-0.357834	0.00216551	-0.117834	-0.0778345	-0.0186684	0.0618441	0.967851
TC0100001459.mm.2	Rc3h1	-0.632268	2.11919	0.1275	-0.454176	1.07676	0.3603	23.8885	-0.0461179	0.413882	-0.566118	0.0338821	0.143882	0.153882	0.443882	-0.206118	-0.606118	-0.676118	-1.11612	-0.646118	-0.536118	-0.106118	-0.756118	0.193882	-0.411426	2.18709	0.0329	-0.137504	0.518988	0.6467	63.3609	-0.0948274	0.125173	0.265173	-0.374827	-0.0548274	-0.0848274	-0.00482739	-0.504827	-0.454827	-0.334827	-0.354827	-0.154827	-0.204827	-0.254827	-0.164827	0.068481	0.553876	0.702786
TC0100001462.mm.2	Serpinc1	0.584963	0.0491485	0.9843	0.275007	0.115601	0.9232	58	1.22473	-0.975272	-0.875272	-0.715272	0.204728	-0.305272	-0.645272	-0.615272	0.0247283	-0.545272	-1.11527	0.514728	0.0747283	-0.535272	0.0647283	-0.455272	0.0703893	0.0683896	0.9342	-0.0426443	0.102648	0.9272	158.252	-0.0406981	-0.0806981	0.159302	-0.0506981	0.0593019	0.149302	0.219302	0.179302	0.00930188	-0.290698	0.00930188	0.0393019	-0.0506981	0.269302	0.169302	0.263853	0.667208	0.642765
TC0100001465.mm.2	Cenpl	-0.454176	0.984221	0.492	-0.367371	0.473661	0.6795	16.7609	-0.650843	-0.0908434	0.689157	-0.300843	-0.490843	-0.470843	0.0991566	0.599157	-1.15084	-0.350843	0.00915664	-1.04084	-0.480843	0.0291566	-0.500843	-0.570843	0.344828	1.33068	0.1485	0.263034	0.469928	0.676	25.9259	-0.160933	-0.160933	0.189067	0.0990671	-0.300933	-0.190933	-0.0309329	0.339067	0.369067	0.289067	0.319067	0.00906712	0.129067	-0.520933	0.359067	-0.207718	0.451163	0.758951
TC0100001466.mm.2	Ankrd45	1.36737	1.89963	0.1642	0.739848	1.65561	0.1715	57.5949	-0.381823	0.148177	-0.0818229	0.238177	-0.0718229	-0.261823	0.228177	0.0181771	1.27818	1.94818	1.48818	0.738177	1.12818	3.33818	-0.151823	0.598177	3.41414	8.25493	4.51e-07	1.23266	4.2668	0.0026	86.0248	0.477153	-0.282847	0.207153	-0.662847	0.897153	-0.382847	0.997153	3.29715	3.38715	3.39715	2.92715	2.20715	1.75715	2.94715	2.19715	1.47691	4.84998	0.00222471
TC0100001468.mm.2	Tnfsf4	0.678072	2.74473	0.0568	0.0703893	0.317855	0.7835	91.6667	-0.303167	0.176833	-0.313167	0.326833	0.0168326	0.376833	0.306833	0.166833	0.446833	0.446833	0.886833	0.796833	0.376833	0.216833	0.596833	0.206833	0.0976108	0.0831777	0.9201	0.137504	0.373762	0.7385	-42.8571	0.563879	-0.436121	-0.186121	-0.146121	0.723879	-0.0461212	0.0338788	-0.166121	-0.0361212	0.453879	-0.246121	0.123879	-0.236121	0.163879	0.123879	0.0321911	0.0272259	0.986835
TC0100001469.mm.2	Tnfsf18	0.536053	1.42597	0.3008	0.263034	0.891435	0.4402	55.5556	-0.206347	0.343653	-0.226347	0.0136531	-0.0163469	-0.126347	0.113653	-0.0363469	0.403653	0.403653	0.0736531	0.513653	0.143653	0.313653	0.463653	0.0636531	0.454176	1.33348	0.1477	0.918386	2.61979	0.037	-140.541	-0.314465	-0.284465	0.0955347	0.385535	-0.394465	0.285535	0.115535	0.895535	0.185535	0.545535	0.125535	0.345535	1.02553	0.965535	1.02553	0.675719	1.59308	0.2607
TC0100001473.mm.2	Pigc	0.0565835	0.413638	0.8136	-0.137504	0.541513	0.6348	327.273	-0.148028	-0.0780279	-0.0980279	0.281972	-0.118028	-0.368028	-0.138028	0.211972	-0.0880279	-0.0480279	0.0319721	-0.558028	-0.178028	-0.138028	-0.528028	-0.348028	-0.505891	1.56703	0.0986	-0.432959	1.21896	0.2845	12.3457	-0.450988	0.119012	0.199012	0.0490117	0.139012	-0.120988	0.149012	-0.200988	-0.410988	-0.350988	-0.590988	-0.0409883	-0.220988	-0.370988	-0.460988	-0.377193	1.55634	0.271186
TC0100001475.mm.2	Dnm3os; Mir214; Mir199a-2	-0.0143553	0.0945819	0.9713	0.263034	0.848324	0.4601	2120	-0.0640348	0.245965	-0.384035	0.125965	-0.144035	-0.0340348	0.125965	0.0859652	-0.144035	0.0959652	0.235965	-0.0740348	0.245965	0.315965	0.575965	-0.0340348	-0.0840643	0.136737	0.8687	-0.31034	0.490663	0.6644	-241.935	0.274504	-0.465496	-0.155496	0.224504	-0.175496	0.184504	0.204504	-0.145496	-0.305496	0.0245042	0.0745042	-0.0454958	0.154504	-0.375496	-0.195496	-0.0782915	0.19842	0.896418
TC0100001477.mm.2	Gm10176; AC138218.2	-0.124328	0.0627831	0.9804	0.344828	0.899974	0.4367	427	-0.176473	0.203527	-0.206473	0.133527	-0.00647273	0.743527	-0.246473	-0.0564727	-0.0964727	-0.156473	-0.176473	0.203527	0.123527	0.243527	1.29353	0.383527	-0.0840643	0.403953	0.6169	0.15056	0.508638	0.6535	294.333	0.0467496	0.27675	-0.21325	-0.16325	-0.0632504	0.11675	0.16675	-0.24325	0.00674963	0.0567496	-0.33325	0.20675	0.0767496	0.30675	0.29675	0.0283386	0.126521	0.930157
TC0100001479.mm.2	Vamp4	0.0426443	0.0592843	0.9808	0.286881	0.359121	0.7538	-633.333	0.0317779	-0.0482221	0.131778	-0.128222	-0.218222	-0.328222	-0.228222	0.00177792	-0.438222	-0.0182221	0.461778	0.101778	0.171778	0.0117779	-0.378222	0.0117779	0.189034	0.634699	0.4474	0.0565835	0.143815	0.8982	71.4286	0.0472779	0.197278	-0.00272207	-0.282722	-0.192722	-0.332722	-0.242722	0.297278	0.127278	-0.162722	0.367278	-0.192722	-0.352722	-0.0627221	-0.202722	0.0936927	0.0630368	0.967208
TC0100001481.mm.2	Myoc	-0.15056	0.0994144	0.97	0.238787	0.147215	0.9002	281.636	-0.137793	0.0222071	-0.0877929	0.182207	0.112207	0.242207	0.102207	-0.137793	0.842207	-0.0377929	-0.267793	-0.217793	0.312207	-1.23779	0.232207	0.532207	3.30889	6.38195	1.38e-05	-0.678072	0.87517	0.436	104.209	-0.123655	-0.723655	-0.323655	0.746345	-0.00365541	0.676345	0.436345	1.58634	3.63634	2.59634	3.62634	-0.113655	-0.243655	-0.363655	-0.333655	0.0557274	0.022837	0.989085
TC0100001491.mm.2	Kifap3	-0.0565835	0.0462403	0.9851	0.0840643	0.162601	0.8898	256	0.239208	-0.0807918	0.179208	-0.430792	-0.240792	-0.170792	0.109208	0.209208	-0.200792	0.0592082	0.269208	-0.120792	0.409208	0.0592082	0.0392082	-0.290792	0.367371	1.21396	0.1803	0.443607	1.47886	0.2009	-24.1379	0.348067	-0.0419327	0.0280673	-0.441933	0.318067	-0.101933	-0.341933	0.318067	0.118067	0.368067	0.448067	0.528067	0.478067	0.298067	0.208067	0.318473	1.12953	0.42385
TC0100001493.mm.2	Scyl3	-0.275007	0.893469	0.5431	0.432959	0.0311436	0.9788	301.667	-0.151506	0.348494	-0.0915056	-0.171506	-0.541506	-0.451506	-0.411506	0.158494	-0.881506	-0.511506	-0.151506	-0.281506	0.0184944	-0.241506	-1.22151	0.288494	0.226509	0.450629	0.5783	0.0840643	0.641684	0.5701	64.7059	-0.101861	0.348139	-0.211861	-0.101861	0.148139	-0.0418613	-0.531861	0.328139	0.00813874	0.0481387	0.148139	0.278139	-0.0318613	0.0181387	0.00813874	0.143818	0.371302	0.805408
TC0100001494.mm.2	Mettl18	0.0285692	0.0406247	0.9878	0.333424	0.355463	0.7561	-1200	-0.0559307	-0.115931	0.644069	-0.855931	-0.265931	-0.125931	-0.525931	0.0740693	-0.465931	0.354069	0.314069	-0.445931	0.0240693	-0.375931	0.154069	0.224069	-0.250962	0.988853	0.2606	-0.226509	0.624519	0.5794	8.99685	-0.00684563	-0.0868456	-0.0268456	0.113154	-0.0668456	0.123154	-0.0968456	-0.366846	-0.00684563	-0.336846	-0.206846	0.173154	-0.296846	-0.286846	-0.336846	-0.348113	0.654422	0.647918
TC0100001495.mm.2	Sele	0.176323	0.00278842	0.9991	-0.632268	2.3098	0.0677	372.953	-0.0494679	-0.249468	0.440532	-0.259468	0.320532	0.150532	0.370532	0.240532	-0.569468	-0.139468	0.150532	0.450532	-0.429468	-0.699468	-0.229468	-0.279468	0.298658	1.73049	0.0742	-0.176323	0.182501	0.8685	150.019	0.146321	0.0063205	0.0863205	-0.273679	0.0663205	0.576321	0.476321	0.616321	0.296321	0.236321	0.436321	-0.0236795	0.206321	0.546321	0.466321	0.124074	0.742715	0.60513
TC0100001496.mm.2	Sell	-0.0426443	0.172114	0.939	0.0426443	0.383945	0.7374	203	-0.254296	0.245704	0.155704	-0.214296	0.395704	0.365704	0.115704	-0.104296	-0.734296	-0.134296	0.395704	0.0257043	0.715704	0.185704	0.345704	0.265704	-0.15056	0.201487	0.8039	0.0976108	0.383	0.7321	170.636	0.13537	0.20537	-0.14463	-0.24463	-0.08463	-0.13463	0.88537	-0.16463	-0.41463	-0.14463	0.24537	0.38537	-0.02463	-0.25463	0.00536998	0.237613	0.189308	0.899685
TC0100001497.mm.2	Selp	-0.0143553	0.0359762	0.9886	-0.238787	0.736838	0.5178	-1440.68	0.0346455	-0.0153545	0.0246455	-0.0453545	0.414646	0.214646	0.764646	0.544646	0.364646	-0.335354	-0.455354	0.334646	0.244646	0.224646	0.334646	0.0846455	-1.07039	0.901702	0.3001	0.333424	0.0487596	0.9647	149.636	-1.02469	0.475313	-1.10469	0.725313	-1.29469	-1.58469	-0.124687	-1.43469	-1.51469	-1.01469	0.0953132	-0.964687	-1.53469	-0.164687	-1.08469	-0.170505	0.12343	0.931842
TC0100001498.mm.2	F5	-0.389567	0.635449	0.6857	0.226509	0.143634	0.9027	171.839	-0.0203793	-0.170379	-0.0103793	0.179621	0.189621	0.219621	0.839621	0.0596207	0.199621	-0.450379	-0.420379	-0.340379	0.199621	0.539621	0.659621	0.189621	-0.0426443	0.0878311	0.9158	0.333424	0.0832303	0.941	992.667	0.139172	-0.300828	0.139172	-0.0208276	-0.0808276	-0.0208276	0.539172	-0.130828	0.429172	0.209172	-0.350828	0.339172	0.199172	0.579172	-0.340828	-0.0732458	0.126109	0.930566
TC0100001500.mm.2	Slc19a2	2.3505	5.23732	0.0015	0.903038	1.32514	0.2685	78.7805	0.0687268	-0.261273	0.408727	-0.341273	-0.501273	-1.02127	-0.211273	0.628727	2.38873	2.14873	2.35873	2.19873	0.408727	1.37873	-0.581273	0.738727	1.62761	7.74958	1.18e-06	1	3.04576	0.0199	52.1531	0.0568432	0.246843	0.0168432	-0.393157	0.336843	-0.243157	-0.163157	1.38684	1.69684	1.67684	2.02684	0.476843	0.816843	0.826843	0.746843	1.64526	5.53822	0.00069898
TC0100001501.mm.2	Ccdc181	0.31034	0.511308	0.7567	0.0703893	0.0759793	0.9495	79.1667	-0.0774043	0.122596	0.0225957	-0.0774043	0.202596	0.0625957	0.0325957	0.00259571	-0.407404	0.612596	0.542596	0.0825957	0.412596	0.132596	0.0625957	-0.147404	0.713696	3.69897	0.0022	0.333424	1.21183	0.2869	59.375	0.360202	0.0402018	-0.0497982	-0.469798	-0.0197982	0.230202	0.0502018	0.870202	0.750202	0.600202	0.640202	0.480202	0.730202	0.280202	0.230202	0.147262	0.628132	0.661357
TC0100001502.mm.2	Nme7	-0.0565835	0.605373	0.7012	-0.0143553	0.2926	0.8011	74.2574	-0.148434	0.0515661	0.351566	-0.348434	-0.428434	-0.588434	-0.248434	-0.208434	-0.148434	-0.188434	0.121566	-1.01843	-0.238434	-0.398434	-1.05843	-0.438434	0.925999	3.69897	0.0017	0.411426	1.12378	0.3224	63.3333	-0.251	-0.231	0.439	-0.071	0.409	0.169	0.129	0.499	1.059	0.849	0.629	0.399	0.619	0.759	0.499	-0.280699	0.72547	0.615452
TC0100001510.mm.2	Dpt	-0.275007	0.0752556	0.9776	-2.07039	5.95861	0.0003	-339.002	-0.0388031	-0.0988031	0.171197	-0.0488031	1.0012	0.651197	-0.0188031	0.00119694	0.831197	-0.478803	-0.0488031	-0.548803	-1.7688	-1.6588	-1.3688	-1.6788	-0.0703893	0.339514	0.6734	-0.632268	1.09044	0.3366	-645.161	-0.614965	-0.784965	-0.344965	0.985035	-0.554965	-0.134965	0.375035	-0.464965	-0.684965	-0.764965	0.215035	-0.864965	-0.904965	-0.524965	-0.644965	-0.00635117	0.256303	0.867453
TC0100001516.mm.2	Gpr161	-0.214125	0.413525	0.8136	-0.15056	0.449038	0.6934	28.1532	-0.328841	0.271159	-0.238841	0.201159	-0.068841	0.151159	1.01116	-0.088841	-0.268841	0.051159	-0.558841	-0.208841	-0.278841	-0.178841	0.541159	-0.038841	-0.189034	0.675512	0.4219	0.321928	0.809668	0.4706	303.571	0.233762	-0.216238	0.163762	-0.246238	-0.316238	-0.376238	-0.516238	-0.466238	-0.126238	0.0037617	-0.286238	-0.0362383	-0.146238	-0.516238	0.0737617	0.252418	0.573884	0.691981
TC0100001520.mm.2	Mpc2	0.485427	0.42678	0.8067	-0.111031	0.437231	0.7017	118.519	-0.264196	-0.264196	0.515804	-0.144196	-0.464196	-0.994196	-0.414196	0.515804	-0.154196	0.515804	0.725804	-0.0241958	-0.804196	-0.0341958	-1.4642	-0.304196	-1.29278	5.6968	4.92e-05	-0.526069	2.26761	0.0641	48.3716	0.0690956	0.119096	-0.280904	0.0590956	0.0190956	-0.410904	-0.560904	-1.1109	-1.7809	-1.3109	-0.940904	-1.2109	-1.0009	-0.800904	-0.760904	0.0457505	0.110221	0.939654
TC0100001522.mm.2	Adcy10	-0.238787	0.976336	0.4968	-0.333424	0.98506	0.3962	-35.2734	0.436091	-0.183909	-0.173909	-0.183909	-0.313909	-0.0939091	0.136091	0.236091	-0.383909	-0.113909	-0.403909	-0.473909	-0.603909	-0.0439091	-0.413909	-0.253909	0.176323	0.277284	0.7293	0.0285692	0.0315171	0.9777	84.6154	-0.380936	-0.460936	-0.340936	0.779064	-0.400936	-0.230936	-0.020936	-0.230936	-0.340936	-0.170936	-0.220936	-0.110936	-0.510936	0.099064	-0.250936	-0.361453	0.321422	0.831611
TC0100001526.mm.2	Creg1	0.321928	1.22768	0.3772	0.124328	0.18184	0.8776	64	-0.163814	0.0861859	-0.0338141	0.0961859	0.356186	0.156186	0.106186	0.206186	0.306186	0.0961859	0.436186	0.976186	0.436186	0.906186	-0.293814	0.186186	1.37851	7.58004	1.61e-06	1.04264	6.12668	0.0001	33.75	0.0563503	0.0563503	-0.0536497	-0.0636497	0.16635	-0.28365	-0.00364972	0.96635	1.30635	1.42635	1.40635	1.07635	0.94635	0.94635	1.20635	0.365978	1.15981	0.411403
TC0100001527.mm.2	Cd247	0.0143553	0.0495865	0.9843	-0.0703893	0.0332015	0.9776	576.19	-0.503562	0.0864383	-0.0835617	0.366438	-0.0435617	0.346438	-0.353562	0.346438	-0.373562	0.0264383	-0.0135617	0.386438	-0.253562	-0.563562	0.616438	0.406438	-0.250962	0.608183	0.4643	0.411426	1.01863	0.3686	306.684	-0.293656	0.0563443	-0.0136557	0.206344	-0.363656	0.156344	-0.383656	0.136344	-0.323656	-0.583656	-0.133656	0.536344	-0.103656	0.0663443	0.0963443	0.297322	0.313779	0.836125
TC0100001532.mm.2	Gpa33	-0.0426443	0.165007	0.9422	0.163499	0.0578431	0.961	512	-0.0215143	0.108486	-0.341514	0.198486	-0.231514	0.558486	-0.101514	-0.391514	0.0384857	-0.0315143	-0.441514	0.0584857	-0.101514	-0.0615143	0.178486	-0.0515143	0.176323	0.68424	0.4161	-0.275007	0.441052	0.6933	233.503	0.16875	-0.30125	-0.0312496	0.11875	0.29875	0.16875	0.31875	0.27875	0.35875	-0.10125	0.15875	0.40875	0.0587504	-0.0212496	0.0387504	-0.36796	0.921132	0.521833
TC0100001533.mm.2	Ildr2	-0.298658	0.549443	0.7352	-0.124328	0.358923	0.754	55.8436	0.174982	-0.0150182	0.0849818	-0.285018	-0.355018	-0.425018	-0.135018	-0.115018	0.274982	-0.665018	-0.505018	-0.0650182	-0.505018	-0.205018	-0.175018	-0.785018	0.0840643	0.0391964	0.9617	-0.0976108	0.439974	0.6943	209.034	-0.259225	-0.179225	-0.329225	0.570775	-0.379225	-0.329225	0.0107753	-0.119225	-0.139225	-0.269225	0.260775	-0.459225	-0.429225	-0.609225	-0.179225	-0.168824	0.047671	0.976842
TC0100001537.mm.2	Tada1	0.176323	0.0976163	0.9707	0.0143553	0.291154	0.8024	92.3077	-0.0484555	0.211544	-0.128456	-0.0584555	-0.0584555	0.421544	-0.0684555	-0.148456	0.171544	0.0315445	0.221544	-0.258456	0.181544	0.0615445	-0.398456	-0.178456	-0.286881	1.09474	0.2202	-0.0426443	0.632644	0.5755	83.8482	-0.184511	0.0154889	0.0154889	0.135489	-0.174511	-0.184511	0.175489	-0.224511	-0.314511	-0.294511	-0.0645111	-0.144511	-0.304511	-0.154511	-0.264511	0.25076	0.500912	0.732822
TC0100001541.mm.2	Fam78b	0.15056	0.303032	0.8747	-0.687061	1.31158	0.2731	444.438	-0.148176	0.371824	-0.668176	0.231824	0.401824	0.451824	0.351824	-0.408176	0.141824	0.171824	0.401824	-0.268176	-0.148176	-0.498176	-0.308176	-0.278176	-0.0703893	0.675101	0.4221	-0.389567	0.898253	0.4254	-396.947	-0.272043	-0.072043	-0.162043	0.407957	-0.00204301	-0.432043	-0.072043	-0.312043	-0.132043	-0.422043	-0.092043	-0.762043	-0.192043	-0.472043	-0.372043	-0.441298	0.747208	0.602416
TC0100001548.mm.2	Tmco1	0.505891	1.04335	0.4603	-0.137504	0.809949	0.4799	121.645	-0.198853	-0.148853	0.341147	-0.0588532	-0.118853	-0.388853	-0.0388532	0.671147	0.0211468	0.401147	0.741147	0.351147	-0.0888532	-0.528853	-0.298853	-0.268853	0.250962	0.801068	0.3497	0.163499	0.521145	0.6455	36.8421	0.132022	-0.0779775	-0.0979775	0.0320225	-0.0279775	-0.237978	0.352022	0.222022	0.262022	0.0720225	0.242022	0.102022	-0.0179775	0.442022	0.232022	-0.0597291	0.0773103	0.960162
TC0100001550.mm.2	Aldh9a1	-0.201634	0.171856	0.939	0.604071	0.2249	0.8475	498.667	-0.223339	0.326661	0.0866609	-0.273339	-0.263339	-1.15334	0.0766609	0.486661	-0.553339	0.346661	-0.0233391	-0.593339	0.566661	0.836661	-1.49334	0.156661	-1.10434	4.73049	0.0003	-0.695994	1.52288	0.189	28.4487	-0.345046	0.0149541	0.354954	-0.115046	-0.0450459	-0.825046	0.164954	-1.33505	-0.965046	-1.04505	-1.25505	-0.595046	-0.765046	-0.865046	-0.675046	-1.07864	2.21979	0.117635
TC0100001554.mm.2	Rxrg	0.454176	0.672641	0.6656	-0.226509	0.464833	0.6836	139.27	-0.160736	-0.280736	0.359264	-0.000736303	-0.390736	-0.660736	-0.140736	0.479264	0.459264	0.449264	0.139264	0.299264	-0.640736	-0.370736	-1.12074	0.329264	-0.485427	1.68194	0.0812	-0.0285692	1.02687	0.3648	93.1373	0.0950143	-0.124986	-0.0349857	0.0550143	0.385014	-0.0949857	-0.0349857	-0.654986	-0.194986	-0.504986	-0.454986	-0.174986	0.125014	-0.824986	-0.144986	-0.787181	1.77931	0.207835
TC0100001555.mm.2	Lmx1a	-0.0285692	0.0169604	0.9949	-0.411426	0.735418	0.5185	-1165.41	0.0955687	-0.254431	0.0855687	0.0455687	0.315569	0.615569	-0.144431	0.755569	0.0155687	-0.234431	0.0455687	0.115569	0.165569	-0.104431	0.555569	-0.224431	0.0976108	0.241239	0.7639	-0.0976108	0.326058	0.7706	193.458	0.275813	-0.194187	-0.854187	0.445813	0.105813	0.245813	-0.464187	0.125813	0.185813	-0.174187	0.055813	0.015813	-0.00418697	0.105813	0.465813	-0.214336	0.667952	0.642424
TC0100001560.mm.2	Rgs5	-1.04264	4.90309	0.0027	-0.454176	2.03621	0.1021	47.5141	0.0338617	-0.0161383	-0.316138	0.243862	0.00386172	-0.00613828	0.193862	-0.236138	-1.07614	-1.00614	-0.786138	-1.02614	-0.416138	-0.696138	-0.486138	-0.296138	-1.08406	6.97881	4.89e-06	-0.978196	6.22695	9.68e-05	6.7984	-0.104055	0.0359455	0.0759455	-0.0140545	-0.174055	0.315945	-0.00405453	-1.00405	-1.23405	-1.13405	-0.914055	-1.07405	-0.954055	-0.964055	-0.914055	0.220843	0.104153	0.943923
TC0100001563.mm.2	Ccdc190	0.111031	0.133358	0.956	0.464668	0.236123	0.8414	-375	-0.204486	-0.0244858	0.285514	-0.104486	-0.634486	0.785514	-0.214486	-0.234486	0.205514	-0.134486	0.145514	-0.634486	0.285514	-0.304486	0.315514	0.00551423	0	0.0731947	0.929	-0.333424	1.17522	0.3009	inf	0.223572	-0.086428	-0.056428	-0.106428	0.053572	0.173572	0.243572	0.183572	-0.046428	-0.096428	-0.166428	-0.116428	0.163572	-0.196428	-0.296428	-0.0906434	0.634318	0.657946
TC0100001567.mm.2	Sh2d1b2	-0.0285692	0.416235	0.8124	-0.189034	0.520857	0.648	-526.316	-0.294114	-0.0241138	0.275886	-0.0141138	-0.0041138	0.375886	-0.0541138	0.0158862	-0.0341138	-0.144114	0.845886	0.0158862	-0.174114	-0.184114	0.0758862	-0.264114	0.201634	0.456056	0.574	-0.111031	0.00966115	0.9936	149.383	-0.245565	0.144435	-0.355565	0.344435	0.474435	0.274435	0.0344349	0.0844349	0.304435	-0.125565	0.264435	0.154435	0.0744349	0.574435	0.224435	0.282883	0.205347	0.893796
TC0100001568.mm.2	Sh2d1b1	0.163499	0.709298	0.6444	0.124328	0.0890556	0.9421	25	0.176332	0.00633223	0.136332	-0.383668	0.616332	0.526332	-0.0936678	-0.233668	0.506332	-0.00366777	0.00633223	0.576332	0.386332	0.346332	0.0363322	0.266332	0.389567	1.34775	0.1441	0.286881	1.43771	0.2127	29.0323	-0.159152	0.360848	-0.419152	0.100848	0.210848	0.230848	0.0508482	0.170848	0.530848	0.750848	0.0208482	0.480848	0.480848	0.540848	0.950848	0.240628	0.130948	0.928506
TC0100001569.mm.2	1700015E13Rik	-0.475085	1.00922	0.4773	0.124328	0.0439757	0.9712	132.077	0.335978	-0.494022	0.375978	-0.454022	-0.574022	-0.734022	0.205978	-0.104022	-0.264022	-0.574022	-0.474022	-0.594022	-0.254022	-0.144022	-0.164022	-0.524022	0.226509	0.26233	0.7431	0.0703893	0.0994144	0.9296	70.5882	-0.201112	0.468888	-0.00111213	-0.421112	-0.141112	-0.251112	-0.221112	0.128888	0.128888	0.128888	-0.141112	-0.181112	-0.381112	0.0188879	-0.0911121	0.433305	0.496232	0.735931
TC0100001570.mm.2	Olfml2b	1.19535	1.29073	0.3518	-1.80735	1.37161	0.2538	155.371	-0.275052	-0.195052	0.404948	-0.0350519	0.374948	0.644948	0.454948	-0.115052	1.84495	0.214948	0.0149481	2.13495	-1.66505	-0.845052	-1.56505	0.924948	1.50589	0.714893	0.3986	0.137504	0.431212	0.6988	94.5652	-1.85604	-1.14604	-1.33604	1.52396	-2.10604	-1.54604	0.603961	0.0739611	-0.216039	0.113961	0.543961	-1.51604	-2.46604	-1.00604	-1.52604	0.250267	0.766266	0.592073
TC0100001572.mm.2	Gm26620	0.176323	0.421246	0.8103	0.422233	0.658961	0.5636	-161.538	0.151656	-0.0283436	-0.118344	-0.0183436	-0.158344	-0.0883436	-0.0183436	0.191656	0.191656	-0.0383436	0.371656	0.0816564	0.441656	0.401656	-0.308344	0.261656	-0.0976108	0.0315171	0.9693	0.111031	0.05611	0.9607	222.286	0.171831	-0.338169	-0.0081692	0.121831	-0.0481692	0.171831	-0.0681692	0.411831	0.171831	-0.348169	-0.228169	-0.218169	0.0018308	0.111831	0.0618308	-0.0261981	0.126846	0.930157
TC0100001574.mm.2	Fcgr4	-0.226509	0.384155	0.8301	0.275007	0.617983	0.5871	244.529	-0.611785	-0.101785	0.548215	-0.0717855	-0.981785	-0.281785	-0.271785	-0.511785	-0.551785	-0.741785	-0.121785	0.298215	-0.121785	-0.0317855	-0.561785	-0.0817855	0.956057	4.63451	0.0003	0.475085	2.76955	0.0298	58.5106	0.0592203	0.0292203	-0.0307797	-0.0607797	0.24922	0.0292203	0.23922	0.51922	0.73922	1.31922	1.19922	1.14922	0.68922	0.76922	0.70922	0.0646897	0.17909	0.905582
TC0100001577.mm.2	Cfap126	0.555816	1.74232	0.2024	0.0703893	0.723998	0.5248	89.3617	0.057329	0.197329	0.057329	-0.372671	-0.082671	-0.092671	-0.232671	-0.182671	0.937329	0.547329	0.757329	0.347329	-0.282671	1.11733	-0.282671	0.237329	0.970854	5.53313	6.66e-05	0.847997	3.69897	0.007	16.6667	-0.312641	0.217359	0.247359	-0.242641	-0.322641	-0.142641	-0.252641	0.957359	1.33736	0.937359	0.957359	0.707359	0.517359	0.717359	0.267359	0.0297412	0.218772	0.887511
TC0100001578.mm.2	Mpz	-0.176323	0.00771165	0.9972	-0.0285692	0.367644	0.7489	82.9563	0.202631	-0.00736888	-0.507369	0.202631	0.262631	0.102631	-0.107369	0.212631	0.0726311	-0.377369	-0.187369	0.422631	0.252631	-0.237369	1.15263	0.152631	-0.432959	2.10237	0.0381	-0.15056	0.402744	0.7187	61.7761	-0.00266884	-0.142669	0.0973312	0.0373312	-0.232669	-0.0426688	0.0373312	-0.512669	-0.732669	-0.332669	-0.0726688	-0.262669	-0.122669	-0.0926688	-0.352669	-0.0122225	0.104705	0.943757
TC0100001579.mm.2	Nr1i3	0.0426443	0.178225	0.9358	0.201634	0.0615804	0.9586	-400	0.239014	-0.300986	-0.190986	0.179014	0.369014	1.07901	-0.120986	-0.250986	0.389014	0.069014	-0.020986	0.019014	0.319014	-0.450986	1.06901	0.339014	-0.378512	0.866142	0.3164	0.0143553	0.0411018	0.9709	104.333	-0.367248	0.0727521	0.0427521	0.192752	0.242752	0.512752	-0.287248	-0.207248	-0.147248	-0.507248	-0.347248	0.162752	-0.267248	0.432752	0.202752	-0.295596	0.654461	0.647918
TC0100001580.mm.2	Apoa2	0.516015	0.0807127	0.9762	-0.124328	0.0228253	0.9849	119.202	1.6328	-1.7972	-1.5072	-1.9472	-0.557196	-1.8772	-1.8072	-1.8972	0.252804	-1.8872	-1.8372	-0.747196	-0.247196	-2.3572	-1.6472	-2.0472	-0.189034	0.256647	0.7486	0.0840643	0.0579423	0.9595	148.857	0.115412	-0.194588	-0.324588	0.315412	-0.214588	0.315412	-0.094588	-0.134588	0.195412	-0.264588	-0.274588	-0.154588	0.035412	-0.074588	0.075412	-0.524122	0.00615709	0.996257
TC0100001581.mm.2	Adamts4	-0.333424	1.25571	0.3663	0.555816	1.51999	0.2074	327.769	-0.0253577	-0.0653577	-0.245358	0.284642	-0.155358	-0.435358	-0.275358	0.184642	-0.465358	-0.315358	-0.435358	-0.345358	-0.175358	0.474642	0.544642	0.214642	-0.137504	0.790753	0.3554	0.0840643	0.536406	0.6358	166	-0.170097	0.229903	-0.040097	-0.050097	-0.050097	-0.240097	-0.010097	-0.180097	-0.350097	-0.010097	-0.230097	0.239903	-0.050097	-0.140097	0.159903	0.0980948	0.857173	0.550279
TC0100001582.mm.2	B4galt3	-0.0976108	0.0332952	0.9886	-0.176323	0.342657	0.765	-75.8534	-0.224056	0.335944	-0.144056	-0.034056	-0.134056	-0.424056	-0.094056	-0.294056	0.595944	-0.094056	-0.434056	-0.214056	-0.604056	-0.174056	-0.704056	-0.124056	-0.432959	1.78252	0.0678	-0.0976108	0.10513	0.9253	74.7664	0.0200607	-0.129939	0.300061	-0.249939	-0.509939	-0.639939	-0.0999393	-0.549939	-0.649939	-0.429939	-0.239939	-0.539939	-0.699939	-0.0499393	-0.589939	0.138716	0.264752	0.86282
TC0100001585.mm.2	Dedd	0.163499	0.201073	0.9257	0.286881	0.00270101	0.9985	-83.3333	0.0657696	-0.12423	0.24577	-0.23423	-0.00423039	-0.12423	0.13577	-0.00423039	0.46577	0.11577	-0.32423	0.16577	0.31577	0.40577	-0.86423	0.13577	-0.0565835	0.011129	0.9883	-0.0840643	0.124418	0.9119	-47.1698	0.110845	0.0908448	0.210845	-0.519155	-0.0491552	0.120845	-0.219155	-0.379155	-0.00915521	0.160845	0.100845	-0.0491552	0.180845	-0.219155	-0.339155	0.275042	0.931701	0.515852
TC0100001586.mm.2	Pfdn2	0.356144	0.848324	0.5688	0.454176	1.14026	0.3339	-32.1429	-0.116071	-0.0860714	0.593929	-0.676071	-0.186071	-0.356071	-0.606071	0.413929	0.0239286	0.253929	0.823929	0.313929	0.873929	0.253929	0.123929	0.123929	0.0976108	0.0487111	0.953	0.0703893	0.771343	0.4929	28.5714	-0.0859863	0.254014	-0.0659863	-0.135986	0.154014	-0.265986	0.0340137	0.0340137	-0.0259863	-0.0459863	0.0740137	0.144014	0.0440137	0.0840137	0.434014	0.0420601	0.491028	0.73915
TC0100001589.mm.2	Pvrl4	0.333424	1.14935	0.4116	0.0976108	0.170503	0.8842	73.0769	-0.0911359	0.0688641	0.00886413	0.00886413	-0.321136	0.568864	0.128864	0.0188641	0.138864	0.428864	0.258864	0.568864	0.328864	0.00886413	0.358864	0.00886413	0.0285692	0.413976	0.6084	0.163499	0.186419	0.8654	-500	0.00921225	0.129212	0.129212	-0.310788	0.389212	-0.0807878	-0.250788	0.299212	0.429212	-0.100788	-0.100788	-0.0307878	0.129212	0.239212	0.0792122	0.164468	0.197316	0.896691
TC0100001590.mm.2	Arhgap30	-0.286881	0.765736	0.6124	-0.516015	1.32057	0.2697	-66.7514	-0.523926	0.356074	0.246074	-0.253926	-0.0939265	-0.533926	-0.0639265	-0.0939265	-0.373926	-0.283926	-0.353926	-0.253926	-0.453926	-0.443926	-0.733926	-0.783926	0.748461	2.95861	0.0079	0.713696	2.12494	0.0799	5.88235	-0.237149	0.192851	0.152851	-0.157149	-0.237149	-0.687149	0.432851	1.14285	0.602851	0.632851	0.842851	0.782851	0.252851	0.332851	0.722851	0.250406	0.959965	0.50238
TC0100001592.mm.2	F11r	0.464668	1.36351	0.3217	-0.356144	0.907279	0.4327	157.566	-0.248277	0.221723	-0.248277	0.201723	0.231723	-0.128277	0.161723	0.391723	0.601723	0.531723	0.121723	0.361723	0.251723	-0.478277	-0.378277	0.00172333	-0.0426443	0.300596	0.7088	-0.176323	0.294906	0.7925	-294.985	-0.124511	0.0854894	0.00548944	0.0254894	-0.124511	-0.0245106	-0.224511	-0.0745106	0.0954894	-0.364511	-0.00451056	-0.284511	-0.354511	-0.274511	0.0554894	0.108586	0.375641	0.802457
TC0100001593.mm.2	Alyref2	0.124328	0.266001	0.8941	0.0703893	0.498256	0.6622	44.4444	-0.0191962	0.0108038	0.240804	-0.279196	-0.0691962	-0.379196	-0.369196	-0.0391962	0.160804	-0.0391962	0.140804	0.0808038	0.230804	-0.0391962	-0.199196	-0.199196	-0.0285692	0.248644	0.7566	-0.0285692	0.0424885	0.97	0	-0.177193	0.272807	0.0328066	-0.177193	-0.0571934	-0.287193	-0.107193	-0.0671934	-0.177193	-0.0671934	0.662807	-0.147193	-0.107193	-0.0771934	-0.187193	0.0505853	0.0575919	0.970022
TC0100001595.mm.2	Cd244	0.111031	0.251657	0.9012	0.321928	0.0172314	0.9884	-212.5	0.351032	-0.278968	-0.298968	0.121032	0.201032	1.46103	0.121032	0.351032	0.121032	0.531032	0.0110323	-0.138968	0.821032	0.231032	0.371032	0.761032	0.201634	0.849551	0.324	-0.111031	0.0296996	0.9791	149.383	0.0171093	0.117109	0.157109	-0.342891	1.17711	-0.0728907	0.637109	0.307109	0.287109	0.527109	0.147109	0.977109	0.467109	0.377109	0.577109	-0.351492	1.02081	0.472028
TC0100001597.mm.2	Cd48	-0.201634	0.414314	0.8135	-0.565597	1.6968	0.1611	-148.649	-0.21554	0.22446	-0.27554	0.19446	-0.14554	0.0344599	-0.0455401	0.63446	-0.83554	-0.22554	0.34446	-0.20554	-0.11554	-0.55554	-0.66554	-0.62554	0.970854	4.58503	0.0004	0.903038	3.04576	0.0192	9.375	0.373217	-0.126783	-0.296783	-0.0367834	-0.0267834	0.0932166	-0.0967834	0.863217	0.823217	0.913217	1.19322	0.823217	0.233217	0.893217	0.963217	0.538456	1.04274	0.463587
TC0100001600.mm.2	Slamf1	-0.15056	0.102813	0.969	-0.0143553	0.260823	0.8246	90.009	0.14741	0.02741	-0.19259	-0.00258995	0.14741	0.76741	0.01741	-0.16259	-0.14259	-0.10259	-0.30259	0.24741	-0.31259	-0.55259	0.73741	0.27741	-0.286881	1.16813	0.1945	0.0426443	0.0941502	0.9334	116.636	0.248681	-0.0713194	-0.341319	0.0986806	0.118681	0.0186806	-0.0613194	-0.291319	-0.351319	-0.151319	-0.261319	-0.0613194	0.148681	0.0186806	0.138681	0.0867104	0.000857579	0.999472
TC0100001602.mm.2	Cd84	0.0840643	0.106849	0.9673	-0.189034	0.514705	0.651	304.678	0.112649	-0.297351	-0.117351	0.242649	0.00264944	-0.287351	0.182649	0.492649	-0.347351	-0.0373506	0.372649	0.212649	-0.617351	0.192649	-0.277351	0.142649	1.35614	5.24565	0.0001	0.687061	2.21467	0.07	60.8974	0.456839	-0.413161	-0.283161	0.0768388	0.136839	0.646839	0.416839	1.47684	1.01684	1.24684	1.29684	1.19684	0.646839	1.00684	1.47684	0.923857	1.09362	0.439999
TC0100001603.mm.2	Gm10521	-0.0426443	0.0891089	0.9726	0.263034	0.140922	0.9044	786.667	-0.453821	0.276179	-0.00382093	0.0861791	0.556179	1.08618	0.126179	-0.223821	0.326179	-0.0538209	0.0861791	-0.123821	1.13618	-0.493821	1.13618	0.236179	0.189034	0.548367	0.5049	-0.0703893	0.353694	0.7511	134.014	0.0503596	0.11036	-0.19964	0.0203596	0.22036	-0.0696404	0.27036	0.81036	-0.40964	0.28036	0.22036	0.0503596	0.22036	0.22036	0.78036	0.0345073	0.13658	0.924822
TC0100001604.mm.2	Slamf6	-0.344828	0.420216	0.8107	-0.0426443	0.168642	0.8854	86.2999	0.452677	0.0326767	-0.0373233	-0.657323	-0.167323	0.542677	-0.207323	-0.307323	-0.457323	-0.297323	-0.417323	-0.167323	-0.217323	-0.147323	1.21268	-0.467323	0.475085	0.787014	0.3575	0.15056	0.376751	0.737	71.7949	0.669963	-0.120037	-0.540037	-0.320037	-0.110037	-0.390037	-0.190037	0.00996343	0.459963	0.189963	0.199963	0.0799634	0.0199634	-0.140037	-0.170037	0.0347144	0.286734	0.849995
TC0100001605.mm.2	Copa	0.263034	1.25181	0.3665	0.15056	0.295335	0.7983	45	-0.119178	0.0108216	0.0608216	0.0408216	0.340822	0.140822	0.120822	0.100822	0.460822	0.0908216	0.120822	0.530822	0.120822	0.430822	0.190822	0.360822	0.176323	0.966979	0.2695	0.15056	0.664141	0.5556	15.3846	0.00970542	0.0397054	-0.0102946	-0.0402946	-0.100295	-0.120295	-0.150295	0.0397054	0.399705	0.279705	0.00970542	0.0797054	-0.0102946	0.0697054	-0.0302946	0.380344	1.20833	0.394403
TC0100001606.mm.2	Pex19	0.124328	0.199214	0.9272	-0.286881	0.534171	0.6389	300.364	-0.0411955	-0.0211955	-0.0411955	0.0988045	0.328804	0.278804	-0.361196	0.0488045	0.288804	-0.151196	0.108804	0.0588045	0.0488045	-0.101196	-0.101196	-0.271196	-0.650765	1.70333	0.0779	-0.505891	1.74958	0.1375	18.5322	0.249485	0.119485	-0.550515	0.0594851	0.289485	0.0794851	0.0094851	-0.310515	-0.160515	-0.940515	-0.690515	-0.150515	-0.380515	-0.700515	-0.450515	-0.352757	1.52375	0.280998
TC0100001607.mm.2	Dcaf8	-0.344828	1.22841	0.377	0.0143553	0.0727323	0.9515	104.704	-0.219588	-0.0595881	0.130412	0.120412	0.0604119	-0.0995881	-0.119588	-0.119588	-0.179588	-0.309588	-0.359588	-0.319588	-0.189588	-0.309588	0.110412	-0.0195881	-0.378512	2.67778	0.0132	-0.475085	2.49485	0.0454	-21.5827	-0.0321248	0.0978752	0.0378752	-0.112125	-0.0121248	0.00787516	-0.242125	-0.282125	-0.402125	-0.352125	-0.512125	-0.472125	-0.382125	-0.492125	-0.552125	0.0375186	0.162144	0.912665
TC0100001610.mm.2	Igsf8	0.0976108	0.344573	0.8549	-0.0840643	0.692718	0.5429	180.863	-0.0566324	-0.136632	0.293368	-0.146632	-0.226632	-0.166632	-0.146632	-0.0466324	0.0233676	-0.0766324	0.0133676	-0.616632	-0.316632	-0.0766324	-0.966632	-0.276632	0.226509	0.619246	0.4571	0.286881	0.475344	0.6735	-29.4118	-0.333	-0.153	0.357	0.0369999	-0.503	0.347	-0.0330001	0.0269999	0.0769999	0.247	0.457	-0.173	0.227	0.297	0.187	0.269061	0.452375	0.758618
TC0100001611.mm.2	Kcnj10	-0.226509	0.380802	0.8319	0.0285692	0.0231917	0.9849	113.765	0.110482	-0.0695183	-0.159518	0.100482	-0.209518	1.05048	0.160482	-0.109518	-0.209518	-0.229518	-0.0595183	-0.389518	-0.179518	0.150482	0.900482	-0.0495183	-0.189034	0.180785	0.8238	0.214125	0.0395768	0.9722	230.286	-0.0457254	-0.0257254	-0.00572539	0.0742746	0.174275	0.00427461	0.884275	-0.195725	0.314275	-0.225725	-0.185725	0.394275	0.274275	0.204275	0.454275	-0.0963644	0.219019	0.887127
TC0100001613.mm.2	Pigm	-0.15056	0.303644	0.8744	0.163499	0.035929	0.9765	221.091	-0.0732902	-0.20329	0.33671	-0.12329	0.48671	-0.55329	-0.16329	-0.33329	0.11671	-0.22329	-0.26329	-0.39329	-0.13329	0.41671	-0.84329	-0.11329	-0.163499	0.0726296	0.9296	-0.0703893	0.17744	0.8712	55.5556	0.141255	0.0612547	-0.398745	0.131255	-0.108745	-0.208745	-0.478745	0.341255	-0.168745	0.0412547	-0.128745	-0.498745	-0.888745	-0.0287453	-0.00874534	0.590431	1.42115	0.316432
TC0100001615.mm.2	Slamf9	0.400538	0.540005	0.7403	-1.29866	1.93181	0.1177	285.467	-0.403611	0.126389	0.476389	-0.393611	0.586389	-0.993611	0.0163887	0.546389	-0.0136113	-0.193611	0.656389	0.756389	-1.06361	-0.543611	-1.02361	-0.843611	1.43829	6.50446	1.12e-05	0.748461	3.52288	0.0091	60.2339	0.250184	-0.129816	0.160184	-0.359816	0.100184	-0.0598161	0.240184	0.940184	1.31018	1.58018	1.64018	0.880184	0.760184	1.18018	0.880184	0.592662	0.579543	0.68913
TC0100001616.mm.2	Igsf9	0.111031	0.164183	0.9422	-0.0565835	0.0894823	0.9418	148.077	-0.480769	-0.0607693	0.0592307	0.359231	0.609231	0.259231	-0.120769	0.139231	0.189231	-0.440769	0.0192307	0.449231	0.339231	0.0292307	0.139231	0.159231	0.15056	0.0208615	0.979	-0.0426443	0.128194	0.9085	126.478	-0.685832	-0.225832	-0.125832	0.684168	0.0741682	0.534168	-0.145832	-0.305832	-0.0458318	0.00416821	-0.0658318	-0.0958318	0.214168	-0.135832	0.314168	0.207695	0.286378	0.850201
TC0100001617.mm.2	Tagln2	-0.555816	0.487582	0.7702	-1.33914	2.34679	0.0643	-89.143	-0.876121	0.373879	-0.126121	0.313879	-0.586121	-0.366121	0.403879	0.0938791	-0.306121	-0.476121	-0.756121	-0.396121	-2.31612	-0.326121	-2.33612	-0.746121	-0.238787	0.306801	0.7031	-0.863938	1.73049	0.1412	-195.36	-0.834679	-0.584679	0.085321	0.775321	-0.074679	0.335321	-0.254679	-0.644679	-0.394679	-0.444679	0.065321	-1.36468	-0.984679	-0.824679	-0.194679	-0.0471824	0.0991085	0.947016
TC0100001620.mm.2	Cfap45	0.0426443	0.573651	0.7198	-0.344828	0.794525	0.4879	808.661	-0.305529	-0.115529	0.354471	-0.0155289	0.424471	0.204471	0.284471	0.104471	1.01447	-0.0555289	-0.0955289	0.0744711	-0.0755289	0.134471	-0.215529	-0.105529	0.400538	0.618704	0.4574	0.111031	0.0387688	0.9726	75	-0.297612	-0.0376123	-0.197612	0.422388	0.872388	-0.427612	-0.0476123	0.312388	0.212388	0.292388	0.122388	0.142388	-0.0876123	0.252388	0.112388	-0.278512	0.534984	0.712469
TC0100001621.mm.2	Vsig8	-0.0285692	0.0660068	0.9796	0.250962	0.0488082	0.968	1069	-0.581113	0.288887	-0.171113	0.288887	-0.141113	1.11889	0.098887	0.138887	0.048887	-0.121113	-0.061113	0.138887	0.268887	0.158887	0.318887	0.348887	0.137504	0.69037	0.4121	-0.0426443	0.00309449	0.9984	129.126	0.0563609	-0.00363905	-0.0936391	0.0363609	0.0963609	0.406361	0.196361	0.396361	0.116361	-0.0536391	0.166361	0.186361	0.436361	0.196361	0.106361	-0.107222	0.794601	0.578856
TC0100001622.mm.2	Crp	-0.321928	1.10624	0.4314	0.344828	0.856361	0.4564	235	0.5125	-0.4675	-0.3375	0.0825001	-0.2675	-0.5675	-0.5575	-0.5875	-0.3275	-0.2175	-0.5775	-0.5375	-0.00749986	-0.2375	-0.1975	-0.3275	0.275007	0.114695	0.89	-0.111031	0.301551	0.7885	135.273	-0.241692	0.618308	-0.381692	-0.231692	0.448308	0.168308	0.0683084	-0.0616916	0.0583084	-0.171692	0.158308	0.0883084	0.268308	-0.0516916	0.0583084	-0.0141782	0.296546	0.844746
TC0100001625.mm.2	Olfr16	0.0840643	0.76853	0.6107	-0.367371	0.993106	0.3935	474.677	-0.661676	0.268324	0.108324	0.118324	0.408324	0.0683241	-0.121676	0.298324	0.188324	0.138324	0.278324	0.308324	-0.291676	-0.171676	0.00832412	-0.191676	0.137504	0.502241	0.5394	0.0426443	0.0147532	0.9892	70	0.0443548	-0.0556452	0.124355	-0.125645	0.254355	-0.225645	-0.115645	0.744355	0.0143548	-0.225645	0.244355	0.334355	-0.345645	-0.0456452	-0.0856452	0.0571647	0.0292436	0.986607
TC0100001628.mm.2	Olfr218	-0.176323	0.270754	0.8916	0.516015	1.01818	0.3837	473.769	-0.184212	-0.554212	0.405788	0.155788	-0.294212	0.355788	-0.504212	-0.854212	-0.0342123	-0.324212	-0.334212	-0.0942123	-0.184212	0.0757877	0.325788	0.175788	-0.400538	1.15366	0.1991	0.0285692	0.0783135	0.9444	108.25	0.0754806	-0.204519	0.0654806	0.0454806	-0.284519	-0.274519	-0.194519	-0.294519	-0.354519	-0.364519	-0.0345194	-0.624519	-0.00451945	-0.244519	-0.274519	-0.224538	0.417719	0.778048
TC0100001629.mm.2	Olfr1404	-0.0565835	0.481618	0.7726	0.286881	1.37263	0.2536	672	-0.194138	-0.274138	0.445862	-0.0941376	-0.314138	0.0258624	-0.164138	-0.384138	-0.534138	-0.214138	-0.264138	-0.0141376	0.125862	-0.0641376	0.995862	0.0758624	-0.594549	1.99568	0.0461	-0.0840643	0.0903905	0.9362	83.2408	0.112063	0.462063	-0.617937	-0.167937	-0.217937	-0.487937	-0.397937	-0.477937	-0.437937	-0.757937	-0.897937	-0.507937	-0.537937	0.132063	-0.357937	-0.197565	0.66658	0.642765
TC0100001630.mm.2	Olfr418	0.263034	0.682354	0.6612	0.137504	0.697453	0.5409	50	-0.25599	-0.34599	0.40401	0.0740103	-0.30599	0.17401	0.0140103	0.11401	0.17401	0.13401	0.19401	0.28401	0.10401	0.32401	0.40401	0.0840103	-0.0565835	0.553774	0.5015	-0.263034	1.32239	0.2473	-333.333	-0.134097	0.465903	-0.174097	-0.284097	-0.264097	0.495903	-0.464097	-0.154097	-0.264097	-0.324097	-0.234097	-0.524097	-0.274097	-0.574097	-0.744097	-0.402522	1.10848	0.433637
TC0100001631.mm.2	Aim2	-0.263034	0.424466	0.8084	-0.124328	0.275315	0.8151	50.4587	0.287946	-0.0920536	-0.362054	0.0879464	0.847946	0.757946	-0.132054	-0.332054	-0.292054	-0.452054	-0.262054	-0.182054	0.167946	0.287946	1.44795	0.0179464	0.536053	1.78516	0.0675	0.389567	1.50031	0.1947	31.1111	-0.36588	-0.11588	-0.0458797	0.41412	-0.0258797	-0.20588	-0.16588	0.57412	0.30412	0.67412	0.23412	0.0141203	0.28412	0.21412	0.77412	0.0509962	0.0122597	0.993233
TC0100001632.mm.2	Pyhin1	-0.389567	0.774949	0.6075	-0.604071	2.35655	0.063	-44.5671	-0.0178476	0.0821524	0.182152	-0.287848	-0.227848	0.152152	-0.497848	0.0421524	-0.527848	-0.467848	-0.207848	-0.207848	-0.917848	-0.417848	-1.74785	-0.607848	1.26303	4.03198	0.0011	1.78241	3.52288	0.0081	-74.2857	-0.140568	-0.0305676	0.199432	-0.0505676	-0.220568	-0.220568	1.19943	1.29943	1.23943	1.01943	2.04943	1.63943	1.34943	1.49943	2.02943	0.50759	2.12987	0.132794
TC0100001634.mm.2	Pydc3	-0.722466	2.03621	0.14	-1.0072	3.22185	0.0182	-27.5545	0.628033	-0.101967	-0.00196661	-0.931967	0.278033	0.258033	-0.0719666	0.0480334	-0.641967	-0.841967	-1.49197	-0.821967	-1.73197	-1.01197	-0.701967	-0.851967	0.604071	0.927015	0.2878	0.918386	0.783043	0.4855	-71.1538	0.265535	0.275535	-0.524465	-0.164465	-0.544465	0.155535	1.94553	0.595535	0.645535	0.105535	1.13553	1.30553	0.475535	1.10553	1.70553	0.234922	0.405577	0.785857
TC0100001636.mm.2	Olfr433	-0.214125	0.323855	0.8655	0.555816	1.96257	0.1127	440.75	-0.0314438	0.108556	-0.0314438	-0.0514438	-0.231444	-0.0414438	-0.0814438	0.158556	-0.291444	-0.131444	-0.321444	0.228556	0.568556	0.0285562	0.818556	0.438556	-0.137504	0.931443	0.2856	0	0.00926167	0.994	100	-0.0941973	0.0858027	-0.184197	0.165803	-0.284197	-0.0141973	0.195803	-0.124197	-0.154197	-0.144197	-0.624197	-0.124197	0.0758027	0.215803	-0.294197	-0.186338	0.21151	0.891379
TC0100001637.mm.2	Olfr432	-0.15056	0.145815	0.9525	0.201634	0.738024	0.5175	251.364	0.103642	0.0336417	-0.286358	0.113642	-0.466358	0.0636417	-0.196358	-0.0363583	-0.256358	0.123642	-0.166358	0.0136417	0.0636417	-0.116358	0.0936417	0.203642	-0.0565835	0.0213631	0.9786	-0.176323	0.313006	0.7807	-199.115	0.153275	0.373275	-0.236725	-0.426725	0.473275	0.293275	-0.0867248	-0.326725	0.0532752	0.363275	-0.276725	0.183275	0.243275	-0.0867248	-0.0167248	-0.00390729	0.250896	0.869627
TC0100001638.mm.2	Olfr430	0	0.15422	0.9469	0.464668	1.3363	0.2653	#NAME?	-0.283819	0.0261815	0.516181	-0.453819	-0.623819	-0.133819	-0.303819	-0.313819	-0.0338185	-0.303819	-0.163819	-0.0838185	0.356181	-0.413819	0.886181	-0.0438185	0.176323	1.17005	0.1939	0.0703893	0.296537	0.7917	61.5385	0.19856	-0.15144	0.0285602	-0.10144	0.18856	0.21856	0.23856	0.19856	0.55856	0.11856	0.12856	0.25856	0.54856	0.30856	0.11856	-0.304398	0.473345	0.749882
TC0100001639.mm.2	Olfr429	-0.344828	0.260903	0.8973	-0.333424	1.65758	0.1707	2.93945	-0.30363	0.0363702	0.0263702	0.19637	0.10637	1.33637	0.42637	0.0463702	0.21637	-0.28363	-0.32363	-0.26363	0.12637	0.0163702	-0.45363	-0.28363	-0.226509	0.772113	0.3655	0.0703893	0.275478	0.8062	134.412	0.0746969	0.204697	-0.0553031	-0.265303	-0.375303	-0.335303	0.344697	-0.0953031	-0.325303	-0.655303	0.0246969	-0.305303	-0.255303	-0.0953031	-0.315303	-0.462412	1.01443	0.475628
TC0100001640.mm.2	Olfr426; Olfr427	-0.275007	0.528562	0.7469	-0.298658	0.738024	0.5175	-7.74293	-0.160314	0.0596864	0.0396864	0.0496864	0.259686	0.539686	-0.220314	0.139686	-0.330314	-0.400314	-0.100314	-0.0603136	-0.550314	-0.400314	0.309686	0.209686	-0.15056	0.215882	0.7897	0.0976108	0.127436	0.909	170.636	-0.310965	0.169035	0.0190345	0.0790345	-0.000965476	-0.100965	-0.0909655	0.0190345	-0.000965476	-0.130965	-0.220965	-0.450965	0.0690345	-0.0509655	-0.0109655	-0.219782	0.801819	0.575505
TC0100001641.mm.2	Olfr424	0.0426443	0.274252	0.8904	0.0976108	0.649558	0.5686	-133.333	0.20731	0.0373099	-0.19269	-0.0826901	-0.27269	-0.34269	-0.16269	-0.12269	0.0573099	-0.64269	-0.10269	0.14731	-0.0326901	-0.10269	0.53731	-0.30269	-0.124328	0.412514	0.6097	0.250962	0.521434	0.6453	330.111	0.10843	0.0984298	-0.13157	-0.0915702	-0.35157	-0.46157	-0.13157	0.0784298	0.0084298	-0.35157	-0.26157	0.10843	-0.49157	-0.11157	-0.0915702	-0.0974598	0.443742	0.76354
TC0100001642.mm.2	Olfr421-ps1	0.0426443	0.169796	0.9397	-0.0976108	0.58203	0.6093	318.069	-0.258695	0.121305	0.141305	-0.0386948	0.111305	-0.0586948	0.0613052	-0.398695	0.531305	0.271305	-0.178695	-0.228695	-0.0886948	-0.168695	1.15131	0.0313052	-0.250962	1.01011	0.252	-0.422233	0.637141	0.5728	-58.9159	0.32411	0.14411	-0.43589	-0.14589	-0.0158899	0.66411	0.33411	-0.21589	-0.73589	-0.32589	-0.24589	-0.16589	-0.12589	0.52411	-0.00588995	-0.154661	0.570597	0.694042
TC0100001643.mm.2	Olfr420	-0.263034	0.33564	0.8589	0.0285692	0.647046	0.5703	112	0.251607	-0.278393	0.0716067	-0.0983933	-0.558393	0.141607	0.00160668	-0.328393	0.0716067	-0.298393	-0.338393	-0.208393	-0.258393	-0.198393	0.931607	-0.00839332	-0.0703893	0.142969	0.8624	-0.0426443	0.139303	0.9021	38.835	0.194881	-0.00511945	0.00488055	-0.225119	0.0148806	0.504881	-0.335119	-0.0451194	-0.125119	0.454881	-0.0551194	-0.0151194	0.0548806	-0.00511945	0.504881	-0.179201	0.00507522	0.996575
TC0100001644.mm.2	Spta1	0.704872	1.80688	0.1853	0.321928	0.470185	0.6817	60.3175	0.47168	-0.37832	0.23168	-0.57832	0.0516796	-0.0883204	-0.38832	0.00167963	0.74168	0.44168	1.03168	0.52168	0.49168	0.11168	0.71168	-0.64832	2.47508	10.4486	8.99e-09	1.69153	7.07779	2.37e-05	51.0965	-0.170699	0.0693011	0.0393011	0.0493011	-0.380699	-0.660699	0.299301	2.3993	2.5493	2.5093	2.7393	1.6293	1.3493	1.3793	1.1993	0.0474407	0.0570647	0.970193
TC0100001646.mm.2	Mptx1	0.0143553	0.0957173	0.9707	-0.0703893	0.24268	0.8379	576.19	0.132128	-0.0578724	-0.107872	0.0221276	-0.237872	0.472128	0.252128	-0.357872	-0.0978724	0.112128	-0.397872	0.182128	-0.0778724	0.0121276	-0.0178724	-0.217872	-0.0840643	0.102923	0.9013	0.214125	0.0813931	0.942	382.667	-0.235959	0.254041	0.134041	-0.215959	-0.325959	-0.235959	0.244041	-0.195959	0.144041	-0.075959	-0.115959	-0.115959	0.134041	0.014041	-0.305959	-0.142212	0.533584	0.713655
TC0100001647.mm.2	Olfr417	0.536053	0.613858	0.6969	0.189034	0.302335	0.7937	68.8889	-0.280825	-0.180825	-0.150825	0.479175	0.209175	0.819175	0.019175	0.039175	0.669175	-0.260825	0.309175	0.329175	0.269175	0.319175	0.909175	0.259175	0.0703893	0.164373	0.8398	-0.250962	0.0279361	0.98	419.328	0.0467358	-0.243264	0.236736	-0.0832642	0.356736	0.296736	0.00673579	-0.0832642	0.156736	0.176736	-0.0132642	0.186736	0.696736	-0.0932642	0.0367358	-0.46751	1.26656	0.371334
TC0100001648.mm.2	Olfr248	-0.321928	1.1152	0.427	0	0.0184079	0.9878	100	-0.27417	0.13583	0.22583	-0.14417	-0.43417	0.0958299	0.26583	-0.21417	-0.42417	-0.64417	-0.21417	-0.14417	-0.19417	-0.0941701	-0.0541701	0.0958299	-0.400538	1.58838	0.0953	0.275007	0.145876	0.897	186.625	-0.0197709	-0.399771	0.410229	-0.109771	-0.449771	-0.0897709	-0.259771	-0.479771	-0.619771	-0.469771	-0.409771	-0.149771	-0.789771	0.110229	0.0802291	-0.0943563	0.157108	0.915062
TC0100001649.mm.2	Olfr414	-0.526069	0.241239	0.9081	0.321928	0.505011	0.6575	181.818	0.238119	0.0581192	0.0681192	-0.451881	-0.181881	-0.501881	-0.211881	0.128119	-0.251881	-0.441881	-0.651881	0.538119	-0.711881	0.0481192	0.988119	0.188119	-0.31034	1.58503	0.0959	-0.238787	0.731656	0.5165	21.1864	0.171366	-0.118634	0.0713664	-0.148634	0.161366	0.0213664	0.191366	-0.518634	-0.498634	-0.108634	-0.178634	-0.0486336	-0.218634	-0.0886336	0.101366	0.00040534	0.00924978	0.995013
TC0100001650.mm.2	Olfr220	-0.0426443	0.0785737	0.9764	0.704872	1.83268	0.1337	2263	-0.151702	-0.0117023	0.158298	-0.0117023	-0.361702	0.638298	0.0382977	-0.261702	-0.311702	-0.0817023	0.208298	-0.0217023	0.258298	0.368298	1.2183	0.728298	0.0565835	0.0964217	0.9084	-0.176323	0.348238	0.7549	387.611	0.30172	-0.18828	-0.14828	-0.0182798	0.0117202	0.23172	0.24172	0.10172	-0.10828	-0.00827975	-0.16828	0.0717202	0.12172	-0.00827975	0.0417202	-0.463233	1.40119	0.322274
TC0100001651.mm.2	Fmn2	-0.0426443	0.111315	0.9652	0.0426443	0.119244	0.9204	203	-0.0429359	-0.122936	0.127064	0.0270641	-0.302936	-0.112936	-0.202936	-0.0129359	-0.352936	-0.392936	0.297064	0.247064	-0.152936	-0.0329359	-0.112936	-0.112936	-0.163499	0.715344	0.3983	0.0143553	0.121766	0.9142	109.333	-0.208895	-0.198895	0.261105	0.0911053	-0.458895	-0.168895	0.00110528	-0.208895	-0.178895	-0.398895	-0.0588947	-0.118895	-0.248895	-0.348895	0.0811053	0.0321559	0.201885	0.895178
TC0100001653.mm.2	Kmo	-0.0426443	0.450384	0.7892	-0.111031	0.236947	0.841	-154.321	0.687362	-0.612638	-0.302638	-0.112638	-0.372638	-0.212638	-0.092638	-0.422638	-0.072638	-0.242638	-0.332638	-0.522638	-0.422638	-0.522638	-0.362638	-0.292638	0.189034	1.2644	0.1658	0.111031	0.266081	0.8116	42.8571	0.141672	-0.128328	0.181672	-0.238328	-0.138328	0.141672	0.351672	0.101672	0.201672	0.801672	0.211672	0.321672	0.391672	0.0316724	0.171672	0.0207504	0.331321	0.825494
TC0100001654.mm.2	Wdr64	0.250962	0.514705	0.7553	-0.0976108	0.347464	0.7611	134.432	0.0635434	-0.0764566	-0.186457	0.173543	0.233543	0.353543	0.333543	0.173543	0.333543	0.153543	0.463543	-0.276457	0.173543	0.183543	0.163543	0.0535434	-0.163499	0.435334	0.5909	-0.189034	0.456801	0.6838	-14.6199	0.127695	0.267695	-0.182305	-0.282305	-0.0423049	-0.0123049	0.0176951	-0.282305	-0.112305	0.137695	-0.392305	-0.422305	-0.292305	0.137695	-0.122305	-0.627779	1.38611	0.327977
TC0100001656.mm.2	Exo1	-0.464668	1.37059	0.3193	-0.432959	0.947691	0.4132	5.84795	0.336038	0.0360376	-0.223962	-0.223962	0.546038	0.126038	-0.533962	0.0960376	-1.07396	-0.373962	-0.693962	-0.0539624	-0.413962	-0.133962	-0.663962	-0.173962	-0.0285692	0.176135	0.8289	-0.137504	0.0945279	0.9332	-363.636	0.428872	-0.531128	-0.191128	0.118872	0.358872	0.128872	-0.461128	-0.261128	-0.0111281	-0.0411281	0.498872	0.0688719	-0.161128	-0.0811281	-0.0211281	-0.271963	0.745809	0.603563
TC0100001663.mm.2	Sdccag8	-0.214125	0.689944	0.6553	-0.189034	0.397072	0.73	10.9649	-0.226771	0.273229	-0.00677123	-0.0867712	-0.00677123	0.153229	0.00322877	-0.286771	-0.266771	-0.246771	-0.266771	-0.216771	0.113229	0.113229	-0.436771	-0.546771	-0.0285692	0.109467	0.8954	0.0285692	0.3083	0.7845	202	-0.16319	-0.0931895	0.15681	0.0768105	-0.42319	-0.11319	-0.0931895	-0.41319	-0.0531895	-0.0131895	0.27681	-0.12319	0.0268105	-0.27319	-0.0331895	0.0595311	0.25335	0.868718
TC0100001671.mm.2	Zbtb18	1.27501	4.04287	0.0097	0.0703893	0.260586	0.8246	96.4789	-0.141971	-0.171971	0.0380291	0.238029	0.128029	-0.551971	-0.171971	0.398029	1.37803	1.02803	0.948029	1.69803	0.0480291	-0.0619709	-0.911971	0.128029	0.214125	1.30277	0.1554	-0.226509	1.53018	0.1875	190.812	0.0802861	0.0502861	-0.00971392	-0.129714	-0.0997139	-0.339714	-0.339714	0.0602861	0.170286	0.300286	0.580286	-0.629714	-0.499714	-0.859714	-0.439714	0.483807	1.55397	0.271998
TC0100001675.mm.2	1700016C15Rik	-0.0565835	0.0673741	0.9793	0.137504	0.314706	0.7854	360	-0.0760899	-0.0260899	-0.17609	0.24391	0.13391	0.26391	0.56391	-0.18609	-0.0160899	-0.24609	-0.14609	0.50391	0.27391	0.19391	0.46391	0.39391	-0.422233	1.23359	0.1745	-0.411426	0.55752	0.6224	2.21141	0.180794	-0.149206	0.270794	-0.399206	-0.319206	0.310794	0.290794	-0.429206	-0.439206	-0.409206	-0.229206	0.150794	-0.0192065	-0.199206	-0.409206	-0.139793	0.13045	0.928766
TC0100001677.mm.2	Gm7068	0.275007	0.321846	0.8666	0.0426443	0.348916	0.7604	85.7143	-0.310673	0.0393272	-0.320673	0.449327	-0.0306728	0.489327	-0.120673	-0.0606728	0.319327	-0.110673	-0.0906728	0.559327	-0.170673	-0.0606728	1.26933	0.119327	0.485427	0.904482	0.2987	-0.333424	0.708409	0.5308	151.587	0.523359	-0.106641	-0.296641	-0.286641	0.143359	0.283359	-0.096641	0.373359	0.393359	0.163359	0.043359	-0.136641	-0.346641	-0.276641	0.163359	-0.642917	1.54272	0.27527
TC0100001678.mm.2	Gm16432	0.111031	0.314527	0.8697	-0.333424	0.0445047	0.9707	357.937	0.0377154	0.0477154	0.167715	-0.292285	0.337715	0.897715	0.347715	-0.362285	0.717715	0.0677154	-0.292285	0.287715	-0.0222846	0.117715	1.05772	-0.0622846	0.432959	1.8962	0.0551	0.0143553	0.596879	0.595	97.1429	0.263549	0.033549	-0.466451	0.073549	-0.426451	0.363549	0.453549	0.743549	0.263549	0.813549	0.333549	0.363549	0.463549	0.553549	0.153549	0.156971	0.209124	0.8924
TC0100001680.mm.2	Desi2	0.400538	1.15614	0.4084	-0.0426443	0.191721	0.8715	109.102	-0.050375	-0.310375	0.099625	0.209625	0.019625	-0.210375	-0.320375	0.269625	0.499625	-0.000374956	0.359625	0.419625	-0.080375	-0.160375	-0.300375	-0.020375	0.0426443	0.171469	0.8337	-0.333424	1.68194	0.1517	787.831	-0.0873552	0.182645	-0.197355	0.0726448	-0.157355	-0.0973552	-0.267355	0.192645	0.00264476	-0.0773552	0.0626448	-0.587355	-0.627355	-0.397355	-0.377355	0.452623	1.99884	0.157131
TC0100001684.mm.2	Desi2	-0.214125	0.11702	0.9634	-0.464668	0.604499	0.5959	-99.6377	-0.150396	0.149604	-0.320396	0.249604	0.309604	-0.810396	0.219604	-0.120396	-0.310396	0.329604	-0.150396	-0.220396	-0.170396	-0.580396	-0.470396	-0.280396	-0.773996	3.69897	0.0019	-0.201634	0.225702	0.8388	68.5854	0.360548	0.0205482	-0.169452	-0.299452	-0.379452	-0.589452	-0.459452	-0.959452	-0.909452	-0.469452	-0.759452	-0.719452	-0.649452	-0.649452	-0.239452	-0.69735	1.95903	0.165445
TC0100001685.mm.2	Cox20	0.15056	0.377786	0.8339	-0.565597	1.98297	0.1096	394.84	0.0460094	-0.0839906	0.146009	-0.123991	-0.0339906	-0.0639906	0.0560094	0.226009	-0.0839906	0.00600937	0.256009	0.406009	0.0160094	-0.433991	-0.783991	-0.673991	0.0565835	0.608007	0.4645	0.0976108	0.0408632	0.971	-75	-0.0680385	0.0319615	0.0119615	0.0219615	-0.0680385	-0.248038	0.0919615	0.0419615	0.161962	0.0319615	0.391962	0.00196154	-0.00803846	0.121962	-0.338038	-0.00621615	0.270155	0.858737
TC0100001688.mm.2	Efcab2	0.286881	0.342562	0.8551	0.238787	0.335358	0.7708	18.1818	0.0372778	-0.282722	0.317278	-0.142722	0.107278	-0.00272216	-0.422722	0.257278	-0.192722	0.237278	0.287278	0.217278	0.317278	-0.372722	0.277278	0.327278	-1.07039	5.9393	3.15e-05	-0.516015	2.56864	0.04	42.5938	0.140098	0.0700979	-0.169902	-0.0599021	0.120098	-0.339902	-0.329902	-0.919902	-1.1899	-0.949902	-1.5299	-0.929902	-0.519902	-0.849902	-0.799902	-0.37342	1.61514	0.254454
TC0100001692.mm.2	Kif26b	0.111031	0.284414	0.8836	0.722466	0.903785	0.4346	-712.5	0.452461	0.0624605	-0.447539	-0.227539	0.302461	-0.467539	-0.657539	-0.287539	0.132461	0.00246054	0.452461	0.0124605	0.602461	0.742461	-0.657539	0.0624605	1.41684	5.0804	0.0002	1.0635	2.50864	0.0446	34.7305	-0.171047	0.298953	0.168953	-0.401047	-0.121047	-0.241047	0.468953	1.24895	1.92895	1.55895	0.838953	1.13895	0.988953	0.568953	0.798953	0.0512134	0.00864206	0.995255
TC0100001698.mm.2	Cnst	-0.189034	0.662341	0.6713	-0.163499	1.24949	0.2941	12.7551	-0.164385	-0.474385	0.275615	0.235615	0.295615	-0.114385	-0.104385	-0.124385	-0.184385	-0.184385	-0.584385	-0.194385	-0.354385	-0.274385	-0.824385	-0.214385	-0.526069	1.93554	0.0513	-0.124328	0.551603	0.6255	72.9775	0.187701	0.0977012	0.117701	-0.502299	-0.0722988	-0.252299	-0.182299	-0.362299	-0.442299	-0.582299	-0.342299	-0.222299	-0.322299	-0.532299	-0.302299	-0.0523241	0.217937	0.88811
TC0100001699.mm.2	Sccpdh	0.214125	0.0692547	0.9787	0.189034	0.108741	0.9283	12.5	-0.169382	-0.0593819	0.420618	-0.299382	-0.139382	-0.0993819	-0.129382	0.380618	-0.469382	-0.0693819	0.390618	0.200618	0.240618	-0.119382	0.260618	-0.129382	0.263034	0.792635	0.3542	0.0565835	0.0254423	0.9822	80	0.149112	-0.210888	0.0491115	-0.0108885	0.169112	-0.0608885	-0.0108885	-0.110888	0.309112	0.239112	0.319112	-0.210888	0.0191115	0.0791115	0.199112	-0.275089	0.761187	0.594493
TC0100001701.mm.2	Gm10518	0.0426443	0.236872	0.9104	-0.226509	0.826814	0.4721	584.33	-0.236372	-0.0063723	0.263628	-0.0663723	0.183628	0.0936277	-0.106372	-0.0463723	-0.0463723	0.353628	0.0936277	-0.0963723	-0.276372	-0.326372	-0.0863723	-0.126372	-0.189034	0.108184	0.8967	-0.0565835	0.00370728	0.9981	68.6813	-0.0211977	-0.211198	0.158802	0.0488023	-0.211198	-0.0511977	-0.181198	-0.221198	0.358802	-0.221198	-0.111198	0.168802	-0.331198	-0.161198	-0.241198	0.0357703	0.0804269	0.958077
TC0100001703.mm.2	Cdc42bpa	-0.333424	0.605548	0.701	-0.0285692	0.0328266	0.9778	90.4977	0.154838	-0.0251616	-0.185162	0.0348384	-0.0851616	-0.545162	0.134838	0.184838	-0.565162	-0.305162	-0.335162	0.124838	0.284838	-0.155162	-0.625162	0.254838	0.0143553	0.0950682	0.9098	-0.0976108	0.295078	0.7925	754.206	-0.102997	-0.112997	-0.00299748	0.197003	-0.0129975	-0.152997	-0.382997	-0.232997	-0.0529975	0.197003	-0.0629975	-0.402997	-0.162997	-0.302997	-0.242997	-0.153939	0.0453105	0.977868
TC0100001707.mm.2	Itpkb	-0.475085	1.49214	0.2789	-1.23266	3.1549	0.0197	-104.746	-0.35448	0.0955205	-0.34448	0.44552	0.0855205	0.0655205	0.61552	-0.13448	-0.61448	-0.31448	-1.61448	-0.71448	-1.59448	-0.84448	-2.01448	-0.39448	-1.02857	4.65758	0.0003	-0.713696	3.69897	0.0073	23.4522	-0.0254869	-0.145487	0.0645131	0.0945131	-0.385487	-0.215487	0.144513	-1.13549	-1.45549	-0.865487	-0.815487	-0.945487	-0.825487	-1.60549	-0.915487	-0.481184	1.16651	0.410143
TC0100001711.mm.2	Parp1; Mir6904	-0.176323	0.341416	0.8552	-0.678072	2.5376	0.0481	-225.962	0.148649	-0.121351	0.328649	-0.481351	0.0786488	-0.221351	-0.331351	0.138649	-0.181351	0.0686488	-0.161351	-0.461351	-0.471351	-0.651351	-1.25135	-0.851351	-0.0976108	0.637329	0.4461	0	0.199558	0.8586	100	0.324279	-0.015721	-0.215721	-0.155721	-0.125721	-0.125721	-0.285721	0.024279	-0.355721	-0.295721	-0.145721	-0.335721	-0.115721	-0.125721	0.154279	-0.710621	0.514174	0.724903
TC0100001712.mm.2	Lin9	-0.422233	0.733768	0.6332	-0.887525	2.38722	0.0607	-81.0811	-0.0226286	0.107371	-0.322629	0.187371	-0.0526286	-0.622629	0.0973714	0.287371	-0.592629	-0.712629	0.147371	-0.202629	-0.482629	-0.712629	-1.27263	-0.922629	-0.250962	0.48625	0.5517	-0.250962	0.175094	0.8741	0	-0.262553	-0.0825535	0.307447	-0.0225535	0.217447	0.317447	-0.242553	0.157447	-0.312553	-0.392553	-0.232553	-0.322553	-0.0825535	0.357447	0.107447	0.0202469	0.167643	0.910689
TC0100001713.mm.2	Acbd3	0.214125	0.606425	0.7005	0.201634	0.921543	0.4247	6.25	-0.0595083	0.000491689	-0.0695083	0.120492	0.170492	-0.0595083	-0.209508	0.190492	0.190492	0.120492	0.220492	0.170492	0.500492	0.350492	0.100492	0.0904917	0.226509	0.716925	0.3973	-0.0565835	0.10746	0.9231	122.624	-0.0900776	-0.0800776	-0.0500776	0.199922	0.0599224	-0.220078	0.0599224	0.0599224	0.199922	0.109922	0.219922	-0.0200776	-0.0300776	0.0199224	0.0199224	0.0683379	0.0239269	0.988389
TC0100001720.mm.2	Sde2	0	0.0127808	0.9949	0.0703893	0.109914	0.9274	#NAME?	-0.402597	0.347403	0.0474031	-0.0925969	0.127403	-0.382597	-0.392597	0.237403	-0.192597	0.177403	0.137403	-0.182597	-0.332597	0.257403	-0.592597	0.527403	0.15056	0.283412	0.7247	0.0565835	0.0940423	0.9335	63.6364	-0.0860634	-0.0160634	-0.0760634	0.163937	0.493937	-0.126063	0.113937	0.253937	0.00393662	0.193937	-0.0660634	0.453937	0.403937	-0.0760634	0.0339366	-0.0284716	0.444582	0.762864
TC0100001721.mm.2	Lefty2	-0.344828	0.66274	0.6712	-0.378512	0.620151	0.5859	-8.54701	0.126013	-0.393987	-0.0439875	0.236013	0.266013	0.266013	-0.223987	0.156013	-0.0439875	-0.313987	-0.263987	-0.343987	-0.0639875	-0.243987	0.176013	-0.253987	-0.163499	0.435571	0.5908	-0.214125	0.319664	0.7759	-28.7356	-0.158904	-0.108904	0.0610959	0.181096	-0.00890414	0.101096	-0.238904	0.131096	-0.118904	-0.278904	-0.368904	-0.328904	-0.158904	-0.468904	0.261096	-0.102728	0.0926942	0.95124
TC0100001722.mm.2	Pycr2	0.333424	1.33068	0.3341	-0.286881	0.819014	0.4757	169.357	-0.308976	-0.0189758	0.111024	0.171024	0.401024	0.351024	0.191024	0.131024	0.301024	0.521024	0.571024	0.111024	0.361024	-0.288976	0.171024	-0.258976	0.214125	0.851089	0.3237	-0.124328	0.0549255	0.9616	151.606	-0.141416	-0.181416	0.208584	0.0785838	0.258584	0.248584	0.0585838	0.488584	0.268584	0.118584	-0.0514162	0.0985838	0.188584	0.128584	0.448584	0.330471	0.473484	0.749882
TC0100001723.mm.2	Lefty1	-0.0703893	0.227385	0.9146	-0.286881	0.872895	0.4494	-278.689	-0.180101	-0.160101	0.0698991	0.229899	0.319899	0.259899	-0.120101	0.0598991	0.189899	-0.110101	-0.410101	-0.0701009	-0.240101	-0.280101	0.0298991	-0.0501009	0.432959	1.13312	0.2065	-0.0426443	0.0531058	0.9627	108.322	-0.242229	0.0177706	-0.262229	0.387771	0.237771	0.257771	0.137771	0.497771	0.227771	0.427771	0.0977706	0.577771	0.157771	-0.272229	0.277771	-0.218231	0.0191311	0.99087
TC0100001724.mm.2	Tmem63a	-0.189034	0.494714	0.7674	-0.201634	0.471598	0.6811	-6.21118	-0.462923	0.277077	-0.422923	0.397077	-0.122923	-0.702923	0.847077	-0.262923	0.0770766	-0.162923	-1.26292	-0.432923	-1.07292	0.197077	-1.06292	0.187077	-0.333424	0.270673	0.7352	0.263034	0.00935041	0.9939	196.923	-0.652967	0.307033	0.157033	0.017033	-0.582967	-0.532967	0.307033	-0.052967	-0.312967	-0.162967	-0.182967	-0.182967	-0.492967	-0.442967	0.017033	-0.463575	0.0360695	0.983377
TC0100001726.mm.2	9130409I23Rik	0.321928	0.312204	0.8704	-0.400538	0.414539	0.7172	196.97	-0.436209	0.0537915	-0.386209	0.543791	0.0437915	0.413791	-0.306209	-0.436209	-0.236209	0.323791	0.443791	0.0537915	-0.516209	-0.876209	0.473791	-0.396209	-0.526069	0.411056	0.6108	0.0840643	0.00410168	0.9981	119.636	0.115779	0.235779	-0.854221	0.245779	0.445779	-0.614221	-0.104221	0.0857793	-0.104221	-0.674221	-0.584221	0.155779	-0.154221	-0.734221	0.355779	-0.33006	0.390686	0.795421
TC0100001730.mm.2	Cnih4	0.214125	0.514137	0.7553	0.321928	0.604499	0.5959	-56.25	0.00200627	-0.197994	0.292006	-0.147994	-0.0979937	-0.387994	-0.417994	-0.00799373	0.0120063	0.0520063	0.392006	0.202006	0.0720063	0.0420063	0.152006	-0.367994	0.124328	0.434861	0.5912	-0.111031	0.388489	0.7285	182.305	-0.00191646	0.00808354	0.0980835	-0.111916	-0.0419165	-0.191916	0.0880835	-0.111916	0.248084	0.228084	0.0480835	-0.251916	-0.0319165	-0.111916	-0.231916	0.0572659	0.31008	0.837348
TC0100001734.mm.2	Cnih3	0.226509	0.303469	0.8745	0.411426	0.391902	0.7321	-94.1176	0.0805277	-0.459472	-0.159472	0.400528	0.210528	0.910528	-0.289472	-0.149472	0.230528	0.160528	-0.179472	0.460528	0.240528	-0.259472	1.07053	0.630528	-0.0426443	0.423774	0.6	0.176323	0.393834	0.7246	546.333	-0.0198709	-0.109871	0.190129	-0.0798709	0.390129	0.240129	0.100129	-0.159871	-0.269871	-0.0698709	0.0501291	0.390129	0.170129	0.440129	0.420129	0.158839	0.190708	0.899478
TC0100001736.mm.2	Dnah14	-0.0840643	0.577246	0.7181	0.275007	0.940815	0.4164	471	0.253959	-0.0160406	-0.306041	0.0139594	-0.126041	-0.136041	-0.416041	-0.0860406	-0.0860406	-0.0560406	-0.546041	-0.126041	0.223959	0.0939594	-0.156041	0.183959	0.189034	0.310425	0.7	-0.895303	1.97881	0.0993	430.261	0.35072	0.20072	-0.63928	-0.0992802	0.63072	0.76072	0.0107198	0.16072	0.32072	0.25072	-0.31928	0.000719752	-0.21928	-0.18928	-0.33928	-0.312364	0.247229	0.87179
TC0100001740.mm.2	Srp9	0.0285692	0.369776	0.8392	0.748461	2.05552	0.0991	-3300	0.0216689	0.101669	0.171669	-0.348331	-0.498331	-0.858331	-0.488331	0.0116689	-0.328331	0.181669	0.771669	0.0716689	0.491669	-0.0983311	0.311669	0.211669	0.111031	0.745694	0.3795	0.137504	0.53254	0.6384	-25	-0.0744112	-0.204411	0.0955888	0.155589	-0.254411	-0.0444112	0.0955888	0.0955888	0.0755888	0.165589	0.305589	0.175589	0.125589	-0.0344112	0.0255888	0.225461	0.909294	0.52625
TC0100001745.mm.2	Trp53bp2	-0.565597	1.18575	0.3955	0.0840643	0.0145286	0.9901	118.5	0.171103	0.201103	-0.228897	-0.198897	-0.168897	-0.688897	0.291103	-0.158897	-0.498897	-0.778897	-0.638897	-0.128897	0.321103	0.0211033	-0.918897	-0.208897	0.0143553	0.0708366	0.9317	-0.411426	2.58503	0.0396	2581.2	-0.132438	-0.0224376	-0.0524376	0.187562	0.137562	0.237562	0.457562	-0.0924376	-0.0924376	0.00756239	0.0875624	-0.142438	-0.172438	-0.0424376	-0.252438	0.0380203	0.0803446	0.958077
TC0100001749.mm.2	Capn8	-0.176323	0.71108	0.6438	-0.0565835	0.0695604	0.9537	66.568	0.0865303	-0.0534697	-0.0134697	-0.0234697	-0.0234697	-0.0334697	-0.36347	-0.10347	-0.29347	-0.0934697	-0.0334697	-0.41347	-0.33347	-0.24347	0.13653	0.0165303	0.0840643	0.462433	0.5694	-0.0976108	0.177963	0.8708	209.034	0.196382	-0.263618	0.116382	-0.093618	0.026382	0.156382	0.206382	0.436382	0.166382	-0.093618	-0.013618	0.256382	-0.053618	0.116382	-0.063618	-0.135516	0.652573	0.64923
TC0100001752.mm.2	Susd4	-0.0840643	0.0481284	0.9846	-0.238787	0.703335	0.5372	-169.492	0.230573	-0.109427	-0.299427	0.120573	0.0305735	0.690573	0.150573	-0.349427	0.310573	-0.199427	-0.289427	0.000573488	-0.0694265	-0.219427	-0.329427	0.0205735	0.226509	0.664542	0.4288	0.15056	0.282329	0.8015	35.2941	-0.294132	0.115868	0.085868	0.055868	0.615868	0.135868	0.075868	0.445868	0.495868	0.165868	-0.244132	0.175868	-0.164132	0.305868	0.285868	0.0298246	0.314601	0.835865
TC0100001754.mm.2	Tlr5	0.432959	0.26946	0.8921	-0.163499	0.0147083	0.99	130.612	-0.321549	-0.0515486	-0.451549	0.588451	-0.411549	0.288451	0.168451	0.0484514	-0.361549	0.328451	0.0584514	0.348451	-0.291549	0.0684514	-0.111549	0.398451	0.815575	2.29243	0.0271	0.0703893	0.104191	0.9259	93.4211	-0.364629	-0.0146287	-0.314629	0.515371	0.375371	0.705371	0.215371	0.445371	0.755371	0.815371	0.485371	0.985371	0.575371	0.355371	0.0553713	-0.12852	0.281176	0.852704
TC0100001755.mm.2	Aida	-0.250962	0.521289	0.7514	0.0840643	0.115205	0.9236	137.579	0.0251752	0.215175	0.0251752	-0.314825	-0.0148248	0.0551752	-0.0148248	-0.164825	-0.394825	-0.414825	-0.0348248	0.0751752	0.00517519	0.235175	0.135175	-0.314825	1.05658	7.27003	2.86e-06	0.871844	5.01728	0.0008	23.1481	0.0443894	-0.275611	0.104389	0.0943894	0.0643894	0.144389	0.0443894	0.994389	1.25439	1.28439	1.01439	0.764389	1.03439	1.04439	0.824389	0.161778	0.288195	0.849442
TC0100001756.mm.2	Taf1a	0.565597	0.910802	0.5319	-0.0703893	0.192939	0.8711	109.921	0.258348	-0.221652	0.408348	-0.691652	0.0183477	-0.211652	-0.131652	-0.251652	0.718348	0.548348	0.428348	-0.321652	0.0283477	-0.161652	-0.591652	-0.331652	-0.356144	0.104246	0.9004	0.201634	0.4675	0.6775	168.571	0.0583738	0.248374	0.278374	-0.841626	0.0383738	0.0583738	-0.0516262	-0.561626	-0.361626	-0.0016262	0.408374	0.378374	0.438374	0.0983738	0.128374	-0.0525188	0.118718	0.934044
TC0100001757.mm.2	Hhipl2	-0.226509	0.788079	0.6004	0.250962	0.285503	0.8065	230.765	0.127947	0.0579474	-0.182053	-0.0220526	-0.282053	0.227947	-0.182053	-0.0720526	-0.0520526	-0.162053	-0.462053	-0.252053	0.137947	-0.222053	0.137947	0.0479474	-0.189034	0.503762	0.5383	-0.0143553	0.275069	0.8064	91.9378	-0.353954	0.166046	0.196046	-0.0739544	-0.163954	-0.333954	-0.103954	-0.0639544	-0.173954	-0.123954	-0.263954	-0.203954	0.126046	-0.183954	-0.163954	-0.349229	0.717221	0.619298
TC0100001765.mm.2	Dusp10	-1.14405	3.09691	0.0363	-0.941106	2.4318	0.0567	12.4828	0.355032	-0.754968	0.435032	-0.364968	-0.114968	0.215032	-0.154968	0.0650319	-0.704968	-1.90497	-1.42497	-0.894968	-1.08497	-0.824968	-1.31497	-0.574968	-2.0072	6.33255	1.53e-05	-1.09761	2.5376	0.0421	29.0896	-0.331462	0.458538	-0.0214623	-0.241462	-0.441462	-1.09146	0.238538	-2.42146	-2.48146	-1.92146	-1.78146	-0.901462	-1.78146	-1.38146	-1.69146	-0.930483	2.84752	0.0494699
TC0100001779.mm.2	Rab3gap2	0.124328	0.14685	0.9517	0.918386	2.82391	0.0317	-888.889	-0.0677535	-0.137754	0.332246	-0.187754	-0.267754	-0.607754	-0.257754	0.0722465	-0.0477535	0.362246	0.0722465	-0.0977535	0.712246	1.23225	-0.0677535	0.602246	0.85599	5.87615	3.52e-05	0.495695	2.4318	0.0504	49.3827	0.200292	0.0102923	0.0602923	-0.319708	0.100292	0.0202923	0.0302923	0.840292	0.980292	0.980292	0.800292	0.630292	0.310292	0.610292	0.450292	0.450578	0.965512	0.499404
TC0100001786.mm.2	Bpnt1	0.956057	2.58503	0.0699	-0.214125	0.0704278	0.9532	114.674	-0.180737	-0.120737	0.0592628	0.209263	0.349263	0.209263	-0.660737	0.689263	0.799263	0.419263	1.27926	1.11926	0.0392628	0.389263	-0.280737	0.249263	0.704872	2.10791	0.0377	0.704872	1.84466	0.1204	0	-0.429807	-0.269807	-0.0998065	0.580193	-0.189807	-0.439807	-0.459807	0.550193	0.950193	0.410193	0.300193	0.140193	-0.0798065	0.400193	0.450193	0.301298	1.05381	0.459658
TC0100001787.mm.2	Eprs	1.5008	6.49757	0.0001	0.176323	1.02549	0.3811	92.8962	0.254354	0.0343537	-0.155646	-0.175646	0.294354	0.194354	0.00435365	-0.185646	1.85435	1.38435	1.51435	1.43435	0.284354	0.934354	0.364354	0.0843537	1.53107	9.59007	4.25e-08	0.250962	1.7986	0.1281	89.9471	-0.0753228	0.204677	-0.0553228	-0.0953228	-0.00532282	-0.0453228	-0.245323	1.42468	1.41468	1.50468	1.48468	0.194677	0.0946772	0.254677	0.324677	1.96891	10.1787	1.3377e-07
TC0100001788.mm.2	Slc30a10	0.344828	0.599117	0.7047	0.0143553	0.0389113	0.9741	96.2963	-0.164738	-0.384738	-0.0147385	0.435262	-0.0947385	0.145262	0.165262	-0.0347385	0.235262	0.355262	0.0252615	0.265262	0.225262	-0.424738	0.585262	-0.104738	0	0.639975	0.4446	0.0703893	0.131003	0.9063	#NAME?	0.571248	-0.168752	-0.198752	-0.408752	-0.298752	-0.148752	0.0312484	-0.268752	-0.228752	-0.0587516	-0.548752	-0.0887516	-0.0587516	0.131248	-0.278752	-0.0285692	0.137208	0.924442
TC0100001801.mm.2	D1Pas1	-0.163499	0.0617305	0.9804	0.0426443	0.0857097	0.944	128	0.193158	0.0931579	-0.356842	0.0131579	0.973158	0.173158	-0.116842	-0.316842	-0.266842	-0.266842	0.203158	0.103158	0.603158	-0.186842	0.163158	-0.106842	0.0285692	0.0971815	0.9077	0.15056	0.203634	0.8554	-450	-0.164104	0.0158955	-0.324104	0.375896	-0.164104	-0.204104	0.0058955	-0.274104	0.0058955	0.105896	-0.0841045	0.105896	-0.134104	-0.274104	0.145896	0.196178	0.556055	0.701736
TC0100001804.mm.2	Gpatch2	-0.124328	0.578232	0.7176	0.0976108	0.0508052	0.9664	184.778	-0.160629	-0.050629	0.279371	-0.110629	0.259371	-0.130629	-0.230629	-0.330629	-0.320629	0.019371	-0.430629	-0.150629	-0.280629	0.099371	-0.460629	0.099371	-0.163499	0.393189	0.6262	-0.0426443	0.158265	0.8881	72.8155	-0.279855	0.310145	-0.329855	0.190145	-0.129855	0.270145	0.000144667	0.270145	-0.619855	-0.149855	-0.229855	-0.239855	0.0301447	-0.0498553	0.130145	-0.234274	0.24477	0.873304
TC0100001806.mm.2	Esrrg	1.02148	2.72125	0.0582	0.367371	0.873544	0.4493	71.8447	0.262485	-0.137515	-0.00751478	-0.157515	0.182485	-0.447515	0.372485	-0.787515	1.18249	1.11249	0.772485	0.572485	0.692485	0.132485	-0.207515	0.282485	-0.669027	2.69897	0.0124	-0.748461	3.1549	0.0161	-9.0799	-0.0697766	0.370223	0.0802234	-0.519777	0.0602234	-0.0397766	-0.0897766	-0.689777	-0.669777	-0.619777	-0.669777	-0.599777	-0.499777	-0.909777	-1.16978	-0.0732088	0.284569	0.85039
TC0100001812.mm.2	Ush2a	0.275007	0.573164	0.7201	0.124328	0.0147083	0.99	57.1429	-0.140001	-1.14133e-06	0.0399989	0.0899989	0.589999	-0.310001	0.139999	-0.160001	-0.390001	0.439999	0.169999	0.959999	0.429999	-0.450001	0.189999	0.0499989	-0.0285692	0.303906	0.7057	0.201634	0.82594	0.4622	865	0.328406	-0.171594	-0.00159384	-0.221594	0.0384062	-0.331594	0.0784062	0.258406	0.238406	-0.411594	-0.721594	0.378406	0.138406	0.0384062	0.508406	-0.380731	1.28707	0.364703
TC0100001821.mm.2	Ptpn14	0.0143553	0.183759	0.9334	0.0703893	0.0300253	0.9797	-400	-0.138111	0.341889	-0.428111	0.111889	0.671889	0.0618891	0.671889	-0.208111	0.151889	-0.0381109	-0.648111	-0.0881109	0.311889	0.481889	-0.468111	0.961889	-0.83996	4.58004	0.0004	-0.298658	1.4389	0.2126	57.631	-0.318894	-0.0588937	0.291106	0.0211063	-0.0188937	-0.298894	-0.258894	-1.08889	-0.928894	-0.578894	-0.798894	-0.688894	-0.548894	-0.598894	-0.368894	-0.0798512	0.00845608	0.995397
TC0100001831.mm.2	Angel2	0.111031	0.264641	0.8951	-0.333424	0.59176	0.6033	357.937	0.0423586	0.112359	-0.0476414	-0.117641	-0.0176414	-0.247641	-0.447641	0.222359	-0.0976414	0.0823586	0.282359	0.152359	-0.457641	-0.417641	-0.497641	0.0623586	-0.176323	1.15739	0.1979	0.0143553	0.4973	0.6601	108.692	-0.0848768	0.0351232	0.115123	-0.0748768	-0.214877	-0.184877	-0.494877	-0.184877	-0.364877	-0.204877	-0.104877	-0.184877	-0.174877	-0.134877	-0.204877	0.384747	1.19749	0.399211
TC0100001833.mm.2	A230020J21Rik	-0.0976108	0.206559	0.9225	0.0285692	0.0394817	0.9739	130.571	-0.263431	-0.0134307	0.0965693	0.146569	-0.123431	-0.0634307	-0.0334307	0.316569	-0.0434307	-0.0434307	-0.213431	-0.0434307	-0.0834307	-0.0834307	0.0165693	0.186569	0.0285692	0.0851282	0.9177	0.0426443	0.0806604	0.9425	-50	-0.164685	-0.264685	0.135315	0.235315	-0.064685	-0.344685	0.165315	0.275315	-0.144685	0.165315	-0.214685	0.135315	-0.064685	-0.244685	-0.00468503	0.486656	2.31521	0.104637
TC0100001834.mm.2	Spata45	0.250962	0.462055	0.7822	0.201634	0.279097	0.8119	21.0526	0.0141614	-0.175839	-0.0458386	0.184161	-0.195839	1.03416	0.464161	0.194161	0.184161	0.294161	0.404161	0.0741614	0.604161	0.474161	1.16416	-0.0958386	0.298658	0.212398	0.7929	-0.604071	1.20551	0.2896	248.741	-0.0801793	0.509821	-0.320179	-0.270179	-0.0301793	0.699821	0.729821	0.0198207	0.159821	-0.0801793	0.129821	0.209821	-0.200179	0.0398207	0.159821	-0.232407	0.401662	0.788213
TC0100001836.mm.2	Nsl1	-0.454176	0.377061	0.834	-0.505891	1.42022	0.2384	-9.51656	-0.425239	-0.00523946	0.124761	0.224761	0.0147605	0.164761	0.134761	0.0447605	-0.305239	-0.525239	-0.305239	0.394761	-0.525239	-0.575239	-0.0452395	-0.315239	-0.176323	0.740884	0.3826	-0.378512	0.9813	0.3857	-100.592	-0.107717	0.192283	-0.187717	0.0722834	-0.0577166	0.472283	0.222283	-0.267717	-0.107717	-0.517717	-0.0277166	-0.0777166	-0.337717	-0.217717	0.292283	-0.137204	0.371806	0.805027
TC0100001837.mm.2	Batf3	0.0565835	0.0268259	0.9915	-0.286881	1.02411	0.3814	550.82	0.0693335	-0.0406665	-0.310666	0.229334	0.289334	0.139334	0.239334	0.0493335	0.149334	-0.270666	0.139334	-0.0306665	0.0293335	-0.240666	0.0293335	-0.210666	-0.0143553	0.0922663	0.9127	0.163499	0.485718	0.667	1312	-0.10054	-0.05054	-0.46054	0.45946	-0.35054	-0.01054	0.15946	0.07946	-0.12054	-0.06054	-0.23054	-0.10054	0.34946	0.06946	0.16946	-0.0289213	0.377447	0.802457
TC0100001844.mm.2	Tmem206	0.0285692	0.217312	0.9182	-0.464668	1.1512	0.3307	1476.81	0.650868	-0.199132	-0.479132	-0.249132	-0.329132	0.110868	-0.299132	-0.0191315	-0.359132	-0.249132	0.0908685	-0.219132	-0.549132	-0.659132	-0.809132	-0.219132	0	0.324955	0.6872	0.0703893	0.380489	0.7339	#NAME?	-0.378689	0.411311	-0.0386889	-0.108689	0.0513111	-0.0786889	-0.468689	-0.00868887	-0.158689	-0.428689	-0.0486889	-0.128689	-0.298689	0.0713111	0.341311	-0.214038	0.686986	0.63326
TC0100001853.mm.2	Ints7	-0.565597	1.03433	0.4648	-0.250962	1.13787	0.335	50.7703	0.152664	0.142664	-0.0773358	-0.257336	-0.0373358	-0.317336	0.542664	-0.127336	-0.447336	0.112664	-0.717336	-0.547336	-0.717336	-0.307336	-0.487336	-0.0873358	-0.505891	1.47756	0.1165	-0.163499	1.80688	0.1269	63.7755	-0.418841	0.261159	0.111159	-0.0388405	-0.318841	-0.198841	0.571159	-0.508841	-0.368841	-0.598841	-0.398841	-0.438841	-0.298841	-0.938841	-0.498841	-0.551911	1.54198	0.275605
TC0100001855.mm.2	Lpgat1	0.124328	0.452841	0.7882	-0.124328	0.132533	0.9109	191.743	0.0625834	-0.197417	-0.00741659	0.122583	0.102583	0.162583	0.0725834	0.0125834	0.362583	-0.0274166	-0.0974166	0.372583	0.0825834	-0.167417	-0.197417	0.402583	-0.378512	1.81531	0.0636	-0.189034	0.804654	0.4737	46.7836	-0.0889743	0.121026	-0.188974	0.131026	0.0610257	-0.148974	0.101026	-0.458974	-0.268974	-0.208974	-0.638974	-0.578974	-0.158974	-0.108974	-0.0489743	-0.1287	0.648907	0.650354
TC0100001858.mm.2	Nek2	-1.27501	1.3098	0.3427	-1.46989	2.284	0.07	-8.89815	-1.1624	0.0776011	-0.172399	0.687601	-0.442399	-0.642399	0.457601	0.817601	-1.2224	-0.102399	-1.3324	-1.4724	-1.2624	-0.492399	-1.8424	-1.5824	0.226509	0.737075	0.3847	0.863938	1.7122	0.145	-382.353	0.275615	-0.474385	-0.164385	0.235615	0.0356147	0.205615	0.105615	0.0656147	0.385615	0.115615	0.825615	0.775615	1.20561	-0.0443853	1.55561	0.107636	0.0973041	0.948547
TC0100001859.mm.2	Slc30a1	-0.286881	0.863597	0.5609	-0.298658	2.13077	0.0888	-3.69549	-0.194121	0.285879	0.125879	-0.294121	0.285879	-0.334121	-0.354121	-0.354121	-0.214121	-0.234121	-0.514121	-0.374121	-0.544121	-0.614121	-1.28412	-0.764121	-0.565597	4	0.0013	-0.356144	1.84164	0.1209	32.5521	-0.0548028	0.135197	-0.0648028	-0.0248028	-0.00480276	0.215197	-0.0348028	-0.484803	-0.464803	-0.704803	-0.894803	-0.464803	-0.0948028	-0.324803	-0.384803	-0.0988669	0.382655	0.799551
TC0100001860.mm.2	Rd3	0.275007	0.334231	0.8597	-0.422233	1.11182	0.3445	220.824	-0.40903	-0.0490296	-0.20903	0.50097	0.29097	0.76097	-0.24903	0.29097	0.22097	0.0409704	0.20097	0.0109704	0.0309704	-0.26903	0.0209704	-0.32903	0.189034	0.399136	0.6206	-0.124328	0.0885228	0.937	158.978	-0.00485836	0.0751416	0.175142	-0.284858	0.475142	0.345142	0.305142	0.435142	0.375142	-0.354858	0.0951416	0.285142	0.135142	0.235142	0.665142	-0.0299207	0.127172	0.930157
TC0100001863.mm.2	Kcnh1	-0.0285692	0.122801	0.9604	-0.124328	0.694434	0.5424	-321.101	0.265831	-0.0841691	-0.0941691	-0.124169	0.125831	0.265831	-0.224169	-0.0141691	0.145831	-0.144169	-0.0741691	-0.164169	-0.0741691	-0.0841691	-0.454169	-0.0841691	0.0565835	0.124649	0.8809	0	0.0996875	0.9293	100	0.224155	0.0941548	-0.165845	-0.195845	-0.0458452	0.0841548	0.0141548	0.0041548	0.204155	0.0741548	-0.165845	-0.125845	0.0441548	0.0241548	0.0041548	0.0483087	0.140225	0.923427
TC0100001871.mm.2	Lamb3	0.286881	0.222356	0.916	0.238787	0.187555	0.8744	18.1818	-0.0871571	-0.0471571	-0.127157	0.232843	-0.0771571	0.762843	0.112843	-0.0171571	0.242843	-0.197157	0.112843	0.252843	0.342843	0.702843	0.132843	-0.0171571	0.321928	1.42946	0.1255	0.0976108	0.0331077	0.9768	72	-0.222106	0.147894	-0.0521065	0.0978935	-0.0121065	-0.172106	0.567894	0.647894	0.247894	0.167894	0.397894	0.347894	0.147894	-0.0321065	-0.0221065	-0.271385	0.863506	0.546038
TC0100001877.mm.2	Plxna2	-0.925999	1.11126	0.4289	-0.124328	0.587204	0.606	82.5688	-0.219521	0.460479	-0.929521	0.310479	-0.179521	-1.23952	0.410479	-0.299521	-1.19952	-0.549521	-1.24952	-0.609521	-0.429521	-0.219521	-2.24952	-0.399521	-1.1635	4.00087	0.0011	-0.782409	1.47496	0.202	24.3811	-0.289947	0.080053	0.380053	-0.279947	0.060053	0.330053	-0.819947	-1.28995	-1.17995	-0.909947	-1.58995	-0.889947	-0.329947	-0.609947	-1.13995	-0.237059	0.567342	0.695699
TC0100001882.mm.2	Cd34	-0.584963	1.7122	0.2112	-2.04614	7.40894	2.98e-05	-127.361	-0.261408	0.248592	0.00859206	-0.0414079	0.138592	0.128592	0.178592	-0.0414079	-0.671408	-0.671408	-0.541408	-0.501408	-2.82141	-1.38141	-1.89141	-1.96141	-0.400538	1.95861	0.0496	-0.722466	1.78781	0.1298	-62.5	-0.34538	-0.39538	-0.0853803	0.59462	-0.16538	0.0246197	-0.0853803	-0.58538	-0.62538	-0.70538	-0.77538	-1.12538	-0.66538	-0.91538	-0.0753803	-0.244573	0.311367	0.836629
TC0100001889.mm.2	Xkr4	-0.298658	0.761452	0.6152	0.0285692	0.189029	0.8735	110.696	0.0606092	-0.129391	-0.149391	0.190609	0.110609	0.110609	0.280609	-0.219391	-0.00939083	-0.359391	-0.239391	-0.389391	0.120609	-0.189391	0.460609	0.200609	0.176323	0.314886	0.6955	-0.594549	2.61979	0.0374	359.806	-0.10941	-0.41941	0.0205896	0.39059	0.24059	0.14059	0.43059	-0.17941	0.19059	0.0705896	0.23059	-0.32941	-0.31941	-0.33941	-0.23941	0.0474951	0.248519	0.870703
TC0100001904.mm.2	Rp1	-1.41684	2.58503	0.0704	-1.33914	2.5376	0.0475	3.31353	0.140554	-0.0194458	0.120554	-0.279446	1.60055	1.09055	-0.289446	-0.509446	-0.669446	-1.12945	-2.20945	-1.52945	-0.649446	-0.969446	-1.13945	-0.799446	-2.01792	4.36754	0.0006	-1.55582	1.95861	0.1023	12.3787	-1.60385	-1.35385	-1.06385	1.48615	-2.51385	-1.50385	-0.883851	-3.58385	-3.13385	-3.61385	-3.00385	-3.31385	-3.02385	-3.17385	-3.10385	-0.772546	2.10369	0.137932
TC0100001905.mm.2	Sox17	-0.0703893	0.090337	0.9722	0.432959	0.274824	0.8152	835	-0.542103	0.517897	0.267897	-0.562103	-0.352103	-0.932103	0.257897	0.657897	-0.182103	-0.172103	0.0578966	-0.392103	0.117897	0.557897	-0.952103	0.887897	-0.298658	0.508638	0.5351	-0.15056	0.534617	0.6369	47.0035	0.0822817	0.0422817	0.142282	-0.307718	0.0522817	0.192282	0.102282	-0.667718	-0.00771828	0.332282	-0.447718	0.0222817	0.0222817	-0.117718	-0.307718	0.446991	0.409183	0.784382
TC0100001909.mm.2	Mrpl15	0.910733	3.30103	0.0277	0.263034	0.739929	0.5168	77.2727	0.180649	-0.229351	0.290649	-0.339351	0.160649	-0.149351	-0.429351	0.260649	0.980649	0.760649	1.04065	0.770649	0.340649	0.720649	-0.189351	0.150649	0.0565835	0.449527	0.579	0.321928	0.825068	0.4626	-525	0.0190355	0.00903553	-0.160964	0.119036	-0.260964	0.0790355	-0.300964	0.0390355	0.299036	-0.0109645	0.119036	0.169036	0.129036	-0.120964	-0.0109645	0.318865	1.24701	0.377702
TC0100001914.mm.2	Rgs20	-0.0565835	0.224244	0.9157	-0.124328	0.52739	0.6432	-114.679	-0.0415425	-0.261542	-0.0915425	0.328458	0.178458	0.458458	-0.161542	0.0484575	-0.191542	-0.0815425	-0.251542	0.0884575	-0.0615425	-0.271542	0.0284575	0.0884575	-0.298658	1.46092	0.1195	-0.378512	1.2321	0.2791	-23.4114	0.022841	0.432841	-0.247159	-0.337159	0.102841	0.312841	-0.307159	-0.417159	-0.367159	-0.417159	-0.387159	-0.287159	-0.227159	-0.337159	-0.397159	-0.190193	0.851445	0.551844
TC0100001920.mm.2	Npbwr1	0.0703893	0.0411018	0.9878	0.163499	0.30945	0.7884	-140	-0.0887372	-0.0387372	-0.0587372	0.171263	-0.128737	0.561263	0.131263	0.151263	-0.208737	0.0412628	0.251263	-0.0187372	-0.0087372	0.491263	0.721263	0.0412628	-0.137504	0.0499761	0.9519	-0.298658	0.262013	0.8136	-105.691	0.0585287	0.138529	-0.121471	-0.0914713	0.0885287	-0.521471	0.228529	0.368529	-0.0414713	-0.251471	-0.171471	-0.0914713	-0.461471	0.0485287	-0.211471	-0.160037	0.0904156	0.951832
TC0100001932.mm.2	Sntg1	0.0565835	0.224098	0.9157	0.0703893	0.00056495	0.9996	-25	-0.107661	0.00233885	-0.417661	0.402339	-0.247661	0.172339	-0.0976612	-0.157661	0.00233885	-0.0576612	0.272339	0.0523388	-0.337661	0.112339	0.142339	-0.237661	-0.250962	1.06349	0.2319	-0.0143553	0.00970555	0.9936	93.7989	-0.228981	-0.128981	0.241019	0.071019	-0.508981	-0.398981	-0.328981	-0.388981	-0.208981	-0.188981	-0.318981	-0.568981	-0.078981	-0.738981	-0.288981	-0.0792941	0.193836	0.898529
TC0100001942.mm.2	2610203C22Rik	-0.111031	0.284582	0.8835	-0.422233	1.07058	0.3628	-242.537	0.037913	-0.232087	-0.382087	0.437913	-0.192087	-0.382087	-0.092087	-0.832087	-0.212087	-0.352087	-0.182087	0.00791298	-0.392087	-0.632087	-1.33209	-0.772087	0.678072	4.01233	0.0011	0.201634	0.4832	0.6684	75	0.0928936	-0.437106	0.192894	0.0728936	0.582894	0.442894	0.462894	0.852894	0.732894	0.782894	0.432894	0.502894	0.652894	0.782894	0.662894	0.363362	0.305305	0.839192
TC0100001943.mm.2	Mybl1	0.773996	1.42713	0.3007	0.713696	1.19518	0.3151	9.85915	-0.557612	0.552388	-0.837612	0.372388	-0.387612	-0.787612	0.492388	0.0323881	0.982388	0.112388	1.43239	0.282388	0.722388	1.05239	0.102388	0.352388	1.5008	5.70553	4.84e-05	0.422233	1.24336	0.2751	81.4208	-0.951705	0.188295	0.348295	0.0982949	0.0382949	0.238295	0.488295	1.16829	1.79829	1.59829	1.93829	0.688295	0.648295	0.668295	1.12829	1.29898	3.13081	0.0337387
TC0100001944.mm.2	Vcpip1	0.321928	0.314079	0.8697	0.31034	2.07572	0.0963	4	-0.035293	0.234707	-0.065293	-0.165293	-0.195293	-1.14529	-0.325293	-0.075293	0.124707	-0.295293	0.374707	0.514707	1.04471	0.044707	0.074707	0.204707	0.526069	2.76955	0.0111	0.0840643	0.24177	0.8283	86.3636	0.02566	-0.10434	0.09566	-0.02434	-0.06434	-0.37434	0.26566	0.39566	0.26566	0.67566	0.72566	-0.02434	-0.01434	0.06566	0.07566	0.606787	3.10867	0.0347575
TC0100001949.mm.2	Tcf24	-0.422233	0.616364	0.6952	0.704872	0.77083	0.4998	348.294	-0.447652	0.262348	0.012348	0.082348	-0.667652	0.852348	-0.227652	-0.447652	-0.397652	-0.837652	-0.037652	-0.287652	0.362348	0.142348	0.902348	-0.187652	0.565597	2.03621	0.0429	-0.0426443	0.0949601	0.9326	106.068	-0.02971	0.11029	0.02029	-0.10971	0.45029	0.22029	0.77029	0.98029	0.60029	0.53029	0.07029	0.09029	0.59029	0.79029	0.25029	-0.817516	2.227	0.116743
TC0100001950.mm.2	Ppp1r42	0.176323	0.489857	0.7698	-0.201634	0.277202	0.8131	200.334	0.281641	-0.128359	-0.398359	0.151641	-0.478359	-0.138359	-0.0883595	0.0916405	0.0716405	0.0116405	0.341641	0.261641	-0.568359	-0.448359	-0.188359	0.101641	-0.485427	1.93181	0.052	-0.495695	1.81531	0.1251	-1.77305	-0.17858	0.18142	0.11142	-0.14858	-0.11858	0.39142	0.0514197	-0.23858	-0.66858	-0.66858	-0.36858	-0.71858	-0.33858	0.0214197	-0.49858	-0.446484	1.62458	0.251696
TC0100001952.mm.2	Cops5	0.505891	1.02595	0.4691	1.04963	2.3098	0.0676	-154.762	-0.380255	-0.0102554	0.419745	-0.150255	-0.470255	-0.770255	-0.550255	0.399745	-0.0102554	0.609745	0.819745	0.269745	0.329745	0.749745	0.589745	0.229745	0.575312	3.52288	0.0027	0.632268	2.76955	0.0294	-12.2449	0.121148	0.0211484	0.201148	-0.418852	0.301148	-0.0588516	-0.0588516	0.491148	0.701148	0.691148	0.661148	0.521148	0.581148	0.871148	0.601148	0.208035	0.307523	0.838764
TC0100001955.mm.2	Arfgef1	-0.367371	1.57025	0.2534	0.0426443	0.253521	0.8301	113.345	0.0580141	-0.221986	-0.0319859	0.168014	-0.121986	-0.141986	-0.281986	-0.251986	-0.521986	-0.341986	-0.251986	-0.381986	0.208014	-0.281986	-0.301986	-0.0519859	-0.485427	4	0.0012	-0.31034	1.42597	0.2161	32.2581	0.110488	-0.0495119	-0.0895119	0.0204881	-0.00951185	0.0704881	0.230488	-0.549512	-0.799512	-0.449512	-0.489512	-0.239512	-0.249512	-0.189512	-0.0495119	-0.466652	2.20531	0.119951
TC0100001957.mm.2	Cpa6	0.111031	0.589391	0.712	-0.201634	0.368556	0.7487	263.043	0.138522	-0.301478	0.158522	-0.0414779	0.648522	0.508522	0.0485221	-0.211478	0.158522	0.108522	0.188522	0.358522	0.218522	0.0785221	0.0585221	0.0485221	-0.286881	0.96457	0.2707	-0.163499	0.884389	0.4319	40.5844	-0.0550043	-0.0850043	-0.00500435	0.134996	-0.0850043	0.484996	-0.265004	-0.255004	-0.0550043	-0.395004	-0.385004	-0.0650043	-0.435004	-0.00500435	-0.405004	-0.146916	0.563952	0.696693
TC0100001967.mm.2	Slco5a1	-0.659925	1.82102	0.1824	-0.879706	2.63827	0.0418	-24.3628	0.32128	0.24128	-0.25872	-0.44872	0.13128	-0.59872	-0.14872	-0.46872	-0.79872	-0.25872	-0.57872	-1.11872	-0.67872	-1.29872	-1.49872	-1.05872	-1.05658	3.39794	0.0032	-0.286881	0.0216369	0.9851	65.2702	-0.168092	0.131908	0.431908	-0.588092	-0.0780918	0.141908	-1.07809	-0.938092	-1.12809	-1.04809	-1.13809	-0.448092	-0.278092	-0.308092	-0.268092	-0.411342	0.83228	0.560335
TC0100001968.mm.2	Prdm14	0.0703893	0.27417	0.8904	0.0426443	0.383735	0.7374	40	-0.11154	0.0684599	0.0284599	0.00845987	-0.50154	0.15846	-0.12154	-0.16154	0.0484599	0.14846	0.11846	0.0684599	0.24846	-0.19154	-0.0315401	-0.13154	0.0143553	0.2648	0.7409	-0.0840643	0.283329	0.801	666.038	0.310355	-0.179645	0.000354796	-0.189645	0.0203548	-0.0396452	0.000354796	-0.0696452	-0.109645	-0.0596452	-0.109645	-0.0796452	-0.119645	-0.0996452	-0.0496452	-0.030846	0.0404187	0.980757
TC0100001969.mm.2	Ncoa2	-0.250962	1.15989	0.4065	0.0426443	0.580375	0.6104	118.789	0.0887263	0.158726	-0.101274	-0.171274	0.188726	0.0087263	0.588726	-0.0312737	-0.211274	-0.251274	-0.881274	-0.311274	0.0487263	0.0387263	-0.591274	0.278726	-0.659925	3.09691	0.0059	-0.389567	1.83565	0.1215	35.5357	0.256651	0.0766506	-0.0633494	-0.333349	0.0166506	0.136651	-0.0633494	-0.603349	-0.763349	-0.323349	-0.683349	-0.403349	-0.233349	-0.593349	-0.313349	-0.426381	0.424725	0.772109
TC0100001978.mm.2	Tram1	0.0143553	0.194024	0.9287	-0.176323	0.985479	0.3962	1250.44	-0.0320437	0.0979563	0.0979563	-0.182044	0.307956	-0.0120437	-0.112044	-0.172044	0.0179563	-0.0420437	0.237956	0.0879563	0.0179563	-0.612044	-0.312044	-0.212044	0.15056	0.677988	0.4205	0.137504	0.390192	0.7274	9.09091	-0.277651	-0.0276507	0.0723493	0.192349	-0.407651	0.0223493	-0.187651	0.292349	0.0123493	0.112349	0.222349	-0.107651	-0.237651	0.0223493	0.0423493	0.159709	0.620446	0.665755
TC0100001980.mm.2	Lactb2	0.411426	1.82681	0.1814	0	0.343327	0.7642	100	-0.106483	0.0435172	0.0635172	-0.00648281	0.323517	-0.0564828	0.253517	0.123517	0.223517	0.263517	0.733517	0.563517	0.0635172	0.643517	0.253517	0.193517	-0.189034	0.354873	0.659	0	0.0171411	0.9878	100	0.013145	-0.326855	0.113145	0.153145	-0.106855	0.053145	-0.136855	-0.166855	-0.026855	0.013145	-0.256855	-0.156855	0.123145	-0.096855	-0.106855	-0.0238231	0.0582156	0.969782
TC0100001985.mm.2	Eya1	0.333424	0.199489	0.9269	0.443607	0.933301	0.4196	-38.4615	-0.344394	0.345606	-0.114394	0.0256057	0.0456057	0.305606	0.775606	-0.294394	-0.324394	0.255606	0.215606	0.455606	-0.0643943	0.275606	2.00561	0.925606	0.226509	0.227972	0.7768	0.238787	0.184356	0.8669	-5.88235	0.0110071	-0.448993	0.971007	-1.73899	0.711007	0.171007	-0.648993	-0.568993	0.301007	-0.188993	0.221007	-0.378993	0.211007	0.521007	0.811007	0.0146538	0.0721019	0.963568
TC0100001987.mm.2	Msc	-0.0285692	0.294906	0.8786	-0.0285692	0.0419142	0.9721	0	0.0981755	0.108176	-0.521824	0.208176	0.118176	0.508176	0.0381755	0.358176	-0.211824	0.178176	0.0181755	0.418176	0.128176	0.368176	0.238176	0.198176	-0.0565835	0.409047	0.6126	0.0285692	0.254457	0.8198	152	0.212155	-0.627845	0.0621553	0.202155	-0.0578447	-0.207845	-0.0678447	0.0421553	0.242155	-0.00784471	0.142155	-0.00784471	-0.0478447	0.172155	-0.137845	0.266706	0.481015	0.745897
TC0100001989.mm.2	Trpa1	0	0.531357	0.7452	-0.344828	0.474826	0.6787	inf	0.0291532	-0.0708468	-0.0208468	0.0591532	0.0991532	-0.0208468	-0.0908468	0.129153	-0.890847	0.109153	0.0491532	-0.150847	-0.230847	-0.330847	0.249153	-0.370847	-0.176323	0.439854	0.5871	-0.0703893	0.0260413	0.9817	58.6081	-0.110971	0.589029	-0.120971	-0.620971	0.0790289	-0.100971	-0.640971	-0.0709711	-0.450971	-0.490971	-0.170971	-0.780971	0.0590289	0.149029	-0.400971	-0.0329965	0.204485	0.89391
TC0100001994.mm.2	Sbspon	0.389567	1.23136	0.3759	-0.214125	0.491874	0.6669	144.494	0.201262	0.0712617	-0.218738	-0.0887383	0.381262	0.761262	0.421262	0.311262	0.361262	0.601262	0.401262	0.0912617	0.211262	-0.0287383	0.741262	0.201262	0.0703893	0.0984872	0.9063	-0.214125	0.453087	0.6864	375.862	-0.0622181	-0.162218	-0.0822181	0.267782	-0.112218	0.137782	-0.372218	0.607782	0.0277819	-0.0822181	-0.412218	-0.192218	-0.322218	-0.362218	-0.312218	0.0470637	0.0708967	0.963647
TC0100001995.mm.2	4930444P10Rik	0.298658	0.418619	0.8113	0.263034	0.290306	0.8032	13.0435	0.11142	-0.14858	-0.17858	0.18142	0.21142	0.0714197	0.28142	0.40142	-0.30858	0.36142	0.43142	0.15142	0.53142	-0.0485803	0.55142	0.43142	-0.189034	0.554863	0.501	-0.263034	0.686555	0.5432	-35.7143	0.32433	-0.39567	0.16433	-0.20567	-0.19567	0.0543298	0.33433	-0.14567	0.0843298	-0.26567	-0.52567	-0.18567	-0.18567	-0.0956702	-0.21567	-0.397673	1.25971	0.374345
TC0100001996.mm.2	Rpl7	0.863938	2.50864	0.0782	-0.0426443	0.427942	0.7087	103.552	0.0558662	-0.0841338	0.0758662	-0.0541338	0.145866	0.0258662	-0.504134	0.0358662	0.915866	0.825866	0.855866	0.105866	0.0758662	-0.0941338	0.425866	0.0358662	0.0285692	0.0183173	0.9811	0.189034	0.272052	0.8078	-600	-0.134071	0.0459287	-0.0740713	0.145929	-0.0140713	-0.214071	-0.204071	0.275929	-0.124071	-0.414071	0.215929	0.115929	-0.244071	-0.0340713	-0.0140713	0.451513	1.27042	0.369654
TC0100001999.mm.2	Stau2	0.485427	2.12494	0.1269	0.189034	0.34075	0.7668	65	0.194189	-0.335811	-0.185811	0.244189	0.384189	0.444189	0.304189	0.284189	0.744189	0.424189	0.214189	0.524189	0.504189	0.534189	0.314189	0.554189	0.0976108	0.485984	0.5519	0.15056	1.12263	0.3229	-57.1429	0.141748	0.00174785	-0.128252	-0.0282521	0.0817479	0.0317479	-0.288252	0.111748	0.191748	0.0717479	0.0617479	0.191748	0.221748	0.0617479	0.191748	0.251508	0.957918	0.503912
TC0100002002.mm.2	Ube2w	0.555816	0.40927	0.8157	0.111031	0.178094	0.8794	82.9787	-0.112298	-0.142298	0.357702	-0.172298	-0.342298	-1.6223	-0.552298	0.247702	-0.682298	0.127702	0.987702	0.757702	-0.142298	-0.302298	-0.792298	-0.392298	-0.0703893	0.104854	0.9	-0.226509	0.198459	0.8591	-205.128	-0.421264	-0.0412638	-0.00126378	0.358736	-0.751264	-0.291264	-0.251264	-0.411264	-0.251264	0.0687362	0.268736	-0.931264	-0.611264	-0.351264	-0.241264	0.308263	0.299526	0.843128
TC0100002008.mm.2	Tceb1	0.31034	0.455188	0.7865	0.298658	0.191654	0.8715	4.16667	-0.0379241	-0.187924	0.372076	-0.227924	-0.367924	-0.387924	-0.467924	0.342076	-0.177924	0.232076	0.632076	0.0620759	0.0420759	-0.177924	0.0120759	-0.347924	0.124328	0.716699	0.3974	0.0976108	0.494307	0.6618	22.2222	0.10465	-0.14535	-0.00535012	0.0346499	0.0446499	-0.0253501	-0.12535	0.12465	0.16465	-0.0253501	0.34465	-0.00535012	0.0746499	0.21465	0.0546499	0.0371306	0.0919514	0.951339
TC0100002012.mm.2	Jph1	-0.124328	0.0187705	0.9949	0.887525	1.8729	0.1266	1129.44	0.113823	0.0838234	0.0538234	-0.286177	-0.0961766	-0.386177	-0.186177	0.233823	0.303823	-0.206177	-0.00617658	-0.0561766	1.08382	1.16382	-0.286177	0.463823	-0.214125	0.368658	0.6467	0.137504	0.266081	0.8116	172.5	0.237439	0.287439	-0.152561	-0.512561	-0.302561	-0.512561	-0.562561	-0.292561	-0.402561	-0.0125606	-0.0825606	-0.412561	-0.262561	-1.21256	-0.492561	-0.231201	0.363383	0.81001
TC0100002019.mm.2	Crisp4	-0.400538	0.0954467	0.9707	-0.0143553	0.401538	0.7273	95.9158	0.268767	-0.521233	0.028767	0.108767	-0.131233	0.228767	-0.091233	-0.201233	0.648767	-0.361233	-0.531233	-0.091233	-0.131233	-0.191233	-0.151233	-0.541233	-0.0285692	0.0665127	0.9361	-0.555816	0.822752	0.4643	-1530.61	-0.107388	-0.0473881	0.112612	0.0326119	-0.707388	0.582612	0.272612	0.202612	0.0726119	-0.327388	-0.117388	-0.617388	-0.00738807	-0.587388	-0.0573881	-0.0533992	0.0316338	0.985726
TC0100002021.mm.2	Defb18	-0.432959	0.106072	0.9673	-0.226509	0.234555	0.8417	43.956	-0.107344	0.282656	-1.06734	0.462656	-0.0273444	0.812656	-0.377344	0.792656	-0.407344	0.142656	-0.307344	-0.207344	0.192656	-0.127344	0.452656	-0.0273444	-0.263034	0.281332	0.7262	-0.400538	0.346691	0.756	-45.4545	-0.102378	-0.0223776	-0.512378	0.467622	0.547622	0.567622	-0.242378	0.257622	-0.392378	-0.182378	-0.412378	-0.0423776	0.107622	0.177622	0.197622	-0.134364	0.163845	0.911983
TC0100002022.mm.2	Gm15386; Defb41	0.176323	0.643019	0.6812	0.0285692	0.317765	0.7835	84.6154	-0.367121	0.0728791	0.482879	-0.367121	0.0328791	0.272879	0.0128791	-0.267121	-0.127121	-0.117121	0.322879	1.04288	0.122879	0.0528791	0.642879	-0.00712088	0.0840643	0.0626828	0.9396	-0.443607	1.4698	0.204	541.176	-0.0513516	0.338648	-0.211352	-0.141352	0.0686484	0.368648	-0.391352	-0.191352	0.128648	-0.311352	0.188648	-0.241352	-0.261352	-0.691352	-0.511352	-0.518655	1.67724	0.235099
TC0100002025.mm.2	Gm2710; Gm10075	-0.201634	0.536256	0.7428	0.214125	0.475604	0.678	222.667	0.138495	-0.021505	0.028495	-0.161505	0.218495	-0.00150503	0.078495	0.188495	-0.541505	-0.121505	0.058495	-0.261505	0.288495	-0.221505	0.778495	0.398495	-0.189034	1.10347	0.2172	-0.124328	0.744727	0.5093	32.7654	0.0266424	-0.0533576	0.0666424	-0.0433576	-0.123358	-0.133358	0.0766424	-0.143358	-0.393358	-0.233358	-0.0433576	-0.273358	-0.213358	-0.273358	-0.133358	-0.0459168	0.671371	0.641228
TC0100002028.mm.2	Pkhd1	0.111031	0.379136	0.8331	-0.0143553	0.111877	0.9262	112.376	0.0755689	-0.0244311	-0.114431	0.0555689	0.315569	0.0855689	-0.0544311	-0.164431	0.215569	-0.0244311	0.215569	0.0655689	0.0455689	-0.0244311	0.135569	-0.134431	-0.250962	1.42022	0.1277	0.0840643	0.0988687	0.9298	137.579	0.0833976	0.0433976	-0.0866024	-0.0466024	-0.116602	-0.136602	-0.176602	-0.266602	-0.366602	-0.236602	-0.0966024	-0.0366024	-0.0366024	-0.0766024	-0.296602	-0.280656	1.05041	0.461217
TC0100002032.mm.2	Il17f	0.15056	0.665546	0.6698	-0.111031	0.181444	0.8778	167.34	0.0555852	0.105585	-0.194415	0.0155852	0.215585	0.295585	-0.144415	0.285585	-0.0744148	0.00558519	0.485585	0.425585	0.155585	0.105585	-0.134415	0.215585	-0.176323	0.678402	0.4201	0.344828	0.348238	0.7549	334.692	-0.239866	0.0901344	0.240134	-0.139866	0.280134	-0.419866	-0.329866	-0.159866	-0.139866	-0.219866	-0.319866	0.0601344	-0.109866	0.0201344	-0.0898656	-0.199043	0.512086	0.726302
TC0100002033.mm.2	Mcm3	0.0703893	0.124997	0.9597	-0.201634	0.52491	0.645	360.87	0.0611963	-0.0988037	0.301196	-0.338804	0.261196	0.00119632	0.431196	0.261196	-0.228804	0.241196	-0.0588037	0.191196	-0.188804	0.121196	0.271196	0.0111963	0.321928	1.4023	0.1313	0.137504	0.28853	0.7971	60	-0.399317	0.0806833	0.0606833	0.190683	-0.299317	0.150683	0.500683	0.140683	0.410683	0.490683	0.410683	0.0206833	0.330683	0.200683	0.400683	-0.130177	0.189993	0.899685
TC0100002038.mm.2	Tram2	-0.505891	1.36754	0.32	0	0.260982	0.8246	100	0.0610499	-0.0389501	-0.42895	0.31105	0.0910499	0.0310499	0.13105	-0.47895	-0.00895013	-0.95895	-0.66895	-0.31895	0.15105	0.00104987	-0.0789501	0.22105	-0.111031	0.267365	0.7383	0.0285692	0.0145286	0.9895	127	-0.215489	-0.155489	0.0445111	0.274511	-0.455489	-0.225489	0.174511	0.124511	-0.285489	-0.105489	-0.185489	-0.385489	-0.365489	0.104511	0.00451108	0.352838	0.441626	0.764424
TC0100002042.mm.2	Kcnq5	-0.111031	0.0617305	0.9804	-0.214125	0.791559	0.4898	-86.2069	-0.558717	0.0012829	-0.0987171	0.471283	-0.0387171	0.0512829	0.281283	0.121283	0.301283	-0.328717	-0.238717	-0.0687171	-0.0787171	-0.378717	-0.108717	-0.168717	-0.356144	1.60555	0.0926	0.333424	0.194839	0.8613	218.857	-0.228752	-0.318752	-0.0187522	0.441248	-0.488752	-0.598752	0.151248	-0.488752	-0.508752	-0.518752	-0.618752	-0.508752	-0.558752	0.0512478	0.181248	0.0300973	0.0508493	0.973889
TC0100002054.mm.2	Rims1	0.275007	0.267365	0.893	-0.0565835	0.134304	0.9098	118.315	0.358198	-0.261802	-0.131802	-0.0418023	0.158198	0.168198	-0.401802	-0.411802	0.268198	0.208198	0.0981977	-0.131802	0.108198	-0.581802	0.0781977	-0.371802	0.464668	2.16749	0.0338	0.0143553	0.0913542	0.9358	97.3684	0.137861	-0.532139	0.147861	0.137861	0.557861	0.377861	0.107861	0.647861	0.567861	0.597861	0.317861	0.477861	0.797861	0.247861	0.0378612	0.322494	1.31749	0.352691
TC0100002061.mm.2	4933415F23Rik	0.367371	0.962175	0.504	0.137504	0.271159	0.8175	65.5172	0.350708	-0.179292	-0.0892918	-0.149292	0.410708	0.380708	0.0907082	-0.0192918	-0.00929176	0.240708	0.250708	0.660708	0.110708	0.470708	0.280708	0.460708	0.214125	0.678195	0.4202	0.137504	0.261933	0.8136	37.5	0.0421387	0.122139	-0.107861	-0.0678613	0.0121387	0.162139	-0.0378613	0.262139	-0.137861	0.612139	0.142139	-0.197861	0.522139	0.382139	-0.0678613	0.138704	0.593062	0.681254
TC0100002062.mm.2	Gm6420	-0.0143553	0.129128	0.9582	-0.137504	0.457299	0.6877	-818.182	-0.170843	0.0391567	0.0291567	0.0891567	-0.0208433	0.0491567	0.0291567	0.0391567	0.0791567	-0.0108433	0.0291567	0.0591567	-0.0808433	-0.100843	-0.100843	-0.0808433	-0.0840643	0.135786	0.8696	-0.0565835	0.129772	0.9071	32.0513	0.108415	0.058415	-0.181585	-0.00158501	-0.051585	0.068415	0.00841499	-0.051585	-0.041585	-0.191585	0.128415	0.028415	-0.031585	-0.061585	-0.061585	0.155226	0.379503	0.801458
TC0100002063.mm.2	Ogfrl1	-0.454176	0.883724	0.5494	-0.378512	0.598083	0.5996	14.553	-0.0340337	0.0659663	0.235966	-0.324034	0.265966	-0.414034	0.0459663	-0.104034	-0.644034	-0.794034	0.135966	-0.284034	0.255966	-0.804034	-0.364034	-0.444034	-0.0285692	0.090337	0.9138	-0.298658	0.789681	0.4823	-853.659	0.157006	0.0870058	0.107006	-0.422994	0.0470058	0.357006	0.197006	0.127006	-0.192994	0.0670058	0.0670058	-0.162994	-0.182994	0.237006	-0.0229942	-0.0971739	0.273566	0.856704
TC0100002067.mm.2	Smap1	-0.0840643	0.0411018	0.9878	0.464668	2.08619	0.0948	771.333	-0.0246642	0.235336	-0.234664	-0.0146642	-0.174664	-0.0746642	0.105336	-0.0746642	0.345336	-0.124664	-0.324664	-0.0446642	0.595336	1.26534	0.265336	0.225336	1.18903	6.14509	2.13e-05	0.956057	3.52288	0.0088	26.5625	-0.117596	-0.0875963	-0.0675963	0.242404	-0.207596	0.142404	-0.197596	1.2024	1.2124	1.0124	0.982404	0.712404	0.232404	0.752404	0.792404	0.371471	1.48778	0.292172
TC0100002070.mm.2	Sdhaf4	0.214125	0.623606	0.6923	-0.189034	0.173148	0.8821	176.754	0.492583	-0.447417	0.102583	-0.347417	-0.157417	-0.417417	-0.807417	0.182583	0.182583	0.182583	1.07258	-0.287417	-0.247417	-0.477417	-0.447417	-0.497417	-0.432959	2.46852	0.0195	0.0976108	0.801343	0.4753	127	0.0875029	-0.0424971	0.0675029	-0.122497	-0.202497	-0.0424971	-0.0724971	-0.192497	-0.282497	-0.562497	-0.732497	0.0475029	0.277503	0.0275029	0.0475029	0.0291023	0.109161	0.939983
TC0100002071.mm.2	Fam135a	0.378512	0.47134	0.7785	0.748461	1.50169	0.2125	-126.667	-0.165179	-0.0251786	0.344821	-0.225179	-0.835179	-1.22518	-0.545179	0.444821	-0.0951786	0.304821	0.824821	0.224821	1.12482	-0.0551786	-0.315179	0.224821	-0.0426443	0.532096	0.5172	-0.214125	0.900665	0.4246	-373.563	0.00764843	0.127648	-0.0723516	-0.0723516	-0.232352	-0.162352	-0.232352	-0.352352	-0.0323516	-0.162352	-0.0323516	-0.632352	-0.152352	-0.312352	-0.622352	-0.10604	0.222646	0.884371
TC0100002073.mm.2	Col19a1	-0.226509	0.646276	0.6797	0.137504	0.107627	0.9292	168.824	0.310344	0.0803441	-0.319656	-0.149656	-0.299656	0.400344	-0.289656	-0.159656	-0.299656	-0.229656	-0.269656	-0.179656	-0.0296559	-0.169656	0.0303441	-0.379656	0.15056	0.139303	0.8659	-0.238787	0.659556	0.5586	238.675	-0.159261	-0.0892608	-0.169261	0.350739	0.200739	0.310739	0.150739	-0.339261	0.000739163	0.0507392	0.000739163	-0.239261	0.100739	-0.189261	0.360739	-0.0311721	0.0867286	0.954105
TC0100002081.mm.2	Adgrb3	0.321928	0.722162	0.6385	-0.0143553	0.0183626	0.9878	103.96	-0.0382668	0.181733	-0.178267	0.0117332	-0.0982668	0.101733	0.481733	0.761733	1.00173	0.601733	-0.0782668	-0.128267	0.701733	-0.0482668	0.0117332	0.521733	-0.201634	0.162538	0.8417	-0.263034	0.833274	0.4577	-27.7778	0.05103	0.12103	-0.39897	0.16103	0.57103	0.22103	0.32103	0.16103	-0.29897	-0.10897	-0.06897	0.01103	0.43103	-0.12897	0.13103	-0.171202	0.295379	0.84513
TC0100002082.mm.2	Gm20172	0.163499	0.368049	0.84	0.356144	0.536107	0.6379	-133.333	-0.486748	0.0232525	0.373252	-0.0367475	-0.316748	0.0532525	-0.0667475	0.0432525	0.343252	-0.0367475	-0.166748	0.473252	0.233252	-0.436748	0.553252	0.353252	0	0.442252	0.5847	-0.389567	0.995679	0.3798	inf	-0.316055	-0.146055	-0.0860549	0.433945	-0.216055	0.463945	0.313945	-0.0160549	-0.256055	-0.406055	-0.0760549	-0.0860549	-0.106055	-0.0260549	-0.326055	-0.491746	1.09597	0.439383
TC0100002102.mm.2	4931408C20Rik	-0.0840643	0.163043	0.9426	-0.286881	0.0398147	0.9739	-218.579	0.403155	-0.476845	0.243155	-0.366845	-0.0868445	0.0531555	-0.0968445	-0.446845	-0.0468445	-0.266845	-0.196845	-0.0668445	-0.286845	-0.406845	-0.356845	0.583155	0.298658	0.65014	0.4378	-0.111031	0.120044	0.9155	132.206	0.217902	-0.252098	0.0179016	-0.0220984	-0.102098	0.0779016	0.117902	0.267902	0.557902	-0.312098	0.247902	-0.0420984	0.0179016	-0.0120984	-0.0520984	-0.225691	0.968699	0.497691
TC0100002106.mm.2	Gm597	-0.495695	2.26761	0.1065	-0.0565835	0.376647	0.7426	86.773	0.108692	-0.0113084	0.0586916	-0.171308	-0.401308	-0.0913084	0.188692	-0.201308	-0.581308	-0.481308	-0.451308	-0.391308	-0.241308	-0.171308	-0.421308	-0.151308	0.0143553	0.0820221	0.9213	-0.189034	1.02	0.3682	1328.07	0.157219	0.107219	-0.222781	-0.0727813	0.167219	0.407219	0.227219	0.147219	-0.0827813	-0.0827813	0.0872187	0.0472187	0.0272187	-0.0127813	0.107219	-0.257954	0.71448	0.619949
TC0100002118.mm.2	Phf3	-0.475085	2.42022	0.0867	0.176323	0.642256	0.5735	146.333	0.412653	-0.117347	-0.277347	-0.117347	0.0826526	-0.227347	-0.127347	-0.377347	-0.627347	-0.497347	-0.637347	-0.727347	0.422653	-0.107347	-0.167347	0.102653	-0.124328	0.495665	0.5447	-0.226509	0.644166	0.5689	-75.9734	0.052025	-0.017975	-0.047975	0.012025	-0.057975	0.012025	0.032025	0.092025	-0.227975	-0.337975	-0.037975	-0.187975	-0.357975	-0.227975	0.092025	-0.132664	0.107681	0.941572
TC0100002121.mm.2	Ptp4a1; Gm13363	0.464668	2.29243	0.1022	0.863938	4.03953	0.0054	-115.789	-0.151857	0.158143	-0.041857	0.018143	0.108143	-0.061857	0.098143	0.158143	0.528143	0.358143	0.698143	0.388143	0.958143	1.05814	0.488143	0.938143	0.298658	2.74473	0.0113	0.485427	3.52288	0.0085	-73.913	0.0891567	0.0291567	0.0391567	-0.170843	-0.0408433	-0.0308433	-0.0808433	0.449157	0.339157	0.369157	0.329157	0.539157	0.369157	0.459157	0.409157	0.575623	3.26645	0.0277671
TC0100002127.mm.2	4931428L18Rik	0.0426443	0.134718	0.9557	0.124328	0.234853	0.8417	-200	0.148852	-0.0711477	0.0888523	-0.191148	-0.191148	0.0588523	-0.0711477	-0.151148	0.108852	0.168852	-0.0511477	-0.0411477	-0.141148	-0.321148	0.238852	0.228852	-0.124328	0.0745848	0.9274	0.0703893	0.339514	0.7607	160.556	0.0317918	0.0817918	0.0917918	-0.228208	0.111792	-0.0382082	0.221792	0.231792	-0.0782082	-0.00820823	-0.0582082	0.461792	0.0317918	0.261792	0.0717918	-0.334016	0.848477	0.553439
TC0100002131.mm.2	Gm9839	0.163499	0.330683	0.862	-0.226509	1.07007	0.3629	221.083	0.0187013	-0.271299	0.168701	0.0487013	-0.0412987	0.778701	-0.0712987	0.0887013	0.218701	-0.0412987	0.188701	0.268701	-0.541299	-0.651299	0.268701	0.0287013	-0.137504	0.871924	0.3134	-0.422233	1.20691	0.289	-179.104	0.124474	-0.355526	0.284474	-0.135526	0.0444744	0.0644744	-0.185526	-0.235526	-0.105526	-0.125526	-0.585526	-0.515526	-0.445526	-0.155526	-0.315526	0.247262	0.150042	0.92017
TC0100002132.mm.2	Gm5415	-0.250962	0.176461	0.9372	-0.454176	0.288361	0.8046	-69.151	0.0893919	0.109392	0.0793919	-0.320608	0.359392	0.439392	0.169392	-0.740608	-0.400608	-0.0306081	0.289392	-0.330608	-0.110608	-0.440608	0.289392	-0.160608	0.333424	1.39794	0.1322	-0.15056	0.366835	0.7429	138.115	0.0492544	0.329254	-0.440746	-0.0407456	0.259254	0.339254	0.379254	0.589254	0.269254	0.409254	0.0692544	0.189254	0.189254	0.439254	-0.0707456	0.201809	0.249202	0.870464
TC0100002136.mm.2	Prim2	0	0.113002	0.9649	-0.432959	2.10791	0.0918	inf	-0.0961972	-0.0061972	0.163803	-0.0761972	-0.0561972	-0.196197	0.413803	0.753803	0.0038028	-0.0461972	-0.0761972	-0.166197	-0.116197	-0.246197	-1.1262	-0.316197	0.226509	0.758703	0.3724	0	0.405829	0.7161	100	-0.138324	-0.178324	0.191676	0.0916759	0.0216759	0.171676	0.611676	0.181676	0.431676	-0.0483241	0.251676	0.181676	-0.0983241	0.231676	0.181676	0.410739	0.589419	0.683401
TC0100002140.mm.2	Bag2	1.18269	3.69897	0.0132	0.15056	1.05899	0.3676	91.3386	-0.0178813	-0.107881	0.412119	-0.407881	0.102119	-0.0178813	-0.197881	-0.157881	1.30212	1.11212	1.09212	1.15212	-0.0378813	1.31212	0.152119	0.0921187	1.05658	5.76195	4.31e-05	0.903038	5.76195	0.0002	19.4444	0.168622	-0.0113778	-0.101378	-0.0713778	0.128622	0.208622	-0.451378	0.888622	1.24862	1.05862	0.938622	1.11862	0.978622	1.22862	0.988622	0.605385	2.37156	0.0970062
TC0100002141.mm.2	Zfp451	-0.226509	0.879097	0.552	0.0426443	0.021135	0.9862	120.647	-0.130858	0.129142	-0.140858	0.119142	0.339142	-0.110858	-0.130858	-0.0608578	-0.230858	-0.190858	-0.310858	-0.240858	-0.100858	-0.000857849	-0.0908578	0.269142	-0.137504	0.715795	0.398	-0.124328	0.595851	0.5957	9.17431	-0.178269	-0.238269	0.0017305	0.341731	-0.218269	0.121731	-0.298269	-0.188269	-0.288269	-0.0682695	-0.298269	-0.368269	-0.358269	-0.108269	-0.418269	0.0794198	0.270684	0.858625
TC0100002142.mm.2	Gm15455	0.565597	1.66756	0.2242	0	0.179273	0.8789	100	0.270359	-0.339641	-0.149641	0.140359	0.800359	0.340359	-0.039641	0.020359	0.630359	0.480359	0.340359	0.720359	0.540359	-0.249641	-0.069641	0.500359	-0.111031	0.592099	0.4744	-0.0703893	0.318578	0.7767	35.7143	-0.100897	0.159103	-0.0208975	-0.0508975	0.169103	-0.190897	-0.0908975	0.139103	-0.550897	-0.140897	-0.180897	0.0991025	-0.100897	-0.430897	-0.200897	-0.0270974	0.0305928	0.985862
TC0100002143.mm.2	Bend6	0.124328	0.292174	0.8799	0.201634	0.133949	0.9099	-66.6667	-0.233569	0.296431	-0.323569	0.166431	-0.213569	-0.203569	0.396431	-0.113569	-0.013569	0.196431	-0.00356902	0.206431	0.076431	-0.043569	-0.143569	0.216431	2.56803	8.95468	1.19e-07	1.81967	5.93181	0.0002	48.6815	-0.199469	-0.159469	0.420531	-0.159469	-0.389469	-0.169469	0.710531	2.35053	2.44053	2.64053	2.20053	1.63053	1.80053	1.56053	1.64053	-0.246623	0.950217	0.506959
TC0100002151.mm.2	Ccdc115	0.526069	0.71287	0.6431	0.0840643	0.0516849	0.966	86.3636	0.114849	-0.265151	0.0348491	0.0848491	0.214849	0.0448491	0.144849	-0.0451509	1.13485	0.624849	0.504849	-0.505151	-0.205151	0.844849	-0.755151	0.674849	0.704872	3.09691	0.0059	-0.201634	0.459045	0.6825	120.704	0.123244	-0.106756	-0.226756	0.173244	0.0932438	-0.506756	0.303244	0.673244	0.463244	0.713244	0.703244	-0.146756	-0.416756	-0.106756	-0.146756	0.837004	1.92483	0.171888
TC0100002154.mm.2	Prss40	0.0703893	0.0453234	0.9858	-0.137504	0.145633	0.9011	281.818	-0.0851652	-0.0851652	-0.565165	0.524835	0.0348348	0.444835	-0.285165	0.0548348	-0.0251652	-0.295165	0.0048348	-0.0251652	0.0348348	-0.315165	0.964835	-0.0451652	-0.176323	0.410274	0.6114	-0.321928	0.807711	0.4719	-73.8462	0.0596947	-0.200305	-0.570305	0.499695	-0.260305	0.0396947	0.249695	-0.100305	-0.220305	-0.290305	-0.250305	-0.270305	-0.340305	-0.100305	-0.430305	0.0901353	0.138501	0.924118
TC0100002157.mm.2	AA619741	0.0703893	0.0810789	0.976	0.15056	0.576263	0.6131	-120	0.198932	-0.0810679	-0.151068	0.00893207	-0.0310679	0.538932	-0.0510679	-0.211068	-0.211068	-0.211068	0.208932	0.408932	0.0489321	-0.0410679	1.27893	0.158932	0.238787	1.01233	0.251	0.0565835	0.076238	0.946	77.7778	0.0558241	-0.0941759	-0.174176	0.185824	0.255824	0.125824	0.0858241	0.335824	0.145824	-0.0341759	0.445824	0.0158241	0.345824	0.105824	0.275824	-0.0967125	0.196161	0.897627
TC0100002163.mm.2	Fam168b	-0.163499	0.437469	0.798	0.15056	0.175809	0.8808	202.667	-0.226789	0.163211	-0.336789	0.303211	-0.0467892	-0.256789	0.133211	-0.216789	0.0432108	0.163211	-0.736789	-0.386789	-0.0967892	0.293211	-0.386789	0.183211	-0.163499	0.637895	0.4457	-0.189034	0.18923	0.864	-14.6199	-0.110961	0.0390393	0.139039	-0.0809607	-0.140961	-0.470961	-0.140961	-0.100961	-0.0609607	-0.240961	-0.290961	-0.370961	-0.600961	-0.310961	-0.00096075	0.00463514	0.174646	0.907081
TC0100002175.mm.2	Uggt1	-0.367371	0.350665	0.8509	-0.111031	0.301551	0.7942	67.0498	0.349814	-0.0501859	0.199814	-0.710186	-0.0701859	-0.820186	-0.500186	-0.400186	-0.0201859	-0.180186	-0.410186	-0.330186	-0.260186	-0.420186	-1.09019	-0.660186	-0.378512	1.6968	0.0788	-0.0143553	0.0351278	0.9756	95.7096	-0.039948	0.320052	0.030052	-0.399948	-0.019948	-0.169948	-0.339948	-0.469948	-0.439948	-0.359948	-0.249948	-0.139948	-0.259948	-0.139948	-0.239948	-0.225851	0.291008	0.84791
TC0100002177.mm.2	Neurl3	-0.0840643	0.272784	0.8908	-0.15056	1.16558	0.3256	-75.0751	-0.200282	0.0297177	-0.160282	0.279718	0.189718	0.979718	0.00971775	-0.0202823	-0.320282	0.0397177	0.0797177	-0.400282	0.0397177	-0.170282	0.0197177	-0.400282	-0.176323	0.427709	0.5972	-0.0143553	0.225994	0.8385	91.3938	0.0468231	0.0068231	-0.0731769	0.0168231	-0.0831769	-0.233177	0.116823	-0.313177	-0.0531769	-0.373177	0.206823	-0.0931769	-0.103177	-0.0631769	0.336823	-0.0886518	0.208227	0.892995
TC0100002179.mm.2	Kansl3	-0.0703893	0.136261	0.9553	-0.0565835	0.105352	0.93	19.2308	-0.253512	0.126488	-0.0435124	0.136488	-0.113512	-0.393512	-0.0735124	-0.253512	0.126488	0.206488	-0.493512	-0.163512	-0.433512	0.176488	-0.763512	-0.0335124	-0.356144	1.9431	0.0507	-0.333424	1.55284	0.1813	5.66893	-0.120009	0.229991	0.0599908	-0.210009	-0.320009	-0.270009	-0.220009	-0.210009	-0.330009	-0.520009	-0.420009	-0.410009	-0.490009	-0.750009	-0.750009	-0.0327117	0.124271	0.931746
TC0100002184.mm.2	Lman2l	0.0285692	0.0827046	0.9758	-0.545968	2.65758	0.0406	1675.34	0.00981774	0.0198177	0.269818	-0.370182	0.409818	-0.410182	-0.0301823	-0.220182	0.189818	0.149818	-0.190182	-0.0301823	-0.750182	-0.700182	-1.34018	-0.500182	-0.356144	1.40782	0.1304	0.0285692	0.0902301	0.9363	109.143	-0.323862	0.326138	-0.0038617	-0.0738617	-0.173862	-0.623862	-0.0338617	-0.293862	-0.343862	-0.563862	-0.433862	-0.0038617	-0.313862	-0.623862	0.0061383	-0.301535	2.06358	0.14498
TC0100002187.mm.2	Sema4c	-0.321928	0.88773	0.5465	-0.731183	1.88941	0.1239	-98.7952	-0.475813	-0.0758129	-0.605813	0.744187	-0.225813	-0.515813	0.0141871	0.454187	-0.815813	-0.265813	-0.615813	-0.635813	-0.905813	-0.745813	-1.59581	-0.355813	-0.464668	2.3279	0.0251	-0.238787	1.09098	0.3364	44.603	-0.298389	-0.258389	-0.0383894	0.461611	-0.218389	-0.228389	0.181611	-0.368389	-0.858389	-0.788389	-0.568389	-0.678389	-0.758389	-0.268389	-0.148389	-0.37952	1.56865	0.268216
TC0100002188.mm.2	Fam178b	-0.286881	1.30016	0.347	0.124328	0.123551	0.9171	149.909	-0.0307317	-0.0807317	0.159268	-0.0607317	-0.280732	0.379268	-0.0907317	-0.410732	-0.180732	-0.550732	-0.310732	-0.380732	0.0492683	-0.0907317	-0.0507317	-0.0907317	-0.238787	0.718285	0.3966	-0.0426443	0.185619	0.8662	80.9061	0.129597	0.249597	-0.100403	-0.350403	-0.240403	0.0795969	-0.0604031	-0.240403	-0.230403	-0.340403	-0.0704031	0.339597	-0.140403	-0.0404031	-0.180403	0.136875	0.194697	0.898282
TC0100002189.mm.2	Actr1b	-0.0285692	0.0653501	0.9796	-0.275007	0.0152477	0.9898	-785.124	0.313696	-0.0763042	0.0236958	-0.336304	0.0536958	-0.426304	-0.186304	-0.156304	-0.0563042	0.0336958	-0.0563042	-0.156304	-0.306304	0.593696	-0.506304	-0.546304	0.0426443	0.126912	0.8785	-0.0976108	0.00169706	0.9994	318.069	-0.272298	0.0477024	-0.0122976	0.197702	-0.0222976	-0.0522976	-0.342298	0.00770242	0.287702	0.117702	-0.262298	-0.0622976	-0.00229758	-0.202298	-0.302298	0.175904	0.596606	0.678843
TC0100002193.mm.2	Tmem131	-0.847997	1.17263	0.4019	0.400538	0.143876	0.9024	172	-0.21953	0.39047	-0.71953	0.29047	-0.54953	-1.22953	0.88047	-0.34953	-0.92953	-0.40953	-1.59953	-0.76953	-0.30953	0.25047	-1.73953	-0.10953	-0.137504	0.240634	0.7645	-0.0143553	0.0591848	0.9586	89.1089	-0.334028	0.125972	0.195972	-0.044028	-0.264028	-0.284028	-0.304028	-0.304028	0.085972	-0.304028	0.105972	-0.364028	-0.654028	-0.204028	-0.014028	-0.268466	0.382661	0.799551
TC0100002203.mm.2	Coa5	0.176323	0.607479	0.7002	-0.389567	0.28208	0.8095	282.032	0.0952104	-0.20479	0.0152104	0.0752104	0.28521	0.0752104	-0.27479	0.18521	0.15521	-0.0847896	0.32521	0.55521	-0.37479	0.50521	-0.19479	-0.18479	0.111031	0.0908185	0.9134	0.0840643	0.339514	0.7607	25	-0.226947	-0.0369466	-0.236947	0.403053	-0.196947	-0.106947	-0.336947	0.253053	-0.136947	-0.0869466	0.00305342	-0.216947	-0.226947	0.123053	-0.0569466	0.0513081	0.540187	0.710096
TC0100002204.mm.2	Mgat4a	-0.565597	0.719422	0.6399	-1.76129	2.82391	0.0323	-117.38	-0.555587	0.344413	-0.155587	0.204413	-0.0755866	-1.04559	0.454413	0.614413	-0.965587	-0.115587	-0.335587	-0.795587	-2.08559	-0.465587	-2.01559	-1.20559	-0.201634	1.45223	0.1214	-0.823749	1.77469	0.1327	-233.522	-0.281443	-0.101443	-0.231443	0.478557	0.288557	0.428557	-0.401443	-0.391443	-0.801443	-0.351443	-0.471443	-0.801443	-0.611443	-0.271443	-0.231443	-0.227432	0.406086	0.785566
TC0100002207.mm.2	2010300C02Rik	0	0.103033	0.9689	0.124328	0.776245	0.4975	#NAME?	-0.0775854	0.0224146	-0.187585	0.212415	-0.137585	0.172415	-0.217585	-0.0475854	-0.207585	-0.197585	0.122415	0.462415	0.0824146	0.0224146	0.872415	-0.00758545	-0.0840643	0.107238	0.8978	0.0285692	0.440692	0.6938	135.333	0.082565	0.052565	-0.137435	-0.007435	0.052565	0.362565	0.032565	-0.077435	0.172565	-0.037435	-0.207435	0.082565	-0.087435	0.062565	0.062565	-0.0311764	0.34182	0.819497
TC0100002209.mm.2	Tsga10	0.31034	1.45469	0.2909	0.400538	1.61261	0.1818	-33.3333	0.00305194	0.0730519	0.253052	-0.406948	0.0230519	-0.236948	0.193052	0.463052	0.453052	0.313052	0.853052	0.323052	1.22305	0.683052	0.333052	0.383052	0.189034	0.753501	0.3751	0.516015	2.25181	0.0659	-207.143	0.0933513	-0.226649	0.133351	-0.0266487	-0.356649	0.0833513	-0.756649	0.233351	0.0533513	0.213351	0.383351	0.233351	0.0933513	0.0433513	0.463351	0.135654	0.248618	0.870703
TC0100002210.mm.2	Mitd1	-0.443607	0.599117	0.7047	-0.124328	0.71287	0.5322	68.8073	-0.340821	0.199179	0.289179	-0.250821	-0.930821	-0.470821	-0.380821	0.759179	-0.420821	-0.510821	-0.0108208	-0.470821	-0.650821	-0.880821	-0.660821	-0.340821	0.238787	0.705754	0.4036	-0.137504	0.156892	0.8888	150.505	-0.327088	-0.657088	0.262912	0.452912	0.232912	0.312912	-0.0270878	0.0629122	0.232912	0.142912	0.352912	-0.117088	-0.0170878	0.232912	0.262912	-0.156895	0.254673	0.868114
TC0100002211.mm.2	Lyg2	0.15056	0.008641	0.9968	0.15056	0.0854982	0.9442	0	-0.081603	-0.151603	-0.241603	0.388397	-0.041603	-0.031603	0.038397	0.428397	0.328397	-0.311603	-0.451603	0.378397	0.108397	-0.371603	0.698397	0.178397	0.0285692	0.121019	0.8844	0.263034	0.495529	0.661	-900	-0.555856	-0.265856	0.264144	0.364144	-0.535856	-0.395856	-0.465856	0.0141442	-0.0058558	-0.0158558	-0.415856	-0.165856	-0.475856	-0.235856	-0.195856	-0.0763908	0.0337542	0.984202
TC0100002212.mm.2	Lyg1	0.176323	0.287687	0.8818	-0.15056	0.127261	0.9138	176.23	0.102581	-0.247419	0.262581	-0.177419	0.0725806	0.142581	0.172581	-0.287419	0.132581	-0.0974194	0.192581	0.112581	0.0225806	-0.157419	0.0925806	-0.0774194	0.0143553	0.273925	0.7319	-0.15056	0.421132	0.7057	1090.99	0.377203	-0.0627969	-0.192797	-0.202797	-0.152797	0.177203	-0.0627969	-0.192797	-0.272797	0.0972031	-0.0927969	-0.322797	-0.202797	0.0672031	-0.162797	-0.0197773	0.282441	0.85197
TC0100002213.mm.2	Txndc9	0.823749	3.04576	0.0387	0.765535	2.52288	0.0492	9.09091	-0.158314	-0.0883145	0.341686	-0.158314	-0.0783145	-0.298314	-0.538314	0.0916855	0.611686	0.791686	1.19169	0.521686	0.121686	0.651686	0.691686	0.461686	0.545968	4	0.0014	0.321928	1.44977	0.21	45.6522	-0.0484239	-0.128424	0.0215761	0.141576	0.201576	-0.00842385	0.0415761	0.391576	0.601576	0.471576	0.681576	0.251576	0.371576	0.411576	0.361576	0.29451	1.20045	0.397625
TC0100002214.mm.2	Rev1	-0.263034	0.30883	0.8724	-0.137504	0.0606805	0.9593	45.4545	0.240089	0.0900892	0.0800892	-0.519911	-0.319911	-0.399911	-0.199911	-0.359911	-0.129911	-0.259911	-0.0699108	-0.149911	0.0600892	-0.539911	-0.489911	-0.419911	-0.765535	3.22185	0.0049	-0.807355	1.88273	0.1139	-4.08163	0.120161	-0.139839	0.190161	-0.209839	0.220161	0.0601605	-0.609839	-0.829839	-1.06984	-0.699839	-0.769839	-0.819839	-0.239839	-0.579839	-1.15984	-0.415023	1.50598	0.286439
TC0100002215.mm.2	Aff3	-0.176323	0.0982149	0.9705	-0.250962	1.2636	0.2892	-38.7847	0.0430303	0.22303	-0.45697	0.10303	0.13303	0.92303	0.32303	0.21303	-0.0769697	0.0230303	-0.0369697	-0.20697	0.29303	0.0930303	-0.16697	-0.28697	0.201634	1.10073	0.2181	0.124328	0.135667	0.9042	40	0.124199	-0.00580079	-0.305801	0.144199	0.324199	0.0241992	0.0441992	0.584199	0.374199	0.194199	-0.0558008	0.0541992	0.434199	0.234199	0.0241992	0.19544	0.00107586	0.999376
TC0100002228.mm.2	Lonrf2	-0.238787	0.0470623	0.9851	-0.411426	0.1645	0.8881	-62.6566	0.181139	0.081139	0.151139	-0.518861	-0.00886099	-0.458861	0.291139	-0.218861	-0.098861	-0.128861	-0.098861	0.041139	1.05114	-1.02886	-0.798861	-0.168861	-0.62293	2.18046	0.033	-0.731183	2.36653	0.0551	-13.3869	-0.450661	0.419339	0.109339	-0.230661	0.329339	0.159339	0.249339	-1.09066	-0.450661	-0.320661	-0.870661	-0.310661	-0.150661	-0.880661	-0.640661	-0.311933	1.00445	0.480112
TC0100002229.mm.2	Chst10	-0.0285692	0.136142	0.9553	0.137504	0.242756	0.8379	610	0.0216039	0.0216039	-0.0883961	0.0416039	0.0616039	0.211604	-0.0983961	-0.0883961	0.0616039	-0.0183961	-0.0283961	-0.218396	0.321604	-0.178396	0.301604	0.00160389	0.0143553	0.121191	0.8844	-0.189034	0.837734	0.4555	1328.07	-0.0428418	-0.122842	-0.332842	0.397158	0.217158	0.187158	0.277158	0.0371582	0.327158	-0.462842	-0.222842	0.0571582	-0.332842	-0.0228418	0.0671582	-0.129735	0.611552	0.671715
TC0100002236.mm.2	Tbc1d8	-0.214125	0.817585	0.5873	0.0143553	0.118444	0.9207	107.25	-0.121372	0.198628	-0.201372	0.0886277	-0.221372	-0.331372	0.128628	-0.0613723	-0.481372	-0.301372	-0.121372	-0.0613723	-0.111372	-0.0913723	-0.341372	-0.141372	-0.0285692	0.308211	0.7023	-0.0426443	0.253833	0.82	-48.5437	0.0401335	-0.199866	0.320134	-0.229866	-0.179866	0.150134	0.120134	-0.0698665	-0.279866	-0.0398665	-0.139866	0.0501335	-0.599866	0.180134	0.0601335	-0.263936	0.481134	0.745772
TC0100002237.mm.2	Rnf149	0.250962	0.511449	0.7567	0.62293	1.14813	0.3317	-184.211	0.179044	-0.110956	0.359044	-0.600956	-0.370956	-0.630956	-0.210956	0.0490439	0.189044	0.349044	0.939044	-0.360956	0.699044	0.909044	-0.430956	0.0390439	1.01436	4.90658	0.0002	0.526069	1.48017	0.2009	56.8627	-0.2517	0.0583003	0.1983	-0.0416997	-0.0116997	0.0383003	0.4283	0.9483	1.1183	0.9883	1.9583	1.0783	0.5683	0.5783	0.4483	0.567326	0.719894	0.618576
TC0100002241.mm.2	Creg2	0.0426443	0.0663609	0.9796	0.15056	0.56591	0.6208	-266.667	0.275342	0.0253422	-0.164658	-0.184658	0.00534218	-0.224658	0.105342	0.235342	0.0253422	-0.0546578	-0.104658	0.205342	0.315342	0.105342	0.245342	0.155342	0	0.0696114	0.933	0.124328	0.364014	0.745	#NAME?	0.100286	-0.119714	-0.0197136	0.0302864	-0.00971358	-0.0397136	-0.0697136	-0.0597136	0.0602864	-0.0897136	0.170286	0.170286	-0.129714	0.180286	0.0102864	0.156702	0.377722	0.802457
TC0100002242.mm.2	Rfx8	-0.0285692	0.0410063	0.9878	-0.0143553	0.0835461	0.9457	49.505	0.364676	-0.595324	0.164676	-0.105324	-0.0853235	-0.105324	-0.125324	0.0346765	-0.0453235	-0.0153235	-0.225324	0.0346765	-0.395324	-0.285324	0.144676	0.0646765	-0.0703893	0.190306	0.815	-0.124328	0.266722	0.8116	-73.3945	0.338393	-0.0716065	-0.0316065	-0.311607	0.0783935	0.238393	0.0183935	-0.111607	-0.151607	0.0483935	-0.121607	0.228393	-0.0216065	-0.0916065	-0.0316065	-0.230159	0.408339	0.784936
TC0100002243.mm.2	Gm3646	0.0143553	0.426085	0.8075	-0.0976108	0.525784	0.6445	754.206	0.0890804	0.00908043	0.13908	-0.27092	0.0290804	-0.40092	-0.42092	0.28908	0.18908	0.00908043	0.59908	-0.11092	-0.15092	-0.64092	-0.31092	-0.25092	-0.475085	2.00877	0.0452	0.263034	0.338661	0.7613	171.282	-0.0275553	0.142445	-0.0575553	-0.0675553	0.152445	-0.0475553	-0.0575553	-0.767555	-0.347555	-0.0275553	-0.787555	0.342445	0.312445	-0.167555	0.112445	-0.233444	0.636467	0.657183
TC0100002251.mm.2	Mfsd9	0.0976108	0.436519	0.7984	-0.0426443	0.295935	0.7981	141.609	0.00702083	0.0970208	0.157021	-0.302979	-0.0229792	0.217021	0.00702083	-0.262979	-0.172979	0.417021	-0.0929792	0.607021	0.0370208	-0.0829792	0.677021	-0.0929792	-0.333424	0.550367	0.5037	-0.163499	0.128252	0.9085	48.0769	-0.0286283	0.221372	-0.458628	0.171372	0.231372	-0.128628	-0.448628	0.0113717	-0.0386283	-0.378628	-0.498628	-0.268628	-0.248628	-0.368628	0.151372	0.0197332	0.0305798	0.985862
TC0100002260.mm.2	Tgfbrap1	-0.214125	0.271727	0.8912	-0.201634	0.612432	0.591	5.43478	0.0608883	0.140888	-0.289112	0.0508883	0.210888	0.740888	0.170888	-0.119112	0.220888	-0.259112	-0.599112	0.0308883	-0.369112	0.140888	-0.239112	0.380888	-0.0840643	0.434388	0.5916	-0.176323	0.677988	0.5482	-103.245	0.0225054	0.212505	-0.00749464	-0.267495	0.182505	0.0125054	0.0225054	-0.477495	0.0725054	-0.0174946	-0.157495	-0.277495	0.102505	-0.227495	-0.107495	-0.178011	0.00017549	0.999867
TC0100002261.mm.2	Fhl2	-0.0426443	0.273844	0.8905	-0.941106	4.53018	0.0026	-1545.14	-0.0770258	-0.107026	0.182974	-0.0170258	-0.0770258	-0.187026	-0.0770258	0.0429742	-0.127026	-0.0970258	-0.137026	-0.0770258	-1.32703	-1.34703	-0.697026	-0.697026	-0.263034	1.73049	0.0742	-0.15056	0.59363	0.5973	40.5405	-0.00516943	0.134831	-0.0351694	-0.105169	-0.135169	0.0648306	-0.0251694	-0.285169	-0.375169	-0.245169	-0.295169	0.0248306	-0.0851694	-0.305169	-0.345169	-0.512344	2.46276	0.0859657
TC0100002266.mm.2	Uxs1	0.137504	0.154158	0.9469	-0.124328	0.10408	0.9306	182.569	0.195035	-0.354965	0.375035	-0.364965	0.455035	0.515035	-0.554965	-0.104965	0.545035	-0.0249647	0.225035	-0.464965	-0.224965	0.275035	0.355035	-0.394965	0.0703893	0.0740694	0.928	0.137504	0.286174	0.7986	-100	0.0524559	-0.247544	-0.307544	0.392456	-0.137544	-0.197544	-0.177544	0.122456	-0.117544	-0.437544	0.182456	-0.167544	-0.377544	0.232456	0.142456	0.113943	0.195537	0.897894
TC0100002269.mm.2	Mettl21c	0.0565835	0.121134	0.9619	0.176323	0.254691	0.8291	-225	-0.21757	0.25243	-0.0175704	-0.0575704	-0.17757	0.60243	-0.10757	-0.44757	-0.44757	0.13243	-0.0975704	0.0924296	0.0024296	-0.0075704	0.51243	-0.10757	-0.0143553	0.317314	0.6936	-0.475085	1.7167	0.1438	-2733.81	-0.0900444	-0.0700444	0.199956	-0.0600444	0.459956	-0.0100444	0.409956	-0.110044	-0.290044	-0.0500444	0.0499556	-0.0300444	-0.190044	-0.0700444	0.00995556	-0.204293	0.448211	0.760575
TC0100002271.mm.2	Gm8251	-0.0840643	0.210419	0.9206	0.214125	0.468521	0.6822	382.667	0.119845	-0.0901548	0.0398452	-0.0801548	-0.160155	0.469845	0.149845	-0.370155	0.0698452	-0.0601548	-0.130155	-0.270155	-0.130155	0.0898452	0.419845	0.449845	0.0285692	0.30557	0.7047	-0.238787	0.573489	0.6115	862.712	0.0503565	-0.139644	0.0403565	0.0403565	0.0703565	0.360356	0.160356	0.350356	0.140356	-0.00964351	-0.109644	-0.0696435	-0.0596435	-0.0596435	0.330356	-0.146808	0.24776	0.871056
TC0100002274.mm.2	Mettl21e	-0.344828	0.572189	0.7205	0.505891	0.160962	0.8909	297.556	-0.501664	-0.361664	0.508336	0.128336	0.398336	-0.151664	-0.341664	-0.171664	-1.11166	-1.00166	0.228336	0.148336	-0.641664	0.218336	0.398336	0.298336	0.333424	0.46801	0.5651	0.432959	0.639028	0.5714	-34.6154	-0.36993	-0.0399305	-0.26993	0.51007	-0.22993	0.0400695	-0.15993	0.19007	0.0800695	0.48007	-0.14993	-0.29993	0.31007	0.20007	0.37007	-0.360117	0.176458	0.905915
TC0100002278.mm.2	Col5a2	-0.0703893	0.510323	0.7574	-0.659925	0.672028	0.5558	-670.886	-0.213887	-0.0738866	0.276113	-0.0338866	0.506113	-0.0838866	-0.173887	0.296113	-0.00388658	-0.0338866	-0.333887	-0.853887	-0.653887	0.726113	-0.623887	-0.343887	0.389567	0.603104	0.468	0.250962	0.0484682	0.9651	38.7097	-0.665327	-0.105327	-0.245327	0.674673	-0.185327	-0.0653268	0.494673	0.634673	0.264673	-0.205327	0.114673	0.164673	-0.245327	0.144673	0.114673	-0.181781	0.0882241	0.952667
TC0100002285.mm.2	Slc40a1	-0.790772	1.97062	0.1514	-0.214125	0.222936	0.8488	67.3122	-0.0949372	0.0150628	0.125063	-0.0549372	-0.504937	-0.584937	-0.514937	-0.364937	-1.23494	0.135063	-0.944937	-0.644937	-0.814937	-0.194937	-0.604937	-0.864937	-0.411426	1.52724	0.1062	0.0426443	0.0674248	0.953	112.091	0.00118132	0.421181	-0.248819	-0.288819	-0.378819	-0.0988187	-0.508819	-0.368819	-1.03882	-0.698819	-0.248819	-0.0688187	-0.628819	-0.768819	0.341181	-0.0597277	0.0599743	0.968444
TC0100002287.mm.2	Stk-ps2	0.189034	0.0876716	0.9737	0.214125	0.0989233	0.9339	-14.2857	-0.212804	-0.562804	0.0271964	0.527196	-0.182804	0.697196	-0.372804	-0.172804	-0.472804	0.127196	0.347196	0.0371964	-0.0128036	0.0171964	0.457196	-0.222804	0	0.133772	0.8715	0.0285692	0.18702	0.8652	#NAME?	-0.214143	-0.0541426	0.115857	0.125857	0.665857	-0.334143	0.0258574	0.0858574	-0.0541426	0.315857	-0.144143	0.145857	0.105857	0.485857	0.0958574	0.25811	0.284528	0.85039
TC0100002288.mm.2	Slc39a10	-0.31034	1.1798	0.3988	0.226509	0.718739	0.5283	187.833	0.241331	-0.178669	-0.00866883	-0.0886688	-0.178669	-0.618669	-0.258669	-0.738669	-0.0186688	-0.668669	-0.268669	-0.478669	-0.0286688	-0.328669	-0.298669	-0.158669	-0.422233	1.02965	0.2448	-0.238787	0.324222	0.7723	39.8804	-0.275558	0.154442	0.144442	-0.0655582	-0.445558	-0.305558	0.0244418	-0.835558	-0.565558	-0.245558	0.184442	-0.475558	-0.645558	-0.455558	-0.0155582	0.0904565	0.00699815	0.995839
TC0100002305.mm.2	Nabp1	0.176323	0.634138	0.6858	0.505891	1.67778	0.1658	-223.077	0.0751625	-0.0348375	0.125162	-0.184838	-0.124838	-0.224838	-0.144838	0.00516245	0.0651625	0.285162	0.715162	-0.134838	0.0151625	0.765162	0.545162	0.175162	1.35614	5.02733	0.0002	0.831877	2.95861	0.0213	50	0.243167	0.0231674	-0.156833	-0.146833	0.0431674	0.343167	-0.306833	1.21317	1.54317	1.32317	0.663167	0.783167	0.953167	1.12317	0.493167	0.894106	3.57605	0.017184
TC0100002308.mm.2	Myo1b	-1	3.39794	0.0228	-0.871844	3.30103	0.0144	9.28962	-0.242078	0.0879219	-0.172078	0.267922	-0.0720781	-0.482078	0.287922	-0.252078	-0.952078	-0.562078	-1.19208	-1.06208	-1.36208	-1.25208	-0.762078	-0.762078	-1.47508	5.49894	7.08e-05	-0.992768	3.69897	0.0062	22.3025	0.036589	0.056589	0.146589	-0.273411	0.136589	0.356589	-0.223411	-1.44341	-1.36341	-0.973411	-1.40341	-1.16341	-0.473411	-1.29341	-0.603411	-0.266388	1.10003	0.438203
TC0100002314.mm.2	Gls	0.250962	0.558776	0.7284	0.275007	1.56384	0.1951	-10.5263	0.070022	0.090022	-0.059978	-0.109978	0.100022	-0.589978	-0.209978	-0.079978	-0.179978	0.190022	0.570022	0.340022	0.830022	0.100022	0.130022	0.150022	0.604071	4.28735	0.0007	0.298658	2.11351	0.0815	55.7692	0.000757993	0.100758	-0.099242	-0.00924201	-0.369242	-0.109242	-0.069242	0.630758	0.630758	0.570758	0.540758	0.260758	0.160758	0.310758	-0.00924201	0.713426	3.45516	0.0204834
TC0100002319.mm.2	Nab1	-0.0703893	0.171533	0.9391	0	0.328457	0.7759	100	0.144079	0.0240785	-0.315921	0.104079	0.354079	-0.735921	0.0140785	-0.145921	-0.125921	-0.615921	0.0940785	0.154079	0.0240785	-0.0859215	-1.09592	-0.135921	0.344828	1.15058	0.2001	0.0565835	0.264401	0.8122	85.1852	-0.293691	-0.113691	-0.003691	0.336309	-0.223691	-0.133691	-0.103691	0.286309	0.286309	0.276309	0.286309	-0.383691	-0.223691	0.366309	0.046309	0.187761	1.03565	0.465967
TC0100002324.mm.2	Mfsd6	-0.782409	0.89279	0.5437	-0.941106	1.75449	0.1487	-14.4676	0.180541	0.0305414	-0.279459	0.0305414	0.750541	-0.459459	0.480541	-0.399459	-0.689459	-0.799459	-0.679459	-0.309459	0.240541	-0.619459	-2.19946	-1.05946	1.88753	6.85699	6.01e-06	0.9855	2.16115	0.0762	63.7037	-0.448533	-0.318533	0.271467	0.331467	-0.338533	-0.238533	0.511467	1.60147	1.73147	2.02147	2.01147	0.481467	0.421467	0.911467	0.981467	1.1488	2.69968	0.0612428
TC0100002327.mm.2	Inpp1	-0.495695	1.57675	0.2517	-0.275007	0.707744	0.5356	40.3145	-0.106803	0.143197	0.0631967	-0.116803	-0.416803	-0.376803	0.153197	-0.0268033	-0.646803	-0.116803	-0.326803	-1.0468	-0.686803	-0.216803	-0.836803	-0.106803	-0.594549	2.05061	0.0418	-0.411426	1.22695	0.2815	26.5369	-0.141564	0.298436	0.198436	-0.481564	-0.141564	0.178436	0.188436	-0.371564	-0.791564	-0.381564	-0.811564	-0.291564	-0.0515643	-0.751564	-0.241564	-0.458702	1.06556	0.454065
TC0100002330.mm.2	1700019D03Rik	-0.713696	2.23657	0.1109	-0.739848	2.56864	0.0457	-2.80689	-0.41198	0.13802	0.21802	-0.0219805	-0.35198	-0.59198	-0.17198	-0.0619805	-0.29198	-0.82198	-0.38198	-1.24198	-1.05198	-0.98198	-1.23198	-0.88198	0.124328	0.0267336	0.9738	-0.782409	1.26201	0.2683	565.116	-0.442025	-0.452025	0.427975	0.247975	-0.402025	0.137975	0.227975	-0.622025	-0.0020249	0.307975	0.0079751	-1.39202	-0.142025	-0.942025	-0.142025	-0.281124	0.603079	0.676916
TC0100002331.mm.2	1700019A02Rik	-0.925999	1.25259	0.3665	-0.263034	0.512862	0.6527	64.8148	-0.08653	0.06347	0.06347	-0.04653	-0.36653	0.36347	-0.00652997	-0.50653	-0.75653	-0.87653	0.50347	-1.20653	-0.43653	-0.62653	-0.22653	-0.41653	0.137504	0.300422	0.7088	-0.111031	0.505985	0.6551	174.074	-0.540738	-0.120738	0.589262	-0.170738	0.269262	-0.0407385	0.0192615	-0.800738	0.0992615	-0.250738	0.0992615	-0.100738	-0.130738	-0.300738	-0.100738	0.000784613	6.56703e-05	0.999978
TC0100002332.mm.2	Pms1	-0.333424	1.23582	0.3738	-0.201634	0.635824	0.5777	36.7893	0.237665	-0.142335	0.0476648	-0.182335	0.177665	-0.482335	-0.282335	-0.172335	-0.232335	-0.482335	-0.0723352	-0.882335	-0.182335	-0.752335	-0.302335	-0.522335	-1.20163	5.86967	3.56e-05	-0.83996	4	0.005	21.9166	0.269003	-0.0909965	0.0390035	-0.270997	-0.100997	0.0890035	0.259003	-1.491	-1.301	-1.161	-0.800997	-0.850997	-0.620997	-0.610997	-1.011	-0.281105	0.672822	0.64061
TC0100002333.mm.2	Asnsd1	0.263034	1.28483	0.3545	0.0976108	0.458171	0.6868	65	0.134424	-0.215576	0.294424	-0.295576	-0.175576	0.0644244	-0.415576	0.0144244	0.164424	0.284424	0.644424	0.254424	-0.00557562	0.0244244	0.114424	0.00442438	-0.0976108	0.133181	0.8721	0.163499	0.100782	0.9284	283.429	0.178402	0.218402	-0.101598	-0.371598	-0.291598	0.108402	-0.271598	-0.011598	-0.111598	-0.071598	-0.071598	-0.071598	-0.181598	0.018402	-0.201598	0.100678	0.183293	0.90388
TC0100002335.mm.2	Dnah7a	0.124328	0.308211	0.8724	0.389567	0.554863	0.6266	-244.444	-0.18651	0.21349	-0.56651	0.36349	0.10349	0.50349	-0.00651045	-0.0965104	0.0134896	-0.19651	0.19349	0.45349	0.56349	0.25349	0.72349	-0.00651045	0.250962	0.869345	0.3146	-0.15056	0.0324988	0.977	152.157	0.160246	-0.179754	-0.219754	0.190246	0.360246	0.240246	-0.00975446	0.0102455	0.390246	0.370246	0.140246	0.000245536	0.0902455	0.550246	0.100246	0.0364513	0.0491255	0.975519
TC0100002337.mm.2	Stk17b	-0.214125	0.473015	0.7771	-0.176323	0.466355	0.6835	16.5929	-0.0555285	0.00447151	0.0544715	-0.00552849	-0.155528	-1.00553	-0.325528	0.274472	-0.535528	-0.325528	-0.105528	0.0444715	-0.515528	-0.265528	-0.945528	-0.375528	0.378512	0.344381	0.6692	0.0285692	0.0191334	0.9863	93.3333	-0.321846	-0.181846	-0.371846	0.628154	-0.471846	0.0781544	0.298154	0.148154	0.308154	0.0081544	-0.0918456	0.0781544	0.0881544	0.0381544	-0.281846	-0.30279	0.308711	0.837921
TC0100002338.mm.2	Hecw2	0.731183	1.47886	0.2839	0.333424	1.1343	0.3365	60.6061	-0.338428	0.481572	0.321572	-0.828428	0.441572	-1.07843	0.391572	0.131572	0.721572	0.651572	0.701572	0.451572	0.621572	0.751572	0.261572	0.611572	0.111031	0.296451	0.7126	0.238787	0.403843	0.7174	-125	0.276548	0.156548	-0.083452	-0.453452	0.116548	0.766548	-0.353452	0.046548	0.246548	0.346548	-0.123452	0.346548	0.846548	0.466548	-0.073452	0.257661	0.520932	0.721208
TC0100002348.mm.2	Gtf3c3	0.214125	0.384576	0.83	0.367371	1.04624	0.3732	-81.25	0.131269	-0.248731	0.341269	-0.328731	0.131269	-0.688731	-0.498731	0.211269	-0.028731	0.121269	0.261269	0.251269	0.191269	0.331269	-0.00873102	0.131269	0.367371	1.02872	0.2451	0.422233	2.03152	0.0914	-17.2414	-0.0309542	0.249046	-0.120954	-0.130954	-0.500954	-0.240954	-0.310954	0.00904579	0.259046	0.229046	0.339046	0.0690458	0.159046	0.0690458	-0.140954	0.141777	0.182253	0.904301
TC0100002349.mm.2	Pgap1	-0.485427	0.962175	0.5039	-0.604071	1.70333	0.1599	-19.7368	0.0791438	-0.000856226	-0.0508562	-0.0308562	1.19914	-0.210856	0.0591438	-0.100856	-0.300856	-0.980856	-0.130856	-0.660856	0.219144	-1.02086	-0.960856	-0.430856	-1.20163	5.48413	7.26e-05	-0.214125	0.639028	0.5714	75.5968	-0.258592	-0.158592	0.161408	0.201408	-0.488592	-0.558592	-0.398592	-1.31859	-1.15859	-1.18859	-0.818592	-0.408592	-1.04859	-0.878592	-0.468592	-0.115366	0.442493	0.764264
TC0100002350.mm.2	Ankrd44	-0.584963	0.77237	0.6091	-0.321928	0.502517	0.6591	40	-0.575201	0.134799	0.0647992	0.244799	0.324799	-0.765201	0.474799	-0.265201	-0.885201	0.0847992	-0.395201	-0.505201	-0.485201	-0.0952008	-0.625201	-0.165201	-0.526069	2.69897	0.0125	-0.238787	1.50724	0.1934	50.077	-0.187177	-0.0171773	-0.0371773	0.212823	0.152823	-0.287177	-0.187177	-0.267177	-0.937177	-0.457177	-0.637177	-0.457177	-0.757177	-0.447177	-0.357177	-0.10032	0.2942	0.84578
TC0100002353.mm.2	Sf3b1	-0.201634	0.374893	0.8351	0.214125	1.25727	0.2916	222.667	-0.144835	0.175165	0.0951654	-0.154835	-0.174835	-0.914835	-0.264835	-0.0748346	-0.264835	-0.154835	0.0751654	-0.324835	0.245165	0.205165	-0.204835	-0.104835	-0.226509	1.33536	0.1471	0.0426443	0.0821795	0.9415	120.647	-0.0387166	-0.0787166	0.0612834	0.0512834	-0.0187166	0.111283	-0.0287166	-0.138717	-0.438717	-0.0887166	-0.288717	-0.0287166	-0.128717	0.0712834	0.0612834	0.0930652	0.162803	0.912153
TC0100002354.mm.2	Hspd1	0.526069	2.07572	0.1341	0.0565835	0.0122444	0.9915	90.9091	0.148351	-0.221649	0.0783515	-0.0316485	-0.00164851	-0.241649	-0.301649	0.318351	0.528351	0.428351	0.648351	0.588351	-0.0116485	0.388351	-0.461649	-0.111649	0.400538	2.49485	0.0184	0.298658	1.74715	0.138	28.125	-0.0534306	0.166569	-0.0634306	-0.0634306	-0.213431	-0.283431	-0.0734306	0.246569	0.356569	0.336569	0.516569	0.0765694	0.0565694	0.116569	0.196569	0.511416	3.12704	0.0338248
TC0100002356.mm.2	Rftn2	-0.790772	1.36251	0.3222	-0.748461	1.42366	0.2373	4.07697	0.27913	-0.0308704	0.25913	-0.71087	0.54913	0.36913	0.13913	-0.70087	-0.31087	-0.60087	-0.89087	-0.65087	-0.49087	-0.73087	-0.40087	-0.36087	-0.111031	0.986741	0.2615	-0.111031	0.623606	0.58	0	-0.326017	-0.116017	-0.266017	0.533983	-0.356017	-0.306017	0.153983	-0.326017	-0.356017	-0.336017	-0.366017	-0.516017	-0.116017	-0.606017	-0.386017	-0.22605	0.725029	0.615534
TC0100002357.mm.2	Boll	0.0565835	0.088576	0.9729	-0.15056	0.107516	0.9292	347.748	-0.0967312	-0.226731	-0.0867312	0.343269	-0.216731	-0.0267312	-0.116731	0.0432688	0.0532688	-0.346731	-0.216731	0.283269	0.173269	-0.196731	-0.286731	-0.206731	0.0703893	0.0471107	0.9542	0.214125	0.0450824	0.9674	-220	-0.0233904	-0.34339	0.53661	-0.36339	-0.14339	0.66661	-0.21339	-0.31339	-0.0433904	-0.25339	0.29661	-0.0433904	0.0966096	0.50661	-0.28339	-0.170842	0.337488	0.822269
TC0100002364.mm.2	Hsfy2	0.422233	0.541362	0.7395	0.321928	0.100891	0.9322	26.4706	-0.0867754	-0.256775	0.363225	-0.0967754	-0.186775	0.843225	-0.146775	0.0932246	-0.206775	0.703225	0.753225	-0.126775	0.0132246	0.573225	-0.196775	0.513225	-0.0143553	0.574466	0.4868	-0.321928	0.465339	0.6787	-1920	-0.180535	0.429465	-0.170535	-0.180535	0.109465	-0.350535	-0.0305345	-0.110535	-0.0705345	-0.270535	-0.460535	-0.540535	-0.280535	0.149465	-0.430535	-0.0311566	0.357667	0.812779
TC0100002365.mm.2	Satb2	0.0143553	0.0722704	0.9778	-0.176323	0.978811	0.3996	1250.44	-0.0246796	-0.14468	-0.29468	0.37532	0.23532	0.72532	0.13532	0.0853204	-0.15468	-0.14468	-0.0146796	0.0653204	0.40532	-0.63468	-0.0346796	-0.0246796	-0.0976108	0.521578	0.5249	-0.226509	0.775985	0.4906	-122.1	-0.095712	-0.165712	-0.235712	0.404288	0.234288	0.144288	-0.055712	0.094288	-0.165712	-0.315712	-0.305712	-0.105712	-0.105712	-0.075712	-0.175712	0.00272124	0.0692202	0.964561
TC0100002371.mm.2	Tyw5	0.275007	0.750802	0.6224	0.464668	0.633204	0.5785	-80.9524	0.139914	-0.170086	0.179914	-0.190086	-0.0900856	-1.02009	-0.0900856	0.789914	-0.0100856	0.529914	1.32991	0.0799144	0.429914	0.899914	-0.330086	0.309914	0.389567	1.18709	0.1886	0.214125	0.272377	0.8075	48.3871	-0.380501	-0.270501	0.239499	0.289499	-0.100501	-0.300501	0.0894987	-0.0605013	0.329499	0.399499	1.0295	-0.470501	-0.0305013	0.279499	0.449499	0.823569	2.67599	0.0631902
TC0100002376.mm.2	Kctd18	-0.263034	0.499764	0.7633	0.226509	0.370794	0.7471	202	0.0257041	0.0257041	0.0657041	-0.124296	-0.124296	-0.454296	-0.584296	-0.214296	0.0557041	0.295704	-0.484296	-0.764296	-0.0542959	0.135704	-0.574296	-0.184296	0.124328	0.0449379	0.9557	0.0976108	0.151626	0.8929	22.2222	0.459426	-0.110574	-0.250574	-0.220574	-0.030574	-0.060574	-0.150574	-0.060574	-0.030574	-0.140574	0.199426	-0.010574	0.139426	-0.240574	0.029426	0.327674	1.60554	0.257613
TC0100002381.mm.2	Clk1	0.201634	0.396856	0.8234	1.12433	1.81531	0.1366	-686.667	-0.725304	0.294696	0.554696	-0.515304	-1.1553	-1.2453	-0.355304	0.144696	-0.345304	0.284696	1.0047	-0.105304	0.614696	0.404696	-0.145304	0.354696	0.263034	0.160773	0.8443	0.137504	0.0668672	0.9532	50	-0.596268	-0.296268	0.673732	-0.106268	-0.476268	-0.906268	0.383732	-0.166268	-0.126268	0.183732	0.203732	-0.206268	-0.376268	-0.206268	-0.746268	-0.452225	1.0216	0.471828
TC0100002382.mm.2	Ppil3	0.226509	0.968996	0.4995	0.137504	0.0917295	0.9389	41.1765	0.110472	-0.0495282	0.340472	-0.539528	-0.0195282	0.180472	-0.389528	-0.239528	0.420472	0.0604718	0.820472	0.0204718	0.0504718	0.0204718	-0.319528	-0.00952819	0.275007	1.49894	0.1121	0.367371	1.62893	0.1633	-38.0952	0.064936	-0.175064	0.144936	-0.055064	0.084936	-0.045064	-0.175064	0.224936	0.414936	0.314936	0.144936	0.394936	0.404936	0.064936	0.254936	0.155082	0.299577	0.843128
TC0100002383.mm.2	Orc2	0.15056	0.654234	0.6759	-0.0565835	0.077586	0.9492	134.965	0.0810922	0.0410922	0.351092	-0.648908	0.681092	0.141092	-0.248908	0.421092	0.461092	0.0910922	0.791092	-0.228908	0.231092	0.461092	0.201092	-0.0989078	0.464668	2.09151	0.0386	-0.214125	0.328179	0.7691	136.298	-0.219837	0.0401634	-0.209837	0.320163	0.220163	0.0401634	-0.0998366	0.380163	0.460163	0.400163	0.400163	-0.0998366	-0.209837	0.270163	-0.199837	0.558993	1.61444	0.254746
TC0100002385.mm.2	Fam126b	-0.189034	0.404504	0.818	0.356144	0.697453	0.541	328	-0.154564	0.0854356	-0.344564	0.325436	-0.184564	0.295436	-0.0245644	-0.204564	-0.194564	-0.494564	0.195436	-0.234564	0.345436	0.175436	0.285436	0.0654356	-0.765535	1.83565	0.0617	-0.367371	0.124418	0.9119	45.4042	0.183962	0.0439623	0.233962	-0.606038	-0.00603774	0.0539623	-0.596038	-0.766038	-0.796038	-0.246038	-0.496038	-0.286038	-0.336038	-0.416038	0.0239623	0.249558	0.394871	0.792273
TC0100002388.mm.2	Als2cr12	0.111031	0.154344	0.9469	0.650765	1.30803	0.2742	-612.5	0.0477695	-0.18223	-0.0922305	0.19777	-0.33223	-0.23223	-0.0922305	0.28777	0.40777	-0.34223	0.20777	0.00776951	-0.0922305	0.37777	0.55777	0.45777	0.0840643	0.226945	0.7782	0.250962	0.419759	0.7064	-216.667	-0.081616	0.168384	-0.511616	0.298384	0.248384	0.528384	0.108384	0.388384	0.068384	-0.261616	0.178384	0.208384	-0.061616	1.07838	0.858384	-0.279554	0.631514	0.659816
TC0100002392.mm.2	Trak2	0.485427	0.803271	0.5942	-0.555816	1.78252	0.143	179.932	-0.0646618	-0.254662	-0.244662	0.445338	0.575338	0.735338	0.185338	0.185338	0.675338	0.135338	-0.144662	0.485338	-0.394662	0.0753382	-0.264662	-0.0246618	-0.176323	1.09909	0.2187	-0.565597	2.16749	0.0752	-181.913	-0.0558972	0.144103	-0.285897	0.154103	0.0541028	0.0941028	-0.175897	-0.105897	-0.0558972	-0.225897	-0.815897	-0.655897	-0.515897	-0.475897	-0.485897	0.0250189	0.362719	0.810196
TC0100002393.mm.2	Als2cr11	-0.0285692	0.10785	0.967	0.0976108	0.287603	0.8052	457	0.091205	-0.018795	-0.078795	0.00120496	-0.078795	0.871205	0.201205	-0.558795	0.381205	-0.028795	-0.058795	-0.038795	0.611205	0.181205	0.231205	0.041205	0.189034	0.473144	0.561	0.0840643	0.0951222	0.9326	57.1429	0.20216	-0.27784	-0.16784	0.18216	-0.0378401	0.28216	0.57216	0.0521599	0.29216	0.66216	-0.27784	0.38216	0.43216	0.25216	-0.20784	0.0930287	0.242634	0.874421
TC0100002394.mm.2	Als2cr11	0.137504	0.363111	0.8429	-0.0976108	0.104246	0.9306	165.421	-0.101777	0.208223	-0.151777	0.0182226	0.00822257	-0.00177743	0.128223	-0.171777	0.328223	-0.0217774	-0.0417774	0.198223	0.198223	-0.231777	-0.131777	-0.0417774	-0.124328	0.609241	0.4636	-0.0703893	0.0317506	0.9775	42.328	0.193989	0.313989	-0.266011	-0.356011	-0.026011	0.143989	-0.146011	-0.066011	-0.056011	-0.516011	-0.256011	-0.106011	-0.186011	0.213989	-0.026011	-0.310561	0.585469	0.685243
TC0100002395.mm.2	Tmem237	0.163499	0.191316	0.9302	0.263034	0.951947	0.4112	-66.6667	-0.0626042	0.137396	-0.0826042	-0.00260419	-0.392604	-0.162604	0.0273958	-0.0626042	-0.362604	0.107396	0.437396	0.117396	0.0873958	0.347396	0.217396	-0.0826042	0.226509	1.04335	0.2396	-0.0976108	0.26584	0.8116	138.483	0.0391153	0.229115	-0.440885	0.0891153	0.0891153	0.0291153	0.149115	0.309115	0.359115	0.139115	0.489115	0.889115	-0.0108847	0.0991153	-0.100885	0.192841	0.638051	0.656808
TC0100002405.mm.2	Sumo1	0.298658	0.732594	0.6335	0.124328	0.256098	0.8282	60.8696	0.273108	-0.146892	0.133108	-0.336892	-0.416892	-0.486892	-0.566892	0.0831076	0.283108	0.283108	0.813108	-0.206892	0.263108	-0.426892	-0.306892	-0.366892	-0.298658	0.977984	0.2649	0.0565835	0.0368263	0.9743	121.391	0.2349	0.1149	-0.0450999	-0.3751	-0.0350999	-0.0250999	-0.0650999	-0.2251	-0.6351	-0.2951	0.0449001	0.0749001	-0.0150999	0.0149001	-0.1851	-0.158867	0.438634	0.766263
TC0100002409.mm.2	Ica1l	0.0426443	0.184422	0.9328	-0.773996	1.25337	0.2924	1484.02	0.176592	-0.0534078	-0.323408	0.146592	0.716592	0.836592	-0.453408	-0.203408	-0.213408	-0.123408	0.266592	0.536592	0.216592	-0.523408	-0.453408	-0.663408	-0.0143553	0.090658	0.9135	-0.275007	0.61261	0.5873	-1652.89	0.0742064	-0.135794	0.164206	-0.125794	0.174206	0.624206	-0.235794	-0.0657936	0.0242064	-0.195794	0.0842064	0.224206	-0.0557936	-0.175794	-0.0657936	-0.263629	0.586056	0.68493
TC0100002411.mm.2	Wdr12	1.51096	3.09691	0.0357	0.62293	0.990124	0.3947	70.8108	-0.196043	-0.426043	0.643957	-0.286043	-0.306043	-0.426043	-0.436043	0.183957	1.38396	1.08396	1.68396	0.493957	0.303957	0.973957	0.153957	-0.336043	0.773996	4.49214	0.0005	0.85599	5.02503	0.0008	-14.0845	-0.274132	0.155868	-0.014132	0.095868	-0.434132	-0.264132	-0.344132	0.405868	0.775868	0.795868	0.945868	0.655868	0.495868	0.465868	0.535868	0.855067	4.11338	0.00770437
TC0100002413.mm.2	Raph1	-0.356144	0.789414	0.6003	0.0143553	0.428408	0.7082	104.571	-0.141606	0.0883937	-0.261606	0.258394	0.498394	-0.551606	0.328394	0.178394	-0.281606	-0.461606	-0.801606	-0.0116063	0.908394	0.338394	-0.201606	0.348394	-0.731183	4	0.0012	0.422233	0.812479	0.4693	185.515	-0.199115	-0.019115	0.190885	0.00088501	-0.459115	0.140885	-0.389115	-0.789115	-0.649115	-0.799115	-0.699115	-0.109115	-0.219115	0.140885	0.170885	-0.290849	0.568966	0.694698
TC0100002442.mm.2	Ino80d	-0.748461	1.17393	0.401	0.669027	0.410497	0.7204	245.765	0.116011	0.166011	-0.863989	0.316011	-0.00398947	-0.313989	0.426011	-0.823989	-0.533989	-0.653989	-1.59399	-0.463989	0.646011	0.166011	-0.963989	0.786011	-0.536053	3.22185	0.0045	-0.669027	2.69897	0.0325	-19.5667	-0.0604	-0.2504	0.0396	0.2296	-0.3604	0.0496	0.1196	-0.6404	-0.9304	-0.4804	-0.4604	-0.6004	-0.8004	-0.5804	-0.5804	0.0210163	0.0991942	0.946981
TC0100002445.mm.2	Ndufs1	0.0976108	0.181444	0.9338	0.286881	0.0736061	0.951	-214.286	0.113272	-0.0167282	-0.0767282	-0.0267282	-0.206728	-0.436728	-0.286728	0.233272	-0.596728	-0.0167282	0.193272	0.0532718	0.0232718	-0.536728	-0.0267282	0.0132718	-0.650765	4.9393	0.0002	-0.286881	1.6925	0.1493	50.3307	0.0888316	-0.00116843	-0.0211684	-0.0711684	0.0488316	-0.101168	-0.0511684	-0.551168	-0.641168	-0.681168	-0.661168	-0.161168	-0.301168	-0.371168	-0.441168	-0.355752	1.6852	0.232543
TC0100002446.mm.2	Gpr1	0.0976108	0.141463	0.9539	0.505891	1.14026	0.334	-500	0.222059	-0.107941	0.142059	-0.317941	0.262059	0.172059	0.0420585	0.0820585	-0.0579415	0.152059	0.0820585	0.112059	-0.237941	0.652059	1.37206	0.632059	0	0.546682	0.5057	-0.111031	0.0388638	0.9725	inf	0.402748	-0.147252	-0.187252	-0.157252	-0.0672524	-0.0672524	0.0127476	-0.0472524	-0.177252	-0.377252	-0.157252	0.312748	-0.157252	-0.147252	-0.237252	-0.328561	0.497414	0.735439
TC0100002456.mm.2	Dytn	-0.0285692	0.144299	0.9529	-0.15056	0.107738	0.9292	-405.405	-0.109956	0.240044	-0.0599559	-0.0999559	0.170044	0.370044	0.110044	0.140044	-0.0999559	-0.149956	0.0800441	-0.0999559	-0.0499559	-0.0599559	0.650044	0.0700441	-0.111031	0.690796	0.412	-0.0703893	0.059633	0.9585	35.7143	-0.0689991	-0.228999	0.211001	0.0510009	-0.128999	-0.0989991	-0.0589991	-0.178999	-0.0889991	0.0210009	-0.548999	-0.108999	-0.308999	-0.218999	0.161001	-0.197267	0.292159	0.847275
TC0100002457.mm.2	Mdh1b	0.400538	0.529884	0.7463	-0.0426443	0.129421	0.9132	109.102	-0.153818	-0.193818	0.046182	0.256182	-0.223818	0.156182	-0.293818	-0.00381802	-0.303818	0.246182	0.376182	0.466182	-0.123818	-0.233818	0.356182	-0.103818	0.226509	0.0758241	0.9262	0.0143553	0.0882034	0.9373	94.1176	0.494654	-0.085346	-0.215346	-0.345346	-0.025346	-0.125346	-0.135346	0.084654	-0.115346	0.014654	0.004654	0.094654	-0.505346	0.124654	-0.275346	-0.218691	1.00626	0.479054
TC0100002458.mm.2	4933402D24Rik	-0.263034	0.0202696	0.9949	0.0285692	0.592779	0.603	112	0.206829	0.0168294	-0.373171	0.0868294	-0.0931706	0.246829	-0.313171	0.176829	-0.113171	0.426829	-0.123171	-0.303171	-0.0931706	0.146829	0.996829	0.0768294	-0.15056	0.055468	0.9467	0.0565835	0.116963	0.9176	140.364	-0.364311	0.165689	0.115689	0.0256892	-0.0243108	0.175689	-0.0643108	-0.0643108	-0.284311	0.235689	-0.0443108	-0.274311	0.145689	0.115689	-0.0643108	-0.0119951	0.0679398	0.965573
TC0100002461.mm.2	Klf7	0.15056	0.0282141	0.9911	-0.0976108	0.147947	0.8995	159.473	-0.276185	0.0438146	-0.406185	0.473815	0.203815	0.103815	0.313815	0.0138146	0.353815	-0.0561854	-0.546185	0.173815	-0.186185	0.283815	-0.416185	0.593815	-0.584963	2.02228	0.0441	-0.847997	2.60206	0.038	-33.3333	-0.294764	-0.0747639	-0.0647639	0.355236	-0.474764	-0.164764	0.285236	-0.794764	-0.834764	-0.574764	-0.294764	-1.06476	-1.30476	-0.894764	-0.394764	0.00898735	0.168148	0.910269
TC0100002468.mm.2	Mettl21a	0.214125	0.526367	0.7484	0.286881	0.995249	0.393	-37.5	0.115392	-0.0646084	0.0953916	-0.164608	-0.184608	-0.654608	-0.484608	-0.214608	-0.324608	0.275392	0.655392	0.175392	-0.0646084	0.125392	-0.204608	-0.0846084	0	0.0762898	0.9259	0.344828	0.745452	0.5087	#NAME?	0.0156146	-0.124385	0.0756146	0.0256146	0.0456146	-0.424385	-0.374385	0.0256146	-0.234385	0.0956146	0.00561464	-0.184385	-0.0443854	-0.0743854	0.0456146	0.0576139	0.0282554	0.986626
TC0100002470.mm.2	Fzd5	-0.124328	0.410721	0.8143	0.0426443	0.0526153	0.9656	136.333	-0.184791	-0.294791	0.315209	0.0852089	-0.214791	-0.0947911	0.105209	0.0552089	-0.164791	-0.164791	-0.394791	-0.00479108	-0.424791	-0.124791	0.175209	0.325209	-0.956057	4.0381	0.0011	-0.575312	1.18642	0.2968	32.1291	-0.267299	0.342701	-0.327299	0.142701	-0.447299	-0.347299	-0.177299	-0.787299	-1.1573	-1.3573	-0.747299	-0.807299	-0.957299	-0.947299	-0.227299	-0.136871	0.358392	0.812665
TC0100002471.mm.2	Plekhm3	-0.464668	2.11351	0.1286	-0.250962	1.27572	0.2844	42.0168	0.00439884	-0.0456012	0.0643988	-0.0256012	0.0243988	-0.0256012	-0.265601	0.134399	-0.445601	-0.575601	-0.505601	-0.265601	-0.285601	-0.185601	-0.645601	-0.245601	-0.0285692	0.0493431	0.9525	0.0703893	0.244583	0.8265	355	-0.159771	0.260229	-0.259771	0.100229	0.060229	-0.459771	-0.209771	0.090229	-0.329771	-0.219771	0.320229	-0.149771	-0.109771	0.190229	-0.319771	-0.00617305	0.0832186	0.95561
TC0100002475.mm.2	Akr1cl	0.344828	0.715795	0.6412	0.124328	0.0112627	0.9925	66.6667	0.308511	-0.0514885	-0.0214885	-0.301489	-0.451489	-0.151489	-0.0014885	0.138511	-0.211489	0.498511	0.0685115	1.05851	-0.151489	0.318511	0.218511	-0.801489	-0.536053	0.527244	0.5204	-0.0285692	0.128836	0.908	93.6819	0.235548	-0.544452	0.0855482	0.105548	-0.364452	0.0255482	-0.254452	0.235548	-0.314452	-0.474452	-0.414452	0.0955482	-0.664452	-0.184452	-0.334452	-0.00395477	0.27821	0.85488
TC0100002476.mm.2	Cryge	-0.0703893	0.410497	0.8145	0.238787	0.813609	0.4776	478	0.218607	-0.0913931	-0.0313931	-0.121393	-0.0513931	0.418607	-0.0613931	-0.431393	-0.291393	-0.0913931	-0.201393	-0.0313931	0.218607	0.148607	0.348607	0.158607	0.0285692	0.352617	0.6612	0.124328	0.0828622	0.9412	-350	0.0811766	-0.178823	0.0811766	0.00117661	0.111177	0.601177	0.0611766	-0.0588234	0.0911766	0.0911766	0.301177	0.301177	0.441177	0.0511766	0.111177	-0.267158	0.900726	0.530691
TC0100002477.mm.2	Crygd	-0.0976108	0.211407	0.9204	0.333424	0.0315171	0.9787	497.429	0.102277	0.0622773	-0.0577227	-0.117723	-0.117723	1.16228	-0.0977227	-0.337723	-0.0377227	-0.287723	-0.157723	-0.0377227	0.322277	-0.147723	0.252277	0.0922773	-0.0143553	0.0271494	0.9736	-0.124328	0.287856	0.7973	-733.945	0.12558	-0.0544198	0.0755802	-0.16442	0.0855802	0.33558	0.21558	-0.0744198	-0.0244198	0.0255802	0.0155802	0.0655802	0.0755802	0.27558	0.12558	-0.283985	0.495015	0.736619
TC0100002478.mm.2	Crygc	-0.15056	0.0510494	0.9836	0.0285692	0.0172314	0.9884	120.182	0.114854	0.024854	-0.305146	0.124854	-0.215146	0.304854	-0.125146	-0.225146	-0.135146	0.254854	-0.025146	-0.045146	-0.115146	-0.205146	0.244854	-0.155146	-0.0703893	0.239804	0.7652	0.176323	0.921543	0.4143	373	0.0544369	-0.0555631	0.0144369	-0.0155631	-0.0355631	-0.0755631	-0.0355631	-0.155563	0.0444369	-0.00556314	-0.145563	0.0444369	-0.0555631	0.384437	0.234437	-0.141564	0.257619	0.866671
TC0100002479.mm.2	Crygb	-0.298658	0.233364	0.9131	0.333424	0.840433	0.4645	239.043	0.343251	0.0532507	-0.576749	0.0332507	0.0732507	-0.896749	-0.396749	-0.586749	-0.256749	-0.146749	0.0932507	-0.316749	-0.126749	-0.266749	-0.166749	0.0632507	0.0976108	0.237471	0.7674	0.124328	0.771343	0.4929	-28.5714	0.204537	-0.155463	0.0645373	-0.145463	-0.165463	-0.0454627	-0.205463	-0.0554627	0.494537	0.164537	-0.245463	-0.0854627	-0.0654627	0.594537	0.0645373	-0.447432	0.54271	0.708945
TC0100002481.mm.2	Idh1	-0.389567	0.873219	0.5547	-0.0840643	0.179733	0.8789	76.0803	-0.132791	0.0472093	0.107209	-0.0327907	-0.252791	-0.682791	-0.422791	0.297209	-1.15279	0.0472093	0.0572093	-0.712791	-0.672791	0.157209	-0.242791	-0.802791	-0.111031	0.37059	0.645	0.238787	0.643401	0.5691	343	0.129638	0.249638	-0.190362	-0.250362	0.329638	-0.0403617	-0.500362	-0.190362	0.0796383	-0.0703617	-0.440362	0.219638	0.0696383	0.199638	0.159638	-0.553777	0.673339	0.640409
TC0100002488.mm.2	Kansl1l	-0.298658	0.941574	0.5142	-0.526069	0.78357	0.4935	-63.4058	0.340095	-0.129905	0.0800953	-0.389905	0.380095	-0.0399047	0.170095	-0.519905	-0.429905	-1.1799	-0.289905	-0.239905	0.410095	-1.2299	-0.569905	-0.379905	-1.13093	6.4168	1.29e-05	-0.765535	3.1549	0.0159	24.2215	-0.136503	-0.136503	0.293497	-0.0665032	0.0334968	-0.166503	-0.616503	-1.3865	-1.2765	-1.2065	-1.0065	-0.986503	-0.926503	-1.0365	-0.746503	-0.593539	2.48744	0.0829999
TC0100002495.mm.2	Acadl	0.214125	0.582694	0.7151	0.411426	0.748849	0.5127	-106.25	0.066299	0.046299	-0.043701	-0.073701	-0.303701	-0.273701	-0.043701	0.136299	0.026299	0.366299	0.266299	0.156299	0.466299	0.256299	-0.383701	0.186299	0.124328	0.697236	0.4086	0.0840643	0.581865	0.6059	33.3333	0.0755689	-0.0244311	0.0555689	-0.114431	0.0855689	-0.0744311	0.0955689	0.105569	0.0655689	0.175569	0.175569	0.115569	0.175569	0.155569	0.175569	-0.0124156	0.0554428	0.970981
TC0100002497.mm.2	Myl1	0.15056	0.409047	0.8158	-3.87676	10.1385	5.38e-07	947.206	-0.130602	-0.320602	0.339398	0.0293978	-0.0606022	-0.160602	-0.420602	0.0793978	0.829398	-0.200602	0.229398	0.0293978	-4.2206	-3.6906	-4.8406	-3.4606	0.956057	1.4908	0.1136	-0.344828	0.110138	0.9216	122.617	0.717418	-0.122582	-0.172582	-0.862582	-0.652582	0.887418	0.937418	0.907418	1.10742	0.427418	0.737418	-0.412582	0.297418	1.23742	0.927418	-0.381425	0.236626	0.877314
TC0100002499.mm.2	Lancl1	0.594549	1.61439	0.2392	0.475085	0.364818	0.7502	23.5294	-0.0802386	0.0497614	0.369761	-0.460239	-0.180239	-0.330239	-0.410239	0.739761	0.379761	0.289761	1.04976	0.719761	0.309761	0.479761	0.0497614	-0.190239	0.748461	3.69897	0.0018	0.176323	0.573977	0.6112	80.8824	0.146501	0.156501	-0.0634985	-0.283499	0.446501	0.106501	-0.493499	0.736501	0.816501	0.666501	0.876501	0.246501	0.156501	0.266501	0.216501	0.490238	1.40145	0.322274
TC0100002503.mm.2	Erbb4	0.454176	0.433091	0.8013	-0.111031	0.293794	0.7998	120.02	0.603822	-0.256178	-0.106178	-0.486178	0.103822	-0.186178	-0.156178	-0.686178	0.823822	-0.376178	0.0838218	0.343822	0.713822	-0.136178	-0.176178	-0.506178	1.05658	5.10292	0.0001	0.526069	1.70553	0.1463	59.2593	-0.0759671	0.114033	0.0740329	-0.125967	-0.365967	-0.425967	-0.345967	0.524033	0.914033	1.40403	1.22403	0.134033	0.194033	0.154033	-0.215967	0.572538	1.98729	0.160427
TC0100002534.mm.2	Ikzf2	-0.298658	0.636576	0.6848	-0.238787	0.580375	0.6104	18.423	0.12582	-0.0441799	0.14582	-0.26418	0.49582	0.22582	-0.10418	-0.55418	-0.32418	-0.12418	-0.19418	-0.39418	-0.0141799	-0.15418	-0.23418	-0.44418	-0.378512	2.58503	0.0157	-0.238787	0.9813	0.3857	33.8983	-0.224976	0.285024	-0.0149763	-0.0949763	0.0150237	-0.0249763	0.0450237	-0.664976	-0.334976	-0.514976	-0.304976	-0.114976	-0.204976	-0.304976	-0.264976	-0.301585	0.634165	0.658061
TC0100002541.mm.2	Bard1	-0.367371	1.48678	0.2818	0.111031	0.158766	0.8921	135.586	0.362801	-0.00719937	-0.117199	-0.327199	-0.397199	-0.327199	-0.0371994	-0.277199	-0.257199	-0.397199	-0.457199	-0.517199	-0.337199	-0.347199	0.0328006	-0.117199	0.189034	0.699405	0.4073	0.226509	0.55705	0.6224	-21.4286	0.118	0.0979996	-0.142	-0.0920004	0.0679996	0.528	-0.0420004	-0.0220004	0.248	0.398	0.128	0.278	0.308	0.248	0.608	0.0620056	0.100343	0.946254
TC0100002543.mm.2	Abca12	-0.176323	0.176852	0.9371	0.286881	0.384681	0.7373	291.231	0.150891	0.000890897	0.0908909	-0.279109	-0.0091091	0.170891	0.0108909	0.0108909	0.150891	-0.229109	-0.0291091	-0.209109	0.280891	0.360891	-0.169109	0.240891	0.344828	0.883392	0.3084	0.31034	0.815309	0.4682	11.1111	0.30665	-0.23335	-0.17335	0.03665	-0.32335	-0.19335	0.20665	-0.10335	0.40665	0.50665	0.19665	0.22665	0.00664995	0.00664995	0.44665	0.0517939	0.359051	0.812176
TC0100002544.mm.2	Fn1	-0.895303	0.698753	0.651	-1.72683	1.74715	0.1504	-50.938	-0.704493	0.255507	-0.954493	0.745507	-0.444493	-0.774493	1.00551	-0.664493	-0.564493	-0.764493	-1.54449	-1.42449	-2.82449	0.545507	-3.87449	-1.88449	-0.495695	1.06854	0.23	-1.5656	1.85078	0.1197	-127.719	-1.21866	-0.858664	-0.298664	1.14134	-1.09866	-0.568664	-0.0286641	-0.678664	-1.51866	-1.93866	-0.608664	-2.89866	-2.31866	-1.94866	-0.788664	0.593599	1.23542	0.382457
TC0100002552.mm.2	Mreg	0.516015	1.70997	0.2118	0.485427	1.49485	0.2153	6.97674	-0.098694	0.061306	0.131306	-0.108694	-0.168694	-0.298694	0.031306	0.141306	0.421306	0.691306	0.211306	0.611306	0.391306	0.791306	-0.148694	0.431306	0.250962	1.72584	0.0746	0.799087	2.63827	0.0361	-289.474	0.237313	0.157313	0.00731268	-0.512687	0.247313	-0.332687	-0.312687	0.447313	0.277313	0.637313	0.297313	0.677313	0.517313	0.457313	0.437313	0.290664	0.986324	0.48869
TC0100002554.mm.2	Pecr	0.411426	0.814458	0.5884	0.0426443	0.163803	0.8889	90.9091	-0.029011	0.040989	0.370989	-0.519011	-0.129011	-0.169011	-0.329011	-0.189011	0.490989	0.520989	0.270989	-0.169011	0.270989	-0.069011	-0.489011	-0.169011	-0.0285692	0.195929	0.8094	0.0426443	0.112214	0.9201	253	0.0886804	0.0886804	0.0786804	-0.29132	-0.20132	0.31868	-0.0313196	-0.0113196	0.17868	0.12868	-0.0813196	0.0886804	0.21868	-0.00131963	-0.0113196	-0.264129	0.537467	0.710854
TC0100002556.mm.2	2024-03-04	0.15056	0.484259	0.7721	0.176323	0.871601	0.4494	-18.1818	-0.0168047	-0.106805	0.0231953	0.0931953	0.0931953	0.483195	0.123195	0.303195	0.503195	-0.0968047	0.293195	-0.0168047	0.383195	0.453195	0.863195	0.373195	-0.0285692	0.0440718	0.9564	-0.201634	0.601366	0.5922	-565.217	0.142246	-0.0277544	-0.0277544	-0.0977544	-0.107754	0.122246	0.492246	-0.0877544	-0.0977544	0.262246	-0.00775439	-0.0877544	0.242246	-0.00775439	-0.207754	-0.0446641	0.0998432	0.946624
TC0100002558.mm.2	Ankar	0.263034	0.591251	0.7104	-0.15056	0.468777	0.6821	149.55	0.0707646	-0.179235	0.110765	-0.0192354	-0.0792354	0.630765	0.480765	0.0807646	0.320765	0.300765	-0.0592354	0.260765	0.280765	0.0307646	0.250765	-0.159235	0.111031	0.109188	0.8957	0.62293	1.11351	0.3264	-575	0.411419	0.0114191	-0.0385809	-0.538581	0.0814191	-0.678581	-0.688581	-0.00858085	0.201419	0.181419	-0.288581	0.161419	-0.118581	-0.00858085	-0.128581	-0.342153	0.808791	0.570914
TC0100002562.mm.2	Igfbp5	-0.485427	0.541211	0.7396	-1.30451	2.39794	0.0593	-108.3	0.331046	0.201046	-1.14895	0.191046	0.141046	0.151046	0.671046	-0.428954	-0.0989539	-0.518954	-1.36895	-0.118954	-0.388954	-1.83895	-1.63895	-0.748954	1.60407	2.48149	0.019	-0.0426443	0.228192	0.8371	101.428	-0.578127	-0.808127	-0.278127	0.951873	-0.208127	-0.938127	0.391873	1.14187	0.701873	1.04187	1.02187	-0.288127	-0.168127	-0.388127	0.641873	0.418736	1.1673	0.409508
TC0100002563.mm.2	Tnp1	-0.0285692	0.280006	0.8866	0.250962	1.03339	0.3789	1069	0.42571	-0.12429	-0.29429	-0.11429	-0.48429	-0.26429	-0.28429	-0.30429	-0.52429	0.0557103	0.37571	-0.54429	0.24571	-0.0442897	-0.0242897	-0.0342897	0.344828	0.80827	0.3458	0.0840643	0.391367	0.7261	77.7778	-0.0988111	-0.00881112	0.0411889	0.0611889	0.301189	0.261189	0.0311889	0.331189	0.311189	-0.158811	0.481189	0.501189	0.671189	0.261189	-0.0488111	-0.0405572	0.037223	0.982587
TC0100002576.mm.2	Tns1	-1	2.38722	0.0905	0.687061	0.741123	0.5167	222	-0.162962	0.317038	-0.622962	0.277038	-0.272962	-0.492962	0.257038	-0.342962	-1.07296	-0.832962	-1.71296	-0.452962	0.677038	0.227038	-0.482962	0.367038	-0.226509	1.53313	0.1052	-0.389567	1.05355	0.3543	-62.8648	0.0636225	0.0236225	0.0136225	-0.106377	0.123623	0.113623	-0.106377	-0.256377	-0.146377	-0.186377	-0.676377	-0.206377	0.0136225	-0.346377	-0.316377	-0.324685	0.663065	0.644353
TC0100002580.mm.2	Cxcr1	0.176323	0.300943	0.8757	-0.124328	0.3213	0.7809	163.514	0.0667999	-0.1432	-0.1132	0.1668	0.2268	0.8868	0.5268	-0.1632	0.1468	-0.0632001	0.1768	0.4868	0.4268	0.0867999	1.5768	0.2068	-0.111031	0.293624	0.7151	0.163499	0.147947	0.8951	262	0.217461	-0.0725395	0.0974605	-0.292539	-0.302539	-0.152539	0.457461	-0.302539	-0.0325395	-0.0125395	-0.172539	-0.102539	0.187461	0.0574605	-0.422539	-0.0692567	0.357302	0.813127
TC0100002582.mm.2	Aamp	0.704872	1.07263	0.4469	0.124328	0.0884163	0.9424	85.7143	0.0513696	0.22137	0.11137	-0.47863	-0.0886304	-0.66863	-0.25863	0.17137	0.69137	1.00137	0.83137	-0.37863	-0.0586304	0.43137	-0.84863	-0.0886304	-0.333424	0.64859	0.4389	0.250962	0.581367	0.6063	192.077	0.241157	-0.048843	0.121157	-0.388843	0.121157	-0.308843	-0.508843	-0.328843	-0.278843	-0.278843	-0.00884302	0.181157	0.131157	-0.218843	-0.188843	-0.0666348	0.0454009	0.977868
TC0100002583.mm.2	Tmbim1	0.495695	1.5157	0.2716	1.63691	4.50169	0.0027	-414.634	-0.677217	0.262783	0.212783	0.0227829	-0.367217	-0.217217	0.182783	-0.207217	0.602783	0.952783	0.732783	0.222783	1.10278	2.28278	0.792783	1.61278	2.23879	9.67572	3.69e-08	1.29278	6.00087	0.0001	61.0215	-0.324304	0.365696	-0.064304	-0.064304	-0.094304	0.095696	-0.374304	2.3357	2.3357	2.0157	1.9357	1.4057	1.0957	1.2457	0.975696	1.70172	5.13981	0.0013874
TC0100002584.mm.2	Usp37	-0.0565835	0.0584886	0.9809	0.201634	0.398809	0.7291	490	0.0910547	0.0510547	0.141055	-0.328945	0.341055	-0.198945	-0.408945	0.151055	0.0210547	0.0210547	-0.278945	0.0610547	0.231055	0.121055	-0.248945	0.461055	-0.545968	1.90309	0.0547	-0.422233	0.801618	0.475	19.4679	-0.449383	0.560617	-0.429383	0.0706167	-0.309383	-0.469383	-0.389383	-0.899383	-1.05938	-0.159383	-0.539383	-0.839383	-0.789383	-0.799383	-0.499383	0.152603	0.611065	0.671736
TC0100002586.mm.2	Zfp142	0.333424	0.0154277	0.9949	0.238787	0.0584389	0.9606	30.7692	-0.859835	0.0401647	-0.459835	0.760165	-0.0298353	1.43016	0.560165	-0.0298353	0.160165	0.0201647	-0.909835	0.280165	0.280165	0.380165	0.940165	0.560165	-0.275007	1.21968	0.1785	-0.0840643	0.0204061	0.9857	67.3854	-0.419156	0.100844	-0.0391561	0.270844	-0.0991561	-0.279156	-0.159156	-0.249156	-0.649156	-0.319156	-0.169156	-0.299156	-0.389156	-0.169156	0.180844	0.0642303	0.159841	0.913319
TC0100002588.mm.2	Rnf25	-0.201634	0.231584	0.9136	0.286881	0.329754	0.7749	268.667	-0.00861703	0.031383	0.261383	-0.348617	0.311383	-0.118617	-0.058617	0.071383	0.531383	0.321383	-0.958617	-0.668617	0.041383	1.01138	-0.448617	0.551383	0.378512	1.0013	0.2556	0.85599	4.0013	0.0041	-170	0.324684	-0.165316	0.184684	-0.475316	-0.895316	-0.305316	-0.355316	0.374684	0.424684	0.314684	0.0846838	0.814684	0.274684	0.754684	0.264684	0.284227	0.945931	0.509317
TC0100002589.mm.2	Prkag3	0.214125	0.082232	0.976	-0.0703893	0.176135	0.8804	129.762	-0.321601	-0.381601	-0.191601	0.638399	0.168399	0.498399	-0.571601	-0.311601	-0.341601	-0.00160135	-0.0616013	-0.131601	-0.121601	-1.1216	0.618399	-0.141601	0.0143553	0.133713	0.8715	-0.0143553	0.0123784	0.9906	199.01	0.266962	-0.253038	-0.563038	0.356962	-0.163038	0.106962	0.0369619	0.0169619	-0.0930381	-0.453038	0.0769619	-0.263038	-0.123038	0.246962	0.136962	-0.130433	0.119602	0.933458
TC0100002593.mm.2	Fev	0.0565835	0.0586874	0.9808	-0.0703893	0.083704	0.9455	219.048	0.201672	-0.0783283	-0.138328	-0.00832827	0.111672	-0.0183283	-0.138328	-0.358328	0.0116717	-0.00832827	-0.108328	-0.00832827	-0.0983283	-0.228328	-0.288328	0.0816717	-0.0426443	0.36512	0.6498	0.111031	0.244049	0.8267	374.667	0.000828275	0.170828	-0.0791717	-0.109172	-0.0991717	0.140828	-0.289172	-0.0591717	-0.0791717	-0.119172	-0.119172	0.0208283	-0.0991717	0.0108283	0.0208283	-0.0688194	0.172359	0.908222
TC0100002594.mm.2	Cryba2	0.0976108	0.614394	0.6964	0	0.272621	0.8167	100	0.180092	0.0800924	-0.529908	0.160092	0.240092	0.970092	0.220092	0.500092	-0.209908	0.320092	0.150092	0.780092	0.440092	-0.0199076	0.660092	0.240092	0.0565835	0.117874	0.8873	-0.15056	0.290052	0.796	347.748	-0.0375509	0.00244909	-0.437551	0.362449	0.112449	0.242449	-0.137551	-0.00755091	0.0824491	-0.147551	0.172449	-0.267551	-0.297551	0.242449	0.132449	-0.047752	0.225911	0.881466
TC0100002596.mm.2	Ccdc108	-0.0976108	0.381638	0.8312	0.464668	0.73969	0.5168	680.857	-0.0338855	0.00611454	0.0961145	-0.0738855	-0.243885	0.486115	-0.143885	-0.183885	-0.0938855	-0.163885	-0.553885	0.0861145	0.0361145	0.516115	0.756115	-0.183885	0.124328	0.68424	0.4161	-0.163499	0.230475	0.8355	219.048	0.254999	0.0749989	-0.205001	-0.175001	0.694999	0.334999	0.0949989	0.0849989	0.524999	0.0449989	0.124999	0.244999	0.534999	0.174999	0.164999	-0.0533421	0.567439	0.695692
TC0100002597.mm.2	Ihh	-0.124328	0.0600816	0.9807	-0.226509	0.757459	0.5079	-75.9734	0.0145673	0.0545673	-0.295433	0.184567	-0.0554327	0.134567	0.484567	-0.0354327	0.184567	0.00456731	-0.165433	-0.175433	-0.205433	-0.185433	0.184567	-0.225433	-0.0703893	0.232028	0.7727	-0.137504	0.605548	0.5903	-90.9091	0.015507	0.085507	-0.124493	0.015507	0.215507	0.025507	-0.144493	0.035507	-0.044493	-0.044493	-0.174493	-0.064493	-0.184493	-0.044493	-0.134493	0.110399	0.364407	0.809373
TC0100002598.mm.2	Nhej1	0.411426	0.794254	0.5985	0.0565835	0.0902835	0.9408	87.8788	-0.206678	-0.0266783	0.0233217	0.183322	-0.126678	0.313322	0.0033217	-0.0966783	0.563322	0.333322	0.363322	-0.236678	0.0233217	-0.0766783	-0.236678	0.193322	0.176323	0.710411	0.401	-0.163499	0.879426	0.4339	182.418	0.143645	-0.0763555	0.0436445	-0.126355	0.403645	0.293645	0.273645	0.113645	0.283645	-0.0363555	0.243645	0.0036445	0.183645	0.273645	0.0436445	0.180751	0.115017	0.936331
TC0100002599.mm.2	Slc23a3	-0.411426	1.10073	0.434	-0.176323	0.437588	0.7014	53.6337	0.0482114	-0.321789	-0.0317886	0.248211	-0.201789	0.418211	0.328211	-0.0817886	-0.191789	-0.381789	-0.521789	-0.431789	0.208211	-0.281789	0.218211	-0.401789	0.214125	0.971836	0.2674	-0.124328	0.0933418	0.9343	151.606	0.118686	-0.0313144	-0.161314	0.0586856	0.178686	0.478686	0.398686	0.158686	0.388686	0.298686	0.0286856	0.188686	0.338686	0.598686	0.128686	-0.152625	0.0460884	0.977821
TC0100002600.mm.2	Cnppd1	0.0426443	0.0529586	0.9829	0.0976108	0.172114	0.8824	-133.333	-0.167934	0.322066	0.172066	-0.447934	-0.207934	-0.607934	0.182066	-0.127934	0.362066	0.552066	-0.257934	-0.607934	-0.427934	0.432066	-0.547934	0.262066	0.565597	2.60206	0.0152	0.298658	0.699405	0.536	52.0833	-0.204968	0.375032	0.0450316	-0.314968	-0.0249684	-0.234968	-0.0949684	0.615032	0.485032	0.515032	0.395032	0.185032	0.225032	-0.194968	0.175032	0.726764	2.2643	0.110752
TC0100002601.mm.2	Abcb6	0.422233	0.10007	0.9699	0.298658	0.97265	0.4023	32.3529	-0.0268931	-0.326893	0.463107	-0.246893	-0.416893	-1.02689	-0.606893	-0.326893	0.223107	0.463107	0.133107	-0.616893	-0.206893	0.923107	-0.816893	-0.136893	1.19535	4.25885	0.0007	0.925999	3.39794	0.0102	30.2326	-0.21459	0.61541	-0.56459	-0.10459	0.35541	0.0254096	-0.25459	1.06541	1.43541	0.96541	0.98541	1.55541	0.98541	1.01541	0.85541	-0.149349	0.150011	0.92017
TC0100002602.mm.2	Atg9a	-0.344828	0.830914	0.5798	-0.432959	1.63264	0.1766	-21.9479	-0.199579	0.190421	-0.339579	0.260421	-0.199579	-0.0795795	0.480421	-0.179579	0.0104205	-0.139579	-1.02958	-0.539579	-0.749579	-0.379579	-1.30958	-0.199579	-0.933573	5.39469	8.58e-05	-0.584963	3.52288	0.0095	30.0366	-0.0642562	0.305744	0.0657438	-0.394256	-0.0442562	0.205744	-0.124256	-1.15426	-0.904256	-0.854256	-0.984256	-0.654256	-0.614256	-0.844256	-0.614256	-0.412057	0.191078	0.899431
TC0100002603.mm.2	Glb1l	-0.678072	0.852942	0.5659	-0.201634	0.0747911	0.9503	65.2174	0.403621	0.353621	-0.706379	-0.346379	0.0736211	-1.29638	0.923621	0.373621	-0.356379	-0.0963789	-1.27638	-1.12638	-0.486379	0.733621	-0.0163789	0.183621	1.09085	1.36051	0.1411	0.871844	0.405829	0.7161	26.5487	-0.619906	-0.199906	0.640094	-0.119906	-0.289906	-0.299906	0.630094	-0.309906	1.27009	1.04009	0.670094	-0.389906	0.660094	0.460094	0.610094	0.378475	0.850226	0.552181
TC0100002604.mm.2	Tuba4a	-0.526069	0.806875	0.5916	-1	3.39794	0.0133	-63.6364	0.246588	-0.453412	0.196588	-0.0934119	0.256588	0.0865881	0.236588	0.0165881	0.0365881	-0.473412	-0.593412	-0.413412	-1.33341	-0.323412	-1.13341	-0.563412	-1.44361	7.16494	3.48e-06	-0.831877	3.69897	0.0057	30.7029	0.122578	0.202578	-0.0874218	-0.287422	-0.257422	-0.0774218	0.0125782	-1.84742	-1.52742	-1.34742	-1.04742	-0.817422	-1.02742	-0.917422	-0.937422	-0.547841	1.6885	0.232003
TC0100002605.mm.2	A630095N17Rik	0.263034	0.497436	0.7651	0.238787	0.383735	0.7374	10	0.357468	-0.222532	-0.392532	0.137468	-0.0725319	0.597468	0.0674681	-0.132532	0.0174681	-0.262532	0.567468	0.497468	0.0974681	0.657468	0.247468	0.227468	0.0143553	0.0565055	0.9459	-0.31034	0.739929	0.5118	2035.48	-0.123804	0.316196	0.0061957	-0.263804	0.0261957	0.186196	0.136196	0.386196	-0.553804	-0.433804	0.396196	-0.113804	-0.243804	0.0461957	-0.453804	-0.317191	0.580991	0.688175
TC0100002606.mm.2	Ptprn	-0.400538	1.27084	0.3602	0.263034	0.928855	0.4216	182.5	-0.00834386	0.0816561	-0.218344	0.121656	0.0416561	-0.0683439	-0.298344	-0.178344	-0.388344	-0.108344	-0.678344	-0.298344	0.291656	-0.0883439	0.541656	-0.0883439	-0.250962	0.702896	0.4051	0.214125	0.528708	0.6407	200.211	0.200283	-0.109717	-0.309717	0.160283	-0.149717	0.020283	-0.529717	-0.159717	-0.029717	-0.329717	-0.389717	0.010283	-0.369717	0.010283	0.210283	-0.174619	1.56621	0.268683
TC0100002607.mm.2	Resp18	-0.15056	0.384787	0.8299	-0.15056	0.00988323	0.9935	0	-0.106092	0.273908	-0.196092	-0.0160919	-0.216092	0.0439081	-0.0160919	-0.216092	-0.346092	-0.316092	0.133908	-0.126092	-0.246092	-0.326092	0.383908	-0.206092	-0.250962	0.579055	0.4835	0.411426	0.706859	0.5316	306.684	0.0878302	-0.50217	-0.74217	0.70783	-0.47217	-0.66217	-0.63217	-0.43217	-0.23217	-0.40217	-0.42217	-0.54217	-0.15217	-0.0221698	-0.30217	-0.343286	0.919671	0.52234
TC0100002608.mm.2	Dnpep	1.09761	2.85387	0.0488	0.0565835	0.0629337	0.958	96.4912	0.0548685	-0.245132	0.434868	-0.385132	0.0348685	0.104868	-0.155132	0.0748685	1.06487	1.13487	0.884868	0.214868	0.0448685	0.0948685	-0.485132	0.244868	0.389567	1.11748	0.2123	0.0976108	0.402195	0.7188	77.4194	0.0557097	-0.17429	0.32571	-0.28429	0.17571	-0.17429	-0.00429026	0.0757097	0.36571	0.33571	0.63571	0.78571	0.22571	-0.0442903	-0.23429	0.309028	0.770453	0.590006
TC0100002618.mm.2	Epha4	-0.344828	0.735418	0.6318	-0.0976108	0.515131	0.6509	69.2281	0.628805	-0.281195	-0.441195	-0.161195	0.218805	-0.331195	-0.341195	-1.0712	-0.531195	-0.691195	-0.671195	-0.101195	-0.601195	-1.5912	-0.191195	-0.471195	-3.1375	8.66756	2.06e-07	-1.71809	4.82391	0.001	21.4714	-0.0249852	0.115015	-0.284985	0.155015	-0.284985	-0.674985	0.485015	-3.28499	-4.03499	-2.86499	-2.63499	-1.64499	-2.36499	-2.07499	-1.73499	-1.35789	4.28014	0.00600527
TC0100002624.mm.2	Pax3	0.321928	0.642446	0.6814	-0.137504	0.836242	0.4666	136.364	0.0970352	-0.242965	-0.222965	0.297035	0.267035	0.967035	0.517035	0.0770352	0.587035	0.127035	-0.0729648	0.457035	0.387035	-0.442965	0.387035	0.0770352	0.411426	0.793444	0.3539	-0.545968	1.99568	0.0966	195.475	0.417267	-0.082733	-0.182733	-0.252733	0.887267	0.667267	0.787267	0.417267	0.367267	-0.082733	0.147267	0.317267	0.137267	0.577267	0.037267	-0.0270733	0.00307761	0.997544
TC0100002628.mm.2	Gm2102	0.0285692	0.0827046	0.9758	0.163499	0.253055	0.8302	-500	0.0140445	-0.155956	-0.0759555	0.194044	-0.205956	0.0740445	0.00404449	-0.145956	-0.135956	0.0240445	-0.0159555	0.224044	-0.195956	0.104044	0.0440445	0.114044	-0.0285692	0.0797723	0.9233	0.0143553	0.0681355	0.9524	151	-0.168565	0.0914355	0.0714355	-0.00856454	0.0514355	0.0114355	0.0214355	0.0514355	0.0214355	-0.00856454	0.0114355	0.0514355	0.0314355	0.0114355	0.111435	0.229934	0.215297	0.889382
TC0100002631.mm.2	Farsb	1.05658	4.01728	0.01	0.356144	1.44491	0.2311	74.0741	0.264716	-0.265284	0.174716	-0.255284	-0.0752836	-0.585284	-0.385284	0.294716	1.03472	0.864716	1.12472	1.01472	0.144716	0.674716	0.114716	0.164716	0.594549	3.09691	0.0059	0.443607	1.08302	0.3402	29.4118	-0.00475208	0.285248	-0.0447521	-0.294752	-0.104752	0.415248	0.0152479	0.865248	0.645248	0.485248	0.405248	0.475248	0.245248	0.495248	0.405248	0.753848	2.91184	0.0454151
TC0100002633.mm.2	BC035947	-0.0285692	0.0142144	0.9949	0.0285692	0.0541377	0.9642	202	0.183426	-0.206574	-0.00657445	0.00342555	0.173426	-0.106574	-0.0565744	-0.326574	0.103426	-0.206574	0.233426	-0.186574	0.243426	-0.356574	0.0934256	-0.186574	-0.0840643	0.328179	0.6839	-0.275007	0.623788	0.5799	-206.612	-0.0483937	0.0716063	0.0216063	-0.0483937	0.191606	-0.218394	0.321606	-0.168394	-0.0983937	-0.0283937	-0.0983937	0.141606	-0.168394	-0.0183937	-0.228394	-0.134995	0.147635	0.920924
TC0100002640.mm.2	Scg2	0.356144	1.20343	0.3881	0.15056	0.435689	0.7029	60.7143	0.0545161	-0.365484	0.364516	-0.155484	0.244516	0.214516	-0.0654839	-0.0554839	0.554516	0.104516	0.364516	0.264516	0.0945161	0.414516	0.194516	0.274516	0.137504	0.689732	0.4126	-0.0840643	0.446967	0.6902	156.604	-0.0172792	0.0127208	0.332721	-0.427279	0.0927208	0.422721	-0.0572792	0.0227208	0.0127208	0.492721	0.232721	0.0327208	0.0527208	0.0427208	-0.167279	0.0252627	0.389493	0.795804
TC0100002642.mm.2	Ap1s3	-0.0565835	0.284916	0.8833	0.0426443	0.00559485	0.9969	178	0.0607428	0.310743	-0.389257	-0.0692572	-0.269257	0.450743	0.110743	-0.0492572	0.700743	-0.149257	-0.0192572	-0.0392572	0.200743	-0.199257	0.250743	0.000742796	0.669027	2.67778	0.0131	0.378512	0.914353	0.4177	49.1525	-0.236101	0.293899	-0.386101	0.213899	-0.166101	-0.536101	0.203899	0.783899	0.343899	1.0139	0.463899	0.253899	0.0138993	0.193899	0.203899	0.412248	1.42042	0.316576
TC0100002644.mm.2	Wdfy1	-0.137504	0.256412	0.8994	0.163499	0.471083	0.6813	232	-0.115238	0.0247621	-0.0452379	0.124762	-0.105238	-0.0252379	-0.00523786	-0.115238	0.174762	-0.165238	-0.0952379	-0.285238	0.304762	0.134762	-0.185238	0.0847621	0.356144	1.48678	0.1144	0.0285692	0.0579423	0.9595	92.8571	-0.0834504	-0.0934504	-0.0634504	0.21655	-0.00345044	0.22655	0.0665496	0.33655	0.43655	0.0665496	0.21655	0.10655	0.11655	0.10655	0.13655	0.1577	0.243059	0.874166
TC0100002645.mm.2	Serpine2	-0.432959	0.984221	0.492	-0.344828	1.05998	0.3675	17.9978	-0.565635	-0.165635	0.0343648	0.494365	0.00436481	-0.185635	0.284365	0.704365	-0.655635	-0.445635	-0.525635	-0.155635	-0.105635	0.0143648	-0.515635	-0.255635	-0.378512	0.574629	0.4867	-0.887525	2.27572	0.0636	-99.0991	0.0300547	-0.119945	-0.0299453	0.110055	-0.119945	0.200055	0.300055	-0.329945	0.160055	-0.369945	-0.469945	-1.19995	-0.599945	0.120055	-0.799945	0.104006	0.416299	0.779086
TC0100002649.mm.2	Fam124b	-0.333424	0.699187	0.6507	0.367371	0.388489	0.7344	240.538	-1.6572	-0.537197	-1.3072	1.3728	-1.9572	-1.5672	-0.947197	-0.427197	-1.3672	-1.3872	-1.4072	-0.547197	-0.917197	-0.827197	-0.627197	-0.887197	0.137504	0.0354575	0.9661	0.176323	0.090337	0.9362	-30	-0.124625	-0.134625	-0.254625	0.415375	-0.154625	-0.164625	0.245375	0.0753753	-0.144625	-0.244625	0.275375	0.0153753	-0.0146247	0.0453753	0.0153753	0.387774	0.452087	0.758618
TC0100002651.mm.2	Cul3	-0.201634	0.625802	0.6911	0.0840643	0.43368	0.7047	146	0.18886	0.06886	-0.24114	-0.05114	0.05886	-0.18114	-0.06114	0.01886	-0.41114	-0.22114	-0.18114	-0.01114	0.43886	-0.10114	-0.10114	0.19886	-0.275007	1.66154	0.084	-0.238787	1.32422	0.2469	12.1065	0.0262825	-0.0237175	-0.0837175	0.0762825	-0.0437175	-0.0937175	0.00628245	-0.373718	-0.283718	-0.263718	-0.103718	-0.323718	-0.263718	-0.223718	-0.303718	0.156733	0.441459	0.764424
TC0100002656.mm.2	Dock10	-0.678072	0.963371	0.503	-0.422233	1.15614	0.3289	32.3383	0.271515	-0.248485	-0.128485	0.0515154	-0.368485	-0.908485	-0.208485	0.291515	-0.798485	-0.508485	0.271515	-0.808485	-0.798485	-0.558485	-1.20848	-0.678485	0.641546	2.92082	0.0082	0.669027	2.11351	0.0814	-5.35714	-0.0617109	-0.231711	0.0382891	0.218289	-0.501711	-0.271711	0.288289	0.558289	0.768289	0.558289	1.15829	0.598289	0.238289	0.188289	0.908289	0.202315	0.458241	0.756657
TC0100002667.mm.2	Irs1	1.16993	1.79048	0.1894	-0.815575	2.56864	0.0454	134.545	0.274022	0.0940216	-0.0859784	-0.355978	-0.345978	0.00402158	0.804022	-0.0359784	1.13402	1.01402	0.0840216	1.40402	-1.19598	-0.645978	-2.14598	-0.475978	-2.53107	3.52288	0.0028	-1.51096	2.14874	0.0774	21.5077	-1.73281	0.047193	0.137193	0.647193	-1.71281	-0.732807	0.867193	-2.26281	-2.99281	-2.36281	-1.96281	-1.90281	-1.92281	-2.27281	-2.34281	-0.345497	1.04179	0.463971
TC0100002673.mm.2	Col4a4	-0.263034	0.625252	0.6914	-0.632268	2.49485	0.0517	-112.903	-0.396096	0.343904	-0.346096	0.243904	0.373904	0.263904	0.0439036	0.0139036	-0.506096	-0.0260964	0.00390357	-0.826096	-0.636096	-0.316096	-0.436096	-1.3261	0.0840643	0.319846	0.6913	0.367371	0.793444	0.4801	-383.333	-0.212509	-0.0825088	-0.162509	0.377491	-0.0525088	0.0774912	-0.212509	0.677491	-0.0225088	-0.172509	-0.0225088	-0.0925088	0.197491	0.407491	0.407491	-0.185415	0.641557	0.654304
TC0100002677.mm.2	Tm4sf20	-0.15056	0.0330608	0.9886	-0.226509	0.645124	0.5717	-46.62	0.0500367	-0.469963	0.140037	0.190037	0.250037	0.100037	0.0100367	0.190037	-0.139963	0.230037	-0.339963	0.100037	-0.119963	-0.239963	0.110037	-0.0599633	0.137504	0.316323	0.6945	0.238787	0.0333421	0.9768	-80	-0.256504	-0.0665038	0.383496	-0.146504	-0.0965038	0.543496	-0.216504	0.0434962	-0.586504	-0.0865038	0.0134962	0.113496	0.0434962	-0.0965038	0.163496	-0.385169	0.819842	0.565036
TC0100002681.mm.2	Slc19a3	0.555816	1.73049	0.206	0.895303	2.79588	0.0334	-82.9787	0.054937	0.564937	-0.255063	-0.635063	0.104937	-0.105063	-0.205063	-0.415063	0.554937	0.464937	0.364937	1.04494	1.44494	0.344937	0.834937	0.644937	1.1177	5.67985	5.07e-05	-0.226509	0.0296531	0.9791	112.419	-0.239403	0.100597	-0.00940337	0.120597	0.490597	-0.129403	0.550597	1.1606	1.1406	1.2706	0.790597	0.370597	0.230597	0.370597	0.170597	0.171281	0.707175	0.623206
TC0100002685.mm.2	Sphkap	0.111031	0.233736	0.9131	0.111031	0.321937	0.7805	0	-0.372468	-0.0524676	0.227532	0.127532	-0.722468	-0.172468	0.137532	0.317532	0.507532	-0.392468	-0.0624676	0.397532	-0.0924676	0.177532	0.0675324	0.0975324	-0.0426443	0.17757	0.8272	-0.495695	0.145694	0.897	-898.345	0.254893	-0.0551071	-0.215107	-0.0251071	0.454893	-0.405107	0.414893	-0.0651071	-0.0951071	-0.0151071	-0.185107	0.504893	-0.0551071	-0.0151071	-0.115107	0.0473011	0.106934	0.941837
TC0100002690.mm.2	Pid1	-0.641546	1.6073	0.2404	-0.516015	1.30539	0.2752	16.2338	-0.2714	0.1186	-0.5714	0.4986	-0.2214	-0.4414	0.4186	-0.2714	-0.5614	-0.5314	-0.9914	-0.8214	-1.0214	0.00859955	-1.1814	-0.6314	0.516015	2.29243	0.0268	0.378512	1.03245	0.3625	30.2326	-0.301092	-0.221092	0.148908	0.288908	-0.171092	-0.0110916	-0.191092	0.188908	0.418908	0.548908	0.898908	-0.0410916	0.298908	0.0989084	0.418908	0.215614	0.524855	0.717841
TC0100002696.mm.2	Dner	0.111031	0.170182	0.9397	-0.124328	0.00833099	0.9951	203.211	0.267376	-0.322624	-0.482624	0.357376	0.217376	0.0573762	0.0773762	0.227376	-0.0726238	0.417376	-0.352624	0.237376	0.767376	-0.172624	0.227376	-0.212624	-0.189034	0.189633	0.8157	-0.214125	0.834756	0.4568	-12.3153	0.00536337	0.0953634	0.0153634	-0.124637	0.125363	0.0953634	0.0153634	-0.334637	0.385363	-0.0346366	-0.294637	-0.284637	-0.174637	-0.0746366	-0.0746366	-0.0557759	0.230361	0.879246
TC0100002698.mm.2	Trip12	-0.464668	1.88941	0.1672	0.226509	0.32615	0.7773	161.737	0.0660812	-0.173919	-0.0139188	0.106081	0.266081	-0.123919	-0.0139188	-0.133919	-0.503919	-0.583919	-0.393919	-0.233919	0.196081	0.0860812	-0.143919	0.296081	-0.378512	2.11919	0.0367	-0.0976108	0.330218	0.7675	71.6511	-0.160852	0.159148	0.0791479	-0.100852	0.0191479	-0.0908521	-0.220852	-0.440852	-0.360852	-0.190852	-0.380852	-0.200852	-0.190852	-0.240852	-0.120852	-0.0518496	0.0658968	0.965985
TC0100002702.mm.2	Slc16a14	-0.555816	1.11805	0.4255	-0.275007	0.0838093	0.9454	45.7183	-0.220613	0.00938729	-0.470613	0.499387	-0.690613	-0.430613	-0.0706127	0.109387	-0.190613	-0.910613	-0.630613	-0.630613	-0.930613	0.549387	-0.390613	-0.580613	0.250962	0.598255	0.4707	-0.495695	1.76195	0.1354	253.042	-0.222441	-0.232441	0.0275592	0.347559	0.917559	0.107559	0.507559	0.167559	0.317559	0.157559	0.107559	0.0475592	0.307559	-0.312441	-0.0224408	0.28875	0.447264	0.761227
TC0100002707.mm.2	C130026I21Rik; A530032D15Rik	-0.0840643	0.0887891	0.9727	-0.137504	0.517126	0.6495	-60.6061	0.182717	0.00271687	-0.227283	0.0127169	-0.247283	0.212717	-0.00728313	0.182717	-0.0172831	-0.327283	-0.117283	0.162717	0.0127169	-0.207283	1.56272	-0.00728313	0.536053	2.76955	0.0112	0.238787	0.639028	0.5714	60	-0.2877	0.3323	-0.0377	-0.0777	0.1723	0.3923	0.1723	0.4223	0.3723	0.6423	0.5023	0.3823	0.4223	0.2823	0.6023	0.112549	0.090596	0.951651
TC0100002711.mm.2	Csprs	-1.10434	2.82391	0.0492	-1.37851	4	0.0066	-15.0502	-0.587877	0.312123	-0.307877	0.362123	0.0121229	0.122123	0.162123	-0.127877	-1.37788	-1.08788	-1.09788	-0.497877	-1.32788	-1.24788	-1.65788	-0.587877	-0.411426	1.36856	0.1391	-0.275007	0.136023	0.9042	30.0526	-0.326009	-0.146009	-0.036009	0.403991	-0.346009	0.013991	0.263991	-0.076009	-0.636009	-0.826009	-0.416009	-0.286009	-0.376009	-0.206009	0.453991	-0.0305649	0.0328205	0.984776
TC0100002721.mm.2	Csprs	0.201634	0.0511471	0.9836	0.0426443	0.550059	0.6301	80	-0.00966124	-0.0596612	0.270339	-0.249661	-0.159661	1.12034	0.310339	-0.289661	0.160339	0.100339	-0.299661	0.280339	-0.339661	0.150339	3.05034	0.400339	-0.0565835	0.00921731	0.99	0.0143553	0.054827	0.9617	126	0.042096	0.132096	0.062096	-0.267904	0.592096	-0.377904	0.00209601	0.222096	-0.00790399	-0.257904	0.042096	0.142096	-0.227904	0.00209601	0.262096	0.0311623	0.0843811	0.955338
TC0100002725.mm.2	Sp110	-0.263034	0.424697	0.8082	-0.0143553	0.50962	0.6548	94.0594	0.217709	-0.132291	0.0177094	-0.132291	-0.192291	0.257709	-0.0722906	-0.102291	-0.272291	-0.342291	-0.372291	-0.0922906	-0.312291	-0.0922906	1.53771	-0.0122906	0.275007	0.321664	0.6901	0.0840643	0.0861861	0.9385	71.4286	0.209905	-0.200095	0.0999053	-0.150095	0.00990526	0.159905	0.0199053	-0.380095	0.219905	0.229905	0.329905	0.179905	-0.0100947	0.219905	-0.0200947	-0.277169	0.259105	0.865497
TC0100002729.mm.2	A630001G21Rik	-0.0426443	0.871601	0.5565	-0.214125	0.599808	0.5987	-373.563	-0.374899	-0.354899	0.595101	-0.094899	0.105101	0.445101	0.025101	0.00510103	-0.354899	-0.314899	-0.124899	-0.774899	0.175101	-0.324899	-0.154899	-0.144899	0.226509	0.321755	0.6901	0.0976108	0.132709	0.9052	58.8235	-0.0791813	0.220819	-0.0291813	-0.139181	0.0708187	0.190819	0.0508187	0.140819	0.150819	-0.0991813	0.170819	0.280819	-0.129181	0.0808187	0.380819	0.0667987	0.211534	0.891379
TC0100002734.mm.2	Gpr55	0	0.270349	0.8917	0.0565835	0.00130484	0.9992	#NAME?	-0.124672	0.155328	-0.104672	0.0553284	-0.00467164	0.555328	0.145328	0.235328	-0.0446716	0.205328	-0.614672	-0.0646716	0.265328	-0.144672	0.605328	0.205328	0.0285692	0.329661	0.6824	-0.226509	0.679438	0.5473	826.496	0.198393	0.308393	-0.551607	-0.101607	0.228393	-0.0816074	0.568393	0.148393	0.468393	-0.151607	-0.0316074	0.0583926	-0.231607	-0.0416074	0.0983926	-0.183198	0.407093	0.785174
TC0100002736.mm.2	Htr2b	-0.124328	0.110979	0.9653	-0.124328	0.365724	0.7499	0	0.090927	0.180927	-0.359073	0.030927	0.180927	-0.089073	-0.099073	0.250927	-0.039073	0.010927	-0.049073	0.210927	0.150927	-0.189073	0.100927	-0.349073	0.189034	0.585361	0.4789	-0.367371	0.0561594	0.9607	260.576	-0.710527	-0.330527	-0.750527	0.999473	-1.15053	-0.360527	-0.0805266	-0.260527	-1.21053	-0.520527	-0.400527	-0.870527	-0.750527	-0.760527	0.0294734	0.299844	1.10681	0.434233
TC0100002739.mm.2	Ncl	0.443607	1.12668	0.4215	0.15056	0.452348	0.6911	69.4444	0.213324	-0.136676	0.00332368	-0.106676	0.503324	0.113324	-0.246676	0.363324	0.503324	0.633324	0.263324	0.0933237	0.753324	0.0233237	0.523324	0.213324	0.263034	2.13077	0.0361	0.163499	0.73189	0.5163	40	-0.0196698	-0.18967	0.0803302	0.11033	0.11033	-0.21967	-0.0196698	0.52033	0.32033	0.22033	0.32033	0.15033	0.12033	0.10033	0.13033	0.582654	3.13978	0.0334618
TC0100002743.mm.2	Nmur1	0.214125	0.517698	0.7536	-0.189034	0.0205427	0.9869	176.754	-0.424943	0.425057	-0.194943	0.0550565	0.365057	0.485057	0.325057	0.0650565	0.00505654	-0.0449435	0.265057	0.535057	-0.0349435	0.185057	0.805057	0.245057	-0.0426443	0.24849	0.7568	0.124328	0.259479	0.8154	409	0.242125	-0.187875	0.0521246	-0.147875	0.0921246	0.302125	-0.00787543	0.0621246	-0.167875	-0.277875	0.0521246	0.152125	0.252125	0.242125	0.222125	0.382645	0.688849	0.633244
TC0100002748.mm.2	Pde6d	0.163499	0.212115	0.9204	-0.176323	0.15484	0.8947	195.87	-0.12054	-0.24054	-0.0205395	0.31946	-0.0205395	-0.18054	-0.61054	0.0594605	0.14946	0.30946	-0.11054	-0.0205395	-0.21054	-0.34054	-0.20054	0.29946	0.201634	0.508919	0.5349	-0.0143553	0.62764	0.5782	106.601	0.199432	-0.0505676	-0.0305676	-0.140568	0.0994324	0.149432	-0.250568	0.339432	0.219432	-0.0605676	0.0394324	0.109432	0.129432	0.399432	0.0694324	0.0122397	0.136731	0.92466
TC0100002751.mm.2	Nppc	-0.226509	0.30945	0.8718	0.111031	0.367441	0.7489	155.059	0.314898	-0.385102	0.0848978	-0.105102	-0.215102	0.0248978	-0.315102	-0.465102	-0.395102	-0.405102	-0.105102	0.254898	-0.255102	-0.295102	0.264898	-0.0551022	-0.0840643	0.121363	0.8842	0.15056	0.831503	0.4593	294.333	0.0457952	0.0957952	-0.294205	0.115795	-0.284205	-0.0842048	-0.0342048	0.135795	0.00579516	0.00579516	-0.0342048	0.105795	-0.00420484	0.205795	-0.0542048	-0.102313	0.0610665	0.968139
TC0100002756.mm.2	Alppl2	0.378512	2.02687	0.1409	0.0565835	0.0478374	0.9683	86.6667	0.105826	0.185826	-0.104174	-0.224174	0.0358257	0.445826	-0.0341743	0.155826	0.325826	0.375826	0.725826	0.405826	0.365826	0.0758257	0.0358257	0.195826	-0.333424	1.0348	0.2428	0.201634	0.605723	0.5902	172.692	-0.239779	-0.0897792	-0.359779	0.520221	-0.549779	-0.459779	-0.289779	0.180221	-0.539779	-0.769779	-0.459779	0.0302208	-0.279779	-0.179779	-0.269779	-0.0871654	0.110655	0.939178
TC0100002757.mm.2	Alpi	0.378512	1.09745	0.4348	-0.15056	0.129128	0.9132	133.033	-0.128609	0.241391	-0.378609	0.181391	0.431391	0.771391	-0.138609	0.0813909	0.281391	0.491391	0.0313909	0.701391	0.0913909	0.141391	0.501391	0.121391	0.111031	0.14813	0.8572	-0.298658	1.25337	0.2718	333.74	0.001608	0.001608	-0.148392	0.131608	0.411608	0.301608	0.241608	0.061608	0.131608	0.271608	-0.258392	-0.048392	0.271608	0.111608	-0.338392	-0.0962848	0.762633	0.594211
TC0100002758.mm.2	Ecel1	-0.0976108	0.332921	0.8607	-0.0840643	0.614394	0.59	13.4771	-0.29902	-0.34902	-0.0190196	0.50098	0.22098	1.49098	-0.31902	-0.12902	-0.21902	-0.60902	-0.35902	0.00098037	-0.31902	-0.60902	0.57098	-0.00901963	-0.0565835	0.121478	0.8841	-0.0143553	0.308653	0.7841	74.2574	-0.0399668	0.140033	-0.349967	0.190033	0.180033	0.100033	0.180033	0.200033	-0.0699668	-0.00996677	0.0400332	-0.0199668	3.32267e-05	0.800033	0.340033	-0.540971	0.903804	0.529633
TC0100002762.mm.2	Kcnj13	0.263034	0.461929	0.7822	0.0840643	0.0206338	0.9868	70	0.554272	-0.345728	-0.735728	0.194272	-0.0257279	0.854272	-0.565728	-0.985728	0.244272	0.134272	0.414272	0.144272	-0.0557279	-0.335728	0.174272	-0.425728	0.411426	1.08407	0.2241	-0.189034	0.176526	0.8724	137.214	0.474124	-0.145876	-0.505876	0.00412393	0.0441239	0.834124	0.574124	0.444124	0.664124	0.264124	0.0241239	0.164124	0.204124	0.714124	0.444124	0.0164307	0.149216	0.920581
TC0100002764.mm.2	Ngef	0.163499	0.0161483	0.9949	0.214125	0.539854	0.6355	-33.3333	-0.127657	-0.187657	-0.0776567	0.332343	-0.547657	0.742343	0.162343	0.0423433	-0.0776567	-0.477657	0.172343	0.372343	0.262343	0.162343	0.382343	0.652343	0.189034	0.571217	0.489	0.0976108	0.0792507	0.9436	50	-0.109636	0.0203642	-0.229636	0.270364	0.180364	0.230364	0.120364	0.450364	0.190364	-0.149636	0.110364	-0.0496358	0.220364	0.310364	0.380364	-0.56692	0.937395	0.513556
TC0100002769.mm.2	Usp40	0.0976108	0.240408	0.9083	0.0285692	0.595508	0.6016	71.4286	-0.243777	0.0162231	0.206223	-0.0137769	-0.143777	-0.613777	-0.153777	-0.323777	0.0262231	0.116223	0.0962231	0.186223	-0.423777	0.516223	-0.393777	0.00622311	0.333424	1.10237	0.2177	0.0840643	0.17607	0.8729	76.9231	-0.199662	0.280338	-0.259662	0.110338	-0.219662	-0.469662	0.130338	0.520338	0.350338	0.160338	0.240338	0.0403385	-0.279662	-0.469662	0.300338	0.342144	0.852769	0.551441
TC0100002771.mm.2	Dnajb3	-0.0840643	0.136737	0.9553	-0.0285692	0.104356	0.9306	65.3595	0.095113	0.025113	-0.134887	0.00511301	0.245113	0.105113	-0.014887	-0.064887	0.065113	-0.144887	-0.124887	0.00511301	0.155113	-0.094887	0.215113	-0.154887	-0.111031	0.268089	0.7378	-0.0143553	0.0321713	0.9771	86.6337	0.111012	-0.178988	0.00101163	0.0510116	0.0810116	-0.0689884	0.00101163	-0.108988	-0.158988	0.0110116	-0.0389884	0.0810116	-0.0889884	0.0610116	-0.0689884	-0.105871	1.02935	0.468132
TC0100002772.mm.2	A730008H23Rik; Hjurp; 6430706D22Rik	-0.516015	1.1707	0.4025	-0.356144	0.685711	0.5474	27.2529	-0.46875	0.44125	-0.17875	0.0512496	-0.23875	-0.60875	0.31125	-0.20875	-0.54875	0.0212496	-0.55875	-0.90875	-0.62875	-0.55875	-0.20875	-0.57875	-0.432959	1.86328	0.0586	-0.176323	0.157516	0.8886	55.6258	-0.229013	-0.049013	0.020987	0.220987	0.090987	-0.099013	-0.529013	-0.449013	-0.569013	-0.459013	-0.389013	-0.269013	-0.329013	-0.589013	0.200987	0.262615	0.243575	0.873878
TC0100002775.mm.2	Glrp1	0.0285692	0.0751007	0.9776	0.214125	0.0945279	0.9372	-700	0.0793506	-0.0606494	-0.230649	0.179351	0.0893506	0.549351	-0.530649	-0.480649	0.309351	-0.240649	-0.200649	0.289351	0.0893506	-0.330649	0.109351	-0.0206494	-0.0426443	0.106571	0.8985	0.0143553	0.0975619	0.931	134.333	0.176953	-0.0730472	-0.223047	0.0869528	-0.0630472	0.116953	0.0169528	-0.0630472	-0.00304718	0.216953	-0.313047	0.0569528	0.0269528	0.0169528	-0.143047	0.0123985	0.270041	0.858737
TC0100002776.mm.2	Arl4c	-0.400538	1.22841	0.3769	0.604071	1.54821	0.1994	314.5	-0.0894307	-0.0594307	0.0905693	0.0505693	0.110569	-0.0394307	-0.209431	-0.0494307	-0.559431	-0.219431	-0.0494307	-1.06943	0.610569	1.04057	-0.119431	0.520569	0.505891	1.69465	0.0793	0.536053	1.17005	0.303	-7.14286	-0.206281	0.393719	0.323719	-0.816281	-0.0262814	-0.0562814	0.0537186	0.403719	0.653719	0.153719	0.993719	0.0537186	0.563719	0.473719	0.933719	0.0514709	0.262378	0.86349
TC0100002781.mm.2	Gbx2	-0.137504	0.726767	0.636	0.163499	0.983384	0.3971	232	0.10335	0.0133499	-0.0466501	-0.0766501	-0.20665	-0.0166501	-0.0466501	-0.40665	-0.0966501	-0.21665	-0.40665	-0.0766501	0.24335	-0.0466501	0.0433499	0.0633499	-0.0840643	0.632085	0.4489	-0.0565835	0.237697	0.8306	32.0513	0.216484	-0.103516	-0.0835161	-0.0535161	-0.233516	-0.0735161	-0.0435161	-0.273516	-0.213516	-0.113516	-0.0435161	-0.0135161	0.236484	-0.193516	-0.193516	-0.0471838	0.470846	0.750806
TC0100002783.mm.2	Asb18	0.555816	1.57349	0.2527	0.807355	2.82391	0.0323	-59.5745	0.0208564	-0.169144	0.240856	-0.129144	0.630856	0.0408564	0.0308564	0.0208564	0.450856	0.570856	0.390856	0.580856	0.700856	1.01086	0.580856	1.60086	-0.321928	0.875822	0.3117	0.0565835	0.367037	0.7429	120	0.121873	-0.068127	-0.498127	0.321873	0.131873	0.211873	0.591873	-0.368127	-0.248127	-0.118127	-0.718127	0.121873	0.531873	0.311873	-0.448127	-0.186516	0.120592	0.93293
TC0100002784.mm.2	Iqca	-0.321928	0.447332	0.7915	0.62293	1.53165	0.2039	370	0.15991	0.17991	-0.47009	0.03991	-0.32009	-0.42009	-0.45009	0.12991	-0.29009	-0.08009	-0.58009	0.02991	0.03991	-0.14009	0.75991	0.35991	-0.321928	0.802444	0.3489	0.31034	0.261061	0.8141	220	-0.287449	-0.0174487	0.112551	0.152551	-0.277449	0.382551	-0.197449	-0.347449	-0.0374487	-0.187449	-0.417449	0.182551	0.292551	-0.0174487	-0.167449	-0.390987	0.629228	0.660778
TC0100002789.mm.2	Col6a3	0.0840643	0.0503661	0.9841	-0.9855	2.52288	0.0488	924.916	-0.315694	0.0343058	-0.485694	0.544306	0.304306	-0.165694	-0.0256942	-0.0956942	-0.245694	-0.185694	0.314306	0.0743058	-1.88569	-0.195694	-0.645694	-1.52569	-0.15056	1.05208	0.236	0.422233	0.951947	0.4003	443.091	-0.269991	-0.449991	-0.379991	0.740009	-0.759991	-0.239991	0.130009	-0.229991	-0.959991	-0.529991	-0.499991	0.600009	-0.179991	0.210009	0.0700087	0.632851	1.06548	0.454065
TC0100002793.mm.2	Rab17	0.0285692	0.210137	0.9206	-0.0703893	0.516984	0.6496	338.095	0.288176	-0.191824	-0.201824	0.0481756	-0.0218244	0.658176	-0.461824	-0.0518244	-0.451824	-0.0618244	0.0481756	-0.0718244	-0.131824	-0.711824	0.158176	-0.171824	-0.189034	1.01412	0.2506	0.0143553	0.0157428	0.9885	108.143	0.21402	-0.11598	-0.07598	-0.04598	-0.13598	0.11402	-0.26598	0.09402	-0.29598	-0.62598	-0.22598	0.00401996	-0.21598	-0.00598004	-0.20598	0.106383	0.032386	0.985056
TC0100002798.mm.2	Ilkap	0.250962	0.588886	0.7124	0	0.0197693	0.9872	100	0.152241	-0.0377589	0.282241	-0.517759	0.00224111	-0.217759	-0.437759	-0.0877589	0.202241	0.372241	0.422241	-0.217759	-0.0777589	-0.0277589	-0.387759	-0.207759	0.0143553	0.00753485	0.9922	0.0565835	0.128953	0.908	-300	-0.10931	-0.11931	0.08069	0.13069	0.09069	-0.22931	-0.11931	0.10069	-0.06931	-0.22931	0.17069	0.05069	-0.06931	-0.13931	-0.00931003	0.155554	0.547688	0.706681
TC0100002800.mm.2	Hes6	0.333424	0.90518	0.5355	0.0285692	0.284582	0.8076	92.3077	0.404216	0.024216	-0.065784	-0.505784	0.004216	-0.695784	-0.185784	-0.015784	0.314216	0.744216	0.314216	-0.045784	0.064216	0.194216	-0.425784	-0.125784	0.432959	1.84164	0.0609	0.163499	0.395882	0.7232	65.7143	-0.189192	0.140808	0.200808	-0.199192	0.400808	-0.0291918	-0.0791918	0.390808	0.450808	0.230808	0.580808	0.120808	0.620808	0.0808082	0.150808	-0.152407	0.114106	0.937122
TC0100002801.mm.2	Per2	-0.201634	1.2321	0.3758	-0.85599	3.09691	0.021	-243.094	-0.238046	0.291954	-0.048046	-0.058046	0.411954	0.011954	0.291954	0.081954	-0.238046	-0.128046	-0.458046	-1.29805	-0.578046	-0.448046	-1.49805	-0.838046	-0.85599	0.323672	0.6883	-0.594549	0.163296	0.884	24.5278	-0.0344782	0.525522	0.355522	-1.71448	-0.0744782	-0.0244782	-2.53448	-0.684478	-0.784478	-0.314478	-0.514478	-0.674478	-0.454478	-0.614478	-0.904478	0.0209921	0.128444	0.929796
TC0100002805.mm.2	Hdac4	-0.790772	3.04576	0.0374	-0.250962	1.1296	0.338	62.1619	0.0356937	0.275694	-0.284306	-0.0843063	-0.734306	-0.574306	-0.124306	-0.0643063	-0.854306	-0.714306	-1.13431	-0.804306	-0.474306	-0.484306	-1.36431	-0.814306	-1.16993	3.39794	0.0035	0	0.100946	0.9284	100	0.0722596	0.22226	0.12226	-0.52774	0.20226	-0.17774	-1.13774	-0.94774	-1.11774	-1.04774	-1.01774	-0.0877404	-0.31774	-0.20774	-0.61774	-0.730196	1.34179	0.344709
TC0100002806.mm.2	Hdac4	-1.23266	3.69897	0.0146	-0.286881	0.920819	0.425	68.6096	0.0480709	0.418071	-0.161929	-0.441929	-0.541929	-0.251929	0.398071	-0.711929	-1.45193	-0.921929	-1.66193	-1.09193	-0.571929	-0.291929	-1.16193	-0.801929	-1.32769	2.49485	0.0187	-0.263034	0.287434	0.7977	72.2958	0.134914	0.124914	0.344914	-0.885086	0.514914	0.0649138	-1.09509	-1.37509	-1.41509	-0.895086	-0.905086	-0.125086	-0.0750862	-0.455086	-0.925086	-0.0258835	0.130043	0.928836
TC0100002810.mm.2	Ndufa10	-0.0565835	0.113848	0.9649	0.263034	0.0862921	0.9438	620	-0.119285	0.070715	0.000714974	0.040715	-0.489285	-0.509285	-0.139285	0.370715	-0.339285	0.110715	-0.119285	0.080715	-0.209285	0.040715	-0.769285	-0.019285	-0.250962	1.49214	0.1135	0.0143553	0.0593839	0.9586	106.263	0.0931953	0.0231953	-0.0168047	-0.106805	0.0331953	-0.116805	-0.0768047	-0.296805	-0.296805	-0.216805	-0.166805	-0.206805	0.0531953	-0.0568047	-0.0568047	-0.570545	1.06789	0.452697
TC0100002812.mm.2	Olfr1416	0.0840643	0.634887	0.6857	0.137504	0.740884	0.5168	-66.6667	-0.0383383	-0.148338	0.101662	0.0716617	-0.148338	0.481662	-0.0183383	0.341662	0.801662	0.0616617	0.0616617	0.141662	0.231662	0.151662	1.03166	0.461662	-0.201634	0.33236	0.6805	-0.189034	1.12148	0.3233	5.84795	0.220877	-0.209123	0.0508772	-0.0991228	0.120877	0.400877	0.300877	0.170877	-0.149123	-0.289123	-0.219123	0.0608772	0.0708772	0.170877	-0.419123	-0.183338	1.10156	0.437314
TC0100002813.mm.2	Olfr1415	0.124328	0.341702	0.8552	0.226509	0.368353	0.7487	-88.8889	-0.44134	0.39866	-0.18134	0.0886605	0.10866	1.14866	0.35866	-0.0713395	0.14866	0.0786605	-0.11134	0.59866	0.26866	0.37866	1.27866	0.51866	-0.275007	1.00043	0.2558	-0.286881	0.559721	0.6215	-3.9032	0.0973242	0.197324	-0.252676	-0.0826758	-0.162676	-0.0726758	0.137324	-0.412676	-0.152676	-0.0226758	-0.512676	-0.372676	-0.392676	0.137324	-0.242676	0.47203	0.238423	0.876604
TC0100002814.mm.2	Olfr1414	0.111031	0.109355	0.9665	-0.201634	0.0955008	0.9363	263.043	-0.162202	0.0877978	0.177798	-0.132202	-0.522202	0.477798	0.237798	0.0877978	0.157798	0.0377978	0.217798	-0.192202	-0.0622022	-0.182202	0.637798	0.117798	-0.0426443	0.199352	0.8062	-0.0285692	0.383945	0.7315	32.6797	0.112326	0.242326	0.0923265	-0.577674	-0.0976735	0.752326	0.0923265	0.142326	0.312326	0.0423265	-0.247674	0.192326	-0.00767353	0.112326	-0.0176735	-0.52859	1.11532	0.430807
TC0100002816.mm.2	Myeov2	0.485427	0.862646	0.5611	0.137504	0.106016	0.9299	75	-0.314057	0.0259433	0.485943	-0.364057	-0.424057	-1.06406	-0.234057	0.595943	0.105943	0.355943	0.865943	0.385943	0.105943	0.155943	-0.644057	-0.414057	0.887525	3.69897	0.0017	0.464668	1.52433	0.1888	55.2941	-0.129695	-0.369695	0.360305	0.0403053	-0.119695	-0.249695	0.200305	0.470305	0.840305	0.850305	0.870305	0.130305	0.440305	0.560305	0.300305	0.356364	0.47048	0.751014
TC0100002817.mm.2	Otos	0	0.0662091	0.9796	0.367371	1.41229	0.2407	#NAME?	-0.406487	-0.156487	0.133513	0.323513	-0.226487	0.0335127	-0.276487	-0.0164873	-0.226487	0.0335127	-0.0864873	0.0335127	0.363513	-0.0164873	0.753513	0.113513	0.15056	0.0585383	0.944	-0.378512	1.20971	0.288	309.79	-0.179283	-0.299283	-0.169283	0.500717	0.140717	0.340717	0.280717	0.000717329	-0.199283	0.0707173	-0.119283	0.100717	-0.0992827	-0.109283	-0.209283	0.366923	0.296917	0.844409
TC0100002823.mm.2	Ankmy1	0.0426443	0.398809	0.8213	-0.0976108	0.176982	0.8802	318.069	-0.38015	0.12985	0.0398505	0.14985	0.13985	0.48985	-0.0801495	-0.0201495	0.23985	0.0898505	0.25985	-0.0201495	-0.14015	-0.0901495	0.39985	0.0498505	0	0.0135418	0.9857	-0.536053	1.17718	0.3004	inf	0.068718	0.048718	-0.071282	-0.051282	0.508718	0.518718	-0.121282	0.148718	-0.141282	-0.061282	0.088718	-0.061282	-0.161282	0.00871804	0.218718	-0.0795413	0.381909	0.800252
TC0100002827.mm.2	Kif1a	0.124328	0.259716	0.8975	-0.137504	0.0524683	0.9656	201.01	-0.0176105	-0.0176105	0.0123895	0.0223895	0.192389	0.152389	0.0523895	-0.497611	-0.107611	0.322389	0.482389	-0.187611	0.322389	-0.0276105	-0.00761052	-0.517611	1.17632	4.98716	0.0002	-0.137504	0.463189	0.6805	107.215	0.248533	-0.221467	-0.131467	0.0585329	0.568533	0.518533	0.558533	1.03853	2.29853	1.41853	0.948533	-0.0814671	0.288533	0.518533	0.498533	-0.013062	0.0604034	0.968341
TC0100002830.mm.2	2310007B03Rik	-0.0143553	0.182831	0.9336	0.176323	0.68508	0.5478	1413	0.218731	-0.0212693	-0.331269	0.0787307	0.0187307	0.298731	0.258731	-0.181269	0.178731	0.0287307	0.00873069	0.0187307	0.208731	0.388731	0.448731	0.178731	0.0703893	0.193345	0.8117	-0.0565835	0.253521	0.8201	176.923	0.121419	-0.138581	0.131419	-0.138581	0.271419	-0.118581	0.331419	0.311419	0.0614193	0.0614193	-0.198581	0.331419	0.201419	0.191419	0.271419	-0.0362248	0.165247	0.911836
TC0100002831.mm.2	Mterf4	0.31034	0.636764	0.6847	0.201634	0.344862	0.763	37.5	-0.0327402	-0.26274	0.38726	-0.18274	-0.12274	-0.0827402	-0.28274	0.14726	-0.0627402	0.35726	0.77726	-0.11274	0.15726	0.31726	0.0472598	-0.22274	0.0840643	0.0295601	0.971	0.31034	1.39254	0.2261	-300	-0.187592	-0.0775925	0.302408	-0.0875925	-0.357592	-0.127592	0.00240751	-0.0875925	-0.0975925	0.0724075	0.0124075	0.272408	-0.0275925	0.252408	0.0924075	-0.100166	0.0188551	0.99095
TC0100002832.mm.2	Pask	0.454176	1.70553	0.2133	-0.0143553	0.44916	0.6933	102.676	-0.157829	-0.0978291	-0.0078291	0.232171	0.622171	0.192171	0.0021709	0.202171	0.212171	0.432171	0.352171	0.612171	0.152171	-0.0278291	0.182171	0.102171	0.464668	1.41341	0.1292	-0.176323	0.0578927	0.9595	130.275	-0.125124	0.0848764	-0.0451236	0.0748764	0.804876	0.274876	0.804876	0.374876	1.06488	0.544876	0.0248764	0.194876	0.784876	0.454876	1.24488	0.0928271	0.38108	0.800474
TC0100002833.mm.2	Hdlbp	-0.238787	0.936291	0.5166	-0.389567	1.40012	0.2453	-55.1315	0.0239582	-0.00604177	-0.0860418	0.0639582	0.283958	0.133958	0.173958	-0.0160418	-0.0560418	-0.326042	-0.426042	-0.126042	-0.256042	-0.246042	-0.206042	0.0339582	-0.432959	3.52288	0.0029	-0.31034	2.10791	0.0821	25.3456	0.0123724	-0.00762764	0.0223724	-0.0276276	0.0323724	-0.00762764	-0.0576276	-0.457628	-0.547628	-0.377628	-0.397628	-0.337628	-0.447628	-0.247628	-0.287628	0.0811037	0.0762914	0.960949
TC0100002836.mm.2	Stk25	-0.111031	0.0587371	0.9808	-0.0285692	0.128953	0.9134	73.5294	-0.0215668	0.0784332	0.378433	-0.601567	-0.491567	-0.751567	-0.281567	0.168433	-0.221567	0.458433	0.0984332	-0.691567	-0.601567	-0.111567	-0.851567	-0.161567	-0.201634	1.19723	0.1854	-0.137504	0.399245	0.7206	30.303	-0.102273	0.257727	-0.012273	-0.182273	0.197727	0.027727	-0.172273	-0.192273	-0.412273	-0.252273	-0.282273	0.147727	0.027727	-0.292273	-0.332273	-0.233398	0.205894	0.893796
TC0100002837.mm.2	Thap4	0.879706	1.6968	0.216	0.613532	1.3536	0.2597	36.9048	0.457872	-0.502128	0.237872	-0.432128	-0.262128	-0.692128	-0.482128	-0.272128	0.867872	0.687872	0.897872	0.307872	0.477872	0.957872	-0.612128	0.0078725	0.400538	2.65758	0.0135	0.555816	1.81248	0.1258	-46.875	0.0713204	-0.12868	0.12132	-0.0786796	-0.29868	0.14132	-0.35868	0.43132	0.41132	0.34132	0.70132	0.29132	0.17132	0.0813204	0.29132	0.410534	1.72331	0.222397
TC0100002838.mm.2	Dtymk	0.641546	3	0.0407	0.250962	0.881405	0.4449	66.0714	-0.189835	0.0401646	0.240165	-0.129835	-0.269835	-0.0398354	-0.489835	-0.0698354	0.410165	0.670165	0.720165	0.550165	0.0401646	0.0601646	0.0901646	-0.0998354	0.0285692	0.665747	0.4281	0.163499	0.601539	0.5922	-500	-0.150247	0.0697534	0.0697534	-0.000246618	-0.380247	0.259753	0.129753	0.0997534	0.0497534	0.0797534	0.639753	0.329753	0.439753	-0.120247	0.239753	0.408073	1.41844	0.316995
TC0100002840.mm.2	Pdcd1	-0.298658	0.464326	0.7813	-0.238787	0.0324988	0.9783	18.423	0.122053	-0.0379465	-0.197947	0.0920535	0.112053	0.362053	-0.227947	-0.347947	-0.267947	-0.0479465	-0.327947	-0.247947	-0.197947	-0.497947	0.722053	-0.197947	0.0426443	0.137869	0.8676	0.0703893	0.321573	0.7741	-66.6667	0.204742	-0.305258	-0.485258	0.404742	-0.0452577	-0.225258	0.0647423	-0.0952577	0.164742	-0.0452577	0.0347423	-0.00525769	-0.00525769	0.194742	0.0547423	0.14458	0.149408	0.920514
TC0100002844.mm.2	St8sia4	-0.879706	2.06048	0.1368	-1.34483	4.007	0.0057	-32.8084	0.642805	-0.627195	-0.0671954	-0.257195	-0.207195	0.302805	-0.0871954	-0.337195	-1.4872	-0.807195	-0.137195	-1.3572	-1.5772	-1.2872	-1.4572	-1.9472	-1.20163	2.74473	0.0118	-0.956057	2.38722	0.0533	14.2744	0.176292	0.196292	0.0862915	-0.593708	-0.253708	-0.0137085	0.156292	-1.13371	-1.04371	-0.993708	-0.243708	-0.863708	-1.04371	-1.06371	-0.343708	0.00917802	0.19231	0.899175
[truncated: 21,361 more rows]
[truncated: 20 more columns]
