# Supplementary material for: DELE1 maintains muscle proteostasis to promote growth and survival in mitochondrial myopathy
Source: EMBO J. 2024 Oct 8;43(22):5548–85. doi: 10.1038/s44318-024-00242-x (PMC11574132; doi:10.1038/s44318-024-00242-x)
Supplement: Supplementary file 4 — Data Set EV2 [file 44318_2024_242_MOESM4_ESM.xlsx]

## Sheet: README
Dataset EV2. Lists and enrichment analysis of DELE1-dependent DEGs from heart and skeletal muscle.

## Sheet: Dele1DepDEGs_lists
	C10G58R_RNASeq_G_Analysis	C10G58R_RNASeq_TA_Analysis	RNASeq_H_Analysis	HeartCommonDele1Depset
0	Mthfd2	Mthfd2	Mthfd2	Agap1
1	Trib3	Psat1	Asns	Akr1b7
2	Asns	Asns	Phgdh	Aldh18a1
3	Psat1	Trib3	Trib3	Aldh1l2
4	Fgf21	Slc7a5	Slc7a5	Arhgef2
5	Slc7a5	Phgdh	Atf5	Asns
6	Arhgap33	Fgf21	Chac1	Atf4
7	N4bp2l1	Aldh18a1	Psat1	Atf5
8	Pck2	Arhgap33	Aldh18a1	Cars
9	Aldh18a1	N4bp2l1	Brca2	Chac1
10	Phgdh	Pck2	Vmn2r3	Cth
11	Sesn2	Nacad	Sesn2	Cyb5r1
12	Gdf15	Phyhd1	Pycr1	Eif3c
13	Atf5	Atf5	Cyb5r1	Eprs
14	Nog	G0s2	Tenm4	Aars
15	Chac1	Pycr1	Aldh1l2	Fam129a
16	Gadd45a	Nupr1	N4bp2l1	Gars1
17	Nacad	Nog	Snd1	Ghitm
18	Slc6a9	Lgi2	Nupr1	Glce
19	Slc7a11	Slc6a9	Atf4	Hax1
20	Pycr1	Snd1	Slc6a9	Iars
21	Snd1	Sesn2	Gars	Lars
22	Slc7a1	Aldh1l2	Slc1a4	Lonp1
23	Fgf7	Slc7a11	Fam129a	Mars
24	Phyhd1	Cyb5r1	Fgf21	Mthfd2
25	Slc3a2	Adig	Cars	Nars
26	Soat2	Slc3a2	Tfcp2l1	Nupr1
27	Nupr1	Tenm4	Slc3a2	Ostn
28	Tenm4	Fgf7	Ddit3	Otub2
29	Tbc1d31	Slc7a1	Adm2	Phf10
30	Lgi2	Gars	Soat2	Phgdh
31	Rnf185	Soat2	Yars	Psat1
32	Cyb5r1	Gadd45a	Cebpg	Pycr1
33	Gars	Ostn	Xpot	Rasef
34	P2rx3	Arhgef2	Ostn	Reep6
35	Arhgef2	Smpdl3b	Angptl6	Rhbdd1
36	Reep6	Kcne1l	Extl1	Sars
37	Phf10	Slc7a3	Stbd1	Shmt2
38	Aldh1l2	Tbc1d31	Arhgef2	Slc25a39
39	Eif3c	Reep6	Pck2	Slc3a2
40	Slc7a3	Extl1	Eprs	Slc7a1
41	Lars	Rnf185	Rgs7bp	Slc7a11
42	Slc17a7	Phf10	Mars	Slc7a3
43	Lrrc8d	Eif3c	Phf10	Slc7a5
44	Tspyl4	Ddit3	Slc7a3	Snd1
45	Extl1	Lars	Lonp1	Stbd1
46	Ankrd1	Ghitm	Gadd45a	Trib3
47	Ddit3	Xpot	Stard5	Vmn2r3
48	Ghitm	Cebpg	4933431K23Rik	Xpot
49	Ostn	Sdf2l1	Spg20	Yars
50	Cebpg	Tmbim6	Ccnd2	Zdhhc2
51	Iars	Chchd10	Eif2s2
52	Sars	Gas5	Ednra
53	Slc1a4	Mettl1	Agap1
54	Tmbim6	Shmt2	Slc25a39
55	Clic4	Myc	Hax1
56	Gm37691	Psph	Ghitm
57	Clcn3	Tspyl4	8430419L09Rik
58	Yars	Slc17a7	Dct
59	Fut1	Stard5	Glce
60	Xpot	Mid1ip1	Pcdhga8
61	Chchd10	Yars	G0s2
62	Smpdl3b	Manf	Rcc2
63	Ero1l	Arl14ep	Zbtb18
64	Taf15	Fam129a	Zw10
65	Esrrg	Herpud1	Alpl
66	Tfcp2l1	Adm2	Slc7a11
67	Agpat9	Angptl6	Hspa9
68	Cars	Wfs1	Atcayos
69	Mthfd1l	Stbd1	Lrrc4b
70	Herpud1	Ddx51	Ece1
71	Shmt2	Leprotl1	Sbk2
72	Cbx4	Lmo4	Tmtc1
73	Slc25a39	Pdzd7	Clu
74	Mid1ip1	Slc25a39	Ogdhl
75	Hspa9	Cox6a2
76	Stard5	Brca2
77	Evi2a	P2rx3
78	Stbd1	Evi2a
79	Brca2	Mthfd1l
80	Nars	Dnaja3
81	Cox6a2	Mars
82	Atf6	Grb10
83	Rhbdd1	Clcn3
84	Myc	Tacc2
85	Adm2	Rragd
86	Pdzd7	Smyd2
87	Rcc2	Aebp1
88	Dusp14	Gck
89	Kcnk2	Neat1
90	Phlda3	Cd24a
91	Sgk1	Fam57b
92	Fam57b
93	Tmem100
94	Cd24a
95	Sorl1
96	Sln
97	Gck

## Sheet: G_RNAseq_gProfiler_mmusculus
source	term_name	term_id	adjusted_p_value	negative_log10_of_adjusted_p_value	term_size	query_size	intersection_size	effective_domain_size	intersections
GO:MF	L-amino acid transmembrane transporter activity	GO:0015179	8.74764e-08	7.05811	68	91	8	25063	SLC7A5,SLC6A9,SLC7A11,SLC7A1,SLC3A2,SLC7A3,SLC17A7,SLC1A4
GO:MF	aminoacyl-tRNA ligase activity	GO:0004812	1.02558e-07	6.98903	42	91	7	25063	GARS,LARS,IARS,SARS,YARS,CARS,NARS
GO:MF	ligase activity, forming carbon-oxygen bonds	GO:0016875	1.02558e-07	6.98903	42	91	7	25063	GARS,LARS,IARS,SARS,YARS,CARS,NARS
GO:MF	protein binding	GO:0005515	4.17386e-07	6.37946	10460	91	67	25063	TRIB3,ASNS,PSAT1,FGF21,SLC7A5,ARHGAP33,ALDH18A1,SESN2,GDF15,ATF5,NOG,CHAC1,GADD45A,NACAD,PYCR1,SND1,SLC7A1,FGF7,SLC3A2,NUPR1,TENM4,TBC1D31,LGI2,RNF185,GARS,P2RX3,ARHGEF2,EIF3C,LRRC8D,TSPYL4,ANKRD1,DDIT3,OSTN,CEBPG,IARS,SARS,TMBIM6,CLIC4,CLCN3,XPOT,CHCHD10,SMPDL3B,ESRRG,TFCP2L1,CARS,MTHFD1L,HERPUD1,SHMT2,CBX4,MID1IP1,HSPA9,STBD1,BRCA2,NARS,ATF6,RHBDD1,MYC,ADM2,PDZD7,RCC2,KCNK2,SGK1,TMEM100,CD24A,S…
GO:MF	amino acid transmembrane transporter activity	GO:0015171	2.74116e-06	5.56207	104	91	8	25063	SLC7A5,SLC6A9,SLC7A11,SLC7A1,SLC3A2,SLC7A3,SLC17A7,SLC1A4
GO:MF	ligase activity	GO:0016874	8.06732e-06	5.09327	171	91	9	25063	ASNS,GARS,LARS,IARS,SARS,YARS,CARS,MTHFD1L,NARS
GO:MF	oxidoreductase activity, acting on the CH-NH group of donors, NAD or NADP as acceptor	GO:0016646	0.000183479	3.73641	16	91	4	25063	MTHFD2,PYCR1,ALDH1L2,MTHFD1L
GO:MF	neutral L-amino acid transmembrane transporter activity	GO:0015175	0.000276908	3.55766	42	91	5	25063	SLC7A5,SLC6A9,SLC7A11,SLC3A2,SLC1A4
GO:MF	carboxylic acid transmembrane transporter activity	GO:0046943	0.000287854	3.54083	189	91	8	25063	SLC7A5,SLC6A9,SLC7A11,SLC7A1,SLC3A2,SLC7A3,SLC17A7,SLC1A4
GO:MF	organic acid transmembrane transporter activity	GO:0005342	0.000299623	3.52343	190	91	8	25063	SLC7A5,SLC6A9,SLC7A11,SLC7A1,SLC3A2,SLC7A3,SLC17A7,SLC1A4
GO:MF	catalytic activity, acting on a tRNA	GO:0140101	0.000679263	3.16796	146	91	7	25063	GARS,LARS,IARS,SARS,YARS,CARS,NARS
GO:MF	oxidoreductase activity, acting on the CH-NH group of donors	GO:0016645	0.00199648	2.69973	28	91	4	25063	MTHFD2,PYCR1,ALDH1L2,MTHFD1L
GO:MF	binding	GO:0005488	0.00204039	2.69029	16378	91	79	25063	MTHFD2,TRIB3,ASNS,PSAT1,FGF21,SLC7A5,ARHGAP33,PCK2,ALDH18A1,PHGDH,SESN2,GDF15,ATF5,NOG,CHAC1,GADD45A,NACAD,PYCR1,SND1,SLC7A1,FGF7,PHYHD1,SLC3A2,SOAT2,NUPR1,TENM4,TBC1D31,LGI2,RNF185,CYB5R1,GARS,P2RX3,ARHGEF2,PHF10,EIF3C,LARS,LRRC8D,TSPYL4,ANKRD1,DDIT3,OSTN,CEBPG,IARS,SARS,TMBIM6,CLIC4,CLCN3,YARS,XPOT,CHCHD10,SMPDL3B,TAF15,ESRRG,TFCP2L1,CARS,MTHFD1L,HERPUD1,SHMT2,CBX4,MID1IP1,HSPA9,STARD5,STBD1,BR…
GO:MF	organic anion transmembrane transporter activity	GO:0008514	0.00349168	2.45697	264	91	8	25063	SLC7A5,SLC6A9,SLC7A11,SLC7A1,SLC3A2,SLC7A3,SLC17A7,SLC1A4
GO:MF	aromatic amino acid transmembrane transporter activity	GO:0015173	0.00349679	2.45633	10	91	3	25063	SLC7A5,SLC7A1,SLC3A2
GO:MF	anion binding	GO:0043168	0.00377533	2.42305	2483	91	24	25063	MTHFD2,TRIB3,ASNS,PSAT1,PCK2,ALDH18A1,SESN2,SOAT2,CYB5R1,GARS,P2RX3,LARS,IARS,SARS,CLCN3,YARS,CARS,MTHFD1L,SHMT2,HSPA9,NARS,PHLDA3,SGK1,GCK
GO:MF	tRNA binding	GO:0000049	0.00545729	2.26302	76	91	5	25063	IARS,SARS,YARS,XPOT,CARS
GO:MF	secondary active transmembrane transporter activity	GO:0015291	0.00692358	2.15967	290	91	8	25063	SLC7A5,SLC6A9,SLC7A11,SLC3A2,SLC17A7,GHITM,SLC1A4,CLCN3
GO:MF	neutral L-amino acid secondary active transmembrane transporter activity	GO:0005294	0.00835816	2.07789	2	91	2	25063	SLC7A11,SLC3A2
GO:MF	transporter activity	GO:0005215	0.015061	1.82215	1189	91	15	25063	SLC7A5,SLC6A9,SLC7A11,SLC7A1,SLC3A2,P2RX3,SLC7A3,SLC17A7,LRRC8D,GHITM,SLC1A4,CLIC4,CLCN3,STARD5,KCNK2
GO:MF	heterocyclic compound binding	GO:1901363	0.0161179	1.79269	2343	91	22	25063	TRIB3,ASNS,PSAT1,PCK2,ALDH18A1,PHGDH,SOAT2,CYB5R1,GARS,P2RX3,LARS,IARS,SARS,CLCN3,YARS,CARS,MTHFD1L,SHMT2,HSPA9,NARS,SGK1,GCK
GO:MF	adenyl nucleotide binding	GO:0030554	0.0184314	1.73444	1678	91	18	25063	TRIB3,ASNS,ALDH18A1,PHGDH,SOAT2,GARS,P2RX3,LARS,IARS,SARS,CLCN3,YARS,CARS,MTHFD1L,HSPA9,NARS,SGK1,GCK
GO:MF	identical protein binding	GO:0042802	0.019103	1.7189	2369	91	22	25063	ASNS,PSAT1,ALDH18A1,GDF15,NOG,GADD45A,PYCR1,SLC3A2,TENM4,GARS,P2RX3,DDIT3,CEBPG,SARS,ESRRG,CARS,MTHFD1L,SHMT2,MID1IP1,BRCA2,ATF6,PDZD7
GO:MF	monoatomic anion channel activity	GO:0005253	0.0197857	1.70365	99	91	5	25063	SLC17A7,LRRC8D,SLC1A4,CLIC4,CLCN3
GO:MF	transmembrane transporter activity	GO:0022857	0.023232	1.63391	1087	91	14	25063	SLC7A5,SLC6A9,SLC7A11,SLC7A1,SLC3A2,P2RX3,SLC7A3,SLC17A7,LRRC8D,GHITM,SLC1A4,CLIC4,CLCN3,KCNK2
GO:MF	adenyl ribonucleotide binding	GO:0032559	0.0261863	1.58193	1560	91	17	25063	TRIB3,ASNS,ALDH18A1,SOAT2,GARS,P2RX3,LARS,IARS,SARS,CLCN3,YARS,CARS,MTHFD1L,HSPA9,NARS,SGK1,GCK
GO:MF	acidic amino acid transmembrane transporter activity	GO:0015172	0.0275753	1.55948	19	91	3	25063	SLC7A11,SLC17A7,SLC1A4
GO:MF	molecular function regulator activity	GO:0098772	0.0282267	1.54934	2074	91	20	25063	TRIB3,FGF21,ARHGAP33,SESN2,GDF15,FGF7,NUPR1,ARHGEF2,LARS,DDIT3,OSTN,TMBIM6,COX6A2,ADM2,RCC2,KCNK2,SGK1,CD24A,SORL1,SLN
GO:MF	protein dimerization activity	GO:0046983	0.0459549	1.33767	1158	91	14	25063	GDF15,NOG,GADD45A,SLC3A2,TENM4,GARS,DDIT3,SARS,CARS,MTHFD1L,SHMT2,NARS,ATF6,MYC
GO:MF	enzyme binding	GO:0019899	0.0467894	1.32985	2330	91	21	25063	TRIB3,ARHGAP33,ATF5,GADD45A,RNF185,ARHGEF2,ANKRD1,IARS,SARS,TMBIM6,XPOT,CBX4,HSPA9,STBD1,BRCA2,MYC,RCC2,SGK1,CD24A,SORL1,GCK
GO:MF	methylenetetrahydrofolate dehydrogenase (NADP+) activity	GO:0004488	0.0499118	1.3018	4	91	2	25063	MTHFD2,MTHFD1L
GO:MF	methylenetetrahydrofolate dehydrogenase [NAD(P)+] activity	GO:0004486	0.0499118	1.3018	4	91	2	25063	MTHFD2,MTHFD1L
GO:BP	amino acid metabolic process	GO:0006520	1.02028e-09	8.99128	275	92	14	26944	ASNS,PSAT1,ALDH18A1,PHGDH,SLC7A11,PYCR1,GARS,LARS,IARS,SARS,YARS,CARS,SHMT2,NARS
GO:BP	establishment of localization	GO:0051234	7.02522e-09	8.15334	4696	92	45	26944	TRIB3,FGF21,SLC7A5,ARHGAP33,PCK2,SESN2,NACAD,SLC6A9,SLC7A11,SLC7A1,FGF7,SLC3A2,SOAT2,P2RX3,ARHGEF2,REEP6,SLC7A3,SLC17A7,LRRC8D,ANKRD1,DDIT3,GHITM,OSTN,SLC1A4,TMBIM6,CLIC4,CLCN3,XPOT,CHCHD10,HERPUD1,SLC25A39,HSPA9,STARD5,STBD1,BRCA2,RHBDD1,MYC,PDZD7,RCC2,KCNK2,SGK1,CD24A,SORL1,SLN,GCK
GO:BP	tRNA aminoacylation for protein translation	GO:0006418	1.80981e-07	6.74237	42	92	7	26944	GARS,LARS,IARS,SARS,YARS,CARS,NARS
GO:BP	amino acid transmembrane transport	GO:0003333	1.98595e-07	6.70203	107	92	9	26944	SLC7A5,SLC6A9,SLC7A11,SLC7A1,SLC3A2,SLC7A3,SLC17A7,LRRC8D,SLC1A4
GO:BP	transport	GO:0006810	2.93196e-07	6.53284	4397	92	41	26944	TRIB3,FGF21,SLC7A5,ARHGAP33,PCK2,SESN2,NACAD,SLC6A9,SLC7A11,SLC7A1,FGF7,SLC3A2,SOAT2,P2RX3,REEP6,SLC7A3,SLC17A7,LRRC8D,ANKRD1,DDIT3,GHITM,OSTN,SLC1A4,TMBIM6,CLIC4,CLCN3,XPOT,CHCHD10,HERPUD1,SLC25A39,HSPA9,STARD5,STBD1,RHBDD1,MYC,KCNK2,SGK1,CD24A,SORL1,SLN,GCK
GO:BP	tRNA aminoacylation	GO:0043039	3.01911e-07	6.52012	45	92	7	26944	GARS,LARS,IARS,SARS,YARS,CARS,NARS
GO:BP	carboxylic acid transmembrane transport	GO:1905039	3.16011e-07	6.5003	159	92	10	26944	SLC7A5,SLC6A9,SLC7A11,SLC7A1,SLC3A2,SLC7A3,SLC17A7,LRRC8D,SLC1A4,MYC
GO:BP	organic acid transmembrane transport	GO:1903825	3.36144e-07	6.47347	160	92	10	26944	SLC7A5,SLC6A9,SLC7A11,SLC7A1,SLC3A2,SLC7A3,SLC17A7,LRRC8D,SLC1A4,MYC
GO:BP	amino acid activation	GO:0043038	3.55117e-07	6.44963	46	92	7	26944	GARS,LARS,IARS,SARS,YARS,CARS,NARS
GO:BP	L-alpha-amino acid transmembrane transport	GO:1902475	4.50205e-07	6.34659	78	92	8	26944	SLC7A5,SLC6A9,SLC7A11,SLC7A1,SLC3A2,SLC7A3,SLC17A7,SLC1A4
GO:BP	amino acid transport	GO:0006865	6.8392e-07	6.16499	172	92	10	26944	SLC7A5,SLC6A9,SLC7A11,SLC7A1,SLC3A2,SLC7A3,SLC17A7,LRRC8D,SLC1A4,MYC
GO:BP	localization	GO:0051179	7.16943e-07	6.14452	5364	92	45	26944	TRIB3,FGF21,SLC7A5,ARHGAP33,PCK2,SESN2,NACAD,SLC6A9,SLC7A11,SLC7A1,FGF7,SLC3A2,SOAT2,P2RX3,ARHGEF2,REEP6,SLC7A3,SLC17A7,LRRC8D,ANKRD1,DDIT3,GHITM,OSTN,SLC1A4,TMBIM6,CLIC4,CLCN3,XPOT,CHCHD10,HERPUD1,SLC25A39,HSPA9,STARD5,STBD1,BRCA2,RHBDD1,MYC,PDZD7,RCC2,KCNK2,SGK1,CD24A,SORL1,SLN,GCK
GO:BP	amino acid import across plasma membrane	GO:0089718	1.14931e-06	5.93956	54	92	7	26944	SLC7A5,SLC6A9,SLC7A11,SLC7A1,SLC3A2,SLC7A3,SLC1A4
GO:BP	cellular response to stress	GO:0033554	1.67944e-06	5.77483	1799	92	25	26944	TRIB3,ASNS,SLC7A5,SESN2,CHAC1,GADD45A,SLC7A11,PYCR1,NUPR1,RNF185,LARS,LRRC8D,ANKRD1,DDIT3,CEBPG,TMBIM6,HERPUD1,BRCA2,ATF6,RHBDD1,MYC,KCNK2,PHLDA3,SGK1,GCK
GO:BP	transmembrane transport	GO:0055085	1.94683e-06	5.71067	1525	92	23	26944	TRIB3,FGF21,SLC7A5,SESN2,SLC6A9,SLC7A11,SLC7A1,SLC3A2,P2RX3,SLC7A3,SLC17A7,LRRC8D,DDIT3,GHITM,OSTN,SLC1A4,TMBIM6,CLIC4,CLCN3,SLC25A39,MYC,KCNK2,SLN
GO:BP	L-amino acid transport	GO:0015807	2.22635e-06	5.65241	95	92	8	26944	SLC7A5,SLC6A9,SLC7A11,SLC7A1,SLC3A2,SLC7A3,SLC17A7,SLC1A4
GO:BP	response to endoplasmic reticulum stress	GO:0034976	6.8173e-06	5.16639	218	92	10	26944	TRIB3,SESN2,CHAC1,NUPR1,RNF185,DDIT3,TMBIM6,HERPUD1,ATF6,RHBDD1
GO:BP	organonitrogen compound metabolic process	GO:1901564	7.05408e-06	5.15156	5744	92	45	26944	MTHFD2,TRIB3,ASNS,PSAT1,FGF21,PCK2,ALDH18A1,PHGDH,SESN2,CHAC1,GADD45A,SLC6A9,SLC7A11,PYCR1,FGF7,NUPR1,RNF185,GARS,ARHGEF2,ALDH1L2,EIF3C,LARS,EXTL1,DDIT3,IARS,SARS,YARS,FUT1,SMPDL3B,CARS,MTHFD1L,HERPUD1,SHMT2,CBX4,SLC25A39,HSPA9,BRCA2,NARS,RHBDD1,MYC,DUSP14,SGK1,CD24A,SORL1,GCK
GO:BP	organic substance transport	GO:0071702	7.68671e-06	5.11426	2419	92	28	26944	TRIB3,FGF21,SLC7A5,ARHGAP33,PCK2,SESN2,NACAD,SLC6A9,SLC7A11,SLC7A1,SLC3A2,SOAT2,SLC7A3,SLC17A7,LRRC8D,ANKRD1,OSTN,SLC1A4,XPOT,HERPUD1,SLC25A39,HSPA9,STARD5,RHBDD1,MYC,CD24A,SORL1,GCK
GO:BP	system development	GO:0048731	1.09035e-05	4.96244	4117	92	37	26944	ASNS,SLC7A5,ARHGAP33,PCK2,PHGDH,ATF5,NOG,CHAC1,GADD45A,SLC7A11,FGF7,NUPR1,TENM4,LGI2,ARHGEF2,PHF10,SLC17A7,ANKRD1,DDIT3,OSTN,CEBPG,SARS,CLIC4,FUT1,TFCP2L1,MTHFD1L,BRCA2,NARS,ATF6,MYC,ADM2,PDZD7,KCNK2,SGK1,TMEM100,CD24A,SORL1
GO:BP	homeostatic process	GO:0042592	1.29911e-05	4.88636	1835	92	24	26944	FGF21,PCK2,SESN2,GDF15,SLC7A11,FGF7,SOAT2,SLC17A7,LRRC8D,DDIT3,GHITM,CEBPG,TMBIM6,CLIC4,CLCN3,ESRRG,HERPUD1,HSPA9,MYC,SGK1,CD24A,SORL1,SLN,GCK
GO:BP	organonitrogen compound biosynthetic process	GO:1901566	1.65573e-05	4.78101	1707	92	23	26944	ASNS,PSAT1,ALDH18A1,PHGDH,SESN2,SLC6A9,SLC7A11,PYCR1,FGF7,GARS,EIF3C,LARS,EXTL1,IARS,SARS,YARS,FUT1,CARS,MTHFD1L,SHMT2,SLC25A39,NARS,MYC
GO:BP	proteinogenic amino acid biosynthetic process	GO:0170038	5.24196e-05	4.28051	54	92	6	26944	ASNS,PSAT1,ALDH18A1,PHGDH,PYCR1,SHMT2
GO:BP	apoptotic signaling pathway	GO:0097190	5.44565e-05	4.26395	633	92	14	26944	TRIB3,NOG,CHAC1,PYCR1,NUPR1,DDIT3,GHITM,TMBIM6,CHCHD10,HERPUD1,BRCA2,MYC,PHLDA3,CD24A
GO:BP	L-amino acid biosynthetic process	GO:0170034	5.86775e-05	4.23153	55	92	6	26944	ASNS,PSAT1,ALDH18A1,PHGDH,PYCR1,SHMT2
GO:BP	apoptotic process	GO:0006915	0.000108267	3.9655	2050	92	24	26944	TRIB3,ASNS,FGF21,SLC7A5,ATF5,NOG,CHAC1,GADD45A,SLC7A11,PYCR1,NUPR1,ANKRD1,DDIT3,GHITM,TMBIM6,CHCHD10,HERPUD1,BRCA2,ATF6,RHBDD1,MYC,PHLDA3,SGK1,CD24A
GO:BP	sulfur compound transport	GO:0072348	0.000148062	3.82956	64	92	6	26944	SLC7A5,SLC7A11,SLC3A2,LRRC8D,SLC1A4,SLC25A39
GO:BP	sulfur amino acid transport	GO:0000101	0.000153237	3.81464	13	92	4	26944	SLC7A5,SLC7A11,SLC3A2,SLC1A4
GO:BP	alpha-amino acid biosynthetic process	GO:1901607	0.000178452	3.74848	66	92	6	26944	ASNS,PSAT1,ALDH18A1,PHGDH,PYCR1,SHMT2
GO:BP	amino acid biosynthetic process	GO:0008652	0.000178452	3.74848	66	92	6	26944	ASNS,PSAT1,ALDH18A1,PHGDH,PYCR1,SHMT2
GO:BP	carboxylic acid metabolic process	GO:0019752	0.000206836	3.68437	945	92	16	26944	TRIB3,ASNS,PSAT1,PCK2,ALDH18A1,PHGDH,SESN2,SLC7A11,PYCR1,NUPR1,ALDH1L2,MTHFD1L,SHMT2,MID1IP1,MYC,GCK
GO:BP	cell death	GO:0008219	0.000212174	3.67331	2125	92	24	26944	TRIB3,ASNS,FGF21,SLC7A5,ATF5,NOG,CHAC1,GADD45A,SLC7A11,PYCR1,NUPR1,ANKRD1,DDIT3,GHITM,TMBIM6,CHCHD10,HERPUD1,BRCA2,ATF6,RHBDD1,MYC,PHLDA3,SGK1,CD24A
GO:BP	programmed cell death	GO:0012501	0.000212174	3.67331	2125	92	24	26944	TRIB3,ASNS,FGF21,SLC7A5,ATF5,NOG,CHAC1,GADD45A,SLC7A11,PYCR1,NUPR1,ANKRD1,DDIT3,GHITM,TMBIM6,CHCHD10,HERPUD1,BRCA2,ATF6,RHBDD1,MYC,PHLDA3,SGK1,CD24A
GO:BP	intrinsic apoptotic signaling pathway	GO:0097193	0.000220506	3.65658	315	92	10	26944	TRIB3,CHAC1,PYCR1,NUPR1,DDIT3,TMBIM6,HERPUD1,BRCA2,MYC,PHLDA3
GO:BP	L-serine biosynthetic process	GO:0006564	0.000265026	3.57671	4	92	3	26944	PSAT1,PHGDH,SHMT2
GO:BP	oxoacid metabolic process	GO:0043436	0.000274581	3.56133	965	92	16	26944	TRIB3,ASNS,PSAT1,PCK2,ALDH18A1,PHGDH,SESN2,SLC7A11,PYCR1,NUPR1,ALDH1L2,MTHFD1L,SHMT2,MID1IP1,MYC,GCK
GO:BP	cellular catabolic process	GO:0044248	0.000284898	3.54531	1524	92	20	26944	TRIB3,FGF21,SLC7A5,PCK2,SESN2,CHAC1,SND1,NUPR1,RNF185,ALDH1L2,DDIT3,TMBIM6,SMPDL3B,TAF15,SHMT2,STBD1,ATF6,MYC,SORL1,GCK
GO:BP	organic acid metabolic process	GO:0006082	0.000298528	3.52501	971	92	16	26944	TRIB3,ASNS,PSAT1,PCK2,ALDH18A1,PHGDH,SESN2,SLC7A11,PYCR1,NUPR1,ALDH1L2,MTHFD1L,SHMT2,MID1IP1,MYC,GCK
GO:BP	multicellular organism development	GO:0007275	0.000312285	3.50545	4879	92	38	26944	ASNS,SLC7A5,ARHGAP33,PCK2,PHGDH,ATF5,NOG,CHAC1,GADD45A,SLC7A11,FGF7,NUPR1,TENM4,LGI2,ARHGEF2,PHF10,SLC17A7,ANKRD1,DDIT3,OSTN,CEBPG,SARS,CLIC4,FUT1,TFCP2L1,MTHFD1L,HSPA9,BRCA2,NARS,ATF6,MYC,ADM2,PDZD7,KCNK2,SGK1,TMEM100,CD24A,SORL1
GO:BP	negative regulation of cellular process	GO:0048523	0.000416919	3.37995	5599	92	41	26944	TRIB3,ASNS,FGF21,SLC7A5,SESN2,GDF15,ATF5,NOG,CHAC1,GADD45A,SLC6A9,SLC7A11,PYCR1,SND1,NUPR1,ARHGEF2,ANKRD1,DDIT3,GHITM,OSTN,SARS,TMBIM6,CLIC4,SMPDL3B,TAF15,TFCP2L1,HERPUD1,SHMT2,CBX4,MID1IP1,HSPA9,BRCA2,RHBDD1,MYC,RCC2,KCNK2,PHLDA3,SGK1,CD24A,SORL1,GCK
GO:BP	response to nitrogen compound	GO:1901698	0.000499368	3.30158	1283	92	18	26944	TRIB3,ASNS,SLC7A5,PCK2,SESN2,GDF15,SLC3A2,RNF185,P2RX3,ARHGEF2,LARS,TMBIM6,HERPUD1,RHBDD1,MYC,SGK1,SORL1,GCK
GO:BP	cellular process	GO:0009987	0.000520846	3.28329	20967	92	89	26944	MTHFD2,TRIB3,ASNS,PSAT1,FGF21,SLC7A5,ARHGAP33,PCK2,ALDH18A1,PHGDH,SESN2,GDF15,ATF5,NOG,CHAC1,GADD45A,NACAD,SLC6A9,SLC7A11,PYCR1,SND1,SLC7A1,FGF7,SLC3A2,SOAT2,NUPR1,TENM4,TBC1D31,LGI2,RNF185,GARS,P2RX3,ARHGEF2,REEP6,ALDH1L2,EIF3C,SLC7A3,LARS,SLC17A7,LRRC8D,TSPYL4,EXTL1,ANKRD1,DDIT3,GHITM,OSTN,CEBPG,IARS,SARS,SLC1A4,TMBIM6,CLIC4,CLCN3,YARS,FUT1,XPOT,CHCHD10,SMPDL3B,TAF15,ESRRG,TFCP2L1,CARS,MTHFD1L,…
GO:BP	response to stress	GO:0006950	0.00057712	3.23873	3936	92	33	26944	TRIB3,ASNS,SLC7A5,PCK2,SESN2,NOG,CHAC1,GADD45A,SLC7A11,PYCR1,NUPR1,RNF185,P2RX3,ARHGEF2,LARS,LRRC8D,ANKRD1,DDIT3,CEBPG,TMBIM6,YARS,SMPDL3B,HERPUD1,SHMT2,BRCA2,ATF6,RHBDD1,MYC,KCNK2,PHLDA3,SGK1,CD24A,GCK
GO:BP	response to abiotic stimulus	GO:0009628	0.000605467	3.21791	1300	92	18	26944	ASNS,SLC7A5,ALDH18A1,NOG,GADD45A,SLC7A11,P2RX3,REEP6,LRRC8D,ANKRD1,TMBIM6,BRCA2,RHBDD1,MYC,PDZD7,KCNK2,SGK1,CD24A
GO:BP	response to organonitrogen compound	GO:0010243	0.000620298	3.2074	1161	92	17	26944	TRIB3,ASNS,SLC7A5,PCK2,SESN2,GDF15,RNF185,P2RX3,ARHGEF2,LARS,TMBIM6,HERPUD1,RHBDD1,MYC,SGK1,SORL1,GCK
GO:BP	regulation of signal transduction	GO:0009966	0.000788428	3.10324	3005	92	28	26944	FGF21,SESN2,GDF15,NOG,CHAC1,GADD45A,SLC6A9,PYCR1,SLC7A1,NUPR1,RNF185,ARHGEF2,SLC7A3,LARS,ANKRD1,DDIT3,GHITM,TMBIM6,SMPDL3B,HERPUD1,BRCA2,ATF6,MYC,PHLDA3,TMEM100,CD24A,SORL1,GCK
GO:BP	proteinogenic amino acid metabolic process	GO:0170039	0.000875538	3.05773	139	92	7	26944	ASNS,PSAT1,ALDH18A1,PHGDH,SLC7A11,PYCR1,SHMT2
GO:BP	nitrogen compound transport	GO:0071705	0.000893648	3.04883	1959	92	22	26944	SLC7A5,ARHGAP33,PCK2,NACAD,SLC6A9,SLC7A11,SLC7A1,SLC3A2,SLC7A3,SLC17A7,LRRC8D,ANKRD1,SLC1A4,XPOT,HERPUD1,SLC25A39,HSPA9,RHBDD1,MYC,CD24A,SORL1,GCK
GO:BP	organic anion transport	GO:0015711	0.000928564	3.03219	464	92	11	26944	SLC7A5,SLC6A9,SLC7A11,SLC7A1,SLC3A2,SLC7A3,SLC17A7,LRRC8D,SLC1A4,SLC25A39,MYC
GO:BP	regulation of signaling	GO:0023051	0.000953071	3.02087	3616	92	31	26944	FGF21,PCK2,SESN2,GDF15,NOG,CHAC1,GADD45A,SLC6A9,SLC7A11,PYCR1,SLC7A1,NUPR1,RNF185,P2RX3,ARHGEF2,SLC7A3,LARS,ANKRD1,DDIT3,GHITM,TMBIM6,SMPDL3B,HERPUD1,BRCA2,ATF6,MYC,PHLDA3,TMEM100,CD24A,SORL1,GCK
GO:BP	regulation of cell communication	GO:0010646	0.000953071	3.02087	3616	92	31	26944	FGF21,PCK2,SESN2,GDF15,NOG,CHAC1,GADD45A,SLC6A9,SLC7A11,PYCR1,SLC7A1,NUPR1,RNF185,P2RX3,ARHGEF2,SLC7A3,LARS,ANKRD1,DDIT3,GHITM,TMBIM6,SMPDL3B,HERPUD1,BRCA2,ATF6,MYC,PHLDA3,TMEM100,CD24A,SORL1,GCK
GO:BP	regulation of apoptotic process	GO:0042981	0.00108605	2.96415	1658	92	20	26944	ASNS,FGF21,SLC7A5,ATF5,NOG,GADD45A,SLC7A11,PYCR1,NUPR1,ANKRD1,DDIT3,GHITM,TMBIM6,HERPUD1,ATF6,RHBDD1,MYC,PHLDA3,SGK1,CD24A
GO:BP	tetrahydrofolate metabolic process	GO:0046653	0.00125615	2.90096	21	92	4	26944	MTHFD2,ALDH1L2,MTHFD1L,SHMT2
GO:BP	carboxylic acid transport	GO:0046942	0.00135419	2.86832	384	92	10	26944	SLC7A5,SLC6A9,SLC7A11,SLC7A1,SLC3A2,SLC7A3,SLC17A7,LRRC8D,SLC1A4,MYC
GO:BP	chemical homeostasis	GO:0048878	0.00140788	2.85144	1091	92	16	26944	PCK2,SESN2,SLC7A11,FGF7,SOAT2,SLC17A7,LRRC8D,DDIT3,GHITM,TMBIM6,CLIC4,HERPUD1,MYC,SGK1,CD24A,GCK
GO:BP	organic acid transport	GO:0015849	0.00141936	2.84791	386	92	10	26944	SLC7A5,SLC6A9,SLC7A11,SLC7A1,SLC3A2,SLC7A3,SLC17A7,LRRC8D,SLC1A4,MYC
GO:BP	basic amino acid transport	GO:0015802	0.00153128	2.81494	22	92	4	26944	SLC7A5,SLC7A1,SLC3A2,SLC7A3
GO:BP	L-amino acid metabolic process	GO:0170033	0.00160059	2.79572	152	92	7	26944	ASNS,PSAT1,ALDH18A1,PHGDH,SLC7A11,PYCR1,SHMT2
GO:BP	positive regulation of biological process	GO:0048518	0.00163635	2.78612	6589	92	44	26944	TRIB3,ASNS,FGF21,SLC7A5,PCK2,SESN2,GDF15,ATF5,NOG,GADD45A,SLC6A9,SLC7A1,FGF7,NUPR1,TENM4,RNF185,ARHGEF2,LARS,ANKRD1,DDIT3,CEBPG,CLCN3,FUT1,CHCHD10,SMPDL3B,TAF15,ESRRG,TFCP2L1,SHMT2,MID1IP1,BRCA2,ATF6,RHBDD1,MYC,ADM2,RCC2,KCNK2,PHLDA3,SGK1,TMEM100,CD24A,SORL1,SLN,GCK
GO:BP	dicarboxylic acid metabolic process	GO:0043648	0.00167736	2.77537	96	92	6	26944	PCK2,ALDH18A1,SLC7A11,ALDH1L2,MTHFD1L,SHMT2
GO:BP	regulation of programmed cell death	GO:0043067	0.00171143	2.76664	1707	92	20	26944	ASNS,FGF21,SLC7A5,ATF5,NOG,GADD45A,SLC7A11,PYCR1,NUPR1,ANKRD1,DDIT3,GHITM,TMBIM6,HERPUD1,ATF6,RHBDD1,MYC,PHLDA3,SGK1,CD24A
GO:BP	small molecule biosynthetic process	GO:0044283	0.001797	2.74545	605	92	12	26944	TRIB3,ASNS,PSAT1,PCK2,ALDH18A1,PHGDH,SESN2,PYCR1,MTHFD1L,SHMT2,MID1IP1,GCK
GO:BP	regulation of intracellular signal transduction	GO:1902531	0.00196038	2.70766	1722	92	20	26944	FGF21,SESN2,GDF15,NOG,GADD45A,PYCR1,SLC7A1,NUPR1,ARHGEF2,SLC7A3,LARS,ANKRD1,DDIT3,TMBIM6,HERPUD1,BRCA2,MYC,PHLDA3,TMEM100,CD24A
GO:BP	cellular response to chemical stimulus	GO:0070887	0.00221375	2.65487	3162	92	28	26944	TRIB3,ASNS,SLC7A5,PCK2,SESN2,GDF15,SLC7A11,PYCR1,RNF185,P2RX3,ARHGEF2,LARS,LRRC8D,ANKRD1,DDIT3,OSTN,TMBIM6,CLIC4,ESRRG,HERPUD1,ATF6,RHBDD1,MYC,KCNK2,SGK1,CD24A,SORL1,GCK
GO:BP	negative regulation of biological process	GO:0048519	0.00243406	2.61367	5966	92	41	26944	TRIB3,ASNS,FGF21,SLC7A5,SESN2,GDF15,ATF5,NOG,CHAC1,GADD45A,SLC6A9,SLC7A11,PYCR1,SND1,NUPR1,ARHGEF2,ANKRD1,DDIT3,GHITM,OSTN,SARS,TMBIM6,CLIC4,SMPDL3B,TAF15,TFCP2L1,HERPUD1,SHMT2,CBX4,MID1IP1,HSPA9,BRCA2,RHBDD1,MYC,RCC2,KCNK2,PHLDA3,SGK1,CD24A,SORL1,GCK
GO:BP	response to starvation	GO:0042594	0.00262198	2.58137	236	92	8	26944	ASNS,SLC7A5,PCK2,SESN2,LARS,DDIT3,YARS,GCK
GO:BP	carboxylic acid biosynthetic process	GO:0046394	0.00279158	2.55415	322	92	9	26944	TRIB3,ASNS,PSAT1,ALDH18A1,PHGDH,PYCR1,MTHFD1L,SHMT2,MID1IP1
GO:BP	neutral amino acid transport	GO:0015804	0.00284759	2.54552	58	92	5	26944	SLC7A5,SLC6A9,SLC7A11,SLC3A2,SLC1A4
GO:BP	response to endogenous stimulus	GO:0009719	0.00297917	2.5259	1935	92	21	26944	TRIB3,ASNS,FGF21,SLC7A5,PCK2,SESN2,GDF15,NOG,FGF7,P2RX3,ARHGEF2,LARS,ANKRD1,DDIT3,OSTN,ESRRG,SGK1,TMEM100,CD24A,SORL1,GCK
GO:BP	organic acid biosynthetic process	GO:0016053	0.00308947	2.51012	326	92	9	26944	TRIB3,ASNS,PSAT1,ALDH18A1,PHGDH,PYCR1,MTHFD1L,SHMT2,MID1IP1
GO:BP	folic acid-containing compound metabolic process	GO:0006760	0.00309702	2.50906	26	92	4	26944	MTHFD2,ALDH1L2,MTHFD1L,SHMT2
GO:BP	positive regulation of catabolic process	GO:0009896	0.00315009	2.50168	526	92	11	26944	TRIB3,FGF21,SESN2,NUPR1,RNF185,DDIT3,ATF6,RHBDD1,MYC,SORL1,GCK
GO:BP	cellular response to endogenous stimulus	GO:0071495	0.00359722	2.44403	1629	92	19	26944	TRIB3,ASNS,FGF21,SLC7A5,PCK2,SESN2,GDF15,NOG,FGF7,P2RX3,ARHGEF2,LARS,ANKRD1,OSTN,ESRRG,SGK1,TMEM100,SORL1,GCK
GO:BP	positive regulation of cellular process	GO:0048522	0.00402853	2.39485	6078	92	41	26944	ASNS,FGF21,SLC7A5,PCK2,SESN2,GDF15,ATF5,NOG,GADD45A,SLC6A9,SLC7A1,FGF7,NUPR1,TENM4,RNF185,ARHGEF2,LARS,ANKRD1,DDIT3,CEBPG,CLCN3,FUT1,CHCHD10,TAF15,ESRRG,TFCP2L1,SHMT2,MID1IP1,BRCA2,ATF6,RHBDD1,MYC,ADM2,RCC2,KCNK2,PHLDA3,SGK1,TMEM100,CD24A,SORL1,GCK
GO:BP	response to unfolded protein	GO:0006986	0.0041435	2.38263	112	92	6	26944	CHAC1,DDIT3,TMBIM6,HERPUD1,ATF6,RHBDD1
GO:BP	amide metabolic process	GO:0043603	0.0041672	2.38016	1186	92	16	26944	ASNS,SESN2,CHAC1,SLC7A11,GARS,ALDH1L2,EIF3C,LARS,IARS,SARS,YARS,SMPDL3B,CARS,SHMT2,NARS,SORL1
GO:BP	cell communication	GO:0007154	0.00474621	2.32365	7582	92	47	26944	TRIB3,ASNS,FGF21,SLC7A5,ARHGAP33,PCK2,SESN2,GDF15,NOG,CHAC1,GADD45A,SLC6A9,SLC7A11,PYCR1,SLC7A1,FGF7,NUPR1,TENM4,RNF185,P2RX3,ARHGEF2,SLC7A3,LARS,SLC17A7,LRRC8D,ANKRD1,DDIT3,GHITM,OSTN,TMBIM6,CLCN3,CHCHD10,SMPDL3B,ESRRG,HERPUD1,BRCA2,ATF6,MYC,ADM2,RCC2,KCNK2,PHLDA3,SGK1,TMEM100,CD24A,SORL1,GCK
GO:BP	cellular localization	GO:0051641	0.00523816	2.28082	3502	92	29	26944	ARHGAP33,PCK2,SESN2,NACAD,SLC6A9,SLC7A11,FGF7,P2RX3,ARHGEF2,REEP6,SLC17A7,ANKRD1,DDIT3,GHITM,TMBIM6,CLCN3,XPOT,CHCHD10,HERPUD1,HSPA9,STBD1,BRCA2,RHBDD1,PDZD7,RCC2,SGK1,CD24A,SORL1,GCK
GO:BP	intrinsic apoptotic signaling pathway in response to endoplasmic reticulum stress	GO:0070059	0.00585839	2.23222	67	92	5	26944	TRIB3,CHAC1,DDIT3,TMBIM6,HERPUD1
GO:BP	pteridine-containing compound metabolic process	GO:0042558	0.00643367	2.19154	31	92	4	26944	MTHFD2,ALDH1L2,MTHFD1L,SHMT2
GO:BP	positive regulation of metabolic process	GO:0009893	0.0065383	2.18454	3745	92	30	26944	TRIB3,FGF21,SLC7A5,SESN2,ATF5,NOG,GADD45A,SLC6A9,FGF7,NUPR1,RNF185,ARHGEF2,ANKRD1,DDIT3,CEBPG,CLCN3,CHCHD10,TAF15,ESRRG,TFCP2L1,MID1IP1,BRCA2,ATF6,RHBDD1,MYC,ADM2,CD24A,SORL1,SLN,GCK
GO:BP	regulation of multicellular organismal development	GO:2000026	0.00743976	2.12844	1550	92	18	26944	SLC7A5,ATF5,NOG,GADD45A,NUPR1,TENM4,ARHGEF2,OSTN,SARS,FUT1,HSPA9,MYC,ADM2,KCNK2,SGK1,TMEM100,CD24A,SORL1
GO:BP	regulation of multicellular organismal process	GO:0051239	0.00749722	2.1251	3165	92	27	26944	FGF21,SLC7A5,GDF15,ATF5,NOG,GADD45A,SLC7A1,FGF7,NUPR1,TENM4,ARHGEF2,DDIT3,OSTN,CEBPG,SARS,FUT1,ESRRG,HSPA9,BRCA2,MYC,ADM2,KCNK2,SGK1,TMEM100,CD24A,SORL1,SLN
GO:BP	glutamine family amino acid metabolic process	GO:0009064	0.00781353	2.10715	71	92	5	26944	ASNS,ALDH18A1,PHGDH,SLC7A11,PYCR1
GO:BP	regulation of response to endoplasmic reticulum stress	GO:1905897	0.00781353	2.10715	71	92	5	26944	NUPR1,RNF185,TMBIM6,HERPUD1,ATF6
GO:BP	L-serine metabolic process	GO:0006563	0.00783337	2.10605	10	92	3	26944	PSAT1,PHGDH,SHMT2
GO:BP	response to topologically incorrect protein	GO:0035966	0.00784041	2.10566	125	92	6	26944	CHAC1,DDIT3,TMBIM6,HERPUD1,ATF6,RHBDD1
GO:BP	regulation of response to stimulus	GO:0048583	0.00785832	2.10467	3987	92	31	26944	FGF21,SESN2,GDF15,NOG,CHAC1,GADD45A,SLC6A9,SLC7A11,PYCR1,SLC7A1,NUPR1,RNF185,ARHGEF2,SLC7A3,LARS,ANKRD1,DDIT3,GHITM,CEBPG,TMBIM6,SMPDL3B,HERPUD1,BRCA2,ATF6,MYC,KCNK2,PHLDA3,TMEM100,CD24A,SORL1,GCK
GO:BP	cellular response to organic substance	GO:0071310	0.0081922	2.0866	2420	92	23	26944	TRIB3,ASNS,SLC7A5,PCK2,SESN2,GDF15,RNF185,P2RX3,ARHGEF2,LARS,ANKRD1,DDIT3,OSTN,TMBIM6,ESRRG,HERPUD1,ATF6,RHBDD1,MYC,SGK1,CD24A,SORL1,GCK
GO:BP	intracellular signal transduction	GO:0035556	0.00850106	2.07053	2610	92	24	26944	TRIB3,FGF21,ARHGAP33,SESN2,GDF15,NOG,CHAC1,GADD45A,PYCR1,SLC7A1,NUPR1,ARHGEF2,SLC7A3,LARS,ANKRD1,DDIT3,TMBIM6,HERPUD1,BRCA2,MYC,PHLDA3,SGK1,TMEM100,CD24A
GO:BP	import across plasma membrane	GO:0098739	0.010234	1.98996	201	92	7	26944	SLC7A5,SLC6A9,SLC7A11,SLC7A1,SLC3A2,SLC7A3,SLC1A4
GO:BP	alpha-amino acid metabolic process	GO:1901605	0.0109196	1.96179	203	92	7	26944	ASNS,PSAT1,ALDH18A1,PHGDH,SLC7A11,PYCR1,SHMT2
GO:BP	cellular nitrogen compound biosynthetic process	GO:0044271	0.0118176	1.92747	4715	92	34	26944	TRIB3,ASNS,SESN2,ATF5,NOG,GADD45A,SLC6A9,SLC7A11,FGF7,NUPR1,GARS,ARHGEF2,EIF3C,LARS,ANKRD1,DDIT3,CEBPG,IARS,SARS,YARS,CHCHD10,TAF15,ESRRG,TFCP2L1,CARS,MTHFD1L,SHMT2,CBX4,SLC25A39,BRCA2,NARS,ATF6,MYC,KCNK2
GO:BP	animal organ development	GO:0048513	0.0130688	1.88376	3260	92	27	26944	ASNS,FGF21,SLC7A5,PCK2,ATF5,NOG,SLC7A11,FGF7,NUPR1,TENM4,SLC17A7,ANKRD1,OSTN,CEBPG,CLIC4,FUT1,TFCP2L1,MTHFD1L,BRCA2,NARS,ATF6,MYC,PDZD7,KCNK2,TMEM100,CD24A,SORL1
GO:BP	regulation of cellular response to stress	GO:0080135	0.0134022	1.87282	497	92	10	26944	SLC7A11,NUPR1,RNF185,ANKRD1,CEBPG,TMBIM6,HERPUD1,BRCA2,ATF6,KCNK2
GO:BP	cellular homeostasis	GO:0019725	0.0136925	1.86352	869	92	13	26944	PCK2,SLC7A11,SLC17A7,LRRC8D,DDIT3,GHITM,TMBIM6,CLIC4,CLCN3,HERPUD1,MYC,SGK1,GCK
GO:BP	developmental process	GO:0032502	0.0138142	1.85967	6854	92	43	26944	TRIB3,ASNS,FGF21,SLC7A5,ARHGAP33,PCK2,PHGDH,GDF15,ATF5,NOG,CHAC1,GADD45A,SLC7A11,FGF7,NUPR1,TENM4,LGI2,ARHGEF2,PHF10,SLC17A7,ANKRD1,DDIT3,OSTN,CEBPG,SARS,CLIC4,CLCN3,FUT1,TFCP2L1,MTHFD1L,HSPA9,BRCA2,NARS,ATF6,RHBDD1,MYC,ADM2,PDZD7,KCNK2,SGK1,TMEM100,CD24A,SORL1
GO:BP	aromatic amino acid transport	GO:0015801	0.0142902	1.84496	12	92	3	26944	SLC7A5,SLC7A1,SLC3A2
GO:BP	tRNA metabolic process	GO:0006399	0.0144962	1.83874	212	92	7	26944	GARS,LARS,IARS,SARS,YARS,CARS,NARS
GO:BP	regulation of cellular catabolic process	GO:0031329	0.0152699	1.81616	621	92	11	26944	TRIB3,FGF21,SLC7A5,SESN2,NUPR1,DDIT3,TAF15,ATF6,MYC,SORL1,GCK
GO:BP	regulation of localization	GO:0032879	0.0167502	1.77598	2161	92	21	26944	TRIB3,FGF21,SLC7A5,PCK2,SESN2,SLC6A9,SLC7A11,REEP6,SLC17A7,ANKRD1,DDIT3,GHITM,OSTN,TMBIM6,CHCHD10,RHBDD1,MYC,SGK1,SORL1,SLN,GCK
GO:BP	cellular response to unfolded protein	GO:0034620	0.0168715	1.77285	83	92	5	26944	DDIT3,TMBIM6,HERPUD1,ATF6,RHBDD1
GO:BP	proline transport	GO:0015824	0.0185313	1.7321	13	92	3	26944	SLC7A5,SLC3A2,SLC1A4
GO:BP	small molecule metabolic process	GO:0044281	0.0201941	1.69478	1836	92	19	26944	MTHFD2,TRIB3,ASNS,PSAT1,PCK2,ALDH18A1,PHGDH,SESN2,SLC7A11,PYCR1,SOAT2,NUPR1,GARS,ALDH1L2,MTHFD1L,SHMT2,MID1IP1,MYC,GCK
GO:BP	signal transduction by p53 class mediator	GO:0072331	0.0214864	1.66784	149	92	6	26944	SESN2,NUPR1,ANKRD1,BRCA2,MYC,PHLDA3
GO:BP	signaling	GO:0023052	0.021848	1.66059	7472	92	45	26944	TRIB3,FGF21,ARHGAP33,PCK2,SESN2,GDF15,NOG,CHAC1,GADD45A,SLC6A9,SLC7A11,PYCR1,SLC7A1,FGF7,NUPR1,TENM4,RNF185,P2RX3,ARHGEF2,SLC7A3,LARS,SLC17A7,LRRC8D,ANKRD1,DDIT3,GHITM,OSTN,TMBIM6,CLCN3,CHCHD10,SMPDL3B,ESRRG,HERPUD1,BRCA2,ATF6,MYC,ADM2,RCC2,KCNK2,PHLDA3,SGK1,TMEM100,CD24A,SORL1,GCK
GO:BP	one-carbon metabolic process	GO:0006730	0.0222387	1.65289	42	92	4	26944	MTHFD2,ALDH1L2,MTHFD1L,SHMT2
GO:BP	peptide metabolic process	GO:0006518	0.0228703	1.64073	912	92	13	26944	SESN2,CHAC1,SLC7A11,GARS,EIF3C,LARS,IARS,SARS,YARS,CARS,SHMT2,NARS,SORL1
GO:BP	tetrahydrofolate interconversion	GO:0035999	0.0235269	1.62844	14	92	3	26944	MTHFD2,MTHFD1L,SHMT2
GO:BP	anatomical structure development	GO:0048856	0.0245737	1.60953	6269	92	40	26944	ASNS,FGF21,SLC7A5,ARHGAP33,PCK2,PHGDH,GDF15,ATF5,NOG,CHAC1,GADD45A,SLC7A11,FGF7,NUPR1,TENM4,LGI2,ARHGEF2,PHF10,SLC17A7,ANKRD1,DDIT3,OSTN,CEBPG,SARS,CLIC4,FUT1,TFCP2L1,MTHFD1L,HSPA9,BRCA2,NARS,ATF6,MYC,ADM2,PDZD7,KCNK2,SGK1,TMEM100,CD24A,SORL1
GO:BP	negative regulation of programmed cell death	GO:0043069	0.0266901	1.57365	1069	92	14	26944	ASNS,FGF21,SLC7A5,ATF5,NOG,SLC7A11,PYCR1,NUPR1,GHITM,TMBIM6,HERPUD1,RHBDD1,MYC,SGK1
GO:BP	negative regulation of developmental process	GO:0051093	0.0292974	1.53317	1078	92	14	26944	TRIB3,GDF15,ATF5,NOG,GADD45A,ARHGEF2,DDIT3,OSTN,SARS,HSPA9,MYC,KCNK2,CD24A,SORL1
GO:BP	cellular response to topologically incorrect protein	GO:0035967	0.0309685	1.50908	94	92	5	26944	DDIT3,TMBIM6,HERPUD1,ATF6,RHBDD1
GO:BP	positive regulation of biosynthetic process	GO:0009891	0.0328494	1.48347	2827	92	24	26944	FGF21,SLC7A5,ATF5,NOG,SLC6A9,FGF7,NUPR1,ARHGEF2,ANKRD1,DDIT3,CEBPG,CLCN3,CHCHD10,TAF15,ESRRG,TFCP2L1,MID1IP1,BRCA2,ATF6,RHBDD1,MYC,ADM2,SORL1,GCK
GO:BP	response to radiation	GO:0009314	0.033823	1.47079	439	92	9	26944	ASNS,NOG,GADD45A,SLC7A11,REEP6,BRCA2,RHBDD1,MYC,SGK1
GO:BP	positive regulation of cellular metabolic process	GO:0031325	0.0340237	1.46822	3434	92	27	26944	FGF21,SLC7A5,SESN2,ATF5,NOG,GADD45A,SLC6A9,FGF7,NUPR1,ARHGEF2,ANKRD1,DDIT3,CEBPG,CLCN3,CHCHD10,TAF15,ESRRG,TFCP2L1,MID1IP1,BRCA2,ATF6,RHBDD1,MYC,ADM2,CD24A,SORL1,GCK
GO:BP	response to organic substance	GO:0010033	0.0342039	1.46592	3435	92	27	26944	TRIB3,ASNS,SLC7A5,PCK2,SESN2,GDF15,CHAC1,SLC7A11,SLC3A2,RNF185,P2RX3,ARHGEF2,LARS,ANKRD1,DDIT3,OSTN,TMBIM6,ESRRG,HERPUD1,SHMT2,ATF6,RHBDD1,MYC,SGK1,CD24A,SORL1,GCK
GO:BP	regulation of cellular process	GO:0050794	0.0348002	1.45842	12593	92	63	26944	TRIB3,ASNS,FGF21,SLC7A5,ARHGAP33,PCK2,PHGDH,SESN2,GDF15,ATF5,NOG,CHAC1,GADD45A,SLC6A9,SLC7A11,PYCR1,SND1,SLC7A1,FGF7,NUPR1,TENM4,RNF185,P2RX3,ARHGEF2,REEP6,SLC7A3,LARS,SLC17A7,LRRC8D,ANKRD1,DDIT3,GHITM,OSTN,CEBPG,SARS,TMBIM6,CLIC4,CLCN3,FUT1,CHCHD10,SMPDL3B,TAF15,ESRRG,TFCP2L1,HERPUD1,SHMT2,CBX4,MID1IP1,HSPA9,BRCA2,ATF6,RHBDD1,MYC,ADM2,RCC2,KCNK2,PHLDA3,SGK1,TMEM100,CD24A,SORL1,SLN,GCK
GO:BP	serine family amino acid biosynthetic process	GO:0009070	0.0360164	1.4435	16	92	3	26944	PSAT1,PHGDH,SHMT2
GO:BP	biological regulation	GO:0065007	0.0363177	1.43988	13527	92	66	26944	TRIB3,ASNS,FGF21,SLC7A5,ARHGAP33,PCK2,PHGDH,SESN2,GDF15,ATF5,NOG,CHAC1,GADD45A,SLC6A9,SLC7A11,PYCR1,SND1,SLC7A1,FGF7,SLC3A2,SOAT2,NUPR1,TENM4,RNF185,P2RX3,ARHGEF2,REEP6,SLC7A3,LARS,SLC17A7,LRRC8D,ANKRD1,DDIT3,GHITM,OSTN,CEBPG,IARS,SARS,TMBIM6,CLIC4,CLCN3,FUT1,CHCHD10,SMPDL3B,TAF15,ESRRG,TFCP2L1,HERPUD1,SHMT2,CBX4,MID1IP1,HSPA9,BRCA2,ATF6,RHBDD1,MYC,ADM2,RCC2,KCNK2,PHLDA3,SGK1,TMEM100,CD24A,SORL1,…
GO:BP	response to external stimulus	GO:0009605	0.0364235	1.43862	3042	92	25	26944	ASNS,SLC7A5,PCK2,SESN2,GDF15,GADD45A,FGF7,NUPR1,RNF185,P2RX3,ARHGEF2,REEP6,LARS,ANKRD1,DDIT3,CEBPG,YARS,SMPDL3B,SHMT2,MYC,PDZD7,KCNK2,CD24A,SORL1,GCK
GO:BP	regulation of transport	GO:0051049	0.0385086	1.41444	1749	92	18	26944	TRIB3,FGF21,SLC7A5,PCK2,SLC6A9,SLC7A11,REEP6,SLC17A7,ANKRD1,OSTN,TMBIM6,CHCHD10,RHBDD1,MYC,SGK1,SORL1,SLN,GCK
GO:BP	signal transduction	GO:0007165	0.0418111	1.37871	6895	92	42	26944	TRIB3,FGF21,ARHGAP33,SESN2,GDF15,NOG,CHAC1,GADD45A,SLC6A9,PYCR1,SLC7A1,FGF7,NUPR1,TENM4,RNF185,P2RX3,ARHGEF2,SLC7A3,LARS,SLC17A7,LRRC8D,ANKRD1,DDIT3,GHITM,OSTN,TMBIM6,CHCHD10,SMPDL3B,ESRRG,HERPUD1,BRCA2,ATF6,MYC,ADM2,RCC2,KCNK2,PHLDA3,SGK1,TMEM100,CD24A,SORL1,GCK
GO:BP	regulation of catabolic process	GO:0009894	0.0450502	1.3463	973	92	13	26944	TRIB3,FGF21,SLC7A5,SESN2,NUPR1,RNF185,DDIT3,TAF15,ATF6,RHBDD1,MYC,SORL1,GCK
GO:BP	catabolic process	GO:0009056	0.0450541	1.34627	2495	92	22	26944	TRIB3,FGF21,SLC7A5,PCK2,SESN2,CHAC1,SND1,NUPR1,RNF185,ALDH1L2,DDIT3,TMBIM6,SMPDL3B,TAF15,HERPUD1,SHMT2,STBD1,ATF6,RHBDD1,MYC,SORL1,GCK
GO:BP	regulation of biosynthetic process	GO:0009889	0.0451127	1.3457	5706	92	37	26944	TRIB3,FGF21,SLC7A5,PHGDH,SESN2,ATF5,NOG,CHAC1,GADD45A,SLC6A9,SLC7A11,SND1,FGF7,NUPR1,ARHGEF2,ANKRD1,DDIT3,CEBPG,SARS,TMBIM6,CLCN3,CHCHD10,TAF15,ESRRG,TFCP2L1,SHMT2,CBX4,MID1IP1,BRCA2,ATF6,RHBDD1,MYC,ADM2,KCNK2,CD24A,SORL1,GCK
GO:BP	response to nutrient levels	GO:0031667	0.0476236	1.32218	576	92	10	26944	ASNS,SLC7A5,PCK2,SESN2,GDF15,LARS,DDIT3,YARS,SORL1,GCK
GO:BP	regulation of developmental process	GO:0050793	0.0482429	1.31657	2698	92	23	26944	TRIB3,SLC7A5,ARHGAP33,GDF15,ATF5,NOG,GADD45A,FGF7,NUPR1,TENM4,ARHGEF2,DDIT3,OSTN,SARS,FUT1,HSPA9,MYC,ADM2,KCNK2,SGK1,TMEM100,CD24A,SORL1
GO:BP	regulation of molecular function	GO:0065009	0.0484005	1.31515	838	92	12	26944	TRIB3,SLC6A9,NUPR1,ARHGEF2,DDIT3,CEBPG,TMBIM6,MID1IP1,MYC,RCC2,CD24A,SLN
GO:CC	cytoplasm	GO:0005737	3.00554e-09	8.52208	11561	93	72	26995	MTHFD2,ASNS,PSAT1,FGF21,SLC7A5,ARHGAP33,PCK2,ALDH18A1,SESN2,GDF15,ATF5,CHAC1,GADD45A,NACAD,SLC6A9,PYCR1,SND1,FGF7,SLC3A2,SOAT2,NUPR1,TENM4,TBC1D31,RNF185,CYB5R1,GARS,ARHGEF2,REEP6,ALDH1L2,EIF3C,LARS,SLC17A7,LRRC8D,EXTL1,ANKRD1,DDIT3,GHITM,IARS,SARS,SLC1A4,TMBIM6,CLIC4,CLCN3,YARS,FUT1,XPOT,CHCHD10,TAF15,TFCP2L1,CARS,MTHFD1L,HERPUD1,SHMT2,SLC25A39,MID1IP1,HSPA9,STBD1,BRCA2,NARS,COX6A2,ATF6,RHBDD1,M…
GO:CC	mitochondrion	GO:0005739	9.91541e-07	6.00369	1895	93	25	26995	MTHFD2,PCK2,ALDH18A1,SESN2,PYCR1,SND1,RNF185,CYB5R1,GARS,ALDH1L2,GHITM,SARS,TMBIM6,CLIC4,CHCHD10,MTHFD1L,SHMT2,SLC25A39,HSPA9,NARS,COX6A2,RHBDD1,MYC,SGK1,GCK
GO:CC	intracellular membrane-bounded organelle	GO:0043231	0.000134762	3.87043	14435	93	73	26995	MTHFD2,TRIB3,SLC7A5,ARHGAP33,PCK2,ALDH18A1,SESN2,GDF15,ATF5,CHAC1,GADD45A,NACAD,SLC6A9,PYCR1,SND1,FGF7,SLC3A2,SOAT2,NUPR1,TENM4,RNF185,CYB5R1,GARS,ARHGEF2,REEP6,PHF10,ALDH1L2,LARS,SLC17A7,LRRC8D,TSPYL4,EXTL1,ANKRD1,DDIT3,GHITM,CEBPG,IARS,SARS,SLC1A4,TMBIM6,CLIC4,CLCN3,YARS,FUT1,XPOT,CHCHD10,TAF15,ESRRG,TFCP2L1,MTHFD1L,HERPUD1,SHMT2,CBX4,SLC25A39,MID1IP1,HSPA9,STBD1,BRCA2,NARS,COX6A2,ATF6,RHBDD1,M…
GO:CC	organelle membrane	GO:0031090	0.000140457	3.85246	3365	93	30	26995	SLC7A5,ALDH18A1,SESN2,SLC6A9,SLC3A2,SOAT2,RNF185,CYB5R1,REEP6,SLC17A7,LRRC8D,EXTL1,GHITM,TMBIM6,CLIC4,CLCN3,FUT1,CHCHD10,HERPUD1,SHMT2,SLC25A39,STBD1,COX6A2,ATF6,RHBDD1,RCC2,SGK1,CD24A,SORL1,SLN
GO:CC	membrane-bounded organelle	GO:0043227	0.000240999	3.61798	14934	93	74	26995	MTHFD2,TRIB3,SLC7A5,ARHGAP33,PCK2,ALDH18A1,SESN2,GDF15,ATF5,CHAC1,GADD45A,NACAD,SLC6A9,PYCR1,SND1,FGF7,SLC3A2,SOAT2,NUPR1,TENM4,TBC1D31,RNF185,CYB5R1,GARS,ARHGEF2,REEP6,PHF10,ALDH1L2,LARS,SLC17A7,LRRC8D,TSPYL4,EXTL1,ANKRD1,DDIT3,GHITM,CEBPG,IARS,SARS,SLC1A4,TMBIM6,CLIC4,CLCN3,YARS,FUT1,XPOT,CHCHD10,TAF15,ESRRG,TFCP2L1,MTHFD1L,HERPUD1,SHMT2,CBX4,SLC25A39,MID1IP1,HSPA9,STBD1,BRCA2,NARS,COX6A2,ATF6,…
GO:CC	intracellular anatomical structure	GO:0005622	0.000827931	3.08201	17412	93	80	26995	MTHFD2,TRIB3,ASNS,PSAT1,FGF21,SLC7A5,ARHGAP33,PCK2,ALDH18A1,SESN2,GDF15,ATF5,CHAC1,GADD45A,NACAD,SLC6A9,PYCR1,SND1,FGF7,SLC3A2,SOAT2,NUPR1,TENM4,TBC1D31,RNF185,CYB5R1,GARS,ARHGEF2,REEP6,PHF10,ALDH1L2,EIF3C,LARS,SLC17A7,LRRC8D,TSPYL4,EXTL1,ANKRD1,DDIT3,GHITM,CEBPG,IARS,SARS,SLC1A4,TMBIM6,CLIC4,CLCN3,YARS,FUT1,XPOT,CHCHD10,TAF15,ESRRG,TFCP2L1,CARS,MTHFD1L,HERPUD1,SHMT2,CBX4,SLC25A39,MID1IP1,HSPA9,S…
GO:CC	endomembrane system	GO:0012505	0.0025332	2.59633	4287	93	32	26995	ARHGAP33,GDF15,CHAC1,SLC6A9,FGF7,SOAT2,RNF185,CYB5R1,GARS,ARHGEF2,REEP6,LARS,SLC17A7,LRRC8D,EXTL1,DDIT3,TMBIM6,CLCN3,FUT1,XPOT,HERPUD1,STBD1,BRCA2,ATF6,RHBDD1,RCC2,KCNK2,SGK1,TMEM100,SORL1,SLN,GCK
GO:CC	amino acid transport complex	GO:1990184	0.00335469	2.47435	2	93	2	26995	SLC7A5,SLC3A2
GO:CC	cellular anatomical entity	GO:0110165	0.00406238	2.39122	22653	93	91	26995	MTHFD2,TRIB3,ASNS,PSAT1,FGF21,SLC7A5,ARHGAP33,PCK2,ALDH18A1,PHGDH,SESN2,GDF15,ATF5,NOG,CHAC1,GADD45A,NACAD,SLC6A9,SLC7A11,PYCR1,SND1,SLC7A1,FGF7,SLC3A2,SOAT2,NUPR1,TENM4,TBC1D31,LGI2,RNF185,CYB5R1,GARS,P2RX3,ARHGEF2,REEP6,PHF10,ALDH1L2,EIF3C,SLC7A3,LARS,SLC17A7,LRRC8D,TSPYL4,EXTL1,ANKRD1,DDIT3,GHITM,OSTN,CEBPG,IARS,SARS,SLC1A4,TMBIM6,CLIC4,CLCN3,YARS,FUT1,XPOT,CHCHD10,SMPDL3B,TAF15,ESRRG,TFCP2L1,…
GO:CC	intracellular organelle	GO:0043229	0.00453711	2.34322	15836	93	74	26995	MTHFD2,TRIB3,SLC7A5,ARHGAP33,PCK2,ALDH18A1,SESN2,GDF15,ATF5,CHAC1,GADD45A,NACAD,SLC6A9,PYCR1,SND1,FGF7,SLC3A2,SOAT2,NUPR1,TENM4,TBC1D31,RNF185,CYB5R1,GARS,ARHGEF2,REEP6,PHF10,ALDH1L2,LARS,SLC17A7,LRRC8D,TSPYL4,EXTL1,ANKRD1,DDIT3,GHITM,CEBPG,IARS,SARS,SLC1A4,TMBIM6,CLIC4,CLCN3,YARS,FUT1,XPOT,CHCHD10,TAF15,ESRRG,TFCP2L1,MTHFD1L,HERPUD1,SHMT2,CBX4,SLC25A39,MID1IP1,HSPA9,STBD1,BRCA2,NARS,COX6A2,ATF6,…
GO:CC	organelle subcompartment	GO:0031984	0.00639725	2.19401	1403	93	16	26995	CHAC1,SOAT2,RNF185,CYB5R1,REEP6,LRRC8D,EXTL1,TMBIM6,FUT1,HERPUD1,STBD1,ATF6,RHBDD1,SGK1,SORL1,SLN
GO:CC	endoplasmic reticulum membrane	GO:0005789	0.00654189	2.1843	1097	93	14	26995	SOAT2,RNF185,CYB5R1,REEP6,LRRC8D,EXTL1,TMBIM6,HERPUD1,STBD1,ATF6,RHBDD1,SGK1,SORL1,SLN
GO:CC	endoplasmic reticulum subcompartment	GO:0098827	0.00701631	2.15389	1104	93	14	26995	SOAT2,RNF185,CYB5R1,REEP6,LRRC8D,EXTL1,TMBIM6,HERPUD1,STBD1,ATF6,RHBDD1,SGK1,SORL1,SLN
GO:CC	nuclear outer membrane-endoplasmic reticulum membrane network	GO:0042175	0.00879595	2.05572	1127	93	14	26995	SOAT2,RNF185,CYB5R1,REEP6,LRRC8D,EXTL1,TMBIM6,HERPUD1,STBD1,ATF6,RHBDD1,SGK1,SORL1,SLN
GO:CC	organelle	GO:0043226	0.0122626	1.91142	16169	93	74	26995	MTHFD2,TRIB3,SLC7A5,ARHGAP33,PCK2,ALDH18A1,SESN2,GDF15,ATF5,CHAC1,GADD45A,NACAD,SLC6A9,PYCR1,SND1,FGF7,SLC3A2,SOAT2,NUPR1,TENM4,TBC1D31,RNF185,CYB5R1,GARS,ARHGEF2,REEP6,PHF10,ALDH1L2,LARS,SLC17A7,LRRC8D,TSPYL4,EXTL1,ANKRD1,DDIT3,GHITM,CEBPG,IARS,SARS,SLC1A4,TMBIM6,CLIC4,CLCN3,YARS,FUT1,XPOT,CHCHD10,TAF15,ESRRG,TFCP2L1,MTHFD1L,HERPUD1,SHMT2,CBX4,SLC25A39,MID1IP1,HSPA9,STBD1,BRCA2,NARS,COX6A2,ATF6,…
GO:CC	apical part of cell	GO:0045177	0.040137	1.39646	562	93	9	26995	SLC7A5,SLC6A9,SLC7A11,SLC7A1,SLC3A2,REEP6,CLIC4,CLCN3,KCNK2
KEGG	Aminoacyl-tRNA biosynthesis	KEGG:00970	8.09324e-07	6.09188	44	60	7	9330	GARS,LARS,IARS,SARS,YARS,CARS,NARS
KEGG	One carbon pool by folate	KEGG:00670	0.000446564	3.35012	19	60	4	9330	MTHFD2,ALDH1L2,MTHFD1L,SHMT2
KEGG	Biosynthesis of amino acids	KEGG:01230	0.000787399	3.1038	78	60	6	9330	ASNS,PSAT1,ALDH18A1,PHGDH,PYCR1,SHMT2
REAC	Amino acid transport across the plasma membrane	REAC:R-MMU-352230	3.10162e-06	5.50841	29	49	6	8405	SLC7A5,SLC7A11,SLC7A1,SLC3A2,SLC7A3,SLC1A4
REAC	Transport of inorganic cations/anions and amino acids/oligopeptides	REAC:R-MMU-425393	0.000240177	3.61947	93	49	7	8405	SLC7A5,SLC7A11,SLC7A1,SLC3A2,SLC7A3,SLC17A7,SLC1A4
REAC	Metabolism of folate and pterines	REAC:R-MMU-196757	0.0004451	3.35154	16	49	4	8405	MTHFD2,ALDH1L2,MTHFD1L,SHMT2
REAC	SLC-mediated transmembrane transport	REAC:R-MMU-425407	0.000618572	3.20861	207	49	9	8405	FGF21,SLC7A5,SLC6A9,SLC7A11,SLC7A1,SLC3A2,SLC7A3,SLC17A7,SLC1A4
REAC	Transport of small molecules	REAC:R-MMU-382551	0.00214023	2.66954	628	49	14	8405	FGF21,SLC7A5,SLC6A9,SLC7A11,SLC7A1,SLC3A2,SOAT2,RNF185,CYB5R1,SLC7A3,SLC17A7,LRRC8D,SLC1A4,SGK1
TF	Factor: ATF-4; motif: RNMTGATGCAAY	TF:M10181	2.63256e-21	20.5796	1304	94	40	21629	FGF21,ALDH18A1,PHGDH,SESN2,CHAC1,SLC6A9,SLC7A11,PYCR1,SLC7A1,PHYHD1,SOAT2,NUPR1,TENM4,GARS,ALDH1L2,EIF3C,SLC7A3,TSPYL4,EXTL1,ANKRD1,DDIT3,GHITM,CEBPG,SARS,SLC1A4,YARS,CHCHD10,CARS,MTHFD1L,HERPUD1,SHMT2,SLC25A39,MID1IP1,STARD5,NARS,COX6A2,RHBDD1,ADM2,PDZD7,GCK
TF	Factor: C/EBPgamma; motif: NNMTGATGCAAY	TF:M10196	5.35457e-14	13.2713	4665	94	58	21629	MTHFD2,TRIB3,ASNS,FGF21,PCK2,ALDH18A1,PHGDH,SESN2,CHAC1,SLC6A9,SLC7A11,PYCR1,SND1,SLC7A1,PHYHD1,SOAT2,NUPR1,TENM4,CYB5R1,GARS,ARHGEF2,ALDH1L2,EIF3C,SLC7A3,LARS,TSPYL4,EXTL1,ANKRD1,DDIT3,GHITM,OSTN,CEBPG,IARS,SARS,SLC1A4,YARS,XPOT,CHCHD10,TAF15,CARS,MTHFD1L,HERPUD1,SHMT2,SLC25A39,MID1IP1,STARD5,NARS,COX6A2,ATF6,RHBDD1,ADM2,PDZD7,KCNK2,PHLDA3,TMEM100,CD24A,SLN,GCK
TF	Factor: CHOP-10; motif: MTGATGMAAT	TF:M10205	8.69374e-12	11.0608	524	94	21	21629	MTHFD2,FGF21,PYCR1,SLC7A1,SOAT2,NUPR1,TENM4,GARS,ALDH1L2,EIF3C,SLC7A3,DDIT3,GHITM,SARS,SLC1A4,TAF15,SHMT2,STARD5,COX6A2,PDZD7,KCNK2
TF	Factor: Atf4; motif: AGGATGATGCAATM	TF:M04199	1.65253e-09	8.78185	4205	94	49	21629	MTHFD2,TRIB3,PSAT1,FGF21,ALDH18A1,PHGDH,SESN2,CHAC1,SLC6A9,SLC7A11,PYCR1,SLC7A1,PHYHD1,SOAT2,NUPR1,TENM4,GARS,ALDH1L2,EIF3C,SLC7A3,LARS,EXTL1,ANKRD1,DDIT3,GHITM,CEBPG,SARS,SLC1A4,TMBIM6,YARS,CHCHD10,TAF15,TFCP2L1,CARS,MTHFD1L,HERPUD1,SHMT2,MID1IP1,STARD5,EVI2A,STBD1,NARS,COX6A2,RHBDD1,ADM2,PDZD7,DUSP14,KCNK2,GCK
TF	Factor: FOXN4; motif: NNWANNCGWMCGCGTCNNNNMT	TF:M04662	0.000880317	3.05536	15957	94	88	21629	MTHFD2,TRIB3,ASNS,PSAT1,FGF21,SLC7A5,ARHGAP33,N4BP2L1,PCK2,ALDH18A1,PHGDH,SESN2,GDF15,ATF5,NOG,CHAC1,GADD45A,NACAD,SLC6A9,SLC7A11,PYCR1,SND1,SLC7A1,FGF7,PHYHD1,SOAT2,NUPR1,TENM4,TBC1D31,LGI2,RNF185,CYB5R1,GARS,P2RX3,ARHGEF2,REEP6,PHF10,ALDH1L2,EIF3C,SLC7A3,LARS,SLC17A7,LRRC8D,TSPYL4,ANKRD1,DDIT3,GHITM,OSTN,CEBPG,SARS,SLC1A4,TMBIM6,CLIC4,CLCN3,YARS,FUT1,XPOT,CHCHD10,SMPDL3B,TAF15,ESRRG,TFCP2L1,CAR…
TF	Factor: C/EBPgamma; motif: NNMTGATGCAAY; match class: 1	TF:M10196_1	0.0027635	2.55854	711	94	14	21629	FGF21,SESN2,SLC7A11,SLC7A1,PHYHD1,NUPR1,GARS,EXTL1,DDIT3,CHCHD10,TAF15,SHMT2,NARS,SLN
TF	Factor: ATF-4; motif: NNTKRCRTCANS	TF:M07246	0.00463994	2.33349	3435	94	33	21629	TRIB3,FGF21,ALDH18A1,SESN2,CHAC1,NACAD,SLC6A9,SLC7A11,SOAT2,LGI2,GARS,EIF3C,SLC7A3,TSPYL4,EXTL1,ANKRD1,DDIT3,GHITM,SLC1A4,TMBIM6,CLCN3,YARS,CHCHD10,TAF15,HERPUD1,SHMT2,SLC25A39,STARD5,BRCA2,NARS,COX6A2,ATF6,ADM2
TF	Factor: Atf4; motif: AGGATGATGCAATM; match class: 1	TF:M04199_1	0.0144484	1.84018	505	94	11	21629	ALDH18A1,CHAC1,SLC7A11,NUPR1,TENM4,GARS,DDIT3,CEBPG,CHCHD10,HERPUD1,GCK
HP	Primary microcephaly	HP:0011451	0.0158022	1.80128	86	32	6	5098	ASNS,PSAT1,PHGDH,ARHGEF2,IARS,SLC1A4
HP	Hypoglycinemia	HP:0012277	0.0489444	1.3103	2	32	2	5098	PSAT1,PHGDH

## Sheet: TA_RNAseq_gProfiler_mmusculus
source	term_name	term_id	adjusted_p_value	negative_log10_of_adjusted_p_value	term_size	query_size	intersection_size	effective_domain_size	intersections
GO:MF	L-amino acid transmembrane transporter activity	GO:0015179	1.49781e-06	5.82454	68	84	7	25063	SLC7A5,SLC6A9,SLC7A11,SLC3A2,SLC7A1,SLC7A3,SLC17A7
GO:MF	protein binding	GO:0005515	4.56079e-06	5.34096	10460	84	61	25063	PSAT1,ASNS,TRIB3,SLC7A5,FGF21,ALDH18A1,ARHGAP33,NACAD,ATF5,PYCR1,NUPR1,NOG,LGI2,SND1,SESN2,SLC3A2,TENM4,FGF7,SLC7A1,GARS,GADD45A,OSTN,ARHGEF2,SMPDL3B,KCNE1L,TBC1D31,RNF185,EIF3C,DDIT3,XPOT,CEBPG,SDF2L1,TMBIM6,CHCHD10,SHMT2,MYC,PSPH,TSPYL4,MID1IP1,MANF,HERPUD1,ADM2,ANGPTL6,WFS1,STBD1,LEPROTL1,LMO4,PDZD7,BRCA2,P2RX3,MTHFD1L,DNAJA3,GRB10,CLCN3,TACC2,RRAGD,SMYD2,AEBP1,GCK,NEAT1,CD24A
GO:MF	amino acid transmembrane transporter activity	GO:0015171	2.97911e-05	4.52591	104	84	7	25063	SLC7A5,SLC6A9,SLC7A11,SLC3A2,SLC7A1,SLC7A3,SLC17A7
GO:MF	oxidoreductase activity, acting on the CH-NH group of donors, NAD or NADP as acceptor	GO:0016646	0.000102571	3.98897	16	84	4	25063	MTHFD2,PYCR1,ALDH1L2,MTHFD1L
GO:MF	oxidoreductase activity, acting on the CH-NH group of donors	GO:0016645	0.0011191	2.95113	28	84	4	25063	MTHFD2,PYCR1,ALDH1L2,MTHFD1L
GO:MF	carboxylic acid transmembrane transporter activity	GO:0046943	0.00170443	2.76842	189	84	7	25063	SLC7A5,SLC6A9,SLC7A11,SLC3A2,SLC7A1,SLC7A3,SLC17A7
GO:MF	organic acid transmembrane transporter activity	GO:0005342	0.00176487	2.75329	190	84	7	25063	SLC7A5,SLC6A9,SLC7A11,SLC3A2,SLC7A1,SLC7A3,SLC17A7
GO:MF	aromatic amino acid transmembrane transporter activity	GO:0015173	0.00212118	2.67342	10	84	3	25063	SLC7A5,SLC3A2,SLC7A1
GO:MF	binding	GO:0005488	0.00343956	2.4635	16378	84	73	25063	MTHFD2,PSAT1,ASNS,TRIB3,SLC7A5,PHGDH,FGF21,ALDH18A1,ARHGAP33,PCK2,NACAD,PHYHD1,ATF5,PYCR1,NUPR1,NOG,LGI2,SND1,SESN2,CYB5R1,SLC3A2,TENM4,FGF7,SLC7A1,GARS,SOAT2,GADD45A,OSTN,ARHGEF2,SMPDL3B,KCNE1L,TBC1D31,RNF185,PHF10,EIF3C,DDIT3,LARS,XPOT,CEBPG,SDF2L1,TMBIM6,CHCHD10,METTL1,SHMT2,MYC,PSPH,TSPYL4,STARD5,MID1IP1,YARS,MANF,HERPUD1,ADM2,ANGPTL6,WFS1,STBD1,DDX51,LEPROTL1,LMO4,PDZD7,BRCA2,P2RX3,MTHFD1L,D…
GO:MF	neutral L-amino acid secondary active transmembrane transporter activity	GO:0005294	0.00549487	2.26004	2	84	2	25063	SLC7A11,SLC3A2
GO:MF	neutral L-amino acid transmembrane transporter activity	GO:0015175	0.00590308	2.22892	42	84	4	25063	SLC7A5,SLC6A9,SLC7A11,SLC3A2
GO:MF	organic anion transmembrane transporter activity	GO:0008514	0.0149297	1.82595	264	84	7	25063	SLC7A5,SLC6A9,SLC7A11,SLC3A2,SLC7A1,SLC7A3,SLC17A7
GO:MF	secondary active transmembrane transporter activity	GO:0015291	0.0270672	1.56756	290	84	7	25063	SLC7A5,SLC6A9,SLC7A11,SLC3A2,GHITM,SLC17A7,CLCN3
GO:MF	methylenetetrahydrofolate dehydrogenase [NAD(P)+] activity	GO:0004486	0.0328255	1.48379	4	84	2	25063	MTHFD2,MTHFD1L
GO:MF	methylenetetrahydrofolate dehydrogenase (NADP+) activity	GO:0004488	0.0328255	1.48379	4	84	2	25063	MTHFD2,MTHFD1L
GO:MF	antiporter activity	GO:0015297	0.0329841	1.4817	126	84	5	25063	SLC7A5,SLC7A11,GHITM,SLC17A7,CLCN3
GO:MF	identical protein binding	GO:0042802	0.042009	1.37666	2369	84	20	25063	PSAT1,ASNS,ALDH18A1,PYCR1,NOG,SLC3A2,TENM4,GARS,GADD45A,DDIT3,CEBPG,SHMT2,PSPH,MID1IP1,LEPROTL1,PDZD7,BRCA2,P2RX3,MTHFD1L,GRB10
GO:BP	L-serine biosynthetic process	GO:0006564	1.63521e-07	6.78643	4	87	4	26944	PSAT1,PHGDH,SHMT2,PSPH
GO:BP	proteinogenic amino acid biosynthetic process	GO:0170038	7.22642e-07	6.14108	54	87	7	26944	PSAT1,ASNS,PHGDH,ALDH18A1,PYCR1,SHMT2,PSPH
GO:BP	L-amino acid biosynthetic process	GO:0170034	8.25877e-07	6.08308	55	87	7	26944	PSAT1,ASNS,PHGDH,ALDH18A1,PYCR1,SHMT2,PSPH
GO:BP	amino acid metabolic process	GO:0006520	2.3322e-06	5.63223	275	87	11	26944	PSAT1,ASNS,PHGDH,ALDH18A1,PYCR1,SLC7A11,GARS,LARS,SHMT2,PSPH,YARS
GO:BP	amino acid biosynthetic process	GO:0008652	3.08013e-06	5.51143	66	87	7	26944	PSAT1,ASNS,PHGDH,ALDH18A1,PYCR1,SHMT2,PSPH
GO:BP	alpha-amino acid biosynthetic process	GO:1901607	3.08013e-06	5.51143	66	87	7	26944	PSAT1,ASNS,PHGDH,ALDH18A1,PYCR1,SHMT2,PSPH
GO:BP	response to endoplasmic reticulum stress	GO:0034976	3.66505e-06	5.43592	218	87	10	26944	TRIB3,NUPR1,SESN2,RNF185,DDIT3,SDF2L1,TMBIM6,MANF,HERPUD1,WFS1
GO:BP	establishment of localization	GO:0051234	4.35062e-06	5.36145	4696	87	39	26944	TRIB3,SLC7A5,FGF21,ARHGAP33,PCK2,NACAD,SLC6A9,SESN2,SLC7A11,SLC3A2,FGF7,SLC7A1,SOAT2,OSTN,ARHGEF2,KCNE1L,SLC7A3,REEP6,DDIT3,GHITM,XPOT,TMBIM6,CHCHD10,MYC,SLC17A7,STARD5,HERPUD1,WFS1,STBD1,LEPROTL1,PDZD7,SLC25A39,BRCA2,P2RX3,GRB10,CLCN3,TACC2,GCK,CD24A
GO:BP	L-alpha-amino acid transmembrane transport	GO:1902475	1.01278e-05	4.99449	78	87	7	26944	SLC7A5,SLC6A9,SLC7A11,SLC3A2,SLC7A1,SLC7A3,SLC17A7
GO:BP	carboxylic acid metabolic process	GO:0019752	1.26629e-05	4.89747	945	87	17	26944	PSAT1,ASNS,TRIB3,PHGDH,ALDH18A1,PCK2,PYCR1,NUPR1,SESN2,ALDH1L2,SLC7A11,SHMT2,MYC,PSPH,MID1IP1,MTHFD1L,GCK
GO:BP	cellular response to stress	GO:0033554	1.29944e-05	4.88624	1799	87	23	26944	ASNS,TRIB3,SLC7A5,PYCR1,NUPR1,SESN2,SLC7A11,GADD45A,RNF185,DDIT3,LARS,CEBPG,SDF2L1,TMBIM6,MYC,MANF,HERPUD1,WFS1,BRCA2,DNAJA3,RRAGD,SMYD2,GCK
GO:BP	oxoacid metabolic process	GO:0043436	1.72415e-05	4.76343	965	87	17	26944	PSAT1,ASNS,TRIB3,PHGDH,ALDH18A1,PCK2,PYCR1,NUPR1,SESN2,ALDH1L2,SLC7A11,SHMT2,MYC,PSPH,MID1IP1,MTHFD1L,GCK
GO:BP	organic acid metabolic process	GO:0006082	1.88864e-05	4.72385	971	87	17	26944	PSAT1,ASNS,TRIB3,PHGDH,ALDH18A1,PCK2,PYCR1,NUPR1,SESN2,ALDH1L2,SLC7A11,SHMT2,MYC,PSPH,MID1IP1,MTHFD1L,GCK
GO:BP	apoptotic signaling pathway	GO:0097190	2.43593e-05	4.61334	633	87	14	26944	TRIB3,G0S2,PYCR1,NUPR1,NOG,DDIT3,GHITM,TMBIM6,CHCHD10,MYC,HERPUD1,WFS1,BRCA2,CD24A
GO:BP	proteinogenic amino acid metabolic process	GO:0170039	2.73861e-05	4.56247	139	87	8	26944	PSAT1,ASNS,PHGDH,ALDH18A1,PYCR1,SLC7A11,SHMT2,PSPH
GO:BP	L-serine metabolic process	GO:0006563	3.38347e-05	4.47064	10	87	4	26944	PSAT1,PHGDH,SHMT2,PSPH
GO:BP	amino acid import across plasma membrane	GO:0089718	3.49939e-05	4.45601	54	87	6	26944	SLC7A5,SLC6A9,SLC7A11,SLC3A2,SLC7A1,SLC7A3
GO:BP	transport	GO:0006810	3.86486e-05	4.41287	4397	87	36	26944	TRIB3,SLC7A5,FGF21,ARHGAP33,PCK2,NACAD,SLC6A9,SESN2,SLC7A11,SLC3A2,FGF7,SLC7A1,SOAT2,OSTN,KCNE1L,SLC7A3,REEP6,DDIT3,GHITM,XPOT,TMBIM6,CHCHD10,MYC,SLC17A7,STARD5,HERPUD1,WFS1,STBD1,LEPROTL1,SLC25A39,P2RX3,GRB10,CLCN3,TACC2,GCK,CD24A
GO:BP	L-amino acid transport	GO:0015807	4.0529e-05	4.39223	95	87	7	26944	SLC7A5,SLC6A9,SLC7A11,SLC3A2,SLC7A1,SLC7A3,SLC17A7
GO:BP	L-amino acid metabolic process	GO:0170033	5.51028e-05	4.25883	152	87	8	26944	PSAT1,ASNS,PHGDH,ALDH18A1,PYCR1,SLC7A11,SHMT2,PSPH
GO:BP	localization	GO:0051179	5.67612e-05	4.24595	5364	87	40	26944	TRIB3,SLC7A5,FGF21,ARHGAP33,PCK2,NACAD,SLC6A9,SESN2,SLC7A11,SLC3A2,FGF7,SLC7A1,SOAT2,OSTN,ARHGEF2,KCNE1L,SLC7A3,REEP6,DDIT3,GHITM,XPOT,TMBIM6,CHCHD10,MYC,SLC17A7,STARD5,HERPUD1,WFS1,STBD1,LEPROTL1,PDZD7,SLC25A39,BRCA2,P2RX3,DNAJA3,GRB10,CLCN3,TACC2,GCK,CD24A
GO:BP	carboxylic acid transmembrane transport	GO:1905039	7.8218e-05	4.10669	159	87	8	26944	SLC7A5,SLC6A9,SLC7A11,SLC3A2,SLC7A1,SLC7A3,MYC,SLC17A7
GO:BP	organic acid transmembrane transport	GO:1903825	8.21201e-05	4.08555	160	87	8	26944	SLC7A5,SLC6A9,SLC7A11,SLC3A2,SLC7A1,SLC7A3,MYC,SLC17A7
GO:BP	amino acid transmembrane transport	GO:0003333	9.27026e-05	4.03291	107	87	7	26944	SLC7A5,SLC6A9,SLC7A11,SLC3A2,SLC7A1,SLC7A3,SLC17A7
GO:BP	transmembrane transport	GO:0055085	0.000100511	3.99779	1525	87	20	26944	TRIB3,SLC7A5,FGF21,SLC6A9,SESN2,SLC7A11,SLC3A2,SLC7A1,OSTN,KCNE1L,SLC7A3,DDIT3,GHITM,TMBIM6,MYC,SLC17A7,SLC25A39,P2RX3,GRB10,CLCN3
GO:BP	small molecule biosynthetic process	GO:0044283	0.000117069	3.93156	605	87	13	26944	PSAT1,ASNS,TRIB3,PHGDH,ALDH18A1,PCK2,PYCR1,SESN2,SHMT2,PSPH,MID1IP1,MTHFD1L,GCK
GO:BP	response to starvation	GO:0042594	0.00011906	3.92423	236	87	9	26944	ASNS,SLC7A5,PCK2,SESN2,DDIT3,LARS,YARS,RRAGD,GCK
GO:BP	amino acid transport	GO:0006865	0.000143742	3.84242	172	87	8	26944	SLC7A5,SLC6A9,SLC7A11,SLC3A2,SLC7A1,SLC7A3,MYC,SLC17A7
GO:BP	carboxylic acid biosynthetic process	GO:0046394	0.00014787	3.83012	322	87	10	26944	PSAT1,ASNS,TRIB3,PHGDH,ALDH18A1,PYCR1,SHMT2,PSPH,MID1IP1,MTHFD1L
GO:BP	organic acid biosynthetic process	GO:0016053	0.000165852	3.78028	326	87	10	26944	PSAT1,ASNS,TRIB3,PHGDH,ALDH18A1,PYCR1,SHMT2,PSPH,MID1IP1,MTHFD1L
GO:BP	regulation of response to endoplasmic reticulum stress	GO:1905897	0.000185732	3.73111	71	87	6	26944	NUPR1,RNF185,TMBIM6,MANF,HERPUD1,WFS1
GO:BP	response to nitrogen compound	GO:1901698	0.00019177	3.71722	1283	87	18	26944	ASNS,TRIB3,SLC7A5,PCK2,SESN2,SLC3A2,ARHGEF2,RNF185,LARS,TMBIM6,MYC,HERPUD1,WFS1,LEPROTL1,P2RX3,GRB10,RRAGD,GCK
GO:BP	regulation of signal transduction	GO:0009966	0.000200054	3.69885	3005	87	28	26944	FGF21,G0S2,PYCR1,NUPR1,NOG,SLC6A9,SESN2,SLC7A1,GADD45A,ARHGEF2,SMPDL3B,SLC7A3,RNF185,DDIT3,LARS,GHITM,TMBIM6,MYC,HERPUD1,WFS1,LEPROTL1,BRCA2,DNAJA3,GRB10,RRAGD,SMYD2,GCK,CD24A
GO:BP	regulation of signaling	GO:0023051	0.000213794	3.67001	3616	87	31	26944	FGF21,PCK2,G0S2,PYCR1,NUPR1,NOG,SLC6A9,SESN2,SLC7A11,SLC7A1,GADD45A,ARHGEF2,SMPDL3B,SLC7A3,RNF185,DDIT3,LARS,GHITM,TMBIM6,MYC,HERPUD1,WFS1,LEPROTL1,BRCA2,P2RX3,DNAJA3,GRB10,RRAGD,SMYD2,GCK,CD24A
GO:BP	regulation of cell communication	GO:0010646	0.000213794	3.67001	3616	87	31	26944	FGF21,PCK2,G0S2,PYCR1,NUPR1,NOG,SLC6A9,SESN2,SLC7A11,SLC7A1,GADD45A,ARHGEF2,SMPDL3B,SLC7A3,RNF185,DDIT3,LARS,GHITM,TMBIM6,MYC,HERPUD1,WFS1,LEPROTL1,BRCA2,P2RX3,DNAJA3,GRB10,RRAGD,SMYD2,GCK,CD24A
GO:BP	response to organonitrogen compound	GO:0010243	0.000249499	3.60293	1161	87	17	26944	ASNS,TRIB3,SLC7A5,PCK2,SESN2,ARHGEF2,RNF185,LARS,TMBIM6,MYC,HERPUD1,WFS1,LEPROTL1,P2RX3,GRB10,RRAGD,GCK
GO:BP	serine family amino acid biosynthetic process	GO:0009070	0.000288927	3.53921	16	87	4	26944	PSAT1,PHGDH,SHMT2,PSPH
GO:BP	response to stress	GO:0006950	0.000418483	3.37832	3936	87	32	26944	ASNS,TRIB3,SLC7A5,PCK2,PYCR1,NUPR1,NOG,SESN2,SLC7A11,GADD45A,ARHGEF2,SMPDL3B,RNF185,DDIT3,LARS,CEBPG,SDF2L1,TMBIM6,SHMT2,MYC,YARS,MANF,HERPUD1,WFS1,BRCA2,P2RX3,DNAJA3,RRAGD,SMYD2,GCK,NEAT1,CD24A
GO:BP	alpha-amino acid metabolic process	GO:1901605	0.000512012	3.29072	203	87	8	26944	PSAT1,ASNS,PHGDH,ALDH18A1,PYCR1,SLC7A11,SHMT2,PSPH
GO:BP	organonitrogen compound biosynthetic process	GO:1901566	0.000617692	3.20923	1707	87	20	26944	PSAT1,ASNS,PHGDH,ALDH18A1,PYCR1,SLC6A9,SESN2,SLC7A11,FGF7,GARS,EXTL1,EIF3C,LARS,SHMT2,MYC,PSPH,YARS,WFS1,SLC25A39,MTHFD1L
GO:BP	apoptotic process	GO:0006915	0.000639282	3.19431	2050	87	22	26944	ASNS,TRIB3,SLC7A5,FGF21,ATF5,G0S2,PYCR1,NUPR1,NOG,SLC7A11,GADD45A,DDIT3,GHITM,SDF2L1,TMBIM6,CHCHD10,MYC,HERPUD1,WFS1,BRCA2,DNAJA3,CD24A
GO:BP	regulation of intracellular signal transduction	GO:1902531	0.000709491	3.14905	1722	87	20	26944	FGF21,PYCR1,NUPR1,NOG,SESN2,SLC7A1,GADD45A,ARHGEF2,SLC7A3,DDIT3,LARS,TMBIM6,MYC,HERPUD1,WFS1,BRCA2,DNAJA3,RRAGD,SMYD2,CD24A
GO:BP	tetrahydrofolate metabolic process	GO:0046653	0.000938486	3.02757	21	87	4	26944	MTHFD2,ALDH1L2,SHMT2,MTHFD1L
GO:BP	dicarboxylic acid metabolic process	GO:0043648	0.00112725	2.94798	96	87	6	26944	ALDH18A1,PCK2,ALDH1L2,SLC7A11,SHMT2,MTHFD1L
GO:BP	basic amino acid transport	GO:0015802	0.00114421	2.94149	22	87	4	26944	SLC7A5,SLC3A2,SLC7A1,SLC7A3
GO:BP	programmed cell death	GO:0012501	0.00117625	2.9295	2125	87	22	26944	ASNS,TRIB3,SLC7A5,FGF21,ATF5,G0S2,PYCR1,NUPR1,NOG,SLC7A11,GADD45A,DDIT3,GHITM,SDF2L1,TMBIM6,CHCHD10,MYC,HERPUD1,WFS1,BRCA2,DNAJA3,CD24A
GO:BP	cell death	GO:0008219	0.00117625	2.9295	2125	87	22	26944	ASNS,TRIB3,SLC7A5,FGF21,ATF5,G0S2,PYCR1,NUPR1,NOG,SLC7A11,GADD45A,DDIT3,GHITM,SDF2L1,TMBIM6,CHCHD10,MYC,HERPUD1,WFS1,BRCA2,DNAJA3,CD24A
GO:BP	organonitrogen compound metabolic process	GO:1901564	0.00125318	2.90199	5744	87	39	26944	MTHFD2,PSAT1,ASNS,TRIB3,PHGDH,FGF21,ALDH18A1,PCK2,PYCR1,NUPR1,SLC6A9,SESN2,ALDH1L2,SLC7A11,FGF7,GARS,GADD45A,ARHGEF2,SMPDL3B,EXTL1,RNF185,EIF3C,DDIT3,LARS,SDF2L1,SHMT2,MYC,PSPH,YARS,HERPUD1,WFS1,SLC25A39,BRCA2,MTHFD1L,DNAJA3,SMYD2,AEBP1,GCK,CD24A
GO:BP	intrinsic apoptotic signaling pathway	GO:0097193	0.00135412	2.86834	315	87	9	26944	TRIB3,PYCR1,NUPR1,DDIT3,TMBIM6,MYC,HERPUD1,WFS1,BRCA2
GO:BP	negative regulation of transmembrane transport	GO:0034763	0.00143462	2.84326	100	87	6	26944	SLC6A9,OSTN,KCNE1L,TMBIM6,MYC,GRB10
GO:BP	regulation of apoptotic signaling pathway	GO:2001233	0.0015812	2.80101	417	87	10	26944	G0S2,PYCR1,NUPR1,NOG,DDIT3,GHITM,TMBIM6,MYC,HERPUD1,WFS1
GO:BP	regulation of apoptotic process	GO:0042981	0.00178766	2.74771	1658	87	19	26944	ASNS,SLC7A5,FGF21,ATF5,G0S2,PYCR1,NUPR1,NOG,SLC7A11,GADD45A,DDIT3,GHITM,SDF2L1,TMBIM6,MYC,HERPUD1,WFS1,DNAJA3,CD24A
GO:BP	regulation of response to stimulus	GO:0048583	0.00190004	2.72124	3987	87	31	26944	FGF21,G0S2,PYCR1,NUPR1,NOG,SLC6A9,SESN2,SLC7A11,SLC7A1,GADD45A,ARHGEF2,SMPDL3B,SLC7A3,RNF185,DDIT3,LARS,GHITM,CEBPG,TMBIM6,MYC,MANF,HERPUD1,WFS1,LEPROTL1,BRCA2,DNAJA3,GRB10,RRAGD,SMYD2,GCK,CD24A
GO:BP	homeostatic process	GO:0042592	0.00192044	2.7166	1835	87	20	26944	FGF21,PCK2,G0S2,SESN2,SLC7A11,FGF7,SOAT2,DDIT3,GHITM,CEBPG,TMBIM6,MYC,SLC17A7,HERPUD1,WFS1,DNAJA3,GRB10,CLCN3,GCK,CD24A
GO:BP	small molecule metabolic process	GO:0044281	0.00193674	2.71293	1836	87	20	26944	MTHFD2,PSAT1,ASNS,TRIB3,PHGDH,ALDH18A1,PCK2,PYCR1,NUPR1,SESN2,ALDH1L2,SLC7A11,GARS,SOAT2,SHMT2,MYC,PSPH,MID1IP1,MTHFD1L,GCK
GO:BP	folic acid-containing compound metabolic process	GO:0006760	0.00231555	2.63535	26	87	4	26944	MTHFD2,ALDH1L2,SHMT2,MTHFD1L
GO:BP	organic substance transport	GO:0071702	0.00270188	2.56833	2419	87	23	26944	TRIB3,SLC7A5,FGF21,ARHGAP33,PCK2,NACAD,SLC6A9,SESN2,SLC7A11,SLC3A2,SLC7A1,SOAT2,OSTN,SLC7A3,XPOT,MYC,SLC17A7,STARD5,HERPUD1,SLC25A39,GRB10,GCK,CD24A
GO:BP	regulation of programmed cell death	GO:0043067	0.00275635	2.55966	1707	87	19	26944	ASNS,SLC7A5,FGF21,ATF5,G0S2,PYCR1,NUPR1,NOG,SLC7A11,GADD45A,DDIT3,GHITM,SDF2L1,TMBIM6,MYC,HERPUD1,WFS1,DNAJA3,CD24A
GO:BP	system development	GO:0048731	0.00381086	2.41898	4117	87	31	26944	ASNS,SLC7A5,PHGDH,ARHGAP33,PCK2,ATF5,NUPR1,NOG,LGI2,SLC7A11,TENM4,FGF7,GADD45A,OSTN,ARHGEF2,PHF10,DDIT3,CEBPG,MYC,SLC17A7,MANF,ADM2,ANGPTL6,WFS1,LMO4,PDZD7,BRCA2,MTHFD1L,TACC2,SMYD2,CD24A
GO:BP	regulation of intrinsic apoptotic signaling pathway	GO:2001242	0.00394683	2.40375	186	87	7	26944	PYCR1,NUPR1,DDIT3,TMBIM6,MYC,HERPUD1,WFS1
GO:BP	intrinsic apoptotic signaling pathway in response to endoplasmic reticulum stress	GO:0070059	0.00415742	2.38118	67	87	5	26944	TRIB3,DDIT3,TMBIM6,HERPUD1,WFS1
GO:BP	pteridine-containing compound metabolic process	GO:0042558	0.00481383	2.31751	31	87	4	26944	MTHFD2,ALDH1L2,SHMT2,MTHFD1L
GO:BP	glucose transmembrane transport	GO:1904659	0.00505217	2.29652	124	87	6	26944	TRIB3,FGF21,SESN2,OSTN,MYC,GRB10
GO:BP	response to topologically incorrect protein	GO:0035966	0.00529326	2.27628	125	87	6	26944	DDIT3,SDF2L1,TMBIM6,MANF,HERPUD1,WFS1
GO:BP	hexose transmembrane transport	GO:0008645	0.00529326	2.27628	125	87	6	26944	TRIB3,FGF21,SESN2,OSTN,MYC,GRB10
GO:BP	glutamine family amino acid metabolic process	GO:0009064	0.00554831	2.25584	71	87	5	26944	ASNS,PHGDH,ALDH18A1,PYCR1,SLC7A11
GO:BP	monosaccharide transmembrane transport	GO:0015749	0.00635324	2.19701	129	87	6	26944	TRIB3,FGF21,SESN2,OSTN,MYC,GRB10
GO:BP	regulation of cellular response to stress	GO:0080135	0.00755135	2.12198	497	87	10	26944	NUPR1,SLC7A11,RNF185,CEBPG,TMBIM6,MANF,HERPUD1,WFS1,BRCA2,SMYD2
GO:BP	serine family amino acid metabolic process	GO:0009069	0.00793203	2.10062	35	87	4	26944	PSAT1,PHGDH,SHMT2,PSPH
GO:BP	cellular process	GO:0009987	0.00917893	2.03721	20967	87	83	26944	MTHFD2,PSAT1,ASNS,TRIB3,SLC7A5,PHGDH,FGF21,ALDH18A1,ARHGAP33,PCK2,NACAD,ATF5,G0S2,PYCR1,NUPR1,NOG,LGI2,SLC6A9,SND1,SESN2,ALDH1L2,SLC7A11,ADIG,SLC3A2,TENM4,FGF7,SLC7A1,GARS,SOAT2,GADD45A,OSTN,ARHGEF2,SMPDL3B,KCNE1L,SLC7A3,TBC1D31,REEP6,EXTL1,RNF185,EIF3C,DDIT3,LARS,GHITM,XPOT,CEBPG,SDF2L1,TMBIM6,CHCHD10,GAS5,METTL1,SHMT2,MYC,PSPH,TSPYL4,SLC17A7,STARD5,MID1IP1,YARS,MANF,HERPUD1,ADM2,ANGPTL6,WFS1,ST…
GO:BP	intracellular signal transduction	GO:0035556	0.00976316	2.01041	2610	87	23	26944	TRIB3,FGF21,ARHGAP33,PYCR1,NUPR1,NOG,SESN2,SLC7A1,GADD45A,ARHGEF2,SLC7A3,DDIT3,LARS,TMBIM6,MYC,HERPUD1,WFS1,BRCA2,DNAJA3,GRB10,RRAGD,SMYD2,CD24A
GO:BP	carbohydrate transmembrane transport	GO:0034219	0.00977478	2.00989	139	87	6	26944	TRIB3,FGF21,SESN2,OSTN,MYC,GRB10
GO:BP	cellular response to organic substance	GO:0071310	0.0100228	1.99901	2420	87	22	26944	ASNS,TRIB3,SLC7A5,PCK2,SESN2,OSTN,ARHGEF2,RNF185,DDIT3,LARS,SDF2L1,TMBIM6,MYC,HERPUD1,WFS1,LEPROTL1,P2RX3,DNAJA3,GRB10,RRAGD,GCK,CD24A
GO:BP	response to organic substance	GO:0010033	0.0102142	1.9908	3435	87	27	26944	ASNS,TRIB3,SLC7A5,PCK2,SESN2,SLC7A11,SLC3A2,OSTN,ARHGEF2,RNF185,DDIT3,LARS,SDF2L1,TMBIM6,SHMT2,MYC,PSPH,MANF,HERPUD1,WFS1,LEPROTL1,P2RX3,DNAJA3,GRB10,RRAGD,GCK,CD24A
GO:BP	cellular catabolic process	GO:0044248	0.010392	1.9833	1524	87	17	26944	TRIB3,SLC7A5,FGF21,PCK2,NUPR1,SND1,SESN2,ALDH1L2,SMPDL3B,RNF185,DDIT3,TMBIM6,METTL1,SHMT2,MYC,STBD1,GCK
GO:BP	aromatic amino acid transport	GO:0015801	0.0112975	1.94702	12	87	3	26944	SLC7A5,SLC3A2,SLC7A1
GO:BP	glucose import	GO:0046323	0.011308	1.94661	82	87	5	26944	FGF21,SESN2,OSTN,MYC,GRB10
GO:BP	cell communication	GO:0007154	0.0127955	1.89294	7582	87	44	26944	ASNS,TRIB3,SLC7A5,FGF21,ARHGAP33,PCK2,G0S2,PYCR1,NUPR1,NOG,SLC6A9,SESN2,SLC7A11,TENM4,FGF7,SLC7A1,GADD45A,OSTN,ARHGEF2,SMPDL3B,KCNE1L,SLC7A3,RNF185,DDIT3,LARS,GHITM,TMBIM6,CHCHD10,MYC,SLC17A7,MANF,HERPUD1,ADM2,WFS1,LEPROTL1,BRCA2,P2RX3,DNAJA3,GRB10,CLCN3,RRAGD,SMYD2,GCK,CD24A
GO:BP	negative regulation of programmed cell death	GO:0043069	0.0128824	1.89	1069	87	14	26944	ASNS,SLC7A5,FGF21,ATF5,PYCR1,NUPR1,NOG,SLC7A11,GHITM,TMBIM6,MYC,HERPUD1,WFS1,DNAJA3
GO:BP	regulation of transmembrane transport	GO:0034762	0.0133235	1.87538	417	87	9	26944	TRIB3,SLC7A5,FGF21,SLC6A9,OSTN,KCNE1L,TMBIM6,MYC,GRB10
GO:BP	regulation of glucose transmembrane transport	GO:0010827	0.0142878	1.84503	86	87	5	26944	TRIB3,FGF21,OSTN,MYC,GRB10
GO:BP	cellular response to leucine	GO:0071233	0.0146525	1.83409	13	87	3	26944	SESN2,LARS,RRAGD
GO:BP	cellular response to leucine starvation	GO:1990253	0.0146525	1.83409	13	87	3	26944	SESN2,LARS,RRAGD
GO:BP	sulfur amino acid transport	GO:0000101	0.0146525	1.83409	13	87	3	26944	SLC7A5,SLC7A11,SLC3A2
GO:BP	chemical homeostasis	GO:0048878	0.0162125	1.79015	1091	87	14	26944	PCK2,SESN2,SLC7A11,FGF7,SOAT2,DDIT3,GHITM,TMBIM6,MYC,SLC17A7,HERPUD1,WFS1,GCK,CD24A
GO:BP	one-carbon metabolic process	GO:0006730	0.0166666	1.77815	42	87	4	26944	MTHFD2,ALDH1L2,SHMT2,MTHFD1L
GO:BP	tetrahydrofolate interconversion	GO:0035999	0.0186051	1.73037	14	87	3	26944	MTHFD2,SHMT2,MTHFD1L
GO:BP	cellular response to topologically incorrect protein	GO:0035967	0.0220682	1.65623	94	87	5	26944	DDIT3,SDF2L1,TMBIM6,HERPUD1,WFS1
GO:BP	carbohydrate transport	GO:0008643	0.0234553	1.62976	162	87	6	26944	TRIB3,FGF21,SESN2,OSTN,MYC,GRB10
GO:BP	response to abiotic stimulus	GO:0009628	0.0265781	1.57548	1300	87	15	26944	ASNS,SLC7A5,ALDH18A1,NOG,SLC7A11,GADD45A,REEP6,TMBIM6,MYC,PSPH,PDZD7,BRCA2,P2RX3,DNAJA3,CD24A
GO:BP	response to nutrient levels	GO:0031667	0.0271904	1.56559	576	87	10	26944	ASNS,SLC7A5,PCK2,SESN2,DDIT3,LARS,PSPH,YARS,RRAGD,GCK
GO:BP	response to leucine	GO:0043201	0.0284897	1.54531	16	87	3	26944	SESN2,LARS,RRAGD
GO:BP	organic anion transport	GO:0015711	0.0310841	1.50746	464	87	9	26944	SLC7A5,SLC6A9,SLC7A11,SLC3A2,SLC7A1,SLC7A3,MYC,SLC17A7,SLC25A39
GO:BP	energy derivation by oxidation of organic compounds	GO:0015980	0.031354	1.50371	354	87	8	26944	NUPR1,CHCHD10,SHMT2,MYC,STBD1,COX6A2,GRB10,GCK
GO:BP	response to external stimulus	GO:0009605	0.0376709	1.42399	3042	87	24	26944	ASNS,SLC7A5,PCK2,NUPR1,SESN2,FGF7,GADD45A,ARHGEF2,SMPDL3B,REEP6,RNF185,DDIT3,LARS,CEBPG,SHMT2,MYC,PSPH,YARS,PDZD7,P2RX3,DNAJA3,RRAGD,GCK,CD24A
GO:BP	negative regulation of glucose import	GO:0046325	0.0413199	1.38384	18	87	3	26944	OSTN,MYC,GRB10
GO:BP	negative regulation of endoplasmic reticulum stress-induced intrinsic apoptotic signaling pathway	GO:1902236	0.0413199	1.38384	18	87	3	26944	TMBIM6,HERPUD1,WFS1
GO:BP	response to extracellular stimulus	GO:0009991	0.0443374	1.35323	610	87	10	26944	ASNS,SLC7A5,PCK2,SESN2,DDIT3,LARS,PSPH,YARS,RRAGD,GCK
GO:BP	cellular localization	GO:0051641	0.0447284	1.34942	3502	87	26	26944	ARHGAP33,PCK2,NACAD,SLC6A9,SESN2,SLC7A11,FGF7,ARHGEF2,REEP6,DDIT3,GHITM,XPOT,TMBIM6,CHCHD10,SLC17A7,HERPUD1,STBD1,LEPROTL1,PDZD7,BRCA2,P2RX3,DNAJA3,CLCN3,TACC2,GCK,CD24A
GO:BP	negative regulation of cellular process	GO:0048523	0.0450794	1.34602	5599	87	35	26944	ASNS,TRIB3,SLC7A5,FGF21,ATF5,PYCR1,NUPR1,NOG,SLC6A9,SND1,SESN2,SLC7A11,GADD45A,OSTN,ARHGEF2,SMPDL3B,KCNE1L,DDIT3,GHITM,TMBIM6,METTL1,SHMT2,MYC,MID1IP1,HERPUD1,WFS1,LEPROTL1,LMO4,BRCA2,DNAJA3,GRB10,SMYD2,AEBP1,GCK,CD24A
GO:BP	negative regulation of apoptotic process	GO:0043066	0.0453061	1.34384	1039	87	13	26944	ASNS,SLC7A5,FGF21,ATF5,PYCR1,NUPR1,NOG,GHITM,TMBIM6,MYC,HERPUD1,WFS1,DNAJA3
GO:BP	cellular response to organonitrogen compound	GO:0071417	0.0460126	1.33712	747	87	11	26944	TRIB3,SLC7A5,PCK2,SESN2,ARHGEF2,LARS,LEPROTL1,P2RX3,GRB10,RRAGD,GCK
GO:BP	multicellular organism development	GO:0007275	0.0464475	1.33304	4879	87	32	26944	ASNS,SLC7A5,PHGDH,ARHGAP33,PCK2,ATF5,NUPR1,NOG,LGI2,SLC7A11,TENM4,FGF7,GADD45A,OSTN,ARHGEF2,PHF10,DDIT3,CEBPG,MYC,PSPH,SLC17A7,MANF,ADM2,ANGPTL6,WFS1,LMO4,PDZD7,BRCA2,MTHFD1L,TACC2,SMYD2,CD24A
GO:BP	generation of precursor metabolites and energy	GO:0006091	0.0483978	1.31517	491	87	9	26944	NUPR1,ALDH1L2,CHCHD10,SHMT2,MYC,STBD1,COX6A2,GRB10,GCK
GO:BP	lysine transport	GO:0015819	0.0497651	1.30308	3	87	2	26944	SLC7A1,SLC7A3
GO:BP	methionine transport	GO:0015821	0.0497651	1.30308	3	87	2	26944	SLC7A5,SLC3A2
GO:BP	tyrosine transport	GO:0015828	0.0497651	1.30308	3	87	2	26944	SLC7A5,SLC3A2
GO:CC	cytoplasm	GO:0005737	3.42922e-06	5.4648	11561	88	64	26995	MTHFD2,PSAT1,ASNS,SLC7A5,FGF21,ALDH18A1,ARHGAP33,PCK2,NACAD,ATF5,G0S2,PYCR1,NUPR1,SLC6A9,SND1,SESN2,ALDH1L2,CYB5R1,ADIG,SLC3A2,TENM4,FGF7,GARS,SOAT2,GADD45A,ARHGEF2,TBC1D31,REEP6,EXTL1,RNF185,EIF3C,DDIT3,LARS,GHITM,XPOT,SDF2L1,TMBIM6,CHCHD10,METTL1,SHMT2,MYC,PSPH,SLC17A7,MID1IP1,YARS,MANF,ARL14EP,HERPUD1,ANGPTL6,WFS1,STBD1,LEPROTL1,SLC25A39,COX6A2,BRCA2,MTHFD1L,DNAJA3,GRB10,CLCN3,TACC2,RRAGD,SMYD…
GO:CC	mitochondrion	GO:0005739	0.000152928	3.81551	1895	88	21	26995	MTHFD2,ALDH18A1,PCK2,G0S2,PYCR1,SND1,SESN2,ALDH1L2,CYB5R1,GARS,RNF185,GHITM,TMBIM6,CHCHD10,SHMT2,MYC,SLC25A39,COX6A2,MTHFD1L,DNAJA3,GCK
GO:CC	intracellular membrane-bounded organelle	GO:0043231	0.00263728	2.57884	14435	88	67	26995	MTHFD2,TRIB3,SLC7A5,ALDH18A1,ARHGAP33,PCK2,NACAD,ATF5,G0S2,PYCR1,NUPR1,SLC6A9,SND1,SESN2,ALDH1L2,CYB5R1,ADIG,SLC3A2,TENM4,FGF7,GARS,SOAT2,GADD45A,ARHGEF2,REEP6,EXTL1,RNF185,PHF10,DDIT3,LARS,GHITM,XPOT,CEBPG,SDF2L1,TMBIM6,CHCHD10,GAS5,METTL1,SHMT2,MYC,TSPYL4,SLC17A7,MID1IP1,YARS,MANF,ARL14EP,HERPUD1,ANGPTL6,WFS1,STBD1,DDX51,LEPROTL1,LMO4,PDZD7,SLC25A39,COX6A2,BRCA2,MTHFD1L,DNAJA3,CLCN3,TACC2,RRAGD…
GO:CC	amino acid transport complex	GO:1990184	0.00293473	2.53243	2	88	2	26995	SLC7A5,SLC3A2
GO:CC	membrane-bounded organelle	GO:0043227	0.00422393	2.37428	14934	88	68	26995	MTHFD2,TRIB3,SLC7A5,ALDH18A1,ARHGAP33,PCK2,NACAD,ATF5,G0S2,PYCR1,NUPR1,SLC6A9,SND1,SESN2,ALDH1L2,CYB5R1,ADIG,SLC3A2,TENM4,FGF7,GARS,SOAT2,GADD45A,ARHGEF2,TBC1D31,REEP6,EXTL1,RNF185,PHF10,DDIT3,LARS,GHITM,XPOT,CEBPG,SDF2L1,TMBIM6,CHCHD10,GAS5,METTL1,SHMT2,MYC,TSPYL4,SLC17A7,MID1IP1,YARS,MANF,ARL14EP,HERPUD1,ANGPTL6,WFS1,STBD1,DDX51,LEPROTL1,LMO4,PDZD7,SLC25A39,COX6A2,BRCA2,MTHFD1L,DNAJA3,CLCN3,TAC…
GO:CC	cellular anatomical entity	GO:0110165	0.00861975	2.06451	22653	88	86	26995	MTHFD2,PSAT1,ASNS,TRIB3,SLC7A5,PHGDH,FGF21,ALDH18A1,ARHGAP33,PCK2,NACAD,ATF5,G0S2,PYCR1,NUPR1,NOG,LGI2,SLC6A9,SND1,SESN2,ALDH1L2,SLC7A11,CYB5R1,ADIG,SLC3A2,TENM4,FGF7,SLC7A1,GARS,SOAT2,GADD45A,OSTN,ARHGEF2,SMPDL3B,KCNE1L,SLC7A3,TBC1D31,REEP6,EXTL1,RNF185,PHF10,EIF3C,DDIT3,LARS,GHITM,XPOT,CEBPG,SDF2L1,TMBIM6,CHCHD10,GAS5,METTL1,SHMT2,MYC,PSPH,TSPYL4,SLC17A7,MID1IP1,YARS,MANF,ARL14EP,HERPUD1,ADM2,A…
GO:CC	intracellular anatomical structure	GO:0005622	0.0106251	1.97367	17412	88	74	26995	MTHFD2,PSAT1,ASNS,TRIB3,SLC7A5,FGF21,ALDH18A1,ARHGAP33,PCK2,NACAD,ATF5,G0S2,PYCR1,NUPR1,SLC6A9,SND1,SESN2,ALDH1L2,CYB5R1,ADIG,SLC3A2,TENM4,FGF7,GARS,SOAT2,GADD45A,ARHGEF2,TBC1D31,REEP6,EXTL1,RNF185,PHF10,EIF3C,DDIT3,LARS,GHITM,XPOT,CEBPG,SDF2L1,TMBIM6,CHCHD10,GAS5,METTL1,SHMT2,MYC,PSPH,TSPYL4,SLC17A7,MID1IP1,YARS,MANF,ARL14EP,HERPUD1,ANGPTL6,WFS1,STBD1,DDX51,LEPROTL1,LMO4,PDZD7,SLC25A39,COX6A2,BR…
GO:CC	microvillus membrane	GO:0031528	0.0433082	1.36343	32	88	3	26995	SLC7A5,SLC7A11,CD24A
KEGG	Biosynthesis of amino acids	KEGG:01230	1.60741e-05	4.79387	78	52	7	9330	PSAT1,ASNS,PHGDH,ALDH18A1,PYCR1,SHMT2,PSPH
KEGG	One carbon pool by folate	KEGG:00670	0.000233995	3.63079	19	52	4	9330	MTHFD2,ALDH1L2,SHMT2,MTHFD1L
KEGG	Glycine, serine and threonine metabolism	KEGG:00260	0.004573	2.3398	39	52	4	9330	PSAT1,PHGDH,SHMT2,PSPH
KEGG	Carbon metabolism	KEGG:01200	0.0388598	1.4105	120	52	5	9330	PSAT1,PHGDH,SHMT2,PSPH,GCK
REAC	Amino acid transport across the plasma membrane	REAC:R-MMU-352230	8.30691e-05	4.08056	29	43	5	8405	SLC7A5,SLC7A11,SLC3A2,SLC7A1,SLC7A3
REAC	Metabolism of folate and pterines	REAC:R-MMU-196757	0.000287147	3.5419	16	43	4	8405	MTHFD2,ALDH1L2,SHMT2,MTHFD1L
REAC	Transport of inorganic cations/anions and amino acids/oligopeptides	REAC:R-MMU-425393	0.00189964	2.72133	93	43	6	8405	SLC7A5,SLC7A11,SLC3A2,SLC7A1,SLC7A3,SLC17A7
REAC	SLC-mediated transmembrane transport	REAC:R-MMU-425407	0.0022692	2.64413	207	43	8	8405	SLC7A5,FGF21,SLC6A9,SLC7A11,SLC3A2,SLC7A1,SLC7A3,SLC17A7
REAC	Serine biosynthesis	REAC:R-MMU-977347	0.00284907	2.5453	9	43	3	8405	PSAT1,PHGDH,PSPH
REAC	Metabolism of amino acids and derivatives	REAC:R-MMU-71291	0.00590848	2.22852	236	43	8	8405	PSAT1,ASNS,SLC7A5,PHGDH,ALDH18A1,PYCR1,SLC3A2,PSPH
WP	One carbon metabolism	WP:WP435	0.034048	1.46791	29	30	3	4496	MTHFD2,SHMT2,MTHFD1L
TF	Factor: ATF-4; motif: RNMTGATGCAAY	TF:M10181	1.82162e-17	16.7395	1304	87	35	21629	PHGDH,FGF21,ALDH18A1,PHYHD1,PYCR1,NUPR1,SLC6A9,SESN2,ALDH1L2,SLC7A11,TENM4,SLC7A1,GARS,SOAT2,SLC7A3,EXTL1,EIF3C,DDIT3,GHITM,CEBPG,CHCHD10,SHMT2,TSPYL4,STARD5,MID1IP1,YARS,ARL14EP,HERPUD1,ADM2,PDZD7,SLC25A39,COX6A2,MTHFD1L,GRB10,GCK
TF	Factor: C/EBPgamma; motif: NNMTGATGCAAY	TF:M10196	3.91484e-10	9.40729	4665	87	50	21629	MTHFD2,ASNS,TRIB3,PHGDH,FGF21,ALDH18A1,PCK2,PHYHD1,PYCR1,NUPR1,SLC6A9,SND1,SESN2,ALDH1L2,SLC7A11,CYB5R1,ADIG,TENM4,SLC7A1,GARS,SOAT2,OSTN,ARHGEF2,KCNE1L,SLC7A3,EXTL1,EIF3C,DDIT3,LARS,GHITM,XPOT,CEBPG,CHCHD10,SHMT2,TSPYL4,STARD5,MID1IP1,YARS,ARL14EP,HERPUD1,ADM2,LEPROTL1,PDZD7,SLC25A39,COX6A2,MTHFD1L,DNAJA3,GRB10,GCK,CD24A
TF	Factor: CHOP-10; motif: MTGATGMAAT	TF:M10205	3.1715e-08	7.49873	524	87	17	21629	MTHFD2,FGF21,PYCR1,NUPR1,ALDH1L2,TENM4,SLC7A1,GARS,SOAT2,SLC7A3,EIF3C,DDIT3,GHITM,SHMT2,STARD5,PDZD7,COX6A2
TF	Factor: Atf4; motif: AGGATGATGCAATM	TF:M04199	5.46588e-06	5.26234	4205	87	41	21629	MTHFD2,PSAT1,TRIB3,PHGDH,FGF21,ALDH18A1,PHYHD1,G0S2,PYCR1,NUPR1,SLC6A9,SESN2,ALDH1L2,SLC7A11,TENM4,SLC7A1,GARS,SOAT2,SLC7A3,EXTL1,EIF3C,DDIT3,LARS,GHITM,CEBPG,TMBIM6,CHCHD10,SHMT2,STARD5,MID1IP1,YARS,ARL14EP,HERPUD1,ADM2,STBD1,PDZD7,COX6A2,EVI2A,MTHFD1L,GRB10,GCK
TF	Factor: FOXN4; motif: NNWANNCGWMCGCGTCNNNNMT	TF:M04662	0.00460116	2.33713	15957	87	81	21629	MTHFD2,PSAT1,ASNS,TRIB3,SLC7A5,PHGDH,FGF21,ALDH18A1,ARHGAP33,N4BP2L1,PCK2,NACAD,PHYHD1,ATF5,G0S2,PYCR1,NUPR1,NOG,LGI2,SLC6A9,SND1,SESN2,ALDH1L2,SLC7A11,CYB5R1,ADIG,TENM4,FGF7,SLC7A1,GARS,SOAT2,GADD45A,OSTN,ARHGEF2,SMPDL3B,KCNE1L,SLC7A3,TBC1D31,REEP6,RNF185,PHF10,EIF3C,DDIT3,LARS,GHITM,XPOT,CEBPG,SDF2L1,TMBIM6,CHCHD10,METTL1,SHMT2,MYC,PSPH,TSPYL4,SLC17A7,STARD5,MID1IP1,YARS,MANF,HERPUD1,ADM2,WFS1,…
TF	Factor: ATF-4; motif: NNTKRCRTCANS	TF:M07246	0.00619119	2.20823	3435	87	31	21629	TRIB3,FGF21,ALDH18A1,NACAD,G0S2,LGI2,SLC6A9,SESN2,SLC7A11,ADIG,GARS,SOAT2,SLC7A3,EXTL1,EIF3C,DDIT3,GHITM,TMBIM6,CHCHD10,SHMT2,TSPYL4,STARD5,YARS,HERPUD1,ADM2,DDX51,SLC25A39,COX6A2,BRCA2,CLCN3,TACC2
TF	Factor: Atf4; motif: AGGATGATGCAATM; match class: 1	TF:M04199_1	0.0409999	1.38722	505	87	10	21629	ALDH18A1,NUPR1,SLC7A11,TENM4,GARS,DDIT3,CEBPG,CHCHD10,HERPUD1,GCK
HP	Hyposerinemia	HP:0012279	0.0002587	3.5872	3	29	3	5098	PSAT1,PHGDH,PSPH
HP	Abnormal circulating serine concentration	HP:0012278	0.00256723	2.59053	5	29	3	5098	PSAT1,PHGDH,PSPH
HP	Hypoglycinemia	HP:0012277	0.0488272	1.31134	2	29	2	5098	PSAT1,PHGDH

## Sheet: H_RNAseq_gProfiler_mmusculus
source	term_name	term_id	adjusted_p_value	negative_log10_of_adjusted_p_value	term_size	query_size	intersection_size	effective_domain_size	intersections
GO:MF	L-amino acid transmembrane transporter activity	GO:0015179	1.32827e-05	4.87671	68	67	6	25063	SLC7A5,SLC6A9,SLC1A4,SLC3A2,SLC7A3,SLC7A11
GO:MF	neutral L-amino acid transmembrane transporter activity	GO:0015175	4.39997e-05	4.35655	42	67	5	25063	SLC7A5,SLC6A9,SLC1A4,SLC3A2,SLC7A11
GO:MF	amino acid transmembrane transporter activity	GO:0015171	0.000170812	3.76748	104	67	6	25063	SLC7A5,SLC6A9,SLC1A4,SLC3A2,SLC7A3,SLC7A11
GO:MF	aminoacyl-tRNA ligase activity	GO:0004812	0.00230259	2.63778	42	67	4	25063	GARS,CARS,YARS,EPRS
GO:MF	ligase activity, forming carbon-oxygen bonds	GO:0016875	0.00230259	2.63778	42	67	4	25063	GARS,CARS,YARS,EPRS
GO:MF	neutral L-amino acid secondary active transmembrane transporter activity	GO:0005294	0.00335236	2.47465	2	67	2	25063	SLC3A2,SLC7A11
GO:MF	oxidoreductase activity, acting on the CH-NH group of donors, NAD or NADP as acceptor	GO:0016646	0.00474936	2.32336	16	67	3	25063	MTHFD2,PYCR1,ALDH1L2
GO:MF	carboxylic acid transmembrane transporter activity	GO:0046943	0.00550879	2.25894	189	67	6	25063	SLC7A5,SLC6A9,SLC1A4,SLC3A2,SLC7A3,SLC7A11
GO:MF	organic acid transmembrane transporter activity	GO:0005342	0.00567658	2.24591	190	67	6	25063	SLC7A5,SLC6A9,SLC1A4,SLC3A2,SLC7A3,SLC7A11
GO:MF	protein binding	GO:0005515	0.0109028	1.96246	10460	67	45	25063	ASNS,TRIB3,SLC7A5,ATF5,CHAC1,PSAT1,ALDH18A1,BRCA2,SESN2,PYCR1,TENM4,SND1,NUPR1,ATF4,GARS,FGF21,CARS,TFCP2L1,SLC3A2,DDIT3,ADM2,CEBPG,XPOT,OSTN,ANGPTL6,STBD1,ARHGEF2,EPRS,RGS7BP,LONP1,GADD45A,CCND2,EIF2S2,EDNRA,AGAP1,HAX1,GLCE,RCC2,ZBTB18,ALPL,HSPA9,LRRC4B,ECE1,TMTC1,CLU
GO:MF	oxidoreductase activity, acting on the CH-NH group of donors	GO:0016645	0.027153	1.56618	28	67	3	25063	MTHFD2,PYCR1,ALDH1L2
GO:MF	catalytic activity	GO:0003824	0.0291299	1.53566	5738	67	30	25063	MTHFD2,ASNS,PHGDH,TRIB3,CHAC1,PSAT1,ALDH18A1,BRCA2,SESN2,PYCR1,CYB5R1,ALDH1L2,SND1,GARS,CARS,SOAT2,YARS,EXTL1,PCK2,EPRS,LONP1,AGAP1,DCT,GLCE,ALPL,HSPA9,ECE1,SBK2,TMTC1,OGDHL
GO:MF	anion binding	GO:0043168	0.0305311	1.51526	2483	67	18	25063	MTHFD2,ASNS,TRIB3,PSAT1,ALDH18A1,SESN2,CYB5R1,GARS,CARS,SOAT2,YARS,PCK2,EPRS,LONP1,AGAP1,HSPA9,SBK2,OGDHL
GO:MF	organic anion transmembrane transporter activity	GO:0008514	0.0358095	1.446	264	67	6	25063	SLC7A5,SLC6A9,SLC1A4,SLC3A2,SLC7A3,SLC7A11
GO:MF	ligase activity	GO:0016874	0.0455559	1.34146	171	67	5	25063	ASNS,GARS,CARS,YARS,EPRS
GO:MF	L-leucine transmembrane transporter activity	GO:0015190	0.0499386	1.30156	6	67	2	25063	SLC7A5,SLC3A2
GO:BP	amino acid metabolic process	GO:0006520	1.31674e-08	7.8805	275	70	12	26944	ASNS,PHGDH,PSAT1,ALDH18A1,PYCR1,ATF4,GARS,CARS,YARS,EPRS,DCT,SLC7A11
GO:BP	organonitrogen compound metabolic process	GO:1901564	6.90858e-07	6.16061	5744	70	39	26944	MTHFD2,ASNS,PHGDH,TRIB3,CHAC1,PSAT1,ALDH18A1,BRCA2,SESN2,PYCR1,ALDH1L2,NUPR1,ATF4,SLC6A9,GARS,FGF21,CARS,DDIT3,YARS,EXTL1,ARHGEF2,PCK2,EPRS,LONP1,GADD45A,CCND2,EIF2S2,EDNRA,SLC25A39,HAX1,DCT,GLCE,ALPL,SLC7A11,HSPA9,ECE1,SBK2,TMTC1,CLU
GO:BP	amino acid import across plasma membrane	GO:0089718	1.2045e-05	4.91919	54	70	6	26944	SLC7A5,SLC6A9,SLC1A4,SLC3A2,SLC7A3,SLC7A11
GO:BP	sulfur amino acid transport	GO:0000101	6.11192e-05	4.21382	13	70	4	26944	SLC7A5,SLC1A4,SLC3A2,SLC7A11
GO:BP	L-alpha-amino acid transmembrane transport	GO:1902475	0.000114072	3.94282	78	70	6	26944	SLC7A5,SLC6A9,SLC1A4,SLC3A2,SLC7A3,SLC7A11
GO:BP	alpha-amino acid metabolic process	GO:1901605	0.000119192	3.92375	203	70	8	26944	ASNS,PHGDH,PSAT1,ALDH18A1,PYCR1,ATF4,DCT,SLC7A11
GO:BP	proteinogenic amino acid metabolic process	GO:0170039	0.000159078	3.79839	139	70	7	26944	ASNS,PHGDH,PSAT1,ALDH18A1,PYCR1,ATF4,SLC7A11
GO:BP	carboxylic acid metabolic process	GO:0019752	0.000250624	3.60098	945	70	14	26944	ASNS,PHGDH,TRIB3,PSAT1,ALDH18A1,SESN2,PYCR1,ALDH1L2,NUPR1,ATF4,PCK2,DCT,SLC7A11,OGDHL
GO:BP	system development	GO:0048731	0.000258981	3.58673	4117	70	29	26944	ASNS,PHGDH,SLC7A5,ATF5,CHAC1,BRCA2,TENM4,NUPR1,ATF4,TFCP2L1,DDIT3,ADM2,CEBPG,OSTN,ANGPTL6,ARHGEF2,PCK2,PHF10,GADD45A,CCND2,EIF2S2,EDNRA,DCT,ZBTB18,ALPL,SLC7A11,LRRC4B,ECE1,CLU
GO:BP	L-amino acid metabolic process	GO:0170033	0.000293516	3.53237	152	70	7	26944	ASNS,PHGDH,PSAT1,ALDH18A1,PYCR1,ATF4,SLC7A11
GO:BP	oxoacid metabolic process	GO:0043436	0.000323562	3.49004	965	70	14	26944	ASNS,PHGDH,TRIB3,PSAT1,ALDH18A1,SESN2,PYCR1,ALDH1L2,NUPR1,ATF4,PCK2,DCT,SLC7A11,OGDHL
GO:BP	organic acid metabolic process	GO:0006082	0.000348911	3.45728	971	70	14	26944	ASNS,PHGDH,TRIB3,PSAT1,ALDH18A1,SESN2,PYCR1,ALDH1L2,NUPR1,ATF4,PCK2,DCT,SLC7A11,OGDHL
GO:BP	L-amino acid transport	GO:0015807	0.00037285	3.42847	95	70	6	26944	SLC7A5,SLC6A9,SLC1A4,SLC3A2,SLC7A3,SLC7A11
GO:BP	proteinogenic amino acid biosynthetic process	GO:0170038	0.000610817	3.21409	54	70	5	26944	ASNS,PHGDH,PSAT1,ALDH18A1,PYCR1
GO:BP	L-amino acid biosynthetic process	GO:0170034	0.00067055	3.17357	55	70	5	26944	ASNS,PHGDH,PSAT1,ALDH18A1,PYCR1
GO:BP	amino acid transmembrane transport	GO:0003333	0.000756598	3.12113	107	70	6	26944	SLC7A5,SLC6A9,SLC1A4,SLC3A2,SLC7A3,SLC7A11
GO:BP	multicellular organism development	GO:0007275	0.000791468	3.10157	4879	70	31	26944	ASNS,PHGDH,SLC7A5,ATF5,CHAC1,BRCA2,TENM4,NUPR1,ATF4,TFCP2L1,DDIT3,ADM2,CEBPG,OSTN,ANGPTL6,ARHGEF2,PCK2,PHF10,GADD45A,CCND2,EIF2S2,EDNRA,HAX1,DCT,ZBTB18,ALPL,SLC7A11,HSPA9,LRRC4B,ECE1,CLU
GO:BP	neutral amino acid transport	GO:0015804	0.000877918	3.05655	58	70	5	26944	SLC7A5,SLC6A9,SLC1A4,SLC3A2,SLC7A11
GO:BP	organic substance transport	GO:0071702	0.00101105	2.99523	2419	70	21	26944	TRIB3,SLC7A5,SESN2,SLC6A9,SLC1A4,FGF21,SLC3A2,SOAT2,XPOT,OSTN,PCK2,EPRS,SLC7A3,STARD5,EDNRA,AGAP1,SLC25A39,ZW10,SLC7A11,HSPA9,CLU
GO:BP	sulfur compound transport	GO:0072348	0.00144332	2.84064	64	70	5	26944	SLC7A5,SLC1A4,SLC3A2,SLC25A39,SLC7A11
GO:BP	small molecule metabolic process	GO:0044281	0.00146514	2.83412	1836	70	18	26944	MTHFD2,ASNS,PHGDH,TRIB3,PSAT1,ALDH18A1,SESN2,PYCR1,ALDH1L2,NUPR1,ATF4,GARS,SOAT2,PCK2,DCT,ALPL,SLC7A11,OGDHL
GO:BP	apoptotic process	GO:0006915	0.00156041	2.80676	2050	70	19	26944	ASNS,TRIB3,SLC7A5,ATF5,CHAC1,BRCA2,PYCR1,NUPR1,ATF4,FGF21,DDIT3,GADD45A,CCND2,EDNRA,HAX1,GHITM,G0S2,SLC7A11,CLU
GO:BP	alpha-amino acid biosynthetic process	GO:1901607	0.00168497	2.77341	66	70	5	26944	ASNS,PHGDH,PSAT1,ALDH18A1,PYCR1
GO:BP	amino acid biosynthetic process	GO:0008652	0.00168497	2.77341	66	70	5	26944	ASNS,PHGDH,PSAT1,ALDH18A1,PYCR1
GO:BP	glutamine family amino acid metabolic process	GO:0009064	0.00243024	2.61435	71	70	5	26944	ASNS,PHGDH,ALDH18A1,PYCR1,SLC7A11
GO:BP	organonitrogen compound biosynthetic process	GO:1901566	0.00258913	2.58685	1707	70	17	26944	ASNS,PHGDH,PSAT1,ALDH18A1,SESN2,PYCR1,SLC6A9,GARS,CARS,YARS,EXTL1,EPRS,EIF2S2,SLC25A39,GLCE,SLC7A11,TMTC1
GO:BP	programmed cell death	GO:0012501	0.0026825	2.57146	2125	70	19	26944	ASNS,TRIB3,SLC7A5,ATF5,CHAC1,BRCA2,PYCR1,NUPR1,ATF4,FGF21,DDIT3,GADD45A,CCND2,EDNRA,HAX1,GHITM,G0S2,SLC7A11,CLU
GO:BP	cell death	GO:0008219	0.0026825	2.57146	2125	70	19	26944	ASNS,TRIB3,SLC7A5,ATF5,CHAC1,BRCA2,PYCR1,NUPR1,ATF4,FGF21,DDIT3,GADD45A,CCND2,EDNRA,HAX1,GHITM,G0S2,SLC7A11,CLU
GO:BP	response to endoplasmic reticulum stress	GO:0034976	0.00334065	2.47617	218	70	7	26944	TRIB3,CHAC1,SESN2,NUPR1,ATF4,DDIT3,CLU
GO:BP	intrinsic apoptotic signaling pathway	GO:0097193	0.00334754	2.47527	315	70	8	26944	TRIB3,CHAC1,BRCA2,PYCR1,NUPR1,ATF4,DDIT3,CLU
GO:BP	cellular response to stress	GO:0033554	0.00530112	2.27563	1799	70	17	26944	ASNS,TRIB3,SLC7A5,CHAC1,BRCA2,SESN2,PYCR1,NUPR1,ATF4,DDIT3,CEBPG,EPRS,LONP1,GADD45A,EDNRA,SLC7A11,CLU
GO:BP	positive regulation of multicellular organismal process	GO:0051240	0.00550426	2.2593	1804	70	17	26944	SLC7A5,TENM4,ATF4,FGF21,DDIT3,ADM2,CEBPG,ARHGEF2,CCND2,EDNRA,HAX1,DCT,G0S2,ALPL,LRRC4B,ECE1,CLU
GO:BP	regulation of multicellular organismal process	GO:0051239	0.00550937	2.2589	3165	70	23	26944	SLC7A5,ATF5,BRCA2,TENM4,NUPR1,ATF4,FGF21,DDIT3,ADM2,CEBPG,OSTN,ARHGEF2,GADD45A,CCND2,EDNRA,HAX1,DCT,G0S2,ALPL,HSPA9,LRRC4B,ECE1,CLU
GO:BP	response to starvation	GO:0042594	0.00565279	2.24774	236	70	7	26944	ASNS,SLC7A5,SESN2,ATF4,DDIT3,YARS,PCK2
GO:BP	negative regulation of programmed cell death	GO:0043069	0.00678829	2.16824	1069	70	13	26944	ASNS,SLC7A5,ATF5,PYCR1,NUPR1,ATF4,FGF21,CCND2,EDNRA,HAX1,GHITM,SLC7A11,CLU
GO:BP	carboxylic acid transmembrane transport	GO:1905039	0.00768205	2.11452	159	70	6	26944	SLC7A5,SLC6A9,SLC1A4,SLC3A2,SLC7A3,SLC7A11
GO:BP	organic acid transmembrane transport	GO:1903825	0.00796513	2.09881	160	70	6	26944	SLC7A5,SLC6A9,SLC1A4,SLC3A2,SLC7A3,SLC7A11
GO:BP	regulation of apoptotic process	GO:0042981	0.00853363	2.06887	1658	70	16	26944	ASNS,SLC7A5,ATF5,PYCR1,NUPR1,ATF4,FGF21,DDIT3,GADD45A,CCND2,EDNRA,HAX1,GHITM,G0S2,SLC7A11,CLU
GO:BP	tRNA aminoacylation for protein translation	GO:0006418	0.00903938	2.04386	42	70	4	26944	GARS,CARS,YARS,EPRS
GO:BP	proline transport	GO:0015824	0.00982061	2.00786	13	70	3	26944	SLC7A5,SLC1A4,SLC3A2
GO:BP	dicarboxylic acid metabolic process	GO:0043648	0.0108504	1.96455	96	70	5	26944	ALDH18A1,ALDH1L2,PCK2,SLC7A11,OGDHL
GO:BP	apoptotic signaling pathway	GO:0097190	0.0110954	1.95486	633	70	10	26944	TRIB3,CHAC1,BRCA2,PYCR1,NUPR1,ATF4,DDIT3,GHITM,G0S2,CLU
GO:BP	tRNA aminoacylation	GO:0043039	0.0119623	1.92219	45	70	4	26944	GARS,CARS,YARS,EPRS
GO:BP	amino acid transport	GO:0006865	0.0120766	1.91806	172	70	6	26944	SLC7A5,SLC6A9,SLC1A4,SLC3A2,SLC7A3,SLC7A11
GO:BP	regulation of programmed cell death	GO:0043067	0.0123693	1.90765	1707	70	16	26944	ASNS,SLC7A5,ATF5,PYCR1,NUPR1,ATF4,FGF21,DDIT3,GADD45A,CCND2,EDNRA,HAX1,GHITM,G0S2,SLC7A11,CLU
GO:BP	amino acid activation	GO:0043038	0.0130759	1.88353	46	70	4	26944	GARS,CARS,YARS,EPRS
GO:BP	L-asparagine metabolic process	GO:0070982	0.0138611	1.8582	2	70	2	26944	ASNS,ATF4
GO:BP	establishment of localization	GO:0051234	0.0147262	1.83191	4696	70	28	26944	TRIB3,SLC7A5,BRCA2,SESN2,ATF4,SLC6A9,SLC1A4,FGF21,SLC3A2,DDIT3,SOAT2,XPOT,OSTN,STBD1,ARHGEF2,PCK2,EPRS,SLC7A3,STARD5,EDNRA,AGAP1,SLC25A39,GHITM,RCC2,ZW10,SLC7A11,HSPA9,CLU
GO:BP	negative regulation of cellular process	GO:0048523	0.0167371	1.77632	5599	70	31	26944	ASNS,TRIB3,SLC7A5,ATF5,CHAC1,BRCA2,SESN2,PYCR1,SND1,NUPR1,ATF4,SLC6A9,FGF21,TFCP2L1,DDIT3,OSTN,ARHGEF2,EPRS,RGS7BP,LONP1,GADD45A,CCND2,EDNRA,HAX1,GHITM,RCC2,ZBTB18,ZW10,SLC7A11,HSPA9,CLU
GO:BP	pigment biosynthetic process	GO:0046148	0.0198293	1.70269	51	70	4	26944	SLC6A9,SLC25A39,DCT,SLC7A11
GO:BP	amide metabolic process	GO:0043603	0.0208334	1.68124	1186	70	13	26944	ASNS,CHAC1,SESN2,ALDH1L2,ATF4,GARS,CARS,YARS,EPRS,EIF2S2,SLC7A11,ECE1,CLU
GO:BP	alanine transport	GO:0032328	0.0277596	1.55659	18	70	3	26944	SLC7A5,SLC1A4,SLC3A2
GO:BP	negative regulation of apoptotic process	GO:0043066	0.028547	1.54444	1039	70	12	26944	ASNS,SLC7A5,ATF5,PYCR1,NUPR1,ATF4,FGF21,CCND2,EDNRA,HAX1,GHITM,CLU
GO:BP	import across plasma membrane	GO:0098739	0.0293702	1.53209	201	70	6	26944	SLC7A5,SLC6A9,SLC1A4,SLC3A2,SLC7A3,SLC7A11
GO:BP	regulation of signal transduction	GO:0009966	0.0322356	1.49166	3005	70	21	26944	CHAC1,BRCA2,SESN2,PYCR1,NUPR1,ATF4,SLC6A9,FGF21,DDIT3,ARHGEF2,EPRS,RGS7BP,SLC7A3,LONP1,GADD45A,EDNRA,HAX1,GHITM,G0S2,ECE1,CLU
GO:BP	glucose transmembrane transport	GO:1904659	0.0377835	1.4227	124	70	5	26944	TRIB3,SESN2,FGF21,OSTN,EDNRA
GO:BP	hexose transmembrane transport	GO:0008645	0.0392789	1.40584	125	70	5	26944	TRIB3,SESN2,FGF21,OSTN,EDNRA
GO:BP	cellular response to glucose starvation	GO:0042149	0.0406063	1.39141	61	70	4	26944	ASNS,SLC7A5,SESN2,ATF4
GO:BP	tyrosine transport	GO:0015828	0.0415133	1.38181	3	70	2	26944	SLC7A5,SLC3A2
GO:BP	methionine transport	GO:0015821	0.0415133	1.38181	3	70	2	26944	SLC7A5,SLC3A2
GO:BP	monosaccharide transmembrane transport	GO:0015749	0.0457274	1.33982	129	70	5	26944	TRIB3,SESN2,FGF21,OSTN,EDNRA
GO:BP	cellular response to chemical stress	GO:0062197	0.0490512	1.30935	329	70	7	26944	SESN2,PYCR1,ATF4,DDIT3,LONP1,EDNRA,SLC7A11
GO:CC	cytoplasm	GO:0005737	9.84612e-07	6.00673	11561	68	53	26995	MTHFD2,ASNS,SLC7A5,ATF5,CHAC1,PSAT1,ALDH18A1,BRCA2,SESN2,PYCR1,CYB5R1,TENM4,ALDH1L2,SND1,NUPR1,ATF4,SLC6A9,GARS,SLC1A4,FGF21,CARS,TFCP2L1,SLC3A2,DDIT3,SOAT2,YARS,XPOT,ANGPTL6,EXTL1,STBD1,ARHGEF2,PCK2,EPRS,RGS7BP,LONP1,GADD45A,CCND2,EIF2S2,AGAP1,SLC25A39,HAX1,GHITM,DCT,GLCE,G0S2,RCC2,ZW10,ALPL,HSPA9,ECE1,TMTC1,CLU,OGDHL
GO:CC	mitochondrion	GO:0005739	3.52639e-05	4.45267	1895	68	19	26995	MTHFD2,ALDH18A1,SESN2,PYCR1,CYB5R1,ALDH1L2,SND1,GARS,PCK2,LONP1,SLC25A39,HAX1,GHITM,G0S2,ALPL,HSPA9,TMTC1,CLU,OGDHL
GO:CC	amino acid transport complex	GO:1990184	0.00167171	2.77684	2	68	2	26995	SLC7A5,SLC3A2
GO:CC	CHOP-ATF4 complex	GO:1990617	0.00500696	2.30043	3	68	2	26995	ATF4,DDIT3
GO:CC	intracellular anatomical structure	GO:0005622	0.0310373	1.50812	17412	68	58	26995	MTHFD2,ASNS,TRIB3,SLC7A5,ATF5,CHAC1,PSAT1,ALDH18A1,BRCA2,SESN2,PYCR1,CYB5R1,TENM4,ALDH1L2,SND1,NUPR1,ATF4,SLC6A9,GARS,SLC1A4,FGF21,CARS,TFCP2L1,SLC3A2,DDIT3,SOAT2,YARS,CEBPG,XPOT,ANGPTL6,EXTL1,STBD1,ARHGEF2,PCK2,EPRS,RGS7BP,PHF10,LONP1,GADD45A,CCND2,EIF2S2,EDNRA,AGAP1,SLC25A39,HAX1,GHITM,DCT,GLCE,G0S2,RCC2,ZBTB18,ZW10,ALPL,HSPA9,ECE1,TMTC1,CLU,OGDHL
GO:CC	pigment granule	GO:0048770	0.0360781	1.44276	103	68	4	26995	SND1,SLC1A4,SLC3A2,DCT
GO:CC	melanosome	GO:0042470	0.0360781	1.44276	103	68	4	26995	SND1,SLC1A4,SLC3A2,DCT
GO:CC	organelle membrane	GO:0031090	0.043249	1.36402	3365	68	20	26995	SLC7A5,ALDH18A1,SESN2,CYB5R1,SLC6A9,SLC3A2,SOAT2,EXTL1,STBD1,CCND2,EDNRA,SLC25A39,HAX1,GHITM,DCT,GLCE,RCC2,ZW10,ALPL,CLU
KEGG	Biosynthesis of amino acids	KEGG:01230	0.00239264	2.62112	78	44	5	9330	ASNS,PHGDH,PSAT1,ALDH18A1,PYCR1
KEGG	Aminoacyl-tRNA biosynthesis	KEGG:00970	0.0040341	2.39425	44	44	4	9330	GARS,CARS,YARS,EPRS
REAC	Amino acid transport across the plasma membrane	REAC:R-MMU-352230	3.65352e-05	4.43729	29	37	5	8405	SLC7A5,SLC1A4,SLC3A2,SLC7A3,SLC7A11
REAC	Metabolism of amino acids and derivatives	REAC:R-MMU-71291	0.00174214	2.75892	236	37	8	8405	ASNS,PHGDH,SLC7A5,PSAT1,ALDH18A1,PYCR1,SLC3A2,DCT
REAC	SLC-mediated transmembrane transport	REAC:R-MMU-425407	0.00725547	2.13933	207	37	7	8405	SLC7A5,SLC6A9,SLC1A4,FGF21,SLC3A2,SLC7A3,SLC7A11
REAC	Transport of inorganic cations/anions and amino acids/oligopeptides	REAC:R-MMU-425393	0.0130438	1.8846	93	37	5	8405	SLC7A5,SLC1A4,SLC3A2,SLC7A3,SLC7A11
TF	Factor: ATF-4; motif: RNMTGATGCAAY	TF:M10181	9.77875e-13	12.0097	1304	69	27	21629	PHGDH,CHAC1,ALDH18A1,SESN2,PYCR1,TENM4,ALDH1L2,NUPR1,SLC6A9,GARS,SLC1A4,FGF21,CARS,DDIT3,ADM2,SOAT2,YARS,CEBPG,EXTL1,EPRS,SLC7A3,STARD5,EIF2S2,SLC25A39,HAX1,GHITM,SLC7A11
TF	Factor: Atf4; motif: AGGATGATGCAATM	TF:M04199	5.88345e-08	7.23037	4205	69	38	21629	MTHFD2,PHGDH,TRIB3,CHAC1,PSAT1,ALDH18A1,SESN2,PYCR1,TENM4,ALDH1L2,NUPR1,SLC6A9,GARS,SLC1A4,FGF21,CARS,TFCP2L1,DDIT3,ADM2,SOAT2,YARS,CEBPG,EXTL1,STBD1,EPRS,RGS7BP,SLC7A3,STARD5,EIF2S2,AGAP1,HAX1,GHITM,PCDHGA8,G0S2,ZBTB18,SLC7A11,SBK2,OGDHL
TF	Factor: CHOP-10; motif: MTGATGMAAT	TF:M10205	9.22197e-08	7.03518	524	69	15	21629	MTHFD2,PYCR1,TENM4,ALDH1L2,NUPR1,GARS,SLC1A4,FGF21,DDIT3,SOAT2,EPRS,SLC7A3,STARD5,GHITM,PCDHGA8
TF	Factor: C/EBPgamma; motif: NNMTGATGCAAY	TF:M10196	6.14657e-06	5.21137	4665	69	37	21629	MTHFD2,ASNS,PHGDH,TRIB3,CHAC1,ALDH18A1,SESN2,PYCR1,CYB5R1,TENM4,ALDH1L2,SND1,NUPR1,SLC6A9,GARS,SLC1A4,FGF21,CARS,DDIT3,ADM2,SOAT2,YARS,CEBPG,XPOT,OSTN,EXTL1,ARHGEF2,PCK2,EPRS,SLC7A3,STARD5,EIF2S2,SLC25A39,HAX1,GHITM,PCDHGA8,SLC7A11
TF	Factor: ATF-4; motif: NNTKRCRTCANS	TF:M07246	0.0345736	1.46126	3435	69	25	21629	TRIB3,CHAC1,ALDH18A1,BRCA2,SESN2,SLC6A9,GARS,SLC1A4,FGF21,DDIT3,ADM2,SOAT2,YARS,EXTL1,EPRS,RGS7BP,SLC7A3,LONP1,STARD5,EIF2S2,SLC25A39,HAX1,GHITM,G0S2,SLC7A11
HP	Abnormal corpus callosum morphology	HP:0001273	0.0201216	1.69634	915	27	15	5098	ASNS,PHGDH,PSAT1,ALDH18A1,PYCR1,SLC6A9,SLC1A4,CARS,YARS,EPRS,LONP1,CCND2,ZBTB18,HSPA9,OGDHL
HP	Thin corpus callosum	HP:0033725	0.0438144	1.35838	845	27	14	5098	ASNS,PHGDH,PSAT1,ALDH18A1,PYCR1,SLC6A9,SLC1A4,CARS,YARS,EPRS,LONP1,ZBTB18,HSPA9,OGDHL
HP	Hypoglycinemia	HP:0012277	0.0465795	1.33181	2	27	2	5098	PHGDH,PSAT1

## Sheet: Heart_commongProfiler_mmusculus
source	term_name	term_id	adjusted_p_value	negative_log10_of_adjusted_p_value	term_size	query_size	intersection_size	effective_domain_size	intersections
GO:MF	aminoacyl-tRNA ligase activity	GO:0004812	2.19879e-14	13.6578	42	47	9	25063	CARS,EPRS,AARS,GARS1,IARS,LARS,NARS,SARS,YARS
GO:MF	ligase activity, forming carbon-oxygen bonds	GO:0016875	2.19879e-14	13.6578	42	47	9	25063	CARS,EPRS,AARS,GARS1,IARS,LARS,NARS,SARS,YARS
GO:MF	ligase activity	GO:0016874	2.83823e-10	9.54695	171	47	10	25063	ASNS,CARS,EPRS,AARS,GARS1,IARS,LARS,NARS,SARS,YARS
GO:MF	catalytic activity, acting on a tRNA	GO:0140101	2.76266e-09	8.55867	146	47	9	25063	CARS,EPRS,AARS,GARS1,IARS,LARS,NARS,SARS,YARS
GO:MF	heterocyclic compound binding	GO:1901363	7.93894e-07	6.10024	2343	47	20	25063	AGAP1,ALDH18A1,ASNS,CARS,CTH,CYB5R1,EPRS,AARS,GARS1,IARS,LARS,LONP1,NARS,PHGDH,PSAT1,RASEF,SARS,SHMT2,TRIB3,YARS
GO:MF	catalytic activity, acting on RNA	GO:0140098	9.3546e-07	6.02897	390	47	10	25063	CARS,EPRS,AARS,GARS1,IARS,LARS,NARS,SARS,SND1,YARS
GO:MF	catalytic activity	GO:0003824	9.494e-07	6.02255	5738	47	30	25063	AGAP1,AKR1B7,ALDH18A1,ALDH1L2,ASNS,CARS,CHAC1,CTH,CYB5R1,EPRS,AARS,GARS1,GLCE,IARS,LARS,LONP1,MTHFD2,NARS,OTUB2,PHGDH,PSAT1,PYCR1,RASEF,RHBDD1,SARS,SHMT2,SND1,TRIB3,YARS,ZDHHC2
GO:MF	anion binding	GO:0043168	2.17584e-06	5.66237	2483	47	20	25063	AGAP1,ALDH18A1,ASNS,CARS,CTH,CYB5R1,EPRS,AARS,GARS1,IARS,LARS,LONP1,MTHFD2,NARS,PSAT1,RASEF,SARS,SHMT2,TRIB3,YARS
GO:MF	tRNA binding	GO:0000049	2.51407e-06	5.59962	76	47	6	25063	CARS,AARS,IARS,SARS,XPOT,YARS
GO:MF	catalytic activity, acting on a nucleic acid	GO:0140640	6.15005e-05	4.21112	608	47	10	25063	CARS,EPRS,AARS,GARS1,IARS,LARS,NARS,SARS,SND1,YARS
GO:MF	L-amino acid transmembrane transporter activity	GO:0015179	7.22547e-05	4.14113	68	47	5	25063	SLC3A2,SLC7A1,SLC7A11,SLC7A3,SLC7A5
GO:MF	nucleoside phosphate binding	GO:1901265	8.817e-05	4.05468	2200	47	17	25063	AGAP1,ALDH18A1,ASNS,CARS,CYB5R1,EPRS,AARS,GARS1,IARS,LARS,LONP1,NARS,PHGDH,RASEF,SARS,TRIB3,YARS
GO:MF	nucleotide binding	GO:0000166	8.817e-05	4.05468	2200	47	17	25063	AGAP1,ALDH18A1,ASNS,CARS,CYB5R1,EPRS,AARS,GARS1,IARS,LARS,LONP1,NARS,PHGDH,RASEF,SARS,TRIB3,YARS
GO:MF	purine nucleotide binding	GO:0017076	0.000186933	3.72831	2040	47	16	25063	AGAP1,ALDH18A1,ASNS,CARS,EPRS,AARS,GARS1,IARS,LARS,LONP1,NARS,PHGDH,RASEF,SARS,TRIB3,YARS
GO:MF	purine ribonucleoside triphosphate binding	GO:0035639	0.00029708	3.52713	1841	47	15	25063	AGAP1,ALDH18A1,ASNS,CARS,EPRS,AARS,GARS1,IARS,LARS,LONP1,NARS,RASEF,SARS,TRIB3,YARS
GO:MF	aromatic amino acid transmembrane transporter activity	GO:0015173	0.000298718	3.52474	10	47	3	25063	SLC3A2,SLC7A1,SLC7A5
GO:MF	purine ribonucleotide binding	GO:0032555	0.000509033	3.29325	1921	47	15	25063	AGAP1,ALDH18A1,ASNS,CARS,EPRS,AARS,GARS1,IARS,LARS,LONP1,NARS,RASEF,SARS,TRIB3,YARS
GO:MF	ribonucleotide binding	GO:0032553	0.000576188	3.23944	1940	47	15	25063	AGAP1,ALDH18A1,ASNS,CARS,EPRS,AARS,GARS1,IARS,LARS,LONP1,NARS,RASEF,SARS,TRIB3,YARS
GO:MF	adenyl nucleotide binding	GO:0030554	0.000586374	3.23183	1678	47	14	25063	ALDH18A1,ASNS,CARS,EPRS,AARS,GARS1,IARS,LARS,LONP1,NARS,PHGDH,SARS,TRIB3,YARS
GO:MF	amino acid transmembrane transporter activity	GO:0015171	0.000606172	3.2174	104	47	5	25063	SLC3A2,SLC7A1,SLC7A11,SLC7A3,SLC7A5
GO:MF	aminoacyl-tRNA editing activity	GO:0002161	0.000709138	3.14927	13	47	3	25063	AARS,IARS,LARS
GO:MF	ATP binding	GO:0005524	0.000938442	3.02759	1490	47	13	25063	ALDH18A1,ASNS,CARS,EPRS,AARS,GARS1,IARS,LARS,LONP1,NARS,SARS,TRIB3,YARS
GO:MF	identical protein binding	GO:0042802	0.00136412	2.86515	2369	47	16	25063	ALDH18A1,ASNS,ATF4,CARS,CTH,EPRS,GARS1,GLCE,LONP1,PSAT1,PYCR1,RASEF,SARS,SHMT2,SLC3A2,ZDHHC2
GO:MF	oxidoreductase activity, acting on the CH-NH group of donors, NAD or NADP as acceptor	GO:0016646	0.00138305	2.85916	16	47	3	25063	ALDH1L2,MTHFD2,PYCR1
GO:MF	neutral L-amino acid secondary active transmembrane transporter activity	GO:0005294	0.00139917	2.85413	2	47	2	25063	SLC3A2,SLC7A11
GO:MF	adenyl ribonucleotide binding	GO:0032559	0.00155776	2.8075	1560	47	13	25063	ALDH18A1,ASNS,CARS,EPRS,AARS,GARS1,IARS,LARS,LONP1,NARS,SARS,TRIB3,YARS
GO:MF	protein binding	GO:0005515	0.00216536	2.66447	10460	47	35	25063	AGAP1,ALDH18A1,ARHGEF2,ASNS,ATF4,ATF5,CARS,CHAC1,CTH,EIF3C,EPRS,AARS,GARS1,GLCE,HAX1,IARS,LONP1,NARS,NUPR1,OSTN,OTUB2,PSAT1,PYCR1,RASEF,RHBDD1,SARS,SHMT2,SLC3A2,SLC7A1,SLC7A5,SND1,STBD1,TRIB3,XPOT,ZDHHC2
GO:MF	carbohydrate derivative binding	GO:0097367	0.00432264	2.36425	2284	47	15	25063	AGAP1,ALDH18A1,ASNS,CARS,EPRS,AARS,GARS1,IARS,LARS,LONP1,NARS,RASEF,SARS,TRIB3,YARS
GO:MF	organic cyclic compound binding	GO:0097159	0.0070401	2.15242	6937	47	27	25063	AGAP1,ALDH18A1,ASNS,ATF4,ATF5,CARS,CTH,CYB5R1,EIF3C,EPRS,AARS,GARS1,IARS,LARS,LONP1,NARS,NUPR1,PHGDH,PSAT1,RASEF,SARS,SHMT2,SLC3A2,SND1,TRIB3,XPOT,YARS
GO:MF	oxidoreductase activity, acting on the CH-NH group of donors	GO:0016645	0.00796403	2.09887	28	47	3	25063	ALDH1L2,MTHFD2,PYCR1
GO:MF	carboxylic acid transmembrane transporter activity	GO:0046943	0.0111533	1.9526	189	47	5	25063	SLC3A2,SLC7A1,SLC7A11,SLC7A3,SLC7A5
GO:MF	organic acid transmembrane transporter activity	GO:0005342	0.0114387	1.94162	190	47	5	25063	SLC3A2,SLC7A1,SLC7A11,SLC7A3,SLC7A5
GO:MF	protein dimerization activity	GO:0046983	0.0188176	1.72544	1158	47	10	25063	ATF4,CARS,EPRS,GARS1,GLCE,NARS,SARS,SHMT2,SLC3A2,ZDHHC2
GO:MF	L-leucine transmembrane transporter activity	GO:0015190	0.0208873	1.68012	6	47	2	25063	SLC3A2,SLC7A5
GO:MF	L-ornithine transmembrane transporter activity	GO:0000064	0.0208873	1.68012	6	47	2	25063	SLC7A1,SLC7A3
GO:MF	neutral L-amino acid transmembrane transporter activity	GO:0015175	0.0273989	1.56227	42	47	3	25063	SLC3A2,SLC7A11,SLC7A5
GO:MF	small molecule binding	GO:0036094	0.0423797	1.37284	6255	47	24	25063	AGAP1,ALDH18A1,ARHGEF2,ASNS,CARS,CTH,CYB5R1,EPRS,AARS,GARS1,GLCE,IARS,LARS,LONP1,MTHFD2,NARS,PHF10,PHGDH,PSAT1,RASEF,SARS,SHMT2,TRIB3,YARS
GO:MF	branched-chain amino acid transmembrane transporter activity	GO:0015658	0.0499499	1.30147	9	47	2	25063	SLC3A2,SLC7A5
GO:MF	L-lysine transmembrane transporter activity	GO:0015189	0.0499499	1.30147	9	47	2	25063	SLC7A1,SLC7A3
GO:BP	amino acid metabolic process	GO:0006520	1.23658e-20	19.9078	275	49	18	26944	ALDH18A1,ASNS,ATF4,CARS,CTH,EPRS,AARS,GARS1,IARS,LARS,NARS,PHGDH,PSAT1,PYCR1,SARS,SHMT2,SLC7A11,YARS
GO:BP	tRNA aminoacylation for protein translation	GO:0006418	7.33684e-14	13.1345	42	49	9	26944	CARS,EPRS,AARS,GARS1,IARS,LARS,NARS,SARS,YARS
GO:BP	tRNA aminoacylation	GO:0043039	1.45228e-13	12.838	45	49	9	26944	CARS,EPRS,AARS,GARS1,IARS,LARS,NARS,SARS,YARS
GO:BP	amino acid activation	GO:0043038	1.80312e-13	12.744	46	49	9	26944	CARS,EPRS,AARS,GARS1,IARS,LARS,NARS,SARS,YARS
GO:BP	organonitrogen compound biosynthetic process	GO:1901566	7.35655e-10	9.13333	1707	49	21	26944	ALDH18A1,ASNS,CARS,CTH,EIF3C,EPRS,AARS,GARS1,GLCE,IARS,LARS,NARS,PHGDH,PSAT1,PYCR1,SARS,SHMT2,SLC25A39,SLC7A11,YARS,ZDHHC2
GO:BP	proteinogenic amino acid metabolic process	GO:0170039	5.92068e-09	8.22763	139	49	9	26944	ALDH18A1,ASNS,ATF4,CTH,PHGDH,PSAT1,PYCR1,SHMT2,SLC7A11
GO:BP	proteinogenic amino acid biosynthetic process	GO:0170038	1.20351e-08	7.91955	54	49	7	26944	ALDH18A1,ASNS,CTH,PHGDH,PSAT1,PYCR1,SHMT2
GO:BP	L-amino acid metabolic process	GO:0170033	1.33129e-08	7.87573	152	49	9	26944	ALDH18A1,ASNS,ATF4,CTH,PHGDH,PSAT1,PYCR1,SHMT2,SLC7A11
GO:BP	L-amino acid biosynthetic process	GO:0170034	1.37714e-08	7.86102	55	49	7	26944	ALDH18A1,ASNS,CTH,PHGDH,PSAT1,PYCR1,SHMT2
GO:BP	amide metabolic process	GO:0043603	2.30302e-08	7.6377	1186	49	17	26944	ALDH1L2,ASNS,ATF4,CARS,CHAC1,CTH,EIF3C,EPRS,AARS,GARS1,IARS,LARS,NARS,SARS,SHMT2,SLC7A11,YARS
GO:BP	alpha-amino acid biosynthetic process	GO:1901607	5.20631e-08	7.28347	66	49	7	26944	ALDH18A1,ASNS,CTH,PHGDH,PSAT1,PYCR1,SHMT2
GO:BP	amino acid biosynthetic process	GO:0008652	5.20631e-08	7.28347	66	49	7	26944	ALDH18A1,ASNS,CTH,PHGDH,PSAT1,PYCR1,SHMT2
GO:BP	organonitrogen compound metabolic process	GO:1901564	6.94997e-08	7.15802	5744	49	32	26944	ALDH18A1,ALDH1L2,ARHGEF2,ASNS,ATF4,CARS,CHAC1,CTH,EIF3C,EPRS,AARS,GARS1,GLCE,HAX1,IARS,LARS,LONP1,MTHFD2,NARS,NUPR1,OTUB2,PHGDH,PSAT1,PYCR1,RHBDD1,SARS,SHMT2,SLC25A39,SLC7A11,TRIB3,YARS,ZDHHC2
GO:BP	alpha-amino acid metabolic process	GO:1901605	1.78705e-07	6.74786	203	49	9	26944	ALDH18A1,ASNS,ATF4,CTH,PHGDH,PSAT1,PYCR1,SHMT2,SLC7A11
GO:BP	tRNA metabolic process	GO:0006399	2.62911e-07	6.58019	212	49	9	26944	CARS,EPRS,AARS,GARS1,IARS,LARS,NARS,SARS,YARS
GO:BP	peptide metabolic process	GO:0006518	9.07344e-07	6.04223	912	49	14	26944	CARS,CHAC1,CTH,EIF3C,EPRS,AARS,GARS1,IARS,LARS,NARS,SARS,SHMT2,SLC7A11,YARS
GO:BP	amide biosynthetic process	GO:0043604	5.70002e-06	5.24412	868	49	13	26944	ASNS,CARS,EIF3C,EPRS,AARS,GARS1,IARS,LARS,NARS,SARS,SHMT2,SLC7A11,YARS
GO:BP	peptide biosynthetic process	GO:0043043	1.15579e-05	4.93712	746	49	12	26944	CARS,EIF3C,EPRS,AARS,GARS1,IARS,LARS,NARS,SARS,SHMT2,SLC7A11,YARS
GO:BP	carboxylic acid metabolic process	GO:0019752	1.57166e-05	4.80364	945	49	13	26944	AKR1B7,ALDH18A1,ALDH1L2,ASNS,ATF4,CTH,NUPR1,PHGDH,PSAT1,PYCR1,SHMT2,SLC7A11,TRIB3
GO:BP	oxoacid metabolic process	GO:0043436	2.01499e-05	4.69573	965	49	13	26944	AKR1B7,ALDH18A1,ALDH1L2,ASNS,ATF4,CTH,NUPR1,PHGDH,PSAT1,PYCR1,SHMT2,SLC7A11,TRIB3
GO:BP	organic acid metabolic process	GO:0006082	2.16851e-05	4.66384	971	49	13	26944	AKR1B7,ALDH18A1,ALDH1L2,ASNS,ATF4,CTH,NUPR1,PHGDH,PSAT1,PYCR1,SHMT2,SLC7A11,TRIB3
GO:BP	serine family amino acid biosynthetic process	GO:0009070	2.98e-05	4.52578	16	49	4	26944	CTH,PHGDH,PSAT1,SHMT2
GO:BP	L-serine biosynthetic process	GO:0006564	3.8929e-05	4.40973	4	49	3	26944	PHGDH,PSAT1,SHMT2
GO:BP	amino acid import across plasma membrane	GO:0089718	8.22206e-05	4.08502	54	49	5	26944	SLC3A2,SLC7A1,SLC7A11,SLC7A3,SLC7A5
GO:BP	translation	GO:0006412	9.42556e-05	4.02569	722	49	11	26944	CARS,EIF3C,EPRS,AARS,GARS1,IARS,LARS,NARS,SARS,SHMT2,YARS
GO:BP	basic amino acid transport	GO:0015802	0.000118816	3.92512	22	49	4	26944	SLC3A2,SLC7A1,SLC7A3,SLC7A5
GO:BP	carboxylic acid biosynthetic process	GO:0046394	0.00019372	3.71283	322	49	8	26944	ALDH18A1,ASNS,CTH,PHGDH,PSAT1,PYCR1,SHMT2,TRIB3
GO:BP	organic acid biosynthetic process	GO:0016053	0.0002129	3.67183	326	49	8	26944	ALDH18A1,ASNS,CTH,PHGDH,PSAT1,PYCR1,SHMT2,TRIB3
GO:BP	ncRNA metabolic process	GO:0034660	0.000318457	3.49695	638	49	10	26944	CARS,EPRS,AARS,GARS1,IARS,LARS,NARS,SARS,SND1,YARS
GO:BP	glutamine family amino acid metabolic process	GO:0009064	0.000330754	3.48049	71	49	5	26944	ALDH18A1,ASNS,PHGDH,PYCR1,SLC7A11
GO:BP	L-alpha-amino acid transmembrane transport	GO:1902475	0.000531214	3.27473	78	49	5	26944	SLC3A2,SLC7A1,SLC7A11,SLC7A3,SLC7A5
GO:BP	negative regulation of programmed cell death	GO:0043069	0.000585053	3.2328	1069	49	12	26944	ASNS,ATF4,ATF5,CTH,AARS,GHITM,HAX1,NUPR1,PYCR1,RHBDD1,SLC7A11,SLC7A5
GO:BP	serine family amino acid metabolic process	GO:0009069	0.000835828	3.07788	35	49	4	26944	CTH,PHGDH,PSAT1,SHMT2
GO:BP	small molecule metabolic process	GO:0044281	0.000889266	3.05097	1836	49	15	26944	AKR1B7,ALDH18A1,ALDH1L2,ASNS,ATF4,CTH,GARS1,MTHFD2,NUPR1,PHGDH,PSAT1,PYCR1,SHMT2,SLC7A11,TRIB3
GO:BP	L-serine metabolic process	GO:0006563	0.00115893	2.93594	10	49	3	26944	PHGDH,PSAT1,SHMT2
GO:BP	L-amino acid transport	GO:0015807	0.0014246	2.84631	95	49	5	26944	SLC3A2,SLC7A1,SLC7A11,SLC7A3,SLC7A5
GO:BP	cellular modified amino acid metabolic process	GO:0006575	0.00160431	2.79471	181	49	6	26944	ALDH1L2,CHAC1,CTH,MTHFD2,SHMT2,SLC7A11
GO:BP	aromatic amino acid transport	GO:0015801	0.00211926	2.67382	12	49	3	26944	SLC3A2,SLC7A1,SLC7A5
GO:BP	small molecule biosynthetic process	GO:0044283	0.00217431	2.66268	605	49	9	26944	ALDH18A1,ASNS,ATF4,CTH,PHGDH,PSAT1,PYCR1,SHMT2,TRIB3
GO:BP	amino acid transmembrane transport	GO:0003333	0.00257149	2.58982	107	49	5	26944	SLC3A2,SLC7A1,SLC7A11,SLC7A3,SLC7A5
GO:BP	sulfur amino acid transport	GO:0000101	0.00275151	2.56043	13	49	3	26944	SLC3A2,SLC7A11,SLC7A5
GO:BP	aminoacyl-tRNA metabolism involved in translational fidelity	GO:0106074	0.00275151	2.56043	13	49	3	26944	AARS,IARS,LARS
GO:BP	negative regulation of apoptotic process	GO:0043066	0.00347818	2.45865	1039	49	11	26944	ASNS,ATF4,ATF5,CTH,AARS,GHITM,HAX1,NUPR1,PYCR1,RHBDD1,SLC7A5
GO:BP	L-asparagine metabolic process	GO:0070982	0.005586	2.2529	2	49	2	26944	ASNS,ATF4
GO:BP	regulation of translational fidelity	GO:0006450	0.00780037	2.10788	18	49	3	26944	AARS,IARS,LARS
GO:BP	sulfur compound transport	GO:0072348	0.00975722	2.01067	64	49	4	26944	SLC25A39,SLC3A2,SLC7A11,SLC7A5
GO:BP	tetrahydrofolate metabolic process	GO:0046653	0.0126651	1.89739	21	49	3	26944	ALDH1L2,MTHFD2,SHMT2
GO:BP	protein metabolic process	GO:0019538	0.0128472	1.89119	4698	49	22	26944	ARHGEF2,CARS,CHAC1,CTH,EIF3C,EPRS,AARS,GARS1,GLCE,HAX1,IARS,LARS,LONP1,NARS,NUPR1,OTUB2,RHBDD1,SARS,SHMT2,TRIB3,YARS,ZDHHC2
GO:BP	lysine transport	GO:0015819	0.0167385	1.77628	3	49	2	26944	SLC7A1,SLC7A3
GO:BP	methionine transport	GO:0015821	0.0167385	1.77628	3	49	2	26944	SLC3A2,SLC7A5
GO:BP	tyrosine transport	GO:0015828	0.0167385	1.77628	3	49	2	26944	SLC3A2,SLC7A5
GO:BP	carboxylic acid transmembrane transport	GO:1905039	0.0179109	1.74688	159	49	5	26944	SLC3A2,SLC7A1,SLC7A11,SLC7A3,SLC7A5
GO:BP	organic acid transmembrane transport	GO:1903825	0.0184636	1.73368	160	49	5	26944	SLC3A2,SLC7A1,SLC7A11,SLC7A3,SLC7A5
GO:BP	apoptotic process	GO:0006915	0.0190812	1.7194	2050	49	14	26944	ASNS,ATF4,ATF5,CHAC1,CTH,AARS,GHITM,HAX1,NUPR1,PYCR1,RHBDD1,SLC7A11,SLC7A5,TRIB3
GO:BP	cellular response to stress	GO:0033554	0.0234385	1.63007	1799	49	13	26944	ASNS,ATF4,CHAC1,EPRS,LARS,LONP1,NUPR1,OTUB2,PYCR1,RHBDD1,SLC7A11,SLC7A5,TRIB3
GO:BP	folic acid-containing compound metabolic process	GO:0006760	0.0246009	1.60905	26	49	3	26944	ALDH1L2,MTHFD2,SHMT2
GO:BP	amino acid transport	GO:0006865	0.0261938	1.5818	172	49	5	26944	SLC3A2,SLC7A1,SLC7A11,SLC7A3,SLC7A5
GO:BP	cell death	GO:0008219	0.0286937	1.54221	2125	49	14	26944	ASNS,ATF4,ATF5,CHAC1,CTH,AARS,GHITM,HAX1,NUPR1,PYCR1,RHBDD1,SLC7A11,SLC7A5,TRIB3
GO:BP	programmed cell death	GO:0012501	0.0286937	1.54221	2125	49	14	26944	ASNS,ATF4,ATF5,CHAC1,CTH,AARS,GHITM,HAX1,NUPR1,PYCR1,RHBDD1,SLC7A11,SLC7A5,TRIB3
GO:BP	histidine transport	GO:0015817	0.0334381	1.47576	4	49	2	26944	SLC3A2,SLC7A5
GO:BP	isoleucine transport	GO:0015818	0.0334381	1.47576	4	49	2	26944	SLC3A2,SLC7A5
GO:BP	phenylalanine transport	GO:0015823	0.0334381	1.47576	4	49	2	26944	SLC3A2,SLC7A5
GO:BP	valine transport	GO:0015829	0.0334381	1.47576	4	49	2	26944	SLC3A2,SLC7A5
GO:BP	L-histidine transport	GO:1902024	0.0334381	1.47576	4	49	2	26944	SLC3A2,SLC7A5
GO:BP	organic anion transport	GO:0015711	0.0340375	1.46804	464	49	7	26944	EPRS,SLC25A39,SLC3A2,SLC7A1,SLC7A11,SLC7A3,SLC7A5
GO:BP	pteridine-containing compound metabolic process	GO:0042558	0.0422599	1.37407	31	49	3	26944	ALDH1L2,MTHFD2,SHMT2
GO:BP	dicarboxylic acid metabolic process	GO:0043648	0.0488812	1.31086	96	49	4	26944	ALDH18A1,ALDH1L2,SHMT2,SLC7A11
GO:CC	cytoplasm	GO:0005737	2.11858e-06	5.67395	11561	48	40	26995	AGAP1,AKR1B7,ALDH18A1,ALDH1L2,ARHGEF2,ASNS,ATF4,ATF5,CARS,CHAC1,CTH,CYB5R1,EIF3C,EPRS,AARS,GARS1,GHITM,GLCE,HAX1,IARS,LARS,LONP1,MTHFD2,NARS,NUPR1,PSAT1,PYCR1,RASEF,REEP6,RHBDD1,SARS,SHMT2,SLC25A39,SLC3A2,SLC7A5,SND1,STBD1,XPOT,YARS,ZDHHC2
GO:CC	mitochondrion	GO:0005739	2.76751e-06	5.55791	1895	48	17	26995	AKR1B7,ALDH18A1,ALDH1L2,CYB5R1,AARS,GARS1,GHITM,HAX1,LONP1,MTHFD2,NARS,PYCR1,RHBDD1,SARS,SHMT2,SLC25A39,SND1
GO:CC	cytosol	GO:0005829	2.13006e-05	4.67161	4105	48	23	26995	AGAP1,AKR1B7,ASNS,ATF5,CARS,CHAC1,CTH,CYB5R1,EPRS,AARS,GARS1,IARS,LARS,LONP1,NARS,PSAT1,RASEF,SARS,SHMT2,SLC7A5,SND1,XPOT,YARS
GO:CC	aminoacyl-tRNA synthetase multienzyme complex	GO:0017101	0.000268154	3.57162	12	48	3	26995	EPRS,IARS,LARS
GO:CC	amino acid transport complex	GO:1990184	0.000723344	3.14066	2	48	2	26995	SLC3A2,SLC7A5
KEGG	Aminoacyl-tRNA biosynthesis	KEGG:00970	1.66655e-12	11.7782	44	34	9	9330	CARS,EPRS,AARS,GARS1,IARS,LARS,NARS,SARS,YARS
KEGG	Biosynthesis of amino acids	KEGG:01230	6.98644e-07	6.15574	78	34	7	9330	ALDH18A1,ASNS,CTH,PHGDH,PSAT1,PYCR1,SHMT2
KEGG	Glycine, serine and threonine metabolism	KEGG:00260	0.000792466	3.10102	39	34	4	9330	CTH,PHGDH,PSAT1,SHMT2
KEGG	One carbon pool by folate	KEGG:00670	0.0029537	2.52963	19	34	3	9330	ALDH1L2,MTHFD2,SHMT2
REAC	Amino acid transport across the plasma membrane	REAC:R-MMU-352230	2.75493e-06	5.55989	29	23	5	8405	SLC3A2,SLC7A1,SLC7A11,SLC7A3,SLC7A5
REAC	Metabolism of amino acids and derivatives	REAC:R-MMU-71291	2.93784e-05	4.53197	236	23	8	8405	ALDH18A1,ASNS,CTH,PHGDH,PSAT1,PYCR1,SLC3A2,SLC7A5
REAC	Transport of inorganic cations/anions and amino acids/oligopeptides	REAC:R-MMU-425393	0.00107499	2.96859	93	23	5	8405	SLC3A2,SLC7A1,SLC7A11,SLC7A3,SLC7A5
REAC	Metabolism of folate and pterines	REAC:R-MMU-196757	0.0024611	2.60887	16	23	3	8405	ALDH1L2,MTHFD2,SHMT2
REAC	Metabolism	REAC:R-MMU-1430728	0.0269041	1.57018	1665	23	13	8405	AKR1B7,ALDH18A1,ALDH1L2,ASNS,CHAC1,CTH,MTHFD2,PHGDH,PSAT1,PYCR1,SHMT2,SLC3A2,SLC7A5
WP	Amino acid metabolism	WP:WP662	1.63353e-05	4.78687	95	16	6	4496	ALDH18A1,ASNS,CTH,EPRS,IARS,PYCR1
TF	Factor: ATF-4; motif: RNMTGATGCAAY	TF:M10181	6.50191e-14	13.187	1304	49	24	21629	AKR1B7,ALDH18A1,ALDH1L2,CARS,CHAC1,EIF3C,EPRS,AARS,GARS1,GHITM,HAX1,NARS,NUPR1,OTUB2,PHGDH,PYCR1,RHBDD1,SARS,SHMT2,SLC25A39,SLC7A1,SLC7A11,SLC7A3,YARS
TF	Factor: C/EBPgamma; motif: NNMTGATGCAAY	TF:M10196	9.89231e-10	9.0047	4665	49	34	21629	AKR1B7,ALDH18A1,ALDH1L2,ARHGEF2,ASNS,CARS,CHAC1,CYB5R1,EIF3C,EPRS,AARS,GARS1,GHITM,HAX1,IARS,LARS,MTHFD2,NARS,NUPR1,OSTN,OTUB2,PHGDH,PYCR1,RHBDD1,SARS,SHMT2,SLC25A39,SLC7A1,SLC7A11,SLC7A3,SND1,TRIB3,XPOT,YARS
TF	Factor: CHOP-10; motif: MTGATGMAAT	TF:M10205	1.03214e-07	6.98626	524	49	13	21629	ALDH1L2,EIF3C,EPRS,AARS,GARS1,GHITM,MTHFD2,NUPR1,PYCR1,SARS,SHMT2,SLC7A1,SLC7A3
TF	Factor: Atf4; motif: AGGATGATGCAATM	TF:M04199	1.01613e-06	5.99305	4205	49	29	21629	AGAP1,AKR1B7,ALDH18A1,ALDH1L2,CARS,CHAC1,EIF3C,EPRS,AARS,GARS1,GHITM,HAX1,LARS,MTHFD2,NARS,NUPR1,OTUB2,PHGDH,PSAT1,PYCR1,RHBDD1,SARS,SHMT2,SLC7A1,SLC7A11,SLC7A3,STBD1,TRIB3,YARS
TF	Factor: Hes1; motif: NNCACGYGNN; match class: 1	TF:M07991_1	0.0103536	1.98491	11096	49	40	21629	AGAP1,ALDH18A1,ALDH1L2,ARHGEF2,ASNS,ATF4,ATF5,CHAC1,CTH,CYB5R1,EIF3C,EPRS,AARS,GLCE,HAX1,IARS,LARS,LONP1,MTHFD2,NUPR1,PHF10,PHGDH,PSAT1,PYCR1,RASEF,RHBDD1,SARS,SHMT2,SLC25A39,SLC3A2,SLC7A1,SLC7A11,SLC7A3,SLC7A5,SND1,STBD1,TRIB3,XPOT,YARS,ZDHHC2
TF	Factor: C/EBPgamma; motif: NNMTGATGCAAY; match class: 1	TF:M10196_1	0.0274954	1.56074	711	49	9	21629	EPRS,AARS,GARS1,NARS,NUPR1,OTUB2,SHMT2,SLC7A1,SLC7A11
HP	Microcephaly	HP:0000252	0.000192722	3.71507	1316	19	16	5098	ALDH18A1,ARHGEF2,ASNS,CARS,EPRS,AARS,IARS,LARS,LONP1,NARS,PHGDH,PSAT1,PYCR1,SARS,SHMT2,YARS
HP	Decreased head circumference	HP:0040195	0.000223615	3.6505	1329	19	16	5098	ALDH18A1,ARHGEF2,ASNS,CARS,EPRS,AARS,IARS,LARS,LONP1,NARS,PHGDH,PSAT1,PYCR1,SARS,SHMT2,YARS
HP	Thin corpus callosum	HP:0033725	0.00083401	3.07883	845	19	13	5098	ALDH18A1,ASNS,CARS,EPRS,AARS,LONP1,NARS,PHGDH,PSAT1,PYCR1,SARS,SHMT2,YARS
HP	Abnormal corpus callosum morphology	HP:0001273	0.00215896	2.66575	915	19	13	5098	ALDH18A1,ASNS,CARS,EPRS,AARS,LONP1,NARS,PHGDH,PSAT1,PYCR1,SARS,SHMT2,YARS
HP	Aplasia/Hypoplasia of the corpus callosum	HP:0007370	0.00243578	2.61336	757	19	12	5098	ASNS,CARS,EPRS,AARS,LONP1,NARS,PHGDH,PSAT1,PYCR1,SARS,SHMT2,YARS
HP	Aplasia/Hypoplasia of the cerebrum	HP:0007364	0.0026693	2.5736	1568	19	16	5098	ALDH18A1,ARHGEF2,ASNS,CARS,EPRS,AARS,IARS,LARS,LONP1,NARS,PHGDH,PSAT1,PYCR1,SARS,SHMT2,YARS
HP	Abnormality of skull size	HP:0000240	0.003222	2.49187	1588	19	16	5098	ALDH18A1,ARHGEF2,ASNS,CARS,EPRS,AARS,IARS,LARS,LONP1,NARS,PHGDH,PSAT1,PYCR1,SARS,SHMT2,YARS
HP	Abnormal foot morphology	HP:0001760	0.0122507	1.91184	1487	19	15	5098	ALDH18A1,ASNS,CARS,CTH,AARS,GARS1,LARS,LONP1,NARS,PHGDH,PSAT1,PYCR1,SARS,SHMT2,YARS
HP	Primary microcephaly	HP:0011451	0.0146674	1.83365	86	19	5	5098	ARHGEF2,ASNS,IARS,PHGDH,PSAT1
HP	Hypoglycinemia	HP:0012277	0.0164521	1.78378	2	19	2	5098	PHGDH,PSAT1
HP	Abnormal cerebral white matter morphology	HP:0002500	0.0165232	1.78191	1088	19	13	5098	ALDH18A1,ASNS,CARS,EPRS,AARS,LONP1,NARS,PHGDH,PSAT1,PYCR1,SARS,SHMT2,YARS
HP	Hypoplasia of the corpus callosum	HP:0002079	0.0179594	1.74571	458	19	9	5098	ASNS,CARS,EPRS,LONP1,NARS,PHGDH,PSAT1,SHMT2,YARS
HP	Neurodevelopmental delay	HP:0012758	0.020251	1.69355	2429	19	18	5098	ALDH18A1,ARHGEF2,ASNS,CARS,EPRS,AARS,GARS1,HAX1,IARS,LARS,LONP1,NARS,PHGDH,PSAT1,PYCR1,SARS,SHMT2,YARS
HP	Neurodevelopmental abnormality	HP:0012759	0.0257509	1.58921	2893	19	19	5098	ALDH18A1,ARHGEF2,ASNS,CARS,CTH,EPRS,AARS,GARS1,HAX1,IARS,LARS,LONP1,NARS,PHGDH,PSAT1,PYCR1,SARS,SHMT2,YARS
HP	Aplasia/Hypoplasia involving the central nervous system	HP:0002977	0.0338439	1.47052	1864	19	16	5098	ALDH18A1,ARHGEF2,ASNS,CARS,EPRS,AARS,IARS,LARS,LONP1,NARS,PHGDH,PSAT1,PYCR1,SARS,SHMT2,YARS
HP	Abnormal cerebral subcortex morphology	HP:0010993	0.0393246	1.40534	1173	19	13	5098	ALDH18A1,ASNS,CARS,EPRS,AARS,LONP1,NARS,PHGDH,PSAT1,PYCR1,SARS,SHMT2,YARS
HP	Hyposerinemia	HP:0012279	0.0492466	1.30762	3	19	2	5098	PHGDH,PSAT1
