# Supplementary material for: DELE1 maintains muscle proteostasis to promote growth and survival in mitochondrial myopathy
Source: EMBO J. 2024 Oct 8;43(22):5548–85. doi: 10.1038/s44318-024-00242-x (PMC11574132; doi:10.1038/s44318-024-00242-x)
Supplement: Supplementary file 5 — Data Set EV3 [file 44318_2024_242_MOESM5_ESM.xlsx]

## Sheet: README
Dataset EV3. Mitochondrial proteomics from hearts of three myopathy/cardiomyopathy mouse models, P28 C10 G58R KI, P56 Tfam mKO, and C2/C10 DKO, with and without Dele1.

## Sheet: Proteomics_TfamKO
	Checked	Protein FDR Confidence: Combined	Master	Accession	Description	Sum PEP Score	Coverage [%]	# PSMs	# Unique Peptides	MW [kDa]	Score Sequest HT: Sequest HT	# Peptides (by Search Engine): Sequest HT	Symbol	Abundance Ratio: (Group 2) / (Group 1)	Abundance Ratio: (Group 3) / (Group 1)	Abundance Ratio: (Group 4) / (Group 1)	Abundance Ratio P-Value: (Group 2) / (Group 1)	Abundance Ratio P-Value: (Group 3) / (Group 1)	Abundance Ratio P-Value: (Group 4) / (Group 1)	Abundances (Normalized): F2: Sample, Group 1, 1	Abundances (Normalized): F6: Sample, Group 1, 4	Abundances (Normalized): F10: Sample, Group 1, 3	Abundances (Normalized): F14: Sample, Group 1, 2	Abundances (Normalized): F1: Sample, Group 2, 1	Abundances (Normalized): F5: Sample, Group 2, 4	Abundances (Normalized): F9: Sample, Group 2, 3	Abundances (Normalized): F13: Sample, Group 2, 2	Abundances (Normalized): F4: Sample, Group 3, 4	Abundances (Normalized): F8: Sample, Group 3, 3	Abundances (Normalized): F12: Sample, Group 3, 2	Abundances (Normalized): F16: Sample, Group 3, 1	Abundances (Normalized): F3: Sample, Group 4, 4	Abundances (Normalized): F7: Sample, Group 4, 3	Abundances (Normalized): F11: Sample, Group 4, 2	Abundances (Normalized): F15: Sample, Group 4, 1	Abundance: F2: Sample, Group 1, 1	Abundance: F6: Sample, Group 1, 4	Abundance: F10: Sample, Group 1, 3	Abundance: F14: Sample, Group 1, 2	Abundance: F1: Sample, Group 2, 1	Abundance: F5: Sample, Group 2, 4	Abundance: F9: Sample, Group 2, 3	Abundance: F13: Sample, Group 2, 2	Abundance: F4: Sample, Group 3, 4	Abundance: F8: Sample, Group 3, 3	Abundance: F12: Sample, Group 3, 2	Abundance: F16: Sample, Group 3, 1	Abundance: F3: Sample, Group 4, 4	Abundance: F7: Sample, Group 4, 3
81	FALSE	High	Master Protein	Q91VC9	Growth hormone-inducible transmembrane protein OS=Mus musculus OX=10090 GN=Ghitm PE=1 SV=1	46.966	25	116	7	37.3	340.55	7	Ghitm	1.073	2.987	0.763	0.998717	2.91644e-07	0.0238687	53600000	39000000	34900000	41500000	45100000	43400000	38000000	42900000	124000000	122000000	118000000	111000000	33700000	26700000	28000000	36300000	30600000	21200000	25400000	20100000	18300000	26100000	13200000	26200000	103000000	101000000	74500000	54100000	24600000	26100000
1	FALSE	High	Master Protein	Q8CGK3	Lon protease homolog, mitochondrial OS=Mus musculus OX=10090 GN=Lonp1 PE=1 SV=2	517.43	60	1321	52	105.8	4639.2	52	Lonp1	1.012	5.397	1.381	0.998494	3.53406e-12	0.000466231	456000000	398000000	418000000	414000000	416000000	440000000	388000000	427000000	2280000000	2300000000	2210000000	1770000000	599000000	550000000	551000000	602000000	260000000	216000000	305000000	201000000	169000000	266000000	135000000	260000000	1890000000	1890000000	1400000000	863000000	440000000	545000000
102	FALSE	High	Master Protein	Q8BH04	Phosphoenolpyruvate carboxykinase [GTP], mitochondrial OS=Mus musculus OX=10090 GN=Pck2 PE=1 SV=1	83.46	33	81	16	70.5	257.21	16	Pck2	1.036	11.535	1.08	0.994656	1.1677e-06	0.995157	5190000	7470000	5270000	6280000	3460000	4580000	13100000	7770000	73100000	78900000	58500000	60300000	6480000	7970000	5960000	5190000	1860000	3220000	2540000	1420000	798000	1030000	3630000	2770000	60600000	64400000	36800000	29100000	3320000	6330000
9	FALSE	High	Master Protein	P38647	Stress-70 protein, mitochondrial OS=Mus musculus OX=10090 GN=Hspa9 PE=1 SV=3	540.863	70	3839	51	73.4	13194.4	51	Hspa9	0.958	2.277	1.318	0.938214	2.68005e-10	1.09321e-05	2360000000	2130000000	2310000000	2370000000	2220000000	2380000000	2130000000	2250000000	5290000000	5340000000	5370000000	4780000000	3050000000	3100000000	3010000000	3430000000	1360000000	1170000000	1700000000	1160000000	910000000	1450000000	750000000	1380000000	4390000000	4400000000	3390000000	2330000000	2250000000	3100000000
578	FALSE	High	Master Protein	A2ADF7	Solute carrier family 25 member 34 OS=Mus musculus OX=10090 GN=Slc25a34 PE=1 SV=1	28.287	33	48	6	33.8	160.79	6	Slc25a34	1.203	0.897	1.791	0.0148286	0.547162	6.16374e-07	6320000	6910000	7140000	6050000	8100000	7660000	7800000	8380000	5670000	5940000	5920000	7130000	11300000	12300000	11000000	12400000	3410000	3590000	5020000	2880000	3080000	4460000	2660000	4880000	4540000	4830000	3480000	3270000	8360000	12300000
87	FALSE	High	Master Protein	P18155	Bifunctional methylenetetrahydrofolate dehydrogenase/cyclohydrolase, mitochondrial OS=Mus musculus OX=10090 GN=Mthfd2 PE=1 SV=1	124.519	67	111	16	37.8	409.5	16	Mthfd2	0.852	38.205	2.644	0.981359	5.22396e-07	0.0521967	4410000	4850000	3580000	4320000	3490000	4340000	3970000	3390000	150000000	186000000	188000000	141000000	4610000	5760000	23100000	24700000	701000	772000	1130000	163000		431000	319000		124000000	153000000	119000000	68700000	685000	1760000
57	FALSE	High	Master Protein	Q9Z110	Delta-1-pyrroline-5-carboxylate synthase OS=Mus musculus OX=10090 GN=Aldh18a1 PE=1 SV=2	221.754	46	227	30	87.2	687.24	30	Aldh18a1	1.319	23.643	1.718	0.496213	8.20138e-08	0.16934	9100000	13400000	11600000	12100000	24100000	9160000	30100000	10200000	301000000	308000000	261000000	210000000	18900000	22400000	15300000	22000000	2660000	3580000	5170000	2950000	8170000	2580000	8640000	3510000	250000000	254000000	165000000	102000000	12000000	20600000
45	FALSE	High	Master Protein	Q9QYR9	Acyl-coenzyme A thioesterase 2, mitochondrial OS=Mus musculus OX=10090 GN=Acot2 PE=1 SV=2	272.644	70	1081	28	49.6	3780.73	28	Acot2	0.967	2.912	1.342	0.990432	3.90355e-08	0.00443653	1130000000	1060000000	1270000000	1360000000	1010000000	1180000000	1150000000	1390000000	3450000000	3570000000	3550000000	2940000000	1580000000	1810000000	1640000000	1590000000	654000000	583000000	941000000	668000000	415000000	719000000	405000000	856000000	2860000000	2940000000	2240000000	1430000000	1160000000	1810000000
76	FALSE	High	Master Protein	Q922W5	Pyrroline-5-carboxylate reductase 1, mitochondrial OS=Mus musculus OX=10090 GN=Pycr1 PE=1 SV=1	75.833	37	52	8	32.4	176.79	10	Pycr1	1.321	5.524	0.729	0.358182	2.33718e-07	0.137933	6670000	10100000	5460000	7130000	11400000	7170000	10700000	7760000	31500000	46400000	41800000	34800000	4910000	5110000	4950000	5690000	2890000	4440000	2930000	2670000	3660000	2910000	2980000	3710000	25800000	38200000	26400000	16700000	1810000	3280000
116	FALSE	High	Master Protein	D3Z7P3	Glutaminase kidney isoform, mitochondrial OS=Mus musculus OX=10090 GN=Gls PE=1 SV=1	146.717	42	219	19	73.9	871.9	19	Gls	0.772	2.124	1.122	0.0370468	2.69002e-06	0.225135	33100000	28500000	33700000	35300000	23800000	27800000	20900000	29700000	73200000	77100000	68600000	63900000	39200000	44000000	35000000	35800000	18600000	14300000	24500000	16800000	8660000	16500000	6600000	16900000	60800000	63000000	43300000	31000000	28500000	43300000
502	FALSE	High	Master Protein	Q3V3R1	Monofunctional C1-tetrahydrofolate synthase, mitochondrial OS=Mus musculus OX=10090 GN=Mthfd1l PE=1 SV=2	83.528	26	47	16	105.7	147.42	16	Mthfd1l	0.373	2.488	0.488	0.134046	0.22805	0.331242	34800000	3670000	3990000	27000000	4110000	3240000	4430000	3650000	28400000	32700000	22200000	23500000	4660000	5510000	4200000	5760000	18500000	282000	682000	12000000	331000	467000	84000	192000	23600000	26600000	13400000	11000000	1750000	3320000
85	FALSE	High	Master Protein	Q922Q4	Pyrroline-5-carboxylate reductase 2 OS=Mus musculus OX=10090 GN=Pycr2 PE=1 SV=1	39.545	27	33	4	33.6	108.66	6	Pycr2	1.181	7.04	2.852	0.602125	3.90655e-07	0.000202812	1110000	726000	1180000	450000	812000	1040000	1160000	1080000	5930000	6770000	7680000	5550000	2500000	2780000	2150000	2640000	162000		481000	98200		368000		187000	4920000	5310000	4850000	2700000	1550000	2710000
174	FALSE	High	Master Protein	Q9Z2I8	Succinate--CoA ligase [GDP-forming] subunit beta, mitochondrial OS=Mus musculus OX=10090 GN=Suclg2 PE=1 SV=3	165.35	59	568	24	46.8	1815.08	24	Suclg2	0.973	1.861	0.846	0.957216	6.8141e-05	0.167253	293000000	250000000	313000000	264000000	251000000	293000000	240000000	292000000	523000000	546000000	513000000	411000000	249000000	223000000	265000000	200000000	169000000	137000000	231000000	130000000	102000000	179000000	84600000	179000000	434000000	449000000	324000000	200000000	183000000	223000000
536	FALSE	High	Master Protein	Q8VC19	5-aminolevulinate synthase, non-specific, mitochondrial OS=Mus musculus OX=10090 GN=Alas1 PE=1 SV=2	25.098	11	29	4	71	101.23	4	Alas1	0.768	0.714	1.728	0.825487	0.368105	0.0217092	2960000	4020000	4660000	5200000	2650000	5540000	2610000	4170000	3070000	3110000	3660000	2570000	6310000	8690000	7980000	7020000	1460000	2030000	3440000	2550000	609000	3380000	799000	2560000	2550000	2560000	2310000	1180000	4650000	8690000
121	FALSE	High	Master Protein	Q9CZD3	Glycine--tRNA ligase OS=Mus musculus OX=10090 GN=Gars1 PE=1 SV=1	31.508	13	18	8	81.8	43.02	8	Gars1	1.327	4.519	1.213	0.615007	4.03396e-06	0.830646	2920000	2860000	4720000	2160000	3900000	3040000	4180000	3770000	17000000	14200000	12000000	10700000	4150000	4010000	3070000	2860000	1330000	1150000	3310000	614000	1150000	997000	923000	1870000	14100000	11400000	7390000	5190000	3060000	3990000
567	FALSE	High	Master Protein	Q9CRB8	Mitochondrial fission process protein 1 OS=Mus musculus OX=10090 GN=Mtfp1 PE=1 SV=1	62.725	57	287	10	18.3	825.63	10	Mtfp1	1.099	0.953	1.297	0.135756	0.525866	5.24857e-05	192000000	196000000	193000000	197000000	194000000	214000000	223000000	214000000	188000000	185000000	186000000	184000000	259000000	266000000	245000000	225000000	111000000	108000000	143000000	96800000	79400000	130000000	78700000	131000000	156000000	152000000	117000000	89300000	191000000	266000000
343	FALSE	High	Master Protein	Q8JZQ2	AFG3-like protein 2 OS=Mus musculus OX=10090 GN=Afg3l2 PE=1 SV=1	281.716	58	758	39	89.5	2315.04	43	Afg3l2	1.061	1.212	0.894	0.847074	0.0146576	0.360055	624000000	622000000	641000000	587000000	687000000	637000000	728000000	547000000	797000000	792000000	720000000	706000000	603000000	551000000	541000000	565000000	360000000	342000000	472000000	288000000	281000000	388000000	256000000	334000000	661000000	653000000	454000000	343000000	444000000	550000000
22	FALSE	High	Master Protein	Q8K1J6	CCA tRNA nucleotidyltransferase 1, mitochondrial OS=Mus musculus OX=10090 GN=Trnt1 PE=1 SV=1	52.13	34	98	12	49.9	244.34	12	Trnt1	1.06	2.493	1.795	0.443555	1.34495e-09	1.15128e-07	19500000	19000000	17000000	20900000	20300000	20500000	19400000	21900000	48000000	50200000	48000000	44700000	34800000	34300000	32800000	39400000	11000000	10100000	11900000	9740000	7870000	11900000	6310000	13100000	39800000	41300000	30300000	21800000	25700000	34300000
449	FALSE	High	Master Protein	Q78J03	Methionine-R-sulfoxide reductase B2, mitochondrial OS=Mus musculus OX=10090 GN=Msrb2 PE=1 SV=1	41.055	38	141	10	19.1	427.92	10	Msrb2	1.044	0.741	0.969	0.984946	0.113362	0.977308	65100000	73100000	56400000	88700000	78400000	84600000	45900000	66100000	52500000	55600000	49700000	49600000	66900000	70400000	62400000	66700000	37400000	40300000	41300000	43500000	32100000	51600000	16000000	40400000	43400000	45800000	31200000	23900000	49000000	70400000
137	FALSE	High	Master Protein	Q8BL03	Mitochondrial basic amino acids transporter OS=Mus musculus OX=10090 GN=Slc25a29 PE=1 SV=1	5.766	7	6	2	32.7	15.05	2	Slc25a29	1.026	0.369	0.811	0.855025	9.30488e-06	0.37502	2570000	2470000	2070000	2800000	3430000	2530000	2640000	2280000	1010000	853000	787000	1200000	1750000	2140000	2390000	1950000	1480000	1360000	1530000	1370000	1410000	1540000	932000	1400000	841000	703000	497000	582000	1290000	2140000
110	FALSE	High	Master Protein	Q99M87	DnaJ homolog subfamily A member 3, mitochondrial OS=Mus musculus OX=10090 GN=Dnaja3 PE=1 SV=1	147.752	49	354	17	52.4	1254.75	17	Dnaja3	0.928	1.832	1.402	0.682349	1.63977e-06	0.000406826	92400000	91400000	90000000	96000000	82400000	88400000	74200000	104000000	166000000	163000000	172000000	171000000	123000000	135000000	121000000	144000000	53100000	50000000	65900000	46600000	33500000	53600000	26000000	63000000	138000000	134000000	108000000	83000000	90200000	135000000
66	FALSE	High	Master Protein	Q9CPY7	Cytosol aminopeptidase OS=Mus musculus OX=10090 GN=Lap3 PE=1 SV=3	209.451	62	571	25	56.1	1697.96	25	Lap3	0.959	2.002	1.469	0.996618	1.11519e-07	2.52662e-05	136000000	128000000	112000000	134000000	125000000	126000000	113000000	140000000	260000000	266000000	265000000	233000000	200000000	208000000	186000000	183000000	78200000	69700000	81300000	65200000	50900000	76400000	39200000	84800000	216000000	218000000	167000000	113000000	147000000	207000000
40	FALSE	High	Master Protein	Q9CZN7	Serine hydroxymethyltransferase, mitochondrial OS=Mus musculus OX=10090 GN=Shmt2 PE=1 SV=1	200.593	72	405	31	55.7	1216.72	31	Shmt2	1.086	4.207	1.217	0.673685	1.65114e-08	0.11217	113000000	118000000	109000000	98200000	136000000	124000000	118000000	111000000	479000000	594000000	458000000	339000000	135000000	151000000	132000000	136000000	65000000	64600000	79600000	47500000	55200000	74900000	40900000	67200000	398000000	489000000	289000000	165000000	98900000	150000000
513	FALSE	High	Master Protein	Q8VD26	Transmembrane protein 143 OS=Mus musculus OX=10090 GN=Tmem143 PE=1 SV=1	100.302	28	266	11	51.6	824.38	11	Tmem143	0.916	0.891	1.145	0.360095	0.274308	0.0791589	99600000	108000000	112000000	106000000	85500000	105000000	91500000	108000000	92900000	107000000	98300000	86900000	122000000	122000000	124000000	126000000	57400000	59700000	82900000	52100000	35000000	64400000	32300000	66200000	77100000	88500000	62100000	42300000	89900000	122000000
754	FALSE	High	Master Protein	Q9D0B5	Thiosulfate sulfurtransferase/rhodanese-like domain-containing protein 3 OS=Mus musculus OX=10090 GN=Tstd3 PE=1 SV=1	13.374	38	10	3	17.3	43.37	3	Tstd3	1.12	1.125	2.476	0.876405	0.998899	0.0152608	1870000	1160000	931000	739000	839000	1140000	2710000	1190000	1270000	903000	1080000	1390000	2740000	3360000	2430000	2320000	937000	448000	345000	201000		336000	694000	359000	918000		433000	326000	1920000	3310000
130	FALSE	High	Master Protein	Q9CQN1	Heat shock protein 75 kDa, mitochondrial OS=Mus musculus OX=10090 GN=Trap1 PE=1 SV=1	273.13	60	967	33	80.2	3215.53	34	Trap1	0.972	1.613	1.243	0.747284	6.48945e-06	0.00637686	313000000	278000000	330000000	312000000	298000000	313000000	248000000	310000000	486000000	538000000	523000000	463000000	364000000	376000000	406000000	400000000	180000000	153000000	243000000	153000000	122000000	191000000	87300000	190000000	403000000	443000000	330000000	225000000	269000000	376000000
19	FALSE	High	Master Protein	P09925	Surfeit locus protein 1 OS=Mus musculus OX=10090 GN=Surf1 PE=1 SV=3	31.071	28	85	6	34.8	296.42	6	Surf1	1.056	3.009	2.449	0.970167	8.77199e-10	8.05727e-09	11800000	10900000	10600000	13100000	11200000	12800000	10700000	12900000	31600000	34300000	34800000	33900000	27600000	27900000	25900000	29500000	6790000	5740000	7840000	6450000	4580000	7820000	3700000	7890000	26200000	28300000	22000000	16500000	20400000	27900000
557	FALSE	High	Master Protein	Q9DAT5	Mitochondrial tRNA-specific 2-thiouridylase 1 OS=Mus musculus OX=10090 GN=Trmu PE=1 SV=1	13.028	12	25	4	47.2	74.62	4	Trmu	1.025	1.165	0.888	0.991442	0.470197	0.0645491	3430000	3490000	3540000	4350000	3530000	3680000	3140000	4180000	4420000	4100000	3760000	4100000	3240000	3120000	2670000	3130000	1980000	1920000	2620000	2130000	1450000	2240000	1110000	2560000	3670000	3370000	2370000	1990000	2390000	3120000
522	FALSE	High	Master Protein	Q60936	Atypical kinase COQ8A, mitochondrial OS=Mus musculus OX=10090 GN=Coq8a PE=1 SV=2	221.787	55	653	25	71.7	2164.42	25	Coq8a	1.051	1.087	1.514	0.997719	0.306833	2.94464e-05	458000000	413000000	406000000	424000000	430000000	467000000	376000000	450000000	518000000	457000000	449000000	453000000	706000000	664000000	596000000	605000000	264000000	227000000	299000000	207000000	176000000	284000000	132000000	275000000	430000000	376000000	283000000	220000000	520000000	664000000
92	FALSE	High	Master Protein	Q9CQE1	Protein NipSnap homolog 3B OS=Mus musculus OX=10090 GN=Nipsnap3b PE=1 SV=1	20.81	35	19	6	28.3	46.28	6	Nipsnap3b	0.568	2.988	1.893	0.000607615	7.27556e-07	0.000354036	2840000	2920000	2910000	2940000	1960000	2060000	1250000	1390000	7970000	10800000	8990000	8420000	4710000	5500000	5520000	5730000	1640000	1560000	1600000	1390000	409000	645000	360000	330000	6610000	8860000	5680000	4090000	3480000	5500000
715	FALSE	High	Master Protein	P29758	Ornithine aminotransferase, mitochondrial OS=Mus musculus OX=10090 GN=Oat PE=1 SV=1	160.507	57	590	21	48.3	1845.02	21	Oat	1.08	1.045	1.345	0.687258	0.978723	0.00379136	261000000	231000000	274000000	215000000	253000000	294000000	232000000	277000000	259000000	279000000	254000000	215000000	328000000	338000000	319000000	332000000	150000000	127000000	202000000	105000000	103000000	179000000	81600000	170000000	214000000	230000000	160000000	104000000	242000000	338000000
413	FALSE	High	Master Protein	P47738	Aldehyde dehydrogenase, mitochondrial OS=Mus musculus OX=10090 GN=Aldh2 PE=1 SV=1	171.538	68	935	23	56.5	3178.74	26	Aldh2	0.997	0.788	0.532	0.994862	0.0619882	1.95367e-05	847000000	861000000	882000000	691000000	892000000	907000000	724000000	813000000	731000000	599000000	647000000	700000000	447000000	461000000	529000000	423000000	488000000	474000000	651000000	339000000	366000000	553000000	255000000	499000000	607000000	494000000	409000000	340000000	330000000	461000000
101	FALSE	High	Master Protein	Q8BIG7	Catechol O-methyltransferase domain-containing protein 1 OS=Mus musculus OX=10090 GN=Comtd1 PE=1 SV=1	57.629	60	78	9	28.9	256.87	9	Comtd1	0.967	6.066	3.479	0.860351	1.08305e-06	8.86213e-05	7920000	4490000	4650000	5110000	3740000	6120000	3800000	5850000	31200000	28000000	27800000	32200000	20000000	14400000	12200000	20700000	4510000	1810000	2930000	2180000	1150000	3040000	867000	3020000	25700000	22900000	17200000	15600000	14300000	13700000
61	FALSE	High	Master Protein	Q64433	10 kDa heat shock protein, mitochondrial OS=Mus musculus OX=10090 GN=Hspe1 PE=1 SV=2	62.786	80	778	11	11	2049.15	11	Hspe1	1.069	1.776	1.251	0.679631	9.80041e-08	0.000708237	966000000	915000000	922000000	941000000	982000000	1010000000	925000000	1020000000	1540000000	1820000000	1780000000	1530000000	1170000000	1130000000	1170000000	1310000000	556000000	504000000	680000000	462000000	402000000	616000000	326000000	626000000	1280000000	1500000000	1120000000	745000000	859000000	1130000000
418	FALSE	High	Master Protein	Q9QZD8	Mitochondrial dicarboxylate carrier OS=Mus musculus OX=10090 GN=Slc25a10 PE=1 SV=2	38.746	36	47	8	31.7	135.9	8	Slc25a10	1.132	1.476	2.163	0.809919	0.0690735	0.000902493	4420000	8730000	6130000	6980000	8650000	6330000	9620000	5280000	9440000	9860000	9160000	9890000	14700000	13600000	12000000	15700000	2370000	4650000	4230000	3330000	3330000	3860000	3120000	2800000	7670000	7750000	5450000	4810000	10800000	13600000
241	FALSE	High	Master Protein	P47791	Glutathione reductase, mitochondrial OS=Mus musculus OX=10090 GN=Gsr PE=1 SV=3	12.11	10	6	3	53.6	20.09	3	Gsr	0.988	1.914	1.203	0.911855	0.000633047	0.38197	3320000	2500000	2890000	2990000	2870000	2930000	1820000	3430000	6100000	6350000	5180000	4900000	3370000	3710000	3220000	3910000	1910000	1380000	2130000	1470000	1180000	1790000	589000	2100000	5070000	5230000	3270000	2380000	2480000	3710000
283	FALSE	High	Master Protein	P56213	FAD-linked sulfhydryl oxidase ALR OS=Mus musculus OX=10090 GN=Gfer PE=1 SV=2	33.092	16	33	2	22.9	132.4	2	Gfer	0.955	1.897	1.352	0.996604	0.00287028	0.118253	6190000	3500000	4310000	5810000	3930000	5820000	3920000	6840000	8640000	9670000	9330000	9940000	7820000	6330000	6230000	7240000	3390000	1680000	2840000	2810000	1490000	3410000	1350000	3980000	7170000	7970000	5890000	4830000	5530000	6330000
423	FALSE	High	Master Protein	Q9QZH6	Evolutionarily conserved signaling intermediate in Toll pathway, mitochondrial OS=Mus musculus OX=10090 GN=Ecsit PE=1 SV=2	73.944	47	136	15	49.8	360.27	15	Ecsit	1.064	0.896	0.739	0.56969	0.0727652	4.72662e-05	36700000	39800000	38700000	38800000	36400000	41100000	41300000	43200000	34300000	34000000	35600000	35100000	28700000	28500000	27900000	32200000	20600000	21300000	27900000	18800000	14400000	24300000	14300000	26000000	28000000	26800000	22000000	16800000	20400000	27400000
732	FALSE	High	Master Protein	Q8BMF3	NADP-dependent malic enzyme, mitochondrial OS=Mus musculus OX=10090 GN=Me3 PE=1 SV=2	220.358	67	461	29	67.1	1494.52	29	Me3	1.093	1.004	1.319	0.997983	0.991849	0.173957	233000000	183000000	189000000	191000000	200000000	216000000	141000000	237000000	208000000	189000000	193000000	183000000	258000000	220000000	248000000	253000000	134000000	99600000	139000000	93100000	81500000	131000000	48700000	145000000	172000000	154000000	121000000	88400000	190000000	220000000
253	FALSE	High	Master Protein	Q8CCM6	Mitochondrial import inner membrane translocase subunit Tim21 OS=Mus musculus OX=10090 GN=Timm21 PE=1 SV=2	50.522	35	100	8	27.9	288.53	8	Timm21	0.94	1.542	1.785	0.994943	0.0010833	5.47153e-05	23900000	18100000	22600000	20500000	17900000	25700000	17600000	22800000	34500000	29400000	33100000	33200000	37600000	38700000	38100000	39200000	13700000	9950000	16200000	9930000	7080000	15500000	6210000	14000000	28700000	24200000	20900000	16200000	27400000	38700000
46	FALSE	High	Master Protein	P63038	60 kDa heat shock protein, mitochondrial OS=Mus musculus OX=10090 GN=Hspd1 PE=1 SV=1	540.842	79	4493	47	60.9	16518	47	Hspd1	1.028	1.648	1.293	0.730174	4.54371e-08	7.02026e-05	3910000000	3660000000	3750000000	3940000000	3980000000	4100000000	3890000000	3880000000	6150000000	7050000000	6480000000	5820000000	4880000000	5190000000	4650000000	5020000000	2250000000	2010000000	2770000000	1930000000	1630000000	2500000000	1370000000	2380000000	5100000000	5810000000	4090000000	2830000000	3600000000	5190000000
175	FALSE	High	Master Protein	Q91VN4	MICOS complex subunit Mic25 OS=Mus musculus OX=10090 GN=Chchd6 PE=1 SV=2	58.744	37	120	10	29.8	416.12	10	Chchd6	0.931	2.28	1.313	0.969822	6.85362e-05	0.228939	9760000	8510000	10500000	12400000	8390000	10000000	8850000	11800000	19700000	21200000	25100000	26800000	9990000	14500000	12200000	15600000	4920000	4140000	6610000	5560000	2780000	5170000	2820000	6850000	16300000	17200000	15500000	13000000	7350000	14100000
210	FALSE	High	Master Protein	Q9WTP6	Adenylate kinase 2, mitochondrial OS=Mus musculus OX=10090 GN=Ak2 PE=1 SV=5	115.652	74	470	16	26.5	1504.84	16	Ak2	1.027	1.463	1.243	0.998423	0.000209733	0.0272594	172000000	149000000	153000000	164000000	156000000	187000000	135000000	170000000	229000000	247000000	234000000	218000000	194000000	200000000	181000000	203000000	99100000	81600000	113000000	80600000	63600000	114000000	47400000	104000000	190000000	204000000	148000000	106000000	143000000	200000000
158	FALSE	High	Master Protein	Q60649	Caseinolytic peptidase B protein homolog OS=Mus musculus OX=10090 GN=Clpb PE=1 SV=1	91.721	36	116	18	76	366.78	18	Clpb	1.116	2.093	1.339	0.622263	2.17034e-05	0.0370546	36000000	29100000	28500000	30100000	30300000	41200000	34700000	31400000	63700000	66900000	51400000	60100000	47100000	40400000	35300000	38900000	20300000	15600000	20000000	14000000	11700000	24600000	11900000	19000000	52300000	55000000	31900000	29200000	34700000	39700000
437	FALSE	High	Master Protein	Q8BGT5	Alanine aminotransferase 2 OS=Mus musculus OX=10090 GN=Gpt2 PE=1 SV=1	8.299	6	2	2	57.9	7.15	2	Gpt2	1.927	1.852	0.534	0.0254523	0.092978	0.0203772	1660000	2690000	1500000	2210000	4520000	3160000	4300000	2990000	3490000	4120000	3600000	2020000	780000	1200000	866000	1340000	808000	1250000	938000	1080000	1820000	1930000	1510000	1830000	2890000	3400000	2270000	981000	488000	1200000
60	FALSE	High	Master Protein	Q3TZX3	Solute carrier family 25 member 33 OS=Mus musculus OX=10090 GN=Slc25a33 PE=2 SV=1	10.13	9	18	3	35	27.98	3	Slc25a33	1.052	3.624	2.441	0.791223	9.71383e-08	5.54916e-06	1310000	1550000	1600000	1600000	2100000	1410000	1950000	1320000	6200000	6880000	5190000	5270000	3660000	4050000	3600000	4090000	752000	620000	737000	595000	625000	776000	674000	599000	5150000	5670000	3280000	2560000	2700000	4050000
86	FALSE	High	Master Protein	Q9D8S4	Oligoribonuclease, mitochondrial OS=Mus musculus OX=10090 GN=Rexo2 PE=1 SV=2	21.963	18	26	4	26.7	88.72	4	Rexo2	0.895	2.558	1.652	0.654103	4.42658e-07	0.000298304	6780000	5990000	6530000	5670000	5900000	5310000	5100000	6390000	15200000	18000000	16900000	14000000	11400000	8590000	9390000	11900000	3670000	3070000	4820000	2640000	2420000	3240000	1790000	3750000	12600000	14900000	10700000	6790000	8380000	8590000
128	FALSE	High	Master Protein	O70325	Phospholipid hydroperoxide glutathione peroxidase OS=Mus musculus OX=10090 GN=Gpx4 PE=1 SV=4	47.551	45	100	8	22.2	293.24	8	Gpx4	1.103	1.658	1.385	0.851121	6.13368e-06	0.000842914	39700000	31100000	31300000	34000000	35500000	36600000	32800000	36700000	52500000	55400000	52900000	57500000	45300000	41100000	45100000	49100000	22800000	17100000	23000000	16500000	14500000	22200000	11400000	22400000	43500000	45700000	33400000	28000000	33300000	41100000
133	FALSE	High	Master Protein	Q99JY0	Trifunctional enzyme subunit beta, mitochondrial OS=Mus musculus OX=10090 GN=Hadhb PE=1 SV=1	455.979	72	4806	36	51.4	16151.2	36	Hadhb	1.07	1.222	1.104	0.0222297	7.00013e-06	0.00221373	9090000000	9100000000	8620000000	9480000000	10300000000	9830000000	9550000000	9630000000	11000000000	11300000000	11100000000	11100000000	10700000000	10100000000	9740000000	9960000000	5240000000	5010000000	6370000000	4650000000	4210000000	6000000000	3370000000	5910000000	9100000000	9280000000	7000000000	5420000000	7870000000	10100000000
382	FALSE	High	Master Protein	Q91YP0	L-2-hydroxyglutarate dehydrogenase, mitochondrial OS=Mus musculus OX=10090 GN=L2hgdh PE=1 SV=1	79.203	42	216	14	50.9	644.86	14	L2hgdh	0.975	1.212	0.951	0.996618	0.0347019	0.911938	60100000	49000000	53600000	58300000	50300000	64900000	56000000	53100000	71100000	62900000	70600000	65100000	57200000	56900000	48400000	49600000	34400000	26600000	39600000	28500000	20300000	39600000	19700000	32400000	59000000	51500000	44400000	31600000	42100000	56900000
590	FALSE	High	Master Protein	P42125	Enoyl-CoA delta isomerase 1, mitochondrial OS=Mus musculus OX=10090 GN=Eci1 PE=1 SV=2	167.447	66	932	20	32.2	2878.45	20	Eci1	1.037	1.119	1.269	0.999997	0.577504	0.0221364	2040000000	2030000000	2060000000	2480000000	2080000000	2160000000	1890000000	2470000000	2220000000	2270000000	2420000000	2310000000	2580000000	2620000000	2480000000	2700000000	1170000000	1120000000	1520000000	1220000000	854000000	1320000000	666000000	1510000000	1840000000	1870000000	1530000000	1120000000	1900000000	2620000000
669	FALSE	High	Master Protein	Q9WTP7	GTP:AMP phosphotransferase AK3, mitochondrial OS=Mus musculus OX=10090 GN=Ak3 PE=1 SV=3	101.403	76	427	17	25.4	1330.28	17	Ak3	1.094	1.138	1.468	0.993363	0.862838	0.0444893	197000000	169000000	173000000	244000000	196000000	209000000	140000000	223000000	209000000	219000000	199000000	212000000	278000000	278000000	232000000	264000000	113000000	92900000	128000000	120000000	79900000	127000000	48900000	136000000	173000000	180000000	126000000	103000000	205000000	278000000
285	FALSE	High	Master Protein	Q8K009	Mitochondrial 10-formyltetrahydrofolate dehydrogenase OS=Mus musculus OX=10090 GN=Aldh1l2 PE=1 SV=2	194.396	54	214	36	101.5	620.4	36	Aldh1l2	1.368	3.678	0.489	0.785238	0.00315589	0.00966633	54000000	80200000	56600000	58400000	80400000	64000000	91200000	77000000	108000000	265000000	264000000	170000000	11300000	25700000	33900000	30800000	29300000	42600000	40400000	27600000	31800000	37500000	30900000	45500000	89100000	219000000	167000000	82100000	4820000	23500000
59	FALSE	High	Master Protein	Q9CQ06	39S ribosomal protein L24, mitochondrial OS=Mus musculus OX=10090 GN=Mrpl24 PE=1 SV=1	20.61	28	29	4	24.9	91.4	4	Mrpl24	1.073	0.362	0.296	0.883472	9.67853e-08	9.29937e-09	13100000	11800000	12800000	11400000	12700000	15700000	10300000	13600000	4970000	4290000	4410000	4490000	3300000	3810000	3460000	3880000	7390000	6290000	9470000	5470000	5030000	9600000	3540000	8360000	3790000	3510000	2660000	2090000	2370000	3810000
38	FALSE	High	Master Protein	Q64133	Amine oxidase [flavin-containing] A OS=Mus musculus OX=10090 GN=Maoa PE=1 SV=3	143.489	54	195	21	59.6	576.29	23	Maoa	0.924	12.829	0.722	0.992859	1.29774e-08	0.329345	26400000	26100000	28900000	23300000	24100000	27700000	23800000	24400000	429000000	572000000	264000000	228000000	16500000	24000000	19900000	18100000	13500000	12000000	19600000	10100000	8820000	15200000	6800000	13200000	356000000	471000000	167000000	110000000	9620000	21200000
402	FALSE	High	Master Protein	Q9D924	Iron-sulfur cluster assembly 1 homolog, mitochondrial OS=Mus musculus OX=10090 GN=Isca1 PE=2 SV=1	24.764	50	27	6	14.2	81.06	6	Isca1	0.951	0.827	1.088	0.826049	0.0506358	0.65574	21000000	15000000	18800000	17600000	17400000	17100000	15300000	17900000	12800000	15000000	15200000	15100000	19300000	17100000	20200000	21900000	12100000	8020000	13600000	8450000	7090000	10300000	5160000	10600000	10500000	12300000	9350000	7160000	14300000	17100000
166	FALSE	High	Master Protein	Q9Z2G9	Oxidoreductase HTATIP2 OS=Mus musculus OX=10090 GN=Htatip2 PE=1 SV=3	23.986	39	19	7	26.9	51.53	7	Htatip2	0.808	3.135	1.83	0.243932	3.42838e-05	0.0114791	3830000	6810000	3080000	3970000	3020000	3080000	3430000	3220000	12300000	15400000	12100000	10200000	8590000	7350000	6370000	6910000	1610000	2960000	1740000	1560000	617000	895000	861000	1220000	9840000	12300000	7540000	4690000	6160000	6670000
196	FALSE	High	Master Protein	Q64521	Glycerol-3-phosphate dehydrogenase, mitochondrial OS=Mus musculus OX=10090 GN=Gpd2 PE=1 SV=2	107.322	31	181	21	80.9	527.14	21	Gpd2	0.976	1.57	1.386	0.981683	0.000135064	0.0021903	38000000	32900000	34700000	26900000	31300000	40400000	29600000	34800000	54800000	51400000	56400000	51200000	46100000	47600000	48600000	44900000	21700000	17200000	24700000	12500000	12400000	24100000	10200000	20800000	45100000	41800000	35300000	24400000	34000000	47100000
219	FALSE	High	Master Protein	Q8BH86	D-glutamate cyclase, mitochondrial OS=Mus musculus OX=10090 GN=Dglucy PE=1 SV=1	147.481	47	350	22	66.3	1138.06	22	Dglucy	1.037	0.746	0.606	0.811728	0.000314603	1.55324e-06	119000000	103000000	116000000	110000000	123000000	123000000	109000000	111000000	85700000	85100000	79300000	83200000	60000000	67900000	75900000	68800000	68400000	56000000	85400000	54000000	50400000	75100000	38100000	68100000	70900000	69900000	50100000	40400000	44100000	67300000
508	FALSE	High	Master Protein	Q9D6K8	FUN14 domain-containing protein 2 OS=Mus musculus OX=10090 GN=Fundc2 PE=1 SV=1	40.353	46	109	6	16.6	400.84	6	Fundc2	0.874	0.848	1.101	0.3825	0.253017	0.940132	59200000	45900000	46900000	50800000	38500000	55600000	30400000	47200000	34800000	41000000	45000000	41800000	56700000	49300000	50800000	58600000	34100000	25300000	34400000	24800000	15800000	33900000	10600000	28900000	28700000	33700000	28400000	20200000	41800000	49300000
465	FALSE	High	Master Protein	Q60931	Voltage-dependent anion-selective channel protein 3 OS=Mus musculus OX=10090 GN=Vdac3 PE=1 SV=1	115.045	52	1217	12	30.7	4289.8	13	Vdac3	1.053	1.321	1.014	0.999681	0.134869	0.976433	1120000000	887000000	813000000	831000000	934000000	721000000	1100000000	874000000	1040000000	1130000000	1130000000	1200000000	858000000	758000000	883000000	1000000000	644000000	489000000	600000000	408000000	383000000	440000000	387000000	536000000	865000000	934000000	716000000	583000000	633000000	758000000
347	FALSE	High	Master Protein	Q9CPW9	Methionine aminopeptidase 1D, mitochondrial OS=Mus musculus OX=10090 GN=Metap1d PE=2 SV=1	22.437	23	18	5	37.2	65.74	5	Metap1d	0.852	1.781	0.94	0.833769	0.0158414	0.999924	2940000	2280000	1980000	3500000	3210000	1740000	2200000	2210000	3980000	4390000	4840000	5570000	2300000	3680000	2570000	2210000	1690000	947000	1460000	1720000	1190000	928000	760000	972000	3300000	3610000	3060000	2710000	1700000	3680000
447	FALSE	High	Master Protein	Q5SWT3	Solute carrier family 25 member 35 OS=Mus musculus OX=10090 GN=Slc25a35 PE=1 SV=2	36.4	40	40	9	32.6	119.31	9	Slc25a35	1.215	0.814	1.092	0.112233	0.111379	0.812753	10200000	10300000	8450000	8520000	9690000	14200000	12200000	10500000	8270000	6800000	7540000	7660000	11100000	8900000	9520000	10900000	5390000	5280000	5970000	4120000	3760000	8650000	4090000	6430000	6830000	5140000	4100000	3500000	7880000	8640000
302	FALSE	High	Master Protein	Q924X2	Carnitine O-palmitoyltransferase 1, muscle isoform OS=Mus musculus OX=10090 GN=Cpt1b PE=1 SV=1	352.544	71	2060	41	88.2	6192.65	43	Cpt1b	1.084	1.146	1.376	0.125497	0.00493945	3.60829e-06	2440000000	2320000000	2480000000	2420000000	2490000000	2590000000	2680000000	2750000000	2650000000	2850000000	2720000000	3000000000	3370000000	3320000000	3100000000	3630000000	1410000000	1270000000	1830000000	1190000000	1020000000	1580000000	943000000	1680000000	2200000000	2350000000	1720000000	1460000000	2480000000	3320000000
346	FALSE	High	Master Protein	Q9D7J9	Enoyl-CoA hydratase domain-containing protein 3, mitochondrial OS=Mus musculus OX=10090 GN=Echdc3 PE=1 SV=1	58.247	41	148	9	32.4	475.55	9	Echdc3	0.925	0.652	1.034	0.453126	0.0151175	0.998641	65300000	56700000	56800000	50000000	52500000	55000000	34200000	52500000	45400000	39000000	35100000	31100000	68000000	60300000	57100000	48300000	37600000	31100000	41900000	24300000	21400000	32900000	11700000	32100000	37500000	32000000	22100000	14800000	50100000	60300000
99	FALSE	High	Master Protein	Q566J8	Atypical kinase COQ8B, mitochondrial OS=Mus musculus OX=10090 GN=Coq8b PE=1 SV=1	26.552	21	15	6	59.2	47.83	6	Coq8b	1.017	4.47	2.147	0.999901	9.85021e-07	0.00104714	1000000	938000	1330000	1160000	1370000	1310000	853000	914000	4350000	6840000	5330000	3760000	2030000	2590000	2320000	2310000			165000	168000		132000		207000	3610000	5630000	3370000	1780000	1090000	2010000
529	FALSE	High	Master Protein	Q8K0Z7	Translational activator of cytochrome c oxidase 1 OS=Mus musculus OX=10090 GN=Taco1 PE=1 SV=1	52.891	39	108	10	32.3	378.61	10	Taco1	0.886	1.184	1.523	0.932092	0.330711	0.0065543	65600000	54500000	71000000	76500000	51600000	70900000	48200000	83700000	78600000	83100000	89900000	74900000	103000000	123000000	97700000	105000000	37800000	30000000	52400000	37500000	20800000	43300000	16800000	51400000	65200000	68500000	56800000	36400000	76200000	123000000
267	FALSE	High	Master Protein	Q8R0N6	Hydroxyacid-oxoacid transhydrogenase, mitochondrial OS=Mus musculus OX=10090 GN=Adhfe1 PE=1 SV=2	114.091	43	240	15	49.9	844.52	15	Adhfe1	0.873	0.697	0.912	0.570627	0.00188663	0.838168	104000000	115000000	101000000	87500000	91400000	106000000	83200000	87300000	78200000	71500000	71200000	59700000	96600000	109000000	90200000	85700000	59700000	63000000	74100000	42700000	37300000	64600000	29000000	53300000	64700000	58200000	44500000	28900000	71200000	109000000
376	FALSE	High	Master Protein	Q8K411	Presequence protease, mitochondrial OS=Mus musculus OX=10090 GN=Pitrm1 PE=1 SV=1	228.513	47	420	34	117.3	1382.93	34	Pitrm1	0.984	1.288	1.136	0.784088	0.0306131	0.331232	110000000	104000000	97100000	102000000	95600000	114000000	73800000	108000000	134000000	132000000	134000000	125000000	115000000	112000000	124000000	120000000	62800000	56100000	70600000	49800000	38000000	68700000	25000000	65400000	111000000	108000000	84300000	60100000	83300000	112000000
120	FALSE	High	Master Protein	Q925I1	ATPase family AAA domain-containing protein 3 OS=Mus musculus OX=10090 GN=Atad3 PE=1 SV=1	157.384	51	495	27	66.7	1634.66	27	Atad3	0.939	2.12	1.617	0.914886	3.69788e-06	0.000404771	127000000	124000000	119000000	145000000	120000000	151000000	106000000	115000000	284000000	296000000	248000000	243000000	219000000	221000000	187000000	185000000	72600000	67600000	87800000	70700000	48900000	92000000	37000000	70000000	235000000	244000000	157000000	118000000	161000000	220000000
322	FALSE	High	Master Protein	Q9CWU6	Ubiquinol-cytochrome-c reductase complex assembly factor 1 OS=Mus musculus OX=10090 GN=Uqcc1 PE=1 SV=1	48.878	47	104	11	34.3	304.7	11	Uqcc1	0.999	1.308	1.649	0.995801	0.00837596	2.9402e-05	23900000	22800000	26100000	26100000	24500000	25500000	21600000	29500000	35200000	33600000	31900000	29200000	47000000	41900000	37300000	40600000	13300000	12200000	18900000	12500000	9720000	14800000	7210000	17600000	28700000	27200000	19800000	13900000	34600000	41200000
515	FALSE	High	Master Protein	P60603	Reactive oxygen species modulator 1 OS=Mus musculus OX=10090 GN=Romo1 PE=2 SV=1	18.1	35	66	3	8.2	181.17	3	Romo1	1.06	0.894	1.07	0.914638	0.278603	0.462595	64100000	56400000	55800000	64900000	62700000	64900000	55300000	66400000	52100000	53500000	54100000	59000000	67200000	61600000	61100000	70500000	37000000	31100000	41200000	31800000	25700000	39600000	19500000	40800000	43200000	44000000	34200000	28700000	49500000	61600000
325	FALSE	High	Master Protein	Q9D0L4	AarF domain-containing protein kinase 1 OS=Mus musculus OX=10090 GN=Adck1 PE=1 SV=1	116.114	44	182	16	59.7	612.73	16	Adck1	0.988	1.504	2.292	0.999882	0.0088188	9.90091e-06	39100000	33300000	34700000	46800000	35500000	45100000	37300000	34500000	58700000	64000000	51800000	52300000	91000000	77800000	78300000	113000000	22300000	17700000	25100000	22400000	13900000	27000000	12700000	20500000	48000000	52200000	32200000	24900000	67100000	77300000
549	FALSE	High	Master Protein	Q9D1L0	Coiled-coil-helix-coiled-coil-helix domain-containing protein 2 OS=Mus musculus OX=10090 GN=Chchd2 PE=2 SV=1	49.155	31	114	4	15.7	543.55	4	Chchd2	0.983	1.195	0.736	0.950329	0.443424	0.692519	14300000	13500000	7240000	13600000	16500000	13600000	9240000	13100000	15700000	16700000	17000000	12100000	12000000	9540000	7520000	10400000	7890000	7340000	4880000	6330000	6720000	8030000	3180000	7960000	12700000	13400000	10700000	5670000	8870000	9540000
287	FALSE	High	Master Protein	P50171	(3R)-3-hydroxyacyl-CoA dehydrogenase OS=Mus musculus OX=10090 GN=Hsd17b8 PE=1 SV=2	91.944	53	348	10	26.6	1306.21	10	Hsd17b8	1.152	1.158	1.026	0.0157661	0.00347102	0.905192	149000000	161000000	142000000	151000000	174000000	159000000	176000000	173000000	165000000	188000000	182000000	167000000	157000000	152000000	154000000	154000000	86100000	88600000	105000000	74100000	71100000	96800000	62100000	106000000	137000000	155000000	115000000	80900000	115000000	152000000
182	FALSE	High	Master Protein	Q9R0X4	Acyl-coenzyme A thioesterase 9, mitochondrial OS=Mus musculus OX=10090 GN=Acot9 PE=1 SV=1	131.202	56	408	24	50.5	1143.88	24	Acot9	1.07	1.849	1.31	0.999134	8.45297e-05	0.0857237	100000000	88900000	95700000	86200000	108000000	102000000	73600000	95700000	181000000	219000000	161000000	154000000	127000000	115000000	102000000	133000000	57300000	48400000	70300000	41700000	43900000	61800000	25900000	58300000	150000000	180000000	101000000	74700000	93400000	115000000
18	FALSE	High	Master Protein	Q9CZ83	39S ribosomal protein L55, mitochondrial OS=Mus musculus OX=10090 GN=Mrpl55 PE=1 SV=1	8.527	25	27	3	15.1	57.54	3	Mrpl55	1.068	0.227	0.289	0.666339	8.46528e-10	6.53602e-09	7230000	6300000	8070000	6950000	8050000	7040000	8940000	7120000	1640000	1580000	1820000	1330000	2010000	2190000	2100000	1870000	3950000	3280000	5950000	3300000	3140000	4300000	3040000	4290000	993000	1050000	909000	389000	1160000	1920000
212	FALSE	High	Master Protein	Q8BGX2	Mitochondrial import inner membrane translocase subunit Tim29 OS=Mus musculus OX=10090 GN=Timm29 PE=1 SV=1	51.905	56	68	10	29.4	212.43	10	Timm29	1.159	1.383	1.117	0.09245	0.000227303	0.396228	35700000	41100000	37300000	38700000	46300000	42500000	42500000	45600000	51400000	61400000	53700000	50900000	36700000	39600000	45400000	46400000	20300000	22400000	27500000	19000000	18900000	25800000	14700000	28000000	42700000	50600000	33900000	24800000	27100000	39600000
384	FALSE	High	Master Protein	Q3TBW2	39S ribosomal protein L10, mitochondrial OS=Mus musculus OX=10090 GN=Mrpl10 PE=1 SV=2	44.732	45	63	7	29.4	226.91	7	Mrpl10	1.031	0.714	1.158	0.978506	0.0353114	0.697749	26200000	24400000	18700000	20400000	22000000	24100000	21300000	25700000	13900000	18300000	18400000	12700000	28000000	29700000	20000000	23900000	14800000	13100000	13700000	9820000	8670000	14500000	7460000	15500000	11200000	14300000	11400000	5760000	20600000	29200000
745	FALSE	High	Master Protein	Q921G7	Electron transfer flavoprotein-ubiquinone oxidoreductase, mitochondrial OS=Mus musculus OX=10090 GN=Etfdh PE=1 SV=1	375.714	72	2482	40	68	9040.34	40	Etfdh	1.04	1.017	1.184	0.938619	0.997936	0.0178781	2820000000	2690000000	2760000000	3160000000	2790000000	2900000000	2910000000	3070000000	2760000000	2790000000	3060000000	2890000000	3310000000	3030000000	3430000000	3300000000	1630000000	1480000000	2040000000	1550000000	1140000000	1770000000	1030000000	1890000000	2290000000	2300000000	1930000000	1400000000	2440000000	3030000000
731	FALSE	High	Master Protein	Q8BMG8	Mitochondrial folate transporter/carrier OS=Mus musculus OX=10090 GN=Slc25a32 PE=1 SV=1	13.788	17	16	3	35	48.48	3	Slc25a32	0.955	1.04	1.313	0.985153	0.990922	0.0183833	1220000	1350000	1100000	1260000	1360000	1420000	1010000	1020000	1260000	1320000	1110000	1370000	1580000	1670000	1520000	1980000	484000	741000	531000	617000	559000	868000	271000	454000	988000	1090000	700000	667000	1160000	1670000
160	FALSE	High	Master Protein	Q8VCL2	Protein SCO2 homolog, mitochondrial OS=Mus musculus OX=10090 GN=Sco2 PE=1 SV=1	7.11	7	9	2	28.9	23.7	2	Sco2	1.084	2.122	1.594	0.948214	2.40275e-05	0.00133835	3940000	2860000	3300000	4400000	3200000	4110000	3880000	3930000	7800000	7100000	7520000	7760000	5820000	5670000	4880000	7030000	2270000	1580000	2430000	2160000	1310000	2510000	1370000	2410000	6470000	5850000	4750000	3780000	4290000	5670000
142	FALSE	High	Master Protein	Q9JIY5	Serine protease HTRA2, mitochondrial OS=Mus musculus OX=10090 GN=Htra2 PE=1 SV=2	59.893	39	87	13	49.3	255.89	13	Htra2	1.05	1.853	1.359	0.982431	1.0475e-05	0.015005	25500000	30000000	26800000	25700000	28600000	30000000	26600000	25700000	43900000	61100000	50900000	46500000	38300000	33300000	31100000	38900000	14500000	16200000	19700000	12300000	11600000	18000000	9170000	15500000	36000000	50000000	32200000	22300000	27900000	32400000
167	FALSE	High	Master Protein	P08228	Superoxide dismutase [Cu-Zn] OS=Mus musculus OX=10090 GN=Sod1 PE=1 SV=2	52.945	42	176	6	15.9	581.65	6	Sod1	1.058	1.915	1.569	0.61689	3.8881e-05	0.000906445	99600000	87600000	69600000	82700000	97100000	117000000	83400000	81300000	157000000	177000000	144000000	169000000	141000000	136000000	128000000	131000000	57300000	48000000	51200000	40500000	39700000	71400000	29300000	49600000	130000000	146000000	90900000	82200000	104000000	136000000
477	FALSE	High	Master Protein	Q9DCB8	Iron-sulfur cluster assembly 2 homolog, mitochondrial OS=Mus musculus OX=10090 GN=Isca2 PE=1 SV=2	42.817	56	113	7	16.7	359.87	7	Isca2	0.884	1.213	1.558	0.546756	0.153396	0.000229929	35200000	30700000	33600000	34400000	28400000	32700000	28400000	31700000	46300000	44400000	38300000	31100000	52600000	54800000	50200000	53200000	20000000	16500000	24400000	16900000	11400000	19400000	9950000	19200000	38300000	36400000	23900000	14900000	38800000	54300000
383	FALSE	High	Master Protein	Q8BWT1	3-ketoacyl-CoA thiolase, mitochondrial OS=Mus musculus OX=10090 GN=Acaa2 PE=1 SV=3	460.385	86	3129	34	41.8	11593.4	34	Acaa2	1.09	0.907	1.016	0.464373	0.0351363	0.99734	8180000000	7500000000	7720000000	9260000000	8930000000	8600000000	8420000000	8730000000	7090000000	7340000000	7330000000	6760000000	8090000000	8650000000	8070000000	7520000000	4720000000	4130000000	5700000000	4540000000	3660000000	5250000000	2970000000	5360000000	5880000000	6050000000	4630000000	3290000000	5960000000	8650000000
349	FALSE	High	Master Protein	O08600	Endonuclease G, mitochondrial OS=Mus musculus OX=10090 GN=Endog PE=1 SV=1	56.951	47	144	10	32.2	425.74	10	Endog	0.868	0.659	0.938	0.891143	0.0164782	0.953926	63400000	62400000	49300000	74300000	49800000	55200000	54000000	71900000	35000000	45100000	51200000	38000000	51800000	62100000	56200000	64300000	36600000	34200000	35900000	36100000	20200000	33400000	18900000	43900000	29000000	37000000	32100000	18300000	38000000	62100000
370	FALSE	High	Master Protein	P53395	Lipoamide acyltransferase component of branched-chain alpha-keto acid dehydrogenase complex, mitochondrial OS=Mus musculus OX=10090 GN=Dbt PE=1 SV=2	139.431	45	501	24	53.2	1398.37	24	Dbt	1.013	0.823	0.72	0.967	0.0260133	0.000299862	334000000	348000000	347000000	378000000	334000000	385000000	287000000	371000000	270000000	297000000	313000000	275000000	227000000	253000000	258000000	247000000	193000000	191000000	256000000	185000000	137000000	235000000	101000000	227000000	224000000	245000000	198000000	134000000	167000000	253000000
204	FALSE	High	Master Protein	Q9D1H6	NADH dehydrogenase [ubiquinone] 1 alpha subcomplex assembly factor 4 OS=Mus musculus OX=10090 GN=Ndufaf4 PE=1 SV=1	56.254	50	203	10	20.1	601.6	10	Ndufaf4	0.943	1.271	1.092	0.829662	0.000175237	0.174502	60000000	53200000	59200000	59700000	54600000	56000000	56200000	57200000	69200000	76400000	81200000	74800000	64100000	57100000	65800000	67400000	34400000	29300000	43700000	29200000	22300000	34000000	19800000	35100000	57500000	62900000	51300000	36400000	47200000	57100000
186	FALSE	High	Master Protein	Q8R035	Peptidyl-tRNA hydrolase ICT1, mitochondrial OS=Mus musculus OX=10090 GN=Mrpl58 PE=1 SV=1	16.247	18	41	3	23.5	128.46	3	Mrpl58	1.021	0.358	0.805	0.915739	9.70695e-05	0.209718	7740000	6770000	5560000	7900000	8870000	7820000	6970000	6950000	2080000	2510000	2670000	2950000	5420000	6350000	6250000	3100000	4460000	3730000	4100000	3870000	3640000	4770000	2300000	4260000	1630000	1850000	1500000	1320000	3710000	6290000
326	FALSE	High	Master Protein	Q8JZM0	Dimethyladenosine transferase 1, mitochondrial OS=Mus musculus OX=10090 GN=Tfb1m PE=1 SV=1	13.144	15	18	3	38.9	42.18	3	Tfb1m	0.868	1.761	1.146	0.624189	0.00897998	0.858041	1940000	2090000	2550000	1650000	1380000	1550000	1970000	2180000	3550000	3990000	3530000	2540000	2350000	2520000	2260000	1900000	1120000	1020000	1880000	811000	565000	759000	697000	1340000	2950000	3280000	2230000	1240000	1730000	2520000
119	FALSE	High	Master Protein	Q8K1N1	Calcium-independent phospholipase A2-gamma OS=Mus musculus OX=10090 GN=Pnpla8 PE=1 SV=1	40.708	17	66	11	87.3	185.59	11	Pnpla8	1.141	2.759	2.314	0.801801	3.21373e-06	5.0227e-05	6530000	7950000	9840000	6410000	8500000	10100000	6970000	7950000	22100000	19200000	20400000	19400000	17500000	15900000	17800000	13400000	3130000	3820000	6550000	2610000	3040000	5750000	2280000	4480000	18300000	15300000	12600000	9200000	12900000	15700000
420	FALSE	High	Master Protein	Q8QZT1	Acetyl-CoA acetyltransferase, mitochondrial OS=Mus musculus OX=10090 GN=Acat1 PE=1 SV=1	368.932	83	1716	30	44.8	5951.5	30	Acat1	1.09	0.857	1.031	0.869031	0.0710631	0.966678	3920000000	3620000000	3250000000	3360000000	3850000000	3830000000	3280000000	3760000000	2970000000	3410000000	3010000000	2800000000	3910000000	3630000000	3390000000	3560000000	2260000000	1990000000	2400000000	1650000000	1580000000	2340000000	1160000000	2310000000	2470000000	2810000000	1900000000	1360000000	2880000000	3630000000
90	FALSE	High	Master Protein	Q9JKL4	NADH dehydrogenase [ubiquinone] 1 alpha subcomplex assembly factor 3 OS=Mus musculus OX=10090 GN=Ndufaf3 PE=1 SV=1	32.045	30	58	5	20.7	202.53	5	Ndufaf3	1.061	1.484	1.295	0.30378	6.96694e-07	3.15927e-05	32900000	29400000	31200000	29800000	35100000	31700000	31700000	33100000	45800000	46100000	43700000	44800000	39000000	37900000	39900000	44000000	19000000	16200000	23000000	14600000	14400000	19200000	11100000	20300000	38000000	38000000	27600000	21800000	28800000	37900000
200	FALSE	High	Master Protein	Q9CXW2	28S ribosomal protein S22, mitochondrial OS=Mus musculus OX=10090 GN=Mrps22 PE=1 SV=1	42.984	29	59	10	41.2	174.39	10	Mrps22	0.863	0.425	0.532	0.712961	0.000153181	0.00357936	15200000	10600000	12100000	13700000	8110000	14900000	8890000	13900000	5820000	4390000	5170000	5960000	6660000	6310000	7080000	7850000	8410000	5610000	8830000	6730000	3060000	8980000	2700000	8270000	4600000	3360000	2840000	2630000	4560000	5920000
374	FALSE	High	Master Protein	Q8K1Z0	Ubiquinone biosynthesis protein COQ9, mitochondrial OS=Mus musculus OX=10090 GN=Coq9 PE=1 SV=1	176.994	63	838	13	35.1	2896.84	13	Coq9	1.058	0.821	0.971	0.673076	0.0278315	0.98319	809000000	762000000	698000000	867000000	801000000	862000000	746000000	977000000	636000000	573000000	653000000	660000000	804000000	722000000	692000000	843000000	466000000	420000000	515000000	425000000	328000000	526000000	263000000	599000000	527000000	472000000	412000000	321000000	593000000	722000000
13	FALSE	High	Master Protein	Q924T2	28S ribosomal protein S2, mitochondrial OS=Mus musculus OX=10090 GN=Mrps2 PE=1 SV=1	38.514	35	70	7	32.3	238.03	7	Mrps2	1.036	0.268	0.324	0.984753	5.53945e-10	5.09602e-09	15800000	15400000	16500000	20600000	16000000	16900000	16800000	16700000	4410000	3930000	4420000	4260000	4940000	5160000	5310000	6490000	9120000	8500000	12200000	9950000	6420000	10300000	5750000	10000000	3270000	2880000	2520000	1620000	3370000	5120000
217	FALSE	High	Master Protein	Q9CXJ1	Probable glutamate--tRNA ligase, mitochondrial OS=Mus musculus OX=10090 GN=Ears2 PE=1 SV=1	35.758	21	45	8	58.3	153.86	8	Ears2	1.023	1.406	1.125	0.984791	0.000269505	0.202166	10200000	9740000	9920000	10400000	10400000	10300000	9410000	11100000	14900000	13700000	14600000	12300000	9970000	11400000	11200000	12500000	5900000	5110000	7320000	5090000	4250000	6060000	3310000	6640000	12300000	11300000	9250000	5910000	7310000	11400000
53	FALSE	High	Master Protein	Q9DCS9	NADH dehydrogenase [ubiquinone] 1 beta subcomplex subunit 10 OS=Mus musculus OX=10090 GN=Ndufb10 PE=1 SV=3	88.74	63	433	10	21	1625.42	10	Ndufb10	0.987	0.417	0.519	0.999788	6.14841e-08	1.03795e-06	826000000	801000000	899000000	930000000	848000000	852000000	763000000	1020000000	354000000	380000000	337000000	365000000	377000000	482000000	448000000	446000000	476000000	441000000	663000000	456000000	348000000	520000000	269000000	628000000	293000000	313000000	213000000	177000000	278000000	482000000
178	FALSE	High	Master Protein	Q9CXJ4	Mitochondrial potassium channel ATP-binding subunit OS=Mus musculus OX=10090 GN=Abcb8 PE=1 SV=1	144.156	37	364	23	78	1098.53	23	Abcb8	1.149	0.754	0.842	0.0286894	8.01405e-05	0.00591066	134000000	141000000	117000000	120000000	150000000	152000000	142000000	142000000	94300000	102000000	97300000	89800000	113000000	102000000	106000000	108000000	77500000	77400000	86600000	58900000	61400000	92800000	49900000	86700000	78300000	84300000	61500000	43700000	83700000	102000000
737	FALSE	High	Master Protein	Q9Z2I9	Succinate--CoA ligase [ADP-forming] subunit beta, mitochondrial OS=Mus musculus OX=10090 GN=Sucla2 PE=1 SV=2	256.353	70	2089	34	50.1	6677.95	34	Sucla2	1.042	1.001	1.108	0.76669	0.995274	0.0503868	3240000000	3130000000	2890000000	3350000000	3380000000	3430000000	3010000000	3260000000	3180000000	3350000000	3200000000	2980000000	3690000000	3550000000	3340000000	3510000000	1870000000	1730000000	2130000000	1640000000	1380000000	2090000000	1060000000	2000000000	2640000000	2760000000	2020000000	1450000000	2720000000	3550000000
748	FALSE	High	Master Protein	Q61425	Hydroxyacyl-coenzyme A dehydrogenase, mitochondrial OS=Mus musculus OX=10090 GN=Hadh PE=1 SV=2	247.345	81	1895	22	34.4	6820.76	22	Hadh	1.016	1.03	1.314	0.996194	0.998182	0.0146541	2950000000	2830000000	2840000000	3180000000	2750000000	3150000000	2530000000	3250000000	3170000000	3240000000	2740000000	2800000000	4130000000	4190000000	3510000000	3350000000	1700000000	1560000000	2090000000	1560000000	1130000000	1920000000	894000000	1990000000	2630000000	2670000000	1730000000	1360000000	3040000000	4190000000
406	FALSE	High	Master Protein	Q9JLR9	HIG1 domain family member 1A, mitochondrial OS=Mus musculus OX=10090 GN=Higd1a PE=1 SV=1	27.751	53	73	3	10.4	255.65	3	Higd1a	0.918	0.785	1.145	0.605945	0.0569948	0.915828	19700000	17800000	23100000	19600000	14100000	19700000	18500000	17600000	14600000	16900000	10800000	16300000	17000000	23400000	21700000	24700000	11300000	9830000	17000000	9480000	5590000	12000000	6410000	10500000	12100000	13700000	6480000	7820000	12200000	23300000
505	FALSE	High	Master Protein	Q9DCX2	ATP synthase subunit d, mitochondrial OS=Mus musculus OX=10090 GN=Atp5pd PE=1 SV=3	149.825	85	1011	14	18.7	3367.08	14	Atp5pd	0.895	0.806	0.892	0.733777	0.242663	0.814609	3010000000	2370000000	3030000000	3140000000	2410000000	3030000000	2120000000	3110000000	2530000000	2340000000	2410000000	2460000000	2680000000	2500000000	2790000000	2710000000	1740000000	1300000000	2240000000	1540000000	989000000	1850000000	749000000	1910000000	2100000000	1930000000	1520000000	1200000000	1980000000	2500000000
26	FALSE	High	Master Protein	Q78YY6	DnaJ homolog subfamily C member 15 OS=Mus musculus OX=10090 GN=Dnajc15 PE=1 SV=1	28.623	37	51	5	15.9	161.66	6	Dnajc15	1.248	8.4	5.381	0.153664	4.07184e-09	2.97623e-08	1750000	1300000	1200000	1870000	2470000	1800000	1960000	1770000	10600000	13300000	12000000	13700000	7720000	8290000	7930000	11400000	522000	297000	469000	476000	685000	625000	447000	322000	8800000	11000000	7610000	6650000	5690000	8290000
657	FALSE	High	Master Protein	Q3TL44	NLR family member X1 OS=Mus musculus OX=10090 GN=Nlrx1 PE=1 SV=1	131.619	41	167	27	107.8	464.4	27	Nlrx1	0.959	1.13	1.309	0.620921	0.83075	0.0129496	41600000	33200000	33400000	33400000	31300000	35900000	31800000	32400000	36300000	39300000	39700000	33300000	42200000	40800000	47600000	45400000	23800000	17400000	23400000	15400000	12300000	21500000	10600000	19300000	29500000	31200000	24900000	15800000	30600000	40100000
451	FALSE	High	Master Protein	Q9D172	Glutamine amidotransferase-like class 1 domain-containing protein 3, mitochondrial OS=Mus musculus OX=10090 GN=Gatd3 PE=1 SV=1	188.504	74	1545	16	28.1	5479.55	16	Gatd3	0.969	0.897	1.068	0.933206	0.116167	0.724953	1530000000	1510000000	1360000000	1640000000	1490000000	1530000000	1380000000	1460000000	1200000000	1400000000	1400000000	1330000000	1580000000	1410000000	1670000000	1720000000	879000000	832000000	1010000000	805000000	609000000	935000000	487000000	893000000	996000000	1150000000	887000000	645000000	1160000000	1410000000
98	FALSE	High	Master Protein	Q9ESW4	Acylglycerol kinase, mitochondrial OS=Mus musculus OX=10090 GN=Agk PE=1 SV=1	112.635	54	239	17	46.9	741.68	17	Agk	1.081	1.534	1.303	0.2142	9.71896e-07	0.000173387	80800000	79700000	78800000	74900000	83000000	87900000	85400000	85900000	123000000	136000000	109000000	120000000	95300000	107000000	99900000	107000000	46500000	43700000	57900000	36600000	33800000	53500000	30100000	52600000	102000000	112000000	68400000	58300000	70000000	107000000
419	FALSE	High	Master Protein	Q6P8J7	Creatine kinase S-type, mitochondrial OS=Mus musculus OX=10090 GN=Ckmt2 PE=1 SV=1	394.922	71	5625	28	47.4	17809.7	30	Ckmt2	1.023	1.261	1.612	0.989605	0.0709265	0.000414173	6410000000	6680000000	6770000000	8360000000	6160000000	7040000000	6710000000	7630000000	7980000000	8810000000	8150000000	9340000000	10800000000	12000000000	9090000000	10900000000	3700000000	3680000000	4990000000	4100000000	2530000000	4300000000	2370000000	4680000000	6620000000	7260000000	5150000000	4540000000	7960000000	12000000000
713	FALSE	High	Master Protein	P56380	Bis(5'-nucleosyl)-tetraphosphatase [asymmetrical] OS=Mus musculus OX=10090 GN=Nudt2 PE=1 SV=3	31.354	54	55	6	17	157.09	6	Nudt2	0.963	1.268	1.886	0.964184	0.976445	0.108882	8310000	6230000	6290000	13100000	5900000	11700000	4990000	8220000	11800000	11300000	7440000	6130000	13700000	13600000	15800000	12800000	4580000	3340000	4270000	6180000	2170000	7160000	1640000	4780000	9780000	9300000	4630000	2970000	10100000	13600000
310	FALSE	High	Master Protein	P19258	Protein Mpv17 OS=Mus musculus OX=10090 GN=Mpv17 PE=1 SV=1	31.464	30	57	4	19.7	218.45	4	Mpv17	1.121	0.747	0.888	0.446427	0.00636947	0.386257	29300000	32000000	24100000	26400000	29000000	33500000	34200000	27600000	21900000	23400000	19700000	18400000	25300000	23600000	24000000	26000000	16800000	17400000	17800000	12700000	11700000	20400000	11900000	16700000	18200000	18800000	12200000	8750000	18500000	23600000
367	FALSE	High	Master Protein	Q9D7J4	Cytochrome c oxidase assembly protein COX20, mitochondrial OS=Mus musculus OX=10090 GN=Cox20 PE=1 SV=1	49.45	56	68	6	13.2	239.71	6	Cox20	0.875	0.681	1.044	0.618667	0.0239838	0.999288	44200000	33300000	34500000	38600000	31400000	36500000	29100000	32500000	33900000	18300000	21300000	29100000	42900000	38600000	37600000	33400000	25200000	18100000	25500000	18900000	12500000	22100000	9980000	19800000	28100000	14900000	13100000	14100000	31600000	38600000
689	FALSE	High	Master Protein	Q07417	Short-chain specific acyl-CoA dehydrogenase, mitochondrial OS=Mus musculus OX=10090 GN=Acads PE=1 SV=2	237.376	78	1335	24	44.9	4425.99	24	Acads	1.058	0.959	1.18	0.986913	0.908782	0.0955758	1640000000	1400000000	1400000000	1600000000	1550000000	1620000000	1370000000	1630000000	1540000000	1610000000	1340000000	1310000000	1950000000	1890000000	1640000000	1650000000	947000000	773000000	1030000000	785000000	637000000	987000000	483000000	998000000	1280000000	1330000000	847000000	635000000	1440000000	1890000000
168	FALSE	High	Master Protein	Q9CZR8	Elongation factor Ts, mitochondrial OS=Mus musculus OX=10090 GN=Tsfm PE=1 SV=1	126.943	51	262	14	35.3	1000.87	14	Tsfm	0.969	1.905	2.373	0.973499	4.01263e-05	2.17805e-06	86400000	72100000	74400000	77500000	72800000	94600000	60700000	74300000	162000000	155000000	133000000	135000000	192000000	194000000	169000000	162000000	49600000	39600000	54500000	37800000	29400000	57500000	21000000	45000000	134000000	127000000	83500000	65700000	142000000	194000000
36	FALSE	High	Master Protein	Q9JHI5	Isovaleryl-CoA dehydrogenase, mitochondrial OS=Mus musculus OX=10090 GN=Ivd PE=1 SV=1	171.398	58	818	21	46.3	2732.27	21	Ivd	1.077	0.585	0.632	0.0643944	1.13569e-08	9.71327e-08	1130000000	1150000000	1070000000	1150000000	1350000000	1250000000	1160000000	1200000000	664000000	670000000	673000000	642000000	736000000	687000000	778000000	705000000	650000000	635000000	791000000	566000000	553000000	765000000	408000000	738000000	551000000	552000000	425000000	312000000	543000000	686000000
104	FALSE	High	Master Protein	Q9CQH3	NADH dehydrogenase [ubiquinone] 1 beta subcomplex subunit 5, mitochondrial OS=Mus musculus OX=10090 GN=Ndufb5 PE=1 SV=1	79.104	34	534	10	21.7	1703.82	10	Ndufb5	0.934	0.344	0.419	0.946857	1.18384e-06	7.31837e-06	640000000	432000000	499000000	567000000	478000000	642000000	399000000	516000000	216000000	183000000	171000000	184000000	209000000	218000000	227000000	228000000	369000000	238000000	369000000	278000000	196000000	392000000	141000000	317000000	179000000	150000000	108000000	89400000	154000000	218000000
250	FALSE	High	Master Protein	Q8BGH2	Sorting and assembly machinery component 50 homolog OS=Mus musculus OX=10090 GN=Samm50 PE=1 SV=1	208.828	67	850	23	51.8	2880.18	23	Samm50	1.083	1.267	1.125	0.42611	0.0008968	0.080847	675000000	585000000	547000000	608000000	659000000	642000000	650000000	623000000	758000000	753000000	736000000	765000000	725000000	632000000	633000000	712000000	389000000	321000000	403000000	298000000	270000000	392000000	229000000	382000000	629000000	620000000	465000000	372000000	535000000	631000000
236	FALSE	High	Master Protein	Q9DC61	Mitochondrial-processing peptidase subunit alpha OS=Mus musculus OX=10090 GN=Pmpca PE=1 SV=1	166.193	58	444	26	58.2	1353.03	26	Pmpca	1.282	1.445	1.294	0.0181174	0.000576546	0.0527528	164000000	205000000	168000000	176000000	232000000	202000000	252000000	210000000	251000000	285000000	246000000	238000000	222000000	223000000	190000000	225000000	94700000	113000000	124000000	86300000	94600000	123000000	88800000	129000000	209000000	234000000	155000000	116000000	164000000	223000000
111	FALSE	High	Master Protein	Q61578	NADPH:adrenodoxin oxidoreductase, mitochondrial OS=Mus musculus OX=10090 GN=Fdxr PE=1 SV=1	69.988	34	142	12	54.2	432.35	12	Fdxr	1.024	1.935	1.502	0.876051	1.84621e-06	0.000131352	16300000	14000000	16000000	14300000	14900000	17600000	15200000	15700000	27800000	31700000	30700000	23500000	22500000	22000000	23900000	22800000	9420000	7580000	11800000	6950000	5950000	10700000	5210000	9490000	23000000	26100000	19400000	11100000	16600000	21700000
356	FALSE	High	Master Protein	P58281	Dynamin-like 120 kDa protein, mitochondrial OS=Mus musculus OX=10090 GN=Opa1 PE=1 SV=1	450.3	63	1149	56	111.3	3864.9	56	Opa1	0.968	1.29	1.54	0.861249	0.0183981	0.000561751	506000000	418000000	435000000	467000000	393000000	495000000	367000000	484000000	609000000	622000000	550000000	555000000	698000000	711000000	603000000	690000000	291000000	229000000	320000000	228000000	160000000	300000000	129000000	296000000	505000000	513000000	346000000	269000000	514000000	710000000
545	FALSE	High	Master Protein	Q99M01	Phenylalanine--tRNA ligase, mitochondrial OS=Mus musculus OX=10090 GN=Fars2 PE=1 SV=1	61.393	31	99	9	52.3	331.33	9	Fars2	0.988	0.871	0.991	0.99822	0.407632	0.878034	18800000	14100000	17700000	18700000	18500000	17500000	19100000	15000000	16400000	15300000	16600000	12800000	17300000	19600000	18000000	18100000	10800000	7120000	12600000	8950000	7260000	10500000	6370000	8730000	13500000	11800000	9960000	5960000	12400000	18900000
392	FALSE	High	Master Protein	Q3UV70	[Pyruvate dehydrogenase [acetyl-transferring]]-phosphatase 1, mitochondrial OS=Mus musculus OX=10090 GN=Pdp1 PE=1 SV=1	96.673	41	230	14	61.1	624.82	14	Pdp1	0.93	1.161	1.023	0.738883	0.0425303	0.965369	40300000	39300000	38700000	35700000	33200000	41300000	36300000	36200000	44800000	45700000	47400000	40300000	39800000	40000000	40900000	36600000	23200000	21200000	28600000	17300000	13400000	25200000	12700000	22000000	37200000	37700000	29900000	19600000	29400000	40000000
115	FALSE	High	Master Protein	Q9DCM2	Glutathione S-transferase kappa 1 OS=Mus musculus OX=10090 GN=Gstk1 PE=1 SV=3	141.899	78	519	18	25.7	1586.06	18	Gstk1	1.082	0.69	0.786	0.254406	2.6024e-06	0.000148481	387000000	412000000	403000000	440000000	420000000	466000000	440000000	441000000	308000000	267000000	278000000	285000000	337000000	305000000	336000000	305000000	223000000	227000000	297000000	216000000	172000000	284000000	155000000	271000000	255000000	220000000	175000000	138000000	248000000	305000000
269	FALSE	High	Master Protein	Q8CAQ8	MICOS complex subunit Mic60 OS=Mus musculus OX=10090 GN=Immt PE=1 SV=1	581.596	76	2909	65	83.8	9678.24	65	Immt	1.033	1.266	1.13	0.968894	0.00192428	0.111116	3450000000	2940000000	2890000000	3120000000	3200000000	3390000000	3050000000	2990000000	3840000000	3820000000	3620000000	3990000000	3550000000	3290000000	3260000000	3690000000	1990000000	1620000000	2130000000	1530000000	1310000000	2070000000	1080000000	1830000000	3190000000	3150000000	2290000000	1940000000	2620000000	3290000000
459	FALSE	High	Master Protein	P24270	Catalase OS=Mus musculus OX=10090 GN=Cat PE=1 SV=4	283.138	69	588	29	59.8	1992.77	29	Cat	1.46	1.549	1.043	0.119863	0.125532	0.998769	160000000	272000000	150000000	256000000	304000000	288000000	445000000	236000000	379000000	304000000	241000000	324000000	242000000	250000000	165000000	185000000	91800000	149000000	110000000	125000000	124000000	175000000	157000000	144000000	315000000	250000000	152000000	157000000	178000000	250000000
239	FALSE	High	Master Protein	O35459	Delta(3,5)-Delta(2,4)-dienoyl-CoA isomerase, mitochondrial OS=Mus musculus OX=10090 GN=Ech1 PE=1 SV=1	245.763	60	1500	18	36.1	5460.79	18	Ech1	1.022	0.73	0.879	0.996164	0.00062946	0.153069	1440000000	1460000000	1680000000	1680000000	1470000000	1630000000	1570000000	1660000000	974000000	1140000000	1190000000	1150000000	1200000000	1280000000	1480000000	1490000000	827000000	802000000	1240000000	826000000	602000000	994000000	555000000	1020000000	808000000	938000000	751000000	558000000	882000000	1280000000
379	FALSE	High	Master Protein	Q8C6I2	Succinate dehydrogenase assembly factor 2, mitochondrial OS=Mus musculus OX=10090 GN=Sdhaf2 PE=1 SV=1	9.391	14	12	3	19.4	12.98	3	Sdhaf2	0.777	1.459	2.049	0.952879	0.0330729	0.000894694	2040000	1020000	2060000	2280000	1420000	1960000	1650000	1530000	2930000	3050000	2700000	3120000	3140000	4140000	5210000	4260000	1180000	500000	1520000	1120000	583000	1190000	584000	870000	2430000	2510000	1700000	1520000	2320000	4140000
282	FALSE	High	Master Protein	Q9DBG1	Sterol 26-hydroxylase, mitochondrial OS=Mus musculus OX=10090 GN=Cyp27a1 PE=1 SV=1	9.06	6	3	2	60.7	8.6	2	Cyp27a1	0.784	2.299	1.504	0.924959	0.00282058	0.131565	333000	575000	680000	832000	432000	367000	555000	742000	1980000	1160000	1330000	1560000	1100000	786000	814000	1090000	170000	293000	281000	200000	86800	196000			1650000	959000	837000	757000	814000	786000
30	FALSE	High	Master Protein	Q9D1B9	39S ribosomal protein L28, mitochondrial OS=Mus musculus OX=10090 GN=Mrpl28 PE=1 SV=3	41.698	37	48	8	30.2	134.49	8	Mrpl28	0.925	0.204	0.293	0.85247	7.47982e-09	7.79059e-08	18700000	18800000	18500000	19100000	14300000	21300000	16300000	18400000	4480000	3530000	3380000	4130000	5920000	5440000	4070000	5530000	10500000	10400000	13500000	9360000	5690000	12700000	5720000	11000000	3720000	2620000	1770000	1770000	3790000	5060000
399	FALSE	High	Master Protein	P46656	Adrenodoxin, mitochondrial OS=Mus musculus OX=10090 GN=Fdx1 PE=1 SV=1	21.534	32	47	5	20.1	128.73	5	Fdx1	0.986	1.301	1.56	0.882874	0.0491043	0.000347609	32300000	32500000	31900000	39600000	29800000	35800000	30800000	33200000	37100000	45300000	39600000	44900000	53400000	45800000	47800000	57100000	18600000	17900000	23300000	19200000	12000000	21700000	10800000	20100000	30500000	37300000	25000000	21600000	39400000	45400000
514	FALSE	High	Master Protein	Q3U213	Protein SERAC1 OS=Mus musculus OX=10090 GN=Serac1 PE=2 SV=1	5.405	2	13	1	73.9	36.18	1	Serac1	0.928	1.225	0.958	0.956778	0.275337	0.903266	346000	373000	361000	330000	286000	280000	419000	376000	359000	480000	423000	442000	280000	312000	368000	367000	199000		266000	162000	117000	171000	148000	231000	298000	395000	267000	215000	206000	312000
598	FALSE	High	Master Protein	Q9D7P6	Iron-sulfur cluster assembly enzyme ISCU, mitochondrial OS=Mus musculus OX=10090 GN=Iscu PE=1 SV=1	20.107	29	48	5	18.1	124.44	5	Iscu	1.091	0.939	1.195	0.999242	0.631602	0.925329	18400000	13500000	12500000	13600000	15300000	18400000	9930000	14300000	13800000	13100000	10400000	12400000	16200000	16800000	13100000	16200000	10500000	7450000	9130000	6600000	6240000	11200000	3410000	8500000	11100000	10000000	6420000	5810000	11900000	16800000
292	FALSE	High	Master Protein	Q9JJL8	Serine--tRNA ligase, mitochondrial OS=Mus musculus OX=10090 GN=Sars2 PE=1 SV=2	72.936	29	119	10	58.3	404.78	10	Sars2	0.979	1.27	1.065	0.978894	0.00411274	0.704668	15700000	16000000	17500000	17200000	16300000	16100000	15500000	17300000	21100000	21800000	21000000	18000000	15900000	18700000	18300000	17100000	8900000	8710000	12900000	8450000	6530000	9760000	5330000	10600000	17200000	17900000	13300000	8740000	11700000	18700000
199	FALSE	High	Master Protein	Q99N89	39S ribosomal protein L43, mitochondrial OS=Mus musculus OX=10090 GN=Mrpl43 PE=1 SV=1	8.842	13	23	2	20.2	64.25	2	Mrpl43	1.032	0.534	0.799	0.99987	0.000150168	0.0634429	19800000	15700000	15300000	15100000	16600000	17900000	15500000	15300000	6500000	8560000	9280000	8000000	10600000	9280000	14600000	14500000	11400000	8650000	11300000	7420000	6790000	10900000	5460000	9360000	5400000	7050000	5860000	3890000	7810000	9280000
634	FALSE	High	Master Protein	Q99J25	rRNA methyltransferase 1, mitochondrial OS=Mus musculus OX=10090 GN=Mrm1 PE=2 SV=2	6.321	4	20	1	34.8	54.17	1	Mrm1	0.606	1.245	1.051	0.443361	0.769178	0.99993	1540000	769000	1120000	1350000	472000	1630000	282000	1180000	1800000	1450000	1620000	1450000	1330000	1320000	870000	1260000	890000	424000	827000	662000	194000	994000	99500	721000	1500000	1190000	1020000	705000	979000	1320000
501	FALSE	High	Master Protein	Q3TC72	Fumarylacetoacetate hydrolase domain-containing protein 2A OS=Mus musculus OX=10090 GN=Fahd2 PE=1 SV=1	81.378	53	186	10	34.7	671.71	10	Fahd2	1.005	1.195	1.448	0.997754	0.224743	0.0147112	67800000	58000000	46000000	70700000	58000000	68400000	47200000	73800000	71500000	78700000	69900000	78400000	98400000	88900000	76400000	92600000	39000000	31900000	33800000	34700000	23700000	41700000	16500000	45300000	59300000	64900000	44100000	38100000	72600000	88900000
15	FALSE	High	Master Protein	Q8BSF4	Phosphatidylserine decarboxylase proenzyme, mitochondrial OS=Mus musculus OX=10090 GN=Pisd PE=2 SV=1	51.408	29	95	11	45.9	296.36	11	Pisd	0.914	4.218	3.626	0.910547	6.59928e-10	4.23337e-09	10400000	10100000	9490000	11000000	9150000	11500000	8980000	9600000	42000000	52600000	44600000	41100000	38400000	39100000	30400000	36000000	5430000	4690000	6150000	5030000	3180000	6430000	2960000	5240000	34800000	43400000	28200000	19900000	28300000	39100000
467	FALSE	High	Master Protein	Q9CZS1	Aldehyde dehydrogenase X, mitochondrial OS=Mus musculus OX=10090 GN=Aldh1b1 PE=1 SV=1	90.553	34	239	14	57.5	742.48	16	Aldh1b1	0.824	1.4	0.84	0.45994	0.136491	0.959094	72000000	60000000	69200000	71000000	59700000	55900000	40100000	70900000	103000000	96000000	100000000	75700000	53900000	89000000	64300000	52900000	41500000	32800000	51100000	34800000	24200000	34100000	13700000	43500000	85300000	79100000	63400000	36600000	39800000	89000000
670	FALSE	High	Master Protein	Q7TPD2	Protein FAM185A OS=Mus musculus OX=10090 GN=Fam185a PE=2 SV=1	7.706	7	9	2	40	29.22	2	Fam185a	0.956	0.846	0.429	0.943577	0.864573	0.108959	1660000	5570000	2850000	2490000	4500000	1010000	4300000	1510000	1570000	2010000	2530000	2710000	722000	1010000	1290000	1880000	959000	3070000	2100000	1220000	1840000	619000	1520000	928000	1300000	1660000	1600000	1320000	532000	1010000
596	FALSE	High	Master Protein	Q8K2C6	NAD-dependent protein deacylase sirtuin-5, mitochondrial OS=Mus musculus OX=10090 GN=Sirt5 PE=1 SV=1	105.861	45	277	13	34.1	891.06	13	Sirt5	0.952	1.066	1.289	0.980371	0.605612	0.00583501	78200000	72500000	67800000	76800000	63500000	83100000	72900000	69200000	81800000	90200000	72600000	77300000	100000000	113000000	88300000	92600000	45000000	39700000	50000000	37500000	26000000	50500000	25500000	42200000	67900000	74100000	45900000	37500000	73500000	113000000
323	FALSE	High	Master Protein	Q91YY4	ATP synthase mitochondrial F1 complex assembly factor 2 OS=Mus musculus OX=10090 GN=Atpaf2 PE=1 SV=1	79.026	65	149	12	33.3	560.1	12	Atpaf2	0.941	1.454	1.915	0.951248	0.00843585	0.000196408	30100000	19100000	23000000	25800000	20100000	24600000	21300000	26200000	44000000	38200000	32800000	31600000	49900000	49300000	44100000	41500000	17400000	10200000	16900000	12500000	7900000	14900000	7280000	16000000	36500000	31300000	20200000	15100000	36800000	49300000
258	FALSE	High	Master Protein	Q60759	Glutaryl-CoA dehydrogenase, mitochondrial OS=Mus musculus OX=10090 GN=Gcdh PE=1 SV=2	134.172	52	293	14	48.6	1091.45	14	Gcdh	1.018	0.743	0.903	0.998903	0.0012329	0.138184	158000000	141000000	167000000	144000000	158000000	165000000	132000000	149000000	117000000	111000000	113000000	94000000	136000000	137000000	137000000	112000000	91200000	77300000	123000000	70500000	64800000	101000000	46500000	91100000	97000000	91300000	71500000	45500000	100000000	137000000
760	FALSE	High	Master Protein	Q9D6Y7	Mitochondrial peptide methionine sulfoxide reductase OS=Mus musculus OX=10090 GN=Msra PE=1 SV=1	57.684	51	135	9	26	416.68	9	Msra	1.049	1.034	1.335	0.978585	0.999588	0.124795	46400000	31700000	37900000	35300000	38100000	40200000	28500000	38600000	36900000	38700000	40900000	35000000	44400000	39800000	53600000	53900000	26800000	17500000	27900000	17300000	15600000	24500000	10100000	23700000	30600000	31900000	25900000	17000000	32700000	39800000
461	FALSE	High	Master Protein	Q9CQY6	Ubiquinol-cytochrome-c reductase complex assembly factor 2 OS=Mus musculus OX=10090 GN=Uqcc2 PE=1 SV=1	27.255	58	96	6	16.3	267.06	6	Uqcc2	0.817	1.326	1.608	0.429722	0.126141	0.0120473	21100000	19200000	22000000	20700000	13700000	23700000	12100000	21400000	31800000	28100000	25800000	27400000	37100000	34800000	30000000	32600000	12100000	10500000	16200000	10000000	5280000	14500000	3990000	12800000	26200000	23200000	16300000	13300000	27400000	34800000
291	FALSE	High	Master Protein	Q9EQI8	39S ribosomal protein L46, mitochondrial OS=Mus musculus OX=10090 GN=Mrpl46 PE=1 SV=1	20.805	23	23	4	32.1	80.45	4	Mrpl46	1.309	0.46	0.171	0.490157	0.00394336	1.44656e-05	10900000	14000000	11400000	13700000	16900000	15900000	14000000	20200000	2730000	7830000	5520000	6010000	2070000	2180000	2100000	3640000	6280000	7700000	8440000	6740000	6810000	9700000	4910000	12400000	1810000	6450000	3490000	2730000	1270000	1920000
103	FALSE	High	Master Protein	Q9D023	Mitochondrial pyruvate carrier 2 OS=Mus musculus OX=10090 GN=Mpc2 PE=1 SV=1	97.258	77	812	9	14.3	2263.07	9	Mpc2	1.09	1.491	1.602	0.284205	1.17672e-06	1.65805e-07	893000000	858000000	927000000	1020000000	936000000	966000000	1020000000	1030000000	1330000000	1400000000	1380000000	1270000000	1460000000	1380000000	1450000000	1490000000	515000000	473000000	684000000	499000000	384000000	589000000	360000000	632000000	1100000000	1150000000	873000000	618000000	1080000000	1380000000
303	FALSE	High	Master Protein	P42925	Peroxisomal membrane protein 2 OS=Mus musculus OX=10090 GN=Pxmp2 PE=1 SV=2	36.669	45	95	8	22.3	254.82	8	Pxmp2	0.893	0.337	0.673	0.979942	0.00497848	0.370004	38100000	58500000	55100000	31100000	25600000	62000000	49600000	33800000	23900000	11500000	12900000	18600000	36600000	39100000	26000000	20800000	22000000	32200000	40700000	15100000	10500000	37900000	17400000	20700000	19800000	9360000	8120000	8890000	27000000	39100000
162	FALSE	High	Master Protein	O09111	NADH dehydrogenase [ubiquinone] 1 beta subcomplex subunit 11, mitochondrial OS=Mus musculus OX=10090 GN=Ndufb11 PE=1 SV=2	89.106	46	435	6	17.4	1561.74	6	Ndufb11	0.93	0.439	0.538	0.750955	3.082e-05	0.000321107	336000000	283000000	317000000	374000000	270000000	341000000	216000000	371000000	163000000	140000000	134000000	147000000	168000000	191000000	153000000	183000000	193000000	156000000	234000000	184000000	111000000	208000000	76100000	228000000	135000000	115000000	84400000	71300000	124000000	191000000
105	FALSE	High	Master Protein	Q9EQ20	Methylmalonate-semialdehyde dehydrogenase [acylating], mitochondrial OS=Mus musculus OX=10090 GN=Aldh6a1 PE=1 SV=1	307.368	77	1272	35	57.9	4697.87	35	Aldh6a1	1.006	0.763	0.705	0.97068	1.20453e-06	8.65193e-08	1110000000	1100000000	1060000000	1100000000	1120000000	1160000000	1050000000	1100000000	825000000	859000000	856000000	811000000	749000000	820000000	803000000	752000000	638000000	607000000	780000000	540000000	460000000	706000000	369000000	672000000	685000000	707000000	541000000	395000000	552000000	820000000
261	FALSE	High	Master Protein	Q3TUH1	Phosphatidate cytidylyltransferase, mitochondrial OS=Mus musculus OX=10090 GN=Tamm41 PE=1 SV=2	22.674	20	21	4	37.8	67.56	4	Tamm41	1.286	1.907	1.352	0.1307	0.00131137	0.1386	5440000	5880000	3980000	4150000	6110000	6120000	5670000	7950000	8760000	11200000	9380000	6710000	5670000	6890000	6000000	7070000	3030000	3070000	2880000	1900000	2300000	3450000	1940000	4880000	6960000	9250000	5930000	3140000	4160000	6890000
319	FALSE	High	Master Protein	O89106	Bis(5'-adenosyl)-triphosphatase OS=Mus musculus OX=10090 GN=Fhit PE=1 SV=3	6.296	27	4	2	17.2	15.95	2	Fhit	1.687	2.704	1.982	0.173435	0.00822273	0.0792096	585000	302000	834000	246000	674000	548000	1160000	744000	1370000	1220000	1040000	1060000	871000	796000	673000	1100000	158000		332000			226000	288000		797000	870000	589000	322000	642000	565000
511	FALSE	High	Master Protein	Q7TNG8	Probable D-lactate dehydrogenase, mitochondrial OS=Mus musculus OX=10090 GN=Ldhd PE=1 SV=1	45.003	22	59	8	51.8	174.66	8	Ldhd	1.012	0.778	1.071	0.998397	0.260869	0.885907	15600000	11600000	10600000	15300000	15200000	12800000	9750000	14200000	11500000	11100000	9760000	8380000	17000000	17800000	12000000	12000000	8910000	6380000	7250000	7330000	6100000	7670000	3140000	8620000	9190000	8940000	5890000	3900000	12500000	17800000
388	FALSE	High	Master Protein	Q9WVL0	Maleylacetoacetate isomerase OS=Mus musculus OX=10090 GN=Gstz1 PE=1 SV=1	73.674	74	211	12	24.3	689.51	12	Gstz1	0.871	1.323	1.153	0.845117	0.0402965	0.311977	66500000	52300000	67600000	63800000	43800000	64400000	50000000	76000000	83400000	94200000	89100000	76900000	73800000	79200000	71100000	76500000	38400000	28700000	49900000	31100000	17800000	39300000	17600000	46600000	69200000	77600000	56300000	37400000	54400000	79200000
336	FALSE	High	Master Protein	Q922E6	FAST kinase domain-containing protein 2, mitochondrial OS=Mus musculus OX=10090 GN=Fastkd2 PE=2 SV=2	22.71	8	18	4	78.9	63.17	4	Fastkd2	0.852	0.545	0.771	0.98832	0.0112427	0.501359	5940000	7740000	7300000	6880000	6590000	5540000	4850000	10600000	3010000	4310000	3540000	4220000	4240000	5020000	5940000	7190000	3420000	4270000	5390000	3380000	2700000	3380000	1570000	6520000	2160000	3550000	2120000	2010000	2800000	5020000
454	FALSE	High	Master Protein	Q3U6U5	Putative GTP-binding protein 6 OS=Mus musculus OX=10090 GN=Gtpbp6 PE=1 SV=1	15.173	10	6	3	56.4	23.67	3	Gtpbp6	0.904	1.702	0.867	1	0.11879	0.999703	444000	753000	1100000	664000	607000	672000	542000	1110000	1340000	1440000	1080000	1020000	608000	591000	1200000	618000		229000							879000	1180000	684000	494000		224000
148	FALSE	High	Master Protein	A2AIL4	NADH dehydrogenase (ubiquinone) complex I, assembly factor 6 OS=Mus musculus OX=10090 GN=Ndufaf6 PE=1 SV=1	38.823	26	56	6	38.3	166.98	6	Ndufaf6	1.132	1.719	1.495	0.238806	1.36033e-05	0.000141591	10000000	12400000	10600000	11500000	12700000	12200000	14600000	10900000	19200000	18700000	17000000	19300000	18000000	16700000	15600000	16300000	5600000	6710000	7560000	5630000	5080000	7170000	5050000	6670000	16000000	15200000	10500000	9380000	13300000	16700000
272	FALSE	High	Master Protein	Q8VE95	UPF0598 protein C8orf82 homolog OS=Mus musculus OX=10090 PE=1 SV=1	56.212	41	148	7	24.3	519.68	7		0.941	1.371	1.258	0.727481	0.00216475	0.0135539	38900000	33600000	32700000	40500000	31200000	39200000	29100000	37000000	49700000	50800000	49400000	47900000	45800000	44400000	45200000	49400000	22300000	18300000	24200000	19700000	12700000	23800000	10200000	22700000	41300000	41800000	31200000	23300000	33700000	44400000
274	FALSE	High	Master Protein	Q8VE95	UPF0598 protein C8orf82 homolog OS=Mus musculus OX=10090 PE=1 SV=1	56.212	41	148	7	24.3	519.68	7		0.941	1.371	1.258	0.727481	0.00216475	0.0135539	38900000	33600000	32700000	40500000	31200000	39200000	29100000	37000000	49700000	50800000	49400000	47900000	45800000	44400000	45200000	49400000	22300000	18300000	24200000	19700000	12700000	23800000	10200000	22700000	41300000	41800000	31200000	23300000	33700000	44400000
273	FALSE	High	Master Protein	Q8VE95	UPF0598 protein C8orf82 homolog OS=Mus musculus OX=10090 PE=1 SV=1	56.212	41	148	7	24.3	519.68	7		0.941	1.371	1.258	0.727481	0.00216475	0.0135539	38900000	33600000	32700000	40500000	31200000	39200000	29100000	37000000	49700000	50800000	49400000	47900000	45800000	44400000	45200000	49400000	22300000	18300000	24200000	19700000	12700000	23800000	10200000	22700000	41300000	41800000	31200000	23300000	33700000	44400000
129	FALSE	High	Master Protein	O88396	GrpE protein homolog 2, mitochondrial OS=Mus musculus OX=10090 GN=Grpel2 PE=2 SV=2	8.328	10	7	2	25	20.09	2	Grpel2	1.197	4.892	2.978	0.811079	6.1417e-06	0.000184507	585000	438000	593000	347000	707000	654000	382000	562000	2160000	3160000	2850000	1560000	1410000	1630000	1300000	1610000					98800				1790000	2600000	1800000	760000	1040000	1630000
594	FALSE	High	Master Protein	Q99LB2	Dehydrogenase/reductase SDR family member 4 OS=Mus musculus OX=10090 GN=Dhrs4 PE=1 SV=3	97.262	55	412	14	29.9	1362.27	14	Dhrs4	1.088	0.929	1.083	0.729298	0.592153	0.501043	344000000	313000000	268000000	302000000	363000000	346000000	324000000	290000000	301000000	303000000	271000000	242000000	393000000	342000000	324000000	304000000	198000000	172000000	197000000	148000000	149000000	211000000	114000000	178000000	249000000	249000000	171000000	117000000	290000000	342000000
318	FALSE	High	Master Protein	Q14CH7	Alanine--tRNA ligase, mitochondrial OS=Mus musculus OX=10090 GN=Aars2 PE=1 SV=1	69.101	18	95	13	106.7	306.16	13	Aars2	0.896	1.386	1.114	0.226719	0.00815519	0.83916	13600000	13200000	13100000	15500000	10100000	12000000	13100000	12000000	16200000	17200000	20100000	23700000	15000000	13500000	15900000	14800000	7620000	7120000	9130000	7070000	3850000	7280000	4360000	7050000	13400000	14000000	12700000	11500000	11100000	12600000
23	FALSE	High	Master Protein	Q9CR61	NADH dehydrogenase [ubiquinone] 1 beta subcomplex subunit 7 OS=Mus musculus OX=10090 GN=Ndufb7 PE=1 SV=3	70.18	60	346	9	16.3	1287.97	9	Ndufb7	0.93	0.335	0.368	0.83156	2.31467e-09	8.09722e-09	155000000	154000000	130000000	151000000	132000000	152000000	123000000	156000000	51900000	50100000	52200000	46700000	52800000	59100000	61200000	53100000	89600000	84600000	95900000	74000000	54300000	92500000	43300000	95400000	42800000	41100000	32700000	22400000	38800000	58200000
227	FALSE	High	Master Protein	P08074	Carbonyl reductase [NADPH] 2 OS=Mus musculus OX=10090 GN=Cbr2 PE=1 SV=1	76.708	62	112	11	25.9	366.72	11	Cbr2	0.934	2.366	1.544	0.812016	0.000391766	0.0117551	28700000	35600000	38200000	24300000	18800000	33700000	33700000	26500000	64500000	77300000	80300000	74000000	49100000	74700000	49600000	48600000	16000000	19400000	27500000	11700000	7330000	19900000	11800000	16000000	53200000	63700000	50500000	36000000	36200000	74700000
719	FALSE	High	Master Protein	P47968	Ribose-5-phosphate isomerase OS=Mus musculus OX=10090 GN=Rpia PE=1 SV=2	5.455	4	7	1	32.4	22.57	1	Rpia	0.747	0.624	1.303	0.781576	0.981153	0.422408	255000	16800	319000	263000	179000	181000	414000	207000	202000	159000	153000	164000	458000	207000	249000	464000	147000			129000	73200	110000		127000	168000	131000				207000
226	FALSE	High	Master Protein	Q9D7N3	28S ribosomal protein S9, mitochondrial OS=Mus musculus OX=10090 GN=Mrps9 PE=1 SV=3	42.824	26	81	8	44.9	258.06	8	Mrps9	1.121	0.566	0.402	0.895435	0.000378332	6.2362e-06	10600000	9970000	10900000	9980000	8850000	11100000	12100000	13000000	5150000	4470000	7080000	6600000	4270000	4010000	3930000	4670000	6030000	5360000	7710000	4710000	3440000	6670000	3990000	7930000	3890000	3000000	4160000	2550000	2910000	3550000
680	FALSE	High	Master Protein	P35487	Pyruvate dehydrogenase E1 component subunit alpha, testis-specific form, mitochondrial OS=Mus musculus OX=10090 GN=Pdha2 PE=1 SV=1	24.043	14	23	2	43.4	64.72	3	Pdha2	2.446	0.907	0.17	0.590803	0.885059	0.0189836	9190000	21400000	6730000	11000000	29200000	9640000	36300000	20800000	3580000	10800000	9450000	8830000	469000	1050000	2800000	6780000	5300000	11800000	4640000	5290000	11900000	5660000	12800000	12800000	2300000	8890000	5970000	4290000
696	FALSE	High	Master Protein	B7ZMP1	Xaa-Pro aminopeptidase 3 OS=Mus musculus OX=10090 GN=Xpnpep3 PE=1 SV=1	14.276	16	15	4	56.6	54.8	4	Xpnpep3	1.548	1.036	0.769	0.0973052	0.937626	0.592587	7030000	10300000	4550000	8350000	14700000	8310000	12500000	11300000	7050000	7890000	9320000	8000000	4310000	7400000	5140000	6770000	3680000	5330000	2860000	4020000	5810000	4910000	4190000	6490000	5850000	6300000	5820000	3560000	2910000	7400000
257	FALSE	High	Master Protein	Q3UQ84	Threonine--tRNA ligase, mitochondrial OS=Mus musculus OX=10090 GN=Tars2 PE=1 SV=1	72.142	32	117	19	81.6	315.16	19	Tars2	1.088	1.667	1.415	0.952424	0.0012269	0.0236104	36500000	26600000	27200000	25500000	28000000	35600000	26400000	30700000	47600000	45400000	44400000	40600000	39800000	43100000	34400000	36500000	21000000	14300000	20000000	12500000	11400000	21500000	9080000	18500000	39500000	37400000	28000000	19700000	29400000	43100000
231	FALSE	High	Master Protein	A2APY7	Arginine-hydroxylase NDUFAF5, mitochondrial OS=Mus musculus OX=10090 GN=Ndufaf5 PE=1 SV=1	37.823	29	65	8	38.4	168.41	8	Ndufaf5	1.219	1.734	1.499	0.296534	0.000449404	0.00505548	12300000	8770000	9080000	9840000	10500000	13700000	9920000	12600000	15800000	14600000	17200000	17000000	15400000	14500000	13200000	13800000	6910000	4250000	6340000	4620000	3740000	8020000	3130000	7270000	13100000	12000000	10900000	8040000	11400000	14500000
238	FALSE	High	Master Protein	Q9D2R6	Cytochrome c oxidase assembly factor 3 homolog, mitochondrial OS=Mus musculus OX=10090 GN=Coa3 PE=1 SV=1	3.666	8	18	1	12	50.55	1	Coa3	1.244	2.482	2.821	0.30717	0.000599755	0.00017558	1300000	571000	1660000	1660000	2040000	1940000	1280000	1720000	3910000	3490000	3810000	3290000	4130000	4860000	4160000	3890000	751000	314000	1220000	813000	838000	1180000	451000	1050000	3240000	2870000	2410000	1600000	3050000	4860000
251	FALSE	High	Master Protein	P56391	Cytochrome c oxidase subunit 6B1 OS=Mus musculus OX=10090 GN=Cox6b1 PE=1 SV=2	46.004	71	320	7	10.1	929.79	7	Cox6b1	1.126	0.693	0.606	0.631114	0.000931886	5.58664e-05	967000000	967000000	832000000	1150000000	1140000000	1140000000	921000000	1040000000	642000000	632000000	701000000	732000000	554000000	561000000	612000000	650000000	557000000	533000000	614000000	562000000	467000000	694000000	325000000	640000000	533000000	521000000	443000000	356000000	409000000	561000000
613	FALSE	High	Master Protein	P30275	Creatine kinase U-type, mitochondrial OS=Mus musculus OX=10090 GN=Ckmt1 PE=1 SV=1	19.924	8	339	1	47	978.99	3	Ckmt1	2.164	0.609	0.065	0.526328	0.698713	0.0174179	4280000	7590000	1670000	6880000	20100000	3600000	30800000	6860000	422000	4370000	3460000	3160000	310000	149000	398000	1500000	2470000	4180000	1230000	3380000	8240000	2200000	10900000	4210000		3600000	2190000	1540000	229000
294	FALSE	High	Master Protein	Q9CR21	Acyl carrier protein, mitochondrial OS=Mus musculus OX=10090 GN=Ndufab1 PE=1 SV=1	13.487	21	56	3	17.4	135.58	3	Ndufab1	0.99	0.444	0.563	0.925474	0.00420486	0.0318415	22700000	20400000	14800000	24500000	21300000	24100000	10100000	21300000	9220000	9900000	11000000	8170000	11800000	12500000	12500000	9930000	13100000	11300000	10900000	12000000	8740000	14700000	3550000	13100000	7420000	8160000	6950000	3970000	8700000	12500000
341	FALSE	High	Master Protein	Q9R112	Sulfide:quinone oxidoreductase, mitochondrial OS=Mus musculus OX=10090 GN=Sqor PE=1 SV=3	113.115	55	292	21	50.3	881.01	21	Sqor	1.056	1.218	1.056	0.791703	0.0144406	0.665221	79000000	83700000	78400000	77800000	77800000	91000000	76500000	88800000	104000000	96900000	85300000	94800000	81600000	84700000	90200000	80700000	45100000	45900000	57900000	38000000	31700000	55200000	26900000	54100000	86100000	79500000	53800000	45900000	59900000	84600000
191	FALSE	High	Master Protein	Q8BGV0	Probable asparagine--tRNA ligase, mitochondrial OS=Mus musculus OX=10090 GN=Nars2 PE=1 SV=1	37.746	23	37	8	53.9	110.85	8	Nars2	1.082	1.549	1.339	0.794229	0.000124066	0.00939754	10900000	10000000	9220000	7920000	9050000	10500000	10800000	10300000	15400000	19300000	14300000	14200000	13300000	13100000	12000000	12600000	5970000	5240000	6350000	3550000	3610000	6270000	3690000	6170000	12800000	15900000	9030000	6900000	9530000	13100000
572	FALSE	High	Master Protein	Q9CPU4	Microsomal glutathione S-transferase 3 OS=Mus musculus OX=10090 GN=Mgst3 PE=1 SV=1	113.997	73	433	7	16.9	1613.32	7	Mgst3	1.092	0.83	1.176	0.952852	0.537143	0.695324	447000000	363000000	296000000	327000000	437000000	318000000	455000000	324000000	293000000	278000000	245000000	388000000	435000000	343000000	377000000	490000000	258000000	200000000	218000000	160000000	179000000	194000000	161000000	199000000	244000000	229000000	155000000	189000000	321000000	343000000
543	FALSE	High	Master Protein	P09671	Superoxide dismutase [Mn], mitochondrial OS=Mus musculus OX=10090 GN=Sod2 PE=1 SV=3	165.642	82	1242	13	24.6	4373.33	13	Sod2	1.058	1.102	1.174	0.999721	0.399051	0.0790709	2950000000	2580000000	2590000000	3080000000	2880000000	3100000000	2340000000	2960000000	3000000000	3200000000	3100000000	2950000000	3280000000	3380000000	3200000000	3140000000	1700000000	1420000000	1910000000	1510000000	1180000000	1890000000	826000000	1820000000	2490000000	2640000000	1950000000	1440000000	2420000000	3380000000
107	FALSE	High	Master Protein	Q924L1	LETM1 domain-containing protein 1 OS=Mus musculus OX=10090 GN=Letmd1 PE=1 SV=1	13.573	10	17	3	41.7	51.77	3	Letmd1	0.952	2.484	2.109	0.993903	1.30479e-06	1.0702e-05	1330000	1520000	1590000	1120000	1490000	1590000	1240000	1130000	4000000	3490000	3410000	3580000	3120000	3550000	2660000	2880000	769000	658000	872000	551000	562000	968000	180000	318000	3320000	2870000	2150000	1740000	2300000	3550000
263	FALSE	High	Master Protein	P48772	Cytochrome c oxidase subunit 8B, mitochondrial OS=Mus musculus OX=10090 GN=Cox8b PE=1 SV=1	25.671	50	30	2	7.3	149.42	2	Cox8b	0.657	0.133	0.469	0.77785	0.00147116	0.20051	9900000	11300000	15400000	10700000	9510000	21700000	3230000	5450000	1940000	2480000	1100000	696000	3350000	8300000	7880000	2280000	5700000	6200000	11300000	5230000	3900000	13200000	1140000	3340000	1540000	2050000	697000	326000	2250000	8300000
464	FALSE	High	Master Protein	P56501	Mitochondrial uncoupling protein 3 OS=Mus musculus OX=10090 GN=Ucp3 PE=1 SV=1	46.651	36	212	9	33.9	641.94	9	Ucp3	1.208	1.378	1.709	0.468966	0.134805	0.00255661	36600000	39400000	38000000	51200000	48600000	41900000	53200000	45000000	41200000	55400000	57800000	51200000	53700000	65100000	67600000	67100000	21000000	21700000	27900000	25000000	19900000	25600000	18700000	27400000	34200000	45700000	36500000	24900000	39500000	65100000
651	FALSE	High	Master Protein	Q8VE38	Oxidoreductase NAD-binding domain-containing protein 1 OS=Mus musculus OX=10090 GN=Oxnad1 PE=1 SV=2	91.458	41	259	11	34.7	802.41	11	Oxnad1	0.954	1.069	1.236	0.907644	0.816316	0.0950259	54900000	43100000	47900000	55800000	44600000	55900000	37200000	53600000	55600000	58900000	54000000	49000000	62700000	71700000	56100000	64100000	31600000	23700000	35400000	27200000	18100000	34100000	13000000	32600000	45800000	48300000	33800000	23800000	46200000	71700000
571	FALSE	High	Master Protein	Q8BP40	Lysophosphatidic acid phosphatase type 6 OS=Mus musculus OX=10090 GN=Acp6 PE=1 SV=1	38.007	33	58	10	47.6	163.64	10	Acp6	1.209	1.127	1.057	0.583807	0.53176	0.999512	29600000	26100000	23400000	26100000	30000000	35300000	21600000	33200000	29200000	31300000	29000000	29600000	28100000	27700000	22900000	27500000	16800000	13800000	16900000	12300000	11900000	21300000	7440000	19900000	24200000	25700000	18000000	14300000	20500000	27500000
147	FALSE	High	Master Protein	P03930	ATP synthase protein 8 OS=Mus musculus OX=10090 GN=Mtatp8 PE=1 SV=1	10.952	34	126	2	7.8	379.53	2	Mtatp8	1.136	0.581	0.498	0.557329	1.33497e-05	9.06314e-07	154000000	150000000	154000000	163000000	193000000	178000000	142000000	172000000	98100000	92400000	86500000	75800000	77200000	76100000	79500000	66000000	88600000	82700000	114000000	80100000	79300000	108000000	50000000	105000000	81500000	76100000	54600000	36900000	56900000	76100000
568	FALSE	High	Master Protein	Q8CEI1	BolA-like protein 3 OS=Mus musculus OX=10090 GN=Bola3 PE=1 SV=1	53.579	42	71	5	12.2	248.45	5	Bola3	0.755	1.332	1.735	0.410637	0.528797	0.0733477	27900000	17700000	24300000	36100000	16400000	28900000	9840000	23500000	31700000	29700000	39600000	37800000	42400000	37900000	48100000	58200000	16100000	9560000	17800000	17500000	6620000	17700000	3020000	13900000	25900000	24500000	25000000	18100000	31200000	37500000
256	FALSE	High	Master Protein	Q8K199	COX assembly mitochondrial protein 2 homolog OS=Mus musculus OX=10090 GN=Cmc2 PE=3 SV=1	6.942	14	9	2	9.4	22	2	Cmc2	0.984	1.669	2.254	0.925389	0.00118961	5.59553e-05	1280000	1120000	885000	1200000	1080000	1210000	972000	1610000	1920000	1930000	1950000	2390000	2130000	2820000	3090000	2440000	738000	619000	307000	456000	443000	738000	343000	987000	1590000	1590000	1230000	1160000	1570000	2820000
408	FALSE	High	Master Protein	Q9DCS3	Enoyl-[acyl-carrier-protein] reductase, mitochondrial OS=Mus musculus OX=10090 GN=Mecr PE=1 SV=2	109.689	55	194	12	40.3	670.37	12	Mecr	1.043	1.694	1.467	0.933493	0.0591099	0.239772	56700000	44600000	43500000	62300000	44000000	62600000	37800000	98000000	73000000	89600000	83900000	86500000	74600000	77200000	73000000	63000000	32600000	24500000	32000000	30300000	17600000	38200000	13100000	60100000	60600000	73800000	53000000	42100000	54800000	77200000
138	FALSE	High	Master Protein	Q9DC71	28S ribosomal protein S15, mitochondrial OS=Mus musculus OX=10090 GN=Mrps15 PE=1 SV=2	23.006	28	35	7	29.4	84.8	7	Mrps15	1.041	0.336	0.441	0.95285	9.49413e-06	8.70583e-05	11900000	12200000	12600000	13800000	11700000	14300000	7710000	15100000	4540000	4330000	3850000	4020000	4040000	5540000	5410000	6020000	6610000	6680000	9310000	6800000	4630000	8730000	2650000	9240000	3490000	3270000	2380000	1830000	2640000	5150000
288	FALSE	High	Master Protein	Q9CXT8	Mitochondrial-processing peptidase subunit beta OS=Mus musculus OX=10090 GN=Pmpcb PE=1 SV=1	119.616	54	300	20	54.6	853.61	21	Pmpcb	1.125	1.55	1.414	0.78133	0.00363794	0.0455703	90100000	110000000	82000000	75400000	107000000	87500000	113000000	81600000	139000000	137000000	125000000	130000000	121000000	125000000	98900000	122000000	51500000	59900000	59700000	36200000	43300000	52800000	39200000	49600000	115000000	112000000	78200000	63000000	88800000	125000000
736	FALSE	High	Master Protein	Q61586	Glycerol-3-phosphate acyltransferase 1, mitochondrial OS=Mus musculus OX=10090 GN=Gpam PE=1 SV=2	66.956	22	152	13	93.6	435.68	13	Gpam	0.989	0.962	1.092	0.801461	0.99454	0.38771	16000000	14200000	18100000	17500000	16600000	16500000	20200000	16500000	14600000	17900000	16900000	15300000	17300000	19100000	17600000	19000000	8800000	7310000	13400000	8160000	6310000	10000000	6840000	9620000	12000000	14600000	10600000	7240000	12800000	19100000
84	FALSE	High	Master Protein	O35972	39S ribosomal protein L23, mitochondrial OS=Mus musculus OX=10090 GN=Mrpl23 PE=1 SV=1	21.021	45	42	4	17.1	133.32	4	Mrpl23	0.871	0.4	0.323	0.515102	3.86602e-07	6.91938e-08	11300000	10200000	12900000	12000000	8740000	10800000	9570000	12700000	4560000	4760000	4760000	4130000	4560000	3910000	3560000	3620000	6440000	5470000	9540000	5900000	3460000	6420000	3230000	7760000	3680000	3920000	3010000	2010000	3060000	3770000
290	FALSE	High	Master Protein	Q9CQB7	LYR motif-containing protein 1 OS=Mus musculus OX=10090 GN=Lyrm1 PE=1 SV=1	5.405	15	7	2	14.2	15.64	2	Lyrm1	0.845	1.827	1.324	0.978142	0.00393431	0.100657	1960000	1880000	1590000	1280000	1290000	1660000	1270000	2220000	2920000	3650000	3420000	2450000	2840000	2390000	2200000	2100000	1130000	1040000	1170000	628000	530000	1010000	346000	1360000	2430000	3010000	2160000	1190000	2100000	2390000
136	FALSE	High	Master Protein	Q66GT5	Phosphatidylglycerophosphatase and protein-tyrosine phosphatase 1 OS=Mus musculus OX=10090 GN=Ptpmt1 PE=1 SV=1	17.747	24	54	4	21.9	129.37	4	Ptpmt1	0.959	1.53	1.353	0.978585	8.28691e-06	0.000289063	6490000	5730000	6750000	6210000	5860000	6610000	5890000	6290000	10100000	11200000	8830000	9290000	8550000	9060000	8130000	8620000	3740000	3080000	4980000	3050000	2280000	4030000	1980000	3860000	8420000	9250000	5580000	4520000	6300000	9060000
377	FALSE	High	Master Protein	Q9CRD0	OCIA domain-containing protein 1 OS=Mus musculus OX=10090 GN=Ociad1 PE=1 SV=1	111.304	67	248	14	27.6	830.98	14	Ociad1	1.032	1.37	1.57	0.97417	0.0312837	0.00191008	77600000	68200000	66500000	63800000	71700000	79900000	50100000	67400000	89000000	95700000	103000000	81200000	112000000	115000000	98700000	100000000	44500000	37300000	49100000	31000000	29100000	48800000	17300000	41300000	73800000	78100000	64900000	39300000	82400000	114000000
654	FALSE	High	Master Protein	Q4VAE3	Transmembrane protein 65 OS=Mus musculus OX=10090 GN=Tmem65 PE=1 SV=1	51.084	30	270	8	24.9	737.74	8	Tmem65	0.952	0.932	0.784	0.852557	0.828353	0.01087	137000000	147000000	142000000	153000000	150000000	126000000	141000000	135000000	130000000	116000000	139000000	168000000	110000000	116000000	115000000	112000000	79200000	81000000	105000000	75000000	61700000	76700000	49500000	82700000	108000000	95400000	87800000	81700000	80900000	116000000
247	FALSE	High	Master Protein	Q9CR59	Growth arrest and DNA damage-inducible proteins-interacting protein 1 OS=Mus musculus OX=10090 GN=Gadd45gip1 PE=1 SV=1	7.896	12	6	2	25.8	14.43	2	Gadd45gip1	0.756	0.074	0.208	0.517659	0.000794541	0.0208666	5650000	5880000	5230000	5760000	650000	5880000	3340000	5580000	1190000	595000	187000	300000	1170000	1290000	1200000	819000	3260000	3240000	3860000	2830000	229000	3590000	1180000	3420000	939000				689000	1140000
403	FALSE	High	Master Protein	Q3TQB2	FAD-dependent oxidoreductase domain-containing protein 1 OS=Mus musculus OX=10090 GN=Foxred1 PE=1 SV=1	14.79	11	16	3	54.1	41.42	3	Foxred1	0.935	1.505	1.367	0.78833	0.054351	0.279575	2920000	3310000	2870000	3010000	1790000	3380000	2270000	3720000	4370000	4580000	4230000	4550000	4160000	3940000	3240000	4240000	1680000	1820000	2120000	1480000	734000	2060000	801000	2280000	3630000	3770000	2670000	2210000	3070000	3940000
385	FALSE	High	Master Protein	Q99JT1	Glutamyl-tRNA(Gln) amidotransferase subunit B, mitochondrial OS=Mus musculus OX=10090 GN=Gatb PE=1 SV=1	32.538	14	59	5	62.1	184.9	5	Gatb	1.122	1.471	1.13	0.810422	0.036409	0.98402	7830000	6390000	6630000	6750000	8090000	7790000	7240000	7060000	10900000	11100000	8850000	7550000	7920000	8370000	7210000	5410000	4420000	3150000	4540000	2890000	3140000	4510000	2360000	3920000	9080000	9170000	5420000	3500000	5840000	8370000
607	FALSE	High	Master Protein	Q8BKY8	Transcription termination factor 2, mitochondrial OS=Mus musculus OX=10090 GN=Mterf2 PE=1 SV=1	44.955	29	69	9	43.4	186.18	9	Mterf2	0.983	0.83	0.969	0.89489	0.664404	0.932382	22700000	23400000	23700000	15600000	24500000	26500000	19400000	21000000	19800000	20900000	15800000	18600000	25800000	23100000	19600000	21600000	12800000	12900000	17500000	7370000	9940000	15900000	6620000	12600000	16200000	17100000	9890000	9010000	19000000	22900000
146	FALSE	High	Master Protein	O35129	Prohibitin-2 OS=Mus musculus OX=10090 GN=Phb2 PE=1 SV=1	151.942	64	968	19	33.3	3041.87	19	Phb2	1.038	1.667	1.393	0.994835	1.28924e-05	0.000412156	1120000000	1110000000	1130000000	1240000000	1070000000	1210000000	1140000000	1260000000	1850000000	1990000000	1920000000	1550000000	1650000000	1700000000	1500000000	1490000000	648000000	609000000	837000000	610000000	439000000	736000000	402000000	770000000	1530000000	1640000000	1210000000	755000000	1220000000	1700000000
207	FALSE	High	Master Protein	P16332	Methylmalonyl-CoA mutase, mitochondrial OS=Mus musculus OX=10090 GN=Mmut PE=1 SV=2	161.167	49	442	24	82.8	1368.34	24	Mmut	0.932	0.643	0.733	0.848367	0.000194217	0.00563035	216000000	181000000	209000000	177000000	182000000	213000000	164000000	182000000	140000000	125000000	126000000	113000000	134000000	163000000	152000000	134000000	124000000	99400000	154000000	86600000	74200000	130000000	57900000	111000000	116000000	102000000	79100000	54700000	98700000	163000000
195	FALSE	High	Master Protein	Q8CI78	Required for meiotic nuclear division protein 1 homolog OS=Mus musculus OX=10090 GN=Rmnd1 PE=1 SV=1	46.853	25	62	10	51.8	166.63	10	Rmnd1	0.797	2.168	2.475	0.191595	0.000133423	1.87575e-05	10000000	6720000	12100000	7890000	6210000	7740000	6620000	7600000	22000000	20500000	15900000	18200000	24500000	22600000	21500000	21300000	5510000	3520000	8740000	3310000	2170000	4610000	2080000	4580000	18300000	16900000	9930000	8830000	18100000	22600000
3	FALSE	High	Master Protein	Q6PB66	Leucine-rich PPR motif-containing protein, mitochondrial OS=Mus musculus OX=10090 GN=Lrpprc PE=1 SV=2	412.675	59	1090	68	156.5	3368.7	68	Lrpprc	1.114	0.36	0.342	0.0508179	7.41163e-12	3.14704e-12	1010000000	1040000000	943000000	969000000	1100000000	1100000000	1050000000	1160000000	353000000	354000000	361000000	358000000	288000000	339000000	339000000	344000000	581000000	575000000	696000000	475000000	451000000	673000000	371000000	714000000	290000000	290000000	227000000	173000000	211000000	337000000
179	FALSE	High	Master Protein	Q8R3K3	Pentatricopeptide repeat-containing protein 2, mitochondrial OS=Mus musculus OX=10090 GN=Ptcd2 PE=1 SV=1	7.276	5	9	2	43.8	24.91	2	Ptcd2	1.148	0.346	0.426	0.890998	8.32184e-05	0.00304015	3710000	2960000	3320000	2520000	3980000	3630000	3570000	2940000	1170000	1200000	1000000	474000	1640000	1200000	1340000	1330000	2140000	1630000	2450000	1240000	1630000	2210000	1260000	1810000	777000	785000	533000		1090000	781000
605	FALSE	High	Master Protein	Q9CZD5	Translation initiation factor IF-3, mitochondrial OS=Mus musculus OX=10090 GN=Mtif3 PE=1 SV=1	15.938	13	8	2	31.7	29.36	2	Mtif3	0.795	0.853	1.09	0.916136	0.658094	0.780813	2180000	1250000	2130000	1910000	1350000	2040000	1630000	1580000	1720000	889000	1710000	1850000	1680000	2680000	2190000	2210000	1260000	485000	1570000	938000	552000	1240000	508000	852000	1060000	428000	1080000	900000	890000	2680000
588	FALSE	High	Master Protein	Q9Z2Y8	Pyridoxal phosphate homeostasis protein OS=Mus musculus OX=10090 GN=Plpbp PE=1 SV=1	63.865	52	161	11	30	557.1	11	Plpbp	1.066	1.127	1.261	0.881832	0.573059	0.189036	503000000	363000000	322000000	425000000	563000000	432000000	406000000	343000000	497000000	443000000	443000000	442000000	535000000	488000000	468000000	503000000	290000000	200000000	237000000	209000000	231000000	264000000	143000000	210000000	413000000	364000000	280000000	215000000	394000000	488000000
493	FALSE	High	Master Protein	P47934	Carnitine O-acetyltransferase OS=Mus musculus OX=10090 GN=Crat PE=1 SV=3	299.628	68	1345	36	70.8	4130.67	36	Crat	1.085	1.058	1.01	0.0283583	0.187511	1	1280000000	1210000000	1230000000	1330000000	1410000000	1340000000	1390000000	1340000000	1330000000	1330000000	1340000000	1330000000	1240000000	1190000000	1330000000	1300000000	740000000	668000000	907000000	651000000	576000000	815000000	489000000	822000000	1100000000	1090000000	845000000	646000000	915000000	1190000000
485	FALSE	High	Master Protein	P50544	Very long-chain specific acyl-CoA dehydrogenase, mitochondrial OS=Mus musculus OX=10090 GN=Acadvl PE=1 SV=3	551.622	81	4827	50	70.8	16512.9	50	Acadvl	1.039	1.095	1.211	0.947662	0.17306	0.00406894	5900000000	5500000000	5690000000	5790000000	5710000000	6230000000	5280000000	6270000000	6890000000	6410000000	6170000000	5830000000	7280000000	7350000000	6600000000	6640000000	3400000000	3030000000	4200000000	2840000000	2340000000	3800000000	1860000000	3850000000	5720000000	5280000000	3900000000	2830000000	5370000000	7350000000
627	FALSE	High	Master Protein	Q9CQ62	2,4-dienoyl-CoA reductase [(3E)-enoyl-CoA-producing], mitochondrial OS=Mus musculus OX=10090 GN=Decr1 PE=1 SV=1	226.844	58	1473	15	36.2	5449.41	15	Decr1	1.022	1.124	1.206	0.992053	0.740056	0.0426362	1560000000	1520000000	1640000000	1890000000	1610000000	1600000000	1660000000	1830000000	1710000000	1880000000	1880000000	1520000000	1930000000	2120000000	1920000000	1880000000	898000000	838000000	1210000000	925000000	659000000	974000000	584000000	1130000000	1420000000	1550000000	1190000000	740000000	1420000000	2120000000
495	FALSE	High	Master Protein	P85094	Isochorismatase domain-containing protein 2A OS=Mus musculus OX=10090 GN=Isoc2a PE=1 SV=1	66.011	82	133	9	22.4	524.63	9	Isoc2a	0.725	1.178	1.41	0.135662	0.191509	0.0142099	86200000	70600000	108000000	102000000	66000000	88100000	67200000	68500000	103000000	111000000	123000000	110000000	137000000	145000000	127000000	110000000	49600000	38700000	79700000	49600000	26900000	53700000	23600000	42000000	85300000	91200000	77400000	53300000	101000000	145000000
693	FALSE	High	Master Protein	P54869	Hydroxymethylglutaryl-CoA synthase, mitochondrial OS=Mus musculus OX=10090 GN=Hmgcs2 PE=1 SV=2	3.725	2	6	1	56.8	14.91	1	Hmgcs2	0.832	1.221	0.621	0.61163	0.935834	0.236567	882000	1460000	1150000	815000	808000	868000	945000	627000	1340000	753000	1740000	1130000	506000	1100000	771000	504000	508000	802000	848000	400000	331000	530000	333000	385000	1110000	620000	1100000	548000	373000	1100000
563	FALSE	High	Master Protein	Q80ZM8	Cardiolipin synthase (CMP-forming) OS=Mus musculus OX=10090 GN=Crls1 PE=1 SV=1	8.182	7	3	1	32.5	11.84	1	Crls1	1.643	1.778	1.272	0.454093	0.489654	0.906441	110000	602000	171000	397000	601000	305000	1320000	221000	517000	587000	382000	415000	306000	360000	268000	453000		332000	126000		247000		467000	135000	429000	483000	241000	202000	225000	360000
223	FALSE	High	Master Protein	Q3URS9	Mitochondrial potassium channel OS=Mus musculus OX=10090 GN=Ccdc51 PE=1 SV=1	63.139	25	110	9	45.1	352.79	9	Ccdc51	0.879	1.577	1.884	0.609537	0.000345202	1.36772e-05	17900000	18000000	14700000	17800000	16600000	16400000	13800000	15000000	31500000	32200000	25200000	22700000	35700000	35400000	32000000	30600000	10300000	9560000	10400000	8490000	6530000	9610000	4530000	8620000	25700000	26300000	15800000	10500000	26300000	34900000
624	FALSE	High	Master Protein	Q9CQ92	Mitochondrial fission 1 protein OS=Mus musculus OX=10090 GN=Fis1 PE=1 SV=1	51.527	50	126	8	17	395.12	8	Fis1	1.029	1.194	1.529	0.99948	0.730778	0.062658	30900000	36000000	35000000	43100000	25900000	45900000	37900000	35200000	43800000	48600000	41100000	32500000	56900000	57700000	51700000	41500000	17400000	19500000	25600000	21000000	10500000	27700000	13300000	21000000	35600000	40000000	25500000	15600000	41800000	57700000
140	FALSE	High	Master Protein	Q59J78	NADH dehydrogenase [ubiquinone] 1 alpha subcomplex assembly factor 2 OS=Mus musculus OX=10090 GN=Ndufaf2 PE=1 SV=1	64.871	70	181	12	19.6	540.77	12	Ndufaf2	1.007	1.693	1.846	0.996126	9.86995e-06	1.6252e-06	38600000	36200000	38300000	44500000	35900000	43000000	35100000	41800000	67300000	64900000	65400000	59700000	68900000	73200000	64300000	75800000	22200000	19700000	28100000	21700000	14400000	26200000	12000000	25300000	55900000	53500000	41300000	28800000	50800000	73200000
20	FALSE	High	Master Protein	Q9D1I6	39S ribosomal protein L14, mitochondrial OS=Mus musculus OX=10090 GN=Mrpl14 PE=1 SV=1	27.047	37	26	4	15.9	81.41	4	Mrpl14	1.058	0.199	0.231	0.794325	8.88601e-10	2.76471e-09	10800000	15200000	12800000	14000000	12500000	14500000	15700000	13900000	2870000	2690000	2630000	2590000	2740000	3680000	2870000	3360000	6010000	8370000	9460000	6880000	5140000	8870000	5550000	8500000	2120000	1710000	1610000	1260000	1860000	3300000
2	FALSE	High	Master Protein	Q9DB77	Cytochrome b-c1 complex subunit 2, mitochondrial OS=Mus musculus OX=10090 GN=Uqcrc2 PE=1 SV=1	315.835	71	1990	27	48.2	6639.85	27	Uqcrc2	1.091	0.347	0.329	0.215439	3.84881e-12	2.27818e-12	8310000000	7770000000	7860000000	7700000000	8990000000	9000000000	8020000000	8100000000	2930000000	2760000000	2660000000	2670000000	2380000000	2530000000	2610000000	2720000000	4790000000	4280000000	5800000000	3780000000	3680000000	5490000000	2830000000	4970000000	2430000000	2270000000	1680000000	1300000000	1760000000	2530000000
741	FALSE	High	Master Protein	Q8CG76	Aflatoxin B1 aldehyde reductase member 2 OS=Mus musculus OX=10090 GN=Akr7a2 PE=1 SV=3	102.33	38	215	11	40.6	681.95	11	Akr7a2	1.221	0.973	1.1	0.207789	0.99672	0.481629	111000000	82600000	93200000	112000000	138000000	99900000	135000000	114000000	79600000	99000000	99000000	114000000	113000000	108000000	111000000	124000000	64000000	45500000	68800000	55000000	56300000	61000000	47800000	69800000	65900000	81500000	62300000	55500000	83100000	108000000
643	FALSE	High	Master Protein	Q9D173	Mitochondrial import receptor subunit TOM7 homolog OS=Mus musculus OX=10090 GN=Tomm7 PE=3 SV=1	6.528	25	3	1	6.2	9.1	1	Tomm7	0.448	0.669	3.055	0.56533	0.800644	0.219839	434000	355000	237000	124000	213000	231000	51000	79700	216000	362000	175000	39000	330000	1900000	2260000	415000														1900000
456	FALSE	High	Master Protein	Q8VDT9	39S ribosomal protein L50, mitochondrial OS=Mus musculus OX=10090 GN=Mrpl50 PE=1 SV=2	4.534	11	1	1	18.2	2.95	1	Mrpl50	1.063	0.279	0.026	0.999997	0.120204	0.00116888	6150000	4690000	5420000	4500000	6010000	5790000	4960000	4310000	2180000	129000	2370000	910000	143000	124000	18600	746000	3540000	2580000	4000000	2210000	2460000	3530000	1750000	2640000	1810000		1500000	442000
534	FALSE	High	Master Protein	Q9CQF8	Ribosomal protein 63, mitochondrial OS=Mus musculus OX=10090 GN=Mrpl57 PE=1 SV=1	3.352	13	1	1	11.9	2.55	1	Mrpl57	1.036	0.342	0.115	0.999286	0.362778	0.00795534	1120000	998000	837000	379000	1220000	735000	391000	1310000	461000	402000	234000	243000	41300	266000	281000	28400	647000	550000	618000		501000	448000		804000
216	FALSE	High	Master Protein	O88441	Metaxin-2 OS=Mus musculus OX=10090 GN=Mtx2 PE=1 SV=1	100.174	67	347	13	29.7	1225.44	13	Mtx2	0.98	1.402	1.256	0.981802	0.000254823	0.00492406	232000000	190000000	215000000	223000000	207000000	222000000	183000000	230000000	314000000	291000000	301000000	343000000	287000000	258000000	264000000	309000000	134000000	105000000	159000000	109000000	84900000	135000000	64600000	140000000	260000000	240000000	190000000	167000000	211000000	258000000
582	FALSE	High	Master Protein	O55028	[3-methyl-2-oxobutanoate dehydrogenase [lipoamide]] kinase, mitochondrial OS=Mus musculus OX=10090 GN=Bckdk PE=1 SV=1	109.324	55	144	13	46.6	468.96	13	Bckdk	1.085	1.13	1.264	0.99978	0.554882	0.113433	38200000	29600000	32900000	31200000	34400000	38600000	25500000	35100000	36200000	40700000	36200000	33500000	41600000	40400000	37800000	40500000	21800000	15900000	23900000	15000000	13700000	23000000	8480000	20800000	29000000	33000000	22200000	15900000	30600000	39800000
185	FALSE	High	Master Protein	Q9JLT4	Thioredoxin reductase 2, mitochondrial OS=Mus musculus OX=10090 GN=Txnrd2 PE=1 SV=4	124.689	44	280	15	56.6	928.98	15	Txnrd2	1.153	1.33	1.239	0.00876999	9.0838e-05	0.000765646	100000000	104000000	92100000	102000000	133000000	108000000	120000000	114000000	138000000	140000000	132000000	127000000	133000000	120000000	128000000	123000000	57900000	57500000	67900000	50100000	54500000	65700000	42100000	69900000	115000000	115000000	82900000	61800000	97900000	120000000
457	FALSE	High	Master Protein	Q9CPQ3	Mitochondrial import receptor subunit TOM22 homolog OS=Mus musculus OX=10090 GN=Tomm22 PE=1 SV=3	42.295	51	99	5	15.5	368.86	5	Tomm22	0.852	1.389	1.58	0.458365	0.124537	0.0124794	16200000	10900000	12700000	16600000	11200000	14100000	7940000	13300000	19400000	15200000	20500000	22300000	25200000	21500000	21200000	23800000	9210000	5690000	8850000	7910000	4340000	8430000	2470000	8130000	15700000	12400000	12900000	10700000	18500000	21500000
163	FALSE	High	Master Protein	Q9DCN2	NADH-cytochrome b5 reductase 3 OS=Mus musculus OX=10090 GN=Cyb5r3 PE=1 SV=3	89.638	63	205	13	34.1	684.8	13	Cyb5r3	0.904	1.752	1.459	0.881747	3.11397e-05	0.000863406	44600000	43700000	44500000	35900000	37400000	44000000	34700000	42400000	70300000	97400000	76000000	78500000	62900000	65800000	58800000	77700000	25600000	23600000	32600000	17400000	15300000	26700000	12000000	25900000	58300000	80300000	48000000	38200000	46300000	65800000
658	FALSE	High	Master Protein	P41216	Long-chain-fatty-acid--CoA ligase 1 OS=Mus musculus OX=10090 GN=Acsl1 PE=1 SV=2	406.446	74	2332	47	77.9	7578.69	48	Acsl1	1.154	0.956	1.187	0.641745	0.83577	0.43291	2800000000	2960000000	2740000000	3370000000	2930000000	3190000000	3660000000	3450000000	2960000000	3090000000	2550000000	2410000000	3850000000	4130000000	3030000000	2810000000	1610000000	1630000000	2020000000	1650000000	1200000000	1950000000	1290000000	2120000000	2460000000	2540000000	1610000000	1170000000	2840000000	4130000000
153	FALSE	High	Master Protein	Q3ULF4	Paraplegin OS=Mus musculus OX=10090 GN=Spg7 PE=1 SV=1	113.756	36	153	21	85.9	468.44	21	Spg7	0.921	2.407	2.086	0.994441	1.96067e-05	0.00013307	28800000	21900000	25100000	27600000	20700000	28400000	20000000	33200000	69400000	67600000	59300000	57900000	61900000	58700000	45700000	51300000	16100000	11500000	17400000	12700000	7580000	16300000	6710000	19300000	57500000	55200000	37000000	27800000	45400000	58400000
516	FALSE	High	Master Protein	Q8R086	Sulfite oxidase, mitochondrial OS=Mus musculus OX=10090 GN=Suox PE=1 SV=2	109.237	46	205	15	60.7	689.84	15	Suox	1.015	0.902	1.043	0.999998	0.280144	0.998714	46700000	45100000	45800000	54700000	45000000	49000000	56300000	42800000	39200000	43700000	46100000	39800000	41600000	52400000	48500000	48000000	26400000	23800000	32700000	26300000	18200000	29300000	19700000	25300000	31600000	35600000	28900000	18700000	30100000	51600000
194	FALSE	High	Master Protein	Q811I0	ATP synthase mitochondrial F1 complex assembly factor 1 OS=Mus musculus OX=10090 GN=Atpaf1 PE=1 SV=1	79.302	41	94	14	36.3	274.68	14	Atpaf1	0.896	1.713	1.485	0.805051	0.000131356	0.00140813	29600000	19000000	27700000	25000000	24500000	23200000	20800000	24000000	46600000	44700000	43100000	45500000	43200000	45100000	35400000	34200000	16900000	10200000	20300000	12000000	9810000	13900000	7100000	14200000	38300000	36600000	26900000	22100000	31700000	45000000
145	FALSE	High	Master Protein	Q99L13	3-hydroxyisobutyrate dehydrogenase, mitochondrial OS=Mus musculus OX=10090 GN=Hibadh PE=1 SV=1	220.117	69	892	19	35.4	3262.25	19	Hibadh	0.993	1.891	2.191	0.982981	1.20781e-05	1.39883e-06	281000000	316000000	322000000	396000000	296000000	308000000	342000000	326000000	605000000	726000000	602000000	537000000	687000000	782000000	657000000	712000000	162000000	174000000	237000000	194000000	121000000	188000000	120000000	200000000	502000000	598000000	380000000	261000000	506000000	782000000
344	FALSE	High	Master Protein	Q9R257	Heme-binding protein 1 OS=Mus musculus OX=10090 GN=Hebp1 PE=1 SV=2	28.846	34	22	5	21.1	72.86	5	Hebp1	1.048	1.601	1.314	0.945727	0.0147612	0.263309	4340000	2250000	3140000	3340000	3460000	3330000	4120000	2930000	5360000	5020000	6270000	4730000	4860000	5180000	3730000	3240000	2230000	994000	1950000	1120000	1100000	1650000	1180000	1220000	4440000	3820000	3820000	2020000	3560000	4740000
72	FALSE	High	Master Protein	Q9DCU6	39S ribosomal protein L4, mitochondrial OS=Mus musculus OX=10090 GN=Mrpl4 PE=1 SV=1	33.562	33	44	6	33.1	125.63	6	Mrpl4	0.986	0.289	0.357	0.996016	2.04997e-07	3.26389e-06	19200000	19700000	18900000	20300000	17900000	18600000	19900000	20100000	6860000	6590000	4420000	4800000	6400000	6960000	6950000	9530000	11100000	10900000	13900000	9970000	7340000	11300000	7010000	12400000	5350000	5430000	2770000	2300000	4720000	6960000
205	FALSE	High	Master Protein	P63030	Mitochondrial pyruvate carrier 1 OS=Mus musculus OX=10090 GN=Mpc1 PE=1 SV=1	82.698	74	226	8	12.4	727.17	8	Mpc1	1.072	1.461	1.681	0.868689	0.000176421	9.66051e-06	381000000	358000000	367000000	423000000	383000000	420000000	372000000	424000000	523000000	531000000	563000000	603000000	690000000	566000000	574000000	702000000	220000000	196000000	271000000	207000000	157000000	256000000	131000000	260000000	434000000	438000000	355000000	293000000	508000000	566000000
443	FALSE	High	Master Protein	P48410	ATP-binding cassette sub-family D member 1 OS=Mus musculus OX=10090 GN=Abcd1 PE=1 SV=1	23.965	9	50	5	81.8	159.18	5	Abcd1	0.823	0.578	0.757	0.994394	0.100164	0.745938	4170000	6250000	8090000	7670000	4730000	6390000	8860000	5080000	4250000	3540000	3780000	4740000	4760000	7100000	5770000	4080000	2130000	3300000	5620000	3760000	1740000	3820000	2920000	2940000	3450000	2500000	2250000	2050000	3350000	7100000
450	FALSE	High	Master Protein	Q8R0F8	Acylpyruvase FAHD1, mitochondrial OS=Mus musculus OX=10090 GN=Fahd1 PE=1 SV=2	70.247	65	211	11	25.2	653.5	11	Fahd1	0.813	1.321	1.732	0.631653	0.114597	0.00283656	77900000	71100000	66600000	81600000	57100000	82900000	62000000	59100000	99500000	121000000	97200000	80000000	119000000	153000000	97800000	140000000	44600000	38800000	48700000	40000000	22900000	50200000	21500000	36100000	82200000	99200000	61200000	38700000	87500000	153000000
339	FALSE	High	Master Protein	Q9Z2Z6	Mitochondrial carnitine/acylcarnitine carrier protein OS=Mus musculus OX=10090 GN=Slc25a20 PE=1 SV=1	135.395	76	680	20	33	1929.45	20	Slc25a20	1.074	1.173	1.279	0.472808	0.0139745	0.000447002	755000000	690000000	669000000	790000000	811000000	746000000	750000000	802000000	842000000	914000000	848000000	845000000	1080000000	946000000	902000000	883000000	435000000	379000000	493000000	387000000	332000000	455000000	264000000	492000000	699000000	752000000	535000000	411000000	797000000	945000000
520	FALSE	High	Master Protein	Q9DBL7	Bifunctional coenzyme A synthase OS=Mus musculus OX=10090 GN=Coasy PE=1 SV=2	10.316	7	5	2	62	17.26	2	Coasy	0.613	1.672	1.06	0.647994	0.296727	0.906394	1380000	886000	364000	1800000	616000	746000	517000	832000	2060000	1860000	1020000	1830000	840000	1110000	1240000	1530000	682000	244000	238000	719000	202000	455000	169000	372000	1710000	1540000	646000	892000	619000	1110000
733	FALSE	High	Master Protein	Q9DB15	39S ribosomal protein L12, mitochondrial OS=Mus musculus OX=10090 GN=Mrpl12 PE=1 SV=2	68.204	57	195	10	21.7	620.32	10	Mrpl12	0.898	1.073	1.382	0.981643	0.992727	0.37717	79300000	60500000	71100000	72500000	68000000	61200000	50900000	91200000	77800000	76200000	41300000	84200000	69600000	101000000	97300000	110000000	45100000	32800000	52300000	35000000	27500000	36600000	17400000	55800000	64200000	62100000	25600000	40800000	50900000	101000000
663	FALSE	High	Master Protein	Q9D1R1	Complex I assembly factor TMEM126B, mitochondrial OS=Mus musculus OX=10090 GN=Tmem126b PE=1 SV=1	5.588	6	1	1	25.4	3.8	1	Tmem126b	0.552	0.73	1.226	0.963168	0.842283	0.931681	1380000	1230000	1850000	204000	119000	1340000	385000	1860000	911000	994000	21600	1650000	1300000	1590000	1680000	1610000	797000	678000	1370000			820000		1140000	756000	819000		801000	957000	1590000
655	FALSE	High	Master Protein	P48962	ADP/ATP translocase 1 OS=Mus musculus OX=10090 GN=Slc25a4 PE=1 SV=4	383.155	95	11448	23	32.9	33591.9	38	Slc25a4	1.078	1.026	1.081	0.148228	0.829344	0.159488	28600000000	31700000000	29400000000	30900000000	32700000000	30100000000	35100000000	32200000000	29500000000	32600000000	31200000000	30600000000	32000000000	33300000000	31400000000	33100000000	16500000000	17500000000	21700000000	15100000000	13400000000	18400000000	12400000000	19800000000	24500000000	26900000000	19700000000	14900000000	23600000000	33300000000
324	FALSE	High	Master Protein	Q8VCM5	Mitochondrial ubiquitin ligase activator of NFKB 1 OS=Mus musculus OX=10090 GN=Mul1 PE=1 SV=2	22.871	22	20	5	39.8	63.75	5	Mul1	0.959	1.417	1.767	0.785684	0.00858343	0.000187381	3650000	3740000	3730000	3880000	3070000	3640000	3680000	3530000	5220000	5360000	6210000	4220000	5140000	6850000	6370000	7160000	1840000	1850000	2340000	1880000	1040000	2050000	1170000	1840000	4340000	4420000	3920000	1940000	3790000	6850000
765	FALSE	High	Master Protein	Q99LX0	Parkinson disease protein 7 homolog OS=Mus musculus OX=10090 GN=Park7 PE=1 SV=1	57.252	61	111	9	20	406.33	9	Park7	1.087	1.021	0.9	0.441565	0.999953	0.335404	37200000	32800000	33800000	38300000	39000000	38100000	34700000	41600000	32100000	35800000	36600000	37200000	32800000	31100000	30800000	35400000	21400000	17900000	24700000	18800000	15900000	23300000	12200000	25500000	26600000	29400000	23100000	17900000	24200000	31100000
506	FALSE	High	Master Protein	P56394	Cytochrome c oxidase copper chaperone OS=Mus musculus OX=10090 GN=Cox17 PE=1 SV=2	6.79	27	7	1	6.8	26.41	1	Cox17	0.236	4.478	1.932	0.0385287	0.250198	0.936245	360000	345000	242000	2360000	72000	281000	95800	56500	2020000	852000	1470000	1690000	555000	835000	321000	1590000				1160000					1670000	702000	928000	824000	409000	835000
744	FALSE	High	Master Protein	P31786	Acyl-CoA-binding protein OS=Mus musculus OX=10090 GN=Dbi PE=1 SV=2	13.827	30	11	2	10	37.79	2	Dbi	1.014	1.173	1.824	0.972146	0.997743	0.836496	4470000	17800000	1610000	3030000	4390000	5000000	2760000	3170000	4630000	5510000	4030000	2810000	7130000	9160000	6330000	3690000	2510000	9790000	1190000	1490000	1770000	3050000	975000	1950000	3610000	4540000	2540000	1270000	5260000	9160000
359	FALSE	High	Master Protein	Q91WM2	Haloacid dehalogenase-like hydrolase domain-containing 5 OS=Mus musculus OX=10090 GN=Hdhd5 PE=1 SV=1	50.011	33	71	9	46.3	251.78	9	Hdhd5	0.989	1.572	1.914	0.999625	0.0197498	0.00301718	10300000	14500000	14100000	16900000	15600000	9920000	12800000	18900000	22300000	23400000	22600000	20500000	29100000	26900000	20200000	27900000	5780000	7660000	10100000	7980000	6030000	5340000	3970000	11200000	18200000	18900000	14300000	9960000	20900000	26900000
552	FALSE	High	Master Protein	P32020	Sterol carrier protein 2 OS=Mus musculus OX=10090 GN=Scp2 PE=1 SV=3	118.227	43	351	22	59.1	1015.13	22	Scp2	1.294	0.586	1.063	0.599921	0.450602	0.997987	133000000	224000000	102000000	232000000	159000000	343000000	302000000	164000000	164000000	96200000	82100000	106000000	243000000	227000000	147000000	104000000	76100000	123000000	74600000	114000000	65000000	209000000	107000000	100000000	136000000	78700000	51300000	51300000	179000000	227000000
211	FALSE	High	Master Protein	Q9D2R8	28S ribosomal protein S33, mitochondrial OS=Mus musculus OX=10090 GN=Mrps33 PE=1 SV=1	7.973	10	10	1	12.5	27.09	1	Mrps33	0.582	0.251	0.394	0.194088	0.000222333	0.00448722	2330000	1390000	1720000	2460000	905000	1290000	1050000	1870000	445000	462000	543000	692000	497000	719000	862000	1190000	1340000	764000	1270000	1210000	371000	786000	371000	1150000	369000	381000	343000	337000	366000	719000
735	FALSE	High	Master Protein	Q8BFP9	[Pyruvate dehydrogenase (acetyl-transferring)] kinase isozyme 1, mitochondrial OS=Mus musculus OX=10090 GN=Pdk1 PE=1 SV=2	118.642	54	340	15	49	1059.92	16	Pdk1	0.976	1.035	0.894	0.956945	0.993789	0.304944	130000000	120000000	125000000	115000000	129000000	125000000	109000000	115000000	120000000	140000000	135000000	106000000	107000000	105000000	117000000	113000000	74800000	66300000	92300000	56400000	52900000	76000000	38100000	70300000	99400000	115000000	85200000	51700000	78900000	105000000
172	FALSE	High	Master Protein	P67778	Prohibitin 1 OS=Mus musculus OX=10090 GN=Phb1 PE=1 SV=1	134.584	77	866	17	29.8	2812	17	Phb1	0.985	1.605	1.362	0.998948	5.41645e-05	0.00161279	962000000	983000000	993000000	1040000000	927000000	1070000000	937000000	1010000000	1700000000	1680000000	1500000000	1380000000	1450000000	1550000000	1190000000	1250000000	554000000	541000000	733000000	510000000	380000000	655000000	331000000	619000000	1410000000	1380000000	944000000	670000000	1070000000	1550000000
711	FALSE	High	Master Protein	Q5HZI9	Mitochondrial nicotinamide adenine dinucleotide transporter SLC25A51 OS=Mus musculus OX=10090 GN=Slc25a51 PE=1 SV=1	37.219	34	96	9	33.7	257.76	9	Slc25a51	0.855	0.973	1.051	0.325302	0.974683	0.648072	22200000	19700000	18100000	21300000	17300000	21300000	15100000	17700000	21300000	20500000	19400000	17600000	25600000	21100000	22000000	20300000	12800000	10900000	13400000	10400000	7100000	13000000	5230000	10800000	17600000	16900000	12300000	8420000	18900000	21100000
165	FALSE	High	Master Protein	Q8BUY5	Complex I assembly factor TIMMDC1, mitochondrial OS=Mus musculus OX=10090 GN=Timmdc1 PE=1 SV=1	74.004	47	193	11	31.8	609.39	11	Timmdc1	0.82	1.52	1.686	0.112376	3.36424e-05	5.53451e-06	39300000	30300000	36700000	41600000	30300000	33300000	31900000	30400000	58600000	57000000	56200000	64000000	62100000	59000000	66100000	71000000	22400000	16100000	26500000	20300000	12000000	19400000	10900000	18200000	48300000	46600000	35100000	31000000	45500000	59000000
636	FALSE	High	Master Protein	Q91YJ5	Translation initiation factor IF-2, mitochondrial OS=Mus musculus OX=10090 GN=Mtif2 PE=1 SV=2	59.392	25	76	13	81.2	229.34	13	Mtif2	1.125	1.244	1.478	0.999964	0.774996	0.0906432	14800000	14400000	14700000	22700000	16500000	16700000	13800000	18400000	14500000	18800000	22800000	18000000	19900000	22800000	20900000	25500000	7990000	7460000	10300000	10900000	6420000	9940000	4560000	11000000	11400000	15000000	14000000	8520000	14200000	22800000
561	FALSE	High	Master Protein	P97493	Thioredoxin, mitochondrial OS=Mus musculus OX=10090 GN=Txn2 PE=1 SV=1	19.757	37	51	3	18.2	175.39	3	Txn2	0.721	1.295	1.595	0.222488	0.483836	0.220915	36500000	22300000	29300000	35300000	19500000	27600000	6840000	28100000	41600000	40900000	53100000	41700000	49300000	45100000	53400000	57900000	21000000	12300000	21600000	17300000	7980000	16900000	2310000	17000000	34500000	33700000	33500000	20300000	36300000	45100000
151	FALSE	High	Master Protein	Q8C3X2	Coiled-coil domain-containing protein 90B, mitochondrial OS=Mus musculus OX=10090 GN=Ccdc90b PE=1 SV=1	100.11	59	230	13	29.6	767.67	15	Ccdc90b	0.971	1.615	1.486	0.99532	1.54177e-05	0.000158435	50900000	50800000	49600000	46800000	48600000	56900000	42000000	48800000	77800000	94700000	84600000	75800000	79400000	78100000	69100000	71300000	29100000	27700000	36400000	22700000	19700000	34600000	14400000	29800000	64500000	78000000	53400000	36700000	58600000	78100000
436	FALSE	High	Master Protein	Q91VT4	3-oxoacyl-[acyl-carrier-protein] reductase OS=Mus musculus OX=10090 GN=Cbr4 PE=1 SV=2	88.496	58	312	12	25.4	1032.59	12	Cbr4	1.051	1.143	1.047	0.67127	0.0901918	0.850161	116000000	136000000	113000000	129000000	137000000	126000000	128000000	130000000	131000000	150000000	151000000	129000000	123000000	134000000	122000000	134000000	66700000	74400000	82700000	63300000	55900000	76800000	45000000	79400000	108000000	124000000	95100000	62500000	91000000	134000000
455	FALSE	High	Master Protein	Q9CYW4	Haloacid dehalogenase-like hydrolase domain-containing protein 3 OS=Mus musculus OX=10090 GN=Hdhd3 PE=1 SV=1	42.648	27	70	7	28	208.28	7	Hdhd3	0.969	1.257	1.66	0.999413	0.118859	0.00374295	10600000	10500000	9320000	12100000	9420000	11100000	9140000	12600000	12900000	18000000	13700000	11100000	18100000	18300000	14400000	17000000	6130000	5780000	6880000	5940000	3750000	6790000	3220000	7700000	10700000	14800000	8480000	5070000	13400000	18300000
94	FALSE	High	Master Protein	Q9D8H7	Metalloendopeptidase OMA1, mitochondrial OS=Mus musculus OX=10090 GN=Oma1 PE=1 SV=1	40.889	18	57	7	58.8	163.19	7	Oma1	1.025	1.843	1.935	0.625835	7.76873e-07	2.6273e-07	9180000	11000000	11200000	12100000	11100000	13200000	11800000	10700000	20600000	20500000	19500000	21200000	20800000	22300000	23500000	20600000	5230000	6010000	8210000	5830000	4350000	7770000	4020000	6440000	17100000	16900000	12300000	10300000	15400000	22300000
503	FALSE	High	Master Protein	Q9CR63	Cytochrome c oxidase assembly protein COX16 homolog, mitochondrial OS=Mus musculus OX=10090 GN=Cox16 PE=3 SV=1	7.952	25	21	3	12.3	46.53	3	Cox16	0.899	0.781	0.901	0.747332	0.237785	0.917578	5670000	4190000	4200000	7090000	4120000	4670000	2560000	6410000	4250000	3430000	4350000	2250000	4200000	4080000	4610000	5380000	3270000	2190000	3100000	3480000	1690000	2850000	869000	3940000	3520000	2820000	2750000	987000	3100000	4080000
734	FALSE	High	Master Protein	P35290	Ras-related protein Rab-24 OS=Mus musculus OX=10090 GN=Rab24 PE=1 SV=2	2.989	7	1	1	23.1	3.19	1	Rab24	0.276	1.375	0.449	0.812209	0.993391	0.597137	294000	2700000	3510000	389000	431000	185000	117000	4450000	340000	530000	4200000	3740000	569000	467000	454000	83500		1490000	2590000					2730000	282000	437000	2650000	1820000	420000	467000
301	FALSE	High	Master Protein	Q9CRA7	ATP synthase subunit s, mitochondrial OS=Mus musculus OX=10090 GN=Dmac2l PE=1 SV=1	26.733	27	85	6	23.3	213.6	6	Dmac2l	1.043	1.348	1.16	0.955415	0.00477067	0.151714	27900000	25400000	22500000	26500000	26800000	28900000	23400000	27300000	36900000	40100000	33200000	32900000	36300000	32700000	26200000	27700000	16100000	14000000	16600000	13000000	11000000	17600000	8270000	16700000	30600000	33000000	21000000	16000000	26800000	32700000
584	FALSE	High	Master Protein	Q60932	Voltage-dependent anion-selective channel protein 1 OS=Mus musculus OX=10090 GN=Vdac1 PE=1 SV=3	251.731	79	5050	21	32.3	19489.8	22	Vdac1	1.093	1.172	1.086	0.937655	0.562324	0.983007	5420000000	4250000000	4040000000	4140000000	4860000000	3850000000	5790000000	4330000000	4760000000	5280000000	4800000000	5040000000	4610000000	4140000000	4500000000	5080000000	3120000000	2340000000	2990000000	2030000000	1990000000	2350000000	2040000000	2660000000	3950000000	4350000000	3030000000	2450000000	3400000000	4140000000
661	FALSE	High	Master Protein	Q5IRJ6	Zinc transporter 9 OS=Mus musculus OX=10090 GN=Slc30a9 PE=1 SV=2	56.25	22	130	10	62.8	411	10	Slc30a9	1.07	1.175	0.818	0.992861	0.839279	0.720281	33600000	35100000	31300000	32600000	35300000	35600000	24600000	46000000	26500000	49700000	41800000	36200000	24400000	23200000	30100000	37100000	19400000	19300000	23100000	15800000	14300000	21500000	8510000	28100000	22000000	41000000	26200000	17500000	18000000	22700000
701	FALSE	High	Master Protein	Q3U276	Succinate dehydrogenase assembly factor 1, mitochondrial OS=Mus musculus OX=10090 GN=Sdhaf1 PE=1 SV=1	11.312	31	19	3	13.1	59.35	3	Sdhaf1	1.237	1.037	0.972	0.121098	0.957594	0.759042	4380000	3860000	3330000	4870000	5480000	4610000	6170000	4730000	4180000	4470000	4120000	4350000	4040000	3950000	2780000	4140000	2520000	2130000	2460000	2390000	2250000	2810000	2180000	2900000	3470000	3690000	2600000	2120000	2980000	3950000
161	FALSE	High	Master Protein	Q5U680	S-adenosylmethionine mitochondrial carrier protein OS=Mus musculus OX=10090 GN=Slc25a26 PE=1 SV=2	15.985	20	15	4	29	53.63	4	Slc25a26	1.301	1.802	1.908	0.0326426	2.96533e-05	5.2405e-06	2110000	1850000	1590000	1560000	2320000	2020000	2210000	2250000	3080000	3290000	3090000	2540000	3180000	3180000	3360000	3450000	1220000	1020000	1170000	607000	951000	1240000	781000	1290000	2560000	2710000	1950000	1230000	2350000	3180000
625	FALSE	High	Master Protein	P45952	Medium-chain specific acyl-CoA dehydrogenase, mitochondrial OS=Mus musculus OX=10090 GN=Acadm PE=1 SV=1	293.822	68	2436	34	46.5	7807.28	34	Acadm	1.036	0.977	1.002	0.972205	0.73728	0.992938	4490000000	4110000000	3930000000	4900000000	4530000000	4380000000	4100000000	4720000000	3970000000	4230000000	4270000000	4160000000	4380000000	4250000000	4180000000	4360000000	2590000000	2260000000	2900000000	2400000000	1860000000	2670000000	1450000000	2890000000	3290000000	3490000000	2690000000	2020000000	3230000000	4250000000
690	FALSE	High	Master Protein	P34914	Bifunctional epoxide hydrolase 2 OS=Mus musculus OX=10090 GN=Ephx2 PE=1 SV=2	189.562	69	464	26	62.5	1484.43	26	Ephx2	1.257	1.13	1.426	0.832477	0.927832	0.154646	111000000	126000000	113000000	150000000	100000000	168000000	171000000	133000000	154000000	145000000	125000000	121000000	200000000	234000000	145000000	132000000	63200000	68800000	82700000	73300000	41000000	102000000	60100000	80900000	127000000	118000000	78000000	58300000	147000000	234000000
498	FALSE	High	Master Protein	Q91WS0	CDGSH iron-sulfur domain-containing protein 1 OS=Mus musculus OX=10090 GN=Cisd1 PE=1 SV=1	114.62	83	530	11	12.1	1587.75	11	Cisd1	1.06	1.2	1.294	0.832364	0.207727	0.0082179	644000000	556000000	509000000	607000000	613000000	661000000	566000000	619000000	555000000	726000000	670000000	764000000	745000000	716000000	758000000	895000000	371000000	306000000	375000000	298000000	251000000	403000000	200000000	380000000	461000000	598000000	423000000	372000000	549000000	716000000
564	FALSE	High	Master Protein	Q9D273	Corrinoid adenosyltransferase MMAB OS=Mus musculus OX=10090 GN=Mmab PE=1 SV=1	59.319	57	139	9	26.3	420.7	9	Mmab	1.243	1.191	1.359	0.796317	0.492014	0.138601	21200000	15200000	18300000	15500000	20000000	22000000	13800000	22000000	21200000	22300000	19100000	18600000	23200000	19800000	23500000	22700000	12200000	8180000	13200000	7210000	7800000	13200000	4680000	13100000	17400000	17400000	11800000	8730000	17100000	19400000
755	FALSE	High	Master Protein	Q9D5T0	Outer mitochondrial transmembrane helix translocase OS=Mus musculus OX=10090 GN=Atad1 PE=1 SV=1	3.142	3	5	1	40.7	15.23	1	Atad1	1.917	1.085	1.513	0.83074	0.999267	0.684638	6010	139000	401000	226000	35700	282000	410000	448000	268000	245000	151000	12200	221000	273000	264000	324000				111000		172000	145000		222000	202000			163000	273000
753	FALSE	High	Master Protein	P97742	Carnitine O-palmitoyltransferase 1, liver isoform OS=Mus musculus OX=10090 GN=Cpt1a PE=1 SV=4	89.34	23	319	12	88.2	859.28	14	Cpt1a	1.724	0.891	1.174	0.0375629	0.998752	0.661586	43700000	40300000	31500000	27100000	85200000	51600000	39900000	73100000	29300000	46000000	32900000	30600000	36200000	39500000	44300000	52400000	25000000	21900000	23000000	12900000	34800000	31400000	13900000	44700000	24100000	37500000	20600000	14500000	26500000	39200000
58	FALSE	High	Master Protein	Q9CQ91	NADH dehydrogenase [ubiquinone] 1 alpha subcomplex subunit 3 OS=Mus musculus OX=10090 GN=Ndufa3 PE=1 SV=1	34.292	42	99	3	9.3	321.86	3	Ndufa3	0.987	0.277	0.327	0.943868	9.06458e-08	2.54899e-07	104000000	108000000	121000000	127000000	110000000	116000000	81500000	135000000	32100000	31000000	39400000	31200000	34400000	39400000	36100000	38600000	59400000	59300000	89200000	62400000	44800000	70500000	28700000	82500000	26300000	25200000	24800000	15100000	25300000	39200000
676	FALSE	High	Master Protein	Q8CH40	Nucleoside diphosphate-linked moiety X motif 6 OS=Mus musculus OX=10090 GN=Nudt6 PE=1 SV=1	28.082	21	35	5	35.2	101.93	5	Nudt6	1.01	1.339	0.879	0.999027	0.87961	0.765042	6040000	6900000	6210000	7910000	5880000	6540000	8690000	6690000	4590000	8950000	9200000	8580000	5200000	6360000	4650000	7250000	3480000	3590000	4450000	3800000	2200000	3990000	2770000	4100000	3710000	7380000	5810000	4050000	3840000	6360000
6	FALSE	High	Master Protein	Q3UIU2	NADH dehydrogenase [ubiquinone] 1 beta subcomplex subunit 6 OS=Mus musculus OX=10090 GN=Ndufb6 PE=1 SV=3	98.438	80	496	9	15.5	915.75	9	Ndufb6	1.004	0.259	0.298	0.997573	1.36469e-10	4.73584e-10	458000000	446000000	488000000	489000000	480000000	469000000	425000000	487000000	133000000	116000000	128000000	117000000	118000000	157000000	131000000	151000000	264000000	246000000	360000000	240000000	197000000	286000000	150000000	299000000	110000000	94900000	80600000	56500000	86900000	157000000
354	FALSE	High	Master Protein	Q9CQF0	39S ribosomal protein L11, mitochondrial OS=Mus musculus OX=10090 GN=Mrpl11 PE=1 SV=1	27.996	40	40	6	20.7	105.34	6	Mrpl11	1.384	0.387	0.144	0.850081	0.0170717	0.000639161	37000000	58700000	35000000	39600000	69200000	47000000	55900000	50200000	4400000	22600000	15800000	13900000	3490000	4630000	6610000	13900000	21300000	32300000	25900000	19400000	28400000	28700000	19600000	30800000	3640000	18300000	9800000	6340000	2400000	4580000
389	FALSE	High	Master Protein	B1AR13	CDGSH iron-sulfur domain-containing protein 3, mitochondrial OS=Mus musculus OX=10090 GN=Cisd3 PE=1 SV=1	39.94	31	110	5	15.7	320.83	5	Cisd3	1.041	1.188	1.04	0.701078	0.0405941	0.51755	40900000	40700000	32900000	44000000	43700000	41300000	45500000	39900000	45500000	47200000	54300000	49800000	41400000	38600000	43600000	51700000	23600000	22400000	24300000	21600000	17900000	25200000	16000000	24500000	37700000	38800000	34300000	24200000	30500000	38600000
342	FALSE	High	Master Protein	Q8R4N0	Citramalyl-CoA lyase, mitochondrial OS=Mus musculus OX=10090 GN=Clybl PE=1 SV=2	162.712	72	545	22	37.5	1799.63	22	Clybl	0.992	1.264	1.154	0.999267	0.0146274	0.115076	306000000	249000000	302000000	292000000	281000000	308000000	234000000	320000000	405000000	402000000	349000000	336000000	363000000	344000000	320000000	340000000	176000000	137000000	223000000	143000000	115000000	188000000	82400000	196000000	336000000	331000000	220000000	163000000	267000000	344000000
297	FALSE	High	Master Protein	Q3ULD5	Methylcrotonoyl-CoA carboxylase beta chain, mitochondrial OS=Mus musculus OX=10090 GN=Mccc2 PE=1 SV=1	251.361	69	703	29	61.3	2387.12	29	Mccc2	0.98	0.797	0.828	0.999513	0.00450253	0.0458679	300000000	260000000	290000000	304000000	278000000	300000000	258000000	313000000	229000000	218000000	242000000	244000000	235000000	244000000	272000000	245000000	172000000	142000000	214000000	149000000	113000000	182000000	90300000	191000000	189000000	178000000	152000000	118000000	173000000	243000000
97	FALSE	High	Master Protein	Q8BK30	NADH dehydrogenase [ubiquinone] flavoprotein 3, mitochondrial OS=Mus musculus OX=10090 GN=Ndufv3 PE=1 SV=1	31.983	44	73	4	11.8	245.61	4	Ndufv3	1.08	0.445	0.377	0.98139	9.54427e-07	2.22672e-07	27700000	28500000	29500000	37200000	28300000	29500000	33200000	35600000	9960000	13700000	14100000	12100000	10600000	10100000	11600000	11300000	16000000	15700000	21800000	18300000	11600000	18000000	11700000	21800000	8270000	11200000	8890000	5910000	7800000	9880000
551	FALSE	High	Master Protein	Q8JZY4	Mitochondrial ribonuclease P catalytic subunit OS=Mus musculus OX=10090 GN=Prorp PE=2 SV=1	3.052	2	1	1	66.8	2.92	1	Prorp	0.374	1.305	0.777	0.990168	0.447059	0.710392	2070	552000	610000	566000	161000	676000	272000	49100	766000	1500000	694000	397000	371000	487000	607000	388000		304000	450000	278000		412000			636000	1240000	438000	193000	273000	487000
49	FALSE	High	Master Protein	Q9CQ69	Cytochrome b-c1 complex subunit 8 OS=Mus musculus OX=10090 GN=Uqcrq PE=1 SV=3	55.878	80	357	8	9.8	891.72	8	Uqcrq	1.042	0.346	0.31	0.999909	5.02493e-08	1.55417e-08	1280000000	1310000000	1320000000	1590000000	1310000000	1430000000	1160000000	1580000000	441000000	438000000	470000000	483000000	339000000	400000000	415000000	482000000	738000000	721000000	976000000	781000000	539000000	873000000	411000000	969000000	366000000	360000000	296000000	235000000	250000000	400000000
275	FALSE	High	Master Protein	P50637	Translocator protein OS=Mus musculus OX=10090 GN=Tspo PE=1 SV=1	7.585	24	8	2	18.8	22.69	2	Tspo	0.956	1.808	1.281	0.948203	0.00229362	0.0918989	5090000	4460000	4450000	4600000	4340000	4320000	4750000	4070000	5770000	10600000	8120000	8260000	5960000	5530000	5650000	8260000	2720000	2230000	3170000	2140000	1710000	2620000	1510000	2220000	4670000	8730000	4840000	3920000	4130000	5400000
289	FALSE	High	Master Protein	Q9D6U8	Protein FAM162A OS=Mus musculus OX=10090 GN=Fam162a PE=1 SV=1	81.508	38	268	9	17.7	752.49	9	Fam162a	0.942	1.459	1.43	0.769776	0.00373115	0.0118408	218000000	174000000	179000000	213000000	178000000	224000000	136000000	191000000	280000000	305000000	290000000	281000000	284000000	277000000	248000000	283000000	126000000	96100000	132000000	105000000	72900000	137000000	48100000	117000000	232000000	252000000	183000000	137000000	209000000	277000000
622	FALSE	High	Master Protein	Q9Z0V8	Mitochondrial import inner membrane translocase subunit Tim17-A OS=Mus musculus OX=10090 GN=Timm17a PE=1 SV=1	35.939	46	40	3	18.1	196.37	3	Timm17a	0.823	1.4	2.11	0.641456	0.725245	0.0687589	4970000	5940000	4970000	10400000	4710000	4240000	4140000	6310000	5880000	6960000	8310000	11600000	8790000	15000000	7920000	18100000	2680000	3060000	3520000	4980000	1900000	2580000	1190000	3660000	4690000	5730000	5100000	5470000	6280000	15000000
164	FALSE	High	Master Protein	P48771	Cytochrome c oxidase subunit 7A2, mitochondrial OS=Mus musculus OX=10090 GN=Cox7a2 PE=1 SV=2	8.383	28	14	2	9.3	38.77	2	Cox7a2	1.202	0.369	0.313	0.282689	3.25626e-05	5.40559e-06	7440000	6490000	7610000	8680000	8300000	9860000	13500000	7740000	2330000	2710000	2840000	3390000	2220000	1810000	2490000	2840000	4290000	3570000	5620000	4260000	3400000	6020000	4760000	4750000	1880000	1990000	1630000	1460000	1290000	1590000
330	FALSE	High	Master Protein	Q9QYA2	Mitochondrial import receptor subunit TOM40 homolog OS=Mus musculus OX=10090 GN=Tomm40 PE=1 SV=3	83.027	52	154	11	37.9	562.52	11	Tomm40	1.048	1.472	1.611	0.999505	0.00954357	0.00115231	114000000	78200000	81400000	84700000	85700000	88500000	81100000	96800000	133000000	130000000	115000000	109000000	147000000	142000000	126000000	123000000	65600000	42800000	59800000	41400000	34900000	53900000	28500000	59200000	110000000	107000000	72700000	52900000	108000000	142000000
558	FALSE	High	Master Protein	Q8R0Y8	Mitochondrial coenzyme A transporter SLC25A42 OS=Mus musculus OX=10090 GN=Slc25a42 PE=1 SV=1	127.784	54	236	13	35.2	790.24	13	Slc25a42	1.138	0.861	1.133	0.827463	0.471363	0.987449	105000000	120000000	103000000	106000000	137000000	128000000	113000000	102000000	110000000	96400000	76500000	85600000	130000000	138000000	110000000	80800000	60200000	65700000	76000000	52200000	56300000	77700000	39600000	62300000	90900000	79200000	48100000	41600000	95700000	137000000
422	FALSE	High	Master Protein	Q9D0Q7	39S ribosomal protein L45, mitochondrial OS=Mus musculus OX=10090 GN=Mrpl45 PE=1 SV=1	6.532	15	7	3	35.4	20.06	3	Mrpl45	0.974	0.498	0.621	0.999967	0.0719846	0.176886	6390000	1710000	2590000	3400000	3210000	1990000	6080000	2600000	1490000	1470000	1450000	1580000	2060000	1290000	1750000	1950000	3680000	735000	1660000	1670000	1220000	1070000	2130000	1410000	887000	905000	882000	597000	1310000	1130000
541	FALSE	High	Master Protein	Q791T5	Mitochondrial carrier homolog 1 OS=Mus musculus OX=10090 GN=Mtch1 PE=1 SV=1	45.288	35	156	10	41.5	460.88	10	Mtch1	1.062	0.854	0.986	0.735241	0.392456	0.995693	64200000	54000000	44200000	49200000	68600000	55500000	54000000	53200000	40500000	47900000	39800000	54100000	52600000	48100000	49100000	55900000	36800000	29500000	32200000	24200000	27900000	33800000	18900000	32600000	33400000	39400000	25000000	26300000	38800000	47800000
645	FALSE	High	Master Protein	Q8BHE8	m-AAA protease-interacting protein 1, mitochondrial OS=Mus musculus OX=10090 GN=Maip1 PE=1 SV=1	40.728	29	76	8	33	191.9	8	Maip1	1.618	0.853	0.79	0.334603	0.803733	0.581082	55600000	101000000	48100000	64000000	139000000	54100000	204000000	66900000	52300000	54700000	49500000	49400000	53300000	47200000	39600000	47000000	32000000	55700000	35500000	31400000	57200000	33000000	72000000	41000000	43400000	45100000	31300000	24000000	39300000	47200000
362	FALSE	High	Master Protein	Q9WTQ8	Mitochondrial import inner membrane translocase subunit Tim23 OS=Mus musculus OX=10090 GN=Timm23 PE=1 SV=1	42.358	28	105	4	22	375.42	4	Timm23	0.964	1.266	1.567	0.976509	0.0223395	0.000829503	15300000	16400000	16700000	17300000	14400000	17300000	15200000	16700000	20300000	25900000	21200000	20600000	23400000	31400000	21000000	28800000	8810000	8950000	12100000	8500000	5870000	10500000	5260000	10200000	16800000	21300000	13400000	10000000	17200000	31400000
317	FALSE	High	Master Protein	Q99M04	Lipoyl synthase, mitochondrial OS=Mus musculus OX=10090 GN=Lias PE=1 SV=1	28.183	25	15	6	41.9	54.18	6	Lias	0.79	1.715	2.144	0.92482	0.00797822	0.00173977	4270000	2500000	4640000	4550000	2430000	5060000	3400000	3570000	8280000	8290000	6900000	6900000	9930000	9800000	6700000	9110000	2440000	970000	3200000	2040000	434000	3090000	923000	2040000	6870000	6830000	4190000	3130000	7320000	9800000
189	FALSE	High	Master Protein	Q99N94	39S ribosomal protein L9, mitochondrial OS=Mus musculus OX=10090 GN=Mrpl9 PE=1 SV=2	25.492	26	38	6	30.2	95.79	6	Mrpl9	1.1	0.58	0.676	0.631795	0.000109287	0.0023388	23000000	23800000	21800000	26600000	25000000	24900000	26400000	28100000	14300000	12300000	12800000	17300000	15700000	14800000	15900000	19600000	13200000	13100000	16100000	13000000	10300000	15200000	9300000	17200000	11600000	10100000	8080000	8430000	11500000	14800000
444	FALSE	High	Master Protein	P97807	Fumarate hydratase, mitochondrial OS=Mus musculus OX=10090 GN=Fh PE=1 SV=3	399.621	67	3082	28	54.3	12081.7	28	Fh	1.078	1.089	1.128	0.235921	0.101512	0.0184683	4890000000	4730000000	4800000000	4850000000	5440000000	4970000000	4670000000	5600000000	4980000000	5530000000	5280000000	5230000000	5410000000	5470000000	5490000000	5350000000	2820000000	2600000000	3540000000	2380000000	2230000000	3030000000	1650000000	3440000000	4140000000	4550000000	3340000000	2540000000	3990000000	5470000000
586	FALSE	High	Master Protein	Q06185	ATP synthase subunit e, mitochondrial OS=Mus musculus OX=10090 GN=Atp5me PE=1 SV=2	50.271	68	934	6	8.2	2630.92	6	Atp5me	1.106	0.899	0.989	0.456756	0.571317	0.99998	1150000000	998000000	1060000000	1120000000	1200000000	1270000000	1010000000	1210000000	1130000000	998000000	966000000	952000000	1080000000	1090000000	1140000000	1020000000	660000000	549000000	784000000	552000000	494000000	775000000	357000000	745000000	936000000	822000000	610000000	463000000	793000000	1090000000
71	FALSE	High	Master Protein	Q62425	Cytochrome c oxidase subunit NDUFA4 OS=Mus musculus OX=10090 GN=Ndufa4 PE=1 SV=2	99.85	78	531	9	9.3	1579.7	9	Ndufa4	1.061	0.401	0.42	1	1.77606e-07	4.77529e-07	2820000000	2540000000	2350000000	3300000000	2770000000	2910000000	2300000000	3010000000	1060000000	1010000000	1080000000	1110000000	1060000000	1110000000	1130000000	1320000000	1620000000	1400000000	1740000000	1620000000	1130000000	1780000000	810000000	1840000000	882000000	828000000	682000000	541000000	784000000	1110000000
726	FALSE	High	Master Protein	Q9EP89	Serine beta-lactamase-like protein LACTB, mitochondrial OS=Mus musculus OX=10090 GN=Lactb PE=1 SV=1	42.516	21	75	7	60.7	269.8	7	Lactb	1.042	0.99	1.174	0.999084	0.987307	0.896309	16100000	20200000	29500000	11100000	24900000	17000000	13400000	20800000	11900000	19700000	16200000	21600000	18100000	21500000	22800000	20900000	9110000	10900000	21600000	5210000	10200000	10400000	4480000	12400000	9520000	15900000	9930000	10500000	13300000	21500000
718	FALSE	High	Master Protein	Q91VM9	Inorganic pyrophosphatase 2, mitochondrial OS=Mus musculus OX=10090 GN=Ppa2 PE=1 SV=1	184.542	64	486	22	38.1	1533.57	22	Ppa2	0.916	1.007	1.064	0.048345	0.981116	0.251412	274000000	269000000	248000000	252000000	243000000	241000000	236000000	228000000	246000000	286000000	267000000	257000000	277000000	286000000	269000000	278000000	158000000	148000000	182000000	124000000	99700000	147000000	83100000	140000000	204000000	235000000	169000000	125000000	204000000	286000000
177	FALSE	High	Master Protein	Q8BHC4	Dephospho-CoA kinase domain-containing protein OS=Mus musculus OX=10090 GN=Dcakd PE=1 SV=1	57.508	46	136	8	26.5	390.51	8	Dcakd	1.143	1.417	1.374	0.207673	7.62344e-05	0.000860495	30300000	25800000	25400000	28000000	30000000	32600000	31300000	28500000	38200000	45700000	37800000	37800000	39100000	37200000	33100000	36500000	17400000	14000000	18600000	13500000	12300000	19900000	11000000	17400000	31500000	37300000	23900000	18400000	28800000	37100000
524	FALSE	High	Master Protein	Q9CYK1	Tryptophan--tRNA ligase, mitochondrial OS=Mus musculus OX=10090 GN=Wars2 PE=1 SV=2	19.26	14	9	3	40.1	30.46	3	Wars2	0.753	1.573	1.343	0.914058	0.313916	0.74716	2570000	709000	2620000	2120000	1670000	2570000	478000	1840000	3820000	3520000	3820000	3050000	3530000	3120000	1340000	3150000	1350000	230000	1940000	850000	357000	1570000		723000	2850000	2800000	2410000	1490000	2610000	3070000
8	FALSE	High	Master Protein	Q91VD9	NADH-ubiquinone oxidoreductase 75 kDa subunit, mitochondrial OS=Mus musculus OX=10090 GN=Ndufs1 PE=1 SV=2	492.35	73	2483	47	79.7	8627.26	47	Ndufs1	1.036	0.285	0.26	0.991969	2.37271e-10	7.93099e-11	4410000000	4330000000	4400000000	4740000000	4420000000	4710000000	4100000000	4970000000	1250000000	1190000000	1340000000	1260000000	975000000	1120000000	1170000000	1320000000	2540000000	2380000000	3250000000	2330000000	1810000000	2870000000	1450000000	3050000000	1040000000	983000000	843000000	612000000	718000000	1120000000
340	FALSE	High	Master Protein	Q3THF9	Coenzyme Q-binding protein COQ10 homolog B, mitochondrial OS=Mus musculus OX=10090 GN=Coq10b PE=1 SV=1	14.432	14	39	3	27.3	93.26	3	Coq10b	1.085	0.669	0.61	0.744109	0.014118	0.000728141	31500000	27100000	28200000	27900000	38300000	32100000	28800000	27900000	26400000	19400000	18200000	17600000	18900000	15100000	18700000	15600000	18000000	14900000	20600000	13400000	15600000	19600000	10100000	17000000	21900000	16000000	11500000	8580000	13900000	15100000
311	FALSE	High	Master Protein	Q9EQ80	NIF3-like protein 1 OS=Mus musculus OX=10090 GN=Nif3l1 PE=1 SV=4	16.318	18	16	4	41.7	34.44	4	Nif3l1	0.949	2.027	1.578	0.999918	0.00676775	0.133604	1900000	1470000	1260000	1700000	1520000	2160000	1180000	1490000	5820000	3790000	2230000	2720000	2380000	2730000	2630000	2120000	947000	424000	779000	730000	559000	1090000	180000	754000	4830000	3070000	1300000	1190000	1710000	2700000
209	FALSE	High	Master Protein	Q9JIK9	28S ribosomal protein S34, mitochondrial OS=Mus musculus OX=10090 GN=Mrps34 PE=1 SV=1	29.641	28	71	5	25.8	223	5	Mrps34	1.009	0.667	0.609	0.969993	0.000203452	1.78873e-05	19900000	19600000	21600000	21800000	20800000	21100000	20200000	23400000	13500000	15100000	14200000	12800000	10300000	13500000	11800000	14200000	11500000	10800000	16000000	10700000	8510000	12900000	7020000	14300000	11200000	12400000	8940000	6120000	7430000	13500000
35	FALSE	High	Master Protein	Q9CQ75	NADH dehydrogenase [ubiquinone] 1 alpha subcomplex subunit 2 OS=Mus musculus OX=10090 GN=Ndufa2 PE=1 SV=3	35.145	58	263	7	10.9	725.56	7	Ndufa2	1.145	0.277	0.252	0.654429	1.05303e-08	4.34986e-09	823000000	781000000	731000000	768000000	980000000	934000000	842000000	683000000	204000000	241000000	227000000	195000000	167000000	187000000	204000000	220000000	475000000	430000000	540000000	377000000	402000000	570000000	297000000	419000000	169000000	198000000	143000000	94700000	123000000	187000000
305	FALSE	High	Master Protein	Q9CQA3	Succinate dehydrogenase [ubiquinone] iron-sulfur subunit, mitochondrial OS=Mus musculus OX=10090 GN=Sdhb PE=1 SV=1	153.493	58	1235	18	31.8	3324.74	18	Sdhb	1.078	1.19	1.104	0.216483	0.00504441	0.0848004	2850000000	2790000000	2590000000	3010000000	3240000000	3020000000	2950000000	3050000000	3120000000	3350000000	3360000000	3680000000	3110000000	2920000000	3120000000	3450000000	1640000000	1540000000	1910000000	1480000000	1330000000	1840000000	1040000000	1870000000	2590000000	2760000000	2120000000	1790000000	2290000000	2920000000
243	FALSE	High	Master Protein	P62075	Mitochondrial import inner membrane translocase subunit Tim13 OS=Mus musculus OX=10090 GN=Timm13 PE=1 SV=1	22.816	53	31	4	10.5	103	4	Timm13	1.428	2.553	1.729	0.278401	0.000656324	0.0179858	4300000	4820000	5330000	6320000	6140000	7860000	6670000	8140000	12000000	14000000	20300000	9610000	7390000	10100000	14600000	7650000	2340000	2470000	3820000	3000000	2330000	4800000	2210000	5000000	9940000	11500000	12800000	4670000	5270000	10100000
583	FALSE	High	Master Protein	Q922Q1	Mitochondrial amidoxime reducing component 2 OS=Mus musculus OX=10090 GN=Mtarc2 PE=1 SV=1	31.13	34	80	9	38.2	143.4	9	Mtarc2	0.82	0.881	0.612	0.589118	0.56213	0.0358308	38000000	47800000	40900000	42300000	31600000	36800000	42600000	29400000	25500000	40700000	33000000	41500000	18900000	23300000	27800000	38600000	21900000	26300000	30200000	20800000	12600000	22400000	14900000	17800000	21000000	33600000	20800000	20000000	13700000	22900000
585	FALSE	High	Master Protein	P99029	Peroxiredoxin-5, mitochondrial OS=Mus musculus OX=10090 GN=Prdx5 PE=1 SV=2	105.198	57	738	13	21.9	2282.72	13	Prdx5	1.006	1.104	1.225	0.998654	0.564562	0.0455801	1280000000	1150000000	1220000000	1210000000	1190000000	1370000000	1110000000	1250000000	1440000000	1470000000	1240000000	1160000000	1600000000	1610000000	1330000000	1370000000	735000000	635000000	900000000	591000000	488000000	834000000	390000000	767000000	1200000000	1210000000	783000000	563000000	1180000000	1610000000
157	FALSE	High	Master Protein	Q9D6R2	Isocitrate dehydrogenase [NAD] subunit alpha, mitochondrial OS=Mus musculus OX=10090 GN=Idh3a PE=1 SV=1	210.483	52	1598	23	39.6	4479.32	23	Idh3a	1.043	1.162	1.156	0.404722	2.12932e-05	3.14728e-05	3550000000	3280000000	3420000000	3500000000	3630000000	3660000000	3320000000	3590000000	4010000000	4030000000	4000000000	4050000000	4010000000	3970000000	3980000000	4030000000	2040000000	1810000000	2520000000	1720000000	1490000000	2230000000	1170000000	2200000000	3330000000	3320000000	2530000000	1970000000	2960000000	3970000000
686	FALSE	High	Master Protein	Q9WUR9	Adenylate kinase 4, mitochondrial OS=Mus musculus OX=10090 GN=Ak4 PE=1 SV=1	76.557	59	305	10	25	847.52	10	Ak4	1.211	0.971	1.071	0.99688	0.904074	0.987207	623000000	354000000	243000000	312000000	479000000	459000000	353000000	254000000	344000000	314000000	271000000	332000000	547000000	314000000	323000000	393000000	359000000	195000000	179000000	153000000	196000000	280000000	124000000	156000000	286000000	259000000	171000000	161000000	403000000	314000000
134	FALSE	High	Master Protein	Q99N93	39S ribosomal protein L16, mitochondrial OS=Mus musculus OX=10090 GN=Mrpl16 PE=1 SV=1	16.243	18	17	3	28.8	60.27	3	Mrpl16	0.76	0.148	0.189	0.451242	7.0785e-06	3.73854e-05	7630000	5280000	7330000	8960000	6140000	7540000	2930000	5260000	1560000	1390000	882000	718000	1550000	1300000	1280000	1670000	4400000	2700000	5410000	4400000	2520000	4600000	993000	3070000	1220000	445000	253000	247000	576000	801000
338	FALSE	High	Master Protein	Q9DBL1	Short/branched chain specific acyl-CoA dehydrogenase, mitochondrial OS=Mus musculus OX=10090 GN=Acadsb PE=1 SV=1	112.933	50	314	16	47.8	936.44	16	Acadsb	1.01	0.776	0.819	0.989184	0.0114827	0.0580794	190000000	167000000	179000000	194000000	180000000	202000000	145000000	194000000	151000000	146000000	141000000	135000000	144000000	142000000	159000000	163000000	110000000	92000000	132000000	95100000	73400000	123000000	51100000	119000000	125000000	120000000	89000000	65700000	106000000	142000000
507	FALSE	High	Master Protein	Q80Y14	Glutaredoxin-related protein 5, mitochondrial OS=Mus musculus OX=10090 GN=Glrx5 PE=1 SV=2	28.029	35	104	4	16.3	370.99	4	Glrx5	0.898	1.325	1.42	0.699585	0.252592	0.0593427	42600000	34200000	40200000	47200000	34700000	39800000	23500000	47900000	43200000	56500000	60100000	53200000	54400000	62300000	55400000	66800000	24600000	18900000	29700000	23200000	14200000	24300000	8310000	29400000	35900000	46600000	38000000	25900000	40100000	62300000
440	FALSE	High	Master Protein	P21300	Aldo-keto reductase family 1 member B7 OS=Mus musculus OX=10090 GN=Akr1b7 PE=1 SV=4	19.73	19	56	4	36	109.66	6	Akr1b7	1.119	0.86	0.971	0.656582	0.0962239	0.567729	50300000	41300000	37400000	40600000	49500000	48100000	42500000	43700000	35700000	33700000	34800000	35700000	43100000	31600000	37900000	41800000	29000000	22700000	27600000	19900000	20300000	29300000	15000000	26800000	29600000	27800000	21800000	17400000	31800000	31600000
220	FALSE	High	Master Protein	P12787	Cytochrome c oxidase subunit 5A, mitochondrial OS=Mus musculus OX=10090 GN=Cox5a PE=1 SV=2	79.61	55	353	8	16.1	1182.7	8	Cox5a	0.887	0.517	0.571	0.538137	0.000316142	0.00104361	1220000000	947000000	1060000000	1400000000	909000000	1120000000	731000000	1250000000	630000000	638000000	528000000	549000000	684000000	660000000	640000000	568000000	705000000	522000000	781000000	688000000	373000000	683000000	258000000	766000000	523000000	526000000	334000000	267000000	504000000	660000000
315	FALSE	High	Master Protein	Q8JZU2	Tricarboxylate transport protein, mitochondrial OS=Mus musculus OX=10090 GN=Slc25a1 PE=1 SV=1	20.276	18	33	5	33.9	87.88	5	Slc25a1	1.004	1.553	1.275	0.9737	0.0075832	0.0954712	3790000	4260000	4080000	3320000	5050000	4070000	3330000	3820000	4960000	6100000	6690000	6120000	4110000	5100000	4940000	6420000	2180000	2350000	3010000	1630000	2070000	2480000	1180000	2350000	4120000	5020000	4230000	2970000	3030000	5100000
683	FALSE	High	Master Protein	Q9JJW0	Peroxisomal membrane protein 4 OS=Mus musculus OX=10090 GN=Pxmp4 PE=1 SV=3	9.366	13	14	2	24.2	36.22	2	Pxmp4	0.799	0.7	0.911	0.997282	0.890785	0.874538	1300000	2740000	3070000	2750000	1530000	2120000	3380000	2270000	1480000	1470000	2730000	2500000	2170000	4740000	2800000	2240000	752000	1350000	2270000	1350000	626000	1290000	1190000	1140000	1230000	1210000	1720000	1220000	1600000	4740000
743	FALSE	High	Master Protein	P54116	Stomatin OS=Mus musculus OX=10090 GN=Stom PE=1 SV=3	44.556	43	97	7	31.4	379.6	7	Stom	1.384	0.913	1.354	0.505933	0.997368	0.564198	19400000	25300000	30400000	21600000	39700000	26400000	40200000	22800000	21000000	17800000	21700000	34400000	20600000	31000000	32400000	43100000	11200000	14000000	22400000	10600000	16200000	16100000	14200000	13900000	17400000	14600000	13700000	16700000	15000000	31000000
218	FALSE	High	Master Protein	Q8BMS1	Trifunctional enzyme subunit alpha, mitochondrial OS=Mus musculus OX=10090 GN=Hadha PE=1 SV=1	643.495	71	5621	56	82.6	19202.2	56	Hadha	1.046	1.209	1.176	0.772326	0.000282011	0.00340415	15500000000	15600000000	15400000000	16600000000	15800000000	16800000000	15500000000	16800000000	18700000000	19400000000	18800000000	18500000000	19000000000	18900000000	17600000000	16700000000	8920000000	8600000000	11400000000	8140000000	6470000000	10200000000	5490000000	10300000000	15500000000	16000000000	11900000000	9010000000	14000000000	18900000000
334	FALSE	High	Master Protein	Q9D8S9	BolA-like protein 1 OS=Mus musculus OX=10090 GN=Bola1 PE=1 SV=1	30.191	40	36	4	14.4	142.38	4	Bola1	0.808	2.102	1.861	0.529779	0.0098348	0.0242811	5460000	3190000	4290000	4890000	2830000	4980000	1770000	4840000	10400000	8960000	10600000	8350000	8480000	7680000	9770000	8570000	3000000	1470000	2730000	2340000	933000	2790000	493000	2860000	8600000	7380000	6710000	4060000	6250000	7680000
652	FALSE	High	Master Protein	Q9D8Y1	Transmembrane protein 126A OS=Mus musculus OX=10090 GN=Tmem126a PE=1 SV=1	61.259	56	166	9	21.5	528.9	9	Tmem126a	1.426	1.174	1.052	0.136905	0.823935	0.989846	74900000	125000000	87500000	93600000	148000000	95700000	252000000	112000000	97600000	127000000	108000000	105000000	95700000	94700000	93600000	112000000	43100000	68700000	64600000	45900000	60800000	58400000	88900000	68700000	81000000	105000000	68100000	50900000	70600000	94700000
453	FALSE	High	Master Protein	Q9CYR0	Single-stranded DNA-binding protein, mitochondrial OS=Mus musculus OX=10090 GN=Ssbp1 PE=1 SV=1	37.965	34	118	5	17.3	345.97	5	Ssbp1	0.963	1.205	1.069	0.947029	0.117977	0.466036	45800000	37300000	45400000	43100000	43900000	41300000	30600000	49400000	50800000	55900000	57500000	49700000	47400000	47300000	45400000	56600000	26300000	20400000	33400000	21100000	17800000	25100000	10600000	30200000	42200000	46100000	36300000	23900000	34900000	47300000
688	FALSE	High	Master Protein	O70571	[Pyruvate dehydrogenase (acetyl-transferring)] kinase isozyme 4, mitochondrial OS=Mus musculus OX=10090 GN=Pdk4 PE=1 SV=1	86.35	46	217	13	46.6	685.84	13	Pdk4	0.985	1.155	1.527	0.992661	0.908049	0.123294	85300000	96100000	103000000	82300000	98600000	75700000	95200000	83600000	66700000	120000000	142000000	91100000	100000000	156000000	152000000	126000000	48900000	52900000	76100000	40200000	40300000	45900000	33200000	51000000	54800000	98600000	89700000	44000000	73500000	155000000
433	FALSE	High	Master Protein	P09528	Ferritin heavy chain OS=Mus musculus OX=10090 GN=Fth1 PE=1 SV=2	13.051	15	12	2	21.1	42.49	2	Fth1	0.998	0.593	0.476	0.950209	0.0845721	0.00347494	1830000	1930000	2840000	1940000	1850000	2200000	2020000	1600000	1090000	975000	1210000	2090000	606000	1320000	922000	924000	1060000	1060000	2100000	954000	758000	1350000	713000	956000	903000	803000	766000	1020000	446000	1320000
574	FALSE	High	Master Protein	Q6P8I6	Cytochrome c oxidase assembly protein COX11, mitochondrial OS=Mus musculus OX=10090 GN=Cox11 PE=1 SV=1	11.1	18	6	2	30.8	24.44	2	Cox11	0.81	1.976	2.79	0.799223	0.541162	0.109821	945000	354000	451000	757000	706000	763000	318000	167000	1530000	874000	448000	1530000	1740000	1530000	1990000	978000	545000			371000	289000	466000			1270000	720000		746000	1280000	1530000
631	FALSE	High	Master Protein	Q8BYM8	Probable cysteine--tRNA ligase, mitochondrial OS=Mus musculus OX=10090 GN=Cars2 PE=1 SV=2	67.684	26	108	10	61.2	379.9	10	Cars2	1.053	1.096	1.113	0.752688	0.757505	0.202713	21300000	17500000	23900000	21100000	24300000	24000000	20500000	20700000	23300000	23100000	23400000	19600000	24400000	27200000	22600000	22800000	12300000	9520000	17300000	10300000	9970000	14700000	7150000	12600000	19200000	19100000	14300000	9420000	18000000	27000000
603	FALSE	High	Master Protein	Q925N1	Sideroflexin-4 OS=Mus musculus OX=10090 GN=Sfxn4 PE=2 SV=2	3.395	4	5	1	35.6	13.33	1	Sfxn4	1.232	0.686	0.573	0.780648	0.647374	0.121425	659000	606000	347000	485000	746000	599000	804000	396000	307000	317000	437000	620000	330000	267000	293000	377000	380000	334000	256000	238000	306000	365000	284000	243000	255000	261000	276000	301000	243000	267000
43	FALSE	High	Master Protein	Q9CQJ8	NADH dehydrogenase [ubiquinone] 1 beta subcomplex subunit 9 OS=Mus musculus OX=10090 GN=Ndufb9 PE=1 SV=3	99.798	72	554	13	22	1759.06	13	Ndufb9	0.975	0.301	0.268	0.956911	2.67955e-08	9.01577e-09	393000000	419000000	457000000	466000000	400000000	455000000	353000000	464000000	128000000	138000000	124000000	135000000	95000000	125000000	110000000	140000000	227000000	231000000	337000000	229000000	164000000	278000000	125000000	284000000	106000000	113000000	77900000	65200000	69600000	124000000
29	FALSE	High	Master Protein	Q9DC70	NADH dehydrogenase [ubiquinone] iron-sulfur protein 7, mitochondrial OS=Mus musculus OX=10090 GN=Ndufs7 PE=1 SV=1	83.384	64	399	11	24.7	1247.08	11	Ndufs7	0.997	0.328	0.3	0.995933	5.40125e-09	1.94037e-09	513000000	534000000	565000000	599000000	536000000	541000000	555000000	611000000	177000000	177000000	184000000	183000000	130000000	161000000	169000000	192000000	296000000	294000000	417000000	294000000	220000000	330000000	196000000	375000000	146000000	145000000	116000000	89000000	95600000	160000000
327	FALSE	High	Master Protein	Q80XN0	D-beta-hydroxybutyrate dehydrogenase, mitochondrial OS=Mus musculus OX=10090 GN=Bdh1 PE=1 SV=2	135.152	62	583	19	38.3	1584.98	19	Bdh1	0.835	1.921	2.393	0.774939	0.00899524	0.000479258	188000000	149000000	174000000	187000000	140000000	162000000	176000000	119000000	230000000	397000000	478000000	302000000	347000000	680000000	393000000	474000000	107000000	81200000	127000000	91300000	56900000	98000000	61400000	71800000	191000000	327000000	302000000	147000000	255000000	680000000
25	FALSE	High	Master Protein	Q9DCT2	NADH dehydrogenase [ubiquinone] iron-sulfur protein 3, mitochondrial OS=Mus musculus OX=10090 GN=Ndufs3 PE=1 SV=2	168.047	71	654	19	30.1	2192.89	19	Ndufs3	0.935	0.326	0.303	0.800019	3.03434e-09	1.35434e-09	1350000000	1370000000	1490000000	1470000000	1220000000	1440000000	1210000000	1510000000	465000000	432000000	459000000	471000000	354000000	418000000	442000000	472000000	779000000	754000000	1100000000	719000000	499000000	880000000	426000000	927000000	386000000	356000000	290000000	229000000	261000000	418000000
589	FALSE	High	Master Protein	P51881	ADP/ATP translocase 2 OS=Mus musculus OX=10090 GN=Slc25a5 PE=1 SV=3	239.671	86	6438	18	32.9	20048.3	33	Slc25a5	1.108	1.115	1.023	0.27884	0.574328	0.920483	4110000000	4400000000	3750000000	4140000000	4650000000	3900000000	6030000000	4490000000	4090000000	4780000000	4480000000	4720000000	4200000000	4240000000	4200000000	4510000000	2370000000	2420000000	2760000000	2030000000	1900000000	2380000000	2130000000	2750000000	3390000000	3940000000	2830000000	2290000000	3100000000	4240000000
126	FALSE	High	Master Protein	Q99JB2	Stomatin-like protein 2, mitochondrial OS=Mus musculus OX=10090 GN=Stoml2 PE=1 SV=1	123.303	47	198	16	38.4	779.13	16	Stoml2	0.885	2.631	2.426	0.538373	5.43762e-06	1.58133e-05	54000000	43000000	46500000	61700000	38900000	54400000	35000000	50600000	135000000	131000000	129000000	133000000	131000000	113000000	102000000	138000000	30400000	22400000	33400000	29800000	15100000	31900000	11400000	29500000	112000000	108000000	81000000	64800000	96100000	113000000
125	FALSE	High	Master Protein	Q9D773	39S ribosomal protein L2, mitochondrial OS=Mus musculus OX=10090 GN=Mrpl2 PE=1 SV=1	18.589	21	14	4	33.3	47.61	4	Mrpl2	1.116	0.249	0.34	0.979708	5.19178e-06	5.60854e-05	10200000	9950000	8550000	11800000	11400000	11100000	8710000	11700000	1890000	2470000	4260000	2540000	3700000	4190000	3170000	3110000	5630000	5270000	6150000	5810000	4640000	6460000	3050000	7180000	1460000	1980000	2690000	1110000	2730000	4190000
600	FALSE	High	Master Protein	Q8JZU0	NAD(P)H pyrophosphatase NUDT13, mitochondrial OS=Mus musculus OX=10090 GN=Nudt13 PE=1 SV=2	35.76	24	61	5	39.1	187.83	5	Nudt13	0.815	1.31	1.693	0.737035	0.636943	0.10949	13600000	15400000	10300000	8630000	11100000	12800000	7030000	8390000	20500000	17100000	14000000	9550000	18400000	21900000	14100000	22900000	7790000	8310000	7410000	3920000	4550000	7810000	2460000	5070000	17000000	14000000	8640000	4450000	13500000	21900000
192	FALSE	High	Master Protein	O35658	Complement component 1 Q subcomponent-binding protein, mitochondrial OS=Mus musculus OX=10090 GN=C1qbp PE=1 SV=1	93.037	55	726	9	31	2722.68	9	C1qbp	0.757	2.307	2.622	0.240294	0.000126601	2.31986e-05	125000000	116000000	137000000	85600000	90500000	106000000	65600000	91700000	351000000	285000000	271000000	220000000	406000000	336000000	288000000	297000000	72000000	63400000	101000000	41800000	36600000	64200000	22700000	56000000	291000000	235000000	171000000	107000000	299000000	336000000
445	FALSE	High	Master Protein	Q8BG51	Mitochondrial Rho GTPase 1 OS=Mus musculus OX=10090 GN=Rhot1 PE=1 SV=1	29.892	9	68	4	72.2	239.28	4	Rhot1	0.914	1.476	1.21	0.999981	0.102561	0.542805	9580000	9560000	10600000	8920000	8510000	8200000	13500000	8990000	15100000	15100000	13200000	9650000	11900000	12600000	11300000	9830000	5520000	4990000	7790000	4380000	3470000	4850000	4640000	5510000	12500000	12500000	8330000	4690000	8760000	12600000
712	FALSE	High	Master Protein	Q8BWF0	Succinate-semialdehyde dehydrogenase, mitochondrial OS=Mus musculus OX=10090 GN=Aldh5a1 PE=1 SV=1	164.242	65	424	26	55.9	1378.73	26	Aldh5a1	1.072	1.099	1.158	0.999138	0.976192	0.381235	158000000	163000000	157000000	208000000	173000000	170000000	152000000	180000000	177000000	191000000	175000000	159000000	185000000	230000000	174000000	186000000	90800000	89300000	115000000	102000000	70500000	104000000	53300000	110000000	146000000	157000000	110000000	77100000	136000000	230000000
100	FALSE	High	Master Protein	Q9D6M3	Mitochondrial glutamate carrier 1 OS=Mus musculus OX=10090 GN=Slc25a22 PE=1 SV=1	61.904	39	166	9	34.6	508.7	9	Slc25a22	1.084	1.625	1.487	0.346847	1.02105e-06	5.53404e-06	35400000	39400000	39400000	41800000	42800000	42800000	42700000	40900000	59500000	67800000	70300000	60600000	56000000	66500000	57000000	60200000	20200000	21500000	28800000	20200000	17500000	26000000	14900000	24900000	49000000	55800000	44400000	29500000	41000000	66500000
32	FALSE	High	Master Protein	Q7TMF3	NADH dehydrogenase [ubiquinone] 1 alpha subcomplex subunit 12 OS=Mus musculus OX=10090 GN=Ndufa12 PE=1 SV=2	139.99	89	870	14	17.1	2923.89	14	Ndufa12	1.062	0.279	0.251	0.924404	8.38042e-09	3.10764e-09	920000000	970000000	965000000	1140000000	993000000	1060000000	978000000	1160000000	262000000	263000000	290000000	278000000	191000000	250000000	237000000	297000000	530000000	534000000	713000000	562000000	407000000	649000000	345000000	714000000	217000000	216000000	183000000	135000000	141000000	250000000
386	FALSE	High	Master Protein	Q9QXX4	Electrogenic aspartate/glutamate antiporter SLC25A13, mitochondrial OS=Mus musculus OX=10090 GN=Slc25a13 PE=1 SV=1	306.911	71	1424	32	74.4	4493.42	39	Slc25a13	1.009	1.158	1.214	0.790888	0.0372768	0.00832589	901000000	954000000	781000000	940000000	943000000	1070000000	841000000	914000000	1050000000	1090000000	1080000000	1010000000	1190000000	1160000000	1020000000	1080000000	519000000	525000000	576000000	461000000	386000000	650000000	297000000	561000000	874000000	899000000	680000000	492000000	877000000	1160000000
592	FALSE	High	Master Protein	Q8C3X4	Translation factor Guf1, mitochondrial OS=Mus musculus OX=10090 GN=Guf1 PE=1 SV=1	55.545	28	50	12	72.4	128.64	12	Guf1	0.52	1.373	1.487	0.453691	0.582243	0.338975	37000000	12900000	16900000	36000000	12500000	11400000	31600000	13200000	27400000	34900000	32800000	36000000	31000000	35000000	38400000	44000000	21000000	6730000	12100000	17000000	4760000	6360000	10700000	7530000	22800000	28400000	20100000	17300000	22600000	34500000
21	FALSE	High	Master Protein	Q91YT0	NADH dehydrogenase [ubiquinone] flavoprotein 1, mitochondrial OS=Mus musculus OX=10090 GN=Ndufv1 PE=1 SV=1	206.627	71	1162	28	50.8	3439.03	28	Ndufv1	1.001	0.276	0.252	0.997878	8.92983e-10	3.39381e-10	2420000000	2390000000	2460000000	2640000000	2300000000	2590000000	2250000000	2680000000	681000000	658000000	667000000	718000000	511000000	588000000	645000000	731000000	1400000000	1310000000	1810000000	1300000000	945000000	1580000000	792000000	1640000000	565000000	541000000	421000000	349000000	376000000	588000000
5	FALSE	High	Master Protein	Q91WD5	NADH dehydrogenase [ubiquinone] iron-sulfur protein 2, mitochondrial OS=Mus musculus OX=10090 GN=Ndufs2 PE=1 SV=1	312.916	78	2275	29	52.6	8099.8	29	Ndufs2	0.968	0.327	0.309	0.995758	1.35636e-10	5.94631e-11	2500000000	2350000000	2500000000	2410000000	2460000000	2730000000	2200000000	2300000000	826000000	822000000	782000000	726000000	661000000	777000000	738000000	789000000	1440000000	1300000000	1850000000	1180000000	1010000000	1660000000	777000000	1410000000	685000000	676000000	493000000	353000000	487000000	777000000
491	FALSE	High	Master Protein	Q9CR62	Mitochondrial 2-oxoglutarate/malate carrier protein OS=Mus musculus OX=10090 GN=Slc25a11 PE=1 SV=3	149.813	63	1434	20	34.1	4331.45	20	Slc25a11	1.065	1.061	1.118	0.0885381	0.18532	0.040815	2630000000	2650000000	2550000000	2720000000	2860000000	2730000000	3310000000	2770000000	2790000000	3080000000	2820000000	2770000000	3000000000	2950000000	2930000000	2960000000	1520000000	1460000000	1890000000	1330000000	1170000000	1670000000	1170000000	1700000000	2320000000	2530000000	1780000000	1350000000	2210000000	2950000000
208	FALSE	High	Master Protein	Q9CZP5	Mitochondrial chaperone BCS1 OS=Mus musculus OX=10090 GN=Bcs1l PE=1 SV=1	134.663	63	227	21	47.4	740.53	21	Bcs1l	0.91	1.544	1.451	0.56063	0.00019466	0.00153624	50600000	41500000	44200000	48200000	40500000	46600000	37800000	43600000	78400000	77300000	65800000	62800000	67900000	66200000	56400000	68700000	29100000	22400000	32300000	23300000	16400000	28100000	12700000	26200000	65100000	63300000	41100000	30400000	50000000	66200000
517	FALSE	High	Master Protein	Q9D0D3	Poly(A) RNA polymerase, mitochondrial OS=Mus musculus OX=10090 GN=Mtpap PE=1 SV=1	29.953	21	41	7	65.2	131.7	7	Mtpap	1.108	1.182	1.07	0.28492	0.28176	0.921099	7320000	10200000	10200000	10800000	10800000	11900000	10700000	15300000	10200000	14200000	13400000	10900000	7800000	11400000	10500000	12100000	3910000	5540000	7540000	5050000	4190000	7270000	3710000	9400000	8500000	11700000	8460000	5090000	5750000	11400000
259	FALSE	High	Master Protein	Q3UUI3	Acyl-coenzyme A thioesterase THEM4 OS=Mus musculus OX=10090 GN=Them4 PE=1 SV=1	15.064	22	39	4	26	76.4	4	Them4	1.089	1.515	1.345	0.921844	0.00125167	0.0166262	7410000	8450000	7060000	7150000	8490000	7400000	7210000	8510000	10600000	14000000	9370000	11500000	9660000	9930000	9210000	11200000	4270000	4650000	5210000	3380000	3480000	4520000	2540000	5220000	8800000	11600000	5870000	5580000	7120000	9930000
702	FALSE	High	Master Protein	P16125	L-lactate dehydrogenase B chain OS=Mus musculus OX=10090 GN=Ldhb PE=1 SV=2	55.634	34	121	8	36.5	335.38	9	Ldhb	1.037	0.862	1.222	0.98741	0.95914	0.817025	17800000	21900000	26800000	24900000	15500000	35600000	40400000	16400000	24700000	11200000	16400000	33900000	22900000	32700000	35400000	24900000	10200000	11700000	19400000	12000000	6210000	21700000	14200000	9750000	20400000	9010000	10200000	16300000	16900000	32700000
70	FALSE	High	Master Protein	Q99N92	39S ribosomal protein L27, mitochondrial OS=Mus musculus OX=10090 GN=Mrpl27 PE=1 SV=1	16.168	37	13	4	15.9	35.7	4	Mrpl27	0.97	0.242	0.203	0.978497	1.63072e-07	4.89799e-08	7690000	7650000	8330000	8790000	7030000	8580000	6320000	9390000	2230000	1410000	1930000	1930000	1210000	1600000	1660000	1900000	4430000	4220000	6150000	4310000	2880000	5240000	2230000	5760000	1350000	750000	1000000	572000	511000	1320000
647	FALSE	High	Master Protein	Q8BN57	Protein C3orf33 homolog OS=Mus musculus OX=10090 PE=2 SV=1	3.74	5	4	1	33.6	10.21	1		0.442	1.868	1.257	0.364997	0.808421	0.982668	120000	451000	228000	301000	193000	380000	69100	3450	408000	633000	559000	427000	170000	343000	635000	315000				148000					339000	521000	353000	208000	125000
648	FALSE	High	Master Protein	Q8BN57	Protein C3orf33 homolog OS=Mus musculus OX=10090 PE=2 SV=1	3.74	5	4	1	33.6	10.21	1		0.442	1.868	1.257	0.364997	0.808421	0.982668	120000	451000	228000	301000	193000	380000	69100	3450	408000	633000	559000	427000	170000	343000	635000	315000				148000					339000	521000	353000	208000	125000
649	FALSE	High	Master Protein	Q8BN57	Protein C3orf33 homolog OS=Mus musculus OX=10090 PE=2 SV=1	3.74	5	4	1	33.6	10.21	1		0.442	1.868	1.257	0.364997	0.808421	0.982668	120000	451000	228000	301000	193000	380000	69100	3450	408000	633000	559000	427000	170000	343000	635000	315000				148000					339000	521000	353000	208000	125000
233	FALSE	High	Master Protein	Q91V61	Sideroflexin-3 OS=Mus musculus OX=10090 GN=Sfxn3 PE=1 SV=1	21.008	23	43	5	35.4	151	5	Sfxn3	1.039	1.957	2.155	0.999956	0.000483089	9.35698e-05	4240000	3410000	4650000	3050000	4130000	4280000	3010000	3780000	7880000	6450000	7140000	7760000	6670000	10500000	8080000	8310000	2090000	1560000	3060000	921000	1430000	2140000	915000	1890000	6460000	4690000	4450000	3650000	4840000	10500000
42	FALSE	High	Master Protein	O35683	NADH dehydrogenase [ubiquinone] 1 alpha subcomplex subunit 1 OS=Mus musculus OX=10090 GN=Ndufa1 PE=1 SV=1	13.904	54	32	2	8.1	91.03	2	Ndufa1	1.104	0.294	0.274	0.991302	1.90895e-08	8.91843e-09	93200000	92700000	128000000	94300000	109000000	98300000	91100000	118000000	30900000	29700000	25500000	25400000	22100000	28300000	24700000	26600000	53700000	51100000	94200000	46300000	44600000	60000000	32100000	72200000	25600000	24500000	16100000	12300000	16300000	28300000
562	FALSE	High	Master Protein	O88696	ATP-dependent Clp protease proteolytic subunit, mitochondrial OS=Mus musculus OX=10090 GN=Clpp PE=1 SV=1	45.49	32	121	6	29.8	435.41	6	Clpp	0.949	1.165	1.049	0.877965	0.485972	0.894097	30900000	19900000	28600000	25700000	23100000	29400000	15300000	28700000	37800000	32700000	30500000	27200000	30200000	32000000	26800000	25900000	17700000	10700000	21100000	12600000	9330000	17900000	5190000	17600000	31400000	27000000	19300000	13200000	22200000	32000000
416	FALSE	High	Master Protein	P61922	4-aminobutyrate aminotransferase, mitochondrial OS=Mus musculus OX=10090 GN=Abat PE=1 SV=1	20.302	19	17	5	56.4	54.54	5	Abat	0.531	0.243	0.212	0.436282	0.0653885	0.0272547	5890000	2940000	5810000	891000	2160000	2390000	631000	2220000	863000	937000	1080000	1100000	959000	526000	1050000	802000	3390000	1410000	4290000		877000	1220000		1140000	313000		162000	347000	312000
106	FALSE	High	Master Protein	P00397	Cytochrome c oxidase subunit 1 OS=Mus musculus OX=10090 GN=Mtco1 PE=1 SV=2	98.418	24	618	7	56.9	2355.32	7	Mtco1	1.114	0.312	0.36	0.767329	1.24039e-06	4.60182e-06	837000000	701000000	639000000	587000000	951000000	835000000	644000000	665000000	266000000	209000000	178000000	209000000	258000000	224000000	217000000	283000000	482000000	386000000	472000000	288000000	390000000	510000000	227000000	408000000	220000000	172000000	112000000	101000000	190000000	224000000
400	FALSE	High	Master Protein	Q8BH59	Electrogenic aspartate/glutamate antiporter SLC25A12, mitochondrial OS=Mus musculus OX=10090 GN=Slc25a12 PE=1 SV=1	331.947	81	1583	37	74.5	4990.3	44	Slc25a12	1.011	1.12	1.068	0.999997	0.0491141	0.489264	2240000000	2220000000	2100000000	2330000000	2260000000	2300000000	2060000000	2250000000	2570000000	2720000000	2390000000	2420000000	2570000000	2500000000	2140000000	2260000000	1290000000	1220000000	1550000000	1140000000	926000000	1400000000	728000000	1380000000	2140000000	2240000000	1510000000	1180000000	1890000000	2500000000
63	FALSE	High	Master Protein	Q9D1P0	39S ribosomal protein L13, mitochondrial OS=Mus musculus OX=10090 GN=Mrpl13 PE=1 SV=1	42.159	54	62	9	20.7	166.84	9	Mrpl13	1.054	0.29	0.337	0.996614	1.06933e-07	4.05281e-07	24100000	27500000	23900000	26800000	25600000	28000000	22400000	28800000	7160000	5580000	7580000	8150000	6360000	9270000	7900000	9450000	13900000	15200000	17700000	13200000	10500000	17100000	7890000	17700000	5630000	4290000	4790000	3860000	4060000	8940000
184	FALSE	High	Master Protein	Q9D0Y8	39S ribosomal protein L52, mitochondrial OS=Mus musculus OX=10090 GN=Mrpl52 PE=1 SV=1	17.186	41	8	3	13.6	36.81	3	Mrpl52	0.821	0.246	0.224	0.933119	8.7458e-05	1.80935e-05	2690000	3050000	3800000	1720000	2280000	3170000	2420000	1940000	1010000	732000	542000	678000	658000	694000	381000	626000	1550000	1680000	2810000	780000	935000	1940000	766000	980000
535	FALSE	High	Master Protein	Q5ND52	rRNA methyltransferase 3, mitochondrial OS=Mus musculus OX=10090 GN=Mrm3 PE=2 SV=1	8.712	5	6	2	46.8	16.76	2	Mrm3	1.162	1.121	0.896	0.89235	0.366355	1	1210000	1750000	1800000	1510000	1770000	2330000	2010000	1270000	1850000	1790000	1790000	4160000	1160000	1620000	1310000	2320000	699000	964000	1330000	616000	536000	1420000	664000	781000	1530000	1470000	1130000	2020000	859000	1620000
139	FALSE	High	Master Protein	Q9CR24	Mitochondrial coenzyme A diphosphatase NUDT8 OS=Mus musculus OX=10090 GN=Nudt8 PE=1 SV=1	75.237	59	105	10	23.2	321.87	10	Nudt8	0.807	2.152	1.869	0.237223	9.61542e-06	4.70691e-05	22000000	23500000	26500000	18800000	17500000	21800000	17800000	18900000	47400000	50800000	50500000	41500000	44900000	36100000	40300000	50400000	12500000	12700000	19000000	8780000	6450000	12800000	5960000	10700000	39100000	41600000	31700000	20200000	32400000	35700000
656	FALSE	High	Master Protein	Q9CPS6	Adenosine 5'-monophosphoramidase HINT3 OS=Mus musculus OX=10090 GN=Hint3 PE=1 SV=1	23.936	49	37	5	18.8	119.57	5	Hint3	0.844	1.086	1.232	0.911013	0.829471	0.369829	10600000	13900000	13300000	13200000	10000000	12400000	17700000	7940000	13000000	13400000	15400000	15900000	13400000	14500000	18300000	19600000	5860000	7540000	9740000	6220000	4010000	7400000	6140000	4800000	10400000	10600000	9560000	7530000	9560000	14500000
248	FALSE	High	Master Protein	Q9D8P4	39S ribosomal protein L17, mitochondrial OS=Mus musculus OX=10090 GN=Mrpl17 PE=1 SV=1	12.308	24	33	4	20.2	61.75	4	Mrpl17	1.379	0.269	0.181	0.554511	0.000829824	7.97436e-05	21300000	25100000	17500000	16000000	30600000	23200000	37800000	20800000	3360000	8710000	5980000	4500000	2530000	2410000	4810000	5790000	12300000	13800000	12900000	7870000	12500000	14100000	13200000	12800000	2750000	7000000	3640000	2090000	1710000	2340000
616	FALSE	High	Master Protein	Q9CWD8	Iron-sulfur protein NUBPL OS=Mus musculus OX=10090 GN=Nubpl PE=1 SV=2	54.962	30	100	7	34.1	316.91	7	Nubpl	0.907	1.189	0.967	0.986602	0.709922	0.995312	18300000	20500000	16600000	13100000	17200000	21000000	14600000	12400000	24000000	27100000	17900000	14500000	20300000	19500000	14600000	12100000	10500000	11100000	12200000	6190000	6970000	12800000	4860000	7540000	19900000	22100000	11000000	6900000	15000000	19500000
39	FALSE	High	Master Protein	Q8K3J1	NADH dehydrogenase [ubiquinone] iron-sulfur protein 8, mitochondrial OS=Mus musculus OX=10090 GN=Ndufs8 PE=1 SV=1	79.315	47	446	10	24	1350.81	10	Ndufs8	0.956	0.312	0.279	0.86753	1.60324e-08	6.33257e-09	545000000	600000000	577000000	707000000	521000000	549000000	639000000	576000000	175000000	170000000	192000000	213000000	149000000	159000000	170000000	200000000	314000000	331000000	426000000	347000000	214000000	335000000	226000000	353000000	145000000	139000000	121000000	104000000	109000000	158000000
442	FALSE	High	Master Protein	Q9JK42	[Pyruvate dehydrogenase (acetyl-transferring)] kinase isozyme 2, mitochondrial OS=Mus musculus OX=10090 GN=Pdk2 PE=1 SV=2	165.181	52	493	14	46	1642.11	15	Pdk2	1.026	0.791	0.864	0.967156	0.0992229	0.507651	242000000	215000000	235000000	181000000	228000000	234000000	242000000	197000000	174000000	182000000	206000000	161000000	198000000	191000000	217000000	178000000	140000000	119000000	173000000	88800000	93200000	143000000	85300000	121000000	144000000	150000000	130000000	78100000	145000000	191000000
33	FALSE	High	Master Protein	Q9Z1P6	NADH dehydrogenase [ubiquinone] 1 alpha subcomplex subunit 7 OS=Mus musculus OX=10090 GN=Ndufa7 PE=1 SV=3	80.128	73	455	13	12.6	1266.25	13	Ndufa7	1.115	0.267	0.226	0.900248	9.08099e-09	3.51609e-09	744000000	698000000	677000000	853000000	790000000	818000000	677000000	863000000	190000000	176000000	194000000	205000000	144000000	152000000	175000000	213000000	429000000	385000000	499000000	418000000	324000000	499000000	239000000	530000000	158000000	145000000	122000000	99600000	105000000	152000000
469	FALSE	High	Master Protein	Q9D7B6	Isobutyryl-CoA dehydrogenase, mitochondrial OS=Mus musculus OX=10090 GN=Acad8 PE=1 SV=2	102.499	43	290	16	45	829.49	16	Acad8	1.135	0.816	0.958	0.391733	0.137217	0.858237	108000000	104000000	90600000	94400000	116000000	109000000	109000000	121000000	92500000	95100000	70600000	69800000	99200000	106000000	90700000	77100000	61900000	57000000	66700000	46100000	47000000	66600000	38100000	74100000	76800000	78300000	44100000	33700000	73100000	106000000
348	FALSE	High	Master Protein	Q8R2Y8	Peptidyl-tRNA hydrolase 2, mitochondrial OS=Mus musculus OX=10090 GN=Ptrh2 PE=1 SV=1	52.615	54	126	7	19.5	475.05	7	Ptrh2	0.962	1.667	1.306	0.980631	0.0159012	0.263868	13100000	13800000	13700000	15400000	12300000	15400000	11500000	14200000	24400000	29600000	21500000	18400000	21300000	25900000	13400000	15200000	7100000	7410000	9790000	7410000	4690000	9250000	3730000	8390000	20000000	24300000	13500000	8730000	15500000	25700000
432	FALSE	High	Master Protein	Q9ERI6	Retinol dehydrogenase 14 OS=Mus musculus OX=10090 GN=Rdh14 PE=1 SV=1	42.094	27	85	8	36.3	232.31	8	Rdh14	1.173	1.472	1.185	0.767816	0.0841079	0.538052	12700000	13000000	10900000	8360000	12800000	14900000	16200000	9400000	23600000	19400000	15500000	12900000	17900000	16800000	11500000	10900000	7220000	6940000	8040000	3920000	5060000	8820000	5330000	5290000	19600000	16000000	9760000	6290000	13200000	16800000
604	FALSE	High	Master Protein	Q924D0	Reticulon-4-interacting protein 1, mitochondrial OS=Mus musculus OX=10090 GN=Rtn4ip1 PE=1 SV=2	141.094	68	294	20	43.3	1011.84	20	Rtn4ip1	1.064	0.957	0.837	0.995789	0.651317	0.122454	121000000	117000000	131000000	141000000	133000000	135000000	112000000	138000000	123000000	124000000	107000000	118000000	108000000	127000000	103000000	98000000	69100000	64300000	96100000	68900000	54100000	82500000	39100000	84600000	101000000	101000000	66900000	57100000	79100000	126000000
468	FALSE	High	Master Protein	Q8VEA4	Mitochondrial intermembrane space import and assembly protein 40 OS=Mus musculus OX=10090 GN=Chchd4 PE=1 SV=1	7.65	20	14	1	15.5	56.33	1	Chchd4	0.773	3.514	5.047	0.995249	0.136589	0.0546035	450000	173000	8770	356000	322000	114000	465000	30200	1690000	813000	933000	400000	1890000	1220000	1290000	1020000									1400000	670000	589000		1400000	1220000
143	FALSE	High	Master Protein	Q9CY73	39S ribosomal protein L44, mitochondrial OS=Mus musculus OX=10090 GN=Mrpl44 PE=1 SV=3	28.543	22	37	5	37.5	114.38	5	Mrpl44	0.774	0.305	0.374	0.357502	1.14927e-05	5.27929e-05	13500000	16500000	17200000	15300000	9720000	15900000	9920000	15200000	4390000	6620000	5340000	4200000	5050000	6890000	5700000	6170000	7780000	9060000	12700000	7500000	3990000	9700000	3300000	9330000	3150000	4950000	3180000	1770000	3720000	6320000
154	FALSE	High	Master Protein	Q9CQL4	39S ribosomal protein L20, mitochondrial OS=Mus musculus OX=10090 GN=Mrpl20 PE=1 SV=1	13.287	21	21	3	17.6	48.46	3	Mrpl20	0.935	0.313	0.402	0.874064	2.04868e-05	0.000160265	6730000	7310000	7010000	7960000	5240000	6640000	6750000	7610000	1890000	2210000	2280000	3070000	2560000	2030000	3230000	4110000	3880000	4030000	5180000	3900000	2150000	4050000	2380000	4670000	1500000	1620000	1440000	1490000	1890000	1660000
638	FALSE	High	Master Protein	Q8BTX9	Inactive hydroxysteroid dehydrogenase-like protein 1 OS=Mus musculus OX=10090 GN=Hsdl1 PE=1 SV=1	23.754	25	30	5	36.8	81.62	5	Hsdl1	1.152	1.053	1.201	0.334084	0.778189	0.167609	9090000	8710000	8820000	9310000	10600000	10100000	11100000	8670000	8990000	8990000	9890000	10400000	11000000	8680000	10500000	11500000	5240000	4570000	6510000	4570000	4170000	6150000	3750000	5180000	7460000	7410000	6250000	5050000	8090000	8680000
685	FALSE	High	Master Protein	Q9Z0V7	Mitochondrial import inner membrane translocase subunit Tim17-B OS=Mus musculus OX=10090 GN=Timm17b PE=1 SV=1	25.762	44	34	5	18.3	128.12	5	Timm17b	0.912	1.035	0.922	0.917881	0.894376	0.914474	7900000	8980000	7170000	9130000	7430000	7940000	7260000	8780000	7470000	10300000	9190000	8270000	6840000	8100000	7440000	9100000	4550000	4950000	5290000	4480000	2990000	4850000	2560000	5390000	6030000	8500000	5810000	3970000	5040000	7980000
428	FALSE	High	Master Protein	Q99MR8	Methylcrotonoyl-CoA carboxylase subunit alpha, mitochondrial OS=Mus musculus OX=10090 GN=Mccc1 PE=1 SV=2	365.76	69	965	40	79.3	3358.12	40	Mccc1	1.174	0.892	0.938	0.0835963	0.0793192	0.240686	432000000	479000000	421000000	426000000	575000000	496000000	512000000	435000000	406000000	363000000	386000000	380000000	405000000	377000000	407000000	400000000	249000000	264000000	310000000	209000000	236000000	303000000	180000000	266000000	337000000	299000000	244000000	185000000	298000000	377000000
458	FALSE	High	Master Protein	Q8BTE5	Protein CEBPZOS OS=Mus musculus OX=10090 GN=Cebpzos PE=3 SV=2	7.904	25	26	2	9.3	60.46	2	Cebpzos	1.21	1.305	1.481	0.339501	0.124688	0.0116789	4640000	5570000	6330000	4400000	6220000	5850000	6560000	6090000	5480000	7870000	7650000	5750000	6790000	8540000	8240000	6880000	2670000	3070000	4670000	2160000	2550000	3570000	2310000	3740000	4550000	6480000	4830000	2800000	5000000	8540000
17	FALSE	High	Master Protein	Q9CQC7	NADH dehydrogenase [ubiquinone] 1 beta subcomplex subunit 4 OS=Mus musculus OX=10090 GN=Ndufb4 PE=1 SV=3	80.82	71	382	10	15.1	1193.73	10	Ndufb4	1.038	0.26	0.246	0.999902	8.43241e-10	4.04746e-10	747000000	730000000	698000000	768000000	728000000	817000000	620000000	807000000	196000000	184000000	189000000	212000000	154000000	180000000	184000000	205000000	431000000	402000000	515000000	377000000	299000000	498000000	219000000	495000000	162000000	151000000	119000000	103000000	114000000	180000000
707	FALSE	High	Master Protein	Q3TL26	Dimethyladenosine transferase 2, mitochondrial OS=Mus musculus OX=10090 GN=Tfb2m PE=2 SV=1	3.644	3	2	1	45.8	5.41	1	Tfb2m	1.334	1.042	0.912	0.500109	0.968981	0.96648	621000	584000	757000	493000	717000	492000	900000	1040000	540000	840000	619000	637000	585000	502000	516000	674000	358000	322000	559000	242000	294000	300000	318000	638000	448000	692000	391000	310000	431000	502000
721	FALSE	High	Master Protein	Q8C5H8	NAD kinase 2, mitochondrial OS=Mus musculus OX=10090 GN=Nadk2 PE=1 SV=2	68.05	41	131	13	50.8	403.14	13	Nadk2	1.072	1.058	0.9	0.944784	0.981337	0.31847	40900000	47900000	41700000	44300000	42400000	45300000	46800000	47900000	46900000	45100000	45700000	33100000	39400000	42800000	31800000	38000000	23500000	26400000	30600000	21500000	17300000	27400000	16100000	29100000	38800000	37200000	28700000	16000000	29000000	42800000
371	FALSE	High	Master Protein	Q99J99	3-mercaptopyruvate sulfurtransferase OS=Mus musculus OX=10090 GN=Mpst PE=1 SV=4	43.309	36	83	8	33.1	185.57	9	Mpst	1.028	0.703	0.626	0.884557	0.0261425	0.00234386	31500000	29800000	24300000	29900000	31000000	34700000	27400000	30300000	24200000	22400000	19600000	18700000	18800000	22900000	18500000	14800000	18200000	16400000	18000000	14700000	12600000	21200000	9570000	18600000	20100000	18500000	12400000	9070000	13900000	22900000
203	FALSE	High	Master Protein	Q9DCZ4	MICOS complex subunit Mic26 OS=Mus musculus OX=10090 GN=Apoo PE=1 SV=2	69.986	73	355	9	22.6	1063.82	9	Apoo	0.997	1.306	1.215	0.999919	0.000163003	0.00107982	421000000	364000000	406000000	374000000	384000000	416000000	393000000	374000000	528000000	486000000	491000000	543000000	534000000	482000000	466000000	464000000	243000000	200000000	300000000	184000000	158000000	254000000	138000000	229000000	438000000	400000000	310000000	264000000	394000000	482000000
127	FALSE	High	Master Protein	Q99N87	28S ribosomal protein S5, mitochondrial OS=Mus musculus OX=10090 GN=Mrps5 PE=1 SV=1	21.902	14	27	5	48.2	77.53	5	Mrps5	1.033	0.353	0.324	0.999616	6.03326e-06	1.03281e-06	9630000	10400000	9410000	11600000	11000000	10000000	10600000	9800000	3710000	3340000	3250000	4360000	2090000	2860000	3670000	3810000	5300000	5570000	6780000	5710000	4500000	6100000	3610000	6010000	2800000	2620000	1600000	2060000	1440000	2550000
554	FALSE	High	Master Protein	Q9JIQ3	Diablo IAP-binding mitochondrial protein OS=Mus musculus OX=10090 GN=Diablo PE=1 SV=2	25.456	21	73	4	26.8	240.9	4	Diablo	0.953	1.292	1.675	0.998737	0.460818	0.0770372	7560000	5680000	6470000	6960000	6310000	6480000	5330000	8000000	8210000	9240000	7990000	9150000	5920000	10700000	11800000	17200000	4110000	3010000	4520000	3190000	2390000	3580000	1660000	4560000	6480000	7590000	4920000	4350000	4360000	10700000
201	FALSE	High	Master Protein	Q9CQ43	Deoxyuridine 5'-triphosphate nucleotidohydrolase OS=Mus musculus OX=10090 GN=Dut PE=1 SV=1	32.095	38	65	4	17.4	239.4	4	Dut	1.292	0.602	0.693	0.0333094	0.000156011	0.00148934	17800000	18600000	18700000	19900000	22800000	22100000	25400000	26400000	9700000	10200000	12300000	13000000	11900000	10600000	14300000	14000000	10300000	10000000	13500000	9740000	9170000	13500000	8790000	15900000	7720000	8290000	7630000	6170000	8540000	10500000
180	FALSE	High	Master Protein	Q9DB10	Essential MCU regulator, mitochondrial OS=Mus musculus OX=10090 GN=Smdt1 PE=1 SV=1	4.245	9	4	1	11.5	10.46	1	Smdt1	1.15	3.259	2.304	0.6038	8.36855e-05	0.0006797	693000	1110000	924000	1170000	1160000	929000	1170000	1640000	2500000	3250000	3350000	4520000	2040000	2490000	2180000	4010000	399000	611000	682000	573000	477000	567000	411000	1000000	2080000	2680000	2120000	2200000	1500000	2490000
198	FALSE	High	Master Protein	Q9CQL5	39S ribosomal protein L18, mitochondrial OS=Mus musculus OX=10090 GN=Mrpl18 PE=1 SV=1	13.131	19	30	3	20.7	78.8	3	Mrpl18	0.853	0.254	0.313	0.977471	0.00014767	0.000934262	8990000	8520000	9170000	5340000	7620000	12800000	7310000	7120000	3140000	2410000	2050000	1810000	3050000	4230000	2450000	2200000	5070000	4640000	6430000	2580000	2980000	7780000	2480000	4300000	2600000	1870000	1110000	760000	2250000	4230000
67	FALSE	High	Master Protein	O35857	Mitochondrial import inner membrane translocase subunit TIM44 OS=Mus musculus OX=10090 GN=Timm44 PE=1 SV=2	195.259	53	553	30	51.1	1640.77	30	Timm44	1.099	1.968	2.18	0.463944	1.29145e-07	3.87479e-08	199000000	194000000	190000000	212000000	201000000	214000000	228000000	217000000	398000000	432000000	374000000	348000000	452000000	434000000	365000000	422000000	114000000	107000000	140000000	103000000	82100000	130000000	79900000	133000000	331000000	356000000	236000000	169000000	333000000	434000000
155	FALSE	High	Master Protein	Q8BW75	Amine oxidase [flavin-containing] B OS=Mus musculus OX=10090 GN=Maob PE=1 SV=4	134.418	59	419	21	58.5	1200.35	23	Maob	1.016	0.545	0.601	0.981491	2.06452e-05	0.00015431	159000000	155000000	163000000	151000000	179000000	149000000	166000000	153000000	76800000	87800000	83100000	96800000	80200000	119000000	99200000	89400000	91600000	84800000	120000000	73800000	73200000	90600000	58400000	93400000	63200000	71800000	52100000	46800000	58500000	118000000
426	FALSE	High	Master Protein	Q9CQQ7	ATP synthase F(0) complex subunit B1, mitochondrial OS=Mus musculus OX=10090 GN=Atp5pb PE=1 SV=1	206.35	70	2344	23	28.9	6970.33	23	Atp5pb	0.951	0.876	0.918	0.564387	0.0733194	0.284023	4250000000	4030000000	4330000000	4540000000	3990000000	4470000000	3540000000	4180000000	3690000000	3820000000	3700000000	3890000000	4070000000	3640000000	3810000000	4220000000	2450000000	2220000000	3200000000	2230000000	1630000000	2730000000	1250000000	2560000000	3070000000	3140000000	2340000000	1890000000	3000000000	3640000000
659	FALSE	High	Master Protein	Q9CPW3	39S ribosomal protein L54, mitochondrial OS=Mus musculus OX=10090 GN=Mrpl54 PE=1 SV=1	3.443	7	14	1	15.4	38.57	1	Mrpl54	1.209	0.856	0.259	0.937796	0.837917	0.193822	10900000	8520000	4540000	10800000	12300000	7140000	13600000	10900000	1480000	8030000	8390000	9950000	1590000	1910000	3230000	9200000	6290000	4690000	3350000	5290000	5040000	4350000	4780000	6710000	1230000	6620000	5300000	4840000	1170000	1910000
397	FALSE	High	Master Protein	Q9CPV4	Glyoxalase domain-containing protein 4 OS=Mus musculus OX=10090 GN=Glod4 PE=1 SV=1	91.49	64	242	15	33.3	714.29	15	Glod4	0.997	1.29	1.177	0.951127	0.0463053	0.33179	74000000	68200000	79300000	70800000	68500000	75900000	60000000	76700000	86200000	113000000	101000000	75400000	78400000	85900000	87600000	84500000	42700000	37400000	58500000	34700000	28100000	46100000	21000000	47100000	71200000	92700000	63800000	36600000	57800000	85900000
499	FALSE	High	Master Protein	P99028	Cytochrome b-c1 complex subunit 6, mitochondrial OS=Mus musculus OX=10090 GN=Uqcrh PE=1 SV=2	39.852	74	79	6	10.4	238.5	6	Uqcrh	0.971	1.779	1.994	0.940492	0.212493	0.0551674	21600000	24400000	19200000	45800000	16000000	26900000	18500000	35500000	37100000	44100000	46600000	37800000	38600000	52900000	73500000	39600000	12400000	13200000	14200000	22500000	6550000	16400000	6390000	21800000	30800000	36300000	29500000	18300000	28500000	52900000
626	FALSE	High	Master Protein	Q3UFY8	tRNA methyltransferase 10 homolog C OS=Mus musculus OX=10090 GN=Trmt10c PE=1 SV=2	31.049	17	49	5	48.4	168.76	5	Trmt10c	0.969	0.848	0.768	0.876755	0.739791	0.389238	6900000	4960000	7470000	6510000	6680000	6330000	3480000	7300000	5740000	4610000	6130000	5620000	5350000	4290000	4960000	5540000	3980000	2730000	5510000	3200000	2740000	3860000	1100000	4480000	4770000	3800000	3870000	2730000	3940000	4290000
601	FALSE	High	Master Protein	Q3URE1	Malonate--CoA ligase ACSF3, mitochondrial OS=Mus musculus OX=10090 GN=Acsf3 PE=1 SV=2	111.828	48	169	19	65	522.67	19	Acsf3	0.956	1.198	1.341	0.862839	0.642073	0.12521	42100000	35100000	38200000	39700000	37300000	41900000	27200000	37100000	51000000	50800000	42800000	34500000	58200000	58300000	41900000	46800000	24100000	18900000	27900000	19300000	14800000	24600000	9020000	22500000	42100000	41100000	26600000	16400000	42600000	58200000
159	FALSE	High	Master Protein	Q9D125	28S ribosomal protein S25, mitochondrial OS=Mus musculus OX=10090 GN=Mrps25 PE=1 SV=1	14.356	20	16	3	19.9	60.63	3	Mrps25	1.174	0.482	0.405	0.62185	2.34076e-05	3.58659e-06	6870000	6990000	6810000	8470000	8630000	7890000	7840000	8390000	3130000	2900000	3980000	3580000	2680000	2330000	2950000	3820000	3960000	3850000	5030000	4160000	3540000	4810000	2770000	5150000	2300000	2260000	2510000	1740000	1760000	2270000
668	FALSE	High	Master Protein	Q9D9V3	Ethylmalonyl-CoA decarboxylase OS=Mus musculus OX=10090 GN=Echdc1 PE=1 SV=2	9.077	11	6	3	35.4	16.9	3	Echdc1	0.658	0.627	0.949	0.663443	0.852546	0.991096	2280000	1100000	2210000	1950000	1290000	2380000	635000	1440000	2460000	1020000	1390000	1220000	2920000	1330000	2260000	1720000	1060000	411000	1630000	958000	436000	1450000		792000	2040000	793000	841000	461000	2150000	789000
368	FALSE	High	Master Protein	Q9CQ85	Mitochondrial import inner membrane translocase subunit Tim22 OS=Mus musculus OX=10090 GN=Timm22 PE=1 SV=1	15.845	23	26	3	20.1	75.3	3	Timm22	1.05	1.958	1.634	0.991892	0.0247219	0.139564	7630000	4580000	5830000	5440000	5220000	8470000	6710000	4550000	12900000	11000000	7170000	11000000	10500000	8730000	6290000	9710000	4400000	2330000	3920000	2460000	2000000	5000000	2360000	2480000	10700000	9090000	4380000	5230000	7750000	8730000
16	FALSE	High	Master Protein	Q9CPX8	Cytochrome b-c1 complex subunit 10 OS=Mus musculus OX=10090 GN=Uqcr11 PE=1 SV=1	5.2	21	15	1	6.5	38.65	1	Uqcr11	1.02	0.251	0.262	0.999792	6.75348e-10	1.23075e-09	89100000	83700000	77400000	86400000	85100000	88300000	70000000	96800000	23200000	20400000	22400000	18900000	25300000	21100000	22200000	22300000	51400000	46100000	57100000	42400000	34900000	53900000	24700000	59400000	19300000	16800000	14100000	9210000	18600000	21100000
187	FALSE	High	Master Protein	Q9CQP0	39S ribosomal protein L33, mitochondrial OS=Mus musculus OX=10090 GN=Mrpl33 PE=1 SV=1	8.296	20	9	2	7.4	29.25	2	Mrpl33	1.124	0.131	0.195	0.983008	0.00010229	0.000577319	9200000	7790000	5980000	4550000	8320000	9850000	7080000	5190000	1370000	1080000	732000	548000	2330000	1750000	578000	1010000	5300000	4290000	4410000	2230000	3410000	6010000	2500000	3180000	751000	681000	326000	195000	1720000	1360000
190	FALSE	High	Master Protein	Q9CXD6	Mitochondrial calcium uniporter regulator 1 OS=Mus musculus OX=10090 GN=Mcur1 PE=1 SV=1	59.89	28	120	11	37.8	339.28	13	Mcur1	0.957	1.332	1.314	0.55975	0.00011393	0.000556481	52700000	56800000	51600000	53600000	49700000	55400000	46100000	52000000	70800000	70900000	76500000	66700000	69700000	62400000	70000000	70400000	30200000	31100000	37700000	26300000	20200000	33600000	16000000	31800000	58800000	58400000	48300000	32500000	51400000	62400000
528	FALSE	High	Master Protein	Q9CR76	Transmembrane protein 186 OS=Mus musculus OX=10090 GN=Tmem186 PE=1 SV=2	32.363	21	66	5	24.6	165.52	5	Tmem186	1.012	0.823	0.967	0.935423	0.329189	0.916095	17400000	13900000	16000000	16300000	15500000	14300000	21300000	17300000	15100000	14400000	12300000	10700000	17100000	16600000	11400000	14700000	10000000	7630000	11800000	8000000	6340000	8730000	7530000	10600000	12500000	11800000	7780000	5220000	12600000	16600000
48	FALSE	High	Master Protein	Q9ERS2	NADH dehydrogenase [ubiquinone] 1 alpha subcomplex subunit 13 OS=Mus musculus OX=10090 GN=Ndufa13 PE=1 SV=3	89.902	56	663	10	16.8	2075.36	10	Ndufa13	0.884	0.314	0.326	0.47257	4.71238e-08	1.44089e-07	1060000000	974000000	1200000000	1070000000	840000000	1060000000	871000000	1010000000	316000000	353000000	369000000	241000000	334000000	390000000	338000000	356000000	609000000	537000000	888000000	525000000	344000000	646000000	307000000	622000000	262000000	290000000	233000000	117000000	246000000	390000000
225	FALSE	High	Master Protein	Q8BYL4	Tyrosine--tRNA ligase, mitochondrial OS=Mus musculus OX=10090 GN=Yars2 PE=1 SV=2	50.276	28	82	10	52.6	264.12	10	Yars2	0.973	2.75	2.558	0.999975	0.000372432	0.000705046	13400000	9840000	8650000	7160000	7750000	15200000	6450000	10400000	23500000	24700000	28000000	26100000	21400000	27000000	23600000	23600000	7540000	5160000	5970000	3200000	2810000	9300000	1830000	5610000	19200000	20100000	17500000	12700000	15700000	27000000
472	FALSE	High	Master Protein	Q3UN90	LYR motif-containing protein 9 OS=Mus musculus OX=10090 GN=Lyrm9 PE=3 SV=1	7.046	18	10	1	9.3	27.13	1	Lyrm9	0.615	2.253	3.178	0.171906	0.142424	0.0583706	359000	267000	238000	288000	35300	257000	253000	115000	907000	553000	707000	550000	882000	882000	1030000	527000	207000		176000						753000	455000	447000	267000	650000	882000
504	FALSE	High	Master Protein	Q91WK5	Glycine cleavage system H protein, mitochondrial OS=Mus musculus OX=10090 GN=Gcsh PE=1 SV=2	25.055	34	55	2	18.6	210.86	2	Gcsh	0.552	1.785	2.391	0.265906	0.240853	0.0890275	5700000	2430000	4650000	3380000	1740000	4470000	788000	2760000	9550000	6410000	7630000	6550000	13700000	11600000	7750000	5720000	3080000	957000	3430000	1490000	484000	2450000		1390000	7860000	5280000	4820000	3180000	10100000	11600000
704	FALSE	High	Master Protein	Q9DBM2	Peroxisomal bifunctional enzyme OS=Mus musculus OX=10090 GN=Ehhadh PE=1 SV=4	44.881	19	38	10	78.3	117.48	10	Ehhadh	1.114	1.093	1.229	0.995753	0.963214	0.484448	6720000	9100000	7310000	11300000	5210000	9410000	10000000	8780000	10800000	9580000	8190000	8300000	11100000	16400000	9050000	8610000	3320000	4630000	4950000	5400000	1670000	5700000	3350000	4800000	8480000	6930000	4730000	3540000	7820000	15900000
44	FALSE	High	Master Protein	Q9CQA6	Coiled-coil-helix-coiled-coil-helix domain-containing protein 1 OS=Mus musculus OX=10090 GN=Chchd1 PE=1 SV=1	18.568	31	15	2	13.6	40.83	2	Chchd1	1.091	0.197	0.224	0.873573	2.89328e-08	5.99038e-08	5830000	4630000	4120000	4420000	4950000	6850000	4130000	4930000	1090000	933000	830000	848000	1210000	1040000	990000	867000	3360000	2550000	3040000	2170000	2030000	4180000	1460000	3020000	905000	769000	345000	413000	890000	1040000
0	FALSE	High	Master Protein	P03911	NADH-ubiquinone oxidoreductase chain 4 OS=Mus musculus OX=10090 GN=Mtnd4 PE=1 SV=1	165.066	30	436	11	51.8	1435.52	11	Mtnd4	1.002	0.22	0.204	0.998969	1.58629e-12	1.24101e-12	624000000	589000000	580000000	616000000	637000000	589000000	619000000	552000000	131000000	135000000	142000000	122000000	116000000	116000000	130000000	138000000	359000000	325000000	428000000	302000000	261000000	359000000	218000000	338000000	108000000	110000000	88100000	58400000	84400000	115000000
229	FALSE	High	Master Protein	Q8K215	LYR motif-containing protein 4 OS=Mus musculus OX=10090 GN=Lyrm4 PE=1 SV=1	47.21	59	107	7	10.8	308.68	7	Lyrm4	1.165	1.647	1.888	0.584063	0.000431582	5.21364e-05	26300000	22300000	22200000	22300000	28300000	26100000	23700000	25900000	39900000	48300000	33800000	32800000	39700000	39100000	51000000	44600000	15000000	12100000	16300000	10900000	11600000	15900000	8120000	15800000	33100000	39600000	21300000	15900000	29300000	39100000
548	FALSE	High	Master Protein	O35435	Dihydroorotate dehydrogenase (quinone), mitochondrial OS=Mus musculus OX=10090 GN=Dhodh PE=1 SV=2	88.412	64	138	16	42.7	473.01	16	Dhodh	1.074	1.274	1.476	0.997623	0.427257	0.0672992	26800000	29100000	32400000	34200000	32000000	25900000	34000000	34000000	42300000	41100000	37200000	32500000	53100000	66400000	30700000	38600000	15200000	15800000	23500000	16500000	13000000	15300000	11900000	20400000	34800000	33600000	23400000	15500000	39200000	66400000
569	FALSE	High	Master Protein	P22315	Ferrochelatase, mitochondrial OS=Mus musculus OX=10090 GN=Fech PE=1 SV=3	118.463	48	296	17	47.4	814.2	17	Fech	1.09	0.928	0.969	0.299391	0.529218	0.953688	108000000	103000000	87300000	94500000	122000000	106000000	98500000	109000000	91700000	95100000	91800000	83700000	102000000	87700000	102000000	90200000	62000000	56600000	64100000	46400000	49900000	64700000	34700000	67000000	76000000	78300000	57900000	40700000	75000000	87700000
660	FALSE	High	Master Protein	Q9CPZ8	COX assembly mitochondrial protein homolog OS=Mus musculus OX=10090 GN=Cmc1 PE=1 SV=1	5.055	19	2	2	12.5	4.32	2	Cmc1	0.948	1.475	1.685	0.999958	0.838342	0.297668	2330000	3050000	2870000	3910000	2450000	1800000	3200000	5340000	2220000	4540000	4190000	4670000	2850000	4350000	8480000	5690000	1340000	1680000	2120000	1920000	1010000	1100000	1130000	3280000	1840000	3740000	2650000	2270000	2100000	4350000
410	FALSE	High	Master Protein	Q9D0K2	Succinyl-CoA:3-ketoacid coenzyme A transferase 1, mitochondrial OS=Mus musculus OX=10090 GN=Oxct1 PE=1 SV=1	317.079	61	1925	25	56	7096.05	25	Oxct1	1.052	1.246	1.331	0.991536	0.0604185	0.00696865	2190000000	2160000000	2130000000	2440000000	2200000000	2390000000	2100000000	2380000000	2650000000	2770000000	2840000000	2230000000	2920000000	2900000000	2510000000	2890000000	1260000000	1190000000	1570000000	1200000000	902000000	1460000000	740000000	1460000000	2200000000	2280000000	1790000000	1080000000	2150000000	2900000000
556	FALSE	High	Master Protein	Q923X4	Glutaredoxin-2, mitochondrial OS=Mus musculus OX=10090 GN=Glrx2 PE=1 SV=1	5.632	14	2	2	17.3	2.63	2	Glrx2	1.152	1.202	1.028	0.553465	0.468846	0.987115	84500000	104000000	99800000	127000000	111000000	124000000	103000000	166000000	124000000	121000000	105000000	164000000	105000000	104000000	84200000	144000000	48700000	57100000	73600000	62100000	45500000	75600000	36300000	102000000	103000000	99400000	66000000	79600000	77400000	104000000
470	FALSE	High	Master Protein	Q8CFI5	Probable proline--tRNA ligase, mitochondrial OS=Mus musculus OX=10090 GN=Pars2 PE=1 SV=2	11.136	10	19	4	53.5	45.35	4	Pars2	1.022	1.746	1.42	0.989735	0.139881	0.605109	1950000	1830000	3090000	2240000	1640000	1790000	2630000	2540000	3090000	4300000	4330000	2420000	1910000	3690000	3160000	2780000	1120000	714000	2280000	698000	602000	743000	676000	1500000	2570000	3540000	2730000	1070000	1410000	3690000
555	FALSE	High	Master Protein	Q9DA03	Complex III assembly factor LYRM7 OS=Mus musculus OX=10090 GN=Lyrm7 PE=3 SV=2	20.474	28	46	2	12	141.24	2	Lyrm7	1.056	1.157	1.057	0.971678	0.463662	0.983723	22900000	20600000	26500000	19700000	22400000	23100000	22800000	24200000	28900000	30700000	21900000	21000000	22500000	23300000	22700000	23400000	13200000	11400000	19600000	9670000	9170000	14100000	8050000	14800000	24000000	25300000	13800000	10200000	16600000	23300000
308	FALSE	High	Master Protein	O08734	Bcl-2 homologous antagonist/killer OS=Mus musculus OX=10090 GN=Bak1 PE=1 SV=3	21.958	40	8	4	23.3	26.08	4	Bak1	1.165	1.628	1.439	0.897597	0.00607432	0.035862	2070000	1950000	1700000	2530000	2430000	1710000	2510000	2250000	3400000	3660000	2840000	3140000	3020000	2760000	2370000	3570000	1160000	962000	1080000	1020000	826000	802000	866000	1170000	2820000	2970000	1710000	1410000	1940000	2290000
532	FALSE	High	Master Protein	Q8BK08	Transmembrane protein 11, mitochondrial OS=Mus musculus OX=10090 GN=Tmem11 PE=1 SV=1	26.95	42	72	5	21.3	184.18	5	Tmem11	1.215	1.543	1.177	0.855452	0.350765	0.926966	32800000	33500000	26500000	25300000	35700000	35900000	36800000	27600000	53700000	53800000	38500000	23000000	40800000	36900000	32600000	23200000	18900000	18500000	19600000	12400000	14600000	21900000	13000000	16900000	44600000	44300000	24300000	11200000	30100000	36900000
565	FALSE	High	Master Protein	Q920A7	AFG3-like protein 1 OS=Mus musculus OX=10090 GN=Afg3l1 PE=1 SV=2	75.862	32	114	15	87	270.09	18	Afg3l1	1.092	0.725	0.475	0.998335	0.515527	0.110731	82800000	191000000	97400000	72800000	119000000	61300000	150000000	80700000	26700000	54100000	78400000	128000000	24200000	29900000	60800000	68700000	47000000	104000000	71200000	35200000	48200000	36800000	52300000	48700000	22000000	44300000	49000000	62300000	17700000	29800000
230	FALSE	High	Master Protein	Q8BFR5	Elongation factor Tu, mitochondrial OS=Mus musculus OX=10090 GN=Tufm PE=1 SV=1	340.811	74	1417	32	49.5	4581.62	32	Tufm	0.996	0.693	0.712	0.997796	0.000442869	0.000911704	2180000000	1990000000	1770000000	2380000000	2020000000	2310000000	1760000000	2130000000	1440000000	1450000000	1360000000	1440000000	1470000000	1560000000	1360000000	1500000000	1250000000	1100000000	1310000000	1170000000	828000000	1410000000	620000000	1310000000	1200000000	1200000000	862000000	702000000	1080000000	1560000000
280	FALSE	High	Master Protein	Q8BGA9	Mitochondrial inner membrane protein OXA1L OS=Mus musculus OX=10090 GN=Oxa1l PE=1 SV=1	28.05	7	104	3	48.2	285.93	3	Oxa1l	1.048	1.737	1.912	0.999992	0.00275994	0.000418367	12400000	11900000	11300000	16300000	12100000	13400000	11200000	15100000	20600000	19100000	21600000	26100000	23900000	22600000	21000000	33200000	7170000	6540000	8310000	8000000	4950000	8190000	3950000	9290000	17100000	15800000	13700000	12700000	17600000	22600000
331	FALSE	High	Master Protein	Q3U186	Probable arginine--tRNA ligase, mitochondrial OS=Mus musculus OX=10090 GN=Rars2 PE=1 SV=1	34.858	19	37	8	65.3	111.81	8	Rars2	1.106	0.718	0.646	0.598402	0.0096366	0.00141532	10900000	10800000	8430000	8990000	10600000	10100000	11200000	11600000	7720000	8110000	5450000	6500000	6380000	6790000	6360000	5380000	6260000	5860000	6090000	4060000	4360000	6150000	3940000	7150000	6010000	6630000	3290000	3010000	4550000	6770000
12	FALSE	High	Master Protein	Q9CQZ5	NADH dehydrogenase [ubiquinone] 1 alpha subcomplex subunit 6 OS=Mus musculus OX=10090 GN=Ndufa6 PE=1 SV=1	66.581	47	422	6	15.3	1229.62	6	Ndufa6	1.014	0.287	0.276	0.974754	4.20642e-10	1.73332e-10	999000000	981000000	990000000	994000000	986000000	1030000000	1080000000	970000000	314000000	286000000	283000000	252000000	214000000	266000000	281000000	286000000	575000000	540000000	730000000	488000000	404000000	626000000	382000000	595000000	260000000	236000000	179000000	123000000	158000000	266000000
709	FALSE	High	Master Protein	Q9D0S9	Adenosine 5'-monophosphoramidase HINT2 OS=Mus musculus OX=10090 GN=Hint2 PE=1 SV=1	68.234	45	234	6	17.3	771.12	6	Hint2	1.029	1.219	1.02	0.941141	0.96999	0.972196	146000000	142000000	141000000	213000000	149000000	147000000	124000000	178000000	134000000	177000000	174000000	183000000	142000000	153000000	135000000	177000000	84000000	78400000	104000000	104000000	61100000	89800000	43900000	109000000	111000000	146000000	110000000	88900000	104000000	153000000
335	FALSE	High	Master Protein	Q9CZ42	ATP-dependent (S)-NAD(P)H-hydrate dehydratase OS=Mus musculus OX=10090 GN=Naxd PE=1 SV=1	99.817	61	220	15	36.7	651.1	15	Naxd	1.02	1.486	1.408	0.985143	0.0105012	0.0471404	58500000	52800000	72400000	52700000	58300000	68800000	46700000	55000000	83200000	106000000	81900000	72100000	77700000	80200000	76300000	78700000	33300000	28600000	53100000	25300000	23500000	41700000	16100000	33100000	69000000	87000000	51300000	34800000	57000000	79800000
4	FALSE	High	Master Protein	Q9CZ13	Cytochrome b-c1 complex subunit 1, mitochondrial OS=Mus musculus OX=10090 GN=Uqcrc1 PE=1 SV=2	287.237	59	2268	24	52.8	7778.09	25	Uqcrc1	1.008	0.378	0.364	0.995793	5.63467e-11	2.50069e-11	6450000000	6300000000	6400000000	7030000000	6290000000	6690000000	6290000000	6670000000	2460000000	2330000000	2420000000	2450000000	2010000000	2290000000	2400000000	2500000000	3720000000	3470000000	4730000000	3450000000	2580000000	4080000000	2220000000	4090000000	2040000000	1920000000	1530000000	1190000000	1480000000	2280000000
768	FALSE	High	Master Protein	Q9QX60	Deoxyguanosine kinase, mitochondrial OS=Mus musculus OX=10090 GN=Dguok PE=1 SV=3	49.567	39	112	7	32.3	440.63	7	Dguok	0.836	0.954	1.082	0.88704	0.999994	0.863006	31700000	26400000	31300000	20300000	24600000	32700000	19600000	23400000	29800000	29100000	24000000	25800000	34700000	32600000	29600000	23500000	18200000	14300000	23000000	9890000	9940000	19900000	6710000	14200000	24800000	24000000	15000000	12400000	25600000	32600000
679	FALSE	High	Master Protein	P52196	Thiosulfate sulfurtransferase OS=Mus musculus OX=10090 GN=Tst PE=1 SV=3	53.972	39	164	10	33.4	428.42	11	Tst	0.857	0.939	0.85	0.648815	0.883984	0.243013	74700000	77600000	69400000	76000000	63700000	79800000	64400000	64700000	74800000	66800000	78500000	62100000	61600000	75900000	66500000	52900000	43000000	42700000	51200000	37200000	26000000	48400000	22500000	39500000	62100000	55000000	49500000	30200000	45500000	75900000
620	FALSE	High	Master Protein	Q80ZK0	28S ribosomal protein S10, mitochondrial OS=Mus musculus OX=10090 GN=Mrps10 PE=1 SV=1	9.974	31	3	3	18.7	9.02	3	Mrps10	2.341	0.538	0.836	0.834977	0.71819	0.989864	598000	1260000	1160000	2610000	3790000	3090000	551000	2590000	1140000	575000	735000	379000	1380000	737000	4460000	244000	293000	487000	733000	1280000	1440000	1700000	166000	1470000	667000				972000
706	FALSE	High	Master Protein	P36552	Oxygen-dependent coproporphyrinogen-III oxidase, mitochondrial OS=Mus musculus OX=10090 GN=Cpox PE=1 SV=2	65.329	41	106	14	49.7	291.57	14	Cpox	0.984	1.014	1.074	0.991915	0.966684	0.904636	35400000	32900000	38800000	32700000	32900000	37500000	32700000	34300000	34500000	36200000	34700000	30500000	31200000	41500000	37000000	36300000	20400000	18100000	28600000	16100000	13500000	22900000	11400000	21000000	28700000	29900000	21900000	14800000	23000000	41500000
314	FALSE	High	Master Protein	Q9CZU6	Citrate synthase, mitochondrial OS=Mus musculus OX=10090 GN=Cs PE=1 SV=1	331.988	67	4085	27	51.7	12143.5	27	Cs	1.029	1.149	1.2	1	0.00739289	0.0015469	7810000000	7940000000	8180000000	8680000000	8440000000	8270000000	7570000000	8310000000	8960000000	9620000000	9090000000	9430000000	9990000000	9620000000	8900000000	9730000000	4500000000	4370000000	6040000000	4260000000	3460000000	5050000000	2670000000	5100000000	7430000000	7920000000	5740000000	4590000000	7360000000	9620000000
91	FALSE	High	Master Protein	Q5NCE8	Magnesium transporter MRS2 homolog, mitochondrial OS=Mus musculus OX=10090 GN=Mrs2 PE=2 SV=2	46.854	28	58	8	49.3	161.27	8	Mrs2	1.192	7.422	6.257	0.672864	6.98982e-07	1.86294e-06	1870000	1930000	1840000	2340000	2750000	1860000	3800000	1810000	15800000	19400000	12600000	10400000	14000000	14800000	10100000	9720000	426000	798000	825000	359000	616000	407000	983000	576000	12800000	16000000	7700000	4840000	10200000	14600000
28	FALSE	High	Master Protein	Q9DCJ5	NADH dehydrogenase [ubiquinone] 1 alpha subcomplex subunit 8 OS=Mus musculus OX=10090 GN=Ndufa8 PE=1 SV=3	131.919	65	582	13	20	1908.95	13	Ndufa8	0.91	0.307	0.332	0.665981	4.76029e-09	7.9458e-09	1300000000	1120000000	1230000000	1370000000	1060000000	1250000000	1010000000	1330000000	363000000	381000000	402000000	395000000	350000000	408000000	430000000	444000000	751000000	615000000	905000000	672000000	435000000	762000000	357000000	815000000	302000000	314000000	254000000	192000000	258000000	408000000
614	FALSE	High	Master Protein	Q9CQX8	Alpha-ketoglutarate dehydrogenase component 4 OS=Mus musculus OX=10090 GN=Mrps36 PE=1 SV=1	121.002	71	289	5	11.1	963.63	5	Mrps36	1.123	0.898	1.044	0.999989	0.69921	0.998425	301000000	259000000	236000000	235000000	294000000	309000000	184000000	262000000	270000000	246000000	192000000	201000000	291000000	267000000	206000000	249000000	174000000	142000000	174000000	115000000	120000000	188000000	65000000	161000000	224000000	202000000	121000000	97500000	215000000	267000000
352	FALSE	High	Master Protein	Q8VCW8	Medium-chain acyl-CoA ligase ACSF2, mitochondrial OS=Mus musculus OX=10090 GN=Acsf2 PE=1 SV=1	184.486	49	437	26	67.9	1432.74	26	Acsf2	0.936	2.054	2.46	0.928834	0.0169621	0.00361581	101000000	70500000	84000000	88000000	79500000	81600000	74000000	180000000	208000000	232000000	150000000	140000000	268000000	282000000	167000000	167000000	57300000	37600000	60300000	42300000	31800000	48900000	25500000	110000000	173000000	191000000	94000000	67500000	197000000	282000000
435	FALSE	High	Master Protein	Q9D1I5	Methylmalonyl-CoA epimerase, mitochondrial OS=Mus musculus OX=10090 GN=Mcee PE=1 SV=1	58.983	55	188	5	19	681.84	5	Mcee	0.945	0.765	0.81	0.916278	0.0847517	0.442709	94900000	93600000	89900000	105000000	83200000	95200000	63200000	116000000	69600000	74600000	83500000	41600000	71600000	82400000	78200000	74500000	54700000	51600000	66400000	51600000	34000000	58100000	22200000	70900000	57600000	61100000	52600000	19800000	52800000	82400000
387	FALSE	High	Master Protein	Q60597	2-oxoglutarate dehydrogenase complex component E1 OS=Mus musculus OX=10090 GN=Ogdh PE=1 SV=3	841.07	64	5420	67	116.4	17905.8	67	Ogdh	0.984	1.218	1.296	0.904291	0.037684	0.00655613	7130000000	6260000000	6090000000	6880000000	6220000000	6880000000	5520000000	6710000000	7690000000	8880000000	8310000000	7120000000	8770000000	8250000000	7750000000	9210000000	4110000000	3450000000	4500000000	3380000000	2550000000	4200000000	1950000000	4120000000	6380000000	7320000000	5250000000	3460000000	6460000000	8250000000
722	FALSE	High	Master Protein	Q8BH55	Threonine synthase-like 1 OS=Mus musculus OX=10090 GN=Thnsl1 PE=1 SV=1	13.925	6	10	3	83	30.17	3	Thnsl1	1.053	0.84	0.98	0.922493	0.981701	0.958784	601000	1320000	908000	1310000	741000	1080000	2000000	1220000	1030000	808000	1190000	613000	1500000	2110000	759000	696000		507000		541000			503000	581000	362000		254000	137000	890000	2110000
365	FALSE	High	Master Protein	Q3UHB1	5'-nucleotidase domain-containing protein 3 OS=Mus musculus OX=10090 GN=Nt5dc3 PE=1 SV=1	60.222	34	98	15	63.1	254.68	15	Nt5dc3	1	1.169	1.209	0.996443	0.0233976	0.0066733	46300000	38400000	39600000	42800000	41100000	46400000	41200000	39800000	48000000	47900000	50000000	48200000	52200000	47400000	47500000	53700000	26300000	20800000	28600000	20800000	16600000	27800000	14200000	23900000	39700000	39300000	31600000	23500000	38300000	47400000
350	FALSE	High	Master Protein	Q99MN1	Lysine--tRNA ligase OS=Mus musculus OX=10090 GN=Kars1 PE=1 SV=1	18.877	11	15	5	67.8	54.32	5	Kars1	1.327	2.199	2.101	0.999926	0.0167684	0.0607315	1230000	1280000	2220000	1480000	1780000	1880000	842000	1940000	2640000	3840000	2970000	3090000	1850000	3310000	2930000	2860000	632000	568000	1130000	421000	227000	802000		864000	1890000	3160000	1880000	1370000	1330000	3310000
446	FALSE	High	Master Protein	Q8VDK1	Deaminated glutathione amidase OS=Mus musculus OX=10090 GN=Nit1 PE=1 SV=2	15.287	19	42	4	35.7	98.31	4	Nit1	1.349	1.312	1.528	0.10442	0.107935	0.0120983	4820000	4480000	5860000	3860000	6580000	6330000	5950000	6200000	7170000	8180000	5180000	5010000	6490000	8270000	6730000	7480000	2770000	2370000	4100000	1870000	2700000	3860000	2100000	3800000	5950000	6740000	3270000	2440000	4780000	8270000
751	FALSE	High	Master Protein	P51660	Peroxisomal multifunctional enzyme type 2 OS=Mus musculus OX=10090 GN=Hsd17b4 PE=1 SV=3	186.194	47	410	26	79.4	1328.16	26	Hsd17b4	1.192	0.971	1.228	0.834113	0.998391	0.825533	100000000	184000000	123000000	199000000	121000000	233000000	243000000	138000000	185000000	149000000	143000000	131000000	193000000	259000000	178000000	108000000	57000000	101000000	90300000	97200000	49200000	142000000	85400000	84000000	153000000	122000000	90500000	63200000	142000000	259000000
246	FALSE	High	Master Protein	Q8R1I1	Cytochrome b-c1 complex subunit 9 OS=Mus musculus OX=10090 GN=Uqcr10 PE=1 SV=1	24.347	83	270	5	7.4	651.3	5	Uqcr10	1.04	0.744	0.731	0.955066	0.000788798	0.000145533	688000000	715000000	764000000	782000000	697000000	757000000	787000000	780000000	656000000	560000000	539000000	519000000	508000000	532000000	560000000	548000000	397000000	394000000	564000000	384000000	286000000	462000000	278000000	478000000	545000000	461000000	341000000	253000000	374000000	532000000
630	FALSE	High	Master Protein	Q61387	Cytochrome c oxidase subunit 7A-related protein, mitochondrial OS=Mus musculus OX=10090 GN=Cox7a2l PE=1 SV=1	25.718	57	89	4	12.4	304.5	4	Cox7a2l	1.005	0.968	0.908	0.817433	0.755186	0.328943	24300000	24400000	24500000	29700000	23100000	28000000	19300000	26000000	23700000	23500000	21900000	25500000	21600000	22800000	19700000	25200000	14000000	13400000	18000000	14600000	9470000	17100000	6800000	16000000	19700000	19400000	13900000	12400000	15900000	22800000
395	FALSE	High	Master Protein	Q8K1R3	Polyribonucleotide nucleotidyltransferase 1, mitochondrial OS=Mus musculus OX=10090 GN=Pnpt1 PE=1 SV=1	101.495	31	198	22	85.6	494.27	22	Pnpt1	0.97	1.419	1.43	0.716954	0.0453136	0.0117291	55300000	44600000	48300000	41600000	45800000	49700000	33500000	44200000	65300000	66500000	67000000	50700000	69500000	69400000	63500000	63500000	31600000	24100000	35400000	20100000	18200000	30000000	11000000	26500000	54200000	54400000	42100000	24300000	51200000	69400000
284	FALSE	High	Master Protein	O88967	ATP-dependent zinc metalloprotease YME1L1 OS=Mus musculus OX=10090 GN=Yme1l1 PE=1 SV=1	31.045	12	34	7	80	86.68	7	Yme1l1	0.667	1.567	1.459	0.0158975	0.00296555	0.0222696	8280000	9160000	8540000	10100000	6010000	7230000	5120000	5790000	13000000	13800000	13900000	20600000	11300000	16100000	14100000	11800000	4570000	5020000	6270000	4840000	2190000	3870000	1370000	3260000	10600000	11400000	8710000	10000000	8050000	16100000
672	FALSE	High	Master Protein	Q9WUR2	Enoyl-CoA delta isomerase 2 OS=Mus musculus OX=10090 GN=Eci2 PE=1 SV=2	112.925	44	483	15	43.2	1747.73	15	Eci2	1.038	1.111	1.201	0.98864	0.868019	0.2469	215000000	200000000	216000000	200000000	218000000	232000000	192000000	213000000	242000000	255000000	220000000	177000000	266000000	283000000	233000000	205000000	124000000	110000000	159000000	98000000	89300000	142000000	67600000	130000000	201000000	210000000	139000000	85600000	196000000	283000000
546	FALSE	High	Master Protein	P51174	Long-chain specific acyl-CoA dehydrogenase, mitochondrial OS=Mus musculus OX=10090 GN=Acadl PE=1 SV=2	381.543	79	3280	33	47.9	10830.6	33	Acadl	1.087	1.124	1.161	0.890542	0.422184	0.103367	9030000000	7620000000	7410000000	7740000000	8940000000	8790000000	7490000000	7940000000	9660000000	8990000000	8300000000	7980000000	10300000000	8980000000	8860000000	8770000000	5200000000	4200000000	5470000000	3800000000	3670000000	5360000000	2640000000	4870000000	8020000000	7410000000	5240000000	3880000000	7620000000	8980000000
54	FALSE	High	Master Protein	Q9JKF7	39S ribosomal protein L39, mitochondrial OS=Mus musculus OX=10090 GN=Mrpl39 PE=1 SV=4	38.226	32	67	9	38.5	168.65	9	Mrpl39	1.044	0.228	0.207	0.726617	7.48262e-08	3.69824e-08	24900000	26700000	23200000	16500000	24800000	27500000	23000000	25400000	6160000	5970000	4450000	5000000	5370000	5500000	4190000	4600000	14200000	14700000	17100000	8010000	10200000	16800000	7880000	15500000	4810000	4630000	2110000	1440000	3640000	4720000
752	FALSE	High	Master Protein	Q921H9	Cytochrome c oxidase assembly factor 7 OS=Mus musculus OX=10090 GN=Coa7 PE=1 SV=1	12.899	17	18	4	25.6	38.54	4	Coa7	1.219	1.058	1.261	0.87795	0.998445	0.585541	7870000	8690000	6590000	13300000	10800000	9450000	8780000	11500000	6580000	8050000	9510000	13400000	10400000	8680000	10500000	16200000	4540000	4700000	4790000	6370000	4410000	5770000	3090000	6980000	5460000	6330000	6010000	6500000	7650000	8680000
240	FALSE	High	Master Protein	Q8VE22	28S ribosomal protein S23, mitochondrial OS=Mus musculus OX=10090 GN=Mrps23 PE=1 SV=1	40.463	36	57	5	20.3	176.91	5	Mrps23	0.833	0.455	0.529	0.516052	0.000630224	0.004025	13100000	10300000	11500000	9910000	7300000	11100000	7360000	11200000	7020000	5130000	4780000	3430000	5250000	6140000	5390000	6590000	7560000	5680000	8460000	4860000	2860000	6800000	2260000	6870000	5820000	4230000	3020000	1620000	3870000	6140000
117	FALSE	High	Master Protein	Q9CQV5	28S ribosomal protein S24, mitochondrial OS=Mus musculus OX=10090 GN=Mrps24 PE=1 SV=1	13.839	22	25	3	18.9	64.1	3	Mrps24	1.024	0.334	0.396	0.945259	2.78424e-06	7.6817e-06	10500000	9610000	8570000	10200000	10300000	13000000	8460000	10000000	3500000	3130000	2690000	3620000	3970000	4030000	2570000	3890000	6040000	5300000	6330000	5020000	4210000	7950000	2990000	6160000	2910000	2580000	1700000	1760000	2930000	4030000
521	FALSE	High	Master Protein	P56382	ATP synthase subunit epsilon, mitochondrial OS=Mus musculus OX=10090 GN=Atp5f1e PE=1 SV=2	10.502	54	110	4	5.8	236.6	4	Atp5f1e	1.02	1.098	1.078	0.767009	0.304353	0.582733	900000000	806000000	723000000	863000000	1030000000	871000000	831000000	770000000	902000000	929000000	888000000	946000000	942000000	898000000	811000000	901000000	518000000	444000000	533000000	423000000	421000000	531000000	293000000	472000000	749000000	765000000	561000000	460000000	694000000	898000000
566	FALSE	High	Master Protein	O35386	Phytanoyl-CoA dioxygenase, peroxisomal OS=Mus musculus OX=10090 GN=Phyh PE=1 SV=1	25.313	18	49	5	38.6	148.3	5	Phyh	1.539	0.843	1.08	0.880308	0.521028	0.916138	7650000	8480000	7390000	15500000	6300000	11900000	15400000	12900000	9100000	4720000	6010000	7670000	10100000	9980000	7590000	5320000	4410000	4670000	5450000	7610000	2500000	7260000	5430000	7920000	7550000	3890000	3790000	3730000	7410000	9980000
716	FALSE	High	Master Protein	Q3TC33	Coiled-coil domain-containing protein 127 OS=Mus musculus OX=10090 GN=Ccdc127 PE=1 SV=2	21.959	23	13	4	30.5	48.27	4	Ccdc127	0.992	0.993	0.913	0.988269	0.979401	0.991213	4940000	5100000	3810000	5790000	2260000	7330000	5650000	4390000	4690000	9170000	5300000	3520000	4450000	4250000	4730000	4730000	2580000	2620000	2660000	2760000	788000	4340000	1840000	2620000	3890000	7550000	3110000	1710000	3080000	4070000
448	FALSE	High	Master Protein	Q8CIW5	Twinkle mtDNA helicase OS=Mus musculus OX=10090 GN=Twnk PE=2 SV=1	3.351	3	3	1	76.9	10.66	1	Twnk	0.541	0.345	0.259	0.435533	0.112493	0.0223574	1030000	768000	465000	1250000	380000	609000	178000	645000	295000	109000	319000	474000	251000	336000	48800	211000	593000	423000	343000	613000		372000		395000					185000
417	FALSE	High	Master Protein	Q8K4F5	Protein ABHD11 OS=Mus musculus OX=10090 GN=Abhd11 PE=1 SV=1	74.823	50	174	8	33.5	615.58	8	Abhd11	0.984	1.291	1.163	0.933962	0.0663394	0.256127	115000000	105000000	113000000	85400000	101000000	125000000	103000000	111000000	153000000	164000000	129000000	105000000	134000000	129000000	124000000	114000000	66100000	57700000	83500000	41800000	41400000	76500000	36500000	67900000	127000000	135000000	81300000	50800000	98600000	129000000
360	FALSE	High	Master Protein	Q99KB8	Hydroxyacylglutathione hydrolase, mitochondrial OS=Mus musculus OX=10090 GN=Hagh PE=1 SV=2	40.462	29	65	7	34.1	181.95	7	Hagh	0.963	1.4	1.246	0.87381	0.0202882	0.0869563	15800000	12500000	13500000	16900000	14000000	15400000	11100000	14100000	20000000	23900000	20800000	16600000	17400000	21300000	17200000	19000000	9080000	6870000	9780000	8280000	5750000	9240000	3790000	8390000	16600000	19700000	13200000	8090000	12600000	21200000
170	FALSE	High	Master Protein	Q61102	Iron-sulfur clusters transporter ABCB7, mitochondrial OS=Mus musculus OX=10090 GN=Abcb7 PE=1 SV=3	142.384	43	323	21	82.5	1069.11	21	Abcb7	0.931	1.565	1.492	0.686237	4.06297e-05	0.000168332	70400000	73900000	73200000	71800000	60400000	75600000	68700000	66400000	117000000	130000000	110000000	100000000	117000000	103000000	95200000	113000000	40300000	40400000	53500000	34500000	24100000	45700000	23500000	40300000	96900000	107000000	69300000	48100000	86600000	103000000
88	FALSE	High	Master Protein	Q8BWM0	Prostaglandin E synthase 2 OS=Mus musculus OX=10090 GN=Ptges2 PE=1 SV=3	161.618	64	380	20	43.3	1361.43	20	Ptges2	1.044	1.975	2.13	0.663566	5.29352e-07	2.28193e-07	147000000	142000000	138000000	153000000	182000000	152000000	141000000	150000000	260000000	274000000	298000000	309000000	318000000	299000000	263000000	325000000	84200000	78000000	102000000	74700000	73900000	92200000	48900000	90900000	216000000	225000000	188000000	150000000	234000000	299000000
312	FALSE	High	Master Protein	P53702	Holocytochrome c-type synthase OS=Mus musculus OX=10090 GN=Hccs PE=1 SV=2	67.079	64	158	12	31	502.43	12	Hccs	1.059	1.32	1.418	0.936361	0.00686518	0.00249208	52700000	43200000	37700000	48000000	41000000	49900000	46700000	50800000	59200000	58800000	61200000	62200000	55200000	61700000	67600000	68100000	30100000	23400000	27200000	23200000	16300000	30200000	16300000	30700000	49000000	48300000	38300000	30100000	40700000	61300000
378	FALSE	High	Master Protein	Q3TIU4	2',5'-phosphodiesterase 12 OS=Mus musculus OX=10090 GN=Pde12 PE=1 SV=2	8.077	4	5	2	67.5	13.01	2	Pde12	1.11	1.814	1.628	0.818501	0.0320844	0.147315	470000	437000	397000	230000	627000	513000	335000	416000	976000	1510000	584000	547000	904000	797000	460000	576000	271000	241000	293000	113000	257000	313000	118000	255000	810000	1240000	369000	266000	667000	797000
393	FALSE	High	Master Protein	Q811U4	Mitofusin-1 OS=Mus musculus OX=10090 GN=Mfn1 PE=1 SV=3	82.649	27	159	17	83.7	451.01	17	Mfn1	1.097	0.717	0.816	0.840804	0.0437098	0.254035	37300000	41400000	38000000	35800000	39400000	49500000	43300000	34900000	29600000	34600000	24100000	24700000	30200000	38900000	25800000	31200000	21500000	22800000	27800000	17400000	16000000	30200000	15100000	21100000	24500000	28100000	14600000	11600000	22300000	38900000
473	FALSE	High	Master Protein	Q5XJY4	Presenilins-associated rhomboid-like protein, mitochondrial OS=Mus musculus OX=10090 GN=Parl PE=1 SV=1	14.934	13	24	4	41.9	67.33	4	Parl	0.906	1.526	1.843	0.909108	0.146157	0.0529093	35000000	17500000	14500000	27400000	20300000	22800000	16900000	19400000	31100000	28400000	35900000	40400000	44900000	27100000	37600000	43400000	20000000	9630000	10400000	13300000	8190000	13700000	5900000	11900000	25800000	23400000	22700000	19700000	33100000	27100000
580	FALSE	High	Master Protein	S4R2K0	Peptide deformylase, mitochondrial OS=Mus musculus OX=10090 GN=Pdf PE=3 SV=1	23	29	43	4	25.8	152.02	4	Pdf	0.933	1.211	1.331	0.999766	0.549849	0.131383	5470000	4800000	5240000	3930000	4450000	6210000	4150000	4910000	7270000	6850000	5370000	4150000	7500000	7690000	5930000	5670000	3000000	2370000	3480000	1780000	1440000	3400000	1300000	2640000	5710000	5390000	3260000	1910000	5520000	7690000
364	FALSE	High	Master Protein	Q9CR98	Protein FAM136A OS=Mus musculus OX=10090 GN=Fam136a PE=1 SV=1	25.449	43	17	5	15.7	50.48	5	Fam136a	0.949	2.717	2.313	0.999782	0.0232697	0.104195	4260000	4000000	4780000	5960000	4610000	3980000	3200000	9040000	10600000	14200000	7070000	16400000	4910000	10300000	13000000	10600000	1940000	2040000	3240000	2890000	1770000	2050000	911000	5280000	8630000	11700000	4400000	7960000	3140000	10200000
281	FALSE	High	Master Protein	O88986	2-amino-3-ketobutyrate coenzyme A ligase, mitochondrial OS=Mus musculus OX=10090 GN=Gcat PE=1 SV=2	15.023	14	34	4	44.9	94.27	4	Gcat	1.772	0.352	0.278	0.239942	0.00279753	0.00105659	6310000	16400000	10000000	7050000	17400000	10900000	26700000	12700000	1400000	2830000	3840000	3100000	1650000	2750000	2000000	2720000	3600000	9030000	7380000	3430000	7010000	6670000	9280000	7810000	1000000	2090000	2210000	1130000	956000	2390000
169	FALSE	High	Master Protein	Q14C51	Pentatricopeptide repeat domain-containing protein 3, mitochondrial OS=Mus musculus OX=10090 GN=Ptcd3 PE=1 SV=2	84.94	33	132	16	77.7	400.61	16	Ptcd3	1.06	0.51	0.422	0.888626	4.04369e-05	8.28435e-06	55500000	57600000	54800000	50400000	54600000	61700000	58600000	58300000	29600000	32100000	26700000	22100000	21700000	31700000	20600000	24900000	32000000	31700000	40300000	24500000	22400000	37600000	20500000	35500000	24000000	25900000	16600000	10200000	15900000	30900000
729	FALSE	High	Master Protein	O09174	Alpha-methylacyl-CoA racemase OS=Mus musculus OX=10090 GN=Amacr PE=1 SV=4	85.836	47	183	11	41.7	641.79	11	Amacr	1.05	0.973	1.085	0.887487	0.989672	0.887564	67000000	57400000	57900000	68900000	61400000	69700000	74300000	61000000	73100000	63400000	58000000	51700000	74900000	66300000	68900000	56700000	38600000	31500000	42700000	33700000	25000000	42300000	26000000	37100000	60600000	52200000	36400000	24700000	55000000	66100000
617	FALSE	High	Master Protein	Q8VCM4	Lipoyltransferase 1, mitochondrial OS=Mus musculus OX=10090 GN=Lipt1 PE=1 SV=1	4.07	4	6	1	42.1	17.34	1	Lipt1	1.026	1.227	0.956	0.871187	0.711656	0.944818	4590	943000	1320000	859000	1510000	127000	664000	1280000	364000	1570000	1260000	967000	76600	684000	1100000	1080000		520000	978000	421000	620000		234000	787000		1290000	796000	470000		684000
691	FALSE	High	Master Protein	Q61733	28S ribosomal protein S31, mitochondrial OS=Mus musculus OX=10090 GN=Mrps31 PE=1 SV=1	33.778	26	49	7	43.9	151.99	7	Mrps31	0.684	0.848	0.653	0.592986	0.928352	0.369823	13100000	8400000	22200000	17400000	9610000	13700000	7710000	11000000	14300000	14800000	11400000	9370000	9510000	16200000	4650000	10200000	7500000	4160000	16200000	8300000	3610000	8090000	2250000	6400000	11800000	12100000	7030000	4380000	6750000	15700000
708	FALSE	High	Master Protein	Q8CEE7	Retinol dehydrogenase 13 OS=Mus musculus OX=10090 GN=Rdh13 PE=1 SV=1	52.145	39	69	10	36.4	181.41	10	Rdh13	1.072	1.091	0.934	0.997266	0.969811	0.957561	16100000	14100000	16000000	19000000	18000000	17300000	15000000	17200000	30400000	15500000	10300000	19900000	16200000	13900000	10900000	19200000	8960000	6830000	11200000	9090000	6760000	10000000	4810000	9630000	25200000	12200000	5810000	9610000	11900000	13100000
206	FALSE	High	Master Protein	Q9CPV3	39S ribosomal protein L42, mitochondrial OS=Mus musculus OX=10090 GN=Mrpl42 PE=1 SV=1	12.859	16	28	2	16.5	72.41	2	Mrpl42	1.063	0.494	0.549	0.964563	0.000180616	0.000964478	5850000	4890000	4610000	5340000	4940000	6310000	4730000	5980000	3110000	2340000	1720000	2720000	2570000	3090000	2360000	3060000	3370000	2600000	3410000	2620000	1990000	3850000	1560000	3670000	2580000	1930000	1080000	1320000	1900000	3090000
268	FALSE	High	Master Protein	Q9CQX2	Cytochrome b5 type B OS=Mus musculus OX=10090 GN=Cyb5b PE=1 SV=1	73.475	60	179	6	16.3	764.07	6	Cyb5b	0.894	1.947	1.946	0.62755	0.00189601	0.00579448	32500000	20400000	24600000	26800000	22200000	28000000	15000000	23800000	59900000	43900000	47000000	53400000	49800000	50900000	35800000	50300000	18700000	11200000	18200000	13200000	9070000	17000000	5160000	14600000	49700000	36200000	29700000	25900000	36700000	50900000
642	FALSE	High	Master Protein	Q99L04	Dehydrogenase/reductase SDR family member 1 OS=Mus musculus OX=10090 GN=Dhrs1 PE=1 SV=1	11.228	13	18	3	34	54.06	3	Dhrs1	1.388	0.919	1.113	0.549919	0.797875	0.995361	4630000	3760000	5160000	4200000	5360000	5840000	20800000	6420000	4100000	4020000	3570000	32600000	5420000	4150000	5690000	4460000	2670000	1850000	3810000	1860000	2200000	3570000	7230000	3940000	3400000	3310000	2260000	15800000	4000000	4150000
68	FALSE	High	Master Protein	Q99KR7	Peptidyl-prolyl cis-trans isomerase F, mitochondrial OS=Mus musculus OX=10090 GN=Ppif PE=1 SV=1	89.222	59	467	9	21.7	1787.69	9	Ppif	1.077	0.627	0.647	0.250443	1.37193e-07	3.24629e-07	1030000000	983000000	927000000	1060000000	1090000000	1090000000	1040000000	1080000000	650000000	645000000	601000000	617000000	651000000	649000000	593000000	711000000	593000000	541000000	684000000	521000000	445000000	663000000	368000000	663000000	539000000	531000000	380000000	300000000	480000000	649000000
653	FALSE	High	Master Protein	Q9CQJ1	HIG1 domain family member 2A OS=Mus musculus OX=10090 GN=Higd2a PE=3 SV=1	13.187	56	23	2	11.4	90.03	2	Higd2a	1.103	1.888	2.677	0.908891	0.827722	0.583163	1990000	1380000	3650000	151000	865000	2920000	1140000	3730000	2910000	3360000	3840000	505000	5250000	5530000	3750000	641000	1150000	614000	2450000		275000	1590000	349000	2260000	2220000	2520000	2350000		3620000	5530000
587	FALSE	High	Master Protein	P59041	DnaJ homolog subfamily C member 30, mitochondrial OS=Mus musculus OX=10090 GN=Dnajc30 PE=1 SV=1	22.997	36	47	5	24.7	141.71	5	Dnajc30	1.046	0.854	0.926	0.882703	0.572822	0.860145	13900000	4770000	3340000	3200000	4940000	4260000	4080000	3410000	3630000	3970000	3200000	3170000	4630000	7460000	2700000	2950000	8010000	2340000	2050000	1420000	1780000	2340000	1290000	1850000	2680000	2810000	1500000	1290000	3420000	7460000
577	FALSE	High	Master Protein	Q0VG49	Uncharacterized protein C15orf61 homolog OS=Mus musculus OX=10090 PE=2 SV=2	8.621	15	10	2	18	29.64	2		1.36	1.45	1.055	0.769411	0.544781	0.997818	4520000	2780000	2860000	2830000	4940000	4960000	3030000	2940000	4520000	4700000	3770000	3720000	5740000	3080000	2930000	2270000	2600000	1350000	2110000	1390000	2030000	3030000	1070000	1800000	3750000	3870000	2380000	1810000	4230000	3080000
575	FALSE	High	Master Protein	Q0VG49	Uncharacterized protein C15orf61 homolog OS=Mus musculus OX=10090 PE=2 SV=2	8.621	15	10	2	18	29.64	2		1.36	1.45	1.055	0.769411	0.544781	0.997818	4520000	2780000	2860000	2830000	4940000	4960000	3030000	2940000	4520000	4700000	3770000	3720000	5740000	3080000	2930000	2270000	2600000	1350000	2110000	1390000	2030000	3030000	1070000	1800000	3750000	3870000	2380000	1810000	4230000	3080000
576	FALSE	High	Master Protein	Q0VG49	Uncharacterized protein C15orf61 homolog OS=Mus musculus OX=10090 PE=2 SV=2	8.621	15	10	2	18	29.64	2		1.36	1.45	1.055	0.769411	0.544781	0.997818	4520000	2780000	2860000	2830000	4940000	4960000	3030000	2940000	4520000	4700000	3770000	3720000	5740000	3080000	2930000	2270000	2600000	1350000	2110000	1390000	2030000	3030000	1070000	1800000	3750000	3870000	2380000	1810000	4230000	3080000
252	FALSE	High	Master Protein	Q505D7	Optic atrophy 3 protein homolog OS=Mus musculus OX=10090 GN=Opa3 PE=1 SV=1	30.85	49	89	6	20.1	214.4	6	Opa3	1.029	1.222	1.296	0.812966	0.00097538	0.000218137	42500000	38700000	42700000	41600000	41400000	45600000	45300000	40200000	53900000	58700000	48900000	49000000	58700000	51900000	54500000	54500000	24500000	21200000	31200000	20300000	16800000	27800000	15900000	24500000	44800000	48400000	30900000	23800000	43200000	51900000
489	FALSE	High	Master Protein	Q60930	Voltage-dependent anion-selective channel protein 2 OS=Mus musculus OX=10090 GN=Vdac2 PE=1 SV=2	103.962	60	920	14	31.7	3257.95	14	Vdac2	1.031	1.342	1.195	0.998997	0.17907	0.516465	1960000000	1450000000	1330000000	1500000000	1680000000	1360000000	1910000000	1370000000	1960000000	1990000000	1740000000	2100000000	1830000000	1500000000	1690000000	2210000000	1130000000	797000000	979000000	735000000	690000000	830000000	673000000	839000000	1630000000	1640000000	1100000000	1020000000	1350000000	1500000000
462	FALSE	High	Master Protein	Q33DR3	All trans-polyprenyl-diphosphate synthase PDSS2 OS=Mus musculus OX=10090 GN=Pdss2 PE=1 SV=2	15.225	11	10	3	44	29.39	3	Pdss2	1.291	1.892	2.022	0.98559	0.132235	0.0445633	508000	993000	868000	682000	1010000	422000	979000	1050000	1180000	1760000	1710000	1240000	3480000	2120000	1140000	1080000	160000	292000	291000			134000	107000	190000	843000	1300000	785000	212000	2570000	1700000
512	FALSE	High	Master Protein	P47740	Aldehyde dehydrogenase family 3 member A2 OS=Mus musculus OX=10090 GN=Aldh3a2 PE=1 SV=2	12.002	5	19	2	53.9	52.18	2	Aldh3a2	0.769	2.717	1.698	0.795851	0.266707	0.52187	892000	1510000	917000	817000	602000	550000	805000	1180000	2870000	2940000	2100000	671000	2020000	2300000	1120000	1170000	287000	600000	492000	285000	175000	292000	220000	680000	2380000	2420000	1330000	297000	1490000	2300000
295	FALSE	High	Master Protein	P20108	Thioredoxin-dependent peroxide reductase, mitochondrial OS=Mus musculus OX=10090 GN=Prdx3 PE=1 SV=1	151.909	58	868	13	28.1	3032.82	13	Prdx3	1.005	1.169	1.106	0.852132	0.00424116	0.017529	1430000000	1250000000	1370000000	1410000000	1490000000	1380000000	1340000000	1410000000	1490000000	1700000000	1690000000	1550000000	1540000000	1530000000	1530000000	1640000000	826000000	689000000	1010000000	690000000	611000000	841000000	474000000	864000000	1230000000	1400000000	1070000000	754000000	1140000000	1530000000
89	FALSE	High	Master Protein	P56392	Cytochrome c oxidase subunit 7A1, mitochondrial OS=Mus musculus OX=10090 GN=Cox7a1 PE=1 SV=1	26.904	31	164	3	9	477.22	3	Cox7a1	1.087	0.326	0.319	0.944412	5.31576e-07	2.42617e-07	660000000	483000000	505000000	567000000	614000000	657000000	551000000	507000000	248000000	179000000	165000000	170000000	191000000	164000000	167000000	175000000	381000000	266000000	373000000	278000000	252000000	401000000	194000000	311000000	206000000	147000000	104000000	82700000	141000000	164000000
492	FALSE	High	Master Protein	Q66JZ4	T-cell activation inhibitor, mitochondrial OS=Mus musculus OX=10090 GN=TCAIM PE=1 SV=1	39.721	20	61	8	57.4	202.47	8	TCAIM	1.17	1.252	1.285	0.458998	0.187243	0.123092	8170000	9100000	8690000	11700000	8820000	9870000	11000000	13100000	11000000	10700000	11300000	11700000	11600000	11600000	11200000	11100000	4710000	5010000	6410000	5740000	3440000	6030000	3510000	8020000	9120000	8690000	7060000	5610000	8590000	11600000
214	FALSE	High	Master Protein	Q9D6K5	Synaptojanin-2-binding protein OS=Mus musculus OX=10090 GN=Synj2bp PE=1 SV=1	33.546	59	37	6	15.8	120.69	6	Synj2bp	1.083	1.583	1.59	0.738135	0.000230901	7.14768e-05	6470000	5830000	7030000	6340000	6660000	7230000	7680000	6100000	9010000	10700000	9570000	10800000	9600000	10800000	9650000	12700000	3660000	2690000	4940000	2600000	2390000	3890000	2390000	3410000	7310000	8460000	5770000	5210000	7080000	10800000
717	FALSE	High	Master Protein	Q9CR84	ATP synthase F(0) complex subunit C1, mitochondrial OS=Mus musculus OX=10090 GN=Atp5mc1 PE=1 SV=1	15.954	23	667	1	14.2	3084.27	1	Atp5mc1	1.049	0.986	1.343	0.967447	0.980212	0.494137	7910000	5920000	8520000	10800000	11300000	7720000	9590000	7350000	6920000	9450000	6190000	14300000	9960000	7940000	13800000	12200000	4560000	3260000	6290000	5310000	4630000	4710000	3390000	4510000	5750000	7790000	3910000	6970000	7340000	7940000
215	FALSE	High	Master Protein	Q78IK2	ATP synthase membrane subunit K, mitochondrial OS=Mus musculus OX=10090 GN=Atp5mk PE=1 SV=1	55.148	86	285	6	6.4	1012.41	6	Atp5mk	1.065	0.681	0.7	0.739834	0.000245204	0.000667284	741000000	665000000	728000000	800000000	773000000	791000000	670000000	897000000	559000000	460000000	499000000	502000000	503000000	508000000	520000000	567000000	427000000	366000000	537000000	392000000	317000000	482000000	236000000	550000000	464000000	379000000	315000000	244000000	371000000	508000000
298	FALSE	High	Master Protein	Q8VCX5	Calcium uptake protein 1, mitochondrial OS=Mus musculus OX=10090 GN=Micu1 PE=1 SV=1	26.819	13	18	5	54.3	66.92	5	Micu1	1.738	4.463	4.043	0.682746	0.00465097	0.0103542	699000	638000	760000	1920000	2340000	660000	1200000	1340000	2690000	2210000	4870000	3940000	3180000	2110000	3580000	2730000	299000			754000	886000	206000	130000	635000	2230000	1540000	3080000	1910000	2340000	1640000
438	FALSE	High	Master Protein	Q8K4Z3	NAD(P)H-hydrate epimerase OS=Mus musculus OX=10090 GN=Naxe PE=1 SV=1	51.05	48	137	10	31	482.9	10	Naxe	0.99	1.228	1.357	0.998997	0.0949309	0.0177502	35400000	49200000	42800000	40700000	39100000	43700000	44500000	37900000	47100000	67000000	55900000	45200000	52800000	59300000	54200000	67300000	19900000	26600000	31600000	19600000	16000000	26500000	15600000	22800000	38700000	54900000	35300000	21600000	38900000	59200000
695	FALSE	High	Master Protein	Q9Z210	Peroxisomal membrane protein 11B OS=Mus musculus OX=10090 GN=Pex11b PE=1 SV=1	23.136	29	24	5	28.7	59.66	5	Pex11b	0.716	0.671	0.803	0.960287	0.936643	0.999993	4660000	12300000	13000000	12200000	4200000	9010000	15900000	8500000	5680000	8510000	7910000	12100000	10200000	7460000	9440000	12200000	2490000	6720000	9440000	5970000	1570000	5370000	5620000	5210000	4710000	7010000	4840000	5870000	7520000	7460000
662	FALSE	High	Master Protein	Q78IK4	MICOS complex subunit Mic27 OS=Mus musculus OX=10090 GN=Apool PE=1 SV=1	165.587	68	619	16	29.2	1960.91	16	Apool	1.062	1.042	1.063	0.640499	0.840118	0.507439	286000000	279000000	247000000	326000000	303000000	305000000	297000000	294000000	282000000	305000000	285000000	309000000	297000000	304000000	287000000	326000000	165000000	154000000	182000000	160000000	124000000	186000000	105000000	181000000	234000000	251000000	180000000	150000000	219000000	303000000
316	FALSE	High	Master Protein	Q99KI0	Aconitate hydratase, mitochondrial OS=Mus musculus OX=10090 GN=Aco2 PE=1 SV=1	690.832	70	5583	60	85.4	18916.7	60	Aco2	0.957	1.16	1.143	0.641539	0.00780883	0.018932	20800000000	19300000000	20100000000	21400000000	19000000000	20100000000	17500000000	21400000000	22900000000	25200000000	24500000000	22800000000	23000000000	23200000000	23500000000	23800000000	12000000000	10600000000	14800000000	10500000000	7780000000	12300000000	6160000000	13100000000	19000000000	20800000000	15500000000	11100000000	16900000000	23200000000
132	FALSE	High	Master Protein	Q9D1N9	39S ribosomal protein L21, mitochondrial OS=Mus musculus OX=10090 GN=Mrpl21 PE=1 SV=1	29.552	37	72	6	23.4	208.7	6	Mrpl21	0.922	0.345	0.39	0.813354	6.76537e-06	1.64653e-05	14800000	17300000	16800000	18300000	12700000	15200000	16300000	16300000	4980000	6400000	5880000	5890000	4250000	7020000	6290000	8370000	8360000	9080000	12400000	8980000	5150000	9280000	5510000	9720000	3580000	5250000	3230000	2550000	2940000	6700000
52	FALSE	High	Master Protein	P40630	Transcription factor A, mitochondrial OS=Mus musculus OX=10090 GN=Tfam PE=1 SV=2	39.423	30	68	7	28	193.79	7	Tfam	1.114	0.092	0.087	0.574523	6.078e-08	3.37024e-08	64800000	64600000	56300000	32100000	66400000	72700000	55600000	68000000	4180000	6100000	5840000	5330000	3160000	5470000	4980000	5680000	37300000	35600000	41600000	15800000	27200000	44400000	19600000	41700000	2570000	4260000	2910000	2340000	1740000	4630000
533	FALSE	High	Master Protein	Q8BVU5	ADP-ribose pyrophosphatase, mitochondrial OS=Mus musculus OX=10090 GN=Nudt9 PE=1 SV=1	18.182	11	17	3	38.6	53.74	3	Nudt9	0.936	1.295	1.239	0.830839	0.361624	0.560049	3440000	3050000	2510000	2130000	3310000	2840000	1510000	2360000	3760000	4070000	3420000	3030000	3340000	2940000	3660000	3520000	1980000	1680000	1510000	1050000	1250000	1480000	321000	1290000	3120000	3350000	1910000	1480000	2230000	2940000
78	FALSE	High	Master Protein	Q91WK1	SPRY domain-containing protein 4 OS=Mus musculus OX=10090 GN=Spryd4 PE=1 SV=1	72.615	66	232	15	23.3	603.13	15	Spryd4	0.981	2.834	2.99	0.976161	2.53408e-07	1.16246e-07	84000000	74700000	76700000	81800000	78200000	97400000	76900000	77300000	232000000	252000000	217000000	184000000	275000000	264000000	203000000	212000000	48200000	40800000	56600000	40000000	31900000	59300000	26900000	47200000	192000000	207000000	137000000	89200000	203000000	264000000
113	FALSE	High	Master Protein	P00158	Cytochrome b OS=Mus musculus OX=10090 GN=Mt-Cyb PE=1 SV=1	58.429	25	110	6	43.2	338.24	6	Mt-Cyb	1.084	0.31	0.265	0.954971	2.43014e-06	8.70546e-07	329000000	404000000	383000000	463000000	406000000	348000000	448000000	477000000	99000000	118000000	127000000	137000000	82800000	90400000	120000000	141000000	190000000	223000000	283000000	227000000	166000000	213000000	158000000	292000000	81700000	96400000	79400000	66400000	60800000	89100000
411	FALSE	High	Master Protein	Q3U2A8	Valine--tRNA ligase, mitochondrial OS=Mus musculus OX=10090 GN=Vars2 PE=1 SV=2	44.666	14	53	10	118.4	171.36	10	Vars2	0.986	0.766	0.843	0.485836	0.0607043	0.137428	11300000	11100000	11100000	12700000	11600000	10900000	7270000	11100000	8480000	8290000	10000000	8650000	8110000	9260000	9590000	10200000	6500000	6010000	8180000	6250000	4750000	6660000	2230000	6680000	7040000	6830000	6280000	4080000	5980000	9260000
763	FALSE	High	Master Protein	P50136	2-oxoisovalerate dehydrogenase subunit alpha, mitochondrial OS=Mus musculus OX=10090 GN=Bckdha PE=1 SV=1	179.918	59	522	21	50.3	1892.62	21	Bckdha	1.026	1	0.965	0.999967	0.999685	0.886299	198000000	178000000	188000000	190000000	187000000	201000000	168000000	202000000	188000000	190000000	199000000	174000000	188000000	191000000	177000000	176000000	114000000	98000000	138000000	93400000	76600000	123000000	59000000	124000000	156000000	157000000	126000000	84700000	139000000	191000000
553	FALSE	High	Master Protein	Q9QZ23	NFU1 iron-sulfur cluster scaffold homolog, mitochondrial OS=Mus musculus OX=10090 GN=Nfu1 PE=1 SV=2	31.276	23	81	5	28.5	240.84	5	Nfu1	1.131	1.563	1.317	0.994209	0.454263	0.204466	38200000	34600000	31800000	43600000	45800000	40900000	31500000	41400000	55100000	56300000	57400000	59100000	216000000	41700000	43200000	53000000	22000000	19000000	23500000	21400000	18800000	25000000	11100000	25400000	45800000	46400000	36200000	28600000	159000000	41700000
390	FALSE	High	Master Protein	Q9Z2I0	Mitochondrial proton/calcium exchanger protein OS=Mus musculus OX=10090 GN=Letm1 PE=1 SV=1	287.329	55	755	39	82.9	2596.81	39	Letm1	1.088	1.422	1.336	0.79591	0.0406842	0.0791542	388000000	426000000	337000000	455000000	541000000	336000000	594000000	362000000	562000000	611000000	595000000	534000000	568000000	520000000	493000000	623000000	223000000	233000000	248000000	222000000	221000000	205000000	209000000	221000000	466000000	503000000	375000000	259000000	419000000	519000000
351	FALSE	High	Master Protein	Q8JZS9	39S ribosomal protein L48, mitochondrial OS=Mus musculus OX=10090 GN=Mrpl48 PE=1 SV=1	14.134	10	48	2	23.9	126.92	2	Mrpl48	0.781	0.354	0.332	0.910335	0.0167949	0.00376897	13700000	10400000	9960000	7520000	6910000	15700000	5160000	9110000	5160000	3980000	2890000	3260000	3510000	4670000	1390000	3250000	7890000	5710000	7350000	3690000	2830000	9590000	1820000	5590000	4290000	3280000	1820000	1590000	2590000	4670000
674	FALSE	High	Master Protein	Q9DAM5	Mitochondrial thiamine pyrophosphate carrier OS=Mus musculus OX=10090 GN=Slc25a19 PE=1 SV=1	2.82	3	8	1	35.6	9.36	1	Slc25a19	0.932	1.118	1.348	0.998378	0.872638	0.316576	799000	832000	596000	963000	636000	610000	956000	909000	705000	1390000	1180000	585000	968000	1290000	1240000	974000	461000	459000	440000	472000	261000	372000	337000	558000	585000	1150000	745000	284000	713000	1290000
27	FALSE	High	Master Protein	P03921	NADH-ubiquinone oxidoreductase chain 5 OS=Mus musculus OX=10090 GN=Mtnd5 PE=1 SV=3	101.606	25	359	10	68.4	1267.39	10	Mtnd5	1	0.262	0.231	0.999129	4.69236e-09	2.52135e-09	470000000	479000000	445000000	507000000	520000000	452000000	455000000	494000000	133000000	117000000	114000000	145000000	104000000	110000000	109000000	149000000	271000000	264000000	328000000	249000000	213000000	276000000	161000000	303000000	110000000	96000000	71400000	70600000	76700000	110000000
544	FALSE	High	Master Protein	Q8K370	Acyl-CoA dehydrogenase family member 10 OS=Mus musculus OX=10090 GN=Acad10 PE=1 SV=1	100.264	13	452	16	118.9	1332.89	16	Acad10	0.96	0.904	0.925	0.671696	0.405991	0.621638	330000000	278000000	321000000	281000000	263000000	316000000	222000000	321000000	286000000	280000000	263000000	244000000	281000000	277000000	278000000	266000000	190000000	153000000	237000000	138000000	108000000	193000000	78400000	197000000	238000000	231000000	166000000	119000000	207000000	277000000
581	FALSE	High	Master Protein	Q9CQU8	Mitochondrial inner membrane protease subunit 1 OS=Mus musculus OX=10090 GN=Immp1l PE=1 SV=1	2.804	13	1	1	18.5	3.19	1	Immp1l	1.274	2.245	2.986	0.87274	0.550681	0.15847	357000	424000	44700	208000	347000	348000	425000	191000	469000	83300	799000	1460000	1860000	458000	396000	1450000											505000	708000	1370000
452	FALSE	High	Master Protein	P05202	Aspartate aminotransferase, mitochondrial OS=Mus musculus OX=10090 GN=Got2 PE=1 SV=1	389.263	78	2937	34	47.4	10039.8	34	Got2	1.101	1.097	1.091	0.0664387	0.116222	0.030409	8740000000	9290000000	9050000000	9240000000	10100000000	9270000000	10100000000	10200000000	9830000000	10200000000	10200000000	8920000000	9790000000	10000000000	9910000000	10400000000	5040000000	5120000000	6680000000	4530000000	4140000000	5660000000	3550000000	6250000000	8160000000	8430000000	6470000000	4340000000	7220000000	10000000000
412	FALSE	High	Master Protein	Q9JHW2	Omega-amidase NIT2 OS=Mus musculus OX=10090 GN=Nit2 PE=1 SV=1	67.782	53	174	13	30.5	520.35	13	Nit2	0.99	0.898	0.838	0.999516	0.0618602	0.0161513	42900000	41200000	43300000	47200000	41100000	43100000	42200000	47200000	38400000	41500000	39000000	31900000	36000000	36300000	38200000	33900000	24700000	22500000	31800000	23200000	16600000	26300000	14600000	28800000	31600000	34200000	24600000	15500000	26400000	35900000
11	FALSE	High	Master Protein	P03888	NADH-ubiquinone oxidoreductase chain 1 OS=Mus musculus OX=10090 GN=Mtnd1 PE=1 SV=3	68.903	15	324	7	36	893.3	7	Mtnd1	1.041	0.252	0.247	0.97459	3.83872e-10	2.35387e-10	514000000	604000000	540000000	498000000	564000000	517000000	598000000	532000000	137000000	162000000	129000000	122000000	118000000	127000000	133000000	143000000	296000000	333000000	398000000	244000000	231000000	315000000	211000000	327000000	114000000	134000000	81400000	59400000	87300000	127000000
363	FALSE	High	Master Protein	Q99J47	Dehydrogenase/reductase SDR family member 7B OS=Mus musculus OX=10090 GN=Dhrs7b PE=1 SV=1	36.508	32	60	7	35	201.15	7	Dhrs7b	1.183	1.462	1.243	0.216913	0.0224601	0.0736495	4550000	5540000	5170000	5050000	5300000	5590000	7690000	6550000	5570000	8170000	7320000	7640000	6360000	6060000	6350000	7930000	2420000	2740000	3220000	2420000	1940000	2800000	2490000	3680000	4390000	6590000	4350000	3660000	4590000	5680000
75	FALSE	High	Master Protein	P43023	Cytochrome c oxidase subunit 6A2, mitochondrial OS=Mus musculus OX=10090 GN=Cox6a2 PE=1 SV=2	21.377	42	66	2	10.7	196.66	2	Cox6a2	1.148	0.214	0.242	0.878201	2.15982e-07	4.00658e-07	181000000	191000000	174000000	249000000	232000000	196000000	195000000	249000000	37900000	32700000	45500000	41900000	29900000	39500000	51000000	55700000	104000000	105000000	128000000	122000000	95300000	119000000	69000000	153000000	31500000	26900000	28800000	20400000	21800000	39500000
650	FALSE	High	Master Protein	Q9CQR4	Acyl-coenzyme A thioesterase 13 OS=Mus musculus OX=10090 GN=Acot13 PE=1 SV=1	120.178	71	1461	9	15.2	4777.8	9	Acot13	1.067	1.083	1.15	0.741013	0.811327	0.285852	911000000	852000000	873000000	799000000	925000000	1010000000	861000000	915000000	1040000000	1070000000	842000000	756000000	1060000000	1080000000	926000000	893000000	525000000	469000000	644000000	392000000	379000000	614000000	304000000	561000000	859000000	881000000	532000000	367000000	783000000	1080000000
723	FALSE	High	Master Protein	Q9CXV1	Succinate dehydrogenase [ubiquinone] cytochrome b small subunit, mitochondrial OS=Mus musculus OX=10090 GN=Sdhd PE=1 SV=2	22.101	28	129	4	17	266.1	4	Sdhd	1.068	1.068	1.075	0.84167	0.982117	0.805676	246000000	191000000	195000000	165000000	258000000	219000000	188000000	194000000	222000000	218000000	194000000	184000000	254000000	194000000	207000000	208000000	142000000	105000000	144000000	81100000	106000000	134000000	66400000	119000000	185000000	180000000	123000000	89300000	188000000	194000000
83	FALSE	High	Master Protein	Q9CQ40	39S ribosomal protein L49, mitochondrial OS=Mus musculus OX=10090 GN=Mrpl49 PE=1 SV=1	6.301	8	10	1	19.1	34.26	1	Mrpl49	1.079	0.232	0.237	0.943399	3.77264e-07	1.04115e-06	4470000	3880000	4640000	4210000	4560000	5250000	3940000	4810000	1230000	909000	1120000	628000	984000	1360000	1070000	931000	2580000	2130000	3430000	2070000	1870000	3200000	1390000	2950000	1020000	749000	706000	305000	725000	1360000
510	FALSE	High	Master Protein	P97823	Acyl-protein thioesterase 1 OS=Mus musculus OX=10090 GN=Lypla1 PE=1 SV=1	46.621	50	84	7	24.7	320.19	7	Lypla1	1.164	0.926	0.931	0.367837	0.25844	0.70184	38600000	32400000	32300000	36900000	41700000	40900000	35900000	39500000	32000000	34500000	32000000	24200000	34700000	31200000	33200000	30400000	22100000	17300000	23000000	17700000	16800000	24800000	12500000	23600000	26500000	27900000	19800000	11700000	25400000	30900000
74	FALSE	High	Master Protein	P03899	NADH-ubiquinone oxidoreductase chain 3 OS=Mus musculus OX=10090 GN=mt-Nd3 PE=1 SV=3	7.124	13	67	1	13.2	188.86	1	mt-Nd3	0.899	0.197	0.236	0.588188	2.13588e-07	4.33199e-07	16000000	15500000	16000000	17600000	12600000	16500000	9920000	17600000	3290000	3040000	4620000	3030000	3230000	3830000	3730000	4450000	9230000	8510000	11800000	8620000	5160000	10000000	3500000	10800000	2730000	2500000	2920000	1470000	2380000	3830000
500	FALSE	High	Master Protein	Q80Y81	Zinc phosphodiesterase ELAC protein 2 OS=Mus musculus OX=10090 GN=Elac2 PE=1 SV=1	10.725	2	9	3	92.7	24.33	3	Elac2	1.696	1.844	1.487	0.211367	0.223409	0.488909	394000	404000	720000	925000	970000	1100000	862000	716000	585000	1100000	929000	1070000	791000	813000	541000	1090000	141000		89100	359000	149000	171000		222000	486000	601000	483000	318000	376000	813000
478	FALSE	High	Master Protein	Q8BGB8	Ubiquinone biosynthesis protein COQ4 homolog, mitochondrial OS=Mus musculus OX=10090 GN=Coq4 PE=1 SV=1	33.97	37	62	7	30.1	180.86	7	Coq4	0.931	2.168	1.59	0.996582	0.154993	0.391087	16000000	7230000	8650000	19400000	16500000	9220000	7660000	13000000	26600000	32200000	13000000	24500000	25200000	13900000	12900000	28700000	8970000	3630000	5980000	9500000	6740000	4980000	2480000	7860000	22100000	26300000	8200000	11900000	18400000	13800000
692	FALSE	High	Master Protein	Q9CQN6	Transmembrane protein 14C OS=Mus musculus OX=10090 GN=Tmem14c PE=1 SV=1	26.846	92	94	5	11.6	309.18	5	Tmem14c	1.046	1.072	0.985	0.802441	0.929535	0.999861	62800000	49400000	58400000	55200000	66700000	52800000	76500000	51900000	60800000	67100000	50300000	60900000	63400000	51800000	58500000	53500000	35900000	27200000	43000000	27000000	27200000	32200000	26900000	31600000	50200000	55200000	31300000	29600000	46700000	51500000
494	FALSE	High	Master Protein	Q9CZL5	Pterin-4-alpha-carbinolamine dehydratase 2 OS=Mus musculus OX=10090 GN=Pcbd2 PE=1 SV=2	18.38	42	41	5	14.8	91.14	5	Pcbd2	0.975	1.19	1.286	0.994391	0.190817	0.0623633	11300000	9450000	10700000	8790000	11900000	10400000	9250000	8070000	14800000	11800000	12200000	10500000	14300000	12900000	11900000	13000000	6540000	5210000	7760000	4310000	4870000	6360000	3270000	4950000	12300000	9720000	7700000	5090000	10500000	12900000
725	FALSE	High	Master Protein	Q9DCL9	Bifunctional phosphoribosylaminoimidazole carboxylase/phosphoribosylaminoimidazole succinocarboxamide synthetase OS=Mus musculus OX=10090 GN=Paics PE=1 SV=4	4.233	6	3	2	47	9.29	2	Paics	1.049	0.919	0.644	0.991793	0.985513	0.535704	699000	832000	715000	725000	320000	1170000	848000	673000	839000	522000	520000	867000	319000	973000	673000	260000	131000	233000	246000	214000	115000	712000	206000	413000	382000	430000	328000	236000	200000	973000
409	FALSE	High	Master Protein	Q9D8B6	Protein FAM210B, mitochondrial OS=Mus musculus OX=10090 GN=Fam210b PE=1 SV=3	2.797	7	4	1	20.3	10.61	1	Fam210b	0.406	1.804	1.93	0.0152179	0.059412	0.033009	389000	353000	273000	401000	168000	87600	135000	317000	724000	618000	730000	556000	886000	537000	728000	703000									601000	509000	461000	270000	653000	537000
65	FALSE	High	Master Protein	Q9CPQ1	Cytochrome c oxidase subunit 6C OS=Mus musculus OX=10090 GN=Cox6c PE=1 SV=3	79.4	80	1573	7	8.5	4495.49	7	Cox6c	1.16	0.402	0.38	0.436441	1.10945e-07	5.52243e-08	2800000000	3050000000	2820000000	3590000000	3440000000	3230000000	3350000000	3620000000	1140000000	1110000000	1220000000	1340000000	985000000	1040000000	1200000000	1330000000	1610000000	1680000000	2080000000	1760000000	1410000000	1970000000	1180000000	2220000000	944000000	913000000	771000000	650000000	726000000	1040000000
665	FALSE	High	Master Protein	Q8BPE4	Transmembrane protein 177 OS=Mus musculus OX=10090 GN=Tmem177 PE=1 SV=1	18.845	13	49	4	34	125.23	4	Tmem177	1.164	1.082	1.257	0.744622	0.849927	0.423814	11300000	12300000	9480000	9940000	13800000	13000000	11700000	9730000	14600000	12400000	10600000	9690000	13600000	14700000	13000000	10000000	6420000	6640000	6970000	4700000	5600000	7770000	4000000	5610000	12100000	9970000	6710000	4650000	10100000	14700000
471	FALSE	High	Master Protein	Q8BMD8	Calcium-binding mitochondrial carrier protein SCaMC-1 OS=Mus musculus OX=10090 GN=Slc25a24 PE=1 SV=1	18.609	13	9	4	52.9	26.9	4	Slc25a24	1.026	1.238	1.293	0.983807	0.139977	0.071541	1990000	2550000	2710000	1480000	2480000	2340000	1820000	2280000	3130000	2650000	2590000	2930000	2810000	3010000	2620000	3450000	765000	1240000	1670000	434000	821000	1380000	453000	1250000	2600000	2050000	1620000	1380000	2070000	3010000
396	FALSE	High	Master Protein	Q8BKZ9	Pyruvate dehydrogenase protein X component, mitochondrial OS=Mus musculus OX=10090 GN=Pdhx PE=1 SV=1	143.572	49	626	18	54	2240.61	18	Pdhx	1.039	1.256	1.422	0.999987	0.0454778	0.0118111	371000000	354000000	343000000	395000000	365000000	418000000	304000000	388000000	483000000	564000000	428000000	411000000	544000000	529000000	428000000	501000000	213000000	195000000	253000000	194000000	149000000	254000000	107000000	238000000	401000000	464000000	270000000	200000000	401000000	529000000
542	FALSE	High	Master Protein	Q3V384	AFG1-like ATPase OS=Mus musculus OX=10090 GN=Afg1l PE=1 SV=1	110.79	43	328	17	54.3	1030.03	17	Afg1l	1.603	0.855	0.535	0.51515	0.392802	0.119818	224000000	392000000	192000000	268000000	423000000	282000000	415000000	371000000	91600000	203000000	219000000	216000000	93900000	107000000	160000000	245000000	128000000	216000000	141000000	131000000	173000000	172000000	146000000	227000000	75400000	167000000	138000000	104000000	68500000	107000000
608	FALSE	High	Master Protein	Q8BJU9	Peptide chain release factor 1-like, mitochondrial OS=Mus musculus OX=10090 GN=Mtrf1l PE=2 SV=1	3.59	5	1	1	42.2	3.06	1	Mtrf1l	0.75	0.712	1.079	0.715997	0.678313	0.784269	592000	654000	309000	2970000	458000	841000	476000	95900	697000	534000	367000	107000	586000	871000	770000	63600	341000	360000		1460000		513000			578000	440000			432000	871000
481	FALSE	High	Master Protein	Q9DBF1	Alpha-aminoadipic semialdehyde dehydrogenase OS=Mus musculus OX=10090 GN=Aldh7a1 PE=1 SV=4	19.821	13	28	5	58.8	80.35	5	Aldh7a1	1.011	0.788	0.729	0.973163	0.160936	0.0421573	4580000	5730000	5710000	4020000	5280000	5070000	5260000	5060000	3480000	4320000	3870000	4190000	3520000	2820000	4510000	3940000	2640000	2970000	4210000	1910000	2130000	3090000	1830000	3010000	2890000	3560000	2450000	2040000	2600000	2670000
606	FALSE	High	Master Protein	Q8R216	NAD-dependent protein lipoamidase sirtuin-4, mitochondrial OS=Mus musculus OX=10090 GN=Sirt4 PE=1 SV=3	3.446	4	3	1	37.5	8.79	1	Sirt4	1.202	0.726	1.059	0.980492	0.659032	0.994277	1440000	1110000	1510000	1060000	1580000	1090000	1540000	1490000	371000	2120000	1280000	656000	1190000	1630000	1160000	1500000	831000	609000	1110000	519000	646000	665000	544000	915000		1750000	808000	319000	878000	1630000
632	FALSE	High	Master Protein	P08249	Malate dehydrogenase, mitochondrial OS=Mus musculus OX=10090 GN=Mdh2 PE=1 SV=3	224.201	69	3135	24	35.6	9607.21	24	Mdh2	0.939	1.023	1.084	0.957727	0.759845	0.37403	16200000000	16700000000	15300000000	17400000000	15100000000	15700000000	15200000000	18100000000	16100000000	19300000000	17700000000	15900000000	18000000000	17300000000	17700000000	18100000000	9340000000	9220000000	11300000000	8520000000	6200000000	9590000000	5370000000	11100000000	13300000000	15900000000	11200000000	7730000000	13200000000	17300000000
490	FALSE	High	Master Protein	Q8VDC0	Probable leucine--tRNA ligase, mitochondrial OS=Mus musculus OX=10090 GN=Lars2 PE=1 SV=1	80.779	23	163	17	101.4	519.25	17	Lars2	0.878	1.237	1.429	0.939776	0.183145	0.0507878	38000000	34300000	24800000	32400000	32400000	37100000	24400000	26400000	41500000	59200000	33300000	40900000	52600000	52400000	42300000	43300000	21800000	18000000	16800000	15700000	12900000	22300000	8060000	15700000	34100000	48600000	20500000	19600000	38800000	51900000
762	FALSE	High	Master Protein	Q6PE15	Palmitoyl-protein thioesterase ABHD10, mitochondrial OS=Mus musculus OX=10090 GN=Abhd10 PE=1 SV=1	18.285	19	32	4	33	81.13	4	Abhd10	0.932	0.997	1.262	0.959037	0.999678	0.820046	4690000	2650000	4170000	6710000	3560000	2520000	5030000	4770000	3300000	2870000	6840000	5910000	4990000	4060000	6250000	6450000	2440000	874000	2900000	2990000	1290000	1120000	1770000	2660000	2480000	1940000	4150000	2870000	3450000	4060000
531	FALSE	High	Master Protein	Q8R3F5	Malonyl-CoA-acyl carrier protein transacylase, mitochondrial OS=Mus musculus OX=10090 GN=Mcat PE=1 SV=3	90.058	40	178	12	41.9	625.41	12	Mcat	1.113	1.174	1.08	0.796142	0.336041	0.715953	52100000	42300000	38700000	44000000	49800000	51700000	42500000	46300000	58200000	53100000	48300000	44900000	57100000	50000000	43300000	43000000	30000000	23000000	28500000	21600000	20200000	31600000	14900000	28200000	48300000	43700000	30500000	21800000	42100000	50000000
51	FALSE	High	Master Protein	Q9CQN7	39S ribosomal protein L41, mitochondrial OS=Mus musculus OX=10090 GN=Mrpl41 PE=1 SV=1	15.226	35	16	4	15.3	45.08	4	Mrpl41	0.891	0.21	0.224	0.836052	5.80092e-08	9.27466e-08	12900000	13000000	13500000	15900000	10400000	13000000	10700000	17000000	2670000	2880000	2700000	3420000	2620000	3010000	2920000	3960000	7460000	7170000	9970000	7800000	4280000	7950000	3780000	10400000	1900000	1990000	1650000	1480000	1720000	2950000
55	FALSE	High	Master Protein	P00416	Cytochrome c oxidase subunit 3 OS=Mus musculus OX=10090 GN=mt-Co3 PE=1 SV=2	12.665	5	93	1	29.9	300.35	1	mt-Co3	1.121	0.342	0.3	0.729286	7.73609e-08	3.78247e-08	717000000	628000000	613000000	760000000	791000000	754000000	660000000	750000000	231000000	206000000	228000000	242000000	188000000	181000000	215000000	270000000	413000000	346000000	452000000	373000000	324000000	460000000	233000000	460000000	192000000	169000000	144000000	118000000	139000000	181000000
124	FALSE	High	Master Protein	Q99N91	39S ribosomal protein L34, mitochondrial OS=Mus musculus OX=10090 GN=Mrpl34 PE=1 SV=1	7.996	14	22	2	10.5	63.12	2	Mrpl34	1.208	0.267	0.263	0.735344	4.46868e-06	2.11991e-06	4820000	4640000	3720000	3350000	4840000	5200000	5300000	3740000	1450000	1200000	1030000	861000	1220000	1140000	724000	1050000	2780000	2560000	2750000	1610000	1980000	3170000	1870000	2290000	1090000	615000	465000	399000	631000	933000
372	FALSE	High	Master Protein	Q9WU79	Proline dehydrogenase 1, mitochondrial OS=Mus musculus OX=10090 GN=Prodh PE=1 SV=2	99.032	37	149	17	68	535.79	17	Prodh	1.117	1.379	1.286	0.445107	0.0267852	0.0628844	25000000	20500000	25600000	24900000	22800000	31300000	32700000	24800000	35400000	33500000	35400000	26900000	33500000	33700000	30700000	27100000	13400000	10500000	18400000	11900000	9030000	18500000	11100000	14600000	29100000	27400000	22300000	12800000	24200000	33700000
519	FALSE	High	Master Protein	Q9CRB9	MICOS complex subunit Mic19 OS=Mus musculus OX=10090 GN=Chchd3 PE=1 SV=1	120.02	51	662	16	26.3	2176.76	16	Chchd3	0.929	1.213	1.107	0.767178	0.291791	0.63844	447000000	428000000	381000000	536000000	390000000	424000000	360000000	451000000	448000000	501000000	564000000	637000000	470000000	433000000	500000000	612000000	258000000	236000000	281000000	263000000	160000000	259000000	127000000	277000000	372000000	412000000	356000000	309000000	346000000	433000000
407	FALSE	High	Master Protein	Q8BIP0	Aspartate--tRNA ligase, mitochondrial OS=Mus musculus OX=10090 GN=Dars2 PE=1 SV=1	48.113	27	78	11	74.1	191.26	11	Dars2	0.954	1.229	1.279	0.95745	0.0573631	0.162596	11300000	8510000	9290000	9660000	10300000	9290000	8790000	8520000	11200000	16900000	12100000	10700000	10900000	12200000	12100000	12200000	6310000	4450000	6530000	4440000	3710000	5560000	2660000	4670000	9190000	13900000	7430000	4800000	8050000	12200000
375	FALSE	High	Master Protein	Q922B1	ADP-ribose glycohydrolase MACROD1 OS=Mus musculus OX=10090 GN=Macrod1 PE=1 SV=2	97.023	44	234	13	35.3	836.9	13	Macrod1	0.963	0.827	0.829	0.91449	0.0303539	0.0867642	221000000	219000000	202000000	209000000	211000000	233000000	177000000	201000000	181000000	159000000	174000000	188000000	181000000	166000000	207000000	174000000	127000000	121000000	149000000	103000000	86500000	142000000	62300000	123000000	150000000	131000000	110000000	91100000	134000000	166000000
740	FALSE	High	Master Protein	Q33DR2	All trans-polyprenyl-diphosphate synthase PDSS1 OS=Mus musculus OX=10090 GN=Pdss1 PE=1 SV=1	12.14	8	2	2	45.9	7.29	2	Pdss1	0.636	1.672	1.681	0.799508	0.995782	0.979569	176000	115000	303000	448000	661000	4020	241000	89500	450000	521000	332000	13600	747000	690000	125000	219000	102000				271000				374000	430000			551000	690000
496	FALSE	High	Master Protein	Q3KNM2	E3 ubiquitin-protein ligase MARCHF5 OS=Mus musculus OX=10090 GN=Marchf5 PE=1 SV=1	29.149	29	48	6	31.2	136.44	6	Marchf5	0.799	1.211	1.115	0.0782986	0.196636	0.414493	9990000	8950000	8260000	8470000	6830000	8970000	6500000	7090000	11200000	10000000	9460000	11100000	9420000	11500000	9270000	10000000	5760000	4930000	6100000	4160000	2770000	5470000	2160000	4210000	9260000	8260000	5970000	5370000	6950000	11500000
609	FALSE	High	Master Protein	Q9D2G2	Dihydrolipoyllysine-residue succinyltransferase component of 2-oxoglutarate dehydrogenase complex, mitochondrial OS=Mus musculus OX=10090 GN=Dlst PE=1 SV=1	158.51	44	1329	18	49	4003.69	18	Dlst	0.931	1.109	1.08	0.841477	0.685021	0.320684	1940000000	2010000000	1840000000	2110000000	1740000000	1880000000	1790000000	2050000000	1930000000	2230000000	2230000000	2150000000	1950000000	2140000000	2120000000	2800000000	1120000000	1110000000	1360000000	1040000000	713000000	1150000000	633000000	1260000000	1600000000	1840000000	1410000000	1050000000	1440000000	2140000000
37	FALSE	High	Master Protein	Q8BJ03	Cytochrome c oxidase assembly protein COX15 homolog OS=Mus musculus OX=10090 GN=Cox15 PE=1 SV=1	87.168	31	190	10	45.8	578.45	10	Cox15	1.179	3.304	3.246	0.277869	1.22989e-08	2.10987e-08	24100000	22400000	26300000	22800000	26800000	28500000	30200000	24800000	79400000	88300000	75400000	68300000	82300000	82400000	60700000	70300000	13600000	12200000	19000000	10900000	10400000	17100000	10300000	15000000	65900000	72700000	47400000	33100000	60700000	82400000
538	FALSE	High	Master Protein	Q9D3D9	ATP synthase subunit delta, mitochondrial OS=Mus musculus OX=10090 GN=Atp5f1d PE=1 SV=1	42.67	62	325	5	17.6	1236.74	5	Atp5f1d	0.938	1.253	1.302	0.77487	0.375023	0.188217	1520000000	1090000000	1140000000	1350000000	1210000000	1470000000	759000000	1120000000	1930000000	1450000000	1380000000	1660000000	2150000000	1630000000	1490000000	1600000000	879000000	600000000	838000000	664000000	495000000	897000000	268000000	688000000	1600000000	1200000000	870000000	808000000	1590000000	1630000000
700	FALSE	High	Master Protein	P11930	Acyl-coenzyme A diphosphatase NUDT19 OS=Mus musculus OX=10090 GN=Nudt19 PE=1 SV=2	50.613	37	62	7	40.3	213.41	7	Nudt19	1.265	1.263	1.364	0.851163	0.954999	0.830416	5120000	15000000	10300000	6240000	8440000	12100000	13600000	8470000	12100000	11100000	6920000	9190000	15600000	16300000	6390000	7650000	2800000	8010000	7070000	2820000	3200000	7150000	4470000	4660000	9880000	8630000	4050000	4160000	11500000	16300000
682	FALSE	High	Master Protein	Q8BGP6	Probable mitochondrial glutathione transporter SLC25A40 OS=Mus musculus OX=10090 GN=Slc25a40 PE=1 SV=1	4.021	4	6	1	37.9	13.15	1	Slc25a40	0.94	1.014	1.031	0.642509	0.887045	0.617706	1600000	2160000	2130000	82800	1520000	1350000	3340000	1970000	1790000	2660000	1950000	426000	1570000	2670000	1800000	2010000	921000	1190000	1570000		623000	824000	1180000	1210000	1490000	2190000	1230000		1160000	2670000
296	FALSE	High	Master Protein	Q80ZS3	28S ribosomal protein S26, mitochondrial OS=Mus musculus OX=10090 GN=Mrps26 PE=1 SV=1	15.104	15	39	4	23.4	101.98	4	Mrps26	1.077	0.51	0.589	0.663256	0.00447579	0.0135107	4360000	3390000	4600000	4730000	3980000	6390000	4050000	5760000	3130000	2000000	2600000	2010000	2290000	2620000	2860000	2660000	2360000	1760000	3380000	2240000	1620000	3900000	1280000	3540000	2600000	1650000	1550000	958000	1690000	2460000
761	FALSE	High	Master Protein	Q99JR6	Nicotinamide/nicotinic acid mononucleotide adenylyltransferase 3 OS=Mus musculus OX=10090 GN=Nmnat3 PE=1 SV=1	62.332	56	125	12	27.7	382.21	12	Nmnat3	1.043	1.061	1.053	0.993138	0.999677	0.980513	35500000	44100000	35600000	36500000	36200000	32200000	42100000	39100000	39300000	36100000	39100000	37500000	37500000	38200000	37800000	41100000	20500000	23800000	26300000	17900000	14800000	19600000	14700000	24000000	32700000	29800000	24700000	18200000	27700000	38200000
321	FALSE	High	Master Protein	Q501J2	Adenine nucleotide translocase lysine N-methyltransferase OS=Mus musculus OX=10090 GN=Antkmt PE=1 SV=1	14.112	17	11	3	24.7	33.95	3	Antkmt	1.1	0.423	0.374	0.999971	0.00835188	0.00227995	122000000	114000000	147000000	213000000	123000000	134000000	161000000	169000000	49200000	51700000	61900000	104000000	39500000	47200000	53000000	88400000	70000000	62700000	108000000	105000000	50300000	81600000	57000000	104000000	40900000	42600000	39100000	50300000	29100000	47200000
612	FALSE	High	Master Protein	Q8R1S0	Ubiquinone biosynthesis monooxygenase COQ6, mitochondrial OS=Mus musculus OX=10090 GN=Coq6 PE=1 SV=3	130.05	48	369	18	51.4	1197.35	18	Coq6	0.894	1.125	1.087	0.337581	0.69829	0.91197	423000000	337000000	344000000	493000000	292000000	367000000	320000000	363000000	462000000	398000000	379000000	522000000	415000000	390000000	413000000	461000000	243000000	186000000	254000000	242000000	120000000	224000000	113000000	222000000	384000000	327000000	239000000	254000000	306000000	389000000
466	FALSE	High	Master Protein	Q8CC88	von Willebrand factor A domain-containing protein 8 OS=Mus musculus OX=10090 GN=Vwa8 PE=1 SV=2	615.249	64	1661	97	213.3	5077.69	97	Vwa8	1.138	1.122	1.121	0.218341	0.136112	0.309187	701000000	709000000	633000000	821000000	784000000	756000000	828000000	822000000	799000000	888000000	783000000	774000000	794000000	859000000	713000000	787000000	403000000	389000000	464000000	402000000	320000000	460000000	291000000	503000000	662000000	730000000	494000000	375000000	584000000	858000000
237	FALSE	High	Master Protein	Q64105	Sepiapterin reductase OS=Mus musculus OX=10090 GN=Spr PE=1 SV=1	42.683	46	74	9	27.9	274.9	9	Spr	1.091	0.609	0.571	0.526019	0.00058331	0.00017764	28200000	31000000	31100000	27200000	33000000	31600000	37000000	30800000	15800000	17900000	21600000	18200000	15200000	14400000	20800000	18700000	16300000	17100000	22900000	13400000	13300000	19300000	13000000	18600000	12900000	14400000	13500000	8570000	11200000	13700000
618	FALSE	High	Master Protein	O08709	Peroxiredoxin-6 OS=Mus musculus OX=10090 GN=Prdx6 PE=1 SV=3	6.954	16	2	2	24.9	7.34	2	Prdx6	0.612	0.647	0.999	0.999772	0.711663	0.975311	390000	798000	595000	1220000	406000	2960000	356000	439000	861000	293000	130000	679000	667000	710000	847000	231000	198000		208000	375000		1710000							268000
353	FALSE	High	Master Protein	Q8R404	MICOS complex subunit MIC13 OS=Mus musculus OX=10090 GN=Micos13 PE=1 SV=1	54.816	81	389	7	13.4	1687.61	7	Micos13	1.091	1.366	1.314	0.763919	0.01705	0.0515882	149000000	143000000	127000000	119000000	154000000	156000000	134000000	141000000	191000000	178000000	149000000	215000000	187000000	168000000	145000000	193000000	85900000	78800000	93700000	58300000	63000000	95100000	47000000	86500000	158000000	147000000	94000000	105000000	138000000	168000000
595	FALSE	High	Master Protein	Q8BHF7	CDP-diacylglycerol--glycerol-3-phosphate 3-phosphatidyltransferase, mitochondrial OS=Mus musculus OX=10090 GN=Pgs1 PE=1 SV=1	23.745	14	28	5	62.5	83.72	5	Pgs1	0.855	1.41	1.147	0.905869	0.604506	0.453528	3220000	3590000	3040000	2970000	2240000	3450000	1940000	3190000	5910000	4920000	3960000	3920000	3480000	3710000	15100000	3160000	1610000	1930000	1870000	1270000	759000	2040000	539000	1870000	4800000	3730000	1980000	1670000	2450000	3450000
149	FALSE	High	Master Protein	Q99KK9	Histidine--tRNA ligase, mitochondrial OS=Mus musculus OX=10090 GN=Hars2 PE=1 SV=1	61.338	35	136	16	56.9	334.76	16	Hars2	0.995	1.776	1.758	0.996481	1.41693e-05	3.20298e-05	22700000	19400000	20300000	22200000	21700000	21700000	20500000	19300000	44300000	39900000	35600000	32000000	39100000	37300000	37200000	30900000	12700000	10200000	14600000	10500000	8590000	12700000	6720000	11100000	36800000	32900000	22400000	15300000	28900000	37300000
266	FALSE	High	Master Protein	Q8BKF1	DNA-directed RNA polymerase, mitochondrial OS=Mus musculus OX=10090 GN=Polrmt PE=1 SV=1	36.596	10	21	8	136.6	76.69	8	Polrmt	1.406	4.647	4.084	0.442146	0.00173166	0.00292541	2210000	1330000	1770000	1230000	1560000	6000000	2660000	1760000	11900000	10700000	4750000	4720000	9210000	7350000	5340000	5360000	654000		956000	185000	395000	3180000	734000	440000	9860000	8850000	2640000	2180000	6790000	7270000
108	FALSE	High	Master Protein	Q99N95	39S ribosomal protein L3, mitochondrial OS=Mus musculus OX=10090 GN=Mrpl3 PE=1 SV=1	11.098	17	9	3	39.1	24.53	3	Mrpl3	0.869	0.152	0.159	0.975235	1.43262e-06	9.35113e-07	8340000	13000000	13700000	7630000	6820000	9250000	8870000	15100000	1900000	1460000	1520000	1640000	1720000	1640000	1090000	1670000	4800000	7170000	10100000	3740000	2800000	5640000	3130000	9250000	1570000	1150000	860000	598000	1030000	1620000
31	FALSE	High	Master Protein	Q9D0G0	28S ribosomal protein S30, mitochondrial OS=Mus musculus OX=10090 GN=Mrps30 PE=1 SV=1	54.159	34	95	10	49.9	296.21	10	Mrps30	0.954	0.293	0.284	0.900466	7.62101e-09	5.18564e-09	24100000	22500000	21300000	22300000	20100000	22800000	18100000	25300000	6850000	7090000	6220000	6320000	5370000	7370000	6360000	6360000	13800000	12200000	15500000	10800000	8150000	13900000	6290000	15600000	5370000	5250000	3500000	2490000	3270000	6930000
710	FALSE	High	Master Protein	P43024	Cytochrome c oxidase subunit 6A1, mitochondrial OS=Mus musculus OX=10090 GN=Cox6a1 PE=1 SV=2	47.555	35	139	3	12.3	477.56	3	Cox6a1	0.885	0.864	0.997	0.636881	0.97292	0.994504	47100000	47400000	72200000	74900000	38200000	73200000	17100000	70100000	48600000	49700000	61800000	51400000	43500000	58400000	58400000	62700000	27100000	26000000	53300000	36800000	15700000	44700000	5980000	43000000	40400000	40800000	39000000	25000000	32100000	58400000
560	FALSE	High	Master Protein	Q80V03	Uncharacterized aarF domain-containing protein kinase 5 OS=Mus musculus OX=10090 GN=Adck5 PE=2 SV=2	6.722	4	10	2	66.6	34.79	2	Adck5	0.792	1.517	1.183	0.865898	0.479579	0.894484	427000	901000	850000	679000	331000	644000	562000	778000	1250000	1310000	1060000	670000	1250000	1360000	644000	445000	240000	263000	627000			393000		441000	1040000	1080000	669000		924000	1360000
265	FALSE	High	Master Protein	Q8VC74	Cytochrome c oxidase assembly protein COX18, mitochondrial OS=Mus musculus OX=10090 GN=Cox18 PE=1 SV=5	2.909	3	4	1	36.3	9.83	1	Cox18	0.921	3.997	4.56	0.993156	0.00154157	0.000786412	620000	187000	435000	264000	464000	219000	260000	374000	2020000	1490000	1000000	1230000	2520000	1660000	983000	1440000	357000		321000	130000	190000			229000	1670000	1230000	633000	600000	1860000	1660000
118	FALSE	High	Master Protein	Q99N96	39S ribosomal protein L1, mitochondrial OS=Mus musculus OX=10090 GN=Mrpl1 PE=1 SV=2	39.755	31	47	8	37.6	143.58	8	Mrpl1	0.986	0.303	0.35	0.999896	3.09193e-06	4.7913e-06	24200000	21900000	18000000	18400000	21100000	28300000	16400000	18500000	6290000	7080000	5610000	5890000	6870000	7480000	4830000	7190000	14000000	12100000	13300000	9010000	8480000	17200000	5790000	11400000	4760000	5180000	3180000	2760000	4690000	6750000
221	FALSE	High	Master Protein	Q80YD1	ATP-dependent RNA helicase SUPV3L1, mitochondrial OS=Mus musculus OX=10090 GN=Supv3l1 PE=1 SV=1	66.04	25	142	15	87	408.1	15	Supv3l1	1.348	0.532	0.584	0.077555	0.000323681	0.000899516	32500000	40200000	29900000	39700000	49900000	37400000	50000000	47000000	19400000	25600000	18800000	16900000	21100000	22100000	20900000	20800000	18500000	21900000	21800000	19300000	20200000	22700000	17300000	28800000	15900000	20800000	11500000	8210000	15500000	21900000
10	FALSE	High	Master Protein	Q9DC69	NADH dehydrogenase [ubiquinone] 1 alpha subcomplex subunit 9, mitochondrial OS=Mus musculus OX=10090 GN=Ndufa9 PE=1 SV=2	258.087	76	1138	27	42.5	3389.12	27	Ndufa9	1.017	0.336	0.352	0.982762	3.65636e-10	5.63321e-10	3390000000	3330000000	3240000000	3260000000	3440000000	3630000000	3140000000	3260000000	1270000000	1170000000	1040000000	1020000000	1200000000	1270000000	1070000000	1120000000	1950000000	1830000000	2390000000	1600000000	1410000000	2210000000	1110000000	2000000000	1050000000	965000000	659000000	497000000	883000000	1270000000
369	FALSE	High	Master Protein	Q8VEM8	Phosphate carrier protein, mitochondrial OS=Mus musculus OX=10090 GN=Slc25a3 PE=1 SV=1	235.511	64	3264	24	39.6	10092.2	24	Slc25a3	1.022	1.223	1.132	0.814969	0.0253766	0.0656239	5530000000	6210000000	5830000000	6630000000	6280000000	6000000000	7030000000	6020000000	6560000000	7270000000	7450000000	7490000000	6790000000	6550000000	6840000000	7820000000	3190000000	3420000000	4300000000	3250000000	2570000000	3660000000	2480000000	3700000000	5450000000	5990000000	4710000000	3640000000	5010000000	6540000000
628	FALSE	High	Master Protein	Q91XE8	Transmembrane protein 205 OS=Mus musculus OX=10090 GN=Tmem205 PE=1 SV=1	4.52	9	6	1	21.2	19.79	1	Tmem205	0.888	1.106	1.255	0.995498	0.745334	0.87307	385000	472000	700000	210000	201000	361000	690000	397000	429000	518000	366000	1200000	400000	554000	517000	612000	222000	260000	517000				244000	244000	356000	427000		581000	295000	554000
482	FALSE	High	Master Protein	Q80U63	Mitofusin-2 OS=Mus musculus OX=10090 GN=Mfn2 PE=1 SV=3	40.251	15	37	7	86.1	116.54	7	Mfn2	1.043	1.743	1.639	0.999833	0.162582	0.281488	4380000	3550000	5880000	4500000	2570000	8020000	3520000	6090000	10700000	7760000	7720000	5380000	8010000	8800000	5210000	6620000	2240000	1550000	4020000	1880000	909000	4810000	979000	3470000	8840000	6390000	4880000	2380000	5910000	8800000
644	FALSE	High	Master Protein	Q8BMF4	Dihydrolipoyllysine-residue acetyltransferase component of pyruvate dehydrogenase complex, mitochondrial OS=Mus musculus OX=10090 GN=Dlat PE=1 SV=2	236.496	52	1567	28	67.9	4913.93	28	Dlat	1.196	1.061	1.023	0.25472	0.801857	0.973818	2130000000	2620000000	2000000000	2480000000	2890000000	2320000000	2700000000	2810000000	2140000000	2880000000	2450000000	2430000000	2390000000	2310000000	2150000000	2650000000	1230000000	1440000000	1470000000	1220000000	1180000000	1420000000	952000000	1720000000	1780000000	2370000000	1550000000	1180000000	1770000000	2310000000
366	FALSE	High	Master Protein	O35943	Frataxin, mitochondrial OS=Mus musculus OX=10090 GN=Fxn PE=1 SV=1	33.405	43	52	5	22.9	165.92	5	Fxn	1.355	1.332	1.265	0.0122341	0.0236994	0.0464399	26800000	23900000	28600000	24300000	37200000	29500000	32200000	45400000	34100000	38500000	31700000	33900000	33200000	31400000	37800000	31300000	15400000	13200000	20700000	11900000	15100000	17800000	11300000	27600000	27600000	31000000	19700000	16500000	24300000	31300000
242	FALSE	High	Master Protein	Q8QZS1	3-hydroxyisobutyryl-CoA hydrolase, mitochondrial OS=Mus musculus OX=10090 GN=Hibch PE=1 SV=1	219.394	63	847	24	43	2753.28	24	Hibch	1.029	1.611	1.475	0.992632	0.000636495	0.0014992	496000000	425000000	446000000	479000000	454000000	498000000	409000000	530000000	772000000	803000000	718000000	573000000	723000000	753000000	618000000	643000000	286000000	234000000	329000000	235000000	186000000	304000000	144000000	325000000	641000000	662000000	453000000	278000000	533000000	753000000
224	FALSE	High	Master Protein	Q9DC29	ATP-binding cassette sub-family B member 6 OS=Mus musculus OX=10090 GN=Abcb6 PE=1 SV=1	41.309	16	27	8	93.7	101.22	8	Abcb6	1.018	3.195	3.097	0.91449	0.000363025	0.000775093	2650000	2440000	4190000	2610000	2830000	3820000	1550000	2530000	13500000	8210000	8510000	8300000	9150000	11600000	7260000	6930000	1030000	449000	2140000	475000		1770000	182000	702000	11100000	6440000	5130000	3870000	6560000	11200000
278	FALSE	High	Master Protein	P00848	ATP synthase subunit a OS=Mus musculus OX=10090 GN=Mtatp6 PE=1 SV=1	27.216	25	137	3	25.1	421.15	3	Mtatp6	1.251	0.538	0.579	0.456476	0.00267386	0.0077443	150000000	154000000	204000000	179000000	259000000	204000000	213000000	194000000	55700000	106000000	86300000	92700000	62800000	86400000	107000000	119000000	86700000	85100000	151000000	87900000	106000000	124000000	75000000	119000000	46100000	86900000	54500000	44900000	46100000	86300000
486	FALSE	High	Master Protein	Q61941	NAD(P) transhydrogenase, mitochondrial OS=Mus musculus OX=10090 GN=Nnt PE=1 SV=2	480.964	48	1970	52	113.8	6610.66	52	Nnt	1.049	0.017	0.869	0.910661	0.173164	0.857274	3310000000	3350000000	6130000000	3160000000	3500000000	3490000000	6660000000	71200000	48000000	54800000	7250000000	57200000	2950000000	2840000000	6210000000	53600000	1910000000	1850000000	4520000000	1550000000	1430000000	2130000000	2350000000	35600000	30300000	35000000	4580000000	22900000	2180000000	2840000000
615	FALSE	High	Master Protein	Q8BH95	Enoyl-CoA hydratase, mitochondrial OS=Mus musculus OX=10090 GN=Echs1 PE=1 SV=1	206.23	71	1365	19	31.5	4255.8	19	Echs1	1.068	0.959	0.948	0.480744	0.699879	0.918882	1840000000	1750000000	1530000000	1690000000	2040000000	1960000000	1680000000	1720000000	1660000000	1690000000	1630000000	1430000000	1770000000	1640000000	1620000000	1540000000	1060000000	965000000	1130000000	827000000	838000000	1200000000	592000000	1050000000	1380000000	1390000000	1030000000	694000000	1310000000	1640000000
156	FALSE	High	Master Protein	Q9CQV7	Mitochondrial import inner membrane translocase subunit TIM14 OS=Mus musculus OX=10090 GN=Dnajc19 PE=1 SV=3	30.356	77	77	7	12.4	211.13	8	Dnajc19	0.965	1.419	1.453	0.711987	2.12371e-05	1.25902e-05	23200000	24500000	23500000	26100000	25800000	22800000	23500000	20900000	33500000	34500000	33700000	35800000	36700000	33000000	33200000	37200000	13200000	13100000	17200000	12700000	10200000	13600000	8040000	12700000	27800000	28400000	21300000	17400000	26900000	33000000
639	FALSE	High	Master Protein	Q8C163	Nuclease EXOG, mitochondrial OS=Mus musculus OX=10090 GN=Exog PE=1 SV=1	8.667	11	7	3	41.4	20.3	3	Exog	1.126	0.77	0.591	0.99998	0.780706	0.822588	3810000	2210000	1460000	2440000	2790000	1340000	3110000	2440000	1330000	1920000	1940000	1660000	5360000	1270000	918000	1470000	2190000	1200000	882000	991000	1140000	396000	935000	1500000	1110000	1200000	989000	807000	3680000	623000
277	FALSE	High	Master Protein	Q9DCI9	39S ribosomal protein L32, mitochondrial OS=Mus musculus OX=10090 GN=Mrpl32 PE=1 SV=1	4.939	16	4	2	21.7	8.15	2	Mrpl32	0.859	0.312	0.43	0.982233	0.00262166	0.00921749	4340000	2750000	3610000	4600000	2870000	4310000	2970000	3890000	2320000	1060000	900000	1440000	1820000	963000	1590000	2190000	2500000	1520000	2660000	2260000	1180000	2630000	1050000	2390000	1930000	573000	455000	699000	1340000	827000
611	FALSE	High	Master Protein	Q8R104	NAD-dependent protein deacetylase sirtuin-3 OS=Mus musculus OX=10090 GN=Sirt3 PE=1 SV=2	52.442	29	125	9	36.6	401.48	9	Sirt3	0.808	1.305	1.517	0.562615	0.689216	0.335826	15900000	13000000	14400000	19100000	8220000	15400000	9750000	15700000	28500000	23800000	16400000	12600000	26800000	27700000	16400000	19700000	8590000	6780000	10100000	9100000	2840000	8610000	3030000	9080000	23300000	19600000	9600000	5520000	19200000	27500000
597	FALSE	High	Master Protein	Q3V132	ADP/ATP translocase 4 OS=Mus musculus OX=10090 GN=Slc25a31 PE=1 SV=1	33.116	13	1166	1	35.2	2879.06	6	Slc25a31	1.082	0.765	0.835	0.956047	0.616028	0.877155	147000000	175000000	110000000	200000000	167000000	134000000	179000000	183000000	116000000	168000000	117000000	128000000	123000000	125000000	143000000	172000000	84600000	96200000	81000000	98000000	68600000	81700000	63300000	112000000	96000000	138000000	73800000	62300000	90900000	125000000
77	FALSE	High	Master Protein	Q9CQZ6	NADH dehydrogenase [ubiquinone] 1 beta subcomplex subunit 3 OS=Mus musculus OX=10090 GN=Ndufb3 PE=1 SV=1	32.045	35	185	4	11.7	499.08	4	Ndufb3	1.007	0.292	0.313	0.990327	2.35859e-07	3.39913e-07	298000000	314000000	352000000	331000000	284000000	370000000	240000000	381000000	102000000	101000000	81800000	88100000	78600000	101000000	109000000	101000000	172000000	173000000	260000000	163000000	117000000	226000000	84800000	234000000	84700000	82800000	51400000	42800000	57900000	101000000
122	FALSE	High	Master Protein	Q9CQV1	Mitochondrial import inner membrane translocase subunit TIM16 OS=Mus musculus OX=10090 GN=Pam16 PE=1 SV=1	45.843	62	72	7	13.8	315.62	7	Pam16	0.994	2.358	2.315	0.819561	4.12673e-06	7.14819e-06	34600000	33300000	34200000	40000000	33000000	37100000	26600000	35500000	75000000	94600000	87900000	68000000	79800000	85300000	66100000	79600000	20000000	18300000	25300000	19600000	13400000	22400000	9400000	21800000	62200000	77900000	55500000	33000000	58800000	85300000
188	FALSE	High	Master Protein	Q8JZN5	Complex I assembly factor ACAD9, mitochondrial OS=Mus musculus OX=10090 GN=Acad9 PE=1 SV=2	209.13	63	627	30	68.7	2018.32	30	Acad9	1.014	1.329	1.316	0.99861	0.000109254	0.000266344	299000000	281000000	286000000	315000000	293000000	302000000	278000000	300000000	393000000	431000000	384000000	367000000	415000000	400000000	350000000	370000000	171000000	154000000	210000000	154000000	120000000	183000000	97600000	183000000	325000000	354000000	242000000	178000000	306000000	400000000
313	FALSE	High	Master Protein	P62073	Mitochondrial import inner membrane translocase subunit Tim10 OS=Mus musculus OX=10090 GN=Timm10 PE=1 SV=1	3.923	16	1	1	10.3	3.07	1	Timm10	1.506	3.448	2.81	0.428829	0.00735532	0.019713	473000	161000	813000	304000	517000	720000	557000	585000	1340000	1290000	1020000	1330000	682000	1520000	1540000	749000	273000		600000		212000	439000	197000	359000	1110000	1060000	642000	646000	502000	1520000
525	FALSE	High	Master Protein	P47199	Quinone oxidoreductase OS=Mus musculus OX=10090 GN=Cryz PE=1 SV=1	9.271	8	9	2	35.2	28.03	2	Cryz	0.812	0.782	0.835	0.930291	0.317073	0.753247	750000	711000	824000	806000	652000	611000	564000	1020000	312000	635000	837000	582000	569000	650000	649000	719000	432000	391000	608000	173000	268000	373000		628000	73700	523000	529000	283000	191000	650000
197	FALSE	High	Master Protein	Q8BU88	39S ribosomal protein L22, mitochondrial OS=Mus musculus OX=10090 GN=Mrpl22 PE=1 SV=1	22.317	30	42	6	23.8	111.12	6	Mrpl22	1.158	0.335	0.356	0.769341	0.000145208	0.000377886	20100000	21300000	21400000	25200000	23900000	24400000	29000000	25000000	7310000	6460000	7010000	11600000	7020000	8020000	7210000	14200000	11500000	11600000	15800000	12400000	9680000	14700000	10200000	15300000	5940000	5250000	3990000	5660000	4990000	8020000
720	FALSE	High	Master Protein	Q9DB20	ATP synthase subunit O, mitochondrial OS=Mus musculus OX=10090 GN=Atp5po PE=1 SV=1	174.33	75	1279	19	23.3	3926.48	19	Atp5po	1.031	0.998	0.932	0.812663	0.981234	0.842458	5480000000	6720000000	5880000000	6680000000	6600000000	5980000000	7130000000	6310000000	5310000000	6310000000	6190000000	6370000000	5450000000	5720000000	5960000000	6420000000	3160000000	3700000000	4340000000	3280000000	2710000000	3650000000	2520000000	3870000000	4410000000	5200000000	3910000000	3100000000	4020000000	5720000000
270	FALSE	High	Master Protein	Q9DCV4	Regulator of microtubule dynamics protein 1 OS=Mus musculus OX=10090 GN=Rmdn1 PE=1 SV=2	64.4	46	242	14	35	764.88	14	Rmdn1	0.993	1.44	1.492	0.999047	0.00199009	0.000859616	97700000	94900000	87300000	81200000	85700000	101000000	82600000	95300000	133000000	144000000	129000000	111000000	148000000	149000000	116000000	125000000	56100000	51900000	64000000	39400000	34800000	61200000	28800000	58100000	110000000	118000000	81700000	53700000	109000000	149000000
328	FALSE	High	Master Protein	Q9D051	Pyruvate dehydrogenase E1 component subunit beta, mitochondrial OS=Mus musculus OX=10090 GN=Pdhb PE=1 SV=1	226.918	65	1896	18	38.9	6491.3	18	Pdhb	0.914	1.389	1.308	0.735144	0.00911589	0.0164506	1800000000	1660000000	1760000000	2090000000	1480000000	1720000000	1530000000	2070000000	2230000000	2550000000	2550000000	2390000000	2380000000	2270000000	2210000000	2630000000	1040000000	914000000	1300000000	1020000000	607000000	1050000000	541000000	1270000000	1850000000	2100000000	1610000000	1160000000	1760000000	2270000000
484	FALSE	High	Master Protein	Q8VCE6	5'(3')-deoxyribonucleotidase, mitochondrial OS=Mus musculus OX=10090 GN=Nt5m PE=1 SV=1	7.341	15	3	2	25.6	11.69	2	Nt5m	0.184	0.468	0.575	0.000714283	0.168163	0.2656	1320000	1120000	2210000	590000	373000	184000	271000	85500	651000	801000	497000	407000	705000	725000	442000	693000	654000	383000	1500000		63700				338000	412000				273000
497	FALSE	High	Master Protein	Q8BVI4	Dihydropteridine reductase OS=Mus musculus OX=10090 GN=Qdpr PE=1 SV=2	37.945	35	57	5	25.6	183.37	5	Qdpr	1.09	1.168	1.119	0.896057	0.199994	0.393233	10000000	8930000	8110000	7700000	9380000	9890000	9180000	8020000	9130000	11400000	9580000	10300000	9330000	9710000	8820000	11200000	5590000	4680000	5960000	3560000	3830000	5810000	3080000	4700000	7510000	9240000	5820000	4920000	6880000	9330000
73	FALSE	High	Master Protein	P00405	Cytochrome c oxidase subunit 2 OS=Mus musculus OX=10090 GN=Mtco2 PE=1 SV=1	130.443	71	824	8	26	2551.11	8	Mtco2	0.99	0.32	0.343	0.999824	2.07749e-07	2.93947e-07	6470000000	5850000000	6320000000	6210000000	5300000000	7270000000	5160000000	7270000000	2170000000	1890000000	1870000000	2140000000	1710000000	2330000000	1990000000	2370000000	3730000000	3220000000	4670000000	3050000000	2170000000	4440000000	1820000000	4460000000	1800000000	1550000000	1180000000	1040000000	1260000000	2330000000
358	FALSE	High	Master Protein	Q8BXN7	Protein phosphatase 1K, mitochondrial OS=Mus musculus OX=10090 GN=Ppm1k PE=1 SV=1	12.067	15	8	3	40.9	25.3	3	Ppm1k	0.897	0.352	0.305	0.998861	0.0191079	0.0320847	4270000	2100000	3700000	1100000	2210000	4170000	1650000	2830000	937000	1020000	1070000	594000	845000	848000	1410000	851000	2460000	1030000	2730000	173000	592000	2550000	404000	1560000	673000			148000	263000	488000
705	FALSE	High	Master Protein	Q9DCL4	12S rRNA N4-methylcytidine methyltransferase OS=Mus musculus OX=10090 GN=Mettl15 PE=1 SV=2	6.761	3	5	1	45.3	14.58	1	Mettl15	0.981	1.035	0.791	0.701527	0.963643	0.877845	269000	435000	255000	310000	310000	259000	76100	348000	412000	263000	133000	340000	239000	218000	380000	171000	155000		188000			158000			342000	217000		165000		218000
640	FALSE	High	Master Protein	Q9CQS4	Mitochondrial outer membrane protein SLC25A46 OS=Mus musculus OX=10090 GN=Slc25a46 PE=1 SV=1	52.578	38	62	9	46.2	218.68	9	Slc25a46	0.942	1.084	1.049	0.997724	0.793725	0.937904	11700000	12300000	11100000	9470000	10900000	14700000	10600000	9630000	14600000	11100000	9900000	13800000	12100000	12700000	11800000	10600000	6400000	6360000	8070000	4560000	4000000	8800000	3610000	5560000	11900000	8130000	5870000	6670000	8630000	12000000
415	FALSE	High	Master Protein	Q6P3A8	2-oxoisovalerate dehydrogenase subunit beta, mitochondrial OS=Mus musculus OX=10090 GN=Bckdhb PE=1 SV=2	82.827	63	179	13	42.9	640.14	13	Bckdhb	0.943	0.84	0.782	0.843029	0.0649123	0.0327193	110000000	104000000	101000000	96500000	98900000	113000000	82200000	94500000	85500000	86800000	94500000	66200000	82900000	73600000	86700000	77600000	63400000	56700000	74000000	46700000	40100000	68400000	28800000	57000000	70700000	71000000	59000000	31400000	61100000	73200000
559	FALSE	High	Master Protein	Q99LC5	Electron transfer flavoprotein subunit alpha, mitochondrial OS=Mus musculus OX=10090 GN=Etfa PE=1 SV=2	274.965	83	1895	27	35	6620.6	27	Etfa	0.963	1.096	1.096	0.645915	0.476487	0.22982	6720000000	6460000000	6500000000	7100000000	6200000000	6540000000	6140000000	6660000000	7540000000	7400000000	7100000000	6430000000	7530000000	7820000000	6770000000	6970000000	3880000000	3560000000	4800000000	3480000000	2540000000	3990000000	2170000000	4080000000	6250000000	6100000000	4490000000	3130000000	5550000000	7820000000
152	FALSE	High	Master Protein	Q9CY16	28S ribosomal protein S28, mitochondrial OS=Mus musculus OX=10090 GN=Mrps28 PE=1 SV=1	15.81	27	25	3	20.5	76.36	3	Mrps28	0.921	0.421	0.388	0.752451	1.80598e-05	4.03358e-05	5540000	5440000	5490000	5890000	5040000	4280000	5110000	5530000	1560000	2110000	2550000	2630000	2180000	2070000	2090000	3150000	3190000	3000000	4050000	2890000	2070000	2610000	1800000	3390000	1300000	1740000	1610000	1280000	1610000	2070000
345	FALSE	High	Master Protein	Q8R3Q6	Protein MIX23 OS=Mus musculus OX=10090 GN=Mix23 PE=1 SV=1	36.156	42	40	6	16.7	105.98	6	Mix23	1.352	2.116	1.968	0.626332	0.0150553	0.026135	10700000	7230000	7700000	8420000	11900000	10800000	8650000	10900000	21000000	24700000	10100000	13800000	14000000	19600000	17900000	11700000	5870000	3710000	5480000	3920000	4760000	6430000	2780000	6430000	17400000	20200000	6170000	6460000	10000000	19600000
599	FALSE	High	Master Protein	Q9CWG8	Protein arginine methyltransferase NDUFAF7, mitochondrial OS=Mus musculus OX=10090 GN=Ndufaf7 PE=1 SV=4	55.555	30	59	11	48.4	193.44	11	Ndufaf7	0.998	1.114	1.014	0.999992	0.63339	0.861304	17600000	16400000	17500000	17700000	18200000	17500000	15900000	17500000	18900000	20200000	20900000	15200000	16900000	20300000	18300000	17200000	10100000	8690000	12600000	8680000	7310000	10300000	5280000	10400000	15700000	16500000	13200000	7310000	12500000	20300000
114	FALSE	High	Master Protein	Q921S7	39S ribosomal protein L37, mitochondrial OS=Mus musculus OX=10090 GN=Mrpl37 PE=1 SV=1	45.677	29	60	9	48.3	210.99	9	Mrpl37	0.891	0.222	0.261	0.976983	2.44239e-06	3.71195e-06	24300000	19100000	19200000	16000000	15800000	24200000	18000000	16100000	5770000	3660000	3950000	4550000	4850000	6050000	3160000	5140000	13800000	10200000	14100000	7480000	6220000	14600000	5980000	9680000	3790000	1340000	2090000	1750000	2470000	4660000
463	FALSE	High	Master Protein	O08756	3-hydroxyacyl-CoA dehydrogenase type-2 OS=Mus musculus OX=10090 GN=Hsd17b10 PE=1 SV=4	110.806	65	416	14	27.4	1608.94	14	Hsd17b10	1.016	1.2	1.202	0.9993	0.134714	0.236243	459000000	439000000	434000000	517000000	405000000	495000000	420000000	521000000	552000000	534000000	543000000	511000000	562000000	531000000	548000000	458000000	264000000	241000000	320000000	254000000	166000000	302000000	148000000	319000000	458000000	440000000	343000000	248000000	414000000	530000000
222	FALSE	High	Master Protein	Q9Z2Q5	39S ribosomal protein L40, mitochondrial OS=Mus musculus OX=10090 GN=Mrpl40 PE=1 SV=2	14.943	16	17	3	24.3	56.76	3	Mrpl40	0.814	0.443	0.415	0.345616	0.000336885	0.00025205	4250000	3140000	2970000	3600000	1930000	3430000	2180000	3460000	1710000	1030000	1300000	1740000	1400000	1300000	1410000	1390000	2450000	1410000	1990000	1390000	656000	1970000	550000	2120000	857000	570000	442000	417000	568000	780000
629	FALSE	High	Master Protein	P51175	Protoporphyrinogen oxidase OS=Mus musculus OX=10090 GN=Ppox PE=1 SV=1	21.299	19	16	5	50.8	53.32	5	Ppox	1.198	1.393	1.357	0.888101	0.750484	0.945668	6800000	3250000	3790000	2290000	3440000	7430000	4340000	4070000	6650000	7630000	3590000	3480000	6300000	6630000	3600000	2450000	3920000	1700000	2260000	824000	1180000	4530000	1220000	2090000	5520000	6200000	1720000	1390000	4640000	6630000
703	FALSE	High	Master Protein	P0DJE0	Protein PET100 homolog, mitochondrial OS=Mus musculus OX=10090 GN=Pet100 PE=1 SV=1	3.708	14	2	1	9.4	7.25	1	Pet100	0.828	0.812	0.867	0.593433	0.962979	0.994433	358000	469000	293000	288000	56400	337000	214000	462000	318000	451000	214000	217000	260000	601000	202000	304000			217000			206000		283000	264000	372000			192000	601000
394	FALSE	High	Master Protein	Q5U458	DnaJ homolog subfamily C member 11 OS=Mus musculus OX=10090 GN=Dnajc11 PE=1 SV=2	96.374	42	183	17	63.2	572.39	17	Dnajc11	0.924	1.45	1.321	0.985074	0.0450463	0.0813916	83100000	93500000	101000000	92000000	70000000	82600000	119000000	88900000	108000000	158000000	115000000	165000000	119000000	127000000	114000000	158000000	47600000	50800000	74100000	45000000	28300000	49700000	41500000	54200000	89800000	129000000	72100000	79900000	87000000	126000000
430	FALSE	High	Master Protein	Q99JR1	Sideroflexin-1 OS=Mus musculus OX=10090 GN=Sfxn1 PE=1 SV=3	9.425	10	19	3	35.6	50.72	3	Sfxn1	1.044	1.57	1.712	0.899764	0.0827244	0.0429972	1380000	1420000	1640000	1240000	1480000	1480000	1440000	831000	2340000	1570000	2060000	2620000	1690000	2420000	2370000	2580000	756000	782000	1210000	385000	261000	864000	509000	439000	1780000	1240000	1300000	1050000	1220000	2420000
373	FALSE	High	Master Protein	P56480	ATP synthase subunit beta, mitochondrial OS=Mus musculus OX=10090 GN=Atp5f1b PE=1 SV=2	586.882	83	13318	36	56.3	43535	36	Atp5f1b	0.943	1.209	1.21	0.773247	0.0273443	0.0124916	46100000000	41200000000	43900000000	40000000000	39300000000	45100000000	37300000000	40900000000	57100000000	53300000000	49600000000	45700000000	57800000000	52000000000	50900000000	49700000000	26600000000	22700000000	32400000000	19600000000	16100000000	27500000000	13100000000	25100000000	47400000000	43900000000	31300000000	22200000000	42600000000	52000000000
527	FALSE	High	Master Protein	P54071	Isocitrate dehydrogenase [NADP], mitochondrial OS=Mus musculus OX=10090 GN=Idh2 PE=1 SV=3	404.767	76	4539	36	50.9	12784.8	37	Idh2	1.044	0.911	0.951	0.998703	0.326856	0.52884	16300000000	16100000000	14200000000	14000000000	16500000000	16000000000	15500000000	13300000000	13700000000	14800000000	13800000000	11300000000	14300000000	14500000000	14400000000	11900000000	9390000000	8870000000	10400000000	6880000000	6740000000	9780000000	5470000000	8150000000	11300000000	12200000000	8730000000	5500000000	10600000000	14500000000
479	FALSE	High	Master Protein	Q9CR88	28S ribosomal protein S14, mitochondrial OS=Mus musculus OX=10090 GN=Mrps14 PE=1 SV=1	16.129	30	9	4	14.9	25.23	4	Mrps14	0.577	0.309	0.376	0.386948	0.159381	0.108786	9880000	3050000	8010000	2280000	2370000	3880000	777000	3430000	1980000	896000	3680000	1170000	2210000	2150000	1610000	645000	5700000	1430000	5910000	941000	735000	2170000	155000	1850000	1100000	230000	2190000	300000	939000	1560000
742	FALSE	High	Master Protein	P55096	ATP-binding cassette sub-family D member 3 OS=Mus musculus OX=10090 GN=Abcd3 PE=1 SV=2	42.134	13	100	8	75.4	275.6	8	Abcd3	1.091	0.881	1.06	0.962544	0.997129	0.990289	21600000	30600000	30400000	13100000	22300000	39400000	35000000	14400000	30100000	23700000	21400000	21300000	27200000	37100000	27000000	13300000	12400000	16700000	22400000	6160000	8970000	23900000	12100000	8740000	24900000	19400000	13500000	10200000	20100000	37100000
401	FALSE	High	Master Protein	Q9WVD5	Mitochondrial ornithine transporter 1 OS=Mus musculus OX=10090 GN=Slc25a15 PE=1 SV=1	40.026	29	92	8	32.8	217.97	8	Slc25a15	1.203	1.326	1.476	0.284593	0.0501756	0.0298709	10800000	11300000	9510000	10000000	13700000	11800000	13300000	11000000	13200000	12100000	14300000	15400000	15400000	10300000	15300000	16300000	6200000	6230000	7020000	4920000	5620000	7180000	4680000	6760000	11000000	9710000	9040000	7500000	11400000	9900000
767	FALSE	High	Master Protein	P11352	Glutathione peroxidase 1 OS=Mus musculus OX=10090 GN=Gpx1 PE=1 SV=2	8.9	17	7	2	22.3	25.23	2	Gpx1	1.267	1.262	1.459	0.985589	0.999993	0.896916	2280000	844000	987000	1110000	1570000	1600000	1120000	1080000	1760000	2010000	618000	992000	1710000	1770000	1080000	1360000	1310000		453000	321000	644000	978000	238000	438000	1460000	1660000	326000	482000	1260000	1770000
262	FALSE	High	Master Protein	Q9D7N6	39S ribosomal protein L30, mitochondrial OS=Mus musculus OX=10090 GN=Mrpl30 PE=1 SV=1	9.664	24	10	3	18.3	27.32	3	Mrpl30	0.602	0.227	0.191	0.490149	0.00142061	0.000867173	2880000	8550000	2770000	9200000	2640000	4750000	2380000	3390000	1360000	651000	1290000	990000	593000	832000	1430000	1080000	1660000	4710000	1940000	4510000	954000	2630000	729000	1950000	754000	479000	812000	324000	408000	831000
144	FALSE	High	Master Protein	Q9D8T7	SRA stem-loop-interacting RNA-binding protein, mitochondrial OS=Mus musculus OX=10090 GN=Slirp PE=1 SV=2	49.455	71	123	6	12.6	352.45	6	Slirp	0.904	0.26	0.288	0.991997	1.17147e-05	1.68792e-05	105000000	124000000	127000000	158000000	109000000	110000000	117000000	156000000	25900000	27600000	38600000	39300000	21400000	34400000	38100000	46800000	60700000	68500000	93600000	77700000	44700000	67100000	41400000	95700000	21500000	22700000	24300000	19100000	15800000	34400000
245	FALSE	High	Master Protein	Q8BK72	28S ribosomal protein S27, mitochondrial OS=Mus musculus OX=10090 GN=Mrps27 PE=1 SV=2	37.514	22	72	7	47.7	239.73	7	Mrps27	1.043	0.571	0.609	0.999631	0.000785962	0.00127584	17300000	16600000	17200000	17300000	17400000	18400000	14600000	18800000	10100000	11400000	9060000	9600000	11600000	13300000	7710000	9460000	9940000	9140000	12700000	8510000	7150000	11300000	5040000	11500000	8350000	9370000	5720000	4440000	8550000	13300000
530	FALSE	High	Master Protein	Q8BGC4	Prostaglandin reductase-3 OS=Mus musculus OX=10090 GN=Ptgr3 PE=1 SV=1	101.109	47	331	14	40.5	912.78	14	Ptgr3	0.972	1.175	1.102	0.998349	0.332525	0.564584	130000000	121000000	123000000	109000000	121000000	141000000	111000000	116000000	149000000	149000000	138000000	118000000	157000000	132000000	136000000	112000000	74700000	66600000	90800000	53100000	49700000	86200000	39000000	71100000	124000000	123000000	87100000	57600000	116000000	132000000
228	FALSE	High	Master Protein	Q8BGY7	Protein FAM210A OS=Mus musculus OX=10090 GN=Fam210a PE=1 SV=1	63.851	38	181	8	31.6	530.6	8	Fam210a	1.092	1.506	1.468	0.870142	0.00040783	0.000830311	65700000	68000000	64400000	79900000	71900000	74100000	66500000	79800000	98300000	95900000	103000000	115000000	102000000	87700000	94600000	117000000	37500000	37200000	47500000	38900000	29100000	45100000	23300000	48800000	81600000	78800000	65000000	55800000	75000000	87700000
123	FALSE	High	Master Protein	Q9D6J6	NADH dehydrogenase [ubiquinone] flavoprotein 2, mitochondrial OS=Mus musculus OX=10090 GN=Ndufv2 PE=1 SV=2	100.311	60	638	12	27.3	2293.92	12	Ndufv2	0.842	0.351	0.315	0.540527	4.43132e-06	3.04754e-06	954000000	888000000	1090000000	1010000000	713000000	958000000	663000000	1060000000	360000000	336000000	353000000	245000000	252000000	332000000	369000000	289000000	550000000	489000000	806000000	495000000	292000000	584000000	234000000	651000000	298000000	276000000	223000000	119000000	186000000	331000000
173	FALSE	High	Master Protein	Q80X85	28S ribosomal protein S7, mitochondrial OS=Mus musculus OX=10090 GN=Mrps7 PE=1 SV=1	30.472	29	42	5	28	153.84	5	Mrps7	1.533	0.197	0.158	0.30063	6.35521e-05	3.1781e-05	40400000	58000000	28900000	44700000	91500000	42000000	90700000	46700000	6940000	8170000	8610000	9570000	5520000	5460000	8140000	11900000	23300000	32000000	21300000	21900000	37500000	25600000	32000000	28700000	5760000	6540000	5440000	4660000	4070000	5460000
673	FALSE	High	Master Protein	O08749	Dihydrolipoyl dehydrogenase, mitochondrial OS=Mus musculus OX=10090 GN=Dld PE=1 SV=2	326.952	67	2005	26	54.2	7089.44	26	Dld	1.004	1.106	1.058	0.81717	0.869221	0.967768	2460000000	2500000000	2500000000	3070000000	2400000000	2630000000	2240000000	2710000000	2530000000	2930000000	2900000000	2630000000	2560000000	2730000000	2560000000	2950000000	1420000000	1380000000	1850000000	1510000000	982000000	1600000000	789000000	1660000000	2100000000	2420000000	1830000000	1280000000	1880000000	2730000000
7	FALSE	High	Master Protein	Q99LY9	NADH dehydrogenase [ubiquinone] iron-sulfur protein 5 OS=Mus musculus OX=10090 GN=Ndufs5 PE=1 SV=3	67.17	67	369	9	12.6	994.55	9	Ndufs5	0.937	0.221	0.212	0.947623	2.02677e-10	1.52997e-10	521000000	480000000	418000000	524000000	470000000	467000000	424000000	510000000	103000000	107000000	116000000	114000000	92700000	104000000	108000000	125000000	300000000	264000000	308000000	257000000	193000000	285000000	149000000	313000000	85600000	88400000	73200000	55300000	68300000	104000000
747	FALSE	High	Master Protein	Q5M8N4	Epimerase family protein SDR39U1 OS=Mus musculus OX=10090 GN=Sdr39u1 PE=1 SV=2	50.274	39	182	8	31.4	584.72	8	Sdr39u1	0.973	1.029	1.013	0.955718	0.998099	0.999695	94700000	108000000	74100000	82100000	64600000	105000000	87400000	84100000	100000000	101000000	82000000	80000000	92800000	97400000	86000000	76700000	54600000	59300000	54600000	40300000	26300000	64000000	30700000	51300000	83300000	83600000	51800000	38900000	68400000	97400000
69	FALSE	High	Master Protein	P19536	Cytochrome c oxidase subunit 5B, mitochondrial OS=Mus musculus OX=10090 GN=Cox5b PE=1 SV=1	82.897	74	824	9	13.8	2069.73	9	Cox5b	1.156	0.354	0.334	0.846215	1.51442e-07	1.16026e-07	1230000000	1170000000	1090000000	1550000000	1330000000	1440000000	1110000000	1530000000	434000000	368000000	419000000	428000000	349000000	396000000	403000000	463000000	707000000	644000000	805000000	763000000	546000000	879000000	391000000	937000000	360000000	303000000	265000000	208000000	257000000	396000000
254	FALSE	High	Master Protein	P97478	5-demethoxyubiquinone hydroxylase, mitochondrial OS=Mus musculus OX=10090 GN=Coq7 PE=1 SV=3	74.99	63	170	9	24	539.36	9	Coq7	1.008	0.769	0.723	0.790993	0.00114263	0.000727211	98800000	93800000	99700000	114000000	81700000	104000000	96800000	103000000	76900000	69400000	76000000	76700000	71100000	68900000	81900000	72500000	56900000	51600000	73600000	56100000	33500000	63300000	34200000	63300000	63800000	57200000	47800000	37100000	52400000	68700000
730	FALSE	High	Master Protein	D3YZG8	Bifunctional methylenetetrahydrofolate dehydrogenase/cyclohydrolase 2, mitochondrial OS=Mus musculus OX=10090 GN=Mthfd2l PE=2 SV=1	2.934	4	1	1	36.4	2.4	1	Mthfd2l	0.914	0.839	0.878	0.981157	0.990443	0.959957	2440000	3370000	3050000	3540000	2670000	2280000	3610000	3210000	2270000	4510000	3110000	2330000	2650000	3340000	2990000	2490000	1410000	1860000	2250000	1740000	1090000	1390000	1270000	1970000	1880000	3710000	1960000	1130000	1950000	3340000
202	FALSE	High	Master Protein	Q9JHS4	ATP-dependent Clp protease ATP-binding subunit clpX-like, mitochondrial OS=Mus musculus OX=10090 GN=Clpx PE=1 SV=2	135.323	44	184	22	69.2	606.84	22	Clpx	0.921	2.004	1.738	0.878655	0.000161934	0.000315727	28800000	30300000	33000000	29600000	27000000	34500000	24200000	28200000	61200000	65400000	58800000	47200000	55500000	71400000	48800000	48000000	15900000	15600000	23100000	14000000	9810000	20300000	7750000	16500000	50000000	52900000	37000000	22500000	40900000	71300000
487	FALSE	High	Master Protein	Q8CD10	Calcium uptake protein 2, mitochondrial OS=Mus musculus OX=10090 GN=Micu2 PE=1 SV=2	3.53	3	3	1	49.4	6.6	1	Micu2	0.799	1.487	1.655	0.816523	0.175456	0.136244	385000	436000	366000	244000	471000	231000	390000	166000	689000	551000	467000	565000	667000	579000	422000	708000				120000			137000		572000	454000	295000	275000	492000	579000
332	FALSE	High	Master Protein	P26443	Glutamate dehydrogenase 1, mitochondrial OS=Mus musculus OX=10090 GN=Glud1 PE=1 SV=1	261.328	56	883	27	61.3	2945.77	27	Glud1	0.914	1.303	1.243	0.898547	0.00967079	0.0173672	445000000	422000000	449000000	383000000	391000000	481000000	353000000	401000000	592000000	603000000	538000000	502000000	563000000	616000000	516000000	492000000	257000000	232000000	331000000	188000000	160000000	293000000	124000000	246000000	491000000	497000000	340000000	244000000	414000000	616000000
677	FALSE	High	Master Protein	Q9JLJ2	4-trimethylaminobutyraldehyde dehydrogenase OS=Mus musculus OX=10090 GN=Aldh9a1 PE=1 SV=1	20.782	15	24	6	53.5	50.79	6	Aldh9a1	1.516	1.244	1.188	0.521672	0.883031	0.947675	113000000	97700000	74000000	68600000	151000000	126000000	132000000	65400000	122000000	121000000	72100000	92700000	111000000	111000000	74600000	91700000	65200000	53600000	54600000	33700000	61900000	77000000	46300000	40100000	101000000	99400000	45500000	45100000	81900000	111000000
593	FALSE	High	Master Protein	Q5RKZ7	Molybdenum cofactor biosynthesis protein 1 OS=Mus musculus OX=10090 GN=Mocs1 PE=1 SV=2	4.82	3	4	1	69.8	13.47	1	Mocs1	1.401	1.002	1.192	0.425327	0.590241	0.512926	945000	941000	102000	747000	1330000	1570000	1040000	502000	1270000	789000	719000	894000	1130000	1180000	888000	689000	544000	518000		367000	546000	955000	365000	308000	1050000	650000	454000	435000	830000	1180000
150	FALSE	High	Master Protein	Q9CQE3	28S ribosomal protein S17, mitochondrial OS=Mus musculus OX=10090 GN=Mrps17 PE=1 SV=1	13.314	35	41	3	13.4	103.04	3	Mrps17	0.986	0.516	0.489	0.993265	1.45312e-05	9.92167e-06	8880000	10100000	9880000	9280000	8180000	8780000	10200000	10300000	4590000	5370000	5310000	3720000	4360000	5030000	3970000	5040000	5120000	5570000	7300000	4560000	3350000	5360000	3590000	6320000	3810000	4420000	3360000	1810000	3210000	5030000
610	FALSE	High	Master Protein	Q921H8	3-ketoacyl-CoA thiolase A, peroxisomal OS=Mus musculus OX=10090 GN=Acaa1a PE=1 SV=1	123.827	54	269	16	43.9	999.63	16	Acaa1a	1.122	1.236	1.446	0.950092	0.685389	0.617117	40900000	64200000	35700000	64300000	35900000	89400000	72000000	45900000	97000000	69600000	51200000	57600000	95400000	108000000	57500000	38200000	23500000	34900000	25900000	31300000	14400000	54500000	25400000	27900000	80500000	57400000	32000000	27900000	70300000	108000000
738	FALSE	High	Master Protein	Q9D110	5-formyltetrahydrofolate cyclo-ligase OS=Mus musculus OX=10090 GN=Mthfs PE=2 SV=2	6.505	5	16	1	23.2	51.32	1	Mthfs	1.117	1.071	1.025	0.99827	0.995381	0.957177	437000	451000	447000	506000	495000	333000	509000	589000	300000	529000	555000	437000	304000	490000	432000	505000	252000	248000	330000	248000	203000	203000	180000	361000	249000	436000	350000	213000	224000	490000
550	FALSE	High	Master Protein	Q9CXI0	2-methoxy-6-polyprenyl-1,4-benzoquinol methylase, mitochondrial OS=Mus musculus OX=10090 GN=Coq5 PE=1 SV=2	140.615	63	296	17	37.3	1018.26	17	Coq5	1.087	0.933	0.93	0.357833	0.443874	0.643762	124000000	115000000	110000000	127000000	147000000	131000000	119000000	129000000	119000000	119000000	105000000	94400000	116000000	111000000	106000000	112000000	71700000	63300000	81100000	62400000	60000000	79900000	42000000	79100000	99000000	97900000	66100000	45900000	85800000	111000000
414	FALSE	High	Master Protein	Q2TPA8	Hydroxysteroid dehydrogenase-like protein 2 OS=Mus musculus OX=10090 GN=Hsdl2 PE=1 SV=1	281.946	82	947	32	54.2	3298.48	32	Hsdl2	1.006	1.179	1.155	0.817562	0.0630565	0.0942405	1180000000	1280000000	1120000000	1280000000	1240000000	1230000000	1420000000	1210000000	1510000000	1550000000	1390000000	1250000000	1370000000	1500000000	1460000000	1270000000	679000000	704000000	826000000	625000000	506000000	752000000	501000000	741000000	1250000000	1280000000	875000000	607000000	1010000000	1500000000
698	FALSE	High	Master Protein	Q9WUM5	Succinate--CoA ligase [ADP/GDP-forming] subunit alpha, mitochondrial OS=Mus musculus OX=10090 GN=Suclg1 PE=1 SV=4	174.909	43	1036	18	36.1	3310.61	18	Suclg1	1.129	1.09	1.021	0.364421	0.939237	0.987645	1690000000	1890000000	1650000000	2090000000	2050000000	1870000000	2140000000	1980000000	1690000000	1970000000	1960000000	1930000000	1740000000	1830000000	1820000000	2050000000	972000000	1040000000	1220000000	1030000000	840000000	1140000000	756000000	1220000000	1400000000	1620000000	1240000000	938000000	1290000000	1830000000
750	FALSE	High	Master Protein	Q91ZA3	Propionyl-CoA carboxylase alpha chain, mitochondrial OS=Mus musculus OX=10090 GN=Pcca PE=1 SV=2	323.805	63	1159	40	79.9	3785.9	40	Pcca	1.062	1.038	1.046	0.999549	0.998372	0.966034	608000000	504000000	512000000	544000000	541000000	611000000	458000000	580000000	557000000	621000000	538000000	479000000	602000000	567000000	537000000	528000000	350000000	277000000	378000000	266000000	222000000	373000000	161000000	355000000	462000000	511000000	340000000	233000000	444000000	567000000
181	FALSE	High	Master Protein	Q8BPT6	Mitochondrial inner membrane protease subunit 2 OS=Mus musculus OX=10090 GN=Immp2l PE=1 SV=1	8.818	21	4	2	19.6	17.1	2	Immp2l	1.072	3.057	2.83	0.963694	8.42542e-05	0.000120678	932000	1200000	1100000	729000	1220000	963000	1320000	785000	3890000	3410000	2800000	2200000	3620000	3350000	2330000	2440000	463000	401000	460000	295000	353000	525000	353000	441000	3230000	2810000	1770000	1070000	2670000	3350000
307	FALSE	High	Master Protein	Q6NVE9	Protein phosphatase PTC7 homolog OS=Mus musculus OX=10090 GN=Pptc7 PE=1 SV=1	38.08	32	61	6	33	210.52	6	Pptc7	1.043	1.321	1.247	0.967746	0.00604383	0.0117183	16900000	17300000	17600000	17300000	17600000	18500000	16800000	18600000	24100000	28800000	21700000	20000000	21900000	27500000	21300000	21100000	9620000	9320000	12700000	8480000	7200000	11000000	5890000	11200000	19800000	23500000	13500000	9710000	15800000	27000000
255	FALSE	High	Master Protein	Q5SSK3	Transcription elongation factor, mitochondrial OS=Mus musculus OX=10090 GN=Tefm PE=1 SV=1	17.791	18	55	5	41.8	132.1	5	Tefm	1.071	0.595	0.528	0.994218	0.00114875	0.0010675	6320000	6050000	6380000	7410000	5880000	6360000	7560000	7270000	3700000	4310000	3850000	2080000	3240000	3530000	3140000	3470000	3640000	3330000	4710000	3640000	2410000	3880000	2670000	4460000	3070000	3550000	2430000	910000	2390000	3530000
337	FALSE	High	Master Protein	P35486	Pyruvate dehydrogenase E1 component subunit alpha, somatic form, mitochondrial OS=Mus musculus OX=10090 GN=Pdha1 PE=1 SV=1	290.283	86	1650	33	43.2	4935.15	34	Pdha1	1.035	1.238	1.242	0.999996	0.0112998	0.0185653	4150000000	3590000000	3520000000	3870000000	3740000000	4110000000	3310000000	3990000000	4700000000	5210000000	4530000000	4400000000	5040000000	4460000000	4240000000	4820000000	2390000000	1980000000	2600000000	1900000000	1530000000	2510000000	1170000000	2450000000	3900000000	4290000000	2860000000	2140000000	3710000000	4460000000
664	FALSE	High	Master Protein	Q8R164	Valacyclovir hydrolase OS=Mus musculus OX=10090 GN=Bphl PE=1 SV=1	110.251	68	334	16	32.8	1013.26	16	Bphl	0.983	0.956	0.892	0.961475	0.845995	0.730552	226000000	263000000	255000000	203000000	245000000	227000000	284000000	226000000	226000000	233000000	245000000	186000000	201000000	214000000	243000000	215000000	130000000	145000000	188000000	99200000	100000000	139000000	100000000	138000000	187000000	192000000	154000000	90400000	148000000	214000000
380	FALSE	High	Master Protein	Q69ZP3	Probable hydrolase PNKD OS=Mus musculus OX=10090 GN=Pnkd PE=1 SV=2	6.941	4	3	1	43	10.48	1	Pnkd	1.375	2.201	2.629	0.515089	0.033668	0.0706825	71900	152000	220000	273000	263000	223000	314000	241000	864000	352000	384000	423000	679000	606000	383000	175000									717000		242000		501000	606000
249	FALSE	High	Master Protein	Q8R2Q4	Ribosome-releasing factor 2, mitochondrial OS=Mus musculus OX=10090 GN=Gfm2 PE=1 SV=2	108.612	38	207	20	86.1	666.02	20	Gfm2	0.997	1.517	1.441	0.979824	0.000854815	0.00133526	33600000	27500000	31000000	34100000	30600000	33800000	29200000	36700000	50600000	58600000	47400000	41100000	48800000	56000000	43600000	44300000	19000000	14500000	22600000	16400000	12000000	20400000	9640000	22500000	41700000	48000000	29600000	19800000	35600000	55800000
56	FALSE	High	Master Protein	Q9CPR5	39S ribosomal protein L15, mitochondrial OS=Mus musculus OX=10090 GN=Mrpl15 PE=1 SV=1	41.44	34	31	9	33.5	83.11	9	Mrpl15	1.04	0.226	0.216	0.96598	7.86391e-08	5.75448e-08	19100000	28400000	21600000	25700000	21900000	23900000	25100000	28000000	4970000	5700000	4870000	6380000	4300000	5410000	4770000	6770000	10800000	15600000	15800000	12600000	8810000	14400000	8870000	17100000	3430000	4020000	2700000	2820000	2360000	5210000
300	FALSE	High	Master Protein	Q9DCM0	Persulfide dioxygenase ETHE1, mitochondrial OS=Mus musculus OX=10090 GN=Ethe1 PE=1 SV=2	91.676	66	205	11	27.7	722.33	11	Ethe1	0.914	1.453	1.397	0.929761	0.00467571	0.00717959	64100000	48700000	57200000	62200000	52800000	60100000	49700000	56300000	87800000	106000000	85600000	69500000	90800000	97500000	74400000	76500000	36900000	26800000	42300000	30500000	21600000	36500000	17400000	34600000	72900000	87100000	54100000	33800000	67000000	97500000
50	FALSE	High	Master Protein	Q9D855	Cytochrome b-c1 complex subunit 7 OS=Mus musculus OX=10090 GN=Uqcrb PE=1 SV=3	95.942	72	931	14	13.5	3135.31	14	Uqcrb	1.034	0.349	0.339	0.999469	5.27201e-08	3.99639e-08	2130000000	1870000000	1900000000	2120000000	1990000000	2210000000	1640000000	2170000000	631000000	687000000	715000000	718000000	570000000	614000000	754000000	759000000	1230000000	1030000000	1400000000	1040000000	815000000	1350000000	577000000	1330000000	524000000	565000000	451000000	349000000	420000000	613000000
476	FALSE	High	Master Protein	Q9CPQ8	ATP synthase subunit g, mitochondrial OS=Mus musculus OX=10090 GN=Atp5mg PE=1 SV=1	77.213	72	422	8	11.4	1412.07	8	Atp5mg	1.047	0.884	0.889	0.883411	0.149462	0.108196	477000000	500000000	553000000	604000000	554000000	548000000	498000000	630000000	431000000	484000000	489000000	447000000	462000000	473000000	411000000	483000000	275000000	275000000	408000000	296000000	227000000	334000000	176000000	386000000	358000000	398000000	308000000	217000000	340000000	473000000
667	FALSE	High	Master Protein	Q14AI6	Mitochondrial mRNA pseudouridine synthase Rpusd3 OS=Mus musculus OX=10090 GN=Rpusd3 PE=2 SV=1	9.351	9	10	2	38.1	29.78	2	Rpusd3	0.98	1.128	1.227	0.999984	0.851905	0.858559	539000	363000	419000	474000	353000	538000	324000	611000	494000	511000	691000	449000	655000	880000	455000	295000	311000		309000		145000	329000		375000	410000	421000	437000	218000	483000	880000
697	FALSE	High	Master Protein	Q99LB7	Sarcosine dehydrogenase, mitochondrial OS=Mus musculus OX=10090 GN=Sardh PE=1 SV=1	8.011	1	14	1	101.6	33.86	1	Sardh	1.003	1.182	1.03	0.543575	0.938029	0.990756	522000	791000	504000	586000	193000	538000	572000	573000	568000	635000	859000	673000	515000	557000	582000	959000	301000	436000	372000	287000	79300	329000	202000	352000	471000	523000	542000	327000	380000	557000
232	FALSE	High	Master Protein	Q9CQF4	Mitochondrial transcription rescue factor 1 OS=Mus musculus OX=10090 GN=Mtres1 PE=1 SV=1	45.72	26	88	6	27.8	322.42	6	Mtres1	0.895	1.733	1.729	0.86449	0.000463922	0.000616088	26200000	18900000	23600000	21300000	19100000	24800000	18200000	21100000	50800000	40900000	37000000	33300000	44400000	41400000	36300000	35600000	14900000	10000000	17100000	10300000	7600000	15000000	6340000	12700000	42100000	33600000	23100000	16100000	32800000	41400000
421	FALSE	High	Master Protein	Q9CPW2	Ferredoxin-2, mitochondrial OS=Mus musculus OX=10090 GN=Fdx2 PE=1 SV=1	13.48	20	26	3	18.8	78.34	3	Fdx2	1.031	1.51	1.465	0.948304	0.0711077	0.10112	3610000	3050000	2910000	2720000	3230000	2920000	1800000	3780000	4680000	4320000	5240000	3910000	3670000	3980000	4780000	5270000	2080000	1680000	2150000	1330000	1190000	1780000	455000	2320000	3890000	3560000	3310000	1900000	2700000	3980000
276	FALSE	High	Master Protein	Q8CFY5	Protoheme IX farnesyltransferase, mitochondrial OS=Mus musculus OX=10090 GN=Cox10 PE=2 SV=1	19.72	13	24	3	48.9	75.08	3	Cox10	1.156	1.955	1.936	0.932805	0.00253591	0.00174409	2050000	1710000	2560000	2660000	2610000	2690000	2820000	1690000	5060000	4950000	4050000	3410000	4630000	5480000	3650000	4240000	1170000	862000	1890000	1310000	719000	1640000	774000	914000	4200000	4080000	2560000	1660000	3420000	5480000
424	FALSE	High	Master Protein	Q99J39	Malonyl-CoA decarboxylase, mitochondrial OS=Mus musculus OX=10090 GN=Mlycd PE=1 SV=1	150.459	58	442	22	54.7	1470	22	Mlycd	1.035	1.11	1.14	0.766546	0.0730004	0.0499786	213000000	196000000	195000000	216000000	207000000	229000000	201000000	216000000	217000000	246000000	230000000	223000000	246000000	237000000	213000000	229000000	122000000	108000000	144000000	106000000	84700000	140000000	70400000	132000000	180000000	202000000	145000000	109000000	181000000	237000000
425	FALSE	High	Master Protein	Q99J39	Malonyl-CoA decarboxylase, mitochondrial OS=Mus musculus OX=10090 GN=Mlycd PE=1 SV=1	150.459	58	442	22	54.7	1470	22	Mlycd	1.035	1.11	1.14	0.766546	0.0730004	0.0499786	213000000	196000000	195000000	216000000	207000000	229000000	201000000	216000000	217000000	246000000	230000000	223000000	246000000	237000000	213000000	229000000	122000000	108000000	144000000	106000000	84700000	140000000	70400000	132000000	180000000	202000000	145000000	109000000	181000000	237000000
694	FALSE	High	Master Protein	Q8R2R6	Mitochondrial ribosome-associated GTPase 1 OS=Mus musculus OX=10090 GN=Mtg1 PE=1 SV=2	15.931	12	15	2	36.7	61.75	2	Mtg1	0.933	1.53	1.428	0.988249	0.936368	0.919586	603000	1620000	1060000	244000	876000	1710000	529000	637000	2300000	1790000	840000	257000	1600000	1810000	817000	422000		890000	785000		329000	769000		279000	1910000	1470000	333000		1180000	1810000
398	FALSE	High	Master Protein	Q3TLP5	Enoyl-CoA hydratase domain-containing protein 2, mitochondrial OS=Mus musculus OX=10090 GN=Echdc2 PE=1 SV=2	61.798	36	116	7	31.8	502.18	7	Echdc2	0.932	0.786	0.802	0.658624	0.0469123	0.0672238	20500000	23100000	21100000	22300000	23000000	21300000	16600000	19300000	17900000	19500000	16200000	15600000	18800000	20000000	15600000	16100000	11600000	12700000	15300000	10900000	9280000	12800000	5780000	11800000	14700000	16100000	9950000	7530000	13600000	19600000
666	FALSE	High	Master Protein	Q9D6S7	Ribosome-recycling factor, mitochondrial OS=Mus musculus OX=10090 GN=Mrrf PE=1 SV=1	53.131	28	176	5	29	606.07	5	Mrrf	0.984	1.036	1.054	0.998248	0.850399	0.921221	45400000	39100000	42300000	36800000	43000000	50400000	37300000	37000000	63400000	41100000	43200000	35900000	52700000	46500000	38400000	39500000	26200000	21500000	31200000	18100000	17300000	30500000	12900000	22500000	52700000	33700000	27300000	17400000	38900000	46500000
646	FALSE	High	Master Protein	Q61171	Peroxiredoxin-2 OS=Mus musculus OX=10090 GN=Prdx2 PE=1 SV=3	8.863	17	18	2	21.8	56.3	2	Prdx2	1.161	1.467	1.214	0.997917	0.808214	0.907917	981000	2270000	1300000	921000	803000	1650000	2360000	1040000	2250000	1220000	1190000	2260000	1240000	2560000	1190000	1520000	566000	1250000	709000	249000	313000	892000	756000	374000	1870000	655000	667000	1100000	642000	2560000
264	FALSE	High	Master Protein	Q91VA6	Polymerase delta-interacting protein 2 OS=Mus musculus OX=10090 GN=Poldip2 PE=1 SV=1	54.719	35	72	11	41.8	210.58	11	Poldip2	1.073	1.522	1.424	0.941809	0.00147118	0.00264567	26300000	27200000	28800000	26400000	26200000	29000000	30000000	28500000	47300000	43500000	38100000	34400000	39600000	49200000	33700000	36700000	15100000	14800000	21000000	12900000	10500000	17500000	10300000	17200000	39300000	35900000	23900000	16500000	29200000	49200000
96	FALSE	High	Master Protein	Q9DCA2	28S ribosomal protein S11, mitochondrial OS=Mus musculus OX=10090 GN=Mrps11 PE=1 SV=2	30.996	30	43	4	20.2	187.12	4	Mrps11	1.039	0.236	0.26	0.992736	9.46874e-07	1.03849e-06	4940000	5000000	5210000	5050000	5900000	5390000	4700000	5050000	914000	1190000	1430000	1180000	735000	1220000	1410000	1540000	2850000	2750000	3850000	2330000	2420000	3290000	1540000	2900000	199000	930000	691000	249000	484000	926000
714	FALSE	High	Master Protein	O55126	Protein NipSnap homolog 2 OS=Mus musculus OX=10090 GN=Nipsnap2 PE=1 SV=1	141.946	58	1037	14	32.9	3216.13	14	Nipsnap2	0.973	1.037	1.048	0.931123	0.976815	0.999024	1340000000	1440000000	1360000000	1630000000	1470000000	1330000000	1360000000	1360000000	1170000000	1370000000	1530000000	1550000000	1400000000	1220000000	1540000000	1570000000	773000000	792000000	1000000000	800000000	602000000	811000000	481000000	832000000	972000000	1130000000	969000000	752000000	1030000000	1220000000
637	FALSE	High	Master Protein	Q8C0K5	Solute carrier family 25 member 16 OS=Mus musculus OX=10090 GN=Slc25a16 PE=1 SV=1	4.909	7	2	2	36.2	5.66	2	Slc25a16	0.834	1.137	1.06	0.951486	0.776413	0.942189	797000	1360000	1580000	1340000	926000	1270000	1000000	1290000	1080000	1570000	1500000	1900000	841000	1370000	1490000	2070000	426000	746000	1160000	659000	269000	773000	290000	792000	898000	1290000	950000	926000	448000	1370000
579	FALSE	High	Master Protein	Q9CZB0	Succinate dehydrogenase cytochrome b560 subunit, mitochondrial OS=Mus musculus OX=10090 GN=Sdhc PE=1 SV=1	86.897	48	573	8	18.4	1680.81	8	Sdhc	1.017	1.058	0.997	0.487034	0.547493	0.641177	754000000	734000000	580000000	734000000	891000000	703000000	739000000	754000000	769000000	821000000	785000000	685000000	835000000	731000000	732000000	727000000	435000000	404000000	428000000	360000000	365000000	429000000	261000000	463000000	638000000	676000000	496000000	333000000	616000000	731000000
176	FALSE	High	Master Protein	Q8CHT0	Delta-1-pyrroline-5-carboxylate dehydrogenase, mitochondrial OS=Mus musculus OX=10090 GN=Aldh4a1 PE=1 SV=3	175.638	63	672	25	61.8	2274.38	25	Aldh4a1	1.083	0.748	0.754	0.393589	7.3496e-05	0.000109974	585000000	607000000	568000000	562000000	654000000	627000000	597000000	621000000	383000000	412000000	451000000	454000000	414000000	388000000	456000000	464000000	337000000	334000000	419000000	275000000	268000000	382000000	211000000	381000000	317000000	339000000	284000000	221000000	306000000	388000000
727	FALSE	High	Master Protein	Q7TSQ8	Pyruvate dehydrogenase phosphatase regulatory subunit, mitochondrial OS=Mus musculus OX=10090 GN=Pdpr PE=1 SV=1	116.196	33	211	23	99.2	597.27	23	Pdpr	0.937	1.027	1.026	0.962521	0.987662	0.941761	61400000	59800000	53300000	68500000	55000000	57700000	55900000	67100000	55900000	67200000	67300000	57800000	64700000	59500000	59800000	67400000	35000000	32100000	38600000	32800000	21900000	34200000	19300000	40200000	44900000	54900000	41800000	27400000	47100000	58600000
193	FALSE	High	Master Protein	Q8CC21	Tetratricopeptide repeat protein 19, mitochondrial OS=Mus musculus OX=10090 GN=Ttc19 PE=1 SV=1	56.029	33	58	10	41.2	168.02	10	Ttc19	1.105	1.938	1.956	0.662224	0.000128688	0.000177791	6970000	8100000	8330000	7240000	7760000	9240000	7400000	10200000	16700000	17000000	13200000	12600000	16400000	16200000	11700000	13800000	3460000	4130000	5490000	3170000	2670000	5410000	2060000	5780000	13900000	13900000	8280000	5810000	12000000	16200000
112	FALSE	High	Master Protein	Q9ER88	28S ribosomal protein S29, mitochondrial OS=Mus musculus OX=10090 GN=Dap3 PE=1 SV=1	62.912	43	135	11	44.7	356.51	11	Dap3	0.898	0.409	0.383	0.569225	2.13156e-06	1.79001e-06	43100000	40700000	49200000	45200000	34300000	43600000	36000000	43800000	20700000	18200000	18000000	13300000	17000000	20000000	16800000	14800000	24900000	22400000	36000000	22200000	13900000	26600000	12600000	26600000	16800000	14900000	11300000	6150000	12300000	19900000
759	FALSE	High	Master Protein	Q9CZR3	Mitochondrial import receptor subunit TOM40B OS=Mus musculus OX=10090 GN=Tomm40l PE=1 SV=1	54.75	44	92	9	34	234.97	9	Tomm40l	1.081	1.645	1.608	1	0.999538	0.997661	14000000	10700000	168000000	12100000	10900000	16000000	139000000	12400000	19400000	23500000	19400000	26200000	27500000	15900000	17900000	24500000	8010000	5660000	124000000	5870000	4290000	9370000	48600000	6900000	15900000	19400000	12200000	12600000	20300000	15800000
235	FALSE	High	Master Protein	Q91YM4	FAST kinase domain-containing protein 4 OS=Mus musculus OX=10090 GN=Tbrg4 PE=1 SV=1	97.498	38	138	16	71.5	434.93	16	Tbrg4	0.869	0.496	0.466	0.756675	0.000560416	0.000756932	55200000	46200000	50900000	58200000	37900000	56000000	36700000	57900000	29800000	27200000	25400000	19900000	24500000	33700000	21900000	24900000	31800000	25300000	37600000	28500000	15300000	34200000	12900000	35500000	24700000	22100000	15800000	9400000	17600000	33700000
171	FALSE	High	Master Protein	Q8BMS4	Ubiquinone biosynthesis O-methyltransferase, mitochondrial OS=Mus musculus OX=10090 GN=Coq3 PE=1 SV=1	111.702	28	259	8	40.9	856.11	8	Coq3	1.025	0.537	0.551	0.947305	4.75659e-05	4.17316e-05	105000000	91800000	80500000	113000000	96500000	113000000	90200000	105000000	65500000	53200000	52000000	50700000	53900000	57600000	53100000	54000000	60300000	50600000	59400000	55500000	39600000	69200000	31800000	64100000	54400000	43800000	32800000	24600000	39700000	57600000
621	FALSE	High	Master Protein	Q9Z1J3	Cysteine desulfurase, mitochondrial OS=Mus musculus OX=10090 GN=Nfs1 PE=1 SV=3	116.953	49	285	17	50.5	898.21	17	Nfs1	1.035	0.915	0.933	0.978385	0.72446	0.884439	167000000	184000000	187000000	186000000	192000000	176000000	191000000	204000000	156000000	201000000	184000000	105000000	184000000	205000000	161000000	118000000	96100000	101000000	137000000	91100000	78500000	107000000	67200000	125000000	129000000	165000000	115000000	51000000	136000000	205000000
427	FALSE	High	Master Protein	Q9D1Z3	ATP synthase subunit C lysine N-methyltransferase OS=Mus musculus OX=10090 GN=Atpsckmt PE=1 SV=1	11.2	11	8	2	27.4	25.26	2	Atpsckmt	1.409	3.445	3.522	0.828144	0.0773201	0.207872	837000	189000	486000	277000	519000	515000	488000	678000	1610000	1200000	763000	1340000	1780000	1460000	238000	1150000	388000					170000			1330000	986000	482000	650000	1310000	1460000
41	FALSE	High	Master Protein	Q9CXZ1	NADH dehydrogenase [ubiquinone] iron-sulfur protein 4, mitochondrial OS=Mus musculus OX=10090 GN=Ndufs4 PE=1 SV=3	88.308	49	318	11	19.8	1155.42	11	Ndufs4	0.895	0.266	0.281	0.698974	1.71289e-08	1.91768e-08	707000000	596000000	653000000	712000000	566000000	720000000	507000000	654000000	209000000	179000000	182000000	165000000	156000000	180000000	202000000	208000000	407000000	327000000	482000000	349000000	232000000	439000000	178000000	401000000	172000000	147000000	114000000	79500000	114000000	178000000
699	FALSE	High	Master Protein	Q91ZE0	Trimethyllysine dioxygenase, mitochondrial OS=Mus musculus OX=10090 GN=Tmlhe PE=1 SV=2	32.007	19	68	7	49.6	151.38	7	Tmlhe	0.963	1.047	1.032	0.999866	0.945569	0.965397	16600000	20100000	19400000	21000000	16400000	21800000	16600000	23600000	25700000	23000000	18500000	15800000	19200000	22500000	17900000	21600000	9510000	11000000	14300000	10200000	6620000	13300000	5840000	14500000	21300000	19000000	11700000	7650000	13800000	22500000
488	FALSE	High	Master Protein	P70404	Isocitrate dehydrogenase [NAD] subunit gamma 1, mitochondrial OS=Mus musculus OX=10090 GN=Idh3g PE=1 SV=1	251.833	49	1637	16	42.8	5800.96	16	Idh3g	1.021	1.194	1.193	0.999697	0.176144	0.111018	1550000000	1510000000	1610000000	1530000000	1570000000	1570000000	1430000000	1670000000	1810000000	2020000000	1860000000	1460000000	1900000000	1940000000	1780000000	1630000000	893000000	832000000	1190000000	749000000	645000000	958000000	504000000	1020000000	1500000000	1660000000	1180000000	708000000	1400000000	1940000000
244	FALSE	High	Master Protein	Q9D880	Mitochondrial import inner membrane translocase subunit TIM50 OS=Mus musculus OX=10090 GN=Timm50 PE=1 SV=1	59.014	31	192	8	39.8	677.5	8	Timm50	0.852	1.542	1.603	0.694235	0.000687014	0.000559682	65100000	62800000	57700000	62300000	54000000	70000000	52600000	51200000	109000000	101000000	92300000	90700000	109000000	116000000	82400000	92000000	37500000	34600000	42600000	30600000	22000000	42700000	18400000	31200000	90200000	83100000	58000000	44100000	80600000	116000000
675	FALSE	High	Master Protein	Q9D799	Methionyl-tRNA formyltransferase, mitochondrial OS=Mus musculus OX=10090 GN=Mtfmt PE=2 SV=3	3.312	3	2	1	43.1	5.04	1	Mtfmt	0.919	0.586	0.633	0.656844	0.879117	0.844967	900000	695000	457000	751000	680000	648000	810000	7300	591000	303000	599000	122000	594000	352000	739000	63300	519000	383000	337000	368000	279000	396000	286000		490000		378000		438000
213	FALSE	High	Master Protein	P17665	Cytochrome c oxidase subunit 7C, mitochondrial OS=Mus musculus OX=10090 GN=Cox7c PE=1 SV=1	6.081	17	45	2	7.3	107.21	2	Cox7c	1.221	0.359	0.406	0.998481	0.000230065	0.000285512	92600000	54200000	64600000	52900000	72500000	85300000	42900000	72000000	29400000	20200000	22400000	19300000	27400000	22200000	26000000	17900000	53400000	29900000	47700000	25900000	29700000	52100000	15000000	44200000	24100000	16600000	14100000	9380000	20000000	22200000
79	FALSE	High	Master Protein	Q9CPP6	NADH dehydrogenase [ubiquinone] 1 alpha subcomplex subunit 5 OS=Mus musculus OX=10090 GN=Ndufa5 PE=1 SV=3	100.824	71	388	10	13.4	1475.93	10	Ndufa5	1.092	0.357	0.342	0.987453	2.76335e-07	2.54178e-07	633000000	502000000	505000000	478000000	587000000	664000000	431000000	516000000	191000000	196000000	170000000	154000000	178000000	192000000	167000000	166000000	364000000	277000000	373000000	235000000	240000000	405000000	152000000	316000000	158000000	161000000	107000000	74800000	131000000	192000000
404	FALSE	High	Master Protein	Q9Z0X1	Apoptosis-inducing factor 1, mitochondrial OS=Mus musculus OX=10090 GN=Aifm1 PE=1 SV=1	253.857	50	893	27	66.7	2944.55	27	Aifm1	0.96	1.148	1.203	0.997361	0.054812	0.0678318	632000000	522000000	612000000	648000000	542000000	671000000	519000000	659000000	809000000	727000000	702000000	698000000	741000000	755000000	761000000	654000000	364000000	287000000	451000000	318000000	222000000	409000000	183000000	404000000	671000000	598000000	443000000	339000000	546000000	755000000
141	FALSE	High	Master Protein	Q8K2M0	39S ribosomal protein L38, mitochondrial OS=Mus musculus OX=10090 GN=Mrpl38 PE=1 SV=2	23.615	18	47	5	45	126.67	5	Mrpl38	0.898	0.238	0.246	0.96157	1.00429e-05	8.16198e-06	10900000	10100000	8840000	8110000	7960000	10600000	7460000	9020000	2020000	1510000	3180000	2500000	1420000	2500000	2160000	2810000	6300000	5540000	6500000	3980000	3250000	6480000	2440000	5290000	1350000	567000	1870000	713000	350000	1770000
391	FALSE	High	Master Protein	Q9D0M3	Cytochrome c1, heme protein, mitochondrial OS=Mus musculus OX=10090 GN=Cyc1 PE=1 SV=1	233.596	59	1906	17	35.3	6279.69	17	Cyc1	1.137	1.169	1.185	0.149591	0.0416027	0.0558418	4140000000	4030000000	3750000000	3850000000	4760000000	4640000000	4320000000	4010000000	4830000000	4990000000	4220000000	4390000000	4780000000	4830000000	4090000000	4560000000	2390000000	2220000000	2770000000	1890000000	1950000000	2830000000	1520000000	2460000000	4010000000	4110000000	2660000000	2130000000	3520000000	4830000000
518	FALSE	High	Master Protein	Q91Z53	Glyoxylate reductase/hydroxypyruvate reductase OS=Mus musculus OX=10090 GN=Grhpr PE=1 SV=1	55.313	42	66	10	35.3	200.61	10	Grhpr	1.083	1.49	1.469	0.96967	0.283831	0.215666	35400000	27500000	24400000	25700000	28000000	38900000	24200000	29500000	39700000	42200000	39400000	26100000	42200000	43900000	28700000	36000000	20400000	14700000	17800000	12200000	11100000	23700000	8500000	17600000	33000000	34800000	24900000	12600000	31100000	43900000
474	FALSE	High	Master Protein	Q9WV85	Nucleoside diphosphate kinase 3 OS=Mus musculus OX=10090 GN=Nme3 PE=1 SV=3	30.004	28	57	4	19.1	192.4	4	Nme3	0.971	1.263	1.281	0.995815	0.148043	0.199962	9400000	8200000	7340000	8550000	6340000	8820000	7500000	10500000	9620000	12100000	10400000	10800000	11700000	8610000	9860000	12100000	5420000	4520000	5420000	4190000	2490000	5380000	2650000	6440000	7980000	10000000	6570000	5230000	8600000	8610000
526	FALSE	High	Master Protein	O08807	Peroxiredoxin-4 OS=Mus musculus OX=10090 GN=Prdx4 PE=1 SV=1	17.334	17	22	3	31	35.6	4	Prdx4	1.197	1.331	1.312	0.939171	0.323376	0.546098	2690000	3390000	3110000	3340000	3210000	3850000	3860000	3930000	11700000	4240000	3810000	4340000	2370000	11400000	3990000	4480000	1450000	1720000	2260000	1400000	1150000	1910000	1140000	2040000	9320000	3050000	2370000	1730000	1720000	11400000
728	FALSE	High	Master Protein	Q9D3P8	Plasminogen receptor (KT) OS=Mus musculus OX=10090 GN=Plgrkt PE=1 SV=1	2.959	7	2	1	17.3	5.39	1	Plgrkt	0.791	1.014	1.182	0.706742	0.98891	0.900306	1620000	1480000	1450000	820000	1490000	1480000	911000	303000	2760000	1440000	1540000	729000	1770000	2120000	1700000	1190000	932000	817000	1070000	402000	613000	905000	322000		2290000	1180000	975000	354000	1300000	2120000
757	FALSE	High	Master Protein	Q07813	Apoptosis regulator BAX OS=Mus musculus OX=10090 GN=Bax PE=1 SV=1	20.306	23	13	4	21.4	39.73	4	Bax	1.078	0.996	1.001	0.921451	0.999371	0.956408	45100000	37700000	33600000	38500000	39200000	43100000	38200000	43700000	38000000	36300000	40300000	37900000	39800000	26600000	46700000	36600000	25500000	20200000	24400000	18500000	15700000	26100000	13300000	26200000	31600000	29900000	25400000	18500000	29300000	26300000
602	FALSE	High	Master Protein	Q7TNS2	MICOS complex subunit Mic10 OS=Mus musculus OX=10090 GN=Micos10 PE=1 SV=1	8.998	53	9	2	8.6	35.21	2	Micos10	2.769	2.943	2.781	0.333535	0.643518	0.713446	11500000	13600000	2610000	2640000	17700000	14900000	13400000	15700000	16000000	19900000	16500000	2910000	18600000	16400000	14300000	2660000	6640000	7500000	1850000	1150000	7250000	9080000	4740000	9610000	13300000	16400000	10400000	1260000	13700000	16400000
539	FALSE	High	Master Protein	Q91V12	Cytosolic acyl coenzyme A thioester hydrolase OS=Mus musculus OX=10090 GN=Acot7 PE=1 SV=2	50.016	30	76	7	42.5	212.95	7	Acot7	0.984	1.072	1.082	0.782158	0.379178	0.336728	24200000	25200000	21900000	22800000	20200000	23600000	22700000	23800000	25600000	24700000	26400000	24700000	24600000	23300000	27900000	26300000	13700000	13800000	15900000	11100000	8020000	14400000	7790000	14200000	21300000	19800000	16400000	11600000	18100000	22900000
681	FALSE	High	Master Protein	Q9DCW4	Electron transfer flavoprotein subunit beta OS=Mus musculus OX=10090 GN=Etfb PE=1 SV=3	172.461	76	1683	18	27.6	5338.86	18	Etfb	1.009	1.012	1.021	0.947865	0.885331	0.803166	4980000000	4660000000	4470000000	4960000000	4970000000	5140000000	4730000000	4580000000	4570000000	5250000000	4860000000	4870000000	4840000000	4970000000	4770000000	5070000000	2870000000	2570000000	3300000000	2430000000	2040000000	3140000000	1670000000	2810000000	3800000000	4330000000	3070000000	2370000000	3570000000	4970000000
320	FALSE	High	Master Protein	Q9D1H8	39S ribosomal protein L53, mitochondrial OS=Mus musculus OX=10090 GN=Mrpl53 PE=1 SV=1	20.791	30	36	2	12.7	122.53	2	Mrpl53	0.996	0.555	0.514	0.967717	0.00829089	0.0169584	7850000	8930000	9720000	5830000	7780000	7750000	8940000	10200000	4480000	4890000	4820000	2090000	3360000	4760000	4610000	4020000	4520000	4680000	7170000	2860000	3190000	4730000	3030000	6260000	3720000	4030000	3050000	1010000	2480000	4760000
573	FALSE	High	Master Protein	Q80XL6	Acyl-CoA dehydrogenase family member 11 OS=Mus musculus OX=10090 GN=Acad11 PE=1 SV=2	96.703	31	115	17	87.3	381.11	17	Acad11	1.087	0.598	0.747	0.959565	0.537562	0.542975	42900000	69900000	59300000	67200000	42000000	97400000	81800000	57600000	63800000	40500000	34400000	35200000	53400000	63000000	41700000	22500000	24500000	38300000	43600000	33000000	16800000	59200000	28900000	34800000	52600000	33100000	21500000	16600000	39300000	62700000
431	FALSE	High	Master Protein	Q99LP6	GrpE protein homolog 1, mitochondrial OS=Mus musculus OX=10090 GN=Grpel1 PE=1 SV=1	80.311	55	237	13	24.3	676.94	13	Grpel1	1.162	1.217	1.204	0.227188	0.0831189	0.070137	199000000	221000000	152000000	220000000	278000000	200000000	253000000	234000000	226000000	263000000	247000000	287000000	247000000	257000000	225000000	307000000	114000000	121000000	112000000	108000000	114000000	122000000	89100000	143000000	188000000	216000000	156000000	140000000	182000000	257000000
131	FALSE	High	Master Protein	Q9CR68	Cytochrome b-c1 complex subunit Rieske, mitochondrial OS=Mus musculus OX=10090 GN=Uqcrfs1 PE=1 SV=1	108.913	53	935	12	29.3	3116.58	12	Uqcrfs1	0.957	0.369	0.351	0.845144	6.52714e-06	4.79429e-06	1590000000	1550000000	1580000000	1970000000	1470000000	1530000000	1500000000	1550000000	491000000	532000000	643000000	744000000	461000000	487000000	635000000	774000000	915000000	852000000	1170000000	968000000	601000000	932000000	531000000	954000000	407000000	438000000	406000000	362000000	340000000	487000000
286	FALSE	High	Master Protein	Q9JI39	ATP-binding cassette sub-family B member 10, mitochondrial OS=Mus musculus OX=10090 GN=Abcb10 PE=1 SV=1	84.703	25	219	15	77.1	634.07	15	Abcb10	1.153	1.406	1.381	0.454797	0.0032471	0.00260595	49400000	39700000	43800000	43700000	52100000	50800000	44000000	50000000	67100000	66500000	57000000	55200000	73000000	64900000	56300000	54600000	28500000	21600000	32300000	21500000	21000000	31000000	15300000	30400000	55700000	54800000	36000000	26900000	53900000	64900000
361	FALSE	High	Master Protein	P56393	Cytochrome c oxidase subunit 7B, mitochondrial OS=Mus musculus OX=10090 GN=Cox7b PE=1 SV=1	4.804	10	111	2	9	207.35	2	Cox7b	0.777	0.385	0.386	0.961833	0.0210718	0.0241564	197000000	329000000	354000000	407000000	220000000	193000000	320000000	390000000	55700000	130000000	133000000	160000000	54300000	118000000	147000000	179000000	114000000	181000000	261000000	200000000	90100000	118000000	113000000	240000000	46200000	107000000	84200000	77900000	40100000	118000000
14	FALSE	High	Master Protein	P19783	Cytochrome c oxidase subunit 4 isoform 1, mitochondrial OS=Mus musculus OX=10090 GN=Cox4i1 PE=1 SV=2	174.213	73	1391	15	19.5	4303.8	15	Cox4i1	1.086	0.429	0.428	0.496866	5.92001e-10	6.241e-10	5550000000	5640000000	5470000000	5940000000	6190000000	5990000000	5650000000	6170000000	2410000000	2320000000	2390000000	2500000000	2170000000	2320000000	2470000000	2730000000	3200000000	3110000000	4030000000	2910000000	2540000000	3660000000	1990000000	3780000000	2000000000	1910000000	1510000000	1220000000	1600000000	2320000000
299	FALSE	High	Master Protein	Q99N84	28S ribosomal protein S18b, mitochondrial OS=Mus musculus OX=10090 GN=Mrps18b PE=1 SV=1	8.084	13	17	2	28.7	51.81	2	Mrps18b	0.951	0.535	0.485	0.928056	0.00466828	0.00384094	1710000	1230000	1470000	1600000	1180000	1790000	881000	1830000	827000	662000	818000	820000	666000	782000	704000	936000	984000	676000	1080000	783000	483000	1100000	311000	1120000	687000	545000	516000	399000	491000	782000
306	FALSE	High	Master Protein	Q8R033	LYR motif-containing protein 2 OS=Mus musculus OX=10090 GN=Lyrm2 PE=3 SV=1	5.347	20	2	2	10.4	4.38	2	Lyrm2	0.796	3.307	3.298	0.750328	0.0050876	0.00414208	428000	390000	605000	775000	570000	480000	342000	298000	992000	2170000	1310000	2260000	1520000	963000	1860000	2640000	134000	114000	138000	371000		127000	92600		823000	1790000	661000	992000	1120000	536000
746	FALSE	High	Master Protein	P38060	Hydroxymethylglutaryl-CoA lyase, mitochondrial OS=Mus musculus OX=10090 GN=Hmgcl PE=1 SV=2	77.17	45	160	11	34.2	532.5	11	Hmgcl	0.985	1.03	1.003	0.801799	0.998094	0.991849	88500000	80900000	78800000	91100000	64500000	83300000	84100000	83500000	92500000	97700000	82100000	73500000	93100000	103000000	76500000	77500000	50800000	44500000	58100000	44500000	26300000	50800000	29500000	51100000	76700000	80500000	51900000	35400000	68600000	103000000
678	FALSE	High	Master Protein	Q8C5Q4	G-rich sequence factor 1 OS=Mus musculus OX=10090 GN=Grsf1 PE=1 SV=2	33.02	19	40	5	53	143.12	5	Grsf1	1.093	1.186	1.224	0.886897	0.88391	0.847851	8230000	5120000	9570000	4380000	4710000	8950000	5620000	14700000	9530000	6220000	7880000	7520000	8250000	8940000	7640000	6740000	4740000	2540000	7060000	2000000	1520000	5460000	1720000	8950000	7910000	4650000	4740000	3450000	6080000	8940000
260	FALSE	High	Master Protein	Q8BX10	Serine/threonine-protein phosphatase PGAM5, mitochondrial OS=Mus musculus OX=10090 GN=Pgam5 PE=1 SV=1	31.597	19	44	6	32	135.55	6	Pgam5	0.757	2.552	2.317	0.47212	0.00126893	0.00106456	4210000	4610000	5650000	3670000	3020000	3690000	2370000	5260000	14100000	13000000	8630000	9750000	9960000	16100000	10400000	10000000	2330000	2200000	3840000	1580000	729000	2170000	629000	3020000	11700000	10400000	5450000	4560000	7100000	16100000
591	FALSE	High	Master Protein	Q71RI9	Kynurenine--oxoglutarate transaminase 3 OS=Mus musculus OX=10090 GN=Kyat3 PE=1 SV=1	102.892	43	239	18	51.1	650.83	18	Kyat3	1.041	0.922	0.893	0.631793	0.579232	0.535397	117000000	116000000	115000000	99600000	135000000	130000000	112000000	111000000	103000000	112000000	111000000	85800000	99400000	108000000	108000000	92900000	67600000	64000000	85100000	48700000	55300000	79200000	39400000	68100000	85100000	92600000	69700000	41400000	73300000	108000000
460	FALSE	High	Master Protein	P97450	ATP synthase-coupling factor 6, mitochondrial OS=Mus musculus OX=10090 GN=Atp5pf PE=1 SV=1	27.145	44	59	4	12.5	276.17	4	Atp5pf	1.432	1.49	1.475	0.236556	0.125697	0.108914	10400000	6590000	6710000	9780000	7600000	14900000	13700000	9840000	11400000	13300000	12800000	10100000	11500000	13800000	12400000	10400000	5970000	3460000	4780000	4800000	3090000	9080000	4830000	6040000	9470000	11000000	8050000	4890000	8450000	13800000
633	FALSE	High	Master Protein	Q9CZN8	Glutamyl-tRNA(Gln) amidotransferase subunit A, mitochondrial OS=Mus musculus OX=10090 GN=Qrsl1 PE=1 SV=1	44.929	25	78	9	56.7	267.8	9	Qrsl1	0.833	1.176	1.171	0.693867	0.762417	0.780097	462000000	348000000	424000000	386000000	298000000	456000000	276000000	382000000	596000000	509000000	446000000	336000000	479000000	540000000	469000000	367000000	266000000	192000000	313000000	189000000	122000000	278000000	97100000	234000000	494000000	419000000	282000000	163000000	353000000	539000000
641	FALSE	High	Master Protein	Q9D404	3-oxoacyl-[acyl-carrier-protein] synthase, mitochondrial OS=Mus musculus OX=10090 GN=Oxsm PE=1 SV=1	61.096	38	122	9	48.6	483.68	9	Oxsm	1.012	1.068	1.066	0.945477	0.794012	0.837962	25400000	23500000	25800000	23600000	23900000	25700000	18600000	26700000	28000000	30500000	23500000	24500000	27900000	29200000	24000000	24400000	14500000	13000000	19000000	11400000	9690000	15600000	6220000	16400000	23100000	25100000	14600000	11800000	20600000	29000000
329	FALSE	High	Master Protein	A6H611	Mitochondrial intermediate peptidase OS=Mus musculus OX=10090 GN=Mipep PE=1 SV=1	57.199	29	87	15	80.8	232.18	15	Mipep	1.15	1.336	1.327	0.416724	0.00939761	0.00857921	15600000	17600000	16100000	15400000	17800000	19700000	15700000	18600000	21200000	21800000	19200000	21200000	20900000	21100000	17700000	24400000	8840000	9490000	11300000	7400000	6890000	11300000	5230000	11000000	17300000	17800000	12000000	10100000	15400000	21100000
183	FALSE	High	Master Protein	P58064	28S ribosomal protein S6, mitochondrial OS=Mus musculus OX=10090 GN=Mrps6 PE=1 SV=3	16.285	41	38	4	14.3	79.12	4	Mrps6	0.988	0.463	0.471	0.791141	8.7221e-05	8.23431e-05	14500000	13900000	13500000	13600000	14100000	13000000	8700000	15300000	7820000	6900000	5520000	5860000	7180000	6320000	5710000	6620000	8380000	7660000	9950000	6660000	5790000	7920000	3040000	9290000	6490000	5690000	3380000	2650000	5290000	6320000
509	FALSE	High	Master Protein	Q91VR2	ATP synthase subunit gamma, mitochondrial OS=Mus musculus OX=10090 GN=Atp5f1c PE=1 SV=1	143.252	51	1488	18	32.9	4424.62	18	Atp5f1c	1.107	1.11	1.087	0.564411	0.253301	0.318655	5510000000	5260000000	4740000000	4830000000	5900000000	5800000000	4880000000	5370000000	5720000000	6060000000	5460000000	5470000000	6490000000	5580000000	5120000000	5380000000	3180000000	2900000000	3500000000	2370000000	2420000000	3540000000	1720000000	3300000000	4750000000	4990000000	3450000000	2660000000	4790000000	5580000000
381	FALSE	High	Master Protein	Q8VCE1	DnaJ homolog subfamily C member 28 OS=Mus musculus OX=10090 GN=Dnajc28 PE=1 SV=2	17.141	19	25	6	44.8	61.97	6	Dnajc28	1.31	1.444	1.416	0.391089	0.033707	0.0371801	3790000	2650000	4230000	5230000	5290000	5200000	3590000	5280000	5380000	5540000	6500000	6020000	6680000	5630000	5280000	5690000	1910000	973000	3030000	2140000	1950000	2810000	1250000	2860000	4200000	3940000	4050000	2580000	4680000	5570000
429	FALSE	High	Master Protein	Q5SUC9	Protein SCO1 homolog, mitochondrial OS=Mus musculus OX=10090 GN=Sco1 PE=1 SV=1	54.231	40	111	7	31.6	392.77	7	Sco1	1.105	1.352	1.387	0.957468	0.0795857	0.0696177	25800000	23100000	23200000	23700000	25800000	29400000	20700000	25900000	33100000	40000000	30300000	26700000	39100000	38700000	27200000	26900000	14700000	12400000	17100000	11400000	10300000	17800000	7020000	15200000	27400000	32600000	19200000	12800000	28800000	38700000
756	FALSE	High	Master Protein	Q9CZ57	5-methylcytosine rRNA methyltransferase NSUN4 OS=Mus musculus OX=10090 GN=Nsun4 PE=1 SV=1	10.329	9	5	3	42.8	15.03	3	Nsun4	1.054	1.013	0.984	0.991595	0.999288	0.999771	1090000	811000	650000	1340000	705000	1330000	740000	1390000	1110000	839000	968000	940000	1310000	1040000	732000	828000	389000	192000	334000	245000	170000	524000	131000	855000	847000	604000	488000	179000	967000	853000
135	FALSE	High	Master Protein	P56379	ATP synthase subunit ATP5MJ, mitochondrial OS=Mus musculus OX=10090 GN=Atp5mj PE=1 SV=1	11.656	34	118	2	6.7	285.28	2	Atp5mpl	1.071	0.52	0.493	0.998558	7.43018e-06	8.25094e-06	715000000	693000000	681000000	752000000	787000000	755000000	595000000	752000000	320000000	340000000	402000000	394000000	341000000	334000000	353000000	440000000	412000000	382000000	502000000	369000000	323000000	461000000	210000000	462000000	265000000	280000000	254000000	192000000	251000000	334000000
635	FALSE	High	Master Protein	Q9CWX2	Complex I intermediate-associated protein 30, mitochondrial OS=Mus musculus OX=10090 GN=Ndufaf1 PE=1 SV=2	44.932	29	94	8	37.8	348.83	8	Ndufaf1	0.998	0.918	0.928	0.880766	0.770293	0.741967	15000000	13800000	14600000	15300000	14000000	15600000	11100000	15900000	14900000	13100000	13400000	13800000	12900000	13500000	14000000	14600000	8510000	7380000	10800000	7340000	5670000	9390000	3710000	9640000	12000000	10700000	8390000	6720000	9210000	13300000
24	FALSE	High	Master Protein	Q99LC3	NADH dehydrogenase [ubiquinone] 1 alpha subcomplex subunit 10, mitochondrial OS=Mus musculus OX=10090 GN=Ndufa10 PE=1 SV=1	268.352	80	879	27	40.6	2906.66	27	Ndufa10	0.939	0.305	0.297	0.83054	2.55629e-09	2.62115e-09	2030000000	1820000000	1880000000	2110000000	1640000000	1970000000	1710000000	2110000000	592000000	527000000	599000000	612000000	517000000	548000000	617000000	662000000	1170000000	1000000000	1390000000	1040000000	673000000	1200000000	602000000	1300000000	490000000	434000000	378000000	297000000	381000000	547000000
279	FALSE	High	Master Protein	Q8K0D5	Elongation factor G, mitochondrial OS=Mus musculus OX=10090 GN=Gfm1 PE=1 SV=1	175.192	48	509	31	83.5	1426.04	31	Gfm1	1.08	1.368	1.316	0.718069	0.00271664	0.00358481	197000000	186000000	191000000	215000000	201000000	219000000	188000000	237000000	244000000	272000000	267000000	264000000	229000000	263000000	248000000	301000000	113000000	102000000	141000000	105000000	81800000	133000000	66200000	145000000	203000000	224000000	168000000	128000000	169000000	263000000
34	FALSE	High	Master Protein	P03893	NADH-ubiquinone oxidoreductase chain 2 OS=Mus musculus OX=10090 GN=mt-Nd2 PE=1 SV=2	35.508	38	104	6	38.7	319.71	6	mt-Nd2	1.022	0.24	0.225	1	9.13725e-09	9.11085e-09	69200000	62600000	75800000	70500000	66900000	57700000	78600000	76200000	15100000	16700000	16900000	18500000	14900000	15000000	16500000	21400000	39900000	34200000	55600000	34500000	27400000	35200000	27600000	46500000	12300000	13500000	10400000	8880000	10900000	15000000
724	FALSE	High	Master Protein	Q9WU56	Pseudouridylate synthase 1 homolog OS=Mus musculus OX=10090 GN=Pus1 PE=1 SV=2	7.168	5	6	2	47.5	16.34	2	Pus1	0.797	0.811	0.593	0.997693	0.982959	0.955983	264000	449000	303000	45700	284000	289000	178000	179000	37200	308000	171000	337000	437000	37200	143000	197000	152000		224000			176000
304	FALSE	High	Master Protein	Q9CR13	Protein FMC1 homolog OS=Mus musculus OX=10090 GN=Fmc1 PE=1 SV=1	10.212	23	16	2	12.7	41.65	2	Fmc1	0.983	1.7	1.582	0.999895	0.00502045	0.00368648	5820000	5950000	7120000	6630000	6120000	6230000	5480000	7600000	12700000	11300000	10100000	7630000	10200000	13100000	9220000	9700000	3360000	3280000	5250000	3250000	2510000	3800000	1930000	4660000	10500000	9280000	6400000	3710000	7510000	13100000
93	FALSE	High	Master Protein	P58059	28S ribosomal protein S21, mitochondrial OS=Mus musculus OX=10090 GN=Mrps21 PE=1 SV=1	13.261	40	17	3	10.6	52.96	3	Mrps21	0.975	0.26	0.298	0.880502	7.63495e-07	8.31945e-07	9340000	7040000	7330000	7480000	5580000	8620000	6380000	8170000	2570000	1810000	2050000	1770000	1550000	2210000	2320000	2210000	5380000	3640000	5310000	3670000	2120000	5260000	2140000	5010000	2130000	1380000	1290000	862000	1140000	2120000
95	FALSE	High	Master Protein	P52503	NADH dehydrogenase [ubiquinone] iron-sulfur protein 6, mitochondrial OS=Mus musculus OX=10090 GN=Ndufs6 PE=1 SV=2	86.745	54	313	6	13	1168.11	6	Ndufs6	0.936	0.301	0.322	0.762993	8.81437e-07	9.27732e-07	549000000	459000000	513000000	605000000	432000000	592000000	348000000	571000000	181000000	148000000	168000000	152000000	137000000	173000000	169000000	174000000	317000000	253000000	379000000	297000000	177000000	361000000	123000000	350000000	150000000	122000000	106000000	74000000	101000000	173000000
749	FALSE	High	Master Protein	P52825	Carnitine O-palmitoyltransferase 2, mitochondrial OS=Mus musculus OX=10090 GN=Cpt2 PE=1 SV=2	364.048	64	1452	38	73.9	4959.99	38	Cpt2	1.036	1.014	1.006	0.982701	0.998204	0.999687	1530000000	1570000000	1480000000	1760000000	1570000000	1640000000	1630000000	1580000000	1470000000	1680000000	1610000000	1530000000	1570000000	1680000000	1550000000	1510000000	883000000	862000000	1100000000	864000000	643000000	1000000000	574000000	970000000	1220000000	1390000000	1020000000	744000000	1160000000	1680000000
619	FALSE	High	Master Protein	Q9D6Z0	Alpha-ketoglutarate-dependent dioxygenase alkB homolog 7, mitochondrial OS=Mus musculus OX=10090 GN=Alkbh7 PE=1 SV=1	22.491	29	8	4	25	23.54	4	Alkbh7	0.885	1.346	1.338	0.999382	0.717457	0.578635	3460000	3100000	3870000	4120000	2490000	3420000	3070000	7250000	2850000	4220000	6150000	5750000	4590000	5230000	4140000	5270000	1720000	1310000	2540000	1790000	915000	1910000	1020000	4450000	2370000	3480000	3880000	2800000	3380000	5230000
739	FALSE	High	Master Protein	Q8R123	FAD synthase OS=Mus musculus OX=10090 GN=Flad1 PE=1 SV=1	28.964	21	31	7	54.7	84.73	7	Flad1	1.162	1.07	0.982	0.991973	0.995757	0.999167	82400000	108000000	86800000	84600000	105000000	63300000	122000000	94200000	68500000	101000000	96300000	87200000	81600000	78800000	109000000	86800000	47300000	59500000	63500000	41300000	42800000	37900000	42600000	57400000	56500000	82300000	60500000	42200000	60000000	78600000
483	FALSE	High	Master Protein	Q9CQ00	Distal membrane-arm assembly complex protein 1 OS=Mus musculus OX=10090 GN=Dmac1 PE=1 SV=1	5.331	13	31	1	11.3	92.04	1	Dmac1	0.923	1.266	1.256	0.999971	0.165342	0.182355	2950000	3580000	4840000	4660000	3230000	4160000	3410000	5090000	4710000	5490000	5680000	4860000	4680000	5690000	4620000	5630000	1700000	1970000	3570000	2290000	1320000	2540000	1210000	3130000	3910000	4530000	3590000	2370000	3450000	5690000
109	FALSE	High	Master Protein	Q9D6J5	NADH dehydrogenase [ubiquinone] 1 beta subcomplex subunit 8, mitochondrial OS=Mus musculus OX=10090 GN=Ndufb8 PE=1 SV=1	94.708	58	289	8	21.9	992.73	8	Ndufb8	0.846	0.25	0.253	0.440018	1.54074e-06	1.59538e-06	243000000	185000000	240000000	256000000	175000000	239000000	122000000	244000000	67400000	60300000	60700000	58100000	59900000	61900000	60500000	64900000	140000000	102000000	177000000	125000000	71400000	146000000	42600000	150000000	55600000	48900000	37800000	27900000	43600000	61300000
547	FALSE	High	Master Protein	Q8K449	ATP-binding cassette sub-family A member 9 OS=Mus musculus OX=10090 GN=Abca9 PE=1 SV=2	4.654	1	3	1	183	8.06	1	Abca9	1.437	2.96	2.506	0.99724	0.425039	0.335686	244000	435000	271000	136000	29700	460000	619000	297000	725000	232000	800000	1100000	658000	920000	632000	588000	141000	240000				281000	219000		602000		505000	533000	485000	920000
758	FALSE	High	Master Protein	Q99NB1	Acetyl-coenzyme A synthetase 2-like, mitochondrial OS=Mus musculus OX=10090 GN=Acss1 PE=1 SV=1	252.959	57	1060	30	74.6	3264.84	30	Acss1	0.989	0.987	1.011	0.972919	0.9995	0.999995	918000000	957000000	952000000	934000000	914000000	985000000	952000000	858000000	894000000	969000000	997000000	890000000	870000000	964000000	984000000	943000000	528000000	527000000	702000000	458000000	374000000	601000000	335000000	526000000	742000000	798000000	630000000	432000000	641000000	964000000
480	FALSE	High	Master Protein	Q791V5	Mitochondrial carrier homolog 2 OS=Mus musculus OX=10090 GN=Mtch2 PE=1 SV=1	109.258	59	516	15	33.5	1544.71	15	Mtch2	1.116	1.268	1.265	0.845748	0.160317	0.139959	392000000	325000000	290000000	312000000	368000000	344000000	392000000	304000000	420000000	444000000	335000000	388000000	442000000	392000000	348000000	414000000	226000000	179000000	214000000	153000000	150000000	209000000	138000000	186000000	348000000	365000000	212000000	189000000	326000000	392000000
766	FALSE	High	Master Protein	D3Z7Q2	Small integral membrane protein 20 OS=Mus musculus OX=10090 GN=Smim20 PE=1 SV=1	7.833	38	14	2	7.8	40.26	2	Smim20	0.674	0.913	0.817	0.362391	0.999967	0.999876	4860000	4010000	3620000	1990000	3360000	2580000	1630000	2560000	3840000	3150000	3890000	2880000	4820000	2850000	3170000	3060000	2550000	2010000	2680000	854000	1310000	1570000	469000	1500000	3190000	2600000	2460000	1400000	3550000	2850000
684	FALSE	High	Master Protein	Q499X9	Methionine--tRNA ligase, mitochondrial OS=Mus musculus OX=10090 GN=Mars2 PE=1 SV=2	62.137	33	78	15	65.8	212.9	15	Mars2	1.097	1.02	1.085	0.991989	0.892058	0.928745	22200000	23900000	22300000	20200000	26600000	25300000	23500000	16900000	28200000	22700000	22600000	21900000	27300000	25000000	19200000	23300000	12800000	12800000	15900000	9800000	10700000	15300000	7850000	9610000	23400000	18200000	14000000	10700000	20100000	25000000
405	FALSE	High	Master Protein	O35855	Branched-chain-amino-acid aminotransferase, mitochondrial OS=Mus musculus OX=10090 GN=Bcat2 PE=1 SV=2	130.92	45	649	15	44.1	2053.26	15	Bcat2	1.077	0.843	0.839	0.391185	0.056533	0.049875	392000000	387000000	344000000	371000000	462000000	437000000	377000000	382000000	319000000	342000000	320000000	271000000	311000000	333000000	326000000	277000000	226000000	213000000	254000000	182000000	189000000	267000000	133000000	234000000	265000000	282000000	202000000	132000000	229000000	333000000
537	FALSE	High	Master Protein	Q8CAK1	Putative transferase CAF17 homolog, mitochondrial OS=Mus musculus OX=10090 GN=Iba57 PE=1 SV=1	69.197	46	142	11	38.4	522.58	11	Iba57	0.981	1.151	1.165	0.991226	0.371559	0.358971	31400000	32600000	42700000	43200000	34100000	39400000	31100000	40200000	39800000	56300000	46300000	37000000	42300000	50900000	40300000	44700000	17700000	17800000	30900000	21000000	13900000	24000000	10800000	24200000	33100000	46400000	28900000	17800000	31200000	50900000
434	FALSE	High	Master Protein	O35143	ATPase inhibitor, mitochondrial OS=Mus musculus OX=10090 GN=Atp5if1 PE=1 SV=2	76.099	63	234	8	12.2	755.5	8	Atp5if1	0.83	2.138	1.702	0.942164	0.0845836	0.102574	207000000	381000000	277000000	435000000	190000000	239000000	304000000	384000000	351000000	665000000	727000000	905000000	414000000	476000000	644000000	1070000000	119000000	210000000	204000000	213000000	77800000	146000000	107000000	235000000	291000000	548000000	459000000	440000000	305000000	476000000
64	FALSE	High	Master Protein	Q9CQ54	NADH dehydrogenase [ubiquinone] 1 subunit C2 OS=Mus musculus OX=10090 GN=Ndufc2 PE=1 SV=1	55.798	67	350	9	14.2	911.65	9	Ndufc2	0.938	0.28	0.283	0.795936	1.10005e-07	1.01151e-07	618000000	496000000	577000000	656000000	511000000	615000000	417000000	622000000	168000000	153000000	185000000	167000000	143000000	154000000	186000000	187000000	356000000	273000000	426000000	322000000	209000000	375000000	147000000	382000000	139000000	126000000	117000000	80900000	105000000	154000000
234	FALSE	High	Master Protein	Q3UMR5	Calcium uniporter protein, mitochondrial OS=Mus musculus OX=10090 GN=Mcu PE=1 SV=2	60.248	33	67	9	39.7	253.8	9	Mcu	1.084	5.298	5.273	0.999864	0.000532835	0.000649153	15500000	8330000	5740000	6610000	9130000	12300000	7080000	5710000	45500000	55200000	34000000	25800000	55400000	48800000	31400000	22600000	8630000	4110000	2940000	2790000	3450000	7200000	2120000	2690000	37700000	45500000	21300000	12400000	40800000	48500000
687	FALSE	High	Master Protein	Q99MN9	Propionyl-CoA carboxylase beta chain, mitochondrial OS=Mus musculus OX=10090 GN=Pccb PE=1 SV=2	257.802	66	838	28	58.4	2909.54	28	Pccb	0.99	1.017	1.04	0.999327	0.905297	0.870853	505000000	440000000	461000000	523000000	448000000	514000000	444000000	509000000	459000000	512000000	565000000	470000000	472000000	478000000	527000000	535000000	291000000	243000000	340000000	256000000	183000000	314000000	157000000	312000000	380000000	421000000	357000000	229000000	348000000	478000000
80	FALSE	High	Master Protein	Q8K2Y7	39S ribosomal protein L47, mitochondrial OS=Mus musculus OX=10090 GN=Mrpl47 PE=1 SV=2	16.852	19	34	5	29.7	62.91	5	Mrpl47	0.972	0.38	0.37	0.954876	2.77934e-07	2.75156e-07	12200000	10500000	10300000	9890000	9790000	11300000	9440000	10500000	4210000	4060000	3860000	3190000	3180000	3370000	4420000	4430000	7000000	5800000	7610000	4850000	4020000	6890000	3330000	6430000	3490000	3350000	2440000	1380000	2110000	3370000
47	FALSE	High	Master Protein	Q8BJZ4	28S ribosomal protein S35, mitochondrial OS=Mus musculus OX=10090 GN=Mrps35 PE=1 SV=2	33.187	30	54	6	36	162.64	6	Mrps35	1.079	0.298	0.296	0.524535	4.61348e-08	4.63561e-08	17000000	18200000	14100000	18200000	19300000	18600000	17700000	20000000	6210000	5490000	5000000	4200000	4810000	5800000	4600000	5590000	9680000	10000000	10200000	8910000	7920000	11300000	6060000	12200000	5150000	4470000	2820000	1630000	3330000	5340000
357	FALSE	High	Master Protein	P56135	ATP synthase subunit f, mitochondrial OS=Mus musculus OX=10090 GN=Atp5mf PE=1 SV=3	29.341	48	344	5	10.3	878.77	5	Atp5mf	0.99	0.863	0.865	0.999625	0.0185005	0.0158699	1270000000	1400000000	1380000000	1450000000	1300000000	1330000000	1420000000	1420000000	1070000000	1280000000	1210000000	1180000000	1170000000	1230000000	1090000000	1240000000	733000000	769000000	1020000000	712000000	533000000	814000000	499000000	872000000	889000000	1050000000	764000000	576000000	860000000	1230000000
671	FALSE	High	Master Protein	Q91V16	Electron transfer flavoprotein regulatory factor 1 OS=Mus musculus OX=10090 GN=Etfrf1 PE=1 SV=1	10.491	35	42	4	10.4	36.48	4	Etfrf1	0.963	0.887	0.974	0.935514	0.865731	0.9562	187000000	194000000	218000000	179000000	187000000	169000000	180000000	191000000	157000000	259000000	181000000	135000000	183000000	212000000	188000000	154000000	108000000	107000000	161000000	87700000	76500000	103000000	63500000	117000000	130000000	213000000	114000000	65500000	135000000	212000000
271	FALSE	High	Master Protein	Q03265	ATP synthase subunit alpha, mitochondrial OS=Mus musculus OX=10090 GN=Atp5f1a PE=1 SV=1	485.579	72	12953	46	59.7	38999.3	46	Atp5f1a	1.017	1.107	1.125	0.967564	0.00203158	0.00177259	36300000000	36400000000	35900000000	36000000000	37100000000	36600000000	37600000000	35100000000	39300000000	44000000000	40800000000	39400000000	42600000000	41800000000	39600000000	39700000000	20900000000	20000000000	26500000000	17700000000	15200000000	22300000000	13300000000	21500000000	32700000000	36200000000	25800000000	19100000000	31400000000	41800000000
441	FALSE	High	Master Protein	Q8C7H1	Methylmalonic aciduria type A homolog, mitochondrial OS=Mus musculus OX=10090 GN=Mmaa PE=1 SV=1	71.847	39	147	14	45.9	410.4	14	Mmaa	1.078	0.821	0.816	0.962217	0.0984935	0.0977233	51300000	45900000	52600000	44700000	49600000	55200000	41400000	57700000	39000000	44600000	40700000	32100000	38400000	43300000	40800000	33400000	29300000	24900000	38600000	21600000	20200000	33600000	14400000	35100000	32300000	36600000	25500000	15500000	28000000	43100000
355	FALSE	High	Master Protein	Q8K2B3	Succinate dehydrogenase [ubiquinone] flavoprotein subunit, mitochondrial OS=Mus musculus OX=10090 GN=Sdha PE=1 SV=1	482.98	80	4007	41	72.5	14441.7	41	Sdha	1.04	1.123	1.094	0.525775	0.0183435	0.0198855	6330000000	6440000000	5770000000	6160000000	6620000000	7040000000	5990000000	6360000000	7140000000	7240000000	6880000000	6850000000	7610000000	6850000000	6810000000	6810000000	3640000000	3550000000	4260000000	3020000000	2720000000	4300000000	2110000000	3900000000	5930000000	5970000000	4340000000	3330000000	5610000000	6850000000
309	FALSE	High	Master Protein	P62897	Cytochrome c, somatic OS=Mus musculus OX=10090 GN=Cycs PE=1 SV=2	112.593	60	1344	11	11.6	4289.38	11	Cycs	1.065	1.209	1.215	0.67143	0.00636276	0.00670113	3980000000	4010000000	3780000000	4480000000	4190000000	4260000000	4250000000	4340000000	4550000000	5200000000	5060000000	4610000000	4680000000	5220000000	4460000000	5030000000	2300000000	2210000000	2790000000	2200000000	1720000000	2600000000	1500000000	2660000000	3770000000	4280000000	3200000000	2240000000	3450000000	5220000000
570	FALSE	High	Master Protein	Q9D009	Putative lipoyltransferase 2, mitochondrial OS=Mus musculus OX=10090 GN=Lipt2 PE=1 SV=2	9.692	11	4	2	24.9	12.38	2	Lipt2	1.265	1.214	1.245	0.849471	0.531227	0.53901	959000	104000	948000	1340000	306000	1210000	1400000	1200000	1070000	1170000	1150000	1350000	1100000	925000	1280000	1450000	552000		700000	657000		739000	494000	736000	890000	960000	726000	655000	810000	925000
62	FALSE	High	Master Protein	Q9D338	39S ribosomal protein L19, mitochondrial OS=Mus musculus OX=10090 GN=Mrpl19 PE=1 SV=1	27.197	19	57	7	33.6	162.15	7	Mrpl19	1.037	0.235	0.254	0.906364	9.97166e-08	9.15236e-08	25500000	25000000	22600000	18600000	20600000	28300000	23500000	25800000	6790000	5300000	5270000	5880000	5800000	6700000	4390000	6280000	14700000	13800000	16700000	8980000	8320000	17300000	8290000	15800000	5300000	4280000	2780000	2640000	3960000	6540000
333	FALSE	High	Master Protein	Q9CQQ0	Small integral membrane protein 8 OS=Mus musculus OX=10090 GN=Smim8 PE=1 SV=1	10.031	13	21	2	11.1	60.69	2	Smim8	0.877	2.15	1.91	0.775362	0.00967817	0.0105633	2930000	2360000	2470000	2400000	2040000	3060000	1580000	2240000	5350000	5720000	5130000	3320000	5630000	6190000	3760000	3850000	1610000	1220000	1480000	1180000	722000	1800000	423000	1160000	4440000	4710000	3240000	1440000	4150000	6190000
764	FALSE	High	Master Protein	Q9JLZ3	Methylglutaconyl-CoA hydratase, mitochondrial OS=Mus musculus OX=10090 GN=Auh PE=1 SV=1	89.663	36	402	13	33.4	1314.91	13	Auh	1.104	1.027	1.046	0.697234	0.999918	0.999468	248000000	207000000	215000000	212000000	253000000	255000000	215000000	219000000	230000000	247000000	200000000	209000000	236000000	216000000	231000000	204000000	143000000	114000000	159000000	104000000	103000000	156000000	75600000	134000000	191000000	203000000	127000000	101000000	174000000	216000000
439	FALSE	High	Master Protein	Q8JZN7	Mitochondrial Rho GTPase 2 OS=Mus musculus OX=10090 GN=Rhot2 PE=1 SV=1	20.042	10	24	4	69	82.1	4	Rhot2	1.65	2.337	1.92	0.265311	0.0961946	0.0530623	2690000	2200000	1730000	2760000	2550000	4940000	4300000	3740000	6540000	5850000	1860000	5530000	5340000	6420000	4030000	4080000	1440000	961000	1260000	1310000	1020000	3020000	1380000	2210000	5430000	4820000	1100000	2690000	3940000	6420000
523	FALSE	High	Master Protein	Q8K3A0	Iron-sulfur cluster co-chaperone protein HscB OS=Mus musculus OX=10090 GN=Hscb PE=1 SV=2	40.742	40	62	7	26.6	184.5	7	Hscb	1.062	1.279	1.286	0.980917	0.311678	0.300518	18300000	14600000	15900000	14700000	15900000	19300000	10300000	16600000	23300000	20600000	18600000	16800000	22300000	20400000	19000000	17500000	10600000	7960000	11700000	7150000	6460000	11800000	3370000	10200000	19300000	17000000	11700000	8160000	16500000	20400000
293	FALSE	High	Master Protein	Q9CPX7	28S ribosomal protein S16, mitochondrial OS=Mus musculus OX=10090 GN=Mrps16 PE=1 SV=1	8.068	19	32	2	15.2	86.02	2	Mrps16	0.968	0.398	0.398	0.997846	0.00416288	0.00494816	11600000	11200000	9390000	6910000	10100000	13700000	9750000	7150000	5200000	5840000	3210000	3010000	4550000	5630000	3660000	3380000	6700000	6180000	6930000	3390000	4040000	8380000	3440000	4390000	4310000	4810000	2030000	1460000	3350000	5630000
475	FALSE	High	Master Protein	Q8BIJ6	Isoleucine--tRNA ligase, mitochondrial OS=Mus musculus OX=10090 GN=Iars2 PE=1 SV=1	282.247	48	795	38	112.7	2425.88	38	Iars2	1.095	1.259	1.231	0.993728	0.148664	0.164823	397000000	301000000	308000000	300000000	351000000	329000000	304000000	339000000	395000000	402000000	360000000	373000000	446000000	334000000	359000000	392000000	229000000	166000000	227000000	147000000	144000000	199000000	107000000	207000000	328000000	330000000	227000000	180000000	329000000	333000000
623	FALSE	High	Master Protein	Q91YP2	Neurolysin, mitochondrial OS=Mus musculus OX=10090 GN=Nln PE=1 SV=1	16.135	8	15	4	80.4	55.71	4	Nln	0.853	1.408	1.606	0.846256	0.726925	0.613992	2920000	2260000	2700000	1740000	1820000	2440000	1030000	2560000	4700000	5530000	2580000	1620000	4320000	4610000	3640000	1890000	1680000	1240000	1990000	685000	572000	1490000	133000	1570000	3900000	4560000	1390000	736000	3190000	4610000
82	FALSE	High	Master Protein	Q9D8B4	NADH dehydrogenase [ubiquinone] 1 alpha subcomplex subunit 11 OS=Mus musculus OX=10090 GN=Ndufa11 PE=1 SV=2	71.391	54	265	6	15	999.81	6	Ndufa11	0.876	0.363	0.364	0.397176	2.96906e-07	2.96918e-07	214000000	209000000	214000000	250000000	172000000	204000000	171000000	221000000	64600000	87400000	71000000	85000000	63100000	76500000	79500000	88700000	123000000	115000000	158000000	123000000	70600000	125000000	60300000	136000000	53300000	72000000	44800000	41300000	46500000	76500000
540	FALSE	High	Master Protein	Q66JT7	4-hydroxybenzoate polyprenyltransferase, mitochondrial OS=Mus musculus OX=10090 GN=Coq2 PE=1 SV=2	8.143	5	6	2	40.5	17.39	2	Coq2	0.875	2.021	2.757	0.997748	0.388658	0.453086	180000	395000	621000	696000	300000	797000	356000	528000	393000	2530000	1190000	844000	1980000	1600000	207000	1170000				228000			117000	310000	208000	2090000	749000	388000	1460000	1600000
769	FALSE	High	Master Protein	Q91WC3	Long-chain-fatty-acid--CoA ligase 6 OS=Mus musculus OX=10090 GN=Acsl6 PE=1 SV=1	5.748	3	13	1	78	31.05	2	Acsl6
770	FALSE	High	Master Protein	Q9DCC8	Mitochondrial import receptor subunit TOM20 homolog OS=Mus musculus OX=10090 GN=Tomm20 PE=1 SV=1	5.693	14	1	1	16.3	4.51	1	Tomm20
771	FALSE	High	Master Protein	P47802	Metaxin-1 OS=Mus musculus OX=10090 GN=Mtx1 PE=1 SV=1	4.978	4	1	1	35.6	2.49	1	Mtx1
772	FALSE	High	Master Protein	P47802	Metaxin-1 OS=Mus musculus OX=10090 GN=Mtx1 PE=1 SV=1	4.978	4	1	1	35.6	2.49	1	Mtx1
773	FALSE	High	Master Protein	O88425	Nucleoside diphosphate kinase 6 OS=Mus musculus OX=10090 GN=Nme6 PE=1 SV=1	3.862	7	2	1	21.8	5.65	1	Nme6
774	FALSE	High	Master Protein	Q9CWV0	Mitochondrial assembly of ribosomal large subunit protein 1 OS=Mus musculus OX=10090 GN=Malsu1 PE=1 SV=1	3.78	5	2	1	26	5.85	1	Malsu1
775	FALSE	High	Master Protein	Q8K1C0	Protein angel homolog 2 OS=Mus musculus OX=10090 GN=Angel2 PE=1 SV=1	3.433	3	2	1	62.4	5.27	1	Angel2
776	FALSE	High	Master Protein	Q8R1R3	StAR-related lipid transfer protein 7, mitochondrial OS=Mus musculus OX=10090 GN=Stard7 PE=1 SV=2	3.342	3	2	1	43.1	5.15	1	Stard7
777	FALSE	High	Master Protein	Q9D1E8	1-acyl-sn-glycerol-3-phosphate acyltransferase epsilon OS=Mus musculus OX=10090 GN=Agpat5 PE=1 SV=2	3.253	4	3	1	42.2	9.13	1	Agpat5
[truncated: 24 more columns]

## Sheet: Proteomics_C10G58R
	Checked	Protein FDR Confidence: Combined	Master	Accession	Description	Sum PEP Score	Coverage [%]	# PSMs	# Unique Peptides	MW [kDa]	Score Sequest HT: Sequest HT	# Peptides (by Search Engine): Sequest HT	Symbol	Abundance Ratio: (C10-G58R_D-KO) / (C10-G58R_D-WT)	Abundance Ratio: (C10-G58R_D-KO) / (C10-WT_D-KO)	Abundance Ratio: (C10-G58R_D-WT) / (C10-WT_D-WT)	Abundance Ratio: (C10-WT_D-KO) / (C10-WT_D-WT)	Abundance Ratio P-Value: (C10-G58R_D-KO) / (C10-G58R_D-WT)	Abundance Ratio P-Value: (C10-G58R_D-KO) / (C10-WT_D-KO)	Abundance Ratio P-Value: (C10-G58R_D-WT) / (C10-WT_D-WT)	Abundance Ratio P-Value: (C10-WT_D-KO) / (C10-WT_D-WT)	Abundances (Normalized): F1: Sample, C10-G58R_D-KO, 4	Abundances (Normalized): F5: Sample, C10-G58R_D-KO, 3	Abundances (Normalized): F9: Sample, C10-G58R_D-KO, 2	Abundances (Normalized): F13: Sample, C10-G58R_D-KO, 1	Abundances (Normalized): F2: Sample, C10-G58R_D-WT, 4	Abundances (Normalized): F6: Sample, C10-G58R_D-WT, 3	Abundances (Normalized): F10: Sample, C10-G58R_D-WT, 2	Abundances (Normalized): F14: Sample, C10-G58R_D-WT, 1	Abundances (Normalized): F3: Sample, C10-WT_D-KO, 4	Abundances (Normalized): F7: Sample, C10-WT_D-KO, 3	Abundances (Normalized): F11: Sample, C10-WT_D-KO, 2	Abundances (Normalized): F15: Sample, C10-WT_D-KO, 1	Abundances (Normalized): F4: Sample, C10-WT_D-WT, 4	Abundances (Normalized): F8: Sample, C10-WT_D-WT, 3	Abundances (Normalized): F12: Sample, C10-WT_D-WT, 2	Abundances (Normalized): F16: Sample, C10-WT_D-WT, 1	Abundance: F1: Sample, C10-G58R_D-KO, 4	Abundance: F5: Sample, C10-G58R_D-KO, 3	Abundance: F9: Sample, C10-G58R_D-KO, 2	Abundance: F13: Sample, C10-G58R_D-KO, 1	Abundance: F2: Sample, C10-G58R_D-WT, 4	Abundance: F6: Sample, C10-G58R_D-WT, 3	Abundance: F10: Sample, C10-G58R_D-WT, 2	Abundance: F14: Sample, C10-G58R_D-WT, 1	Abundance: F3: Sample, C10-WT_D-KO, 4	Abundance: F7: Sample, C10-WT_D-KO, 3	Abundance: F11: Sample, C10-WT_D-KO, 2	Abundance: F15: Sample, C10-WT_D-KO, 1
114	FALSE	High	Master Protein	P18155	Bifunctional methylenetetrahydrofolate dehydrogenase/cyclohydrolase, mitochondrial OS=Mus musculus OX=10090 GN=Mthfd2 PE=1 SV=1	115.868	63	83	13	37.8	302.8	13	Mthfd2	0.058	0.935	13.617	0.838	9.49752e-07	0.957494	5.06889e-06	0.729958	3010000	3510000	5050000	1490000	71100000	75000000	44900000	37700000	2100000	5420000	3420000	3540000	3720000	4050000	6710000	4250000	1780000	1530000	3390000	567000	71000000	69900000	32500000	10200000	1090000	3260000	1700000	2180000
44	FALSE	High	Master Protein	Q8K009	Mitochondrial 10-formyltetrahydrofolate dehydrogenase OS=Mus musculus OX=10090 GN=Aldh1l2 PE=1 SV=2	222.896	52	377	31	101.5	1180.87	31	Aldh1l2	0.085	0.744	7.699	0.88	9.74101e-07	0.991915	2.14495e-06	0.964633	18600000	52300000	15900000	16900000	187000000	247000000	230000000	190000000	24700000	23000000	25300000	23000000	29600000	29000000	22500000	25400000	13400000	30100000	11500000	9550000	187000000	230000000	167000000	51900000	18100000	14800000	15800000	16100000
106	FALSE	High	Master Protein	Q9Z110	Delta-1-pyrroline-5-carboxylate synthase OS=Mus musculus OX=10090 GN=Aldh18a1 PE=1 SV=2	127.849	41	171	20	87.2	501.3	20	Aldh18a1	0.058	1.061	18.701	1.024	3.86846e-09	0.876563	2.58502e-09	0.999784	3690000	2740000	2890000	2500000	58800000	54300000	43200000	36700000	2660000	3370000	1910000	2640000	2180000	3580000	3070000	1990000	2380000	1230000	1650000	1120000	58800000	50400000	31300000	9950000	1570000	1900000	718000	1580000
393	FALSE	High	Master Protein	Q80XN0	D-beta-hydroxybutyrate dehydrogenase, mitochondrial OS=Mus musculus OX=10090 GN=Bdh1 PE=1 SV=2	34.364	24	50	5	38.3	175.03	5	Bdh1	0.229	0.872	6.876	1.809	0.120766	0.788232	0.112752	0.765966	5770000	356000	10200000	4570000	5030000	20400000	32900000	24600000	5160000	7590000	6710000	4800000	6960000	6550000	1150000	1620000	4320000	98600	7920000	2750000	5030000	19000000	23900000	6720000	3800000	5080000	4400000	3490000
262	FALSE	High	Master Protein	Q922W5	Pyrroline-5-carboxylate reductase 1, mitochondrial OS=Mus musculus OX=10090 GN=Pycr1 PE=1 SV=1	59.426	32	58	6	32.4	161.92	7	Pycr1	0.041	1.019	25.658	1.026	1.65508e-08	0.988664	1.31457e-08	1	638000	681000	509000	469000	13600000	15900000	14400000	6600000	591000	589000	436000	531000	645000	744000	461000	364000		99200			13600000	14800000	10500000	1740000		21000		67100
6	FALSE	High	Master Protein	Q8CGK3	Lon protease homolog, mitochondrial OS=Mus musculus OX=10090 GN=Lonp1 PE=1 SV=2	461.499	61	1342	42	105.8	4336.49	42	Lonp1	0.249	1.131	4.835	1.064	8.97362e-08	0.867162	3.21342e-08	0.963886	196000000	161000000	222000000	215000000	1270000000	968000000	701000000	701000000	185000000	180000000	183000000	174000000	168000000	177000000	173000000	166000000	151000000	94400000	172000000	130000000	1270000000	901000000	509000000	191000000	139000000	120000000	119000000	127000000
380	FALSE	High	Master Protein	Q8BIG7	Catechol O-methyltransferase domain-containing protein 1 OS=Mus musculus OX=10090 GN=Comtd1 PE=1 SV=1	36.737	50	42	6	28.9	122.02	6	Comtd1	0.379	1.112	3.959	1.347	0.122009	0.55585	0.00654296	0.984087	1610000	1470000	2280000	3120000	9460000	6450000	3980000	2750000	1760000	418000	1800000	1690000	541000	1300000	1480000	1260000	1100000	759000	1620000	1800000	9460000	5860000	2790000	706000	1210000	92400	1150000	1050000
34	FALSE	High	Master Protein	Q9QYR9	Acyl-coenzyme A thioesterase 2, mitochondrial OS=Mus musculus OX=10090 GN=Acot2 PE=1 SV=2	247.004	67	1673	11	49.6	5068.31	24	Acot2	0.242	1.296	5.308	0.992	3.52638e-07	0.077877	4.97218e-08	0.957854	396000000	399000000	404000000	408000000	1730000000	1760000000	1170000000	1590000000	206000000	289000000	377000000	332000000	316000000	292000000	309000000	329000000	306000000	235000000	314000000	248000000	1730000000	1640000000	848000000	435000000	155000000	194000000	247000000	242000000
577	FALSE	High	Master Protein	P62073	Mitochondrial import inner membrane translocase subunit Tim10 OS=Mus musculus OX=10090 GN=Timm10 PE=1 SV=1	15.975	39	24	4	10.3	44.07	4	Timm10	0.758	0.887	1.05	0.898	0.473224	0.999317	0.934977	0.860724	2170000	2270000	2480000	2850000	2370000	2770000	4690000	3540000	3850000	1390000	2710000	2650000	2510000	3080000	2890000	3130000	1640000	1290000	1930000	1740000	2270000	2540000	3370000	940000	2820000	824000	1780000	1890000
640	FALSE	High	Master Protein	O88396	GrpE protein homolog 2, mitochondrial OS=Mus musculus OX=10090 GN=Grpel2 PE=2 SV=2	9.688	10	14	2	25	35.05	2	Grpel2	0.834	1.54	1.96	1.061	0.987529	0.569948	0.264367	0.990703	1510000	1260000	2100000	1180000	3220000	2470000	1110000	843000	2050000	1020000	456000	787000	1020000	1200000	699000	581000	1110000	691000	1630000	720000	3220000	2300000	810000	230000	1500000	613000	272000	571000
124	FALSE	High	Master Protein	Q99J39	Malonyl-CoA decarboxylase, mitochondrial OS=Mus musculus OX=10090 GN=Mlycd PE=1 SV=1	109.649	40	323	14	54.7	1067.51	14	Mlycd	0.939	0.978	0.956	0.918	0.444344	0.880486	0.999362	0.90011	38000000	31300000	38100000	39600000	43500000	47900000	37400000	37700000	38300000	42600000	35200000	39600000	43000000	46700000	41900000	33700000	29200000	18400000	29600000	24100000	43300000	44500000	27100000	10300000	28700000	28600000	23000000	28800000
471	FALSE	High	Master Protein	Q9QZ23	NFU1 iron-sulfur cluster scaffold homolog, mitochondrial OS=Mus musculus OX=10090 GN=Nfu1 PE=1 SV=2	25.957	35	91	5	28.5	266.33	5	Nfu1	0.416	0.84	3.044	1.507	0.014683	0.757951	0.00535274	0.429757	1940000	2250000	2760000	2760000	7450000	6320000	5680000	4140000	4080000	1910000	5120000	2160000	2020000	1920000	1440000	3450000	1440000	1310000	2100000	1660000	7450000	5890000	4130000	1130000	3030000	1200000	3290000	1530000
99	FALSE	High	Master Protein	Q9CZN7	Serine hydroxymethyltransferase, mitochondrial OS=Mus musculus OX=10090 GN=Shmt2 PE=1 SV=1	130.686	56	394	16	55.7	1195.54	16	Shmt2	0.295	1.054	3.463	0.971	5.21436e-07	0.941469	3.3109e-07	0.999725	46200000	42100000	43800000	40700000	172000000	172000000	123000000	106000000	43300000	40800000	38100000	40700000	46500000	46500000	37900000	34700000	35400000	24600000	33800000	24600000	172000000	160000000	89400000	28800000	32600000	27400000	24800000	29600000
206	FALSE	High	Master Protein	Q9WTP6	Adenylate kinase 2, mitochondrial OS=Mus musculus OX=10090 GN=Ak2 PE=1 SV=5	71.216	51	298	9	26.5	979.73	9	Ak2	0.889	0.845	0.831	0.874	0.52922	0.206572	0.154297	0.426314	31100000	32400000	25800000	29600000	39400000	37000000	31500000	26700000	35800000	36000000	37300000	32400000	41100000	41100000	45100000	34700000	24000000	19000000	19900000	18000000	39400000	34400000	22800000	7280000	26800000	24200000	24400000	23500000
301	FALSE	High	Master Protein	Q8BH04	Phosphoenolpyruvate carboxykinase [GTP], mitochondrial OS=Mus musculus OX=10090 GN=Pck2 PE=1 SV=1	50.244	15	137	8	70.5	345.32	8	Pck2	0.089	0.92	8.646	0.839	9.80156e-06	0.989475	1.30353e-05	0.999847	10500000	7360000	3620000	4600000	88300000	76600000	49300000	55500000	10400000	8410000	4350000	4760000	8070000	7380000	7710000	3630000	8090000	4240000	2630000	2770000	88300000	71300000	35900000	15200000	7800000	5590000	2750000	3420000
504	FALSE	High	Master Protein	P21300	Aldo-keto reductase family 1 member B7 OS=Mus musculus OX=10090 GN=Akr1b7 PE=1 SV=4	23.424	16	119	3	36	304.49	5	Akr1b7	1.156	0.633	0.555	1.015	0.952189	0.00863277	0.00530601	0.994855	25900000	17300000	24200000	21200000	20300000	18900000	31000000	14700000	35200000	35900000	35800000	39200000	36300000	33900000	37100000	34300000	20000000	10100000	18800000	12900000	20300000	17600000	22600000	4020000	26500000	24200000	23400000	28600000
544	FALSE	High	Master Protein	Q99N84	28S ribosomal protein S18b, mitochondrial OS=Mus musculus OX=10090 GN=Mrps18b PE=1 SV=1	19.865	30	30	3	28.7	104.92	3	Mrps18b	0.764	0.549	1.186	1.65	0.989992	0.597545	0.999998	0.777863	518000	104000	1810000	1330000	1830000	1560000	142000	758000	1440000	1600000	1740000	1250000	1580000	1900000	534000	202000	378000		1410000	813000	1830000	1450000		183000	1080000	1070000	1140000	915000
442	FALSE	High	Master Protein	Q99N92	39S ribosomal protein L27, mitochondrial OS=Mus musculus OX=10090 GN=Mrpl27 PE=1 SV=1	29.498	36	108	5	15.9	276.68	5	Mrpl27	0.755	0.631	0.907	1.085	0.631946	0.0627917	0.39431	0.999999	22200000	17600000	12700000	18700000	24200000	24900000	23900000	13900000	32000000	28400000	29000000	21300000	29200000	35100000	24000000	23000000	17200000	10300000	9860000	11400000	24200000	23200000	17300000	3800000	24000000	19100000	19000000	15500000
195	FALSE	High	Master Protein	O35658	Complement component 1 Q subcomponent-binding protein, mitochondrial OS=Mus musculus OX=10090 GN=C1qbp PE=1 SV=1	73.915	45	331	7	31	1108.63	7	C1qbp	0.908	1.447	1.969	1.236	0.999373	0.240219	0.0175418	0.495741	136000000	75000000	138000000	82300000	120000000	113000000	75200000	124000000	80600000	76800000	68500000	69600000	72000000	48600000	43500000	71900000	105000000	44100000	108000000	50100000	120000000	105000000	54600000	33700000	60800000	51700000	44900000	50700000
421	FALSE	High	Master Protein	Q99JT1	Glutamyl-tRNA(Gln) amidotransferase subunit B, mitochondrial OS=Mus musculus OX=10090 GN=Gatb PE=1 SV=1	31.601	12	51	5	62.1	170.45	5	Gatb	0.925	1.162	0.979	0.779	0.755791	0.986761	0.89308	0.923608	3610000	4060000	3290000	4030000	6850000	4980000	3420000	3240000	4890000	3190000	2960000	3380000	4220000	4570000	2910000	4210000	2750000	2290000	2490000	2430000	6850000	4630000	2470000	857000	3520000	2110000	1890000	2350000
578	FALSE	High	Master Protein	O08709	Peroxiredoxin-6 OS=Mus musculus OX=10090 GN=Prdx6 PE=1 SV=3	15.934	16	15	2	24.9	44.98	2	Prdx6	7.803	1.165	0.903	6.053	0.0193036	0.910572	0.997691	0.0442743	1490000	1470000	434000	1630000	215000	202000	178000	177000	1360000	1800000	1190000	143000	250000	190000	232000	86300	1150000	867000	266000	993000	148000	155000	51900	19700	1020000	1210000	780000	53100
458	FALSE	High	Master Protein	Q80ZK0	28S ribosomal protein S10, mitochondrial OS=Mus musculus OX=10090 GN=Mrps10 PE=1 SV=1	26.914	31	66	3	18.7	238.55	3	Mrps10	0.711	0.687	1.028	1.063	0.555504	0.577738	1	0.999992	2330000	2290000	2980000	3630000	2590000	3780000	3640000	4130000	2080000	3220000	4680000	4570000	3550000	3660000	3690000	3040000	1800000	1350000	2320000	2220000	2590000	3520000	2640000	1130000	1510000	2160000	3070000	3330000
527	FALSE	High	Master Protein	Q9R257	Heme-binding protein 1 OS=Mus musculus OX=10090 GN=Hebp1 PE=1 SV=2	21.102	32	30	4	21.1	82.1	4	Hebp1	1.518	1.595	1.14	1.086	0.66671	0.115667	0.467982	0.997886	3360000	2240000	4900000	3780000	2500000	2200000	4610000	2210000	2320000	2570000	1540000	2150000	2480000	2170000	1950000	1630000	2590000	1290000	3820000	2300000	2500000	2050000	3350000	599000	1720000	1680000	919000	1510000
546	FALSE	High	Master Protein	P56213	FAD-linked sulfhydryl oxidase ALR OS=Mus musculus OX=10090 GN=Gfer PE=1 SV=2	19.761	16	85	2	22.9	215.05	2	Gfer	0.508	0.918	1.602	0.887	0.0142028	0.911517	0.143016	0.897745	2440000	2800000	2720000	2560000	5080000	5640000	5300000	2520000	3000000	3260000	2560000	2760000	3300000	3290000	3190000	2950000	1890000	1650000	2120000	1560000	5080000	5250000	3850000	689000	2260000	2190000	1680000	2020000
547	FALSE	High	Master Protein	P47791	Glutathione reductase, mitochondrial OS=Mus musculus OX=10090 GN=Gsr PE=1 SV=3	19.747	10	62	4	53.6	148.65	4	Gsr	0.926	1.387	1.523	1.017	0.875809	0.0106511	0.00134739	0.963928	4330000	4460000	3480000	4070000	4580000	4490000	3620000	4610000	3570000	3250000	2640000	2820000	2980000	2990000	2970000	2830000	3280000	2580000	2710000	2460000	4510000	4100000	2590000	1230000	2650000	2120000	1730000	2030000
628	FALSE	High	Master Protein	Q9CQE3	28S ribosomal protein S17, mitochondrial OS=Mus musculus OX=10090 GN=Mrps17 PE=1 SV=1	10.851	24	40	2	13.4	96.22	2	Mrps17	0.59	0.577	1.263	1.29	0.162234	0.0293738	0.90556	0.371912	3270000	3120000	3660000	3040000	4810000	5480000	5370000	5670000	14500000	4310000	4510000	6810000	4480000	4110000	3900000	6240000	2450000	1770000	2830000	1860000	4720000	5070000	3890000	1550000	11000000	2860000	2950000	4970000
523	FALSE	High	Master Protein	Q9CPW3	39S ribosomal protein L54, mitochondrial OS=Mus musculus OX=10090 GN=Mrpl54 PE=1 SV=1	21.521	36	36	2	15.4	149.52	2	Mrpl54	1.354	0.535	0.369	0.933	0.418467	0.0145904	0.000224952	0.776493	2110000	1880000	2260000	2980000	1480000	1760000	2920000	1340000	3520000	3950000	4230000	4210000	4510000	5590000	4250000	4140000	1630000	1110000	1750000	1820000	1420000	1640000	2120000	366000	2650000	2660000	2780000	3080000
519	FALSE	High	Master Protein	Q66GT5	Phosphatidylglycerophosphatase and protein-tyrosine phosphatase 1 OS=Mus musculus OX=10090 GN=Ptpmt1 PE=1 SV=1	21.716	26	60	4	21.9	155.15	4	Ptpmt1	1.181	1.414	1.346	1.124	0.95322	0.77576	0.972786	0.999999	7990000	6170000	6530000	4410000	7680000	5440000	5310000	3400000	6530000	8610000	3090000	2550000	3680000	4340000	3080000	9160000	6090000	3610000	5020000	2680000	7580000	5040000	3870000	898000	4860000	5740000	1930000	1860000
464	FALSE	High	Master Protein	Q9JJG9	Nitric oxide-associated protein 1 OS=Mus musculus OX=10090 GN=Noa1 PE=1 SV=1	26.537	11	10	6	77.3	23.43	6	Noa1	0.458	0.939	1.643	0.801	0.0255983	0.834943	0.160594	0.994438	641000	1110000	330000	1250000	2080000	1690000	1960000	1730000	876000	1170000	788000	918000	521000	1480000	1070000	1170000	228000	543000		687000	2030000	1520000	1300000	414000	499000	590000	419000	393000
49	FALSE	High	Master Protein	P51881	ADP/ATP translocase 2 OS=Mus musculus OX=10090 GN=Slc25a5 PE=1 SV=3	214.181	72	12429	11	32.9	33244.5	22	Slc25a5	1.072	1.138	1.065	1.004	0.995093	0.266953	0.19765	0.999986	4430000000	4820000000	4880000000	4770000000	4400000000	4320000000	4550000000	6120000000	4170000000	4310000000	4260000000	3970000000	3920000000	4160000000	4240000000	4430000000	3430000000	2840000000	3790000000	2910000000	4400000000	4020000000	3310000000	1670000000	3140000000	2900000000	2790000000	2900000000
581	FALSE	High	Master Protein	Q8R2R6	Mitochondrial ribosome-associated GTPase 1 OS=Mus musculus OX=10090 GN=Mtg1 PE=1 SV=2	15.772	10	17	2	36.7	73.29	2	Mtg1	0.265	0.939	6.23	1.757	0.674244	0.988036	0.67534	0.988241	63600	540000	188000	960000	1260000	1910000	1150000	104000	1540000	786000	103000	147000	1060000	227000	165000	158000		262000	70300	575000	1260000	1780000	821000		1160000	519000
571	FALSE	High	Master Protein	Q8K2Y7	39S ribosomal protein L47, mitochondrial OS=Mus musculus OX=10090 GN=Mrpl47 PE=1 SV=2	16.931	14	79	3	29.7	206.28	3	Mrpl47	1.003	0.588	0.611	1.044	0.988745	0.0014135	0.00581381	0.950824	8300000	5880000	7840000	6720000	9860000	8280000	6330000	5720000	12600000	11700000	13500000	12100000	12100000	10400000	11600000	13000000	6410000	3460000	6100000	4100000	9860000	7710000	4610000	1560000	9530000	7850000	8820000	8830000
676	FALSE	High	Master Protein	Q9WU56	Pseudouridylate synthase 1 homolog OS=Mus musculus OX=10090 GN=Pus1 PE=1 SV=2	5.87	6	18	2	47.5	37.47	2	Pus1	0.553	0.935	1.737	1.028	0.000350254	0.921122	0.00098663	0.999986	542000	466000	672000	693000	1080000	1100000	1230000	877000	506000	614000	717000	678000	609000	590000	660000	647000	419000	274000	523000	422000	1080000	1020000	896000	240000	382000	413000	470000	495000
678	FALSE	High	Master Protein	Q9CR98	Protein FAM136A OS=Mus musculus OX=10090 GN=Fam136a PE=1 SV=1	5.389	12	21	2	15.7	41.54	2	Fam136a	1.394	1.13	0.845	1.043	0.561057	0.780162	0.90567	0.991299	1130000	1730000	743000	1190000	1030000	1030000	671000	462000	1220000	1070000	985000	415000	1280000	755000	503000	1560000	871000	1020000	578000	724000	1030000	962000	488000	126000	919000	718000	645000	303000
312	FALSE	High	Master Protein	Q9D0G0	28S ribosomal protein S30, mitochondrial OS=Mus musculus OX=10090 GN=Mrps30 PE=1 SV=1	47.786	20	258	6	49.9	701.16	6	Mrps30	0.987	0.655	0.653	0.984	0.996847	0.00632609	0.0117921	0.998601	9200000	7560000	8780000	8140000	10100000	9380000	7340000	7810000	13300000	11200000	16200000	12500000	13400000	16400000	10000000	12800000	7110000	4410000	6800000	4900000	10100000	8650000	5330000	2120000	10000000	7530000	10600000	9140000
647	FALSE	High	Master Protein	Q8K215	LYR motif-containing protein 4 OS=Mus musculus OX=10090 GN=Lyrm4 PE=1 SV=1	8.773	12	46	2	10.8	111.44	2	Lyrm4	0.733	0.986	1.474	1.095	0.144668	0.964379	0.129069	0.947351	2020000	1390000	2540000	2200000	2940000	2820000	4530000	2090000	2010000	1790000	2650000	2280000	1840000	1560000	2070000	2520000	1560000	818000	1980000	1340000	2940000	2620000	3290000	571000	1520000	1210000	1740000	1660000
245	FALSE	High	Master Protein	Q9WVL0	Maleylacetoacetate isomerase OS=Mus musculus OX=10090 GN=Gstz1 PE=1 SV=1	63.311	49	183	8	24.3	580.68	8	Gstz1	0.589	0.74	1.377	1.095	0.00706481	0.113589	0.347888	0.999172	14100000	13200000	13900000	14200000	24900000	24700000	22800000	15300000	18700000	15400000	19100000	19500000	22300000	17900000	16600000	15300000	10800000	7720000	10800000	8600000	24900000	23000000	16500000	4120000	14100000	10300000	12400000	14200000
123	FALSE	High	Master Protein	Q9DB15	39S ribosomal protein L12, mitochondrial OS=Mus musculus OX=10090 GN=Mrpl12 PE=1 SV=2	110.65	55	389	9	21.7	1329.28	9	Mrpl12	1.086	0.913	1.051	1.25	0.887914	0.520996	0.999167	0.244299	55900000	65200000	78100000	72500000	65300000	67900000	61400000	49100000	80000000	70900000	125000000	68000000	68400000	47900000	53100000	83200000	43200000	38300000	60700000	44200000	65200000	63000000	44500000	13400000	60300000	47700000	81700000	49600000
94	FALSE	High	Master Protein	Q9DCS3	Enoyl-[acyl-carrier-protein] reductase, mitochondrial OS=Mus musculus OX=10090 GN=Mecr PE=1 SV=2	137.518	59	255	11	40.3	871.38	11	Mecr	0.722	1.181	1.557	0.951	0.000709252	0.499137	0.000254718	0.863541	17000000	21000000	21200000	21500000	25600000	30500000	29600000	29000000	20000000	17500000	18300000	17600000	18100000	19600000	22100000	17600000	12900000	12300000	16400000	13100000	25600000	28300000	21500000	7880000	15000000	11700000	11900000	12700000
319	FALSE	High	Master Protein	Q9CPQ3	Mitochondrial import receptor subunit TOM22 homolog OS=Mus musculus OX=10090 GN=Tomm22 PE=1 SV=3	46.473	66	234	6	15.5	681.51	6	Tomm22	1.076	1.035	1.023	1.064	0.999169	0.997269	0.907226	0.985346	26600000	18500000	33100000	27100000	24300000	24900000	30800000	25000000	24700000	21700000	27100000	27800000	24200000	22400000	26400000	24500000	20500000	10800000	25700000	16500000	24300000	23100000	22300000	6820000	18600000	14600000	17800000	20300000
139	FALSE	High	Master Protein	Q9CPY7	Cytosol aminopeptidase OS=Mus musculus OX=10090 GN=Lap3 PE=1 SV=3	97.994	46	325	14	56.1	985.45	14	Lap3	0.628	1.146	1.889	1.036	2.50848e-06	0.145574	1.34824e-07	0.917442	63700000	78800000	75000000	74500000	118000000	126000000	120000000	113000000	66000000	61800000	64500000	66500000	60700000	69500000	65400000	55700000	49200000	46300000	58300000	45400000	118000000	117000000	86900000	31000000	49700000	41600000	42000000	48500000
356	FALSE	High	Master Protein	Q07813	Apoptosis regulator BAX OS=Mus musculus OX=10090 GN=Bax PE=1 SV=1	40.756	41	97	5	21.4	272.3	5	Bax	0.616	1.444	2.027	0.865	0.127492	0.710521	0.0525496	0.945628	5460000	2430000	4530000	6820000	10100000	9720000	5520000	6710000	4890000	4060000	2680000	2920000	5210000	3740000	4250000	3080000	4220000	1310000	3520000	4160000	10100000	9050000	3980000	1800000	3680000	2730000	1700000	2040000
326	FALSE	High	Master Protein	Q91VN4	MICOS complex subunit Mic25 OS=Mus musculus OX=10090 GN=Chchd6 PE=1 SV=2	45.015	25	87	6	29.8	237.81	6	Chchd6	0.571	1.228	2.223	1.034	0.185122	0.839423	0.0264463	0.987101	3360000	3600000	3530000	3740000	9160000	7070000	5500000	2770000	2940000	2580000	3670000	2860000	3650000	2460000	3200000	2110000	2540000	2070000	2740000	2270000	9160000	6480000	4000000	720000	2060000	1610000	2340000	1980000
267	FALSE	High	Master Protein	Q9CPR5	39S ribosomal protein L15, mitochondrial OS=Mus musculus OX=10090 GN=Mrpl15 PE=1 SV=1	58.61	44	148	10	33.5	425.5	10	Mrpl15	0.749	0.475	0.7	1.103	0.10849	0.000444649	0.0553924	0.984403	10000000	11300000	9690000	11400000	12800000	15700000	18800000	10800000	22800000	16000000	23800000	22000000	21700000	22600000	17400000	19000000	7670000	6650000	7530000	6900000	12700000	14700000	13600000	2940000	17200000	10800000	15500000	16000000
463	FALSE	High	Master Protein	Q5SSK3	Transcription elongation factor, mitochondrial OS=Mus musculus OX=10090 GN=Tefm PE=1 SV=1	26.583	27	74	6	41.8	216.8	6	Tefm	0.44	0.674	1.846	1.204	0.000148071	0.0302665	0.00527202	0.746174	3520000	2320000	4190000	4380000	8620000	8850000	8980000	7640000	6870000	3970000	5450000	5960000	4370000	5220000	4800000	4660000	2690000	1280000	3230000	2630000	8620000	8150000	6490000	2090000	5180000	2610000	3570000	4350000
550	FALSE	High	Master Protein	Q9D338	39S ribosomal protein L19, mitochondrial OS=Mus musculus OX=10090 GN=Mrpl19 PE=1 SV=1	19.293	18	63	3	33.6	172.02	3	Mrpl19	2.158	0.351	0.224	1.377	0.916776	0.0766513	0.0820683	0.902278	2190000	840000	4550000	5450000	6870000	1020000	1520000	1410000	8550000	6760000	9470000	9590000	6680000	4720000	6390000	7950000	1620000	324000	3540000	3320000	6870000	800000	1040000	370000	6450000	4550000	6210000	7010000
232	FALSE	High	Master Protein	Q60649	Caseinolytic peptidase B protein homolog OS=Mus musculus OX=10090 GN=Clpb PE=1 SV=1	65.926	19	148	9	76	449.01	9	Clpb	0.868	1.495	1.804	1.047	0.426894	0.0240795	0.000601487	0.925875	12700000	10100000	12800000	10800000	18700000	14500000	12500000	10500000	6580000	7930000	7740000	9670000	7590000	7480000	6990000	7480000	9720000	5870000	9760000	6560000	18700000	13400000	9050000	2810000	4820000	5230000	5050000	6850000
502	FALSE	High	Master Protein	Q9DBL7	Bifunctional coenzyme A synthase OS=Mus musculus OX=10090 GN=Coasy PE=1 SV=2	23.602	21	34	5	62	99.42	5	Coasy	0.569	0.536	1.417	1.504	0.0109578	0.0114684	0.118759	0.123908	1600000	1470000	1130000	1030000	3490000	2040000	2510000	1800000	2470000	2340000	2110000	2600000	1160000	1580000	1620000	2240000	1100000	720000	767000	519000	3490000	1900000	1750000	473000	1870000	1530000	1340000	1900000
359	FALSE	High	Master Protein	Q91Z53	Glyoxylate reductase/hydroxypyruvate reductase OS=Mus musculus OX=10090 GN=Grhpr PE=1 SV=1	40.137	38	63	6	35.3	210.93	6	Grhpr	0.814	0.614	0.746	0.99	0.603181	0.0135725	0.114967	0.999997	10900000	10100000	8970000	9610000	14800000	13600000	10800000	8570000	18500000	16300000	15800000	14300000	16200000	16200000	11900000	22100000	8360000	5890000	6890000	5810000	14800000	12600000	7780000	2340000	13900000	11000000	10300000	10400000
516	FALSE	High	Master Protein	Q9CR88	28S ribosomal protein S14, mitochondrial OS=Mus musculus OX=10090 GN=Mrps14 PE=1 SV=1	21.982	28	52	3	14.9	137.52	3	Mrps14	0.424	0.484	1.201	1.052	0.012388	0.110771	0.873695	0.953559	2040000	1490000	1890000	2250000	2830000	3560000	7750000	6030000	3490000	1800000	4740000	4720000	3850000	3870000	4060000	3800000	1570000	858000	1470000	1370000	2830000	3320000	5640000	1620000	2630000	1150000	3110000	3450000
558	FALSE	High	Master Protein	Q9CQL4	39S ribosomal protein L20, mitochondrial OS=Mus musculus OX=10090 GN=Mrpl20 PE=1 SV=1	18.378	29	64	3	17.6	172.39	3	Mrpl20	0.915	0.628	0.723	1.054	0.887508	0.00255396	0.0206192	0.959644	3330000	3480000	4730000	4340000	4820000	4580000	3640000	3930000	5830000	5400000	6570000	7410000	6230000	5530000	5300000	6890000	2530000	2020000	3680000	2580000	4820000	4180000	2620000	1070000	4390000	3640000	4300000	5410000
433	FALSE	High	Master Protein	Q7TPD2	Protein FAM185A OS=Mus musculus OX=10090 GN=Fam185a PE=2 SV=1	30.585	23	27	6	40	79.89	6	Fam185a	0.186	1.192	7.63	1.189	0.0119205	0.992085	0.00188343	0.852219	478000	1650000	1620000	573000	7390000	5960000	4520000	2910000	1180000	633000	1030000	583000	501000	171000	923000	1380000		844000	1090000	233000	7390000	5340000	3230000	714000	681000	197000	515000	226000
495	FALSE	High	Master Protein	Q8K1J6	CCA tRNA nucleotidyltransferase 1, mitochondrial OS=Mus musculus OX=10090 GN=Trnt1 PE=1 SV=1	24.259	16	34	4	49.9	115.58	4	Trnt1	0.545	2.123	2.949	0.758	0.0906647	0.122007	0.000898642	0.993068	2500000	2240000	2640000	2190000	6300000	4380000	3840000	4310000	2210000	1010000	1110000	1130000	1350000	1860000	1610000	527000	1870000	1280000	1920000	1330000	6300000	3950000	2710000	1180000	1670000	629000	637000	768000
102	FALSE	High	Master Protein	Q99M87	DnaJ homolog subfamily A member 3, mitochondrial OS=Mus musculus OX=10090 GN=Dnaja3 PE=1 SV=1	128.335	48	356	15	52.4	1306.72	15	Dnaja3	0.443	0.838	1.902	1.006	1.59949e-05	0.284398	0.000298926	0.994906	39000000	32800000	38000000	40200000	119000000	99300000	76000000	67900000	46000000	42700000	48000000	46000000	49000000	54100000	42400000	42600000	30000000	19200000	29400000	24400000	119000000	92500000	55100000	18500000	34500000	28600000	31300000	33400000
335	FALSE	High	Master Protein	Q8R2Y8	Peptidyl-tRNA hydrolase 2, mitochondrial OS=Mus musculus OX=10090 GN=Ptrh2 PE=1 SV=1	43.345	34	122	5	19.5	348.03	5	Ptrh2	0.832	1.425	1.402	0.819	0.335362	0.146317	0.0474063	0.701195	5700000	5630000	5470000	5210000	9950000	7440000	5150000	5980000	3960000	5000000	3830000	3630000	4700000	4810000	5710000	3740000	4410000	3310000	4250000	3180000	9950000	6930000	3750000	1630000	2990000	3370000	2510000	2650000
157	FALSE	High	Master Protein	Q791V5	Mitochondrial carrier homolog 2 OS=Mus musculus OX=10090 GN=Mtch2 PE=1 SV=1	88.641	45	465	8	33.5	1464.64	8	Mtch2	1.596	1.064	0.66	0.989	0.0401862	0.995797	0.0635603	0.999973	176000000	147000000	182000000	191000000	165000000	131000000	93100000	96100000	162000000	170000000	175000000	166000000	166000000	175000000	208000000	131000000	136000000	86700000	142000000	116000000	165000000	122000000	67700000	26200000	122000000	115000000	115000000	122000000
621	FALSE	High	Master Protein	Q3UN90	LYR motif-containing protein 9 OS=Mus musculus OX=10090 GN=Lyrm9 PE=3 SV=1	11.511	32	23	2	9.3	47.04	2	Lyrm9	0.559	0.683	2.277	1.864	0.436711	0.795663	0.151327	0.381385	233000	149000	272000	526000	963000	730000	278000	228000	475000	286000	495000	269000	176000	143000	222000	310000	121000	60300	121000	254000	963000	661000	148000	28300	348000	103000	255000	96600
[truncated: 624 more rows]
[truncated: 27 more columns]

## Sheet: Proteomics_C2C10DKO
	Checked	Protein FDR Confidence: Combined	Master	Accession	Description	Sum PEP Score	Coverage [%]	# PSMs	# Unique Peptides	MW [kDa]	Score Sequest HT: Sequest HT	# Peptides (by Search Engine): Sequest HT	Symbol	Abundance Ratio: (DKO-Y) / (DKO-O)	Abundance Ratio: (DKO-O) / (WT)	Abundance Ratio: (DKO-Y) / (WT)	Abundance Ratio P-Value: (DKO-Y) / (DKO-O)	Abundance Ratio P-Value: (DKO-O) / (WT)	Abundance Ratio P-Value: (DKO-Y) / (WT)	Abundance: F2: Sample, DKO-O, 3	Abundance: F5: Sample, DKO-O, 2	Abundance: F8: Sample, DKO-O, 1	Abundance: F3: Sample, DKO-Y, 3	Abundance: F6: Sample, DKO-Y, 2	Abundance: F9: Sample, DKO-Y, 1	Abundance: F1: Sample, WT, 4	Abundance: F4: Sample, WT, 3	Abundance: F7: Sample, WT, 2	Abundance: F10: Sample, WT, 1	UniProt	MitoCarta3.0_List_x	MC_Symbol	MitoCarta3.0_List_y	MitoCarta3.0_MitoPathways	Abundance Ratio: DKO / WT	TTest P-Value: DKO / WT	FDR_DKO / WT	DEG
[truncated: 786 more rows]
