# Supplementary material for: DELE1 maintains muscle proteostasis to promote growth and survival in mitochondrial myopathy
Source: EMBO J. 2024 Oct 8;43(22):5548–85. doi: 10.1038/s44318-024-00242-x (PMC11574132; doi:10.1038/s44318-024-00242-x)
Supplement: Supplementary file 6 — Data Set EV4 [file 44318_2024_242_MOESM6_ESM.xlsx]

## Sheet: README
Dataset EV4. Metabolomics from hearts of 1 year old C10 G58R mice treated with CTRL or OMA1 ASO.

## Sheet: Analyzed_unnamed_metabolomic
CompoundName	Control_1	Control_2	Control_3	Control_4	Control_5	Control_6	Control_7	Control_8	G58R_ASO_NT_1	G58R_ASO_NT_2	G58R_ASO_NT_3	G58R_ASO_NT_4	G58R_ASO_NT_5	G58R_ASO_NT_6	G58R_ASO_OMA_1	G58R_ASO_OMA_2	G58R_ASO_OMA_3	G58R_ASO_OMA_4	G58R_ASO_OMA_5	G58R_ASO_OMA_6	G58R_ASO_OMA_7	G58RNTvControls_Log2FoldChange	G58ROMAvControls_Log2FoldChange	G58ROMAvG58RNT_Log2FoldChange	ControlvControls_ttest_pval	G58RNTvControls_ttest_pval	G58ROMAvControls_ttest_pval	G58ROMAvG58RNT_ttest_pval	ControlvControls_ttest_FDR	G58RNTvControls_ttest_FDR	G58ROMAvControls_ttest_FDR	ControlvControls_ttest_FDR_sig	G58RNTvControls_ttest_FDR_sig	G58ROMAvControls_ttest_FDR_sig	ANOVA_pval	fdr_bh_q-value	Ave_Control_	Ave_G58R_ASO_NT_	Ave_G58R_ASO_OMA_	Metabolite
sn-Glycero-2-phosphate	11971	13354	12308	12388	11214	13700	13463	12536	7285	7996	6700	7935	9309	8321	6109	5906	6102	6310	5618	5791	5309	-0.670979	-1.10198	-0.430999	1	3.37371e-07	4.50833e-11	0.00015084	1	3.10583e-05	6.13021e-08		*	*	2.3067e-12	5.20391e-09	0	-0.670979	-1.10198	sn-Glycero-2-phosphate
NADP	25107	22789	23246	26372	23321	25987	27605	25744	9548	8548	11530	12244	12705	10752	12199	13467	15829	13532	15337	15709	12121	-1.20044	-0.834881	0.365563	1	2.50468e-09	1.04612e-08	0.00474095	1	1.44884e-06	7.86682e-06		*	*	7.40827e-12	8.35652e-09	0	-1.20044	-0.834881	NADP
Ergothioneine	1909	1682	2195	2003	1097	2635	1742	2664	9853	10034	13487	10673	8720	9711	3850	4451	4045	5073	3814	5191	3316	2.38691	1.09358	-1.29334	1	9.61419e-09	6.70872e-06	1.82134e-06	1	1.44884e-06	0.000336331		*	*	2.71724e-11	1.83672e-08	0	2.38691	1.09358	Ergothioneine
ADP-D-ribose 1'',2''-cyclic phosphate	5586	5017	5327	5752	5129	5495	6259	5633	2171	2051	2609	2852	2989	2394	2645	2988	3647	3097	3553	3393	2687	-1.13765	-0.813177	0.32447	1	5.34075e-09	2.98687e-08	0.0137279	1	1.44884e-06	1.12306e-05		*	*	3.5956e-11	1.83672e-08	0	-1.13765	-0.813177	ADP-D-ribose 1'',2''-cyclic phosphate
Gln-Glu-Lys (variant)	1002	1153	1138	999	1009	990	972	1112	349	324	320	404	522	497	659	589	552	474	729	629	617	-1.37843	-0.786321	0.59211	1	4.36112e-09	5.88612e-08	0.00114677	1	1.44884e-06	1.47545e-05		*	*	4.07075e-11	1.83672e-08	0	-1.37843	-0.786321	Gln-Glu-Lys (variant)
Asparagine	5133	7484	7319	4461	7744	6282	7134	6392	24657	25100	27613	21874	18291	20781	13397	13139	12704	16143	12866	15221	12852	1.82784	1.08341	-0.744423	1	1.92399e-08	5.20732e-08	3.26521e-05	1	2.71283e-06	1.46846e-05		*	*	8.63464e-11	3.24662e-08	0	1.82784	1.08341	Asparagine
Dihydromethylsterigmatocystin	5008	4586	4340	4786	5180	5748	5808	5016	2777	2599	2894	2889	3005	2975	2732	2764	3093	2729	3127	3036	2813	-0.824604	-0.803226	0.0213779	1	3.44175e-07	1.03981e-07	0.652668	1	3.10583e-05	2.13256e-05		*	*	2.19693e-10	7.08038e-08	0	-0.824604	-0.803226	Dihydromethylsterigmatocystin
Rugosinone	1720	2287	1756	2925	1657	1886	1681	2137	8570	7985	7969	8678	9694	10346	16557	13435	17344	16450	20820	21092	25373	2.14512	3.22244	1.07732	1	4.38567e-10	2.23743e-08	0.000100759	1	4.94703e-07	1.00953e-05		*	*	2.87232e-10	7.13865e-08	0	2.14512	3.22244	Rugosinone
Acenocoumarol	1720	2287	1756	2925	1657	1886	1681	2137	8570	7985	7969	8678	9694	10346	16557	13435	17344	16450	20820	21092	25373	2.14512	3.22244	1.07732	1	4.38567e-10	2.23743e-08	0.000100759	1	4.94703e-07	1.00953e-05		*	*	2.87232e-10	7.13865e-08	0	2.14512	3.22244	Acenocoumarol
5,6-Dihydrothymidine	29355	28675	26577	30070	32544	34718	34140	32802	17470	17330	17536	19196	18426	17015	17175	15532	18488	17290	19836	21218	16796	-0.803172	-0.785557	0.0176153	1	1.40389e-07	1.51899e-07	0.802718	1	1.5326e-05	2.63603e-05		*	*	3.48073e-10	7.13865e-08	0	-0.803172	-0.785557	5,6-Dihydrothymidine
Glu-Pro (variant)	29355	28675	26577	30070	32544	34718	34140	32802	17470	17330	17536	19196	18426	17015	17175	15532	18488	17290	19836	21218	16796	-0.803172	-0.785557	0.0176153	1	1.40389e-07	1.51899e-07	0.802718	1	1.5326e-05	2.63603e-05		*	*	3.48073e-10	7.13865e-08	0	-0.803172	-0.785557	Glu-Pro (variant)
FAD	960905	918178	856446	925440	797143	1026813	967484	1040982	543550	540285	524463	567635	563656	598079	545343	556086	631101	585826	662867	685850	583804	-0.751741	-0.625213	0.126528	1	1.42662e-07	5.61303e-07	0.0580896	1	1.5326e-05	7.91438e-05		*	*	7.9833e-10	1.50086e-07	0	-0.751741	-0.625213	FAD
2-Hydroxyethanesulfonate	181514	168435	207763	145333	139618	143257	184513	157434	45222	35377	29802	52731	54086	60186	92613	59028	103279	75310	89837	80835	78981	-1.84401	-1.00263	0.841381	1	1.0778e-07	2.25943e-06	0.000392104	1	1.35084e-05	0.000147325		*	*	9.36396e-10	1.62501e-07	0	-1.84401	-1.00263	2-Hydroxyethanesulfonate
UDP-glucuronic acid	471089	448913	444786	441442	385798	362068	314152	357170	558296	571923	556046	579897	628672	649100	700273	657333	678090	751216	746167	747318	637264	0.550903	0.801131	0.250228	1	1.43289e-05	5.13608e-08	0.000729931	1	0.000363215	1.46846e-05		*	*	2.4184e-09	2.72031e-07	0	0.550903	0.801131	UDP-glucuronic acid
Aminocaproic acid	161900	173106	219436	185720	165114	154839	162989	193458	442133	400258	536752	419633	418985	476512	308893	269228	231820	340227	330823	316849	205282	1.34254	0.692502	-0.650038	1	9.63321e-09	0.000109412	0.000133828	1	1.44884e-06	0.00188422		*	*	2.77337e-09	2.72031e-07	0	1.34254	0.692502	Aminocaproic acid
6-Aminocaproic acid	161900	173106	219436	185720	165114	154839	162989	193458	442133	400258	536752	419633	418985	476512	308893	269228	231820	340227	330823	316849	205282	1.34254	0.692502	-0.650038	1	9.63321e-09	0.000109412	0.000133828	1	1.44884e-06	0.00188422		*	*	2.77337e-09	2.72031e-07	0	1.34254	0.692502	6-Aminocaproic acid
beta-Leucine	161900	173106	219436	185720	165114	154839	162989	193458	442133	400258	536752	419633	418985	476512	308893	269228	231820	340227	330823	316849	205282	1.34254	0.692502	-0.650038	1	9.63321e-09	0.000109412	0.000133828	1	1.44884e-06	0.00188422		*	*	2.77337e-09	2.72031e-07	0	1.34254	0.692502	beta-Leucine
N-Isobutylglycine	161900	173106	219436	185720	165114	154839	162989	193458	442133	400258	536752	419633	418985	476512	308893	269228	231820	340227	330823	316849	205282	1.34254	0.692502	-0.650038	1	9.63321e-09	0.000109412	0.000133828	1	1.44884e-06	0.00188422		*	*	2.77337e-09	2.72031e-07	0	1.34254	0.692502	N-Isobutylglycine
Norleucine	161900	173106	219436	185720	165114	154839	162989	193458	442133	400258	536752	419633	418985	476512	308893	269228	231820	340227	330823	316849	205282	1.34254	0.692502	-0.650038	1	9.63321e-09	0.000109412	0.000133828	1	1.44884e-06	0.00188422		*	*	2.77337e-09	2.72031e-07	0	1.34254	0.692502	Norleucine
2-Amino-4-methylpentanoic acid	161900	173106	219436	185720	165114	154839	162989	193458	442133	400258	536752	419633	418985	476512	308893	269228	231820	340227	330823	316849	205282	1.34254	0.692502	-0.650038	1	9.63321e-09	0.000109412	0.000133828	1	1.44884e-06	0.00188422		*	*	2.77337e-09	2.72031e-07	0	1.34254	0.692502	2-Amino-4-methylpentanoic acid
D-Isoleucine	161900	173106	219436	185720	165114	154839	162989	193458	442133	400258	536752	419633	418985	476512	308893	269228	231820	340227	330823	316849	205282	1.34254	0.692502	-0.650038	1	9.63321e-09	0.000109412	0.000133828	1	1.44884e-06	0.00188422		*	*	2.77337e-09	2.72031e-07	0	1.34254	0.692502	D-Isoleucine
N-Methyl-valine	161900	173106	219436	185720	165114	154839	162989	193458	442133	400258	536752	419633	418985	476512	308893	269228	231820	340227	330823	316849	205282	1.34254	0.692502	-0.650038	1	9.63321e-09	0.000109412	0.000133828	1	1.44884e-06	0.00188422		*	*	2.77337e-09	2.72031e-07	0	1.34254	0.692502	N-Methyl-valine
Alloisoleucine	161900	173106	219436	185720	165114	154839	162989	193458	442133	400258	536752	419633	418985	476512	308893	269228	231820	340227	330823	316849	205282	1.34254	0.692502	-0.650038	1	9.63321e-09	0.000109412	0.000133828	1	1.44884e-06	0.00188422		*	*	2.77337e-09	2.72031e-07	0	1.34254	0.692502	Alloisoleucine
Methyl jasmonate	13770	12753	9718	12117	12348	10231	12462	9969	4991	4191	5768	5921	5408	5882	4890	5770	7824	5460	6537	6404	6311	-1.12258	-0.919385	0.203193	1	5.76565e-07	1.33494e-06	0.105451	1	4.06478e-05	0.000111542		*	*	4.43975e-09	3.70966e-07	0	-1.12258	-0.919385	Methyl jasmonate
(6S,9R)-Vomifoliol	13770	12753	9718	12117	12348	10231	12462	9969	4991	4191	5768	5921	5408	5882	4890	5770	7824	5460	6537	6404	6311	-1.12258	-0.919385	0.203193	1	5.76565e-07	1.33494e-06	0.105451	1	4.06478e-05	0.000111542		*	*	4.43975e-09	3.70966e-07	0	-1.12258	-0.919385	(6S,9R)-Vomifoliol
Hydroxytridecatrienoic acid	13770	12753	9718	12117	12348	10231	12462	9969	4991	4191	5768	5921	5408	5882	4890	5770	7824	5460	6537	6404	6311	-1.12258	-0.919385	0.203193	1	5.76565e-07	1.33494e-06	0.105451	1	4.06478e-05	0.000111542		*	*	4.43975e-09	3.70966e-07	0	-1.12258	-0.919385	Hydroxytridecatrienoic acid
Methyl-7-isojasmonate	13770	12753	9718	12117	12348	10231	12462	9969	4991	4191	5768	5921	5408	5882	4890	5770	7824	5460	6537	6404	6311	-1.12258	-0.919385	0.203193	1	5.76565e-07	1.33494e-06	0.105451	1	4.06478e-05	0.000111542		*	*	4.43975e-09	3.70966e-07	0	-1.12258	-0.919385	Methyl-7-isojasmonate
Glutathionyl-CoA	85894	102365	110103	106153	71304	89847	99649	109320	33497	36017	47072	37210	47533	46802	44726	27397	56118	40755	50696	43040	45429	-1.22738	-1.13719	0.0901899	1	8.43231e-07	8.04766e-07	0.556965	1	4.78963e-05	9.07776e-05		*	*	4.99212e-09	4.02222e-07	0	-1.22738	-1.13719	Glutathionyl-CoA
Phenylalanine	347904	338129	470381	433681	418202	361420	298994	376259	779644	820561	832398	815473	642900	657383	584230	517041	535224	502005	472031	488934	542773	0.993956	0.451042	-0.542913	1	3.64497e-07	9.29275e-05	3.4861e-05	1	3.16271e-05	0.00180728		*	*	5.38563e-09	4.18965e-07	0	0.993956	0.451042	Phenylalanine
N-acetyl-S-(3-hydroxypropyl-1-methyl)-L-cysteine	6366	5113	5577	5423	6854	4664	6804	5001	1438	1184	2409	2730	2452	1559	3222	2511	3709	2455	3240	3104	2867	-1.54501	-0.924976	0.620038	1	9.99542e-07	3.86815e-06	0.00509075	1	4.78963e-05	0.000235853		*	*	1.20951e-08	8.85522e-07	0	-1.54501	-0.924976	N-acetyl-S-(3-hydroxypropyl-1-methyl)-L-cysteine
Deoxyribose 5-phosphate	4514	5504	4663	4196	3622	4435	4927	5517	1759	1726	1891	1738	2624	2284	2370	2295	2675	2315	2754	3311	2464	-1.22147	-0.846875	0.3746	1	1.02277e-06	4.17641e-06	0.0137704	1	4.78963e-05	0.000241589		*	*	1.25606e-08	8.85522e-07	0	-1.22147	-0.846875	Deoxyribose 5-phosphate
Deoxyribose 1-phosphate	4514	5504	4663	4196	3622	4435	4927	5517	1759	1726	1891	1738	2624	2284	2370	2295	2675	2315	2754	3311	2464	-1.22147	-0.846875	0.3746	1	1.02277e-06	4.17641e-06	0.0137704	1	4.78963e-05	0.000241589		*	*	1.25606e-08	8.85522e-07	0	-1.22147	-0.846875	Deoxyribose 1-phosphate
2-Furoylglycine	12603	13628	17603	16518	14790	12624	11971	12258	23161	23753	23766	22582	23480	22227	21337	19861	23082	20701	21402	22055	17474	0.726366	0.574309	-0.152057	1	2.84831e-07	1.44021e-05	0.0123898	1	2.79382e-05	0.000648246		*	*	1.82584e-08	1.2115e-06	0	0.726366	0.574309	2-Furoylglycine
3,5-Dihydroxyanthranilic acid	12603	13628	17603	16518	14790	12624	11971	12258	23161	23753	23766	22582	23480	22227	21337	19861	23082	20701	21402	22055	17474	0.726366	0.574309	-0.152057	1	2.84831e-07	1.44021e-05	0.0123898	1	2.79382e-05	0.000648246		*	*	1.82584e-08	1.2115e-06	0	0.726366	0.574309	3,5-Dihydroxyanthranilic acid
Serine	7763	8345	11009	5342	10630	8312	9304	8918	34564	35945	43305	37436	28211	29378	25952	23847	18295	29409	26370	33236	14930	1.99979	1.49774	-0.502048	1	2.69559e-08	1.11895e-05	0.0103204	1	3.57721e-06	0.000548772		*	*	2.74338e-08	1.76831e-06	0	1.99979	1.49774	Serine
Valine	129139	141254	172221	142345	151692	159343	160423	178196	405389	398673	513913	326809	332314	397546	262244	243393	175460	259663	246162	256757	161763	1.35869	0.571557	-0.787133	1	4.24432e-07	0.000451329	0.000211237	1	3.54636e-05	0.00550377		*	*	3.46627e-08	2.1722e-06	0	1.35869	0.571557	Valine
N-Palmitoyl glutamine	11089	8694	7604	7600	8019	11581	8399	10299	3170	2352	3288	3019	5099	2103	3023	2601	4293	2398	2864	1701	5101	-1.53013	-1.54462	-0.0144868	1	4.05336e-06	1.65036e-06	0.960269	1	0.000136483	0.000120103		*	*	3.89146e-08	2.37274e-06	0	-1.53013	-1.54462	N-Palmitoyl glutamine
Maleimide	17004	18349	24547	22899	18974	16798	15624	16647	32201	32940	31785	29938	32098	30336	29237	27507	29669	27109	28486	29107	23125	0.742658	0.557447	-0.185211	1	9.01616e-07	3.59842e-05	0.00332786	1	4.78963e-05	0.00102308		*	*	4.30355e-08	2.55495e-06	0	0.742658	0.557447	Maleimide
2-Hydroxybutyric acid	12857	18555	15555	19642	6463	8691	16181	23279	75222	44023	85529	52088	62434	55997	53681	50976	55916	70495	76268	77959	59990	2.04539	2.06971	0.0243192	1	3.27561e-06	6.81916e-08	0.887834	1	0.000111966	1.5384e-05		*	*	6.37548e-08	3.68797e-06	0	2.04539	2.06971	2-Hydroxybutyric acid
Citrulline	5015	7085	5993	3801	6527	5721	5263	6027	2750	2852	3207	3275	3228	3648	2635	2502	1994	3059	2076	1930	1730	-0.845712	-1.31968	-0.473967	1	7.61092e-05	1.73387e-06	0.00257834	1	0.00124422	0.000122238		*	*	6.66468e-08	3.75888e-06	0	-0.845712	-1.31968	Citrulline
Imidazolelactic acid	21550	23754	31488	30466	24535	22028	21125	21693	41419	41070	41900	37805	41144	38182	38016	35045	39240	35997	38098	38591	30431	0.711631	0.569956	-0.141675	1	1.65899e-06	2.86863e-05	0.0225947	1	6.93087e-05	0.00102308		*	*	8.88107e-08	4.7704e-06	0	0.711631	0.569956	Imidazolelactic acid
5-Hydroxymethyl-4-methyluracil	21550	23754	31488	30466	24535	22028	21125	21693	41419	41070	41900	37805	41144	38182	38016	35045	39240	35997	38098	38591	30431	0.711631	0.569956	-0.141675	1	1.65899e-06	2.86863e-05	0.0225947	1	6.93087e-05	0.00102308		*	*	8.88107e-08	4.7704e-06	0	0.711631	0.569956	5-Hydroxymethyl-4-methyluracil
D-Glutamic acid	10917	10568	12359	11797	7290	8443	6564	7747	14389	14748	11722	14094	14596	16846	23303	20071	19052	19291	20146	18574	16000	0.605978	1.0428	0.436823	1	0.000624702	7.612e-07	0.000665337	1	0.00497995	9.03825e-05		*	*	1.1029e-07	5.52921e-06	0	0.605978	1.0428	D-Glutamic acid
O-Acetylserine	10917	10568	12359	11797	7290	8443	6564	7747	14389	14748	11722	14094	14596	16846	23303	20071	19052	19291	20146	18574	16000	0.605978	1.0428	0.436823	1	0.000624702	7.612e-07	0.000665337	1	0.00497995	9.03825e-05		*	*	1.1029e-07	5.52921e-06	0	0.605978	1.0428	O-Acetylserine
Isoglutamic acid	10917	10568	12359	11797	7290	8443	6564	7747	14389	14748	11722	14094	14596	16846	23303	20071	19052	19291	20146	18574	16000	0.605978	1.0428	0.436823	1	0.000624702	7.612e-07	0.000665337	1	0.00497995	9.03825e-05		*	*	1.1029e-07	5.52921e-06	0	0.605978	1.0428	Isoglutamic acid
sn-Glycero-3-phosphoserine	7018	6803	7562	8086	7074	6792	6738	7012	4686	4896	4459	5248	5109	5470	5889	4337	5356	5623	4602	4832	4227	-0.519474	-0.518646	0.000827803	1	7.49831e-07	4.65243e-06	0.992596	1	4.57194e-05	0.000244091		*	*	1.20323e-07	5.53975e-06	0	-0.519474	-0.518646	sn-Glycero-3-phosphoserine
Glucosamine 6-phosphate	7018	6803	7562	8086	7074	6792	6738	7012	4686	4896	4459	5248	5109	5470	5889	4337	5356	5623	4602	4832	4227	-0.519474	-0.518646	0.000827803	1	7.49831e-07	4.65243e-06	0.992596	1	4.57194e-05	0.000244091		*	*	1.20323e-07	5.53975e-06	0	-0.519474	-0.518646	Glucosamine 6-phosphate
Glycerol 1-phosphoserine	7018	6803	7562	8086	7074	6792	6738	7012	4686	4896	4459	5248	5109	5470	5889	4337	5356	5623	4602	4832	4227	-0.519474	-0.518646	0.000827803	1	7.49831e-07	4.65243e-06	0.992596	1	4.57194e-05	0.000244091		*	*	1.20323e-07	5.53975e-06	0	-0.519474	-0.518646	Glycerol 1-phosphoserine
Glucosamine 1-phosphate	7018	6803	7562	8086	7074	6792	6738	7012	4686	4896	4459	5248	5109	5470	5889	4337	5356	5623	4602	4832	4227	-0.519474	-0.518646	0.000827803	1	7.49831e-07	4.65243e-06	0.992596	1	4.57194e-05	0.000244091		*	*	1.20323e-07	5.53975e-06	0	-0.519474	-0.518646	Glucosamine 1-phosphate
3'-UMP	4970	5003	4904	3355	5985	3890	3605	3827	6074	6191	5442	6493	6695	6982	7975	7390	7369	8179	7955	8435	7023	0.506956	0.804885	0.297928	1	0.000767885	1.06385e-06	0.000415591	1	0.00597362	0.000109093		*	*	1.46662e-07	6.61739e-06	0	0.506956	0.804885	3'-UMP
Malonyl-CoA	3717	6759	5610	5510	5163	4090	5778	6798	2029	1701	2170	1136	1661	1055	2101	1814	1983	2714	2670	3239	935	-1.73972	-1.29771	0.442005	1	4.50151e-06	2.05331e-05	0.126016	1	0.000149344	0.000842231		*	*	1.52144e-07	6.73011e-06	0	-1.73972	-1.29771	Malonyl-CoA
LPE(20:3)	24444	21657	25726	22712	25022	29315	27522	28490	44326	36017	38556	46797	43358	40903	45049	44495	46293	53827	53447	42421	35287	0.701882	0.839569	0.137687	1	1.06153e-06	1.82457e-06	0.195629	1	4.78963e-05	0.000124734		*	*	2.02305e-07	8.5404e-06	0	0.701882	0.839569	LPE(20:3)
Argininosuccinic acid	2871	4081	3146	2349	4326	2321	1753	1515	11583	8761	9308	9072	7984	6290	5333	6192	6080	6685	5213	4194	4329	1.65993	0.958582	-0.701344	1	2.92201e-06	0.000181707	0.000920493	1	0.000103001	0.00278307		*	*	2.11996e-07	8.5404e-06	0	1.65993	0.958582	Argininosuccinic acid
Asn-Gly-Thr (variant)	2871	4081	3146	2349	4326	2321	1753	1515	11583	8761	9308	9072	7984	6290	5333	6192	6080	6685	5213	4194	4329	1.65993	0.958582	-0.701344	1	2.92201e-06	0.000181707	0.000920493	1	0.000103001	0.00278307		*	*	2.11996e-07	8.5404e-06	0	1.65993	0.958582	Asn-Gly-Thr (variant)
Gln-Gly-Ser (variant)	2871	4081	3146	2349	4326	2321	1753	1515	11583	8761	9308	9072	7984	6290	5333	6192	6080	6685	5213	4194	4329	1.65993	0.958582	-0.701344	1	2.92201e-06	0.000181707	0.000920493	1	0.000103001	0.00278307		*	*	2.11996e-07	8.5404e-06	0	1.65993	0.958582	Gln-Gly-Ser (variant)
Ala-Asn-Ser (variant)	2871	4081	3146	2349	4326	2321	1753	1515	11583	8761	9308	9072	7984	6290	5333	6192	6080	6685	5213	4194	4329	1.65993	0.958582	-0.701344	1	2.92201e-06	0.000181707	0.000920493	1	0.000103001	0.00278307		*	*	2.11996e-07	8.5404e-06	0	1.65993	0.958582	Ala-Asn-Ser (variant)
Threonine	15677	17998	18394	14424	19937	19381	25376	24751	62252	72694	77442	51837	48174	54539	39446	38642	26762	46405	33960	39569	17940	1.6496	0.830989	-0.818612	1	6.80471e-07	0.00113993	0.000932018	1	4.57194e-05	0.0111157		*	*	2.39857e-07	9.49331e-06	0	1.6496	0.830989	Threonine
Glutamine	201784	200651	181958	182189	202378	194635	198769	183757	171978	163336	186109	198220	197190	172274	128856	132995	165051	141978	136235	138232	147214	-0.09047	-0.44969	-0.35922	1	0.0871215	3.26305e-07	0.000198935	1	0.219605	5.25818e-05			*	3.16685e-07	1.2318e-05	0	-0.09047	-0.44969	Glutamine
Pseudouridine	5221	6168	6160	4516	4986	3940	3965	4127	7555	7334	8460	8175	7963	8222	5804	6178	6871	6653	6813	6232	6529	0.702758	0.398591	-0.304166	1	6.66591e-06	0.00109556	3.42878e-05	1	0.000192799	0.010888		*	*	3.33908e-07	1.27677e-05	0	0.702758	0.398591	Pseudouridine
Leucine	814345	743575	1154186	830314	881706	774398	731837	920321	2252912	2027543	2829630	1781204	1790356	2427740	1549118	1156237	1100110	1619666	1628056	1661795	946456	1.35132	0.688635	-0.662683	1	1.52648e-06	0.00066082	0.00174628	1	6.62259e-05	0.0074915		*	*	4.68613e-07	1.76199e-05	0	1.35132	0.688635	Leucine
Alizarin	192912	214628	249860	160596	189846	150379	156632	162259	292432	289873	311708	306263	324408	317457	301030	252702	293767	340227	330787	339610	251341	0.733642	0.706742	-0.0268994	1	3.01999e-06	3.08538e-05	0.737949	1	0.000104817	0.00102308		*	*	5.8654e-07	2.16924e-05	0	0.733642	0.706742	Alizarin
Gln-Ser-Thr (variant)	4967	5272	8242	4464	5971	3966	4390	7398	32580	27821	40870	20103	18826	36379	16653	10671	12563	21032	17333	21048	11170	2.39797	1.49892	-0.899052	1	6.51856e-06	3.3668e-05	0.0040808	1	0.000190985	0.00102308		*	*	8.5443e-07	3.05967e-05	0	2.39797	1.49892	Gln-Ser-Thr (variant)
Asn-Thr-Thr (variant)	4967	5272	8242	4464	5971	3966	4390	7398	32580	27821	40870	20103	18826	36379	16653	10671	12563	21032	17333	21048	11170	2.39797	1.49892	-0.899052	1	6.51856e-06	3.3668e-05	0.0040808	1	0.000190985	0.00102308		*	*	8.5443e-07	3.05967e-05	0	2.39797	1.49892	Asn-Thr-Thr (variant)
Butenoic acid	42902	33364	36015	32866	30721	30405	33834	36762	47927	50902	52320	56754	49177	54180	47476	55823	52687	48043	48878	54707	39420	0.583954	0.518519	-0.0654356	1	1.81458e-06	4.21749e-05	0.393601	1	6.93846e-05	0.00102308		*	*	9.56802e-07	3.1363e-05	0	0.583954	0.518519	Butenoic acid
Oxolan-3-one	42902	33364	36015	32866	30721	30405	33834	36762	47927	50902	52320	56754	49177	54180	47476	55823	52687	48043	48878	54707	39420	0.583954	0.518519	-0.0654356	1	1.81458e-06	4.21749e-05	0.393601	1	6.93846e-05	0.00102308		*	*	9.56802e-07	3.1363e-05	0	0.583954	0.518519	Oxolan-3-one
Crotonic acid	42902	33364	36015	32866	30721	30405	33834	36762	47927	50902	52320	56754	49177	54180	47476	55823	52687	48043	48878	54707	39420	0.583954	0.518519	-0.0654356	1	1.81458e-06	4.21749e-05	0.393601	1	6.93846e-05	0.00102308		*	*	9.56802e-07	3.1363e-05	0	0.583954	0.518519	Crotonic acid
Diacetyl	42902	33364	36015	32866	30721	30405	33834	36762	47927	50902	52320	56754	49177	54180	47476	55823	52687	48043	48878	54707	39420	0.583954	0.518519	-0.0654356	1	1.81458e-06	4.21749e-05	0.393601	1	6.93846e-05	0.00102308		*	*	9.56802e-07	3.1363e-05	0	0.583954	0.518519	Diacetyl
gamma-Butyrolactone	42902	33364	36015	32866	30721	30405	33834	36762	47927	50902	52320	56754	49177	54180	47476	55823	52687	48043	48878	54707	39420	0.583954	0.518519	-0.0654356	1	1.81458e-06	4.21749e-05	0.393601	1	6.93846e-05	0.00102308		*	*	9.56802e-07	3.1363e-05	0	0.583954	0.518519	gamma-Butyrolactone
Alanine	115404	142863	126233	112494	105686	121091	140786	145169	77641	78188	85796	84874	80937	100555	85090	77784	85297	85594	89158	98177	89327	-0.576052	-0.533428	0.0426234	1	6.03705e-05	2.52102e-05	0.544993	1	0.00101639	0.000997792		*	*	9.59241e-07	3.1363e-05	0	-0.576052	-0.533428	Alanine
Creatine	229319	285642	245127	228632	201141	241584	273093	296041	145003	144592	156604	159357	154261	195894	166600	154691	165993	172773	175587	192407	174974	-0.650734	-0.541106	0.109628	1	5.25101e-05	4.05441e-05	0.169209	1	0.000890697	0.00102308		*	*	1.11036e-06	3.57852e-05	0	-0.650734	-0.541106	Creatine
Orotidine	3670	5669	6598	4849	4387	4128	5518	5156	14017	11774	11028	19698	25392	26028	19492	17755	19513	20689	17517	19520	15637	1.84806	1.89535	0.0472941	1	0.000141124	5.43459e-11	0.822769	1	0.00189509	6.13021e-08		*	*	1.2401e-06	3.94037e-05	0	1.84806	1.89535	Orotidine
Inositol cyclic phosphate	13301	11906	17864	17814	15377	14714	13763	12821	12468	10395	9594	4780	5423	9462	5814	1697	4222	7458	6481	6653	4129	-0.758395	-1.4966	-0.738208	1	0.000963866	9.01864e-07	0.0288641	1	0.00734622	9.68859e-05		*	*	1.67523e-06	5.24906e-05	0	-0.758395	-1.4966	Inositol cyclic phosphate
Farnesyl diphosphate	10247	13465	10217	10509	5403	11471	11361	16198	4378	3347	4430	3611	4072	5514	3581	3385	4873	3844	4438	4817	3879	-1.39458	-1.43215	-0.0375718	1	0.000183657	5.25647e-05	0.77789	1	0.00223279	0.00118586		*	*	1.76932e-06	5.39404e-05	0	-1.39458	-1.43215	Farnesyl diphosphate
Asn-Cys-Phe (variant)	10247	13465	10217	10509	5403	11471	11361	16198	4378	3347	4430	3611	4072	5514	3581	3385	4873	3844	4438	4817	3879	-1.39458	-1.43215	-0.0375718	1	0.000183657	5.25647e-05	0.77789	1	0.00223279	0.00118586		*	*	1.76932e-06	5.39404e-05	0	-1.39458	-1.43215	Asn-Cys-Phe (variant)
N-Acetylaspartic acid	201807	220110	228425	231053	255902	173328	156466	182043	128137	124839	132175	130470	146489	123720	123433	123845	151531	123732	122874	118029	113552	-0.654382	-0.718421	-0.0640394	1	0.000188023	4.47381e-05	0.355196	1	0.00223279	0.00107371		*	*	1.91544e-06	5.76164e-05	0	-0.654382	-0.718421	N-Acetylaspartic acid
3-Furoic acid	86011	63796	66082	58364	53130	58225	58859	67035	94279	98494	101539	105265	91772	105493	91025	110262	98197	89447	96863	106168	74883	0.637647	0.575257	-0.06239	1	5.31967e-06	8.93009e-05	0.440475	1	0.000166095	0.00175626		*	*	2.09715e-06	6.22523e-05	0	0.637647	0.575257	3-Furoic acid
5-Amino-2-oxopentanoic acid	22780	24620	26569	25870	27405	18967	18317	20479	14472	14206	15898	14765	17456	14449	14601	13745	17544	14086	14140	13811	12621	-0.604709	-0.68705	-0.0823413	1	0.000221153	4.04093e-05	0.305197	1	0.00248219	0.00102308		*	*	2.48098e-06	6.50824e-05	0	-0.604709	-0.68705	5-Amino-2-oxopentanoic acid
5-Amino-levulinic acid	22780	24620	26569	25870	27405	18967	18317	20479	14472	14206	15898	14765	17456	14449	14601	13745	17544	14086	14140	13811	12621	-0.604709	-0.68705	-0.0823413	1	0.000221153	4.04093e-05	0.305197	1	0.00248219	0.00102308		*	*	2.48098e-06	6.50824e-05	0	-0.604709	-0.68705	5-Amino-levulinic acid
cis-3-Hydroxyproline	22780	24620	26569	25870	27405	18967	18317	20479	14472	14206	15898	14765	17456	14449	14601	13745	17544	14086	14140	13811	12621	-0.604709	-0.68705	-0.0823413	1	0.000221153	4.04093e-05	0.305197	1	0.00248219	0.00102308		*	*	2.48098e-06	6.50824e-05	0	-0.604709	-0.68705	cis-3-Hydroxyproline
cis-4-Hydroxy-D-proline	22780	24620	26569	25870	27405	18967	18317	20479	14472	14206	15898	14765	17456	14449	14601	13745	17544	14086	14140	13811	12621	-0.604709	-0.68705	-0.0823413	1	0.000221153	4.04093e-05	0.305197	1	0.00248219	0.00102308		*	*	2.48098e-06	6.50824e-05	0	-0.604709	-0.68705	cis-4-Hydroxy-D-proline
cis-4-Hydroxyproline	22780	24620	26569	25870	27405	18967	18317	20479	14472	14206	15898	14765	17456	14449	14601	13745	17544	14086	14140	13811	12621	-0.604709	-0.68705	-0.0823413	1	0.000221153	4.04093e-05	0.305197	1	0.00248219	0.00102308		*	*	2.48098e-06	6.50824e-05	0	-0.604709	-0.68705	cis-4-Hydroxyproline
Hydroxyproline	22780	24620	26569	25870	27405	18967	18317	20479	14472	14206	15898	14765	17456	14449	14601	13745	17544	14086	14140	13811	12621	-0.604709	-0.68705	-0.0823413	1	0.000221153	4.04093e-05	0.305197	1	0.00248219	0.00102308		*	*	2.48098e-06	6.50824e-05	0	-0.604709	-0.68705	Hydroxyproline
N-Acetyl-beta-alanine	22780	24620	26569	25870	27405	18967	18317	20479	14472	14206	15898	14765	17456	14449	14601	13745	17544	14086	14140	13811	12621	-0.604709	-0.68705	-0.0823413	1	0.000221153	4.04093e-05	0.305197	1	0.00248219	0.00102308		*	*	2.48098e-06	6.50824e-05	0	-0.604709	-0.68705	N-Acetyl-beta-alanine
Propionylglycine	22780	24620	26569	25870	27405	18967	18317	20479	14472	14206	15898	14765	17456	14449	14601	13745	17544	14086	14140	13811	12621	-0.604709	-0.68705	-0.0823413	1	0.000221153	4.04093e-05	0.305197	1	0.00248219	0.00102308		*	*	2.48098e-06	6.50824e-05	0	-0.604709	-0.68705	Propionylglycine
trans-4-Hydroxyproline	22780	24620	26569	25870	27405	18967	18317	20479	14472	14206	15898	14765	17456	14449	14601	13745	17544	14086	14140	13811	12621	-0.604709	-0.68705	-0.0823413	1	0.000221153	4.04093e-05	0.305197	1	0.00248219	0.00102308		*	*	2.48098e-06	6.50824e-05	0	-0.604709	-0.68705	trans-4-Hydroxyproline
L-Glutamic-gamma-semialdehyde	22780	24620	26569	25870	27405	18967	18317	20479	14472	14206	15898	14765	17456	14449	14601	13745	17544	14086	14140	13811	12621	-0.604709	-0.68705	-0.0823413	1	0.000221153	4.04093e-05	0.305197	1	0.00248219	0.00102308		*	*	2.48098e-06	6.50824e-05	0	-0.604709	-0.68705	L-Glutamic-gamma-semialdehyde
Proline	9066	8628	14255	7748	11541	8549	9634	11661	82271	99104	104455	38759	42212	70333	22388	21700	19061	32683	26663	42851	17178	2.84566	1.36328	-1.48238	1	3.26542e-05	0.000305439	0.00144035	1	0.000651927	0.00420165		*	*	2.51488e-06	6.52135e-05	0	2.84566	1.36328	Proline
Asn-Ser-Tyr (variant)	11632	11234	12279	9526	9985	9386	11001	13108	18054	18371	18659	16290	16306	15174	14677	12116	11189	14518	15006	15801	12417	0.637587	0.311549	-0.326038	1	2.50707e-06	0.00523779	0.00249073	1	9.4266e-05	0.0289619		*	*	2.5888e-06	6.63674e-05	0	0.637587	0.311549	Asn-Ser-Tyr (variant)
alpha-Aspartyl-hydroxyproline	3173	2793	2402	2539	2712	2216	2990	2914	2819	2519	2930	3532	3191	3230	4268	4265	5573	4695	5362	6047	7593	0.160354	0.99086	0.830506	1	0.10234	3.12485e-05	0.000642324	1	0.235686	0.00102308			*	2.64933e-06	6.64098e-05	0	0.160354	0.99086	alpha-Aspartyl-hydroxyproline
5,6-Dihydrouridine	3173	2793	2402	2539	2712	2216	2990	2914	2819	2519	2930	3532	3191	3230	4268	4265	5573	4695	5362	6047	7593	0.160354	0.99086	0.830506	1	0.10234	3.12485e-05	0.000642324	1	0.235686	0.00102308			*	2.64933e-06	6.64098e-05	0	0.160354	0.99086	5,6-Dihydrouridine
D-Ribofuranosylamine 5-phosphate	7581	6394	7498	7308	6835	6278	7606	7311	4481	4481	3322	6365	3434	4109	3769	5822	4989	4256	3739	4571	4303	-0.702007	-0.660511	0.0414955	1	4.62056e-05	2.28563e-06	0.80744	1	0.000814373	0.000147325		*	*	2.78097e-06	6.89437e-05	0	-0.702007	-0.660511	D-Ribofuranosylamine 5-phosphate
C-Glycosyltryptophan	4544	4880	6563	8971	5927	6761	6462	7107	8201	7251	6655	7703	9213	9821	17757	13849	12778	10705	11771	11295	12460	0.346652	1.01583	0.669176	1	0.0295845	1.52292e-05	0.000902319	1	0.0999141	0.000648246			*	2.98669e-06	7.09261e-05	0	0.346652	1.01583	C-Glycosyltryptophan
alpha-C-Mannosyltryptophan	4544	4880	6563	8971	5927	6761	6462	7107	8201	7251	6655	7703	9213	9821	17757	13849	12778	10705	11771	11295	12460	0.346652	1.01583	0.669176	1	0.0295845	1.52292e-05	0.000902319	1	0.0999141	0.000648246			*	2.98669e-06	7.09261e-05	0	0.346652	1.01583	alpha-C-Mannosyltryptophan
Tetrahydropentoxyline	4544	4880	6563	8971	5927	6761	6462	7107	8201	7251	6655	7703	9213	9821	17757	13849	12778	10705	11771	11295	12460	0.346652	1.01583	0.669176	1	0.0295845	1.52292e-05	0.000902319	1	0.0999141	0.000648246			*	2.98669e-06	7.09261e-05	0	0.346652	1.01583	Tetrahydropentoxyline
N-(1-Deoxy-1-fructosyl)tryptophan	4544	4880	6563	8971	5927	6761	6462	7107	8201	7251	6655	7703	9213	9821	17757	13849	12778	10705	11771	11295	12460	0.346652	1.01583	0.669176	1	0.0295845	1.52292e-05	0.000902319	1	0.0999141	0.000648246			*	2.98669e-06	7.09261e-05	0	0.346652	1.01583	N-(1-Deoxy-1-fructosyl)tryptophan
Acetone	207436	160688	163722	146431	131701	145591	140606	163175	225604	245289	237175	260951	220212	254037	224532	267017	234033	224334	219938	258524	181014	0.611697	0.546482	-0.0652159	1	7.26843e-06	0.000109167	0.431788	1	0.000207564	0.00188422		*	*	3.35169e-06	7.73202e-05	0	0.611697	0.546482	Acetone
gamma-Glutamyl-2-aminobutyrate	3423	4829	4721	4641	4723	4522	4505	4450	5274	4975	5506	5726	5293	4538	3744	3800	3835	3433	3953	3605	3451	0.22123	-0.279334	-0.500563	1	0.00809992	0.000844153	3.01836e-06	1	0.0384703	0.00894089		*	*	3.42731e-06	7.73202e-05	0	0.22123	-0.279334	gamma-Glutamyl-2-aminobutyrate
Asp-Val (variant)	3423	4829	4721	4641	4723	4522	4505	4450	5274	4975	5506	5726	5293	4538	3744	3800	3835	3433	3953	3605	3451	0.22123	-0.279334	-0.500563	1	0.00809992	0.000844153	3.01836e-06	1	0.0384703	0.00894089		*	*	3.42731e-06	7.73202e-05	0	0.22123	-0.279334	Asp-Val (variant)
N2-Succinylornithine	3423	4829	4721	4641	4723	4522	4505	4450	5274	4975	5506	5726	5293	4538	3744	3800	3835	3433	3953	3605	3451	0.22123	-0.279334	-0.500563	1	0.00809992	0.000844153	3.01836e-06	1	0.0384703	0.00894089		*	*	3.42731e-06	7.73202e-05	0	0.22123	-0.279334	N2-Succinylornithine
4-(Glutamylamino) butanoate	3423	4829	4721	4641	4723	4522	4505	4450	5274	4975	5506	5726	5293	4538	3744	3800	3835	3433	3953	3605	3451	0.22123	-0.279334	-0.500563	1	0.00809992	0.000844153	3.01836e-06	1	0.0384703	0.00894089		*	*	3.42731e-06	7.73202e-05	0	0.22123	-0.279334	4-(Glutamylamino) butanoate
Tyrosine	169427	224288	245722	158035	209173	148374	158000	250559	541167	475942	601392	372902	318431	558556	328284	275133	320453	416355	376004	429153	335991	1.29043	0.858933	-0.431495	1	2.38897e-05	2.61489e-05	0.0248904	1	0.000523254	0.0010171		*	*	3.63317e-06	8.11529e-05	0	1.29043	0.858933	Tyrosine
UDP-N-acetylglucosamine	141715	137258	170799	174004	151505	155358	148494	158049	182670	195733	196738	197177	198623	184778	167100	162065	171213	178469	171141	172632	158370	0.31677	0.125584	-0.191186	1	2.98524e-05	0.0228202	6.28286e-05	1	0.00061422	0.0735463		*		4.30455e-06	9.10321e-05	0	0.31677	0.125584	UDP-N-acetylglucosamine
Bornane-2,5-dione	4675	3378	3584	3303	3971	3314	4587	3360	2354	1896	2139	2452	1998	1949	2044	2829	3142	2296	2901	2344	2266	-0.823382	-0.566906	0.256476	1	2.67094e-05	0.000417703	0.0494277	1	0.000568456	0.00517769		*	*	4.30949e-06	9.10321e-05	0	-0.823382	-0.566906	Bornane-2,5-dione
Perillic acid	4675	3378	3584	3303	3971	3314	4587	3360	2354	1896	2139	2452	1998	1949	2044	2829	3142	2296	2901	2344	2266	-0.823382	-0.566906	0.256476	1	2.67094e-05	0.000417703	0.0494277	1	0.000568456	0.00517769		*	*	4.30949e-06	9.10321e-05	0	-0.823382	-0.566906	Perillic acid
Decatrienoic acid	4675	3378	3584	3303	3971	3314	4587	3360	2354	1896	2139	2452	1998	1949	2044	2829	3142	2296	2901	2344	2266	-0.823382	-0.566906	0.256476	1	2.67094e-05	0.000417703	0.0494277	1	0.000568456	0.00517769		*	*	4.30949e-06	9.10321e-05	0	-0.823382	-0.566906	Decatrienoic acid
Asn-Glu-Glu (variant)	38124	15290	24226	31040	40720	40985	33364	25065	14041	14070	10173	18679	16607	10136	9575	10109	12623	9422	7434	6815	11074	-1.15663	-1.69907	-0.542443	1	0.000928252	3.72517e-05	0.015161	1	0.00712291	0.00102308		*	*	4.31757e-06	9.10321e-05	0	-1.15663	-1.69907	Asn-Glu-Glu (variant)
Asp-Gln-Glu (variant)	38124	15290	24226	31040	40720	40985	33364	25065	14041	14070	10173	18679	16607	10136	9575	10109	12623	9422	7434	6815	11074	-1.15663	-1.69907	-0.542443	1	0.000928252	3.72517e-05	0.015161	1	0.00712291	0.00102308		*	*	4.31757e-06	9.10321e-05	0	-1.15663	-1.69907	Asp-Gln-Glu (variant)
Hexose 6-phosphate	2736938	1725310	2249074	2461605	2373018	1986265	1805317	1755619	1818903	1525752	1688184	717174	909099	1318832	826840	324390	642604	1110598	988763	958509	664074	-0.684292	-1.43914	-0.754845	1	0.00294515	2.4984e-06	0.019092	1	0.0177844	0.000156566		*	*	4.50134e-06	9.40281e-05	0	-0.684292	-1.43914	Hexose 6-phosphate
Choline sulfate	10631	6143	9870	10020	11475	7218	6368	5244	9494	8025	6531	13512	12827	13356	15606	16446	18169	15934	18018	16211	16084	0.343856	0.991013	0.647157	1	0.143479	1.17482e-06	0.000413761	1	0.297235	0.000111542			*	4.71348e-06	9.6871e-05	0	0.343856	0.991013	Choline sulfate
Arg-Gly-Gly (variant)	68772	75670	65821	56069	52195	60796	75604	79863	31413	33719	29017	38095	41410	45575	58776	50638	64341	53444	55011	58580	67988	-0.871496	-0.19501	0.676486	1	2.93831e-05	0.0742031	5.51292e-05	1	0.000613779	0.162526		*		4.76626e-06	9.6871e-05	0	-0.871496	-0.19501	Arg-Gly-Gly (variant)
Arg-Asn (variant)	68772	75670	65821	56069	52195	60796	75604	79863	31413	33719	29017	38095	41410	45575	58776	50638	64341	53444	55011	58580	67988	-0.871496	-0.19501	0.676486	1	2.93831e-05	0.0742031	5.51292e-05	1	0.000613779	0.162526		*		4.76626e-06	9.6871e-05	0	-0.871496	-0.19501	Arg-Asn (variant)
Arg-Asp-Leu (variant)	4568	5212	4881	4311	5698	3703	7250	4463	767	521	1969	2482	2510	1920	3334	3576	3659	2147	2462	2576	2635	-1.56388	-0.782662	0.781221	1	4.80914e-05	0.000561756	0.0117841	1	0.000821925	0.00660063		*	*	5.55007e-06	0.000108878	0	-1.56388	-0.782662	Arg-Asp-Leu (variant)
Arg-Asp-Ile (variant)	4568	5212	4881	4311	5698	3703	7250	4463	767	521	1969	2482	2510	1920	3334	3576	3659	2147	2462	2576	2635	-1.56388	-0.782662	0.781221	1	4.80914e-05	0.000561756	0.0117841	1	0.000821925	0.00660063		*	*	5.55007e-06	0.000108878	0	-1.56388	-0.782662	Arg-Asp-Ile (variant)
Gln-Gln-Lys (variant)	4568	5212	4881	4311	5698	3703	7250	4463	767	521	1969	2482	2510	1920	3334	3576	3659	2147	2462	2576	2635	-1.56388	-0.782662	0.781221	1	4.80914e-05	0.000561756	0.0117841	1	0.000821925	0.00660063		*	*	5.55007e-06	0.000108878	0	-1.56388	-0.782662	Gln-Gln-Lys (variant)
Arg-Glu-Val (variant)	4568	5212	4881	4311	5698	3703	7250	4463	767	521	1969	2482	2510	1920	3334	3576	3659	2147	2462	2576	2635	-1.56388	-0.782662	0.781221	1	4.80914e-05	0.000561756	0.0117841	1	0.000821925	0.00660063		*	*	5.55007e-06	0.000108878	0	-1.56388	-0.782662	Arg-Glu-Val (variant)
Pentanoyl-CoA	1448	1468	1937	2048	796	1508	1444	2168	630	563	573	236	647	676	592	672	901	768	944	836	746	-1.53159	-1.0387	0.49289	1	0.000133777	0.000374107	0.0159768	1	0.00186297	0.00476828		*	*	6.14607e-06	0.000117505	0	-1.53159	-1.0387	Pentanoyl-CoA
2-Methylbutanoyl-CoA	1448	1468	1937	2048	796	1508	1444	2168	630	563	573	236	647	676	592	672	901	768	944	836	746	-1.53159	-1.0387	0.49289	1	0.000133777	0.000374107	0.0159768	1	0.00186297	0.00476828		*	*	6.14607e-06	0.000117505	0	-1.53159	-1.0387	2-Methylbutanoyl-CoA
Isovaleryl-CoA	1448	1468	1937	2048	796	1508	1444	2168	630	563	573	236	647	676	592	672	901	768	944	836	746	-1.53159	-1.0387	0.49289	1	0.000133777	0.000374107	0.0159768	1	0.00186297	0.00476828		*	*	6.14607e-06	0.000117505	0	-1.53159	-1.0387	Isovaleryl-CoA
Pro-Ser-Ser (variant)	13801	11121	16196	8957	8412	4135	4342	4702	24256	28654	43958	30399	31954	24252	13978	10540	19553	25446	20544	20151	11710	1.77124	0.959243	-0.812002	1	1.73608e-05	0.00589529	0.00332677	1	0.000399654	0.0310742		*	*	6.9911e-06	0.000126936	0	1.77124	0.959243	Pro-Ser-Ser (variant)
Ala-Ala-Glu (variant)	13801	11121	16196	8957	8412	4135	4342	4702	24256	28654	43958	30399	31954	24252	13978	10540	19553	25446	20544	20151	11710	1.77124	0.959243	-0.812002	1	1.73608e-05	0.00589529	0.00332677	1	0.000399654	0.0310742		*	*	6.9911e-06	0.000126936	0	1.77124	0.959243	Ala-Ala-Glu (variant)
Asp-Gly-Val (variant)	13801	11121	16196	8957	8412	4135	4342	4702	24256	28654	43958	30399	31954	24252	13978	10540	19553	25446	20544	20151	11710	1.77124	0.959243	-0.812002	1	1.73608e-05	0.00589529	0.00332677	1	0.000399654	0.0310742		*	*	6.9911e-06	0.000126936	0	1.77124	0.959243	Asp-Gly-Val (variant)
Ophthalmic acid	13801	11121	16196	8957	8412	4135	4342	4702	24256	28654	43958	30399	31954	24252	13978	10540	19553	25446	20544	20151	11710	1.77124	0.959243	-0.812002	1	1.73608e-05	0.00589529	0.00332677	1	0.000399654	0.0310742		*	*	6.9911e-06	0.000126936	0	1.77124	0.959243	Ophthalmic acid
1,6,6-Trimethyl-2,7-dioxabicyclo[3.2.2]nonan-3-one	9913	15408	11046	14308	13367	10458	15263	9485	5663	5847	7436	7886	8201	5587	6162	4906	8735	6788	4894	6596	7461	-0.87381	-0.931195	-0.057385	1	0.000241952	8.23854e-05	0.721079	1	0.00263692	0.00168965		*	*	7.09107e-06	0.000126936	0	-0.87381	-0.931195	1,6,6-Trimethyl-2,7-dioxabicyclo[3.2.2]nonan-3-one
Hydroxydecadienoic acid	9913	15408	11046	14308	13367	10458	15263	9485	5663	5847	7436	7886	8201	5587	6162	4906	8735	6788	4894	6596	7461	-0.87381	-0.931195	-0.057385	1	0.000241952	8.23854e-05	0.721079	1	0.00263692	0.00168965		*	*	7.09107e-06	0.000126936	0	-0.87381	-0.931195	Hydroxydecadienoic acid
5-exo-Hydroxy-1,2-campholide	9913	15408	11046	14308	13367	10458	15263	9485	5663	5847	7436	7886	8201	5587	6162	4906	8735	6788	4894	6596	7461	-0.87381	-0.931195	-0.057385	1	0.000241952	8.23854e-05	0.721079	1	0.00263692	0.00168965		*	*	7.09107e-06	0.000126936	0	-0.87381	-0.931195	5-exo-Hydroxy-1,2-campholide
9-Oxo-2E-decenoic acid	9913	15408	11046	14308	13367	10458	15263	9485	5663	5847	7436	7886	8201	5587	6162	4906	8735	6788	4894	6596	7461	-0.87381	-0.931195	-0.057385	1	0.000241952	8.23854e-05	0.721079	1	0.00263692	0.00168965		*	*	7.09107e-06	0.000126936	0	-0.87381	-0.931195	9-Oxo-2E-decenoic acid
2-Hydroxyacrylic acid	54165	40671	43329	32541	34507	37286	34390	38613	59143	63712	62087	66823	57699	69514	56747	69783	62581	57338	59813	61215	42632	0.679502	0.571003	-0.108499	1	9.78946e-06	0.000297352	0.252581	1	0.000253851	0.0041155		*	*	7.25831e-06	0.000126936	0	0.679502	0.571003	2-Hydroxyacrylic acid
3-Hydroxypropenoate	54165	40671	43329	32541	34507	37286	34390	38613	59143	63712	62087	66823	57699	69514	56747	69783	62581	57338	59813	61215	42632	0.679502	0.571003	-0.108499	1	9.78946e-06	0.000297352	0.252581	1	0.000253851	0.0041155		*	*	7.25831e-06	0.000126936	0	0.679502	0.571003	3-Hydroxypropenoate
Malonic semialdehyde	54165	40671	43329	32541	34507	37286	34390	38613	59143	63712	62087	66823	57699	69514	56747	69783	62581	57338	59813	61215	42632	0.679502	0.571003	-0.108499	1	9.78946e-06	0.000297352	0.252581	1	0.000253851	0.0041155		*	*	7.25831e-06	0.000126936	0	0.679502	0.571003	Malonic semialdehyde
4-Methyl-glutamate	6430	4738	6021	4794	5226	3723	3305	3702	1451	2088	1158	1356	2270	1731	3600	2884	3988	3793	2813	2493	2500	-1.50087	-0.588885	0.91199	1	4.15162e-05	0.00575679	0.000514465	1	0.000774054	0.0306305		*	*	8.28725e-06	0.000133047	0	-1.50087	-0.588885	4-Methyl-glutamate
alpha-Aminoadipic-acid	6430	4738	6021	4794	5226	3723	3305	3702	1451	2088	1158	1356	2270	1731	3600	2884	3988	3793	2813	2493	2500	-1.50087	-0.588885	0.91199	1	4.15162e-05	0.00575679	0.000514465	1	0.000774054	0.0306305		*	*	8.28725e-06	0.000133047	0	-1.50087	-0.588885	alpha-Aminoadipic-acid
3-Amino-2,3-dideoxy-scyllo-inosose	6430	4738	6021	4794	5226	3723	3305	3702	1451	2088	1158	1356	2270	1731	3600	2884	3988	3793	2813	2493	2500	-1.50087	-0.588885	0.91199	1	4.15162e-05	0.00575679	0.000514465	1	0.000774054	0.0306305		*	*	8.28725e-06	0.000133047	0	-1.50087	-0.588885	3-Amino-2,3-dideoxy-scyllo-inosose
O-Acetyl-homoserine	6430	4738	6021	4794	5226	3723	3305	3702	1451	2088	1158	1356	2270	1731	3600	2884	3988	3793	2813	2493	2500	-1.50087	-0.588885	0.91199	1	4.15162e-05	0.00575679	0.000514465	1	0.000774054	0.0306305		*	*	8.28725e-06	0.000133047	0	-1.50087	-0.588885	O-Acetyl-homoserine
Aminoadipic acid	6430	4738	6021	4794	5226	3723	3305	3702	1451	2088	1158	1356	2270	1731	3600	2884	3988	3793	2813	2493	2500	-1.50087	-0.588885	0.91199	1	4.15162e-05	0.00575679	0.000514465	1	0.000774054	0.0306305		*	*	8.28725e-06	0.000133047	0	-1.50087	-0.588885	Aminoadipic acid
Glutamic acid, gamma-methyl ester	6430	4738	6021	4794	5226	3723	3305	3702	1451	2088	1158	1356	2270	1731	3600	2884	3988	3793	2813	2493	2500	-1.50087	-0.588885	0.91199	1	4.15162e-05	0.00575679	0.000514465	1	0.000774054	0.0306305		*	*	8.28725e-06	0.000133047	0	-1.50087	-0.588885	Glutamic acid, gamma-methyl ester
N-Methyl-glutamic acid	6430	4738	6021	4794	5226	3723	3305	3702	1451	2088	1158	1356	2270	1731	3600	2884	3988	3793	2813	2493	2500	-1.50087	-0.588885	0.91199	1	4.15162e-05	0.00575679	0.000514465	1	0.000774054	0.0306305		*	*	8.28725e-06	0.000133047	0	-1.50087	-0.588885	N-Methyl-glutamic acid
PG(40:9)	46960	33416	25107	16866	2372	29366	8221	35363	65852	67306	43654	48585	23427	86110	105913	99884	80471	119411	164863	162452	75085	1.17581	2.22404	1.04823	1	0.00791967	1.93452e-05	0.0048833	1	0.0379337	0.000808199		*	*	8.64706e-06	0.000133047	0	1.17581	2.22404	PG(40:9)
Malic acid	3415884	3537407	3358389	2806787	3106780	2726226	3055410	2709023	3967218	3805787	3897226	4081762	3817185	3810770	3686886	3465829	3658490	3505713	3798686	3573809	3491963	0.334869	0.219562	-0.115307	1	8.56641e-05	0.00186111	0.000772	1	0.00136647	0.012241		*	*	8.65188e-06	0.000133047	0	0.334869	0.219562	Malic acid
D-2-Hydroxyglutaric acid	661740	510169	475075	416667	426090	476821	461330	528649	721717	816656	765812	861746	729951	861778	715935	895771	811264	733823	744574	884331	540820	0.68105	0.621598	-0.0594519	1	5.52179e-06	0.000183443	0.571793	1	0.000166095	0.00278307		*	*	8.76591e-06	0.000133047	0	0.68105	0.621598	D-2-Hydroxyglutaric acid
D-Arabinono-1,4-lactone	661740	510169	475075	416667	426090	476821	461330	528649	721717	816656	765812	861746	729951	861778	715935	895771	811264	733823	744574	884331	540820	0.68105	0.621598	-0.0594519	1	5.52179e-06	0.000183443	0.571793	1	0.000166095	0.00278307		*	*	8.76591e-06	0.000133047	0	0.68105	0.621598	D-Arabinono-1,4-lactone
D-Xylono-1,5-lactone	661740	510169	475075	416667	426090	476821	461330	528649	721717	816656	765812	861746	729951	861778	715935	895771	811264	733823	744574	884331	540820	0.68105	0.621598	-0.0594519	1	5.52179e-06	0.000183443	0.571793	1	0.000166095	0.00278307		*	*	8.76591e-06	0.000133047	0	0.68105	0.621598	D-Xylono-1,5-lactone
2-Hydroxyglutaric acid	661740	510169	475075	416667	426090	476821	461330	528649	721717	816656	765812	861746	729951	861778	715935	895771	811264	733823	744574	884331	540820	0.68105	0.621598	-0.0594519	1	5.52179e-06	0.000183443	0.571793	1	0.000166095	0.00278307		*	*	8.76591e-06	0.000133047	0	0.68105	0.621598	2-Hydroxyglutaric acid
3-Hydroxyglutaric acid	661740	510169	475075	416667	426090	476821	461330	528649	721717	816656	765812	861746	729951	861778	715935	895771	811264	733823	744574	884331	540820	0.68105	0.621598	-0.0594519	1	5.52179e-06	0.000183443	0.571793	1	0.000166095	0.00278307		*	*	8.76591e-06	0.000133047	0	0.68105	0.621598	3-Hydroxyglutaric acid
Ribonolactone	661740	510169	475075	416667	426090	476821	461330	528649	721717	816656	765812	861746	729951	861778	715935	895771	811264	733823	744574	884331	540820	0.68105	0.621598	-0.0594519	1	5.52179e-06	0.000183443	0.571793	1	0.000166095	0.00278307		*	*	8.76591e-06	0.000133047	0	0.68105	0.621598	Ribonolactone
Ala-Met-Thr (variant)	14137	17103	12153	14055	12171	13558	13905	16176	7825	8512	7891	10090	9549	8669	10638	12092	11826	10717	10920	11172	14773	-0.693197	-0.270846	0.422351	1	1.66013e-05	0.0122525	0.00116057	1	0.00039843	0.0496261		*	*	8.78724e-06	0.000133047	0	-0.693197	-0.270846	Ala-Met-Thr (variant)
Cys-Thr-Val (variant)	14137	17103	12153	14055	12171	13558	13905	16176	7825	8512	7891	10090	9549	8669	10638	12092	11826	10717	10920	11172	14773	-0.693197	-0.270846	0.422351	1	1.66013e-05	0.0122525	0.00116057	1	0.00039843	0.0496261		*	*	8.78724e-06	0.000133047	0	-0.693197	-0.270846	Cys-Thr-Val (variant)
Cys-Ile-Ser (variant)	14137	17103	12153	14055	12171	13558	13905	16176	7825	8512	7891	10090	9549	8669	10638	12092	11826	10717	10920	11172	14773	-0.693197	-0.270846	0.422351	1	1.66013e-05	0.0122525	0.00116057	1	0.00039843	0.0496261		*	*	8.78724e-06	0.000133047	0	-0.693197	-0.270846	Cys-Ile-Ser (variant)
Cys-Leu-Ser (variant)	14137	17103	12153	14055	12171	13558	13905	16176	7825	8512	7891	10090	9549	8669	10638	12092	11826	10717	10920	11172	14773	-0.693197	-0.270846	0.422351	1	1.66013e-05	0.0122525	0.00116057	1	0.00039843	0.0496261		*	*	8.78724e-06	0.000133047	0	-0.693197	-0.270846	Cys-Leu-Ser (variant)
Acronycine	14137	17103	12153	14055	12171	13558	13905	16176	7825	8512	7891	10090	9549	8669	10638	12092	11826	10717	10920	11172	14773	-0.693197	-0.270846	0.422351	1	1.66013e-05	0.0122525	0.00116057	1	0.00039843	0.0496261		*	*	8.78724e-06	0.000133047	0	-0.693197	-0.270846	Acronycine
LPS(17:1)	8529	14334	11561	12399	21239	12784	17490	15105	8251	8229	9162	9187	9378	6341	6281	4929	5861	4069	6461	4667	4170	-0.751179	-1.44578	-0.694603	1	0.00447995	5.05165e-05	0.000196663	1	0.0243536	0.00116291		*	*	8.92695e-06	0.000134261	0	-0.751179	-1.44578	LPS(17:1)
PS(33:1)	13468	10893	17249	9788	19330	16011	14314	11872	35087	23894	25919	30078	29446	25277	19897	22413	15040	18268	21010	16452	9280	1.00267	0.308412	-0.694255	1	1.109e-05	0.115169	0.000859969	1	0.000284306	0.226919		*		9.75842e-06	0.000145795	0	1.00267	0.308412	PS(33:1)
17beta-Hydroxy-17-methylestra-4,9,11-trien-3-one	757	717	561	504	857	576	890	403	132	176	216	398	401	136	306	264	352	229	211	241	325	-1.43642	-1.25668	0.179733	1	0.000338456	8.95255e-05	0.545054	1	0.00351191	0.00175626		*	*	1.07334e-05	0.000158264	0	-1.43642	-1.25668	17beta-Hydroxy-17-methylestra-4,9,11-trien-3-one
Boldione	757	717	561	504	857	576	890	403	132	176	216	398	401	136	306	264	352	229	211	241	325	-1.43642	-1.25668	0.179733	1	0.000338456	8.95255e-05	0.545054	1	0.00351191	0.00175626		*	*	1.07334e-05	0.000158264	0	-1.43642	-1.25668	Boldione
3-Hydroxypropenoate	33262	32236	31177	35754	33297	29772	33106	32356	45158	35989	54386	43114	49820	42403	42684	46649	51515	38689	46851	48479	49410	0.468809	0.506043	0.0372337	1	0.000168864	1.62316e-06	0.699706	1	0.00216453	0.000120103		*	*	1.09488e-05	0.000158337	0	0.468809	0.506043	3-Hydroxypropenoate
2-Hydroxyacrylic acid	33262	32236	31177	35754	33297	29772	33106	32356	45158	35989	54386	43114	49820	42403	42684	46649	51515	38689	46851	48479	49410	0.468809	0.506043	0.0372337	1	0.000168864	1.62316e-06	0.699706	1	0.00216453	0.000120103		*	*	1.09488e-05	0.000158337	0	0.468809	0.506043	2-Hydroxyacrylic acid
Malonic semialdehyde	33262	32236	31177	35754	33297	29772	33106	32356	45158	35989	54386	43114	49820	42403	42684	46649	51515	38689	46851	48479	49410	0.468809	0.506043	0.0372337	1	0.000168864	1.62316e-06	0.699706	1	0.00216453	0.000120103		*	*	1.09488e-05	0.000158337	0	0.468809	0.506043	Malonic semialdehyde
Glu-Ser (variant)	10037	9680	10023	9538	10540	10448	8606	9891	13956	15286	16276	13508	13478	16696	27633	16274	15041	15624	22567	26523	22443	0.594563	1.08406	0.489498	1	1.05022e-06	5.04697e-05	0.0206462	1	4.78963e-05	0.00116291		*	*	1.1296e-05	0.00016129	0	0.594563	1.08406	Glu-Ser (variant)
Asp-Thr (variant)	10037	9680	10023	9538	10540	10448	8606	9891	13956	15286	16276	13508	13478	16696	27633	16274	15041	15624	22567	26523	22443	0.594563	1.08406	0.489498	1	1.05022e-06	5.04697e-05	0.0206462	1	4.78963e-05	0.00116291		*	*	1.1296e-05	0.00016129	0	0.594563	1.08406	Asp-Thr (variant)
LPS(22:1)	40504	24177	23036	16070	17360	23412	12459	17867	69793	73308	47867	59408	51311	47226	28626	44576	35460	51996	53012	45829	27830	1.4115	0.908942	-0.502556	1	1.763e-05	0.00181921	0.0163398	1	0.000401751	0.012071		*	*	1.18741e-05	0.000168477	0	1.4115	0.908942	LPS(22:1)
Asn-Asn-Glu (variant)	31607	13670	26387	31257	34456	38651	33318	25928	15326	13400	7152	14960	14985	15865	13750	12827	15867	14673	13197	16260	13964	-1.11111	-1.03396	0.0771524	1	0.000480438	0.000185253	0.587613	1	0.00404428	0.00278307		*	*	1.21846e-05	0.000170736	0	-1.11111	-1.03396	Asn-Asn-Glu (variant)
Asn-Asp-Gln (variant)	31607	13670	26387	31257	34456	38651	33318	25928	15326	13400	7152	14960	14985	15865	13750	12827	15867	14673	13197	16260	13964	-1.11111	-1.03396	0.0771524	1	0.000480438	0.000185253	0.587613	1	0.00404428	0.00278307		*	*	1.21846e-05	0.000170736	0	-1.11111	-1.03396	Asn-Asp-Gln (variant)
Trp-Val (variant)	2512	4069	4055	4169	4821	3591	4876	2327	992	671	1228	2275	2211	2056	1978	825	1786	798	1906	1700	1850	-1.27419	-1.29561	-0.021417	1	0.000407488	8.91903e-05	0.946001	1	0.00365324	0.00175626		*	*	1.58558e-05	0.000220807	0	-1.27419	-1.29561	Trp-Val (variant)
Acrylic acid	104622	109224	103449	87644	93787	82542	95861	84591	120079	115126	116579	123743	115978	121317	113299	104446	111285	108734	117184	113264	107615	0.319319	0.219119	-0.100199	1	0.000126809	0.00196437	0.00363553	1	0.00182181	0.0125898		*	*	1.63226e-05	0.00022183	0	0.319319	0.219119	Acrylic acid
Propenoic acid	104622	109224	103449	87644	93787	82542	95861	84591	120079	115126	116579	123743	115978	121317	113299	104446	111285	108734	117184	113264	107615	0.319319	0.219119	-0.100199	1	0.000126809	0.00196437	0.00363553	1	0.00182181	0.0125898		*	*	1.63226e-05	0.00022183	0	0.319319	0.219119	Propenoic acid
Pyruvaldehyde	104622	109224	103449	87644	93787	82542	95861	84591	120079	115126	116579	123743	115978	121317	113299	104446	111285	108734	117184	113264	107615	0.319319	0.219119	-0.100199	1	0.000126809	0.00196437	0.00363553	1	0.00182181	0.0125898		*	*	1.63226e-05	0.00022183	0	0.319319	0.219119	Pyruvaldehyde
Malondialdehyde	104622	109224	103449	87644	93787	82542	95861	84591	120079	115126	116579	123743	115978	121317	113299	104446	111285	108734	117184	113264	107615	0.319319	0.219119	-0.100199	1	0.000126809	0.00196437	0.00363553	1	0.00182181	0.0125898		*	*	1.63226e-05	0.00022183	0	0.319319	0.219119	Malondialdehyde
Citric acid/Isocitric acid	4136616	4559987	4324659	4700836	4500197	4273725	4302791	4708778	5405365	4418345	6096835	5407545	5795083	5914000	5094543	5310105	5573692	5606435	5688455	5727411	5713146	0.311	0.317365	0.00636478	1	0.000503271	3.61822e-07	0.92285	1	0.00414372	5.4418e-05		*	*	1.84646e-05	0.000249438	0	0.311	0.317365	Citric acid/Isocitric acid
Ala-Glu (variant)	18299	24437	24547	15807	20159	25911	23464	23184	49116	35544	36888	29144	35532	44731	28262	22053	25195	25420	25423	31773	20063	0.808649	0.212053	-0.596596	1	9.97266e-05	0.0900632	0.00156843	1	0.00150995	0.192044		*		2.20156e-05	0.000286147	0	0.808649	0.212053	Ala-Glu (variant)
Glutamylalanine	18299	24437	24547	15807	20159	25911	23464	23184	49116	35544	36888	29144	35532	44731	28262	22053	25195	25420	25423	31773	20063	0.808649	0.212053	-0.596596	1	9.97266e-05	0.0900632	0.00156843	1	0.00150995	0.192044		*		2.20156e-05	0.000286147	0	0.808649	0.212053	Glutamylalanine
Gamma-Glutamylalanine	18299	24437	24547	15807	20159	25911	23464	23184	49116	35544	36888	29144	35532	44731	28262	22053	25195	25420	25423	31773	20063	0.808649	0.212053	-0.596596	1	9.97266e-05	0.0900632	0.00156843	1	0.00150995	0.192044		*		2.20156e-05	0.000286147	0	0.808649	0.212053	Gamma-Glutamylalanine
L-gamma-glutamyl-D-alanine	18299	24437	24547	15807	20159	25911	23464	23184	49116	35544	36888	29144	35532	44731	28262	22053	25195	25420	25423	31773	20063	0.808649	0.212053	-0.596596	1	9.97266e-05	0.0900632	0.00156843	1	0.00150995	0.192044		*		2.20156e-05	0.000286147	0	0.808649	0.212053	L-gamma-glutamyl-D-alanine
Iduronic acid	12322	9639	8772	8859	9610	10496	10875	9414	14675	16239	13250	14987	13639	16321	21798	16170	16753	15756	13495	16828	12657	0.570875	0.696953	0.126078	1	9.02255e-06	0.000102737	0.320012	1	0.00024232	0.00188422		*	*	2.23235e-05	0.000286147	0	0.570875	0.696953	Iduronic acid
Hexuronic acid	12322	9639	8772	8859	9610	10496	10875	9414	14675	16239	13250	14987	13639	16321	21798	16170	16753	15756	13495	16828	12657	0.570875	0.696953	0.126078	1	9.02255e-06	0.000102737	0.320012	1	0.00024232	0.00188422		*	*	2.23235e-05	0.000286147	0	0.570875	0.696953	Hexuronic acid
Glucuronic acid	12322	9639	8772	8859	9610	10496	10875	9414	14675	16239	13250	14987	13639	16321	21798	16170	16753	15756	13495	16828	12657	0.570875	0.696953	0.126078	1	9.02255e-06	0.000102737	0.320012	1	0.00024232	0.00188422		*	*	2.23235e-05	0.000286147	0	0.570875	0.696953	Glucuronic acid
Galacturonic acid	12322	9639	8772	8859	9610	10496	10875	9414	14675	16239	13250	14987	13639	16321	21798	16170	16753	15756	13495	16828	12657	0.570875	0.696953	0.126078	1	9.02255e-06	0.000102737	0.320012	1	0.00024232	0.00188422		*	*	2.23235e-05	0.000286147	0	0.570875	0.696953	Galacturonic acid
2-Dehydro-D-gluconic acid	12322	9639	8772	8859	9610	10496	10875	9414	14675	16239	13250	14987	13639	16321	21798	16170	16753	15756	13495	16828	12657	0.570875	0.696953	0.126078	1	9.02255e-06	0.000102737	0.320012	1	0.00024232	0.00188422		*	*	2.23235e-05	0.000286147	0	0.570875	0.696953	2-Dehydro-D-gluconic acid
CAR(17:2(OH))	2985	1873	4852	2498	2789	2402	2126	3200	8421	7149	10084	6414	6752	11921	6441	3926	3994	6246	6931	7440	3031	1.57391	0.934706	-0.639203	1	2.37948e-05	0.00276947	0.0172395	1	0.000523254	0.0168863		*	*	2.26254e-05	0.000288378	0	1.57391	0.934706	CAR(17:2(OH))
11beta,20-Dihydroxy-3-oxopregn-4-en-21-oic acid	44626	32944	26471	35113	31227	26796	38579	28622	18314	16385	23350	30540	16411	16204	16469	9791	21290	14169	16695	13116	19454	-0.710127	-1.05961	-0.349478	1	0.00199567	2.87684e-05	0.13367	1	0.0129747	0.00102308		*	*	2.34161e-05	0.000296779	0	-0.710127	-1.05961	11beta,20-Dihydroxy-3-oxopregn-4-en-21-oic acid
LPE(22:4)	13677	11913	12146	13316	12408	17583	17105	18883	21010	18331	19079	22062	19184	17697	21913	30339	24714	26144	27719	22896	18183	0.419124	0.747391	0.328267	1	0.00234221	8.05905e-05	0.0160856	1	0.0147598	0.00168965		*	*	2.50648e-05	0.0003159	0	0.419124	0.747391	LPE(22:4)
Inositol 1,4,5-trisphosphate	462	1003	634	639	438	1063	970	1498	1250	1114	1174	1183	1232	2030	1893	1455	2033	1759	2089	2558	2493	0.666301	1.2829	0.616601	1	0.0246786	3.30036e-05	0.00558707	1	0.0863176	0.00102308			*	2.64347e-05	0.000331315	0	0.666301	1.2829	Inositol 1,4,5-trisphosphate
PG(36:5)	35495	19407	11509	7331	6018	33266	12765	29932	134571	154075	81549	67793	68133	157227	121715	134479	74343	144080	179454	151445	53249	2.50582	2.65593	0.150105	1	8.33515e-05	2.51232e-05	0.6272	1	0.00135281	0.000997792		*	*	3.05068e-05	0.00038024	0	2.50582	2.65593	PG(36:5)
AICAR	4746	9065	4883	5789	4288	7208	7319	9524	5522	5498	3966	6862	10967	7180	16100	18529	15748	10457	11592	16862	25832	0.0137182	1.31657	1.30285	1	0.958016	0.000202565	0.00119725	1	0.970966	0.0030065			*	3.29105e-05	0.000407946	0	0.0137182	1.31657	AICAR
2-Hydroxybutyric acid	22424	85293	52595	38291	36728	22918	40842	31062	221306	166641	270926	217642	312623	208353	145792	209229	310426	210817	225210	262531	520152	2.49667	2.70536	0.208688	1	4.96162e-07	0.000159456	0.512717	1	3.99765e-05	0.00264509		*	*	3.32484e-05	0.000409882	0	2.49667	2.70536	2-Hydroxybutyric acid
5-Hydroxyisouric acid	56606	39256	44430	64342	56998	40950	28283	22732	90127	71521	87368	98426	76132	54947	82489	84398	96128	73620	83813	67931	93335	0.851514	0.910849	0.0593354	1	0.000861463	4.76759e-05	0.647865	1	0.00665569	0.00113218		*	*	3.5902e-05	0.000439811	0	0.851514	0.910849	5-Hydroxyisouric acid
Erythrose 4-phosphate	101002	53223	83422	94394	97266	73036	67284	57370	65602	56541	62265	43403	44114	51217	36015	26007	36735	49299	39832	33793	36268	-0.541253	-1.08873	-0.547475	1	0.0116961	8.61816e-05	0.00303942	1	0.0470347	0.00175158		*	*	3.6066e-05	0.000439811	0	-0.541253	-1.08873	Erythrose 4-phosphate
3-Furoic acid	530736	541193	555370	610236	563750	384106	410448	559345	741222	548741	847863	681903	828151	729976	709337	752581	737513	693796	764608	756557	719945	0.49035	0.497911	0.00756107	1	0.00121448	1.2634e-05	0.929104	1	0.00898317	0.000606434		*	*	3.91538e-05	0.000474898	0	0.49035	0.497911	3-Furoic acid
CMP	170672	268264	249132	205733	153139	154845	199700	230890	275068	349316	321400	268813	345455	338269	257046	231241	213365	193915	226095	203615	167694	0.632789	0.0638587	-0.56893	1	0.000233303	0.639295	0.000124878	1	0.00259941	0.761885		*		4.19156e-05	0.000505676	0	0.632789	0.0638587	CMP
4-Hydroxy-2-butenoic acid gamma-lactone	20302	8901	16045	13668	12837	18259	15578	21416	28952	25108	31882	27183	22491	33324	22333	26671	24646	21419	23473	25755	17125	0.826652	0.538586	-0.288066	1	0.000128399	0.00253222	0.0283158	1	0.00182181	0.0156084		*	*	4.71077e-05	0.000562301	0	0.826652	0.538586	4-Hydroxy-2-butenoic acid gamma-lactone
4-Hydroxybut-2-ynal	20302	8901	16045	13668	12837	18259	15578	21416	28952	25108	31882	27183	22491	33324	22333	26671	24646	21419	23473	25755	17125	0.826652	0.538586	-0.288066	1	0.000128399	0.00253222	0.0283158	1	0.00182181	0.0156084		*	*	4.71077e-05	0.000562301	0	0.826652	0.538586	4-Hydroxybut-2-ynal
PI-Cer(d38:2(OH))	122859	142873	170926	111133	242815	187018	187624	133519	306886	275308	256186	280943	261698	252993	196336	200272	191541	202470	247270	223204	144645	0.746315	0.30683	-0.439485	1	9.60793e-05	0.0745471	0.000569513	1	0.00149486	0.163121		*		5.41347e-05	0.000642778	0	0.746315	0.30683	PI-Cer(d38:2(OH))
Asp-Thr (variant)	3959	1903	1686	3487	4329	3196	2273	1753	6860	7145	7605	4866	6448	3666	6849	6078	5946	6411	6943	3648	6493	1.11106	1.10019	-0.0108668	1	0.000440423	6.62708e-05	0.951278	1	0.00379235	0.00143757		*	*	5.826e-05	0.000684556	0	1.11106	1.10019	Asp-Thr (variant)
Glu-Ser (variant)	3959	1903	1686	3487	4329	3196	2273	1753	6860	7145	7605	4866	6448	3666	6849	6078	5946	6411	6943	3648	6493	1.11106	1.10019	-0.0108668	1	0.000440423	6.62708e-05	0.951278	1	0.00379235	0.00143757		*	*	5.826e-05	0.000684556	0	1.11106	1.10019	Glu-Ser (variant)
Asp-Pro (variant)	67791	66680	78182	80143	83743	70660	68759	64912	54555	52576	51103	59239	60281	56573	63293	58245	69646	60208	67368	65030	60615	-0.381918	-0.193695	0.188223	1	0.000182127	0.0103151	0.00441339	1	0.00223279	0.0444257		*	*	6.3678e-05	0.000744339	0	-0.381918	-0.193695	Asp-Pro (variant)
Isocitric acid	708767	472251	471730	485564	386758	427152	413840	583220	763979	781149	731624	813039	687398	784049	696140	869131	767684	683789	721202	813719	523596	0.622873	0.554537	-0.0683359	1	8.72217e-05	0.00114803	0.483283	1	0.00136647	0.0111157		*	*	6.67418e-05	0.000772152	0	0.622873	0.554537	Isocitric acid
Glucarate 1,4-lactone	708767	472251	471730	485564	386758	427152	413840	583220	763979	781149	731624	813039	687398	784049	696140	869131	767684	683789	721202	813719	523596	0.622873	0.554537	-0.0683359	1	8.72217e-05	0.00114803	0.483283	1	0.00136647	0.0111157		*	*	6.67418e-05	0.000772152	0	0.622873	0.554537	Glucarate 1,4-lactone
LPE(18:2(9Z,12Z))	51989	21441	27262	19139	20915	23715	8125	21503	82436	87019	49203	78542	53800	64987	42539	75365	38700	62253	58708	46322	30172	1.51486	1.05992	-0.454941	1	6.2746e-05	0.00304038	0.0542108	1	0.00104856	0.0181939		*	*	6.86345e-05	0.000789998	0	1.51486	1.05992	LPE(18:2(9Z,12Z))
GMP	156040	345597	315869	270658	188968	323200	291563	421832	430168	563749	748474	412985	630541	530858	326395	325674	335052	311414	365458	383135	268887	0.9346	0.194071	-0.740529	1	0.000528695	0.253591	0.000951908	1	0.00433722	0.395132		*		7.08361e-05	0.000811199	0	0.9346	0.194071	GMP
Pyriminobac-methyl	46296	34021	36483	33754	41005	38982	37093	39577	24844	27003	27258	31497	28506	33106	30202	27386	35652	28946	28404	31648	30330	-0.41999	-0.33866	0.0813296	1	0.000393916	0.000709292	0.321737	1	0.00365324	0.0079216		*	*	7.24927e-05	0.000825977	0	-0.41999	-0.33866	Pyriminobac-methyl
Phosphoserine	699	958	974	789	1039	1026	1174	750	96146	191178	300236	101978	84223	99876	15676	9121	4592	74281	25441	62248	2050	7.29665	4.89888	-2.39777	1	0.00037993	0.0212753	0.00530502	1	0.00365324	0.070171		*		7.31361e-05	0.00082912	0	7.29665	4.89888	Phosphoserine
3-Hydroxypalmitoyl-CoA	685	1194	608	507	512	645	772	1182	1061	381	616	970	1558	927	1836	2112	1673	1142	1535	1646	2023	0.267884	1.16364	0.89576	1	0.406247	3.77697e-05	0.00239555	1	0.607754	0.00102308			*	7.67765e-05	0.000857696	0	0.267884	1.16364	3-Hydroxypalmitoyl-CoA
2-Hydroxypalmitoyl-CoA	685	1194	608	507	512	645	772	1182	1061	381	616	970	1558	927	1836	2112	1673	1142	1535	1646	2023	0.267884	1.16364	0.89576	1	0.406247	3.77697e-05	0.00239555	1	0.607754	0.00102308			*	7.67765e-05	0.000857696	0	0.267884	1.16364	2-Hydroxypalmitoyl-CoA
PS(35:3)	16292	11814	13764	13935	20182	20026	19141	17283	50466	47928	31636	29007	33762	43852	21942	41929	13818	23050	23905	20748	15387	1.25249	0.472418	-0.780074	1	2.29924e-05	0.085683	0.00797177	1	0.000513573	0.184096		*		7.70949e-05	0.000857696	0	1.25249	0.472418	PS(35:3)
PC(19:1)	8608	8473	7942	7832	9444	10176	11657	9752	11309	9609	10866	12933	11093	11921	16203	18727	14513	15201	16180	12839	10103	0.289592	0.682645	0.393053	1	0.00886173	0.000186278	0.0135843	1	0.0402255	0.00278307		*	*	7.71774e-05	0.000857696	0	0.289592	0.682645	PC(19:1)
PI-Cer(d36:4)	7644	3762	5392	3507	4504	3261	5344	3082	12570	11246	8926	12087	13025	6102	10798	5064	11300	10433	9676	9085	7807	1.22438	1.00665	-0.217731	1	0.000152051	0.000331949	0.286566	1	0.00201781	0.00453865		*	*	8.49015e-05	0.00093891	0	1.22438	1.00665	PI-Cer(d36:4)
Gln-Phe (variant)	1024	1038	1299	1326	1389	1511	1144	1216	1563	1710	1715	1303	1997	1825	3783	1938	2433	2644	3842	2292	5025	0.438915	1.33499	0.896077	1	0.001524	0.000351145	0.0096085	1	0.0108802	0.00462686		*	*	9.13313e-05	0.000987116	0	0.438915	1.33499	Gln-Phe (variant)
Ala-Gly-Phe (variant)	1024	1038	1299	1326	1389	1511	1144	1216	1563	1710	1715	1303	1997	1825	3783	1938	2433	2644	3842	2292	5025	0.438915	1.33499	0.896077	1	0.001524	0.000351145	0.0096085	1	0.0108802	0.00462686		*	*	9.13313e-05	0.000987116	0	0.438915	1.33499	Ala-Gly-Phe (variant)
Hydroxyhexadecenoic acid	45700	79094	68303	73291	90261	74933	95079	74257	42253	41136	52699	63660	52679	50557	41958	24117	54946	35536	41870	41706	51248	-0.572889	-0.851616	-0.278727	1	0.00348608	0.000241064	0.11457	1	0.0200627	0.00342038		*	*	9.30977e-05	0.000987116	0	-0.572889	-0.851616	Hydroxyhexadecenoic acid
7-Keto palmitic acid	45700	79094	68303	73291	90261	74933	95079	74257	42253	41136	52699	63660	52679	50557	41958	24117	54946	35536	41870	41706	51248	-0.572889	-0.851616	-0.278727	1	0.00348608	0.000241064	0.11457	1	0.0200627	0.00342038		*	*	9.30977e-05	0.000987116	0	-0.572889	-0.851616	7-Keto palmitic acid
2-Hydroxyhexadecenoic acid	45700	79094	68303	73291	90261	74933	95079	74257	42253	41136	52699	63660	52679	50557	41958	24117	54946	35536	41870	41706	51248	-0.572889	-0.851616	-0.278727	1	0.00348608	0.000241064	0.11457	1	0.0200627	0.00342038		*	*	9.30977e-05	0.000987116	0	-0.572889	-0.851616	2-Hydroxyhexadecenoic acid
3-Ketopalmitic acid	45700	79094	68303	73291	90261	74933	95079	74257	42253	41136	52699	63660	52679	50557	41958	24117	54946	35536	41870	41706	51248	-0.572889	-0.851616	-0.278727	1	0.00348608	0.000241064	0.11457	1	0.0200627	0.00342038		*	*	9.30977e-05	0.000987116	0	-0.572889	-0.851616	3-Ketopalmitic acid
Ambrettolic acid	45700	79094	68303	73291	90261	74933	95079	74257	42253	41136	52699	63660	52679	50557	41958	24117	54946	35536	41870	41706	51248	-0.572889	-0.851616	-0.278727	1	0.00348608	0.000241064	0.11457	1	0.0200627	0.00342038		*	*	9.30977e-05	0.000987116	0	-0.572889	-0.851616	Ambrettolic acid
Ala-Ala-Asp (variant)	14752	19267	18930	13683	15851	16422	17536	19389	28380	33813	32878	26289	30180	36577	25242	22743	33856	27266	28547	43508	20017	0.884866	0.759323	-0.125543	1	1.05738e-06	0.00130157	0.474403	1	4.78963e-05	0.0114701		*	*	9.45111e-05	0.000987116	0	0.884866	0.759323	Ala-Ala-Asp (variant)
gamma-Glutamylglutamine	14752	19267	18930	13683	15851	16422	17536	19389	28380	33813	32878	26289	30180	36577	25242	22743	33856	27266	28547	43508	20017	0.884866	0.759323	-0.125543	1	1.05738e-06	0.00130157	0.474403	1	4.78963e-05	0.0114701		*	*	9.45111e-05	0.000987116	0	0.884866	0.759323	gamma-Glutamylglutamine
N(2)-Succinyl-citrulline	14752	19267	18930	13683	15851	16422	17536	19389	28380	33813	32878	26289	30180	36577	25242	22743	33856	27266	28547	43508	20017	0.884866	0.759323	-0.125543	1	1.05738e-06	0.00130157	0.474403	1	4.78963e-05	0.0114701		*	*	9.45111e-05	0.000987116	0	0.884866	0.759323	N(2)-Succinyl-citrulline
Norophthalmic acid	14752	19267	18930	13683	15851	16422	17536	19389	28380	33813	32878	26289	30180	36577	25242	22743	33856	27266	28547	43508	20017	0.884866	0.759323	-0.125543	1	1.05738e-06	0.00130157	0.474403	1	4.78963e-05	0.0114701		*	*	9.45111e-05	0.000987116	0	0.884866	0.759323	Norophthalmic acid
Glu-Ala-Gly (variant)	14752	19267	18930	13683	15851	16422	17536	19389	28380	33813	32878	26289	30180	36577	25242	22743	33856	27266	28547	43508	20017	0.884866	0.759323	-0.125543	1	1.05738e-06	0.00130157	0.474403	1	4.78963e-05	0.0114701		*	*	9.45111e-05	0.000987116	0	0.884866	0.759323	Glu-Ala-Gly (variant)
Rishitin	44319	39668	37979	33293	30044	39500	37259	38920	51896	48056	44924	47684	42732	46591	43093	48365	43631	46127	44242	45241	44568	0.320457	0.259542	-0.0609147	1	0.000742812	0.000994404	0.185332	1	0.00579856	0.010151		*	*	9.72798e-05	0.000997561	0	0.320457	0.259542	Rishitin
Kobusone	44319	39668	37979	33293	30044	39500	37259	38920	51896	48056	44924	47684	42732	46591	43093	48365	43631	46127	44242	45241	44568	0.320457	0.259542	-0.0609147	1	0.000742812	0.000994404	0.185332	1	0.00579856	0.010151		*	*	9.72798e-05	0.000997561	0	0.320457	0.259542	Kobusone
Tetradecatrienoic acid	44319	39668	37979	33293	30044	39500	37259	38920	51896	48056	44924	47684	42732	46591	43093	48365	43631	46127	44242	45241	44568	0.320457	0.259542	-0.0609147	1	0.000742812	0.000994404	0.185332	1	0.00579856	0.010151		*	*	9.72798e-05	0.000997561	0	0.320457	0.259542	Tetradecatrienoic acid
7E,9E,11-Dodecatrienyl acetate	44319	39668	37979	33293	30044	39500	37259	38920	51896	48056	44924	47684	42732	46591	43093	48365	43631	46127	44242	45241	44568	0.320457	0.259542	-0.0609147	1	0.000742812	0.000994404	0.185332	1	0.00579856	0.010151		*	*	9.72798e-05	0.000997561	0	0.320457	0.259542	7E,9E,11-Dodecatrienyl acetate
Aspartic acid	1466538	1793922	1877037	1186969	1268160	1214106	1607414	1355851	2245455	2020833	2248831	2313488	2429215	2133299	1906847	1704965	1798119	2269418	2325414	2127180	1469097	0.6012	0.401248	-0.199952	1	3.63185e-05	0.0074707	0.0625463	1	0.000718725	0.0379592		*	*	0.000105578	0.00107775	0	0.6012	0.401248	Aspartic acid
Pelargonidin 3-O-(6-O-malonyl-beta-D-glucoside)	4335	5366	4467	5456	5717	5962	5996	6195	3159	2728	2239	4163	3008	3556	3698	5130	4832	3663	3549	4077	5841	-0.790985	-0.305709	0.485275	1	4.53106e-05	0.024321	0.015638	1	0.000805026	0.0771209		*		0.000108597	0.00110358	0	-0.790985	-0.305709	Pelargonidin 3-O-(6-O-malonyl-beta-D-glucoside)
CAR(DC4:0)	23558	16526	17040	15418	30882	16221	26229	15993	4367	3839	10869	9173	10870	6502	10473	17978	9803	6801	6862	6297	6739	-1.41203	-1.1247	0.287337	1	0.000474616	0.00125102	0.438407	1	0.00402531	0.0114701		*	*	0.000113692	0.00114178	0	-1.41203	-1.1247	CAR(DC4:0)
CAR(DC3:0(2Me))	23558	16526	17040	15418	30882	16221	26229	15993	4367	3839	10869	9173	10870	6502	10473	17978	9803	6801	6862	6297	6739	-1.41203	-1.1247	0.287337	1	0.000474616	0.00125102	0.438407	1	0.00402531	0.0114701		*	*	0.000113692	0.00114178	0	-1.41203	-1.1247	CAR(DC3:0(2Me))
3-Sulfino-alanine	17951	37518	32535	37506	40760	31577	45205	43383	12201	14549	14035	23892	16484	18313	32071	17994	24325	12186	18764	22782	18491	-1.11078	-0.77355	0.337229	1	0.000312462	0.00238478	0.174282	1	0.00327867	0.0150281		*	*	0.000113874	0.00114178	0	-1.11078	-0.77355	3-Sulfino-alanine
Ala-Tyr (variant)	1121	2181	1012	1000	717	3176	2531	2970	3095	1414	3806	1431	2768	3574	8859	4163	3482	4095	9077	10017	8187	0.544421	1.89547	1.35105	1	0.148158	0.000378884	0.00566674	1	0.301672	0.0047752			*	0.000115451	0.00114597	0	0.544421	1.89547	Ala-Tyr (variant)
Ser-Phe (variant)	1121	2181	1012	1000	717	3176	2531	2970	3095	1414	3806	1431	2768	3574	8859	4163	3482	4095	9077	10017	8187	0.544421	1.89547	1.35105	1	0.148158	0.000378884	0.00566674	1	0.301672	0.0047752			*	0.000115451	0.00114597	0	0.544421	1.89547	Ser-Phe (variant)
Pseudouridine	1007726	334834	612245	885827	1209440	1145695	831072	630969	445384	416398	300562	580742	379705	240462	307570	359640	331777	329889	249403	206921	313607	-1.07924	-1.47283	-0.393597	1	0.00520137	0.000428654	0.0845378	1	0.0276101	0.00525567		*	*	0.000115816	0.00114597	0	-1.07924	-1.47283	Pseudouridine
PS(O-20:0)	19900	23618	26960	20843	28125	28297	30159	27957	40033	27290	32575	41193	38850	31652	37316	33974	38109	40638	48704	40723	33848	0.454673	0.601537	0.146864	1	0.0024108	6.21163e-05	0.226937	1	0.0150776	0.00137387		*	*	0.000120145	0.00116664	0	0.454673	0.601537	PS(O-20:0)
LPS(20:0)	19900	23618	26960	20843	28125	28297	30159	27957	40033	27290	32575	41193	38850	31652	37316	33974	38109	40638	48704	40723	33848	0.454673	0.601537	0.146864	1	0.0024108	6.21163e-05	0.226937	1	0.0150776	0.00137387		*	*	0.000120145	0.00116664	0	0.454673	0.601537	LPS(20:0)
Hydroxyacetone	71081	65615	57847	53702	54041	52230	56987	61241	43758	37908	32553	39295	44066	36373	51610	38447	49934	33579	32973	55938	47649	-0.599803	-0.415541	0.184262	1	3.04932e-05	0.00308243	0.225207	1	0.00061422	0.0182999		*	*	0.000120491	0.00116664	0	-0.599803	-0.415541	Hydroxyacetone
Lactaldehyde	71081	65615	57847	53702	54041	52230	56987	61241	43758	37908	32553	39295	44066	36373	51610	38447	49934	33579	32973	55938	47649	-0.599803	-0.415541	0.184262	1	3.04932e-05	0.00308243	0.225207	1	0.00061422	0.0182999		*	*	0.000120491	0.00116664	0	-0.599803	-0.415541	Lactaldehyde
Propionic acid	71081	65615	57847	53702	54041	52230	56987	61241	43758	37908	32553	39295	44066	36373	51610	38447	49934	33579	32973	55938	47649	-0.599803	-0.415541	0.184262	1	3.04932e-05	0.00308243	0.225207	1	0.00061422	0.0182999		*	*	0.000120491	0.00116664	0	-0.599803	-0.415541	Propionic acid
Diacetyl	34165	34741	32618	34261	33966	32159	36863	36228	46934	34984	45368	40279	42588	48388	37842	40760	45276	41293	42882	47285	40449	0.325994	0.297767	-0.0282269	1	0.000491416	3.27941e-05	0.719635	1	0.00406093	0.00102308		*	*	0.000132049	0.00125169	0	0.325994	0.297767	Diacetyl
Butenoic acid	34165	34741	32618	34261	33966	32159	36863	36228	46934	34984	45368	40279	42588	48388	37842	40760	45276	41293	42882	47285	40449	0.325994	0.297767	-0.0282269	1	0.000491416	3.27941e-05	0.719635	1	0.00406093	0.00102308		*	*	0.000132049	0.00125169	0	0.325994	0.297767	Butenoic acid
Crotonic acid	34165	34741	32618	34261	33966	32159	36863	36228	46934	34984	45368	40279	42588	48388	37842	40760	45276	41293	42882	47285	40449	0.325994	0.297767	-0.0282269	1	0.000491416	3.27941e-05	0.719635	1	0.00406093	0.00102308		*	*	0.000132049	0.00125169	0	0.325994	0.297767	Crotonic acid
gamma-Butyrolactone	34165	34741	32618	34261	33966	32159	36863	36228	46934	34984	45368	40279	42588	48388	37842	40760	45276	41293	42882	47285	40449	0.325994	0.297767	-0.0282269	1	0.000491416	3.27941e-05	0.719635	1	0.00406093	0.00102308		*	*	0.000132049	0.00125169	0	0.325994	0.297767	gamma-Butyrolactone
Oxolan-3-one	34165	34741	32618	34261	33966	32159	36863	36228	46934	34984	45368	40279	42588	48388	37842	40760	45276	41293	42882	47285	40449	0.325994	0.297767	-0.0282269	1	0.000491416	3.27941e-05	0.719635	1	0.00406093	0.00102308		*	*	0.000132049	0.00125169	0	0.325994	0.297767	Oxolan-3-one
gamma-Glutamyl-beta-cyanoalanine	8032	8869	9753	8133	10660	7278	6250	7222	11764	11400	12178	12614	11371	11301	9029	8544	10549	10752	9428	9860	12246	0.508512	0.281619	-0.226893	1	0.000111746	0.0243396	0.00969604	1	0.00166954	0.0771209		*		0.000140891	0.00132437	0	0.508512	0.281619	gamma-Glutamyl-beta-cyanoalanine
Cytarabine	8032	8869	9753	8133	10660	7278	6250	7222	11764	11400	12178	12614	11371	11301	9029	8544	10549	10752	9428	9860	12246	0.508512	0.281619	-0.226893	1	0.000111746	0.0243396	0.00969604	1	0.00166954	0.0771209		*		0.000140891	0.00132437	0	0.508512	0.281619	Cytarabine
Hexose 6-phosphate	1578771	723888	1291402	1325459	1465093	1125828	1000678	746930	1033810	894125	984615	479580	599018	699561	458595	197043	422394	703803	564274	447209	420255	-0.565865	-1.33388	-0.76802	1	0.0293849	0.000144507	0.0105643	1	0.0998379	0.00246975			*	0.000141876	0.0013281	0	-0.565865	-1.33388	Hexose 6-phosphate
SAICAR	5580	5135	2977	2680	3055	2308	2904	3071	3874	3274	2447	3896	7495	4399	13773	12479	13435	7771	9483	12832	28361	0.288607	2.01699	1.72838	1	0.345563	0.000720506	0.00533813	1	0.557248	0.00798107			*	0.000148213	0.00138169	0	0.288607	2.01699	SAICAR
XMP	1296	2322	1359	981	644	782	1941	968	2868	1961	2615	2762	2589	2281	2578	1768	2127	2979	2856	2810	2026	0.965628	0.928685	-0.0369424	1	0.000617665	0.00102832	0.788755	1	0.00497662	0.0104055		*	*	0.000155024	0.00143924	0	0.965628	0.928685	XMP
Cytidine 5'-diphosphocholine	31486	32384	33237	36983	28894	33609	31280	30345	30489	28841	23648	25774	24591	28436	27167	23511	26868	25495	29778	25290	24454	-0.259528	-0.30755	-0.0480224	1	0.00225142	0.000153936	0.517197	1	0.0142674	0.00257245		*	*	0.000167173	0.00154567	0	-0.259528	-0.30755	Cytidine 5'-diphosphocholine
Glucaric acid	8137	8722	8600	6852	5934	6903	7433	11307	9959	10821	10630	12406	10602	12802	10770	10474	11642	10682	11361	12463	9813	0.488383	0.465794	-0.0225887	1	0.00147194	0.000748737	0.759233	1	0.0106092	0.00816015		*	*	0.000170682	0.00156528	0	0.488383	0.465794	Glucaric acid
Galactaric acid	8137	8722	8600	6852	5934	6903	7433	11307	9959	10821	10630	12406	10602	12802	10770	10474	11642	10682	11361	12463	9813	0.488383	0.465794	-0.0225887	1	0.00147194	0.000748737	0.759233	1	0.0106092	0.00816015		*	*	0.000170682	0.00156528	0	0.488383	0.465794	Galactaric acid
LPS(17:0)	2018	10781	11038	9235	18071	14464	17222	13536	2547	2714	5217	8064	6294	3764	4120	688	3612	1588	4265	2691	3375	-1.33746	-2.05162	-0.714159	1	0.00689679	0.000512701	0.0847327	1	0.0335327	0.00615241		*	*	0.000171841	0.00156952	0	-1.33746	-2.05162	LPS(17:0)
Glucarate 1,4-lactone	15333	18360	19902	14929	13375	25454	21700	33180	34297	36672	42287	36838	28633	45743	27396	48982	33928	33137	33374	41969	30273	0.883493	0.811065	-0.0724275	1	0.000302863	0.000946589	0.638172	1	0.00319279	0.0098866		*	*	0.000179302	0.00162452	0	0.883493	0.811065	Glucarate 1,4-lactone
Isocitric acid	15333	18360	19902	14929	13375	25454	21700	33180	34297	36672	42287	36838	28633	45743	27396	48982	33928	33137	33374	41969	30273	0.883493	0.811065	-0.0724275	1	0.000302863	0.000946589	0.638172	1	0.00319279	0.0098866		*	*	0.000179302	0.00162452	0	0.883493	0.811065	Isocitric acid
PG(36:5)	54012	38827	17086	11752	11337	40875	22882	65465	212513	269029	131672	98756	74118	190661	158481	209590	88033	166075	142709	135275	69009	2.31216	2.07853	-0.233628	1	0.000442433	6.89293e-05	0.489023	1	0.00379517	0.001481		*	*	0.000195031	0.00175996	0	2.31216	2.07853	PG(36:5)
Oxolan-3-one	2102	3672	2649	3037	2684	3488	2486	1903	5939	9149	7881	4680	6565	5559	3871	1854	4690	6580	6910	4966	4882	1.26795	0.808781	-0.459166	1	4.53184e-05	0.00656197	0.0772461	1	0.000805026	0.0339537		*	*	0.000202415	0.00179078	0	1.26795	0.808781	Oxolan-3-one
gamma-Butyrolactone	2102	3672	2649	3037	2684	3488	2486	1903	5939	9149	7881	4680	6565	5559	3871	1854	4690	6580	6910	4966	4882	1.26795	0.808781	-0.459166	1	4.53184e-05	0.00656197	0.0772461	1	0.000805026	0.0339537		*	*	0.000202415	0.00179078	0	1.26795	0.808781	gamma-Butyrolactone
Diacetyl	2102	3672	2649	3037	2684	3488	2486	1903	5939	9149	7881	4680	6565	5559	3871	1854	4690	6580	6910	4966	4882	1.26795	0.808781	-0.459166	1	4.53184e-05	0.00656197	0.0772461	1	0.000805026	0.0339537		*	*	0.000202415	0.00179078	0	1.26795	0.808781	Diacetyl
Crotonic acid	2102	3672	2649	3037	2684	3488	2486	1903	5939	9149	7881	4680	6565	5559	3871	1854	4690	6580	6910	4966	4882	1.26795	0.808781	-0.459166	1	4.53184e-05	0.00656197	0.0772461	1	0.000805026	0.0339537		*	*	0.000202415	0.00179078	0	1.26795	0.808781	Crotonic acid
Butenoic acid	2102	3672	2649	3037	2684	3488	2486	1903	5939	9149	7881	4680	6565	5559	3871	1854	4690	6580	6910	4966	4882	1.26795	0.808781	-0.459166	1	4.53184e-05	0.00656197	0.0772461	1	0.000805026	0.0339537		*	*	0.000202415	0.00179078	0	1.26795	0.808781	Butenoic acid
LPC(18:3)	2895	2359	1948	3398	2328	2603	2937	3396	4774	3342	3987	4471	4696	5048	2630	4596	4874	4327	3608	4102	4357	0.68253	0.574746	-0.107784	1	0.000154906	0.0013299	0.430943	1	0.00203179	0.011584		*	*	0.000211153	0.00185354	0	0.68253	0.574746	LPC(18:3)
LPC(18:3(6Z,9Z,12Z))	2895	2359	1948	3398	2328	2603	2937	3396	4774	3342	3987	4471	4696	5048	2630	4596	4874	4327	3608	4102	4357	0.68253	0.574746	-0.107784	1	0.000154906	0.0013299	0.430943	1	0.00203179	0.011584		*	*	0.000211153	0.00185354	0	0.68253	0.574746	LPC(18:3(6Z,9Z,12Z))
LPE(16:1)	8384	7583	6047	9196	8207	9025	10013	15487	17444	15186	14762	22717	16442	17032	11596	15835	11440	13333	7160	8119	11465	0.901359	0.287154	-0.614205	1	0.000199393	0.192634	0.00352102	1	0.00235513	0.326999		*		0.000214079	0.00187194	0	0.901359	0.287154	LPE(16:1)
Histidine	25467	26829	29518	24226	30530	35088	39688	43166	23333	23270	22764	24644	22474	22102	23342	20654	18632	21188	20816	19602	18193	-0.461904	-0.644866	-0.182962	1	0.0100153	0.000905619	0.00506696	1	0.0446343	0.00954708		*	*	0.000238136	0.00207427	0	-0.461904	-0.644866	Histidine
Malic acid-D3 [iSTD]	1541214	1491738	1467403	1718263	1578740	1804664	1631346	1780796	1221568	1259272	1356204	1571920	1231218	1329916	1320932	1400587	1384177	1434544	1285581	1405301	1510608	-0.292376	-0.225188	0.0671881	1	0.00112488	0.000974591	0.295787	1	0.00848737	0.0101322		*	*	0.000239217	0.00207567	0	-0.292376	-0.225188	Malic acid-D3 [iSTD]
Glutamic acid	2862390	1997998	2250521	2261060	2784329	2435234	2025976	2441616	1769825	2074972	2039110	1920507	1921544	2223426	1727727	1680417	2005156	1754061	1773497	1888436	1599615	-0.258508	-0.424137	-0.165629	1	0.0174009	0.000424678	0.0212864	1	0.0668763	0.00523538			*	0.000241666	0.00208889	0	-0.258508	-0.424137	Glutamic acid
Glu-Thr (variant)	3590	3252	2981	3023	3331	2168	2886	3006	3642	3711	4277	3774	3504	3778	5043	3570	3588	3781	4928	4620	5050	0.319629	0.528022	0.208394	1	0.00231145	0.000495643	0.0774354	1	0.0146068	0.00597952		*	*	0.000245939	0.00211092	0	0.319629	0.528022	Glu-Thr (variant)
Ser-Phe (variant)	1585	1284	2362	1080	929	2578	3041	2809	2838	2862	2591	1924	2919	3745	7637	3299	3579	4030	7067	5596	9387	0.522446	1.56613	1.04368	1	0.054027	0.00072523	0.0109293	1	0.151018	0.00798107			*	0.000247023	0.00211092	0	0.522446	1.56613	Ser-Phe (variant)
Ala-Tyr (variant)	1585	1284	2362	1080	929	2578	3041	2809	2838	2862	2591	1924	2919	3745	7637	3299	3579	4030	7067	5596	9387	0.522446	1.56613	1.04368	1	0.054027	0.00072523	0.0109293	1	0.151018	0.00798107			*	0.000247023	0.00211092	0	0.522446	1.56613	Ala-Tyr (variant)
Cyclic ADP-ribose	1060	1620	3225	3868	1690	1919	2164	2554	581	444	640	628	1031	778	799	1342	1379	439	797	1191	507	-1.72655	-1.29508	0.431474	1	0.00147663	0.0033452	0.202003	1	0.0106092	0.0195512		*	*	0.000248585	0.00211626	0	-1.72655	-1.29508	Cyclic ADP-ribose
Succinic acid	1038348	963132	832618	750542	773553	721825	794069	852381	618725	543860	462849	544435	613742	511188	742242	551765	714889	475161	474483	828036	644155	-0.614621	-0.409659	0.204962	1	7.45214e-05	0.00614438	0.195396	1	0.00123618	0.0323117		*	*	0.000254272	0.00214108	0	-0.614621	-0.409659	Succinic acid
Gly-Phe (variant)	1118	877	1093	1229	1245	1756	1005	1049	1755	1607	1709	1106	1559	1985	2665	1608	1715	2231	2876	2350	3757	0.467785	1.06879	0.601007	1	0.0109347	0.000464859	0.0244591	1	0.0449339	0.00563829		*	*	0.000254716	0.00214108	0	0.467785	1.06879	Gly-Phe (variant)
Gluconic acid	369725	335537	372577	364410	385501	272906	301151	272171	481099	446694	399643	446341	472009	475161	550800	446884	541725	488579	494723	497966	825529	0.440159	0.717094	0.276935	1	0.000142901	0.000600053	0.0988819	1	0.0019076	0.00697794		*	*	0.000255101	0.00214108	0	0.440159	0.717094	Gluconic acid
Acetone	1386	2642	3964	3344	4157	5177	2108	2535	11576	9019	15725	5709	11555	8018	3478	2701	6845	10029	9257	6926	6737	1.69814	1.05355	-0.644583	1	0.000160333	0.00685041	0.0539478	1	0.00209082	0.035365		*	*	0.000255297	0.00214108	0	1.69814	1.05355	Acetone
UDP-D-Xylose	4214	3825	4059	4581	4675	4121	3630	3520	4959	4883	4736	4816	4512	4532	4226	4104	3806	3520	3803	3435	3051	0.21688	-0.137876	-0.354756	1	0.00352846	0.10381	0.000131806	1	0.020255	0.210987		*		0.000277616	0.00231964	0	0.21688	-0.137876	UDP-D-Xylose
Dihydroxyacetone phosphate	5471	3481	5539	6462	6675	4429	3927	2916	4888	3638	3413	2168	2248	3289	1912	747	1727	3275	2194	1973	1665	-0.570644	-1.33491	-0.76427	1	0.0353268	0.000249528	0.0183782	1	0.110231	0.00351834			*	0.000281067	0.00233981	0	-0.570644	-1.33491	Dihydroxyacetone phosphate
14-Oxopentadecanoic acid	3865	3343	2963	3086	2599	2595	3691	3064	4026	4618	4652	4614	4192	5281	4257	3125	4673	4229	4289	5395	3709	0.534551	0.428223	-0.106328	1	8.66596e-05	0.00351198	0.354814	1	0.00136647	0.0203154		*	*	0.000323956	0.00267709	0	0.534551	0.428223	14-Oxopentadecanoic acid
Hydroxypentadecenoic acid	3865	3343	2963	3086	2599	2595	3691	3064	4026	4618	4652	4614	4192	5281	4257	3125	4673	4229	4289	5395	3709	0.534551	0.428223	-0.106328	1	8.66596e-05	0.00351198	0.354814	1	0.00136647	0.0203154		*	*	0.000323956	0.00267709	0	0.534551	0.428223	Hydroxypentadecenoic acid
Asp-Glu-Met (variant)	25256	12534	18817	19544	10152	15377	8092	9110	30903	23731	24856	23313	24714	21939	22869	24301	38249	46425	38386	29903	24666	0.745228	1.11175	0.366522	1	0.00295593	0.000697392	0.0909071	1	0.0177844	0.00782745		*	*	0.000339868	0.00279833	0	0.745228	1.11175	Asp-Glu-Met (variant)
LPA(16:0)	159914	214179	165180	163941	145405	240561	201960	257345	116079	122143	142381	142067	147676	159169	104268	98677	134697	100291	105447	117096	161349	-0.48548	-0.721309	-0.235829	1	0.00943353	0.000834798	0.0908615	1	0.0421427	0.00894089		*	*	0.00034875	0.00285066	0	-0.48548	-0.721309	LPA(16:0)
PA(O-16:0)	159914	214179	165180	163941	145405	240561	201960	257345	116079	122143	142381	142067	147676	159169	104268	98677	134697	100291	105447	117096	161349	-0.48548	-0.721309	-0.235829	1	0.00943353	0.000834798	0.0908615	1	0.0421427	0.00894089		*	*	0.00034875	0.00285066	0	-0.48548	-0.721309	PA(O-16:0)
LPG(22:6)	94873	53109	40608	38039	14736	38245	19277	60508	64462	70593	36186	84768	24698	84141	94200	121913	75435	110852	99932	110351	101474	0.436763	1.18332	0.746553	1	0.265894	0.000164385	0.00361511	1	0.483756	0.00270696			*	0.00035484	0.00288996	0	0.436763	1.18332	LPG(22:6)
5,8-Tetradecadienal	2972	1998	1891	1763	1888	2180	2028	2187	3736	3327	3599	3385	2575	3462	1926	2565	3126	3245	2695	3309	2052	0.663463	0.354784	-0.308679	1	7.56911e-05	0.0309134	0.0396011	1	0.00124422	0.0912834		*		0.000358762	0.00291139	0	0.663463	0.354784	5,8-Tetradecadienal
Glu-Leu (variant)	8440	7545	7253	6583	11343	6686	12220	5241	1888	1348	3934	4953	5594	2110	3556	7362	4605	2514	2805	2376	3251	-1.30482	-1.11038	0.194445	1	0.00137154	0.00163006	0.635422	1	0.00994915	0.011841		*	*	0.000367968	0.00296477	0	-1.30482	-1.11038	Glu-Leu (variant)
Glu-Ile (variant)	8440	7545	7253	6583	11343	6686	12220	5241	1888	1348	3934	4953	5594	2110	3556	7362	4605	2514	2805	2376	3251	-1.30482	-1.11038	0.194445	1	0.00137154	0.00163006	0.635422	1	0.00994915	0.011841		*	*	0.000367968	0.00296477	0	-1.30482	-1.11038	Glu-Ile (variant)
Lactic acid	888227	824017	908180	889893	839054	1034032	879005	779166	1065634	980471	1056817	1090052	1031867	984485	1003287	1033983	987775	973285	1008549	975061	883270	0.233576	0.156051	-0.0775252	1	0.000788385	0.00965152	0.0601071	1	0.00611202	0.0435023		*	*	0.000407462	0.00327129	0	0.233576	0.156051	Lactic acid
Asp-Asp-Ile (variant)	14341	6078	12667	11333	19610	19812	16368	13962	20063	16951	16333	17669	13437	12008	9782	7746	6070	9662	6722	6860	5950	0.171859	-0.92016	-1.09202	1	0.410971	0.00249036	3.50927e-05	1	0.608212	0.01552			*	0.000426858	0.00338652	0	0.171859	-0.92016	Asp-Asp-Ile (variant)
Asp-Asp-Leu (variant)	14341	6078	12667	11333	19610	19812	16368	13962	20063	16951	16333	17669	13437	12008	9782	7746	6070	9662	6722	6860	5950	0.171859	-0.92016	-1.09202	1	0.410971	0.00249036	3.50927e-05	1	0.608212	0.01552			*	0.000426858	0.00338652	0	0.171859	-0.92016	Asp-Asp-Leu (variant)
Dehydroascorbic acid	494	16849	17111	10549	7952	13611	8485	13081	55765	35713	77215	33884	40468	25148	16616	10653	27088	45868	34415	35366	37695	2.02057	1.42942	-0.591156	1	0.000400027	0.00194296	0.112537	1	0.00365324	0.0125898		*	*	0.00042932	0.00338652	0	2.02057	1.42942	Dehydroascorbic acid
L-Dehydroascorbic acid	494	16849	17111	10549	7952	13611	8485	13081	55765	35713	77215	33884	40468	25148	16616	10653	27088	45868	34415	35366	37695	2.02057	1.42942	-0.591156	1	0.000400027	0.00194296	0.112537	1	0.00365324	0.0125898		*	*	0.00042932	0.00338652	0	2.02057	1.42942	L-Dehydroascorbic acid
trans-Aconitic acid	494	16849	17111	10549	7952	13611	8485	13081	55765	35713	77215	33884	40468	25148	16616	10653	27088	45868	34415	35366	37695	2.02057	1.42942	-0.591156	1	0.000400027	0.00194296	0.112537	1	0.00365324	0.0125898		*	*	0.00042932	0.00338652	0	2.02057	1.42942	trans-Aconitic acid
LPG(22:6)	76995	38743	30032	47667	11068	44328	7573	26006	66321	65324	39416	60606	26669	35366	61380	68543	68371	119108	119184	86045	124953	0.471589	1.38991	0.918322	1	0.236346	0.000679112	0.00682723	1	0.44212	0.00766038			*	0.000452582	0.00355758	0	0.471589	1.38991	LPG(22:6)
Isoarachidic acid	11853	3128	10262	7022	11289	12569	9347	7580	7267	6354	5513	7773	6604	3382	4277	6783	2368	2113	2086	1077	2775	-0.5705	-1.57331	-1.00281	1	0.0540881	0.000645521	0.00915905	1	0.151018	0.00739236			*	0.000463387	0.00361731	0	-0.5705	-1.57331	Isoarachidic acid
Phytanic acid	11853	3128	10262	7022	11289	12569	9347	7580	7267	6354	5513	7773	6604	3382	4277	6783	2368	2113	2086	1077	2775	-0.5705	-1.57331	-1.00281	1	0.0540881	0.000645521	0.00915905	1	0.151018	0.00739236			*	0.000463387	0.00361731	0	-0.5705	-1.57331	Phytanic acid
Succinic anhydride	95764	71548	67828	64856	58163	58818	64758	73846	74886	104725	80088	107578	94294	120780	107621	112324	104472	91587	100542	111354	80385	0.482929	0.542978	0.0600486	1	0.00417115	0.00017087	0.620077	1	0.0233745	0.00278307		*	*	0.000472838	0.00367835	0	0.482929	0.542978	Succinic anhydride
Sulfoacetic acid	12170	12351	11911	11965	14318	11412	15891	10248	7610	7657	8672	10854	9527	6955	11457	8191	12052	8683	9085	8311	9560	-0.552467	-0.381673	0.170794	1	0.000727863	0.00491434	0.224217	1	0.00576161	0.0277169		*	*	0.000519462	0.00402717	0	-0.552467	-0.381673	Sulfoacetic acid
7-Methyl-3-oxooctanoyl-CoA	4006	3635	5311	5034	1529	4810	3373	6751	1644	1402	1132	655	1709	3130	1749	1546	2534	2170	2857	2802	1590	-1.41754	-0.983197	0.434341	1	0.00241269	0.00457442	0.174641	1	0.0150776	0.0261263		*	*	0.000526102	0.00406468	0	-1.41754	-0.983197	7-Methyl-3-oxooctanoyl-CoA
Hydroxytetradecatetraenoic acid	1886	3029	2946	4021	4722	3307	4113	2586	1465	1557	2137	2653	2452	1648	1808	1295	2158	1741	2029	1683	2114	-0.744515	-0.860027	-0.115512	1	0.00743189	0.00125907	0.511146	1	0.0358878	0.0114701		*	*	0.000530218	0.0040825	0	-0.744515	-0.860027	Hydroxytetradecatetraenoic acid
Glu-Thr (variant)	3207	3580	4135	3885	4471	2937	3519	3778	6419	6208	6154	4287	4683	5732	6242	5216	4796	6568	5459	6153	3473	0.597165	0.553808	-0.0433569	1	0.000254697	0.0011686	0.768762	1	0.00274018	0.0112665		*	*	0.000539753	0.00414178	0	0.597165	0.553808	Glu-Thr (variant)
6-Methylpretetramide	4707	4480	3517	4604	1947	3577	3420	3413	1512	1152	1933	1766	2436	2771	2728	2793	2711	2467	3078	2761	1638	-0.943335	-0.514082	0.429253	1	0.00129747	0.0117132	0.0429905	1	0.00947277	0.047958		*	*	0.000543782	0.00415855	0	-0.943335	-0.514082	6-Methylpretetramide
Phosphonoacetate	20997	8779	17130	18470	18804	13321	8956	10136	13282	11023	11255	5319	7390	9236	5161	2405	5108	8818	7264	5356	5036	-0.604684	-1.38183	-0.777141	1	0.0469147	0.000573147	0.0136096	1	0.135866	0.00669958			*	0.000546933	0.00416851	0	-0.604684	-1.38183	Phosphonoacetate
Ala-His (variant)	609	835	501	1083	870	2463	2251	2511	2574	2882	2538	2606	2315	1852	2725	2825	2305	3158	2775	4443	3544	0.823868	1.16177	0.337904	1	0.0147801	0.00105803	0.0649276	1	0.0579893	0.0105616			*	0.000572412	0.00433343	0	0.823868	1.16177	Ala-His (variant)
Carnosine	609	835	501	1083	870	2463	2251	2511	2574	2882	2538	2606	2315	1852	2725	2825	2305	3158	2775	4443	3544	0.823868	1.16177	0.337904	1	0.0147801	0.00105803	0.0649276	1	0.0579893	0.0105616			*	0.000572412	0.00433343	0	0.823868	1.16177	Carnosine
Hexyl benzoate	8710	6211	6317	5767	5126	6644	7462	7463	4398	4042	4653	5514	4062	4908	4535	4833	6154	5411	5813	5739	5590	-0.546419	-0.303433	0.242986	1	0.00126154	0.0186097	0.0215023	1	0.00924038	0.0653948		*		0.000594882	0.00445865	0	-0.546419	-0.303433	Hexyl benzoate
Ibuprofen	8710	6211	6317	5767	5126	6644	7462	7463	4398	4042	4653	5514	4062	4908	4535	4833	6154	5411	5813	5739	5590	-0.546419	-0.303433	0.242986	1	0.00126154	0.0186097	0.0215023	1	0.00924038	0.0653948		*		0.000594882	0.00445865	0	-0.546419	-0.303433	Ibuprofen
Plastoquinol-1	8710	6211	6317	5767	5126	6644	7462	7463	4398	4042	4653	5514	4062	4908	4535	4833	6154	5411	5813	5739	5590	-0.546419	-0.303433	0.242986	1	0.00126154	0.0186097	0.0215023	1	0.00924038	0.0653948		*		0.000594882	0.00445865	0	-0.546419	-0.303433	Plastoquinol-1
Glyceraldehyde 3-phosphate	14252	19590	19656	17335	21752	26609	22308	22027	35620	36687	36417	24597	29045	30984	25195	23927	24121	25305	28952	36479	20005	0.656706	0.362679	-0.294027	1	0.000233901	0.0249196	0.0585429	1	0.00259941	0.0776501		*		0.00062137	0.00464175	0	0.656706	0.362679	Glyceraldehyde 3-phosphate
6,8-Dihydroxyoctanoic acid	131329	131334	128740	123711	136164	127209	133556	130911	137823	137936	143486	161627	140603	142171	140916	138402	137156	136282	137769	140853	141735	0.142874	0.0926488	-0.0502252	1	0.00219143	0.000148576	0.183577	1	0.0139264	0.00250141		*	*	0.000650098	0.00482441	0	0.142874	0.0926488	6,8-Dihydroxyoctanoic acid
L-Cladinose	131329	131334	128740	123711	136164	127209	133556	130911	137823	137936	143486	161627	140603	142171	140916	138402	137156	136282	137769	140853	141735	0.142874	0.0926488	-0.0502252	1	0.00219143	0.000148576	0.183577	1	0.0139264	0.00250141		*	*	0.000650098	0.00482441	0	0.142874	0.0926488	L-Cladinose
2-Hydroxyhexadecenoic acid	44554	42892	47760	36545	36669	39452	50055	42076	55336	50837	55330	66160	58828	65937	57585	36023	70362	65601	60513	62989	64397	0.466819	0.48877	0.0219516	1	0.000139607	0.0016717	0.86415	1	0.00188595	0.011841		*	*	0.000669517	0.00488813	0	0.466819	0.48877	2-Hydroxyhexadecenoic acid
Ambrettolic acid	44554	42892	47760	36545	36669	39452	50055	42076	55336	50837	55330	66160	58828	65937	57585	36023	70362	65601	60513	62989	64397	0.466819	0.48877	0.0219516	1	0.000139607	0.0016717	0.86415	1	0.00188595	0.011841		*	*	0.000669517	0.00488813	0	0.466819	0.48877	Ambrettolic acid
Hydroxyhexadecenoic acid	44554	42892	47760	36545	36669	39452	50055	42076	55336	50837	55330	66160	58828	65937	57585	36023	70362	65601	60513	62989	64397	0.466819	0.48877	0.0219516	1	0.000139607	0.0016717	0.86415	1	0.00188595	0.011841		*	*	0.000669517	0.00488813	0	0.466819	0.48877	Hydroxyhexadecenoic acid
3-Ketopalmitic acid	44554	42892	47760	36545	36669	39452	50055	42076	55336	50837	55330	66160	58828	65937	57585	36023	70362	65601	60513	62989	64397	0.466819	0.48877	0.0219516	1	0.000139607	0.0016717	0.86415	1	0.00188595	0.011841		*	*	0.000669517	0.00488813	0	0.466819	0.48877	3-Ketopalmitic acid
7-Keto palmitic acid	44554	42892	47760	36545	36669	39452	50055	42076	55336	50837	55330	66160	58828	65937	57585	36023	70362	65601	60513	62989	64397	0.466819	0.48877	0.0219516	1	0.000139607	0.0016717	0.86415	1	0.00188595	0.011841		*	*	0.000669517	0.00488813	0	0.466819	0.48877	7-Keto palmitic acid
N-Acetyl-alpha-neuraminic acid	35024	30339	25321	37637	37205	29152	26867	25812	21939	22718	22493	24786	22173	21213	26122	28853	33990	30711	30233	33875	30330	-0.455161	-0.0155705	0.43959	1	0.00198676	0.87968	3.93498e-05	1	0.0129541	0.917551		*		0.000679261	0.00494327	0	-0.455161	-0.0155705	N-Acetyl-alpha-neuraminic acid
Glycolic acid	45958	58318	59157	61513	72510	59993	71403	90795	57974	54858	64546	43948	43990	43213	38293	24913	35630	50490	36864	33538	49320	-0.337088	-0.757023	-0.419935	1	0.0536636	0.000652435	0.0246866	1	0.151018	0.0074338			*	0.000713662	0.00511892	0	-0.337088	-0.757023	Glycolic acid
Propionyl-CoA	3335	1231	4578	4956	4123	4201	3654	2148	955	784	1334	1063	1709	619	1429	1619	2128	1467	1815	1576	4127	-1.71149	-0.802456	0.909032	1	0.000670727	0.023428	0.0459538	1	0.00532803	0.0753973		*		0.000719938	0.00511892	0	-1.71149	-0.802456	Propionyl-CoA
PG(42:9)	6911	5434	23310	3413	4134	7630	10892	7746	6818	5665	4550	4913	12925	14005	16530	16733	14998	25531	36808	37070	20169	-0.0922264	1.46526	1.55749	1	0.860948	0.00261759	0.00315472	1	0.919049	0.0160907			*	0.000724799	0.00511892	0	-0.0922264	1.46526	PG(42:9)
sn-Glycero-3-phosphate	4686905	2968470	4086781	4339290	4494884	3790871	3309445	3003387	3269171	3497407	3122376	3531138	3108013	3179754	2534091	2761358	3165136	2869220	2337406	2493605	2824974	-0.223491	-0.499735	-0.276243	1	0.0786974	0.00128642	0.00132901	1	0.204071	0.0114701			*	0.000743465	0.00511892	0	-0.223491	-0.499735	sn-Glycero-3-phosphate
Taurine	3202851	3336591	3381613	3080945	2987831	3137812	3219494	3275866	2679195	2619246	2664030	3053866	2789443	2989151	3042584	2860277	3375575	3006717	3109802	3072475	2896006	-0.194376	-0.0696508	0.124725	1	0.000408544	0.0737807	0.0250185	1	0.00365324	0.161916		*		0.000752415	0.00511892	0	-0.194376	-0.0696508	Taurine
10R-HpODE	258081	153665	218039	374016	560472	253584	214237	182390	150260	151900	190230	148387	117768	99372	80265	65598	81543	74661	89731	49571	96423	-0.953023	-1.84921	-0.896182	1	0.0330969	0.00162728	0.000446902	1	0.104429	0.011841			*	0.000778276	0.00511892	0	-0.953023	-1.84921	10R-HpODE
12-HpODE	258081	153665	218039	374016	560472	253584	214237	182390	150260	151900	190230	148387	117768	99372	80265	65598	81543	74661	89731	49571	96423	-0.953023	-1.84921	-0.896182	1	0.0330969	0.00162728	0.000446902	1	0.104429	0.011841			*	0.000778276	0.00511892	0	-0.953023	-1.84921	12-HpODE
10-HpODE	258081	153665	218039	374016	560472	253584	214237	182390	150260	151900	190230	148387	117768	99372	80265	65598	81543	74661	89731	49571	96423	-0.953023	-1.84921	-0.896182	1	0.0330969	0.00162728	0.000446902	1	0.104429	0.011841			*	0.000778276	0.00511892	0	-0.953023	-1.84921	10-HpODE
10S-HpODE	258081	153665	218039	374016	560472	253584	214237	182390	150260	151900	190230	148387	117768	99372	80265	65598	81543	74661	89731	49571	96423	-0.953023	-1.84921	-0.896182	1	0.0330969	0.00162728	0.000446902	1	0.104429	0.011841			*	0.000778276	0.00511892	0	-0.953023	-1.84921	10S-HpODE
11S-HpODE	258081	153665	218039	374016	560472	253584	214237	182390	150260	151900	190230	148387	117768	99372	80265	65598	81543	74661	89731	49571	96423	-0.953023	-1.84921	-0.896182	1	0.0330969	0.00162728	0.000446902	1	0.104429	0.011841			*	0.000778276	0.00511892	0	-0.953023	-1.84921	11S-HpODE
13-HpODE	258081	153665	218039	374016	560472	253584	214237	182390	150260	151900	190230	148387	117768	99372	80265	65598	81543	74661	89731	49571	96423	-0.953023	-1.84921	-0.896182	1	0.0330969	0.00162728	0.000446902	1	0.104429	0.011841			*	0.000778276	0.00511892	0	-0.953023	-1.84921	13-HpODE
14-HpODE	258081	153665	218039	374016	560472	253584	214237	182390	150260	151900	190230	148387	117768	99372	80265	65598	81543	74661	89731	49571	96423	-0.953023	-1.84921	-0.896182	1	0.0330969	0.00162728	0.000446902	1	0.104429	0.011841			*	0.000778276	0.00511892	0	-0.953023	-1.84921	14-HpODE
HpODE	258081	153665	218039	374016	560472	253584	214237	182390	150260	151900	190230	148387	117768	99372	80265	65598	81543	74661	89731	49571	96423	-0.953023	-1.84921	-0.896182	1	0.0330969	0.00162728	0.000446902	1	0.104429	0.011841			*	0.000778276	0.00511892	0	-0.953023	-1.84921	HpODE
E,E-9-HpODE	258081	153665	218039	374016	560472	253584	214237	182390	150260	151900	190230	148387	117768	99372	80265	65598	81543	74661	89731	49571	96423	-0.953023	-1.84921	-0.896182	1	0.0330969	0.00162728	0.000446902	1	0.104429	0.011841			*	0.000778276	0.00511892	0	-0.953023	-1.84921	E,E-9-HpODE
E,E-13-HpODE	258081	153665	218039	374016	560472	253584	214237	182390	150260	151900	190230	148387	117768	99372	80265	65598	81543	74661	89731	49571	96423	-0.953023	-1.84921	-0.896182	1	0.0330969	0.00162728	0.000446902	1	0.104429	0.011841			*	0.000778276	0.00511892	0	-0.953023	-1.84921	E,E-13-HpODE
alpha-9,10-DiHODE	258081	153665	218039	374016	560472	253584	214237	182390	150260	151900	190230	148387	117768	99372	80265	65598	81543	74661	89731	49571	96423	-0.953023	-1.84921	-0.896182	1	0.0330969	0.00162728	0.000446902	1	0.104429	0.011841			*	0.000778276	0.00511892	0	-0.953023	-1.84921	alpha-9,10-DiHODE
alpha-15,16-DiHODE	258081	153665	218039	374016	560472	253584	214237	182390	150260	151900	190230	148387	117768	99372	80265	65598	81543	74661	89731	49571	96423	-0.953023	-1.84921	-0.896182	1	0.0330969	0.00162728	0.000446902	1	0.104429	0.011841			*	0.000778276	0.00511892	0	-0.953023	-1.84921	alpha-15,16-DiHODE
alpha-12,13-DiHODE	258081	153665	218039	374016	560472	253584	214237	182390	150260	151900	190230	148387	117768	99372	80265	65598	81543	74661	89731	49571	96423	-0.953023	-1.84921	-0.896182	1	0.0330969	0.00162728	0.000446902	1	0.104429	0.011841			*	0.000778276	0.00511892	0	-0.953023	-1.84921	alpha-12,13-DiHODE
9S-HpODE	258081	153665	218039	374016	560472	253584	214237	182390	150260	151900	190230	148387	117768	99372	80265	65598	81543	74661	89731	49571	96423	-0.953023	-1.84921	-0.896182	1	0.0330969	0.00162728	0.000446902	1	0.104429	0.011841			*	0.000778276	0.00511892	0	-0.953023	-1.84921	9S-HpODE
9-Hydroxy-12-oxo-10-octadecenoic acid	258081	153665	218039	374016	560472	253584	214237	182390	150260	151900	190230	148387	117768	99372	80265	65598	81543	74661	89731	49571	96423	-0.953023	-1.84921	-0.896182	1	0.0330969	0.00162728	0.000446902	1	0.104429	0.011841			*	0.000778276	0.00511892	0	-0.953023	-1.84921	9-Hydroxy-12-oxo-10-octadecenoic acid
13S-HpODE	258081	153665	218039	374016	560472	253584	214237	182390	150260	151900	190230	148387	117768	99372	80265	65598	81543	74661	89731	49571	96423	-0.953023	-1.84921	-0.896182	1	0.0330969	0.00162728	0.000446902	1	0.104429	0.011841			*	0.000778276	0.00511892	0	-0.953023	-1.84921	13S-HpODE
9,14-DiHODE	258081	153665	218039	374016	560472	253584	214237	182390	150260	151900	190230	148387	117768	99372	80265	65598	81543	74661	89731	49571	96423	-0.953023	-1.84921	-0.896182	1	0.0330969	0.00162728	0.000446902	1	0.104429	0.011841			*	0.000778276	0.00511892	0	-0.953023	-1.84921	9,14-DiHODE
gamma-9,10-DiHODE	258081	153665	218039	374016	560472	253584	214237	182390	150260	151900	190230	148387	117768	99372	80265	65598	81543	74661	89731	49571	96423	-0.953023	-1.84921	-0.896182	1	0.0330969	0.00162728	0.000446902	1	0.104429	0.011841			*	0.000778276	0.00511892	0	-0.953023	-1.84921	gamma-9,10-DiHODE
8R,11S-DiHODE	258081	153665	218039	374016	560472	253584	214237	182390	150260	151900	190230	148387	117768	99372	80265	65598	81543	74661	89731	49571	96423	-0.953023	-1.84921	-0.896182	1	0.0330969	0.00162728	0.000446902	1	0.104429	0.011841			*	0.000778276	0.00511892	0	-0.953023	-1.84921	8R,11S-DiHODE
8-HpODE	258081	153665	218039	374016	560472	253584	214237	182390	150260	151900	190230	148387	117768	99372	80265	65598	81543	74661	89731	49571	96423	-0.953023	-1.84921	-0.896182	1	0.0330969	0.00162728	0.000446902	1	0.104429	0.011841			*	0.000778276	0.00511892	0	-0.953023	-1.84921	8-HpODE
8,13-DiHODE	258081	153665	218039	374016	560472	253584	214237	182390	150260	151900	190230	148387	117768	99372	80265	65598	81543	74661	89731	49571	96423	-0.953023	-1.84921	-0.896182	1	0.0330969	0.00162728	0.000446902	1	0.104429	0.011841			*	0.000778276	0.00511892	0	-0.953023	-1.84921	8,13-DiHODE
7S,8S-DiHODE	258081	153665	218039	374016	560472	253584	214237	182390	150260	151900	190230	148387	117768	99372	80265	65598	81543	74661	89731	49571	96423	-0.953023	-1.84921	-0.896182	1	0.0330969	0.00162728	0.000446902	1	0.104429	0.011841			*	0.000778276	0.00511892	0	-0.953023	-1.84921	7S,8S-DiHODE
5S,8R-DiHODE	258081	153665	218039	374016	560472	253584	214237	182390	150260	151900	190230	148387	117768	99372	80265	65598	81543	74661	89731	49571	96423	-0.953023	-1.84921	-0.896182	1	0.0330969	0.00162728	0.000446902	1	0.104429	0.011841			*	0.000778276	0.00511892	0	-0.953023	-1.84921	5S,8R-DiHODE
gamma-12,13-DiHODE	258081	153665	218039	374016	560472	253584	214237	182390	150260	151900	190230	148387	117768	99372	80265	65598	81543	74661	89731	49571	96423	-0.953023	-1.84921	-0.896182	1	0.0330969	0.00162728	0.000446902	1	0.104429	0.011841			*	0.000778276	0.00511892	0	-0.953023	-1.84921	gamma-12,13-DiHODE
8R-HpODE	258081	153665	218039	374016	560472	253584	214237	182390	150260	151900	190230	148387	117768	99372	80265	65598	81543	74661	89731	49571	96423	-0.953023	-1.84921	-0.896182	1	0.0330969	0.00162728	0.000446902	1	0.104429	0.011841			*	0.000778276	0.00511892	0	-0.953023	-1.84921	8R-HpODE
gamma-6,7-DiHODE	258081	153665	218039	374016	560472	253584	214237	182390	150260	151900	190230	148387	117768	99372	80265	65598	81543	74661	89731	49571	96423	-0.953023	-1.84921	-0.896182	1	0.0330969	0.00162728	0.000446902	1	0.104429	0.011841			*	0.000778276	0.00511892	0	-0.953023	-1.84921	gamma-6,7-DiHODE
2-Hydroxyoctadecadienoic acid	258081	153665	218039	374016	560472	253584	214237	182390	150260	151900	190230	148387	117768	99372	80265	65598	81543	74661	89731	49571	96423	-0.953023	-1.84921	-0.896182	1	0.0330969	0.00162728	0.000446902	1	0.104429	0.011841			*	0.000778276	0.00511892	0	-0.953023	-1.84921	2-Hydroxyoctadecadienoic acid
9,10-Dioxo-octadecanoic acid	258081	153665	218039	374016	560472	253584	214237	182390	150260	151900	190230	148387	117768	99372	80265	65598	81543	74661	89731	49571	96423	-0.953023	-1.84921	-0.896182	1	0.0330969	0.00162728	0.000446902	1	0.104429	0.011841			*	0.000778276	0.00511892	0	-0.953023	-1.84921	9,10-Dioxo-octadecanoic acid
Succinic anhydride	3199	8011	12550	10617	9458	17092	7938	7850	39159	32155	54491	19172	29551	19972	8327	8474	21305	33176	27209	19634	20289	1.75723	1.04405	-0.713173	1	0.000549222	0.0131636	0.0663151	1	0.00448929	0.0525613		*		0.000810221	0.0053116	0	1.75723	1.04405	Succinic anhydride
3-Sulfino-alanine	157085	307247	257633	208713	331039	186548	430801	290413	72843	70391	100700	168993	153022	127466	221212	102189	196895	105539	149944	157670	194563	-1.23052	-0.750921	0.479599	1	0.001888	0.0113554	0.0888734	1	0.0124179	0.0465779		*	*	0.000812279	0.0053116	0	-1.23052	-0.750921	3-Sulfino-alanine
Hydroxyhexadecatetraenoic acid	18452	10486	9243	9628	7598	9925	10802	11453	6396	5363	6159	6599	5050	6893	5699	7242	8095	6376	7612	7596	6702	-0.849365	-0.63584	0.213524	1	0.00380529	0.0087619	0.0480773	1	0.0217335	0.0402583		*	*	0.000821224	0.00533914	0	-0.849365	-0.63584	Hydroxyhexadecatetraenoic acid
Dehydrojuvabione	18452	10486	9243	9628	7598	9925	10802	11453	6396	5363	6159	6599	5050	6893	5699	7242	8095	6376	7612	7596	6702	-0.849365	-0.63584	0.213524	1	0.00380529	0.0087619	0.0480773	1	0.0217335	0.0402583		*	*	0.000821224	0.00533914	0	-0.849365	-0.63584	Dehydrojuvabione
3,6-Dioxo-decanoic acid	8304	9386	8070	7554	9616	7946	11983	7653	12378	13149	16274	18558	11363	10710	11729	9989	10416	10578	12795	12859	12529	0.640373	0.390827	-0.249546	1	0.00174366	0.00195177	0.108852	1	0.011502	0.0125898		*	*	0.000843409	0.00545195	0	0.640373	0.390827	3,6-Dioxo-decanoic acid
4E-Decenedioic acid	8304	9386	8070	7554	9616	7946	11983	7653	12378	13149	16274	18558	11363	10710	11729	9989	10416	10578	12795	12859	12529	0.640373	0.390827	-0.249546	1	0.00174366	0.00195177	0.108852	1	0.011502	0.0125898		*	*	0.000843409	0.00545195	0	0.640373	0.390827	4E-Decenedioic acid
Formiminoglutamic acid	10411	13256	14862	14029	23350	13512	24460	12061	5528	5602	7610	11150	13901	5843	8456	3930	10867	5642	6128	5948	8099	-0.92831	-1.16719	-0.23888	1	0.0106557	0.00129649	0.450189	1	0.0449339	0.0114701		*	*	0.000898719	0.00553675	0	-0.92831	-1.16719	Formiminoglutamic acid
N-Acetylasparagine	10411	13256	14862	14029	23350	13512	24460	12061	5528	5602	7610	11150	13901	5843	8456	3930	10867	5642	6128	5948	8099	-0.92831	-1.16719	-0.23888	1	0.0106557	0.00129649	0.450189	1	0.0449339	0.0114701		*	*	0.000898719	0.00553675	0	-0.92831	-1.16719	N-Acetylasparagine
9-HOTE	634867	365391	642355	875984	1432317	662252	586839	491132	435631	422853	482051	415886	346972	261709	239975	202548	194155	217901	255514	127554	308079	-0.851777	-1.68779	-0.83601	1	0.0392949	0.0017793	0.000707651	1	0.116491	0.011841			*	0.000917883	0.00553675	0	-0.851777	-1.68779	9-HOTE
gamma-6(7)-EpODE	634867	365391	642355	875984	1432317	662252	586839	491132	435631	422853	482051	415886	346972	261709	239975	202548	194155	217901	255514	127554	308079	-0.851777	-1.68779	-0.83601	1	0.0392949	0.0017793	0.000707651	1	0.116491	0.011841			*	0.000917883	0.00553675	0	-0.851777	-1.68779	gamma-6(7)-EpODE
Hydroxyoctadecatrienoic acid	634867	365391	642355	875984	1432317	662252	586839	491132	435631	422853	482051	415886	346972	261709	239975	202548	194155	217901	255514	127554	308079	-0.851777	-1.68779	-0.83601	1	0.0392949	0.0017793	0.000707651	1	0.116491	0.011841			*	0.000917883	0.00553675	0	-0.851777	-1.68779	Hydroxyoctadecatrienoic acid
12-Oxo-9-octadecynoic acid	634867	365391	642355	875984	1432317	662252	586839	491132	435631	422853	482051	415886	346972	261709	239975	202548	194155	217901	255514	127554	308079	-0.851777	-1.68779	-0.83601	1	0.0392949	0.0017793	0.000707651	1	0.116491	0.011841			*	0.000917883	0.00553675	0	-0.851777	-1.68779	12-Oxo-9-octadecynoic acid
13-HOTE	634867	365391	642355	875984	1432317	662252	586839	491132	435631	422853	482051	415886	346972	261709	239975	202548	194155	217901	255514	127554	308079	-0.851777	-1.68779	-0.83601	1	0.0392949	0.0017793	0.000707651	1	0.116491	0.011841			*	0.000917883	0.00553675	0	-0.851777	-1.68779	13-HOTE
2-HoTrE	634867	365391	642355	875984	1432317	662252	586839	491132	435631	422853	482051	415886	346972	261709	239975	202548	194155	217901	255514	127554	308079	-0.851777	-1.68779	-0.83601	1	0.0392949	0.0017793	0.000707651	1	0.116491	0.011841			*	0.000917883	0.00553675	0	-0.851777	-1.68779	2-HoTrE
13S-HOTrE(gamma)	634867	365391	642355	875984	1432317	662252	586839	491132	435631	422853	482051	415886	346972	261709	239975	202548	194155	217901	255514	127554	308079	-0.851777	-1.68779	-0.83601	1	0.0392949	0.0017793	0.000707651	1	0.116491	0.011841			*	0.000917883	0.00553675	0	-0.851777	-1.68779	13S-HOTrE(gamma)
13S-HOTrE	634867	365391	642355	875984	1432317	662252	586839	491132	435631	422853	482051	415886	346972	261709	239975	202548	194155	217901	255514	127554	308079	-0.851777	-1.68779	-0.83601	1	0.0392949	0.0017793	0.000707651	1	0.116491	0.011841			*	0.000917883	0.00553675	0	-0.851777	-1.68779	13S-HOTrE
2R-HOTrE	634867	365391	642355	875984	1432317	662252	586839	491132	435631	422853	482051	415886	346972	261709	239975	202548	194155	217901	255514	127554	308079	-0.851777	-1.68779	-0.83601	1	0.0392949	0.0017793	0.000707651	1	0.116491	0.011841			*	0.000917883	0.00553675	0	-0.851777	-1.68779	2R-HOTrE
9,10-EpODE	634867	365391	642355	875984	1432317	662252	586839	491132	435631	422853	482051	415886	346972	261709	239975	202548	194155	217901	255514	127554	308079	-0.851777	-1.68779	-0.83601	1	0.0392949	0.0017793	0.000707651	1	0.116491	0.011841			*	0.000917883	0.00553675	0	-0.851777	-1.68779	9,10-EpODE
9-HOTrE	634867	365391	642355	875984	1432317	662252	586839	491132	435631	422853	482051	415886	346972	261709	239975	202548	194155	217901	255514	127554	308079	-0.851777	-1.68779	-0.83601	1	0.0392949	0.0017793	0.000707651	1	0.116491	0.011841			*	0.000917883	0.00553675	0	-0.851777	-1.68779	9-HOTrE
13-Oxo-ODE	634867	365391	642355	875984	1432317	662252	586839	491132	435631	422853	482051	415886	346972	261709	239975	202548	194155	217901	255514	127554	308079	-0.851777	-1.68779	-0.83601	1	0.0392949	0.0017793	0.000707651	1	0.116491	0.011841			*	0.000917883	0.00553675	0	-0.851777	-1.68779	13-Oxo-ODE
HOTrE	634867	365391	642355	875984	1432317	662252	586839	491132	435631	422853	482051	415886	346972	261709	239975	202548	194155	217901	255514	127554	308079	-0.851777	-1.68779	-0.83601	1	0.0392949	0.0017793	0.000707651	1	0.116491	0.011841			*	0.000917883	0.00553675	0	-0.851777	-1.68779	HOTrE
OxoODE	634867	365391	642355	875984	1432317	662252	586839	491132	435631	422853	482051	415886	346972	261709	239975	202548	194155	217901	255514	127554	308079	-0.851777	-1.68779	-0.83601	1	0.0392949	0.0017793	0.000707651	1	0.116491	0.011841			*	0.000917883	0.00553675	0	-0.851777	-1.68779	OxoODE
gamma-12(13)-EpODE	634867	365391	642355	875984	1432317	662252	586839	491132	435631	422853	482051	415886	346972	261709	239975	202548	194155	217901	255514	127554	308079	-0.851777	-1.68779	-0.83601	1	0.0392949	0.0017793	0.000707651	1	0.116491	0.011841			*	0.000917883	0.00553675	0	-0.851777	-1.68779	gamma-12(13)-EpODE
Colneleic acid	634867	365391	642355	875984	1432317	662252	586839	491132	435631	422853	482051	415886	346972	261709	239975	202548	194155	217901	255514	127554	308079	-0.851777	-1.68779	-0.83601	1	0.0392949	0.0017793	0.000707651	1	0.116491	0.011841			*	0.000917883	0.00553675	0	-0.851777	-1.68779	Colneleic acid
alpha-9(10)-EpODE	634867	365391	642355	875984	1432317	662252	586839	491132	435631	422853	482051	415886	346972	261709	239975	202548	194155	217901	255514	127554	308079	-0.851777	-1.68779	-0.83601	1	0.0392949	0.0017793	0.000707651	1	0.116491	0.011841			*	0.000917883	0.00553675	0	-0.851777	-1.68779	alpha-9(10)-EpODE
alpha-15(16)-EpODE	634867	365391	642355	875984	1432317	662252	586839	491132	435631	422853	482051	415886	346972	261709	239975	202548	194155	217901	255514	127554	308079	-0.851777	-1.68779	-0.83601	1	0.0392949	0.0017793	0.000707651	1	0.116491	0.011841			*	0.000917883	0.00553675	0	-0.851777	-1.68779	alpha-15(16)-EpODE
3,4-Dimethyl-5-pentyl-2-furanheptanoic acid	634867	365391	642355	875984	1432317	662252	586839	491132	435631	422853	482051	415886	346972	261709	239975	202548	194155	217901	255514	127554	308079	-0.851777	-1.68779	-0.83601	1	0.0392949	0.0017793	0.000707651	1	0.116491	0.011841			*	0.000917883	0.00553675	0	-0.851777	-1.68779	3,4-Dimethyl-5-pentyl-2-furanheptanoic acid
gamma-9(10)-EpODE	634867	365391	642355	875984	1432317	662252	586839	491132	435631	422853	482051	415886	346972	261709	239975	202548	194155	217901	255514	127554	308079	-0.851777	-1.68779	-0.83601	1	0.0392949	0.0017793	0.000707651	1	0.116491	0.011841			*	0.000917883	0.00553675	0	-0.851777	-1.68779	gamma-9(10)-EpODE
alpha-12(13)-EpODE	634867	365391	642355	875984	1432317	662252	586839	491132	435631	422853	482051	415886	346972	261709	239975	202548	194155	217901	255514	127554	308079	-0.851777	-1.68779	-0.83601	1	0.0392949	0.0017793	0.000707651	1	0.116491	0.011841			*	0.000917883	0.00553675	0	-0.851777	-1.68779	alpha-12(13)-EpODE
9S-HOTrE	634867	365391	642355	875984	1432317	662252	586839	491132	435631	422853	482051	415886	346972	261709	239975	202548	194155	217901	255514	127554	308079	-0.851777	-1.68779	-0.83601	1	0.0392949	0.0017793	0.000707651	1	0.116491	0.011841			*	0.000917883	0.00553675	0	-0.851777	-1.68779	9S-HOTrE
9-OxoODE	634867	365391	642355	875984	1432317	662252	586839	491132	435631	422853	482051	415886	346972	261709	239975	202548	194155	217901	255514	127554	308079	-0.851777	-1.68779	-0.83601	1	0.0392949	0.0017793	0.000707651	1	0.116491	0.011841			*	0.000917883	0.00553675	0	-0.851777	-1.68779	9-OxoODE
sn-Glycero-3-phosphoglycerol	1484716	1337470	1656072	1305774	1071780	1172185	1187246	1064120	985046	903809	817094	925440	851064	959784	1009568	902431	1247067	1074049	1245409	1126429	1202205	-0.502442	-0.204236	0.298205	1	0.00103192	0.0835412	0.00435528	1	0.00781212	0.180526		*		0.000928841	0.00558791	0	-0.502442	-0.204236	sn-Glycero-3-phosphoglycerol
Phytanic acid	208433	55338	139965	85017	207387	144453	123341	142222	114590	118234	103344	100713	85088	83253	66227	72353	44499	55559	54434	47241	57556	-0.454981	-1.28254	-0.827563	1	0.121705	0.00155788	4.49636e-05	1	0.258365	0.011841			*	0.000974203	0.00580703	0	-0.454981	-1.28254	Phytanic acid
Isoarachidic acid	208433	55338	139965	85017	207387	144453	123341	142222	114590	118234	103344	100713	85088	83253	66227	72353	44499	55559	54434	47241	57556	-0.454981	-1.28254	-0.827563	1	0.121705	0.00155788	4.49636e-05	1	0.258365	0.011841			*	0.000974203	0.00580703	0	-0.454981	-1.28254	Isoarachidic acid
3',5' cyclic AMP	6894	9685	9605	9808	7511	9169	8492	9256	11677	12019	12657	9802	12088	11275	11457	11527	10820	11438	11986	14985	8812	0.396439	0.395027	-0.00141188	1	0.000340917	0.00301627	0.989442	1	0.00351191	0.0180976		*	*	0.000998668	0.00580703	0	0.396439	0.395027	3',5' cyclic AMP
2',3' cyclic AMP	6894	9685	9605	9808	7511	9169	8492	9256	11677	12019	12657	9802	12088	11275	11457	11527	10820	11438	11986	14985	8812	0.396439	0.395027	-0.00141188	1	0.000340917	0.00301627	0.989442	1	0.00351191	0.0180976		*	*	0.000998668	0.00580703	0	0.396439	0.395027	2',3' cyclic AMP
Talose	5442	7906	6425	3958	5189	6730	7892	6482	7138	7118	8259	8408	6955	8135	8506	9157	8223	7320	8573	9069	8964	0.294459	0.45046	0.156001	1	0.0370154	0.00127069	0.0337587	1	0.113925	0.0114701			*	0.000998727	0.00580703	0	0.294459	0.45046	Talose
Psicose	5442	7906	6425	3958	5189	6730	7892	6482	7138	7118	8259	8408	6955	8135	8506	9157	8223	7320	8573	9069	8964	0.294459	0.45046	0.156001	1	0.0370154	0.00127069	0.0337587	1	0.113925	0.0114701			*	0.000998727	0.00580703	0	0.294459	0.45046	Psicose
D-Tagatose	5442	7906	6425	3958	5189	6730	7892	6482	7138	7118	8259	8408	6955	8135	8506	9157	8223	7320	8573	9069	8964	0.294459	0.45046	0.156001	1	0.0370154	0.00127069	0.0337587	1	0.113925	0.0114701			*	0.000998727	0.00580703	0	0.294459	0.45046	D-Tagatose
Fructose	5442	7906	6425	3958	5189	6730	7892	6482	7138	7118	8259	8408	6955	8135	8506	9157	8223	7320	8573	9069	8964	0.294459	0.45046	0.156001	1	0.0370154	0.00127069	0.0337587	1	0.113925	0.0114701			*	0.000998727	0.00580703	0	0.294459	0.45046	Fructose
Galactose	5442	7906	6425	3958	5189	6730	7892	6482	7138	7118	8259	8408	6955	8135	8506	9157	8223	7320	8573	9069	8964	0.294459	0.45046	0.156001	1	0.0370154	0.00127069	0.0337587	1	0.113925	0.0114701			*	0.000998727	0.00580703	0	0.294459	0.45046	Galactose
Sorbose	5442	7906	6425	3958	5189	6730	7892	6482	7138	7118	8259	8408	6955	8135	8506	9157	8223	7320	8573	9069	8964	0.294459	0.45046	0.156001	1	0.0370154	0.00127069	0.0337587	1	0.113925	0.0114701			*	0.000998727	0.00580703	0	0.294459	0.45046	Sorbose
L-Galactose	5442	7906	6425	3958	5189	6730	7892	6482	7138	7118	8259	8408	6955	8135	8506	9157	8223	7320	8573	9069	8964	0.294459	0.45046	0.156001	1	0.0370154	0.00127069	0.0337587	1	0.113925	0.0114701			*	0.000998727	0.00580703	0	0.294459	0.45046	L-Galactose
Mannose	5442	7906	6425	3958	5189	6730	7892	6482	7138	7118	8259	8408	6955	8135	8506	9157	8223	7320	8573	9069	8964	0.294459	0.45046	0.156001	1	0.0370154	0.00127069	0.0337587	1	0.113925	0.0114701			*	0.000998727	0.00580703	0	0.294459	0.45046	Mannose
Myo-inositol	5442	7906	6425	3958	5189	6730	7892	6482	7138	7118	8259	8408	6955	8135	8506	9157	8223	7320	8573	9069	8964	0.294459	0.45046	0.156001	1	0.0370154	0.00127069	0.0337587	1	0.113925	0.0114701			*	0.000998727	0.00580703	0	0.294459	0.45046	Myo-inositol
Gln-Gly-Phe (variant)	534	944	1388	811	774	1219	754	1158	950	517	989	619	1337	1156	1801	1045	1341	1640	2526	1690	2620	-0.0303817	0.932614	0.962996	1	0.903978	0.00251839	0.0068529	1	0.942639	0.0156084			*	0.0010248	0.00588598	0	-0.0303817	0.932614	Gln-Gly-Phe (variant)
Ala-Asn-Phe (variant)	534	944	1388	811	774	1219	754	1158	950	517	989	619	1337	1156	1801	1045	1341	1640	2526	1690	2620	-0.0303817	0.932614	0.962996	1	0.903978	0.00251839	0.0068529	1	0.942639	0.0156084			*	0.0010248	0.00588598	0	-0.0303817	0.932614	Ala-Asn-Phe (variant)
2-Methyl-2-[(1-oxo-2-propenyl)amino]-1-propanesulfonic acid	3774	3271	4216	3354	3269	2891	3216	3586	2325	2611	2395	2883	2593	2648	3124	2443	3536	3071	3707	3240	3159	-0.420354	-0.115071	0.305283	1	0.000423818	0.228072	0.00641974	1	0.00367744	0.370165		*		0.00102535	0.00588598	0	-0.420354	-0.115071	2-Methyl-2-[(1-oxo-2-propenyl)amino]-1-propanesulfonic acid
N-Acetylmethionine sulfoxide	3774	3271	4216	3354	3269	2891	3216	3586	2325	2611	2395	2883	2593	2648	3124	2443	3536	3071	3707	3240	3159	-0.420354	-0.115071	0.305283	1	0.000423818	0.228072	0.00641974	1	0.00367744	0.370165		*		0.00102535	0.00588598	0	-0.420354	-0.115071	N-Acetylmethionine sulfoxide
N-Acetyl-S- (2-hydroxyethyl)-cysteine	3774	3271	4216	3354	3269	2891	3216	3586	2325	2611	2395	2883	2593	2648	3124	2443	3536	3071	3707	3240	3159	-0.420354	-0.115071	0.305283	1	0.000423818	0.228072	0.00641974	1	0.00367744	0.370165		*		0.00102535	0.00588598	0	-0.420354	-0.115071	N-Acetyl-S- (2-hydroxyethyl)-cysteine
sn-Glycero-2-phosphate	76774	69939	85302	67675	56099	60862	62534	55625	51877	47656	43384	49784	45181	51159	53574	47468	65028	56816	64718	59201	62911	-0.472715	-0.191757	0.280958	1	0.00117059	0.0891178	0.00478509	1	0.00880283	0.190749		*		0.00107729	0.00616842	0	-0.472715	-0.191757	sn-Glycero-2-phosphate
Inositol cyclic phosphate	2498	7666	3760	6381	4522	7034	7890	9879	9093	9316	9999	6729	7613	9579	12543	8333	10176	10039	10297	12871	10019	0.491436	0.774368	0.282932	1	0.0410453	0.00131007	0.0387446	1	0.121202	0.0115001			*	0.00109287	0.0062418	0	0.491436	0.774368	Inositol cyclic phosphate
cis-Erucic acid	220256	52439	117196	80430	161905	165183	133920	130973	105322	120353	82696	99868	71057	68800	63739	67268	42269	52733	51621	32279	55095	-0.539656	-1.34856	-0.808909	1	0.0921952	0.00154997	0.00127813	1	0.224589	0.011841			*	0.0012147	0.00686807	0	-0.539656	-1.34856	cis-Erucic acid
trans-Brassidic acid	220256	52439	117196	80430	161905	165183	133920	130973	105322	120353	82696	99868	71057	68800	63739	67268	42269	52733	51621	32279	55095	-0.539656	-1.34856	-0.808909	1	0.0921952	0.00154997	0.00127813	1	0.224589	0.011841			*	0.0012147	0.00686807	0	-0.539656	-1.34856	trans-Brassidic acid
Docosenoic acid	220256	52439	117196	80430	161905	165183	133920	130973	105322	120353	82696	99868	71057	68800	63739	67268	42269	52733	51621	32279	55095	-0.539656	-1.34856	-0.808909	1	0.0921952	0.00154997	0.00127813	1	0.224589	0.011841			*	0.0012147	0.00686807	0	-0.539656	-1.34856	Docosenoic acid
N-Butyl Oleate	220256	52439	117196	80430	161905	165183	133920	130973	105322	120353	82696	99868	71057	68800	63739	67268	42269	52733	51621	32279	55095	-0.539656	-1.34856	-0.808909	1	0.0921952	0.00154997	0.00127813	1	0.224589	0.011841			*	0.0012147	0.00686807	0	-0.539656	-1.34856	N-Butyl Oleate
Nitrotyrosine	3245	2974	2837	2717	3085	3443	3195	2664	5235	5670	5110	5200	3996	5638	5825	5205	5052	4915	4856	6156	1403	0.767641	0.660391	-0.10725	1	1.33411e-06	0.00791036	0.599765	1	5.90148e-05	0.0382137		*	*	0.00125471	0.00707654	0	0.767641	0.660391	Nitrotyrosine
3-Oxopalmitoyl-CoA	747	1245	363	529	580	876	907	1334	1197	586	812	788	1694	699	1696	2280	2644	1059	1493	1264	2302	0.226801	1.14541	0.918604	1	0.499766	0.00138296	0.0130729	1	0.681268	0.011841			*	0.00128004	0.00720144	0	0.226801	1.14541	3-Oxopalmitoyl-CoA
Fructoselysine 6-phosphate	3105	3914	3280	2544	2575	2297	2126	1965	3856	4510	6092	4977	4078	3358	3672	2678	4241	3576	2827	3756	2966	0.716362	0.313781	-0.402582	1	0.00160379	0.0600267	0.0282574	1	0.0110309	0.14207		*		0.00129909	0.00725014	0	0.716362	0.313781	Fructoselysine 6-phosphate
Citraconic acid	130969	123439	114323	129137	108614	98803	116914	131626	139828	130396	174937	149878	133373	165660	120584	145278	155594	143375	148394	160979	144557	0.321704	0.287664	-0.0340397	1	0.00275961	0.00112383	0.692448	1	0.0169637	0.0110233		*	*	0.00130155	0.00725014	0	0.321704	0.287664	Citraconic acid
Glutaconic acid	130969	123439	114323	129137	108614	98803	116914	131626	139828	130396	174937	149878	133373	165660	120584	145278	155594	143375	148394	160979	144557	0.321704	0.287664	-0.0340397	1	0.00275961	0.00112383	0.692448	1	0.0169637	0.0110233		*	*	0.00130155	0.00725014	0	0.321704	0.287664	Glutaconic acid
Mesaconic acid	130969	123439	114323	129137	108614	98803	116914	131626	139828	130396	174937	149878	133373	165660	120584	145278	155594	143375	148394	160979	144557	0.321704	0.287664	-0.0340397	1	0.00275961	0.00112383	0.692448	1	0.0169637	0.0110233		*	*	0.00130155	0.00725014	0	0.321704	0.287664	Mesaconic acid
Dimorphecolic acid	54264	36055	47078	31526	51083	45265	35046	43804	81453	74194	59167	58297	64219	58410	53861	64101	62583	39583	50817	33346	52802	0.616674	0.246029	-0.370645	1	0.000416171	0.134236	0.0275781	1	0.00365324	0.254698		*		0.00138908	0.00728782	0	0.616674	0.246029	Dimorphecolic acid
12-Hydroxy-10-octadecynoic acid	54264	36055	47078	31526	51083	45265	35046	43804	81453	74194	59167	58297	64219	58410	53861	64101	62583	39583	50817	33346	52802	0.616674	0.246029	-0.370645	1	0.000416171	0.134236	0.0275781	1	0.00365324	0.254698		*		0.00138908	0.00728782	0	0.616674	0.246029	12-Hydroxy-10-octadecynoic acid
12,13-EpOME(9)	54264	36055	47078	31526	51083	45265	35046	43804	81453	74194	59167	58297	64219	58410	53861	64101	62583	39583	50817	33346	52802	0.616674	0.246029	-0.370645	1	0.000416171	0.134236	0.0275781	1	0.00365324	0.254698		*		0.00138908	0.00728782	0	0.616674	0.246029	12,13-EpOME(9)
9R,10S-EpOME	54264	36055	47078	31526	51083	45265	35046	43804	81453	74194	59167	58297	64219	58410	53861	64101	62583	39583	50817	33346	52802	0.616674	0.246029	-0.370645	1	0.000416171	0.134236	0.0275781	1	0.00365324	0.254698		*		0.00138908	0.00728782	0	0.616674	0.246029	9R,10S-EpOME
9R-HODE	54264	36055	47078	31526	51083	45265	35046	43804	81453	74194	59167	58297	64219	58410	53861	64101	62583	39583	50817	33346	52802	0.616674	0.246029	-0.370645	1	0.000416171	0.134236	0.0275781	1	0.00365324	0.254698		*		0.00138908	0.00728782	0	0.616674	0.246029	9R-HODE
9S-HODE	54264	36055	47078	31526	51083	45265	35046	43804	81453	74194	59167	58297	64219	58410	53861	64101	62583	39583	50817	33346	52802	0.616674	0.246029	-0.370645	1	0.000416171	0.134236	0.0275781	1	0.00365324	0.254698		*		0.00138908	0.00728782	0	0.616674	0.246029	9S-HODE
alpha-Artemisic acid	54264	36055	47078	31526	51083	45265	35046	43804	81453	74194	59167	58297	64219	58410	53861	64101	62583	39583	50817	33346	52802	0.616674	0.246029	-0.370645	1	0.000416171	0.134236	0.0275781	1	0.00365324	0.254698		*		0.00138908	0.00728782	0	0.616674	0.246029	alpha-Artemisic acid
Avenoleic acid	54264	36055	47078	31526	51083	45265	35046	43804	81453	74194	59167	58297	64219	58410	53861	64101	62583	39583	50817	33346	52802	0.616674	0.246029	-0.370645	1	0.000416171	0.134236	0.0275781	1	0.00365324	0.254698		*		0.00138908	0.00728782	0	0.616674	0.246029	Avenoleic acid
Coriolic acid	54264	36055	47078	31526	51083	45265	35046	43804	81453	74194	59167	58297	64219	58410	53861	64101	62583	39583	50817	33346	52802	0.616674	0.246029	-0.370645	1	0.000416171	0.134236	0.0275781	1	0.00365324	0.254698		*		0.00138908	0.00728782	0	0.616674	0.246029	Coriolic acid
Densipolic acid	54264	36055	47078	31526	51083	45265	35046	43804	81453	74194	59167	58297	64219	58410	53861	64101	62583	39583	50817	33346	52802	0.616674	0.246029	-0.370645	1	0.000416171	0.134236	0.0275781	1	0.00365324	0.254698		*		0.00138908	0.00728782	0	0.616674	0.246029	Densipolic acid
HODE	54264	36055	47078	31526	51083	45265	35046	43804	81453	74194	59167	58297	64219	58410	53861	64101	62583	39583	50817	33346	52802	0.616674	0.246029	-0.370645	1	0.000416171	0.134236	0.0275781	1	0.00365324	0.254698		*		0.00138908	0.00728782	0	0.616674	0.246029	HODE
Hydroxyoctadecadienoic acid	54264	36055	47078	31526	51083	45265	35046	43804	81453	74194	59167	58297	64219	58410	53861	64101	62583	39583	50817	33346	52802	0.616674	0.246029	-0.370645	1	0.000416171	0.134236	0.0275781	1	0.00365324	0.254698		*		0.00138908	0.00728782	0	0.616674	0.246029	Hydroxyoctadecadienoic acid
9-HODE	54264	36055	47078	31526	51083	45265	35046	43804	81453	74194	59167	58297	64219	58410	53861	64101	62583	39583	50817	33346	52802	0.616674	0.246029	-0.370645	1	0.000416171	0.134236	0.0275781	1	0.00365324	0.254698		*		0.00138908	0.00728782	0	0.616674	0.246029	9-HODE
12(13)-EpOME	54264	36055	47078	31526	51083	45265	35046	43804	81453	74194	59167	58297	64219	58410	53861	64101	62583	39583	50817	33346	52802	0.616674	0.246029	-0.370645	1	0.000416171	0.134236	0.0275781	1	0.00365324	0.254698		*		0.00138908	0.00728782	0	0.616674	0.246029	12(13)-EpOME
9(10)-EpOME	54264	36055	47078	31526	51083	45265	35046	43804	81453	74194	59167	58297	64219	58410	53861	64101	62583	39583	50817	33346	52802	0.616674	0.246029	-0.370645	1	0.000416171	0.134236	0.0275781	1	0.00365324	0.254698		*		0.00138908	0.00728782	0	0.616674	0.246029	9(10)-EpOME
10R-HODE	54264	36055	47078	31526	51083	45265	35046	43804	81453	74194	59167	58297	64219	58410	53861	64101	62583	39583	50817	33346	52802	0.616674	0.246029	-0.370645	1	0.000416171	0.134236	0.0275781	1	0.00365324	0.254698		*		0.00138908	0.00728782	0	0.616674	0.246029	10R-HODE
10S-HODE	54264	36055	47078	31526	51083	45265	35046	43804	81453	74194	59167	58297	64219	58410	53861	64101	62583	39583	50817	33346	52802	0.616674	0.246029	-0.370645	1	0.000416171	0.134236	0.0275781	1	0.00365324	0.254698		*		0.00138908	0.00728782	0	0.616674	0.246029	10S-HODE
8S-HODE	54264	36055	47078	31526	51083	45265	35046	43804	81453	74194	59167	58297	64219	58410	53861	64101	62583	39583	50817	33346	52802	0.616674	0.246029	-0.370645	1	0.000416171	0.134236	0.0275781	1	0.00365324	0.254698		*		0.00138908	0.00728782	0	0.616674	0.246029	8S-HODE
8R-HODE	54264	36055	47078	31526	51083	45265	35046	43804	81453	74194	59167	58297	64219	58410	53861	64101	62583	39583	50817	33346	52802	0.616674	0.246029	-0.370645	1	0.000416171	0.134236	0.0275781	1	0.00365324	0.254698		*		0.00138908	0.00728782	0	0.616674	0.246029	8R-HODE
6-HODE	54264	36055	47078	31526	51083	45265	35046	43804	81453	74194	59167	58297	64219	58410	53861	64101	62583	39583	50817	33346	52802	0.616674	0.246029	-0.370645	1	0.000416171	0.134236	0.0275781	1	0.00365324	0.254698		*		0.00138908	0.00728782	0	0.616674	0.246029	6-HODE
13S-HODE	54264	36055	47078	31526	51083	45265	35046	43804	81453	74194	59167	58297	64219	58410	53861	64101	62583	39583	50817	33346	52802	0.616674	0.246029	-0.370645	1	0.000416171	0.134236	0.0275781	1	0.00365324	0.254698		*		0.00138908	0.00728782	0	0.616674	0.246029	13S-HODE
13R-HODE	54264	36055	47078	31526	51083	45265	35046	43804	81453	74194	59167	58297	64219	58410	53861	64101	62583	39583	50817	33346	52802	0.616674	0.246029	-0.370645	1	0.000416171	0.134236	0.0275781	1	0.00365324	0.254698		*		0.00138908	0.00728782	0	0.616674	0.246029	13R-HODE
13-HODE	54264	36055	47078	31526	51083	45265	35046	43804	81453	74194	59167	58297	64219	58410	53861	64101	62583	39583	50817	33346	52802	0.616674	0.246029	-0.370645	1	0.000416171	0.134236	0.0275781	1	0.00365324	0.254698		*		0.00138908	0.00728782	0	0.616674	0.246029	13-HODE
12S,13R-EpOME	54264	36055	47078	31526	51083	45265	35046	43804	81453	74194	59167	58297	64219	58410	53861	64101	62583	39583	50817	33346	52802	0.616674	0.246029	-0.370645	1	0.000416171	0.134236	0.0275781	1	0.00365324	0.254698		*		0.00138908	0.00728782	0	0.616674	0.246029	12S,13R-EpOME
12R-HODE	54264	36055	47078	31526	51083	45265	35046	43804	81453	74194	59167	58297	64219	58410	53861	64101	62583	39583	50817	33346	52802	0.616674	0.246029	-0.370645	1	0.000416171	0.134236	0.0275781	1	0.00365324	0.254698		*		0.00138908	0.00728782	0	0.616674	0.246029	12R-HODE
PG(O-18:0)	98891	65531	79949	83984	107127	67459	63332	66715	60629	59085	55397	70047	49928	56761	53588	60390	63438	49583	52943	52430	56218	-0.432192	-0.511284	-0.0790919	1	0.0150368	0.00311514	0.350788	1	0.0588941	0.0184456			*	0.0013927	0.00728984	0	-0.432192	-0.511284	PG(O-18:0)
Eicosenoic acid	1007726	184585	538642	374016	776794	917219	664858	699181	620936	597159	406838	475834	346972	332824	271932	322916	174865	255256	210915	100795	207934	-0.477801	-1.54832	-1.07052	1	0.157679	0.00158529	0.00104481	1	0.316763	0.011841			*	0.00143655	0.00750196	0	-0.477801	-1.54832	Eicosenoic acid
PE(20:2)	4919	3014	3201	2896	4357	5892	1868	3227	7166	8756	5310	8767	4937	6127	6608	9728	5071	6164	5422	5313	6437	0.898337	0.799767	-0.0985695	1	0.00170093	0.00285731	0.626935	1	0.0114595	0.0173282		*	*	0.00149802	0.00780494	0	0.898337	0.799767	PE(20:2)
Isocitric acid	46560	27010	35027	24600	25122	26440	30860	36400	85196	40038	45307	63124	45039	63000	41612	39748	47069	49187	39191	59382	40313	0.854252	0.521327	-0.332925	1	0.00247574	0.00350194	0.123476	1	0.0153864	0.0203154		*	*	0.00158811	0.00823626	0	0.854252	0.521327	Isocitric acid
Glucarate 1,4-lactone	46560	27010	35027	24600	25122	26440	30860	36400	85196	40038	45307	63124	45039	63000	41612	39748	47069	49187	39191	59382	40313	0.854252	0.521327	-0.332925	1	0.00247574	0.00350194	0.123476	1	0.0153864	0.0203154		*	*	0.00158811	0.00823626	0	0.854252	0.521327	Glucarate 1,4-lactone
Tyr-Val (variant)	468	632	632	567	561	924	524	1202	701	604	937	445	1586	1442	1625	870	1079	1436	2322	1990	1937	0.467739	1.2236	0.755861	1	0.194512	0.000626119	0.0365697	1	0.381251	0.00724372			*	0.00159874	0.00825531	0	0.467739	1.2236	Tyr-Val (variant)
Hydrocinnamic acid	3444	1513	2732	4533	4283	3517	3782	4628	2341	1998	3467	2816	3614	3338	6812	5689	2782	12699	10604	11420	4836	-0.279035	1.14041	1.41945	1	0.222335	0.00827576	0.00933814	1	0.42328	0.0390588			*	0.00162941	0.00825531	0	-0.279035	1.14041	Hydrocinnamic acid
4-Ethylbenzoic acid	3444	1513	2732	4533	4283	3517	3782	4628	2341	1998	3467	2816	3614	3338	6812	5689	2782	12699	10604	11420	4836	-0.279035	1.14041	1.41945	1	0.222335	0.00827576	0.00933814	1	0.42328	0.0390588			*	0.00162941	0.00825531	0	-0.279035	1.14041	4-Ethylbenzoic acid
2-Phenylpropionate	3444	1513	2732	4533	4283	3517	3782	4628	2341	1998	3467	2816	3614	3338	6812	5689	2782	12699	10604	11420	4836	-0.279035	1.14041	1.41945	1	0.222335	0.00827576	0.00933814	1	0.42328	0.0390588			*	0.00162941	0.00825531	0	-0.279035	1.14041	2-Phenylpropionate
2-Methoxy-4-vinylphenol	3444	1513	2732	4533	4283	3517	3782	4628	2341	1998	3467	2816	3614	3338	6812	5689	2782	12699	10604	11420	4836	-0.279035	1.14041	1.41945	1	0.222335	0.00827576	0.00933814	1	0.42328	0.0390588			*	0.00162941	0.00825531	0	-0.279035	1.14041	2-Methoxy-4-vinylphenol
Ethyl benzoate	3444	1513	2732	4533	4283	3517	3782	4628	2341	1998	3467	2816	3614	3338	6812	5689	2782	12699	10604	11420	4836	-0.279035	1.14041	1.41945	1	0.222335	0.00827576	0.00933814	1	0.42328	0.0390588			*	0.00162941	0.00825531	0	-0.279035	1.14041	Ethyl benzoate
4-Hydroxy-3-methylacetophenone	3444	1513	2732	4533	4283	3517	3782	4628	2341	1998	3467	2816	3614	3338	6812	5689	2782	12699	10604	11420	4836	-0.279035	1.14041	1.41945	1	0.222335	0.00827576	0.00933814	1	0.42328	0.0390588			*	0.00162941	0.00825531	0	-0.279035	1.14041	4-Hydroxy-3-methylacetophenone
4-Coumaryl alcohol	3444	1513	2732	4533	4283	3517	3782	4628	2341	1998	3467	2816	3614	3338	6812	5689	2782	12699	10604	11420	4836	-0.279035	1.14041	1.41945	1	0.222335	0.00827576	0.00933814	1	0.42328	0.0390588			*	0.00162941	0.00825531	0	-0.279035	1.14041	4-Coumaryl alcohol
3-Methylphenylacetic acid	3444	1513	2732	4533	4283	3517	3782	4628	2341	1998	3467	2816	3614	3338	6812	5689	2782	12699	10604	11420	4836	-0.279035	1.14041	1.41945	1	0.222335	0.00827576	0.00933814	1	0.42328	0.0390588			*	0.00162941	0.00825531	0	-0.279035	1.14041	3-Methylphenylacetic acid
3,4-Dimethylbenzoic acid	3444	1513	2732	4533	4283	3517	3782	4628	2341	1998	3467	2816	3614	3338	6812	5689	2782	12699	10604	11420	4836	-0.279035	1.14041	1.41945	1	0.222335	0.00827576	0.00933814	1	0.42328	0.0390588			*	0.00162941	0.00825531	0	-0.279035	1.14041	3,4-Dimethylbenzoic acid
Methionine	110459	151787	167954	81371	83889	99002	119098	187785	262745	283769	375859	166274	181678	318760	196682	167313	160083	262398	223514	309375	132241	1.08129	0.728356	-0.352939	1	0.00101692	0.00858434	0.173837	1	0.00772451	0.0398697		*	*	0.00163203	0.00825531	0	1.08129	0.728356	Methionine
LPE(20:4)	74614	51619	42672	47514	30117	62110	29872	37186	123684	85411	80503	81329	53320	70153	71185	133413	75618	131942	104173	96426	61431	0.81112	1.0362	0.22508	1	0.00508732	0.00103317	0.364806	1	0.0272405	0.0104055		*	*	0.001656	0.00833351	0	0.81112	1.0362	LPE(20:4)
Glycerophospho-N-arachidonoyl ethanolamine	74614	51619	42672	47514	30117	62110	29872	37186	123684	85411	80503	81329	53320	70153	71185	133413	75618	131942	104173	96426	61431	0.81112	1.0362	0.22508	1	0.00508732	0.00103317	0.364806	1	0.0272405	0.0104055		*	*	0.001656	0.00833351	0	0.81112	1.0362	Glycerophospho-N-arachidonoyl ethanolamine
PC(18:2)	5783	5740	3768	5099	5400	4445	3579	3255	6707	7646	7063	5667	7991	5052	5983	6262	7010	7672	6602	5200	6013	0.529362	0.464062	-0.0653	1	0.0038545	0.00267193	0.593286	1	0.0217939	0.0163357		*	*	0.00166421	0.00833351	0	0.529362	0.464062	PC(18:2)
PE(21:2)	5783	5740	3768	5099	5400	4445	3579	3255	6707	7646	7063	5667	7991	5052	5983	6262	7010	7672	6602	5200	6013	0.529362	0.464062	-0.0653	1	0.0038545	0.00267193	0.593286	1	0.0217939	0.0163357		*	*	0.00166421	0.00833351	0	0.529362	0.464062	PE(21:2)
Asp-Cys (variant)	22144	13096	16852	22094	26523	14247	14301	9316	8455	8835	7132	17445	8598	7031	9293	9596	11104	9750	7331	5451	7653	-0.854075	-1.01069	-0.156618	1	0.0152928	0.00211758	0.565965	1	0.0594634	0.013457			*	0.00166596	0.00833351	0	-0.854075	-1.01069	Asp-Cys (variant)
Propanoyl phosphate	6308	9339	7803	6446	6373	10747	8929	11678	6363	5875	6406	7672	6195	6890	4295	4007	6569	3833	4063	4390	7470	-0.364244	-0.772972	-0.408727	1	0.0539288	0.00248164	0.0282975	1	0.151018	0.01552			*	0.00168793	0.00840609	0	-0.364244	-0.772972	Propanoyl phosphate
Hydroxyacetone phosphate	6308	9339	7803	6446	6373	10747	8929	11678	6363	5875	6406	7672	6195	6890	4295	4007	6569	3833	4063	4390	7470	-0.364244	-0.772972	-0.408727	1	0.0539288	0.00248164	0.0282975	1	0.151018	0.01552			*	0.00168793	0.00840609	0	-0.364244	-0.772972	Hydroxyacetone phosphate
Tryptophan	41984	81242	62244	46821	37533	42405	48816	67490	72266	69173	119764	120411	89700	85977	69335	52200	78451	60233	71005	77877	92706	0.794055	0.420365	-0.373691	1	0.0020455	0.0293921	0.0580476	1	0.0130726	0.0871335		*		0.00176144	0.00875288	0	0.794055	0.420365	Tryptophan
UMP	1466023	2086471	2222539	1876755	1441218	1566286	1726892	1889832	2203885	2438030	2437704	2083696	2311376	2319412	2057797	1634488	1766784	1830240	1990672	1843277	1180909	0.365496	-0.0218014	-0.387297	1	0.00164044	0.860235	0.00156851	1	0.0112487	0.905595		*		0.00180473	0.00894831	0	0.365496	-0.0218014	UMP
Citric acid/Isocitric acid	163158	679076	628973	501969	174481	526490	613976	347885	236481	167649	201125	233643	205610	173644	146439	201724	195338	271677	206911	212993	227996	-1.16262	-1.1207	0.0419201	1	0.0114415	0.00783765	0.756932	1	0.046093	0.0382137		*	*	0.00183245	0.00906582	0	-1.16262	-1.1207	Citric acid/Isocitric acid
(Z)-9-Heptadecenoic acid	1988	2315	1917	1937	1619	2168	2137	1830	2563	1876	2199	2763	3144	2223	2474	2173	3438	2743	2754	3089	2780	0.307487	0.482465	0.174977	1	0.0235278	0.000356859	0.2109	1	0.0828062	0.00462686			*	0.00189163	0.00921443	0	0.307487	0.482465	(Z)-9-Heptadecenoic acid
10Z-Heptadecenoic acid	1988	2315	1917	1937	1619	2168	2137	1830	2563	1876	2199	2763	3144	2223	2474	2173	3438	2743	2754	3089	2780	0.307487	0.482465	0.174977	1	0.0235278	0.000356859	0.2109	1	0.0828062	0.00462686			*	0.00189163	0.00921443	0	0.307487	0.482465	10Z-Heptadecenoic acid
8Z-Heptadecenoic acid	1988	2315	1917	1937	1619	2168	2137	1830	2563	1876	2199	2763	3144	2223	2474	2173	3438	2743	2754	3089	2780	0.307487	0.482465	0.174977	1	0.0235278	0.000356859	0.2109	1	0.0828062	0.00462686			*	0.00189163	0.00921443	0	0.307487	0.482465	8Z-Heptadecenoic acid
Heptadecenoic acid	1988	2315	1917	1937	1619	2168	2137	1830	2563	1876	2199	2763	3144	2223	2474	2173	3438	2743	2754	3089	2780	0.307487	0.482465	0.174977	1	0.0235278	0.000356859	0.2109	1	0.0828062	0.00462686			*	0.00189163	0.00921443	0	0.307487	0.482465	Heptadecenoic acid
14-Methyl-8E-hexadecenoic acid	1988	2315	1917	1937	1619	2168	2137	1830	2563	1876	2199	2763	3144	2223	2474	2173	3438	2743	2754	3089	2780	0.307487	0.482465	0.174977	1	0.0235278	0.000356859	0.2109	1	0.0828062	0.00462686			*	0.00189163	0.00921443	0	0.307487	0.482465	14-Methyl-8E-hexadecenoic acid
Cyclohexaneundecanoic acid	1988	2315	1917	1937	1619	2168	2137	1830	2563	1876	2199	2763	3144	2223	2474	2173	3438	2743	2754	3089	2780	0.307487	0.482465	0.174977	1	0.0235278	0.000356859	0.2109	1	0.0828062	0.00462686			*	0.00189163	0.00921443	0	0.307487	0.482465	Cyclohexaneundecanoic acid
Ala-Pro (variant)	4482	4311	5422	5231	5384	4462	4279	4144	3940	3634	3598	4002	4156	3996	4364	4135	4164	3942	4375	4389	4122	-0.278162	-0.162219	0.115943	1	0.0041616	0.0342647	0.012087	1	0.0233745	0.0961499		*		0.00190024	0.00921443	0	-0.278162	-0.162219	Ala-Pro (variant)
Citraconic acid	4886	8592	10411	12469	12277	12874	7451	3378	30049	27134	48546	16677	27181	19992	8099	6742	19591	32083	29579	17053	22962	1.64417	1.10458	-0.539587	1	0.000584941	0.0145328	0.155767	1	0.00472984	0.056619		*		0.00190334	0.00921443	0	1.64417	1.10458	Citraconic acid
Glutaconic acid	4886	8592	10411	12469	12277	12874	7451	3378	30049	27134	48546	16677	27181	19992	8099	6742	19591	32083	29579	17053	22962	1.64417	1.10458	-0.539587	1	0.000584941	0.0145328	0.155767	1	0.00472984	0.056619		*		0.00190334	0.00921443	0	1.64417	1.10458	Glutaconic acid
Mesaconic acid	4886	8592	10411	12469	12277	12874	7451	3378	30049	27134	48546	16677	27181	19992	8099	6742	19591	32083	29579	17053	22962	1.64417	1.10458	-0.539587	1	0.000584941	0.0145328	0.155767	1	0.00472984	0.056619		*		0.00190334	0.00921443	0	1.64417	1.10458	Mesaconic acid
Leu-Thr (variant)	806	835	682	776	703	1542	1077	1477	1476	1029	1581	917	1636	2250	2552	1488	1464	1797	2418	3504	1896	0.585571	1.12945	0.543877	1	0.0436746	0.001283	0.0774472	1	0.127795	0.0114701			*	0.00194757	0.00937686	0	0.585571	1.12945	Leu-Thr (variant)
Ile-Thr (variant)	806	835	682	776	703	1542	1077	1477	1476	1029	1581	917	1636	2250	2552	1488	1464	1797	2418	3504	1896	0.585571	1.12945	0.543877	1	0.0436746	0.001283	0.0774472	1	0.127795	0.0114701			*	0.00194757	0.00937686	0	0.585571	1.12945	Ile-Thr (variant)
Heneicosenoic acid	16194	3599	11079	7199	16564	14425	10689	7909	8695	8374	6750	9989	5984	4467	4898	6779	2868	4086	3452	1897	3689	-0.570877	-1.47097	-0.900093	1	0.102565	0.00212374	0.00541718	1	0.235686	0.0134583			*	0.00194936	0.00937686	0	-0.570877	-1.47097	Heneicosenoic acid
GDP-N-acetyl-alpha-D-perosamine	2931	5154	9682	8800	7059	5736	4498	3083	15113	8750	15956	8313	10521	7244	4602	2155	7494	6527	5885	5157	4485	0.90434	-0.178097	-1.08244	1	0.00905693	0.553709	0.00331197	1	0.0408649	0.688382		*		0.00201146	0.009655	0	0.90434	-0.178097	GDP-N-acetyl-alpha-D-perosamine
O-Acetyltropine	12951	12950	11922	12584	12222	12537	13315	12208	13875	13090	13106	15189	12905	14195	13615	13413	13887	13369	13376	13465	13888	0.125147	0.108936	-0.0162113	1	0.00822797	0.000211241	0.662738	1	0.0387522	0.00309454		*	*	0.00204778	0.00978768	0	0.125147	0.108936	O-Acetyltropine
Methyprylon	12951	12950	11922	12584	12222	12537	13315	12208	13875	13090	13106	15189	12905	14195	13615	13413	13887	13369	13376	13465	13888	0.125147	0.108936	-0.0162113	1	0.00822797	0.000211241	0.662738	1	0.0387522	0.00309454		*	*	0.00204778	0.00978768	0	0.125147	0.108936	Methyprylon
2-Hydroxyglutaric acid	104790	111682	110702	89128	87606	93971	89240	130746	71728	73572	75748	51542	77563	84312	65836	68461	75187	81251	81372	82342	109868	-0.497585	-0.342712	0.154873	1	0.00158195	0.0145593	0.282252	1	0.010914	0.056619		*		0.00211627	0.00998808	0	-0.497585	-0.342712	2-Hydroxyglutaric acid
Ribonolactone	104790	111682	110702	89128	87606	93971	89240	130746	71728	73572	75748	51542	77563	84312	65836	68461	75187	81251	81372	82342	109868	-0.497585	-0.342712	0.154873	1	0.00158195	0.0145593	0.282252	1	0.010914	0.056619		*		0.00211627	0.00998808	0	-0.497585	-0.342712	Ribonolactone
D-Xylono-1,5-lactone	104790	111682	110702	89128	87606	93971	89240	130746	71728	73572	75748	51542	77563	84312	65836	68461	75187	81251	81372	82342	109868	-0.497585	-0.342712	0.154873	1	0.00158195	0.0145593	0.282252	1	0.010914	0.056619		*		0.00211627	0.00998808	0	-0.497585	-0.342712	D-Xylono-1,5-lactone
D-Arabinono-1,4-lactone	104790	111682	110702	89128	87606	93971	89240	130746	71728	73572	75748	51542	77563	84312	65836	68461	75187	81251	81372	82342	109868	-0.497585	-0.342712	0.154873	1	0.00158195	0.0145593	0.282252	1	0.010914	0.056619		*		0.00211627	0.00998808	0	-0.497585	-0.342712	D-Arabinono-1,4-lactone
D-2-Hydroxyglutaric acid	104790	111682	110702	89128	87606	93971	89240	130746	71728	73572	75748	51542	77563	84312	65836	68461	75187	81251	81372	82342	109868	-0.497585	-0.342712	0.154873	1	0.00158195	0.0145593	0.282252	1	0.010914	0.056619		*		0.00211627	0.00998808	0	-0.497585	-0.342712	D-2-Hydroxyglutaric acid
3-Hydroxyglutaric acid	104790	111682	110702	89128	87606	93971	89240	130746	71728	73572	75748	51542	77563	84312	65836	68461	75187	81251	81372	82342	109868	-0.497585	-0.342712	0.154873	1	0.00158195	0.0145593	0.282252	1	0.010914	0.056619		*		0.00211627	0.00998808	0	-0.497585	-0.342712	3-Hydroxyglutaric acid
LPE(20:5)	15986	6329	7387	5484	4806	6401	4350	7602	19013	18566	12089	21387	10324	11911	10857	16477	10342	17629	16368	14571	8979	1.09215	0.899346	-0.192805	1	0.00295618	0.00483093	0.406274	1	0.0177844	0.0273147		*	*	0.00216578	0.0102004	0	1.09215	0.899346	LPE(20:5)
CAR(9:0(OH))	6523	6632	6365	6353	6302	5927	6819	6271	9372	8800	6659	7108	6514	7606	6293	6432	6493	6119	6598	6157	6421	0.262602	-0.00904656	-0.271649	1	0.0106128	0.741707	0.0129663	1	0.0449339	0.822176		*		0.00238456	0.0112074	0	0.262602	-0.00904656	CAR(9:0(OH))
Oxolan-3-one	1600	2838	2678	1543	2293	3358	3275	3813	3804	4655	4829	3982	3122	5364	2756	4212	3678	3356	3868	4331	3307	0.68247	0.446119	-0.236351	1	0.00321709	0.020554	0.114956	1	0.0189994	0.06915		*		0.00246781	0.0114791	0	0.68247	0.446119	Oxolan-3-one
gamma-Butyrolactone	1600	2838	2678	1543	2293	3358	3275	3813	3804	4655	4829	3982	3122	5364	2756	4212	3678	3356	3868	4331	3307	0.68247	0.446119	-0.236351	1	0.00321709	0.020554	0.114956	1	0.0189994	0.06915		*		0.00246781	0.0114791	0	0.68247	0.446119	gamma-Butyrolactone
Diacetyl	1600	2838	2678	1543	2293	3358	3275	3813	3804	4655	4829	3982	3122	5364	2756	4212	3678	3356	3868	4331	3307	0.68247	0.446119	-0.236351	1	0.00321709	0.020554	0.114956	1	0.0189994	0.06915		*		0.00246781	0.0114791	0	0.68247	0.446119	Diacetyl
Crotonic acid	1600	2838	2678	1543	2293	3358	3275	3813	3804	4655	4829	3982	3122	5364	2756	4212	3678	3356	3868	4331	3307	0.68247	0.446119	-0.236351	1	0.00321709	0.020554	0.114956	1	0.0189994	0.06915		*		0.00246781	0.0114791	0	0.68247	0.446119	Crotonic acid
Butenoic acid	1600	2838	2678	1543	2293	3358	3275	3813	3804	4655	4829	3982	3122	5364	2756	4212	3678	3356	3868	4331	3307	0.68247	0.446119	-0.236351	1	0.00321709	0.020554	0.114956	1	0.0189994	0.06915		*		0.00246781	0.0114791	0	0.68247	0.446119	Butenoic acid
Hydroxyundecatrienoic acid	7199	10719	11032	14300	14830	10771	13536	8789	6761	6254	9685	9310	10222	5078	5341	5230	9504	6801	8401	6155	7213	-0.531471	-0.713718	-0.182246	1	0.0215175	0.00204439	0.381464	1	0.0793195	0.0130656			*	0.00252574	0.0117244	0	-0.531471	-0.713718	Hydroxyundecatrienoic acid
2-amino-3-methanesulfinylpropanoic acid	11673	51939	59059	52683	98454	51336	89257	45078	12869	16552	21328	26376	34705	18947	38917	15737	36173	15826	27416	20936	31283	-1.39785	-1.10982	0.288033	1	0.00871017	0.0129443	0.341824	1	0.0398258	0.052054		*		0.00264096	0.0120782	0	-1.39785	-1.10982	2-amino-3-methanesulfinylpropanoic acid
S-Methylcysteine S-oxide	11673	51939	59059	52683	98454	51336	89257	45078	12869	16552	21328	26376	34705	18947	38917	15737	36173	15826	27416	20936	31283	-1.39785	-1.10982	0.288033	1	0.00871017	0.0129443	0.341824	1	0.0398258	0.052054		*		0.00264096	0.0120782	0	-1.39785	-1.10982	S-Methylcysteine S-oxide
TG(35:0)	893	399	401	603	879	1088	833	543	1235	1699	906	1716	1104	827	574	908	846	575	491	294	854	0.823986	-0.119467	-0.943452	1	0.00771789	0.662063	0.00506944	1	0.0371249	0.778621		*		0.00264383	0.0120782	0	0.823986	-0.119467	TG(35:0)
1,4-Ipomeadiol	17714	25791	27146	29058	38609	24147	37498	19658	19913	11768	15730	19346	18261	18004	21748	12600	13663	16397	19564	18143	22308	-0.677026	-0.627118	0.0499083	1	0.00861963	0.00896405	0.758504	1	0.0398258	0.0410201		*	*	0.00266483	0.0120782	0	-0.677026	-0.627118	1,4-Ipomeadiol
Ethyl 4-oxocyclohexanecarboxylate	17714	25791	27146	29058	38609	24147	37498	19658	19913	11768	15730	19346	18261	18004	21748	12600	13663	16397	19564	18143	22308	-0.677026	-0.627118	0.0499083	1	0.00861963	0.00896405	0.758504	1	0.0398258	0.0410201		*	*	0.00266483	0.0120782	0	-0.677026	-0.627118	Ethyl 4-oxocyclohexanecarboxylate
D-Tagatose	7876	5928	10258	7678	6428	5107	6283	4541	8251	4853	4668	6267	6001	7114	9841	5328	11625	9612	9946	13238	12728	-0.127047	0.611398	0.738445	1	0.53183	0.00864197	0.00539812	1	0.691532	0.0398697			*	0.00267691	0.0120782	0	-0.127047	0.611398	D-Tagatose
Sorbose	7876	5928	10258	7678	6428	5107	6283	4541	8251	4853	4668	6267	6001	7114	9841	5328	11625	9612	9946	13238	12728	-0.127047	0.611398	0.738445	1	0.53183	0.00864197	0.00539812	1	0.691532	0.0398697			*	0.00267691	0.0120782	0	-0.127047	0.611398	Sorbose
Fructose	7876	5928	10258	7678	6428	5107	6283	4541	8251	4853	4668	6267	6001	7114	9841	5328	11625	9612	9946	13238	12728	-0.127047	0.611398	0.738445	1	0.53183	0.00864197	0.00539812	1	0.691532	0.0398697			*	0.00267691	0.0120782	0	-0.127047	0.611398	Fructose
Psicose	7876	5928	10258	7678	6428	5107	6283	4541	8251	4853	4668	6267	6001	7114	9841	5328	11625	9612	9946	13238	12728	-0.127047	0.611398	0.738445	1	0.53183	0.00864197	0.00539812	1	0.691532	0.0398697			*	0.00267691	0.0120782	0	-0.127047	0.611398	Psicose
Myo-inositol	7876	5928	10258	7678	6428	5107	6283	4541	8251	4853	4668	6267	6001	7114	9841	5328	11625	9612	9946	13238	12728	-0.127047	0.611398	0.738445	1	0.53183	0.00864197	0.00539812	1	0.691532	0.0398697			*	0.00267691	0.0120782	0	-0.127047	0.611398	Myo-inositol
Mannose	7876	5928	10258	7678	6428	5107	6283	4541	8251	4853	4668	6267	6001	7114	9841	5328	11625	9612	9946	13238	12728	-0.127047	0.611398	0.738445	1	0.53183	0.00864197	0.00539812	1	0.691532	0.0398697			*	0.00267691	0.0120782	0	-0.127047	0.611398	Mannose
Galactose	7876	5928	10258	7678	6428	5107	6283	4541	8251	4853	4668	6267	6001	7114	9841	5328	11625	9612	9946	13238	12728	-0.127047	0.611398	0.738445	1	0.53183	0.00864197	0.00539812	1	0.691532	0.0398697			*	0.00267691	0.0120782	0	-0.127047	0.611398	Galactose
L-Galactose	7876	5928	10258	7678	6428	5107	6283	4541	8251	4853	4668	6267	6001	7114	9841	5328	11625	9612	9946	13238	12728	-0.127047	0.611398	0.738445	1	0.53183	0.00864197	0.00539812	1	0.691532	0.0398697			*	0.00267691	0.0120782	0	-0.127047	0.611398	L-Galactose
Talose	7876	5928	10258	7678	6428	5107	6283	4541	8251	4853	4668	6267	6001	7114	9841	5328	11625	9612	9946	13238	12728	-0.127047	0.611398	0.738445	1	0.53183	0.00864197	0.00539812	1	0.691532	0.0398697			*	0.00267691	0.0120782	0	-0.127047	0.611398	Talose
Malondialdehyde	4226	5168	7147	5462	6226	5331	5685	4766	11515	7775	8922	12170	7673	8529	6339	5107	7480	12349	8308	5883	7690	0.777568	0.465013	-0.312554	1	0.000257499	0.0371071	0.159171	1	0.00274018	0.10259		*		0.00277317	0.0124132	0	0.777568	0.465013	Malondialdehyde
Acrylic acid	4226	5168	7147	5462	6226	5331	5685	4766	11515	7775	8922	12170	7673	8529	6339	5107	7480	12349	8308	5883	7690	0.777568	0.465013	-0.312554	1	0.000257499	0.0371071	0.159171	1	0.00274018	0.10259		*		0.00277317	0.0124132	0	0.777568	0.465013	Acrylic acid
Propenoic acid	4226	5168	7147	5462	6226	5331	5685	4766	11515	7775	8922	12170	7673	8529	6339	5107	7480	12349	8308	5883	7690	0.777568	0.465013	-0.312554	1	0.000257499	0.0371071	0.159171	1	0.00274018	0.10259		*		0.00277317	0.0124132	0	0.777568	0.465013	Propenoic acid
Pyruvaldehyde	4226	5168	7147	5462	6226	5331	5685	4766	11515	7775	8922	12170	7673	8529	6339	5107	7480	12349	8308	5883	7690	0.777568	0.465013	-0.312554	1	0.000257499	0.0371071	0.159171	1	0.00274018	0.10259		*		0.00277317	0.0124132	0	0.777568	0.465013	Pyruvaldehyde
PS(22:0)	88631	141378	121064	137826	129600	115681	146159	103540	77519	70765	98970	108174	100792	73963	94809	49125	108395	81103	95952	87779	103571	-0.476953	-0.471861	0.00509234	1	0.00446343	0.00518093	0.97585	1	0.0243225	0.0287179		*	*	0.00278712	0.012451	0	-0.476953	-0.471861	PS(22:0)
Succinic acid-D4 [iSTD]	1451398	1498083	1505485	1520155	1486389	1573327	1528042	1518713	1600340	1616741	1749397	1936521	1567963	1719783	1531624	1652730	1579257	1720401	1708096	1530091	1671241	0.169486	0.108038	-0.0614485	1	0.00259486	0.00238336	0.269351	1	0.0160824	0.0150281		*	*	0.00295166	0.01316	0	0.169486	0.108038	Succinic acid-D4 [iSTD]
7-Hydroxyoctanoic acid	145479	144041	134370	134487	132368	136413	133374	139163	144685	146059	149981	166622	143763	146438	144371	151558	140511	150601	143183	151398	153456	0.121995	0.105281	-0.0167139	1	0.0059107	0.00146414	0.662261	1	0.0303058	0.011841		*	*	0.00301011	0.0132325	0	0.121995	0.105281	7-Hydroxyoctanoic acid
8-Hydroxycaprylic acid	145479	144041	134370	134487	132368	136413	133374	139163	144685	146059	149981	166622	143763	146438	144371	151558	140511	150601	143183	151398	153456	0.121995	0.105281	-0.0167139	1	0.0059107	0.00146414	0.662261	1	0.0303058	0.011841		*	*	0.00301011	0.0132325	0	0.121995	0.105281	8-Hydroxycaprylic acid
2-Hydroxy caprylic acid	145479	144041	134370	134487	132368	136413	133374	139163	144685	146059	149981	166622	143763	146438	144371	151558	140511	150601	143183	151398	153456	0.121995	0.105281	-0.0167139	1	0.0059107	0.00146414	0.662261	1	0.0303058	0.011841		*	*	0.00301011	0.0132325	0	0.121995	0.105281	2-Hydroxy caprylic acid
3-Hydroxycaprylic acid	145479	144041	134370	134487	132368	136413	133374	139163	144685	146059	149981	166622	143763	146438	144371	151558	140511	150601	143183	151398	153456	0.121995	0.105281	-0.0167139	1	0.0059107	0.00146414	0.662261	1	0.0303058	0.011841		*	*	0.00301011	0.0132325	0	0.121995	0.105281	3-Hydroxycaprylic acid
3-Hydroxyoctanoic acid	145479	144041	134370	134487	132368	136413	133374	139163	144685	146059	149981	166622	143763	146438	144371	151558	140511	150601	143183	151398	153456	0.121995	0.105281	-0.0167139	1	0.0059107	0.00146414	0.662261	1	0.0303058	0.011841		*	*	0.00301011	0.0132325	0	0.121995	0.105281	3-Hydroxyoctanoic acid
Ethyl (R)-3-hydroxyhexanoate	145479	144041	134370	134487	132368	136413	133374	139163	144685	146059	149981	166622	143763	146438	144371	151558	140511	150601	143183	151398	153456	0.121995	0.105281	-0.0167139	1	0.0059107	0.00146414	0.662261	1	0.0303058	0.011841		*	*	0.00301011	0.0132325	0	0.121995	0.105281	Ethyl (R)-3-hydroxyhexanoate
Jasmonic acid	10711	12611	10673	12772	8896	10195	16132	7677	6463	7717	7873	8691	8585	5190	7435	6424	9591	9399	7639	8496	8179	-0.595118	-0.45685	0.138268	1	0.00744481	0.0138182	0.299031	1	0.0358878	0.0548835		*		0.00301486	0.0132325	0	-0.595118	-0.45685	Jasmonic acid
Hydroxydodecatrienoic acid	10711	12611	10673	12772	8896	10195	16132	7677	6463	7717	7873	8691	8585	5190	7435	6424	9591	9399	7639	8496	8179	-0.595118	-0.45685	0.138268	1	0.00744481	0.0138182	0.299031	1	0.0358878	0.0548835		*		0.00301486	0.0132325	0	-0.595118	-0.45685	Hydroxydodecatrienoic acid
N-Acetyltaurine	272641	592899	632319	639764	993117	731788	1000678	637790	251055	259763	300712	366859	438625	371747	643352	188115	502849	453636	477462	433759	447813	-1.05279	-0.613077	0.439708	1	0.00384321	0.0343088	0.0833407	1	0.0217939	0.0961499		*		0.00304666	0.0133019	0	-1.05279	-0.613077	N-Acetyltaurine
Homocysteinesulfinic acid	272641	592899	632319	639764	993117	731788	1000678	637790	251055	259763	300712	366859	438625	371747	643352	188115	502849	453636	477462	433759	447813	-1.05279	-0.613077	0.439708	1	0.00384321	0.0343088	0.0833407	1	0.0217939	0.0961499		*		0.00304666	0.0133019	0	-1.05279	-0.613077	Homocysteinesulfinic acid
(R)-4'-Phosphopantothenic acid	57314	35126	21577	20964	51280	21965	23590	17577	12268	10334	5450	23120	12443	6347	10813	12334	14663	9088	8267	6601	23732	-1.41874	-1.35181	0.0669267	1	0.0126542	0.00856797	0.871652	1	0.0506672	0.0398697			*	0.00304836	0.0133019	0	-1.41874	-1.35181	(R)-4'-Phosphopantothenic acid
Cyclic ADP-ribose	6308	4309	7472	4426	6333	4117	5069	3204	2830	2484	3485	5912	3173	2130	2656	2652	3835	2898	3017	1783	2698	-0.627927	-0.884973	-0.257045	1	0.0326182	0.00134818	0.355811	1	0.104429	0.011698			*	0.00307124	0.0133759	0	-0.627927	-0.884973	Cyclic ADP-ribose
LPE(14:0)	5131	5460	6212	5631	3498	3608	4784	4103	5614	7710	8518	10106	5421	6553	5300	7172	6063	7020	7618	6719	6367	0.607861	0.460259	-0.147602	1	0.00582688	0.0018399	0.363479	1	0.0303058	0.0121369		*	*	0.00310018	0.01345	0	0.607861	0.460259	LPE(14:0)
sn-Glycero-3-phosphoethanolamine	5131	5460	6212	5631	3498	3608	4784	4103	5614	7710	8518	10106	5421	6553	5300	7172	6063	7020	7618	6719	6367	0.607861	0.460259	-0.147602	1	0.00582688	0.0018399	0.363479	1	0.0303058	0.0121369		*	*	0.00310018	0.01345	0	0.607861	0.460259	sn-Glycero-3-phosphoethanolamine
Hydroxypyruvaldehyde phosphate	73155	73605	64042	66968	78093	81505	72213	68630	116969	119828	90584	87381	80033	99058	89352	67031	73590	89197	94796	106215	72642	0.453547	0.22865	-0.224897	1	0.000952247	0.0389496	0.117203	1	0.00728227	0.106898		*		0.00319868	0.0138507	0	0.453547	0.22865	Hydroxypyruvaldehyde phosphate
Asp-Glu-Met (variant)	119418	60575	111381	92851	106042	131799	100714	120279	136778	136247	118622	108800	82157	87944	69726	74253	60500	100931	67205	73512	53186	0.0847445	-0.563044	-0.647789	1	0.609057	0.00420982	0.00308508	1	0.750427	0.0241663			*	0.0035804	0.0154739	0	0.0847445	-0.563044	Asp-Glu-Met (variant)
PS(O-22:0)	32849	32587	33846	30253	39274	39174	45008	48239	49631	48843	46426	44948	45851	50843	41580	44386	40310	37166	37849	44560	32030	0.342919	0.0762468	-0.266672	1	0.00337521	0.492976	0.00215542	1	0.0197779	0.634484		*		0.00373346	0.0160738	0	0.342919	0.0762468	PS(O-22:0)
LPS(22:0)	32849	32587	33846	30253	39274	39174	45008	48239	49631	48843	46426	44948	45851	50843	41580	44386	40310	37166	37849	44560	32030	0.342919	0.0762468	-0.266672	1	0.00337521	0.492976	0.00215542	1	0.0197779	0.634484		*		0.00373346	0.0160738	0	0.342919	0.0762468	LPS(22:0)
GDP-glucose	19014	17794	20211	20165	16271	17114	17451	18307	21240	20087	20321	18086	22629	21980	17730	16417	19880	17639	19116	16997	16866	0.180167	-0.0387259	-0.218893	1	0.0111581	0.499979	0.00372193	1	0.0456028	0.638704		*		0.00392991	0.0168233	0	0.180167	-0.0387259	GDP-glucose
GDP-mannose	19014	17794	20211	20165	16271	17114	17451	18307	21240	20087	20321	18086	22629	21980	17730	16417	19880	17639	19116	16997	16866	0.180167	-0.0387259	-0.218893	1	0.0111581	0.499979	0.00372193	1	0.0456028	0.638704		*		0.00392991	0.0168233	0	0.180167	-0.0387259	GDP-mannose
GDP-D-galactose	19014	17794	20211	20165	16271	17114	17451	18307	21240	20087	20321	18086	22629	21980	17730	16417	19880	17639	19116	16997	16866	0.180167	-0.0387259	-0.218893	1	0.0111581	0.499979	0.00372193	1	0.0456028	0.638704		*		0.00392991	0.0168233	0	0.180167	-0.0387259	GDP-D-galactose
Oxidized glutathione	1224930	1211857	1235741	1155474	1199507	1166302	1185283	1191857	1216172	1233817	1296183	1389846	1246823	1299585	1273819	1223105	1268835	1249743	1258777	1286164	1198790	0.0979372	0.0647873	-0.0331498	1	0.00541535	0.00291503	0.302214	1	0.0286784	0.0176308		*	*	0.00423547	0.018097	0	0.0979372	0.0647873	Oxidized glutathione
LPE(22:6)	705408	368838	298428	303460	219882	629139	283491	439973	484395	429309	447863	524541	333879	432579	649951	646021	636943	933956	888147	739744	385808	0.1226	0.779868	0.657269	1	0.641735	0.00760804	0.00787366	1	0.772524	0.0382137			*	0.00439803	0.018756	0	0.1226	0.779868	LPE(22:6)
PS(27:2)	24837	15636	18365	11458	19451	18055	13091	17486	28471	18633	20463	27393	21145	25255	15973	14992	19449	15734	19585	16323	12233	0.445786	-0.0832934	-0.52908	1	0.014721	0.598838	0.0023775	1	0.0579593	0.729864				0.00445395	0.0189587	0	0.445786	-0.0832934	PS(27:2)
Phosphonoacetate	55126	25360	33336	47288	41650	31603	23189	19342	34234	24514	30122	20993	21006	24848	18215	15059	16574	22864	19376	16927	16477	-0.41537	-0.949093	-0.533723	1	0.139157	0.00425343	0.0042765	1	0.288926	0.0243546			*	0.00453032	0.0192475	0	-0.41537	-0.949093	Phosphonoacetate
8-Hydroxycaprylic acid	12368	15769	11807	15655	23753	16409	15612	12389	38047	28771	21444	37013	67654	25959	40933	54987	56905	19222	27473	21176	57774	1.23766	1.3626	0.124937	1	0.00428924	0.00177687	0.732181	1	0.0234867	0.011841		*	*	0.0049435	0.0207682	0	1.23766	1.3626	8-Hydroxycaprylic acid
3-Hydroxyoctanoic acid	12368	15769	11807	15655	23753	16409	15612	12389	38047	28771	21444	37013	67654	25959	40933	54987	56905	19222	27473	21176	57774	1.23766	1.3626	0.124937	1	0.00428924	0.00177687	0.732181	1	0.0234867	0.011841		*	*	0.0049435	0.0207682	0	1.23766	1.3626	3-Hydroxyoctanoic acid
2-Hydroxy caprylic acid	12368	15769	11807	15655	23753	16409	15612	12389	38047	28771	21444	37013	67654	25959	40933	54987	56905	19222	27473	21176	57774	1.23766	1.3626	0.124937	1	0.00428924	0.00177687	0.732181	1	0.0234867	0.011841		*	*	0.0049435	0.0207682	0	1.23766	1.3626	2-Hydroxy caprylic acid
3-Hydroxycaprylic acid	12368	15769	11807	15655	23753	16409	15612	12389	38047	28771	21444	37013	67654	25959	40933	54987	56905	19222	27473	21176	57774	1.23766	1.3626	0.124937	1	0.00428924	0.00177687	0.732181	1	0.0234867	0.011841		*	*	0.0049435	0.0207682	0	1.23766	1.3626	3-Hydroxycaprylic acid
Ethyl (R)-3-hydroxyhexanoate	12368	15769	11807	15655	23753	16409	15612	12389	38047	28771	21444	37013	67654	25959	40933	54987	56905	19222	27473	21176	57774	1.23766	1.3626	0.124937	1	0.00428924	0.00177687	0.732181	1	0.0234867	0.011841		*	*	0.0049435	0.0207682	0	1.23766	1.3626	Ethyl (R)-3-hydroxyhexanoate
7-Hydroxyoctanoic acid	12368	15769	11807	15655	23753	16409	15612	12389	38047	28771	21444	37013	67654	25959	40933	54987	56905	19222	27473	21176	57774	1.23766	1.3626	0.124937	1	0.00428924	0.00177687	0.732181	1	0.0234867	0.011841		*	*	0.0049435	0.0207682	0	1.23766	1.3626	7-Hydroxyoctanoic acid
N(2)-Formyl-N(1)-(5-phospho-D-ribosyl)glycinamide	20294	20530	28573	17636	20379	19107	20602	24814	35061	34308	23292	31890	82717	56195	43172	46934	42759	41933	48204	37240	28551	1.03077	0.940818	-0.089957	1	0.0136839	5.55286e-06	0.76478	1	0.0539699	0.00028471			*	0.00498212	0.0208916	0	1.03077	0.940818	N(2)-Formyl-N(1)-(5-phospho-D-ribosyl)glycinamide
Succinic anhydride	63140	54698	67454	43278	102981	74902	105411	71267	36935	58808	24414	73681	36692	41842	49761	50359	44027	40396	34800	26765	48757	-0.683204	-0.79112	-0.107916	1	0.0267083	0.00397706	0.674684	1	0.0919907	0.0229469			*	0.00506497	0.0211996	0	-0.683204	-0.79112	Succinic anhydride
Phenyl hydrogen sulfate	87216	162833	97842	79644	169283	166068	147963	90639	151488	134264	134939	180559	184501	170371	146276	236232	246376	242457	283849	182517	127716	0.348159	0.741817	0.393658	1	0.0836904	0.00548778	0.0729265	1	0.215286	0.0300901			*	0.00529334	0.0220735	0	0.348159	0.741817	Phenyl hydrogen sulfate
4-Hydroxybenzenesulfonic acid	87216	162833	97842	79644	169283	166068	147963	90639	151488	134264	134939	180559	184501	170371	146276	236232	246376	242457	283849	182517	127716	0.348159	0.741817	0.393658	1	0.0836904	0.00548778	0.0729265	1	0.215286	0.0300901			*	0.00529334	0.0220735	0	0.348159	0.741817	4-Hydroxybenzenesulfonic acid
Gly-Tyr-Trp (variant)	10083	11007	10102	9602	9864	10465	11538	10561	8451	7883	8949	10824	8603	8863	9877	10038	10357	9836	9478	9859	11415	-0.220421	-0.0393484	0.181073	1	0.00548569	0.406525	0.0238542	1	0.028983	0.549503		*		0.00536751	0.0223415	0	-0.220421	-0.0393484	Gly-Tyr-Trp (variant)
Phenol	11981	22150	14696	11918	22539	23531	21707	13484	20555	19047	19291	25404	26069	24566	20601	31418	33177	32717	38152	25181	18492	0.341318	0.684802	0.343484	1	0.0721778	0.00516149	0.0864117	1	0.189851	0.0286806			*	0.00539904	0.0224314	0	0.341318	0.684802	Phenol
11beta,20-Dihydroxy-3-oxopregn-4-en-21-oic acid	18262	9601	11632	9859	11554	11610	18224	23142	5962	5214	6641	9926	4145	11848	7219	13333	9130	7038	8544	9231	7432	-0.965634	-0.68628	0.279355	1	0.0105798	0.0201672	0.298788	1	0.0449339	0.0690396		*		0.00544483	0.02258	0	-0.965634	-0.68628	11beta,20-Dihydroxy-3-oxopregn-4-en-21-oic acid
Tauropine	60338	92940	43406	56802	46284	61728	52713	62608	39181	35955	29093	37883	43212	46123	57648	47786	46283	42528	50854	52097	43576	-0.627722	-0.29199	0.335733	1	0.00788992	0.0952077	0.00771254	1	0.0378716	0.200737		*		0.00555739	0.0230045	0	-0.627722	-0.29199	Tauropine
Nuatigenin	16459	19657	23531	19905	23273	19317	26820	17372	25266	27268	31799	38863	35093	24535	23639	11750	29509	20739	22793	24409	26831	0.55141	0.133655	-0.417755	1	0.00203592	0.412361	0.0341948	1	0.0130484	0.553742		*		0.00571757	0.0234836	0	0.55141	0.133655	Nuatigenin
Hecogenin	16459	19657	23531	19905	23273	19317	26820	17372	25266	27268	31799	38863	35093	24535	23639	11750	29509	20739	22793	24409	26831	0.55141	0.133655	-0.417755	1	0.00203592	0.412361	0.0341948	1	0.0130484	0.553742		*		0.00571757	0.0234836	0	0.55141	0.133655	Hecogenin
1alpha,25-Dihydroxy-24-oxovitamin D3	16459	19657	23531	19905	23273	19317	26820	17372	25266	27268	31799	38863	35093	24535	23639	11750	29509	20739	22793	24409	26831	0.55141	0.133655	-0.417755	1	0.00203592	0.412361	0.0341948	1	0.0130484	0.553742		*		0.00571757	0.0234836	0	0.55141	0.133655	1alpha,25-Dihydroxy-24-oxovitamin D3
7alpha-Hydroxy-3-oxo-4-cholestenoic acid	16459	19657	23531	19905	23273	19317	26820	17372	25266	27268	31799	38863	35093	24535	23639	11750	29509	20739	22793	24409	26831	0.55141	0.133655	-0.417755	1	0.00203592	0.412361	0.0341948	1	0.0130484	0.553742		*		0.00571757	0.0234836	0	0.55141	0.133655	7alpha-Hydroxy-3-oxo-4-cholestenoic acid
PG(18:1)	4959	7635	7987	7219	8463	8249	6455	8158	7525	10644	10045	6982	6129	8225	13727	9846	9986	9602	8558	9798	10331	0.160154	0.473825	0.313671	1	0.290137	0.00162354	0.0562133	1	0.509376	0.011841			*	0.00577172	0.0234836	0	0.160154	0.473825	PG(18:1)
3-Methyl pyruvic acid	9509	6559	8220	6528	8545	9265	10220	9204	12185	15208	10454	11219	11044	10117	9377	12992	9819	7959	11211	11382	12798	0.460468	0.343253	-0.117216	1	0.00281179	0.0160884	0.393706	1	0.0170522	0.0595985		*		0.00577721	0.0234836	0	0.460468	0.343253	3-Methyl pyruvic acid
Methyl pyruvate	9509	6559	8220	6528	8545	9265	10220	9204	12185	15208	10454	11219	11044	10117	9377	12992	9819	7959	11211	11382	12798	0.460468	0.343253	-0.117216	1	0.00281179	0.0160884	0.393706	1	0.0170522	0.0595985		*		0.00577721	0.0234836	0	0.460468	0.343253	Methyl pyruvate
Succinic acid semialdehyde	9509	6559	8220	6528	8545	9265	10220	9204	12185	15208	10454	11219	11044	10117	9377	12992	9819	7959	11211	11382	12798	0.460468	0.343253	-0.117216	1	0.00281179	0.0160884	0.393706	1	0.0170522	0.0595985		*		0.00577721	0.0234836	0	0.460468	0.343253	Succinic acid semialdehyde
Acetoacetic acid	9509	6559	8220	6528	8545	9265	10220	9204	12185	15208	10454	11219	11044	10117	9377	12992	9819	7959	11211	11382	12798	0.460468	0.343253	-0.117216	1	0.00281179	0.0160884	0.393706	1	0.0170522	0.0595985		*		0.00577721	0.0234836	0	0.460468	0.343253	Acetoacetic acid
(S)-Methylmalonic acid semialdehyde	9509	6559	8220	6528	8545	9265	10220	9204	12185	15208	10454	11219	11044	10117	9377	12992	9819	7959	11211	11382	12798	0.460468	0.343253	-0.117216	1	0.00281179	0.0160884	0.393706	1	0.0170522	0.0595985		*		0.00577721	0.0234836	0	0.460468	0.343253	(S)-Methylmalonic acid semialdehyde
Dihydrochelirubine	119263	101352	85004	95076	24441	87904	68856	97727	148747	124379	124168	105491	97541	127903	90783	125715	128941	155528	146258	143905	105856	0.514695	0.592996	0.0783009	1	0.0179431	0.00703219	0.57413	1	0.06754	0.0362206			*	0.00582135	0.0236205	0	0.514695	0.592996	Dihydrochelirubine
N-Stearoyl taurine	352704	322458	364670	250352	317538	236252	214820	263088	208124	191872	160688	195143	201155	215978	248307	322173	289950	191918	231440	222532	334563	-0.570103	-0.142252	0.427852	1	0.0020228	0.356329	0.0141337	1	0.0130484	0.504966		*		0.00597438	0.0241979	0	-0.570103	-0.142252	N-Stearoyl taurine
Asp-Pro-Ser (variant)	5360	6522	7572	7005	3398	5046	5417	4739	6273	5091	5432	6667	6675	8291	8879	6167	8819	7265	10515	7709	7472	0.185418	0.527381	0.341963	1	0.278838	0.00399468	0.0361272	1	0.499661	0.0229898			*	0.00603414	0.0243961	0	0.185418	0.527381	Asp-Pro-Ser (variant)
Xi-17-Methyloctadecanoic acid	74726	34044	52578	38814	81003	56612	48475	40924	57848	57617	38637	51815	43541	35369	35227	47051	26999	28042	23949	16733	27768	-0.169707	-0.86116	-0.691453	1	0.458675	0.00556188	0.00612488	1	0.645119	0.0300901			*	0.00636353	0.0254091	0	-0.169707	-0.86116	Xi-17-Methyloctadecanoic acid
Tuberculostearic acid	74726	34044	52578	38814	81003	56612	48475	40924	57848	57617	38637	51815	43541	35369	35227	47051	26999	28042	23949	16733	27768	-0.169707	-0.86116	-0.691453	1	0.458675	0.00556188	0.00612488	1	0.645119	0.0300901			*	0.00636353	0.0254091	0	-0.169707	-0.86116	Tuberculostearic acid
Nonadecylic acid	74726	34044	52578	38814	81003	56612	48475	40924	57848	57617	38637	51815	43541	35369	35227	47051	26999	28042	23949	16733	27768	-0.169707	-0.86116	-0.691453	1	0.458675	0.00556188	0.00612488	1	0.645119	0.0300901			*	0.00636353	0.0254091	0	-0.169707	-0.86116	Nonadecylic acid
Methyl stearate	74726	34044	52578	38814	81003	56612	48475	40924	57848	57617	38637	51815	43541	35369	35227	47051	26999	28042	23949	16733	27768	-0.169707	-0.86116	-0.691453	1	0.458675	0.00556188	0.00612488	1	0.645119	0.0300901			*	0.00636353	0.0254091	0	-0.169707	-0.86116	Methyl stearate
Pristanic acid	74726	34044	52578	38814	81003	56612	48475	40924	57848	57617	38637	51815	43541	35369	35227	47051	26999	28042	23949	16733	27768	-0.169707	-0.86116	-0.691453	1	0.458675	0.00556188	0.00612488	1	0.645119	0.0300901			*	0.00636353	0.0254091	0	-0.169707	-0.86116	Pristanic acid
3-Methyl-octadecanoic acid	74726	34044	52578	38814	81003	56612	48475	40924	57848	57617	38637	51815	43541	35369	35227	47051	26999	28042	23949	16733	27768	-0.169707	-0.86116	-0.691453	1	0.458675	0.00556188	0.00612488	1	0.645119	0.0300901			*	0.00636353	0.0254091	0	-0.169707	-0.86116	3-Methyl-octadecanoic acid
Isopropyl hexadecanoate	74726	34044	52578	38814	81003	56612	48475	40924	57848	57617	38637	51815	43541	35369	35227	47051	26999	28042	23949	16733	27768	-0.169707	-0.86116	-0.691453	1	0.458675	0.00556188	0.00612488	1	0.645119	0.0300901			*	0.00636353	0.0254091	0	-0.169707	-0.86116	Isopropyl hexadecanoate
Diacetone alcohol	5362	3926	7331	4870	9899	7436	10429	5858	9700	9954	10734	16832	12284	9124	7336	8084	10877	11517	8560	10178	7729	0.731495	0.414697	-0.316797	1	0.00660025	0.0500654	0.103417	1	0.032772	0.124028		*		0.00657725	0.025739	0	0.731495	0.414697	Diacetone alcohol
4-Hydroxyhexan-3-one	5362	3926	7331	4870	9899	7436	10429	5858	9700	9954	10734	16832	12284	9124	7336	8084	10877	11517	8560	10178	7729	0.731495	0.414697	-0.316797	1	0.00660025	0.0500654	0.103417	1	0.032772	0.124028		*		0.00657725	0.025739	0	0.731495	0.414697	4-Hydroxyhexan-3-one
Isocaproic acid	5362	3926	7331	4870	9899	7436	10429	5858	9700	9954	10734	16832	12284	9124	7336	8084	10877	11517	8560	10178	7729	0.731495	0.414697	-0.316797	1	0.00660025	0.0500654	0.103417	1	0.032772	0.124028		*		0.00657725	0.025739	0	0.731495	0.414697	Isocaproic acid
Caproic acid	5362	3926	7331	4870	9899	7436	10429	5858	9700	9954	10734	16832	12284	9124	7336	8084	10877	11517	8560	10178	7729	0.731495	0.414697	-0.316797	1	0.00660025	0.0500654	0.103417	1	0.032772	0.124028		*		0.00657725	0.025739	0	0.731495	0.414697	Caproic acid
MG(15:1)	41140	43440	73010	111158	231599	129406	131091	83063	46284	45256	72274	77671	67750	37177	29104	25143	46138	20498	24590	18774	50335	-0.869558	-1.78291	-0.913352	1	0.0927822	0.00789536	0.00678887	1	0.224589	0.0382137			*	0.00671998	0.025739	0	-0.869558	-1.78291	MG(15:1)
8R,11S-DiHOME	41140	43440	73010	111158	231599	129406	131091	83063	46284	45256	72274	77671	67750	37177	29104	25143	46138	20498	24590	18774	50335	-0.869558	-1.78291	-0.913352	1	0.0927822	0.00789536	0.00678887	1	0.224589	0.0382137			*	0.00671998	0.025739	0	-0.869558	-1.78291	8R,11S-DiHOME
8R-HpOME	41140	43440	73010	111158	231599	129406	131091	83063	46284	45256	72274	77671	67750	37177	29104	25143	46138	20498	24590	18774	50335	-0.869558	-1.78291	-0.913352	1	0.0927822	0.00789536	0.00678887	1	0.224589	0.0382137			*	0.00671998	0.025739	0	-0.869558	-1.78291	8R-HpOME
9,10-DiHOME	41140	43440	73010	111158	231599	129406	131091	83063	46284	45256	72274	77671	67750	37177	29104	25143	46138	20498	24590	18774	50335	-0.869558	-1.78291	-0.913352	1	0.0927822	0.00789536	0.00678887	1	0.224589	0.0382137			*	0.00671998	0.025739	0	-0.869558	-1.78291	9,10-DiHOME
DiHOME	41140	43440	73010	111158	231599	129406	131091	83063	46284	45256	72274	77671	67750	37177	29104	25143	46138	20498	24590	18774	50335	-0.869558	-1.78291	-0.913352	1	0.0927822	0.00789536	0.00678887	1	0.224589	0.0382137			*	0.00671998	0.025739	0	-0.869558	-1.78291	DiHOME
9-HpOME	41140	43440	73010	111158	231599	129406	131091	83063	46284	45256	72274	77671	67750	37177	29104	25143	46138	20498	24590	18774	50335	-0.869558	-1.78291	-0.913352	1	0.0927822	0.00789536	0.00678887	1	0.224589	0.0382137			*	0.00671998	0.025739	0	-0.869558	-1.78291	9-HpOME
Octadecanedioic acid	41140	43440	73010	111158	231599	129406	131091	83063	46284	45256	72274	77671	67750	37177	29104	25143	46138	20498	24590	18774	50335	-0.869558	-1.78291	-0.913352	1	0.0927822	0.00789536	0.00678887	1	0.224589	0.0382137			*	0.00671998	0.025739	0	-0.869558	-1.78291	Octadecanedioic acid
(9Z)-(7S,8S)-Dihydroxyoctadecenoic acid	41140	43440	73010	111158	231599	129406	131091	83063	46284	45256	72274	77671	67750	37177	29104	25143	46138	20498	24590	18774	50335	-0.869558	-1.78291	-0.913352	1	0.0927822	0.00789536	0.00678887	1	0.224589	0.0382137			*	0.00671998	0.025739	0	-0.869558	-1.78291	(9Z)-(7S,8S)-Dihydroxyoctadecenoic acid
18-Hydroxy-9S,10R-epoxy-stearic acid	41140	43440	73010	111158	231599	129406	131091	83063	46284	45256	72274	77671	67750	37177	29104	25143	46138	20498	24590	18774	50335	-0.869558	-1.78291	-0.913352	1	0.0927822	0.00789536	0.00678887	1	0.224589	0.0382137			*	0.00671998	0.025739	0	-0.869558	-1.78291	18-Hydroxy-9S,10R-epoxy-stearic acid
9,13-DiHOME(11)	41140	43440	73010	111158	231599	129406	131091	83063	46284	45256	72274	77671	67750	37177	29104	25143	46138	20498	24590	18774	50335	-0.869558	-1.78291	-0.913352	1	0.0927822	0.00789536	0.00678887	1	0.224589	0.0382137			*	0.00671998	0.025739	0	-0.869558	-1.78291	9,13-DiHOME(11)
Dibutyl decanedioate	41140	43440	73010	111158	231599	129406	131091	83063	46284	45256	72274	77671	67750	37177	29104	25143	46138	20498	24590	18774	50335	-0.869558	-1.78291	-0.913352	1	0.0927822	0.00789536	0.00678887	1	0.224589	0.0382137			*	0.00671998	0.025739	0	-0.869558	-1.78291	Dibutyl decanedioate
8-HpOME	41140	43440	73010	111158	231599	129406	131091	83063	46284	45256	72274	77671	67750	37177	29104	25143	46138	20498	24590	18774	50335	-0.869558	-1.78291	-0.913352	1	0.0927822	0.00789536	0.00678887	1	0.224589	0.0382137			*	0.00671998	0.025739	0	-0.869558	-1.78291	8-HpOME
7S,10S-diHOME	41140	43440	73010	111158	231599	129406	131091	83063	46284	45256	72274	77671	67750	37177	29104	25143	46138	20498	24590	18774	50335	-0.869558	-1.78291	-0.913352	1	0.0927822	0.00789536	0.00678887	1	0.224589	0.0382137			*	0.00671998	0.025739	0	-0.869558	-1.78291	7S,10S-diHOME
5S,8R-DiHOME	41140	43440	73010	111158	231599	129406	131091	83063	46284	45256	72274	77671	67750	37177	29104	25143	46138	20498	24590	18774	50335	-0.869558	-1.78291	-0.913352	1	0.0927822	0.00789536	0.00678887	1	0.224589	0.0382137			*	0.00671998	0.025739	0	-0.869558	-1.78291	5S,8R-DiHOME
12,13-DiHOME	41140	43440	73010	111158	231599	129406	131091	83063	46284	45256	72274	77671	67750	37177	29104	25143	46138	20498	24590	18774	50335	-0.869558	-1.78291	-0.913352	1	0.0927822	0.00789536	0.00678887	1	0.224589	0.0382137			*	0.00671998	0.025739	0	-0.869558	-1.78291	12,13-DiHOME
11R-HpOME	41140	43440	73010	111158	231599	129406	131091	83063	46284	45256	72274	77671	67750	37177	29104	25143	46138	20498	24590	18774	50335	-0.869558	-1.78291	-0.913352	1	0.0927822	0.00789536	0.00678887	1	0.224589	0.0382137			*	0.00671998	0.025739	0	-0.869558	-1.78291	11R-HpOME
11-HpOME	41140	43440	73010	111158	231599	129406	131091	83063	46284	45256	72274	77671	67750	37177	29104	25143	46138	20498	24590	18774	50335	-0.869558	-1.78291	-0.913352	1	0.0927822	0.00789536	0.00678887	1	0.224589	0.0382137			*	0.00671998	0.025739	0	-0.869558	-1.78291	11-HpOME
10S-HpOME	41140	43440	73010	111158	231599	129406	131091	83063	46284	45256	72274	77671	67750	37177	29104	25143	46138	20498	24590	18774	50335	-0.869558	-1.78291	-0.913352	1	0.0927822	0.00789536	0.00678887	1	0.224589	0.0382137			*	0.00671998	0.025739	0	-0.869558	-1.78291	10S-HpOME
10-HpOME	41140	43440	73010	111158	231599	129406	131091	83063	46284	45256	72274	77671	67750	37177	29104	25143	46138	20498	24590	18774	50335	-0.869558	-1.78291	-0.913352	1	0.0927822	0.00789536	0.00678887	1	0.224589	0.0382137			*	0.00671998	0.025739	0	-0.869558	-1.78291	10-HpOME
2-Hydroxyoctadecenoic acid	41140	43440	73010	111158	231599	129406	131091	83063	46284	45256	72274	77671	67750	37177	29104	25143	46138	20498	24590	18774	50335	-0.869558	-1.78291	-0.913352	1	0.0927822	0.00789536	0.00678887	1	0.224589	0.0382137			*	0.00671998	0.025739	0	-0.869558	-1.78291	2-Hydroxyoctadecenoic acid
PE(22:2)	70525	87338	114130	85912	107865	80988	93614	72890	111518	98475	126245	141198	139479	86461	72936	61141	105563	95252	98136	69871	71888	0.394901	-0.11876	-0.513661	1	0.0163715	0.418037	0.00822953	1	0.0633519	0.559366				0.00675045	0.0257682	0	0.394901	-0.11876	PE(22:2)
PC(19:2)	70525	87338	114130	85912	107865	80988	93614	72890	111518	98475	126245	141198	139479	86461	72936	61141	105563	95252	98136	69871	71888	0.394901	-0.11876	-0.513661	1	0.0163715	0.418037	0.00822953	1	0.0633519	0.559366				0.00675045	0.0257682	0	0.394901	-0.11876	PC(19:2)
Undecatrienoic acid	4342	2319	3708	2358	3769	3453	4737	2824	2026	1753	3286	2541	2036	2885	1921	2044	2733	2360	2569	2289	2356	-0.506182	-0.564919	-0.0587376	1	0.0316983	0.00722839	0.705255	1	0.104429	0.0368109			*	0.00679187	0.0258389	0	-0.506182	-0.564919	Undecatrienoic acid
3-tert-Butyl-5-methylcatechol	4342	2319	3708	2358	3769	3453	4737	2824	2026	1753	3286	2541	2036	2885	1921	2044	2733	2360	2569	2289	2356	-0.506182	-0.564919	-0.0587376	1	0.0316983	0.00722839	0.705255	1	0.104429	0.0368109			*	0.00679187	0.0258389	0	-0.506182	-0.564919	3-tert-Butyl-5-methylcatechol
Ibuprofen	4411	4517	3855	3024	3773	5455	3975	4704	6687	5650	5329	6358	4273	7562	3977	6110	4417	5237	5620	5514	4116	0.504025	0.246281	-0.257744	1	0.00420658	0.072394	0.102297	1	0.0233745	0.159027		*		0.00685844	0.0259608	0	0.504025	0.246281	Ibuprofen
Plastoquinol-1	4411	4517	3855	3024	3773	5455	3975	4704	6687	5650	5329	6358	4273	7562	3977	6110	4417	5237	5620	5514	4116	0.504025	0.246281	-0.257744	1	0.00420658	0.072394	0.102297	1	0.0233745	0.159027		*		0.00685844	0.0259608	0	0.504025	0.246281	Plastoquinol-1
Hexyl benzoate	4411	4517	3855	3024	3773	5455	3975	4704	6687	5650	5329	6358	4273	7562	3977	6110	4417	5237	5620	5514	4116	0.504025	0.246281	-0.257744	1	0.00420658	0.072394	0.102297	1	0.0233745	0.159027		*		0.00685844	0.0259608	0	0.504025	0.246281	Hexyl benzoate
Oxalic acid	3318	6367	4419	6400	5735	4552	7182	3370	2867	3063	4108	3874	3126	2250	4732	3766	3530	2358	4440	2874	3435	-0.684902	-0.5253	0.159602	1	0.0107222	0.0257138	0.3956	1	0.0449339	0.0794154		*		0.00712838	0.0269374	0	-0.684902	-0.5253	Oxalic acid
N,N-Dimethylethanolamine phosphate	42064	45399	46431	34142	43822	32004	36969	29639	45355	40957	31610	53615	63644	48927	47514	52224	50525	53810	58413	48440	56127	0.287023	0.43418	0.147157	1	0.0915593	0.000334603	0.274587	1	0.224589	0.00454738			*	0.00748888	0.0282524	0	0.287023	0.43418	N,N-Dimethylethanolamine phosphate
PE-Cer(d31:0(OH))	2444	2408	2314	1950	1782	1829	2093	2604	1493	1606	1427	2188	1933	1863	2153	2126	2127	2228	2148	2398	2238	-0.314276	0.0161849	0.330461	1	0.0224468	0.84309	0.00267809	1	0.0815038	0.895064				0.00768387	0.0288292	0	-0.314276	0.0161849	PE-Cer(d31:0(OH))
SM(d28:0(OH))	2444	2408	2314	1950	1782	1829	2093	2604	1493	1606	1427	2188	1933	1863	2153	2126	2127	2228	2148	2398	2238	-0.314276	0.0161849	0.330461	1	0.0224468	0.84309	0.00267809	1	0.0815038	0.895064				0.00768387	0.0288292	0	-0.314276	0.0161849	SM(d28:0(OH))
Hydroxycapric acid	19133	17929	8883	9559	22096	22488	16008	11167	68915	45731	27461	46741	119322	29774	66777	117369	116541	30690	43560	16029	92457	1.82401	2.11812	0.294109	1	0.00604985	0.00292916	0.559833	1	0.0306707	0.017669		*	*	0.007685	0.0288292	0	1.82401	2.11812	Hydroxycapric acid
PC(16:1)	13908	21176	20825	17363	19999	21269	29289	28534	16161	17823	17986	26513	17520	20193	16772	8631	18117	12960	12687	14846	13369	-0.153852	-0.631078	-0.477226	1	0.400748	0.00476912	0.0148471	1	0.602323	0.027033			*	0.00770568	0.0288292	0	-0.153852	-0.631078	PC(16:1)
PE(19:1)	13908	21176	20825	17363	19999	21269	29289	28534	16161	17823	17986	26513	17520	20193	16772	8631	18117	12960	12687	14846	13369	-0.153852	-0.631078	-0.477226	1	0.400748	0.00476912	0.0148471	1	0.602323	0.027033			*	0.00770568	0.0288292	0	-0.153852	-0.631078	PE(19:1)
Asp-Cys-Cys (variant)	2505	2533	2694	2391	2434	2403	2215	2403	2550	2661	2689	2989	2655	2655	2551	2624	2782	2818	2727	2552	2445	0.141709	0.110859	-0.0308499	1	0.00662128	0.0166953	0.487833	1	0.032772	0.0614975		*		0.00797551	0.0294938	0	0.141709	0.110859	Asp-Cys-Cys (variant)
ADP	702128	912807	828228	777508	749409	807889	866935	929953	569877	669976	631581	707790	650662	864428	649057	651749	692686	694631	765849	808286	613956	-0.2683	-0.238553	0.0297473	1	0.0128757	0.00634941	0.768033	1	0.0510503	0.033235			*	0.00805594	0.0294938	0	-0.2683	-0.238553	ADP
2-Methyl-3-hydroxybutyric acid	11682	13191	13325	11089	10230	10086	9449	13551	16371	28679	37793	17825	16250	27478	16455	7523	13203	19548	15754	27318	30139	1.05594	0.68136	-0.374578	1	0.00172705	0.0289012	0.257661	1	0.0114595	0.0859041		*		0.00809993	0.0294938	0	1.05594	0.68136	2-Methyl-3-hydroxybutyric acid
2-Hydroxyvaleric acid	11682	13191	13325	11089	10230	10086	9449	13551	16371	28679	37793	17825	16250	27478	16455	7523	13203	19548	15754	27318	30139	1.05594	0.68136	-0.374578	1	0.00172705	0.0289012	0.257661	1	0.0114595	0.0859041		*		0.00809993	0.0294938	0	1.05594	0.68136	2-Hydroxyvaleric acid
2-Hydroxy-2-methyl-butyric acid	11682	13191	13325	11089	10230	10086	9449	13551	16371	28679	37793	17825	16250	27478	16455	7523	13203	19548	15754	27318	30139	1.05594	0.68136	-0.374578	1	0.00172705	0.0289012	0.257661	1	0.0114595	0.0859041		*		0.00809993	0.0294938	0	1.05594	0.68136	2-Hydroxy-2-methyl-butyric acid
Methyl-2-hydoxyisobutyric acid	11682	13191	13325	11089	10230	10086	9449	13551	16371	28679	37793	17825	16250	27478	16455	7523	13203	19548	15754	27318	30139	1.05594	0.68136	-0.374578	1	0.00172705	0.0289012	0.257661	1	0.0114595	0.0859041		*		0.00809993	0.0294938	0	1.05594	0.68136	Methyl-2-hydoxyisobutyric acid
2-Ethyl-hydracrylic acid	11682	13191	13325	11089	10230	10086	9449	13551	16371	28679	37793	17825	16250	27478	16455	7523	13203	19548	15754	27318	30139	1.05594	0.68136	-0.374578	1	0.00172705	0.0289012	0.257661	1	0.0114595	0.0859041		*		0.00809993	0.0294938	0	1.05594	0.68136	2-Ethyl-hydracrylic acid
3-Hydroxyisovaleric acid	11682	13191	13325	11089	10230	10086	9449	13551	16371	28679	37793	17825	16250	27478	16455	7523	13203	19548	15754	27318	30139	1.05594	0.68136	-0.374578	1	0.00172705	0.0289012	0.257661	1	0.0114595	0.0859041		*		0.00809993	0.0294938	0	1.05594	0.68136	3-Hydroxyisovaleric acid
3-Hydroxyvaleric acid	11682	13191	13325	11089	10230	10086	9449	13551	16371	28679	37793	17825	16250	27478	16455	7523	13203	19548	15754	27318	30139	1.05594	0.68136	-0.374578	1	0.00172705	0.0289012	0.257661	1	0.0114595	0.0859041		*		0.00809993	0.0294938	0	1.05594	0.68136	3-Hydroxyvaleric acid
3-Hydroxy-2-methyl-[R-(R,S)]-butanoic acid	11682	13191	13325	11089	10230	10086	9449	13551	16371	28679	37793	17825	16250	27478	16455	7523	13203	19548	15754	27318	30139	1.05594	0.68136	-0.374578	1	0.00172705	0.0289012	0.257661	1	0.0114595	0.0859041		*		0.00809993	0.0294938	0	1.05594	0.68136	3-Hydroxy-2-methyl-[R-(R,S)]-butanoic acid
2-Methyl-3-hydroxypropanoic acid	11682	13191	13325	11089	10230	10086	9449	13551	16371	28679	37793	17825	16250	27478	16455	7523	13203	19548	15754	27318	30139	1.05594	0.68136	-0.374578	1	0.00172705	0.0289012	0.257661	1	0.0114595	0.0859041		*		0.00809993	0.0294938	0	1.05594	0.68136	2-Methyl-3-hydroxypropanoic acid
5-Hydroxyvaleric acid	11682	13191	13325	11089	10230	10086	9449	13551	16371	28679	37793	17825	16250	27478	16455	7523	13203	19548	15754	27318	30139	1.05594	0.68136	-0.374578	1	0.00172705	0.0289012	0.257661	1	0.0114595	0.0859041		*		0.00809993	0.0294938	0	1.05594	0.68136	5-Hydroxyvaleric acid
Colnelenic acid	42577	18360	22948	23068	36115	13967	14543	15984	28601	23148	23585	12432	12831	15360	6301	10598	5859	13036	11831	6409	12397	-0.27874	-1.30479	-1.02605	1	0.420159	0.00513978	0.0051977	1	0.613604	0.0286305			*	0.00810557	0.0294938	0	-0.27874	-1.30479	Colnelenic acid
alpha-Licanic acid	42577	18360	22948	23068	36115	13967	14543	15984	28601	23148	23585	12432	12831	15360	6301	10598	5859	13036	11831	6409	12397	-0.27874	-1.30479	-1.02605	1	0.420159	0.00513978	0.0051977	1	0.613604	0.0286305			*	0.00810557	0.0294938	0	-0.27874	-1.30479	alpha-Licanic acid
8-Hydroxy-9,11-octadecadiynoic acid	42577	18360	22948	23068	36115	13967	14543	15984	28601	23148	23585	12432	12831	15360	6301	10598	5859	13036	11831	6409	12397	-0.27874	-1.30479	-1.02605	1	0.420159	0.00513978	0.0051977	1	0.613604	0.0286305			*	0.00810557	0.0294938	0	-0.27874	-1.30479	8-Hydroxy-9,11-octadecadiynoic acid
12,13(S)-EOT	42577	18360	22948	23068	36115	13967	14543	15984	28601	23148	23585	12432	12831	15360	6301	10598	5859	13036	11831	6409	12397	-0.27874	-1.30479	-1.02605	1	0.420159	0.00513978	0.0051977	1	0.613604	0.0286305			*	0.00810557	0.0294938	0	-0.27874	-1.30479	12,13(S)-EOT
Hydroxyoctadecatetraenoic acid	42577	18360	22948	23068	36115	13967	14543	15984	28601	23148	23585	12432	12831	15360	6301	10598	5859	13036	11831	6409	12397	-0.27874	-1.30479	-1.02605	1	0.420159	0.00513978	0.0051977	1	0.613604	0.0286305			*	0.00810557	0.0294938	0	-0.27874	-1.30479	Hydroxyoctadecatetraenoic acid
12Z,15Z-Octadecadienoic acid	15386	10994	10339	12971	9994	11651	9219	12459	18657	24769	17499	17333	15549	19755	13081	22281	14751	15586	12707	3972	17014	0.703013	0.288342	-0.414671	1	0.000188045	0.238852	0.0927348	1	0.00223279	0.381893		*		0.00825168	0.0295489	0	0.703013	0.288342	12Z,15Z-Octadecadienoic acid
13E,17-Octadecadienoic acid	15386	10994	10339	12971	9994	11651	9219	12459	18657	24769	17499	17333	15549	19755	13081	22281	14751	15586	12707	3972	17014	0.703013	0.288342	-0.414671	1	0.000188045	0.238852	0.0927348	1	0.00223279	0.381893		*		0.00825168	0.0295489	0	0.703013	0.288342	13E,17-Octadecadienoic acid
9E,11E-Octadecadienoic acid	15386	10994	10339	12971	9994	11651	9219	12459	18657	24769	17499	17333	15549	19755	13081	22281	14751	15586	12707	3972	17014	0.703013	0.288342	-0.414671	1	0.000188045	0.238852	0.0927348	1	0.00223279	0.381893		*		0.00825168	0.0295489	0	0.703013	0.288342	9E,11E-Octadecadienoic acid
Chaulmoogric acid	15386	10994	10339	12971	9994	11651	9219	12459	18657	24769	17499	17333	15549	19755	13081	22281	14751	15586	12707	3972	17014	0.703013	0.288342	-0.414671	1	0.000188045	0.238852	0.0927348	1	0.00223279	0.381893		*		0.00825168	0.0295489	0	0.703013	0.288342	Chaulmoogric acid
Linoelaidic acid	15386	10994	10339	12971	9994	11651	9219	12459	18657	24769	17499	17333	15549	19755	13081	22281	14751	15586	12707	3972	17014	0.703013	0.288342	-0.414671	1	0.000188045	0.238852	0.0927348	1	0.00223279	0.381893		*		0.00825168	0.0295489	0	0.703013	0.288342	Linoelaidic acid
Linoleic acid	15386	10994	10339	12971	9994	11651	9219	12459	18657	24769	17499	17333	15549	19755	13081	22281	14751	15586	12707	3972	17014	0.703013	0.288342	-0.414671	1	0.000188045	0.238852	0.0927348	1	0.00223279	0.381893		*		0.00825168	0.0295489	0	0.703013	0.288342	Linoleic acid
Taxoleic acid	15386	10994	10339	12971	9994	11651	9219	12459	18657	24769	17499	17333	15549	19755	13081	22281	14751	15586	12707	3972	17014	0.703013	0.288342	-0.414671	1	0.000188045	0.238852	0.0927348	1	0.00223279	0.381893		*		0.00825168	0.0295489	0	0.703013	0.288342	Taxoleic acid
11-Octadecynoic acid	15386	10994	10339	12971	9994	11651	9219	12459	18657	24769	17499	17333	15549	19755	13081	22281	14751	15586	12707	3972	17014	0.703013	0.288342	-0.414671	1	0.000188045	0.238852	0.0927348	1	0.00223279	0.381893		*		0.00825168	0.0295489	0	0.703013	0.288342	11-Octadecynoic acid
6E,9E-Octadecadienoic acid	15386	10994	10339	12971	9994	11651	9219	12459	18657	24769	17499	17333	15549	19755	13081	22281	14751	15586	12707	3972	17014	0.703013	0.288342	-0.414671	1	0.000188045	0.238852	0.0927348	1	0.00223279	0.381893		*		0.00825168	0.0295489	0	0.703013	0.288342	6E,9E-Octadecadienoic acid
Rumenic acid	15386	10994	10339	12971	9994	11651	9219	12459	18657	24769	17499	17333	15549	19755	13081	22281	14751	15586	12707	3972	17014	0.703013	0.288342	-0.414671	1	0.000188045	0.238852	0.0927348	1	0.00223279	0.381893		*		0.00825168	0.0295489	0	0.703013	0.288342	Rumenic acid
10-Hydroxy-11-dodecenoic acid	32726	34400	13552	15421	28378	31994	26136	19991	95843	67558	44346	64219	172725	48214	91496	162387	159173	39001	65317	27939	122615	1.69773	1.91372	0.215991	1	0.00597047	0.00323478	0.653878	1	0.0303364	0.018955		*	*	0.00858709	0.030556	0	1.69773	1.91372	10-Hydroxy-11-dodecenoic acid
3-Oxododecanoic acid	32726	34400	13552	15421	28378	31994	26136	19991	95843	67558	44346	64219	172725	48214	91496	162387	159173	39001	65317	27939	122615	1.69773	1.91372	0.215991	1	0.00597047	0.00323478	0.653878	1	0.0303364	0.018955		*	*	0.00858709	0.030556	0	1.69773	1.91372	3-Oxododecanoic acid
3R-Hydroxy-5Z-dodecenoic acid	32726	34400	13552	15421	28378	31994	26136	19991	95843	67558	44346	64219	172725	48214	91496	162387	159173	39001	65317	27939	122615	1.69773	1.91372	0.215991	1	0.00597047	0.00323478	0.653878	1	0.0303364	0.018955		*	*	0.00858709	0.030556	0	1.69773	1.91372	3R-Hydroxy-5Z-dodecenoic acid
Hydroxydodecenoic acid	32726	34400	13552	15421	28378	31994	26136	19991	95843	67558	44346	64219	172725	48214	91496	162387	159173	39001	65317	27939	122615	1.69773	1.91372	0.215991	1	0.00597047	0.00323478	0.653878	1	0.0303364	0.018955		*	*	0.00858709	0.030556	0	1.69773	1.91372	Hydroxydodecenoic acid
Hydroxydocosatrienoic acid	828	516	889	617	396	698	867	711	495	814	771	629	598	511	966	891	1080	912	818	777	823	-0.117336	0.375229	0.492565	1	0.539234	0.0177356	0.00221158	1	0.695945	0.0630482				0.00867691	0.0308269	0	-0.117336	0.375229	Hydroxydocosatrienoic acid
TG(34:1)	18819	5605	8020	12088	10009	22229	12431	14239	23264	31374	16577	24902	14719	19453	7484	19070	12430	12568	11177	4075	15637	0.747959	-0.134715	-0.882674	1	0.0151739	0.67793	0.00782242	1	0.0592253	0.79244				0.00869382	0.0308384	0	0.747959	-0.134715	TG(34:1)
12(13)-EpOME	275296	164881	374707	377297	773517	284805	352782	232121	258028	273471	187324	198275	198578	193984	186271	164530	170431	130094	120116	65375	153832	-0.699326	-1.32446	-0.625139	1	0.103426	0.0107323	0.00477331	1	0.235686	0.0444257			*	0.00912271	0.0311359	0	-0.699326	-1.32446	12(13)-EpOME
12R-HODE	275296	164881	374707	377297	773517	284805	352782	232121	258028	273471	187324	198275	198578	193984	186271	164530	170431	130094	120116	65375	153832	-0.699326	-1.32446	-0.625139	1	0.103426	0.0107323	0.00477331	1	0.235686	0.0444257			*	0.00912271	0.0311359	0	-0.699326	-1.32446	12R-HODE
13R-HODE	275296	164881	374707	377297	773517	284805	352782	232121	258028	273471	187324	198275	198578	193984	186271	164530	170431	130094	120116	65375	153832	-0.699326	-1.32446	-0.625139	1	0.103426	0.0107323	0.00477331	1	0.235686	0.0444257			*	0.00912271	0.0311359	0	-0.699326	-1.32446	13R-HODE
13S-HODE	275296	164881	374707	377297	773517	284805	352782	232121	258028	273471	187324	198275	198578	193984	186271	164530	170431	130094	120116	65375	153832	-0.699326	-1.32446	-0.625139	1	0.103426	0.0107323	0.00477331	1	0.235686	0.0444257			*	0.00912271	0.0311359	0	-0.699326	-1.32446	13S-HODE
6-HODE	275296	164881	374707	377297	773517	284805	352782	232121	258028	273471	187324	198275	198578	193984	186271	164530	170431	130094	120116	65375	153832	-0.699326	-1.32446	-0.625139	1	0.103426	0.0107323	0.00477331	1	0.235686	0.0444257			*	0.00912271	0.0311359	0	-0.699326	-1.32446	6-HODE
8R-HODE	275296	164881	374707	377297	773517	284805	352782	232121	258028	273471	187324	198275	198578	193984	186271	164530	170431	130094	120116	65375	153832	-0.699326	-1.32446	-0.625139	1	0.103426	0.0107323	0.00477331	1	0.235686	0.0444257			*	0.00912271	0.0311359	0	-0.699326	-1.32446	8R-HODE
8S-HODE	275296	164881	374707	377297	773517	284805	352782	232121	258028	273471	187324	198275	198578	193984	186271	164530	170431	130094	120116	65375	153832	-0.699326	-1.32446	-0.625139	1	0.103426	0.0107323	0.00477331	1	0.235686	0.0444257			*	0.00912271	0.0311359	0	-0.699326	-1.32446	8S-HODE
12S,13R-EpOME	275296	164881	374707	377297	773517	284805	352782	232121	258028	273471	187324	198275	198578	193984	186271	164530	170431	130094	120116	65375	153832	-0.699326	-1.32446	-0.625139	1	0.103426	0.0107323	0.00477331	1	0.235686	0.0444257			*	0.00912271	0.0311359	0	-0.699326	-1.32446	12S,13R-EpOME
9(10)-EpOME	275296	164881	374707	377297	773517	284805	352782	232121	258028	273471	187324	198275	198578	193984	186271	164530	170431	130094	120116	65375	153832	-0.699326	-1.32446	-0.625139	1	0.103426	0.0107323	0.00477331	1	0.235686	0.0444257			*	0.00912271	0.0311359	0	-0.699326	-1.32446	9(10)-EpOME
9-HODE	275296	164881	374707	377297	773517	284805	352782	232121	258028	273471	187324	198275	198578	193984	186271	164530	170431	130094	120116	65375	153832	-0.699326	-1.32446	-0.625139	1	0.103426	0.0107323	0.00477331	1	0.235686	0.0444257			*	0.00912271	0.0311359	0	-0.699326	-1.32446	9-HODE
9R,10S-EpOME	275296	164881	374707	377297	773517	284805	352782	232121	258028	273471	187324	198275	198578	193984	186271	164530	170431	130094	120116	65375	153832	-0.699326	-1.32446	-0.625139	1	0.103426	0.0107323	0.00477331	1	0.235686	0.0444257			*	0.00912271	0.0311359	0	-0.699326	-1.32446	9R,10S-EpOME
9R-HODE	275296	164881	374707	377297	773517	284805	352782	232121	258028	273471	187324	198275	198578	193984	186271	164530	170431	130094	120116	65375	153832	-0.699326	-1.32446	-0.625139	1	0.103426	0.0107323	0.00477331	1	0.235686	0.0444257			*	0.00912271	0.0311359	0	-0.699326	-1.32446	9R-HODE
10R-HODE	275296	164881	374707	377297	773517	284805	352782	232121	258028	273471	187324	198275	198578	193984	186271	164530	170431	130094	120116	65375	153832	-0.699326	-1.32446	-0.625139	1	0.103426	0.0107323	0.00477331	1	0.235686	0.0444257			*	0.00912271	0.0311359	0	-0.699326	-1.32446	10R-HODE
9S-HODE	275296	164881	374707	377297	773517	284805	352782	232121	258028	273471	187324	198275	198578	193984	186271	164530	170431	130094	120116	65375	153832	-0.699326	-1.32446	-0.625139	1	0.103426	0.0107323	0.00477331	1	0.235686	0.0444257			*	0.00912271	0.0311359	0	-0.699326	-1.32446	9S-HODE
Avenoleic acid	275296	164881	374707	377297	773517	284805	352782	232121	258028	273471	187324	198275	198578	193984	186271	164530	170431	130094	120116	65375	153832	-0.699326	-1.32446	-0.625139	1	0.103426	0.0107323	0.00477331	1	0.235686	0.0444257			*	0.00912271	0.0311359	0	-0.699326	-1.32446	Avenoleic acid
Coriolic acid	275296	164881	374707	377297	773517	284805	352782	232121	258028	273471	187324	198275	198578	193984	186271	164530	170431	130094	120116	65375	153832	-0.699326	-1.32446	-0.625139	1	0.103426	0.0107323	0.00477331	1	0.235686	0.0444257			*	0.00912271	0.0311359	0	-0.699326	-1.32446	Coriolic acid
Densipolic acid	275296	164881	374707	377297	773517	284805	352782	232121	258028	273471	187324	198275	198578	193984	186271	164530	170431	130094	120116	65375	153832	-0.699326	-1.32446	-0.625139	1	0.103426	0.0107323	0.00477331	1	0.235686	0.0444257			*	0.00912271	0.0311359	0	-0.699326	-1.32446	Densipolic acid
Dimorphecolic acid	275296	164881	374707	377297	773517	284805	352782	232121	258028	273471	187324	198275	198578	193984	186271	164530	170431	130094	120116	65375	153832	-0.699326	-1.32446	-0.625139	1	0.103426	0.0107323	0.00477331	1	0.235686	0.0444257			*	0.00912271	0.0311359	0	-0.699326	-1.32446	Dimorphecolic acid
HODE	275296	164881	374707	377297	773517	284805	352782	232121	258028	273471	187324	198275	198578	193984	186271	164530	170431	130094	120116	65375	153832	-0.699326	-1.32446	-0.625139	1	0.103426	0.0107323	0.00477331	1	0.235686	0.0444257			*	0.00912271	0.0311359	0	-0.699326	-1.32446	HODE
Hydroxyoctadecadienoic acid	275296	164881	374707	377297	773517	284805	352782	232121	258028	273471	187324	198275	198578	193984	186271	164530	170431	130094	120116	65375	153832	-0.699326	-1.32446	-0.625139	1	0.103426	0.0107323	0.00477331	1	0.235686	0.0444257			*	0.00912271	0.0311359	0	-0.699326	-1.32446	Hydroxyoctadecadienoic acid
12,13-EpOME(9)	275296	164881	374707	377297	773517	284805	352782	232121	258028	273471	187324	198275	198578	193984	186271	164530	170431	130094	120116	65375	153832	-0.699326	-1.32446	-0.625139	1	0.103426	0.0107323	0.00477331	1	0.235686	0.0444257			*	0.00912271	0.0311359	0	-0.699326	-1.32446	12,13-EpOME(9)
12-Hydroxy-10-octadecynoic acid	275296	164881	374707	377297	773517	284805	352782	232121	258028	273471	187324	198275	198578	193984	186271	164530	170431	130094	120116	65375	153832	-0.699326	-1.32446	-0.625139	1	0.103426	0.0107323	0.00477331	1	0.235686	0.0444257			*	0.00912271	0.0311359	0	-0.699326	-1.32446	12-Hydroxy-10-octadecynoic acid
10S-HODE	275296	164881	374707	377297	773517	284805	352782	232121	258028	273471	187324	198275	198578	193984	186271	164530	170431	130094	120116	65375	153832	-0.699326	-1.32446	-0.625139	1	0.103426	0.0107323	0.00477331	1	0.235686	0.0444257			*	0.00912271	0.0311359	0	-0.699326	-1.32446	10S-HODE
alpha-Artemisic acid	275296	164881	374707	377297	773517	284805	352782	232121	258028	273471	187324	198275	198578	193984	186271	164530	170431	130094	120116	65375	153832	-0.699326	-1.32446	-0.625139	1	0.103426	0.0107323	0.00477331	1	0.235686	0.0444257			*	0.00912271	0.0311359	0	-0.699326	-1.32446	alpha-Artemisic acid
13-HODE	275296	164881	374707	377297	773517	284805	352782	232121	258028	273471	187324	198275	198578	193984	186271	164530	170431	130094	120116	65375	153832	-0.699326	-1.32446	-0.625139	1	0.103426	0.0107323	0.00477331	1	0.235686	0.0444257			*	0.00912271	0.0311359	0	-0.699326	-1.32446	13-HODE
LPG(17:1)	4173	4343	4956	3227	2915	2456	4604	3817	4473	5609	4888	6230	5162	7383	4804	2758	5656	4309	3996	5275	5008	0.561328	0.253561	-0.307767	1	0.00417761	0.146819	0.0798207	1	0.0233745	0.271272		*		0.00915863	0.0312113	0	0.561328	0.253561	LPG(17:1)
Pyridoxal 5'-phosphate	22861	29648	39595	28540	36586	34216	35218	35023	28417	28341	23807	35625	29465	25760	34770	29385	38563	39798	43738	41820	37195	-0.195311	0.212259	0.40757	1	0.139212	0.070604	0.00310175	1	0.288926	0.155792				0.00927616	0.0315641	0	-0.195311	0.212259	Pyridoxal 5'-phosphate
ADP-ribose 2'-phosphate	13023	6246	7974	9638	9647	11644	10520	7964	20236	44137	16001	24214	13212	11913	15099	13115	11994	12967	13848	10637	12403	1.17389	0.425181	-0.748709	1	0.0152383	0.00474093	0.0785702	1	0.0593743	0.027009			*	0.00950769	0.0322347	0	1.17389	0.425181	ADP-ribose 2'-phosphate
10-HDoHE	84430	49645	52957	42488	42588	57033	42624	75685	32016	22984	40043	34978	16275	49053	33726	40276	48780	51230	51369	38729	32046	-0.780635	-0.402724	0.377911	1	0.0108392	0.0634168	0.106141	1	0.0449339	0.143355		*		0.00980187	0.0322347	0	-0.780635	-0.402724	10-HDoHE
Medroxyprogesterone	84430	49645	52957	42488	42588	57033	42624	75685	32016	22984	40043	34978	16275	49053	33726	40276	48780	51230	51369	38729	32046	-0.780635	-0.402724	0.377911	1	0.0108392	0.0634168	0.106141	1	0.0449339	0.143355		*		0.00980187	0.0322347	0	-0.780635	-0.402724	Medroxyprogesterone
8-HDoHE	84430	49645	52957	42488	42588	57033	42624	75685	32016	22984	40043	34978	16275	49053	33726	40276	48780	51230	51369	38729	32046	-0.780635	-0.402724	0.377911	1	0.0108392	0.0634168	0.106141	1	0.0449339	0.143355		*		0.00980187	0.0322347	0	-0.780635	-0.402724	8-HDoHE
7-HDoHE	84430	49645	52957	42488	42588	57033	42624	75685	32016	22984	40043	34978	16275	49053	33726	40276	48780	51230	51369	38729	32046	-0.780635	-0.402724	0.377911	1	0.0108392	0.0634168	0.106141	1	0.0449339	0.143355		*		0.00980187	0.0322347	0	-0.780635	-0.402724	7-HDoHE
7(8)-EpDPE	84430	49645	52957	42488	42588	57033	42624	75685	32016	22984	40043	34978	16275	49053	33726	40276	48780	51230	51369	38729	32046	-0.780635	-0.402724	0.377911	1	0.0108392	0.0634168	0.106141	1	0.0449339	0.143355		*		0.00980187	0.0322347	0	-0.780635	-0.402724	7(8)-EpDPE
4-HDoHE	84430	49645	52957	42488	42588	57033	42624	75685	32016	22984	40043	34978	16275	49053	33726	40276	48780	51230	51369	38729	32046	-0.780635	-0.402724	0.377911	1	0.0108392	0.0634168	0.106141	1	0.0449339	0.143355		*		0.00980187	0.0322347	0	-0.780635	-0.402724	4-HDoHE
21-HDHA	84430	49645	52957	42488	42588	57033	42624	75685	32016	22984	40043	34978	16275	49053	33726	40276	48780	51230	51369	38729	32046	-0.780635	-0.402724	0.377911	1	0.0108392	0.0634168	0.106141	1	0.0449339	0.143355		*		0.00980187	0.0322347	0	-0.780635	-0.402724	21-HDHA
Hydroxydocosahexaenoic acid	84430	49645	52957	42488	42588	57033	42624	75685	32016	22984	40043	34978	16275	49053	33726	40276	48780	51230	51369	38729	32046	-0.780635	-0.402724	0.377911	1	0.0108392	0.0634168	0.106141	1	0.0449339	0.143355		*		0.00980187	0.0322347	0	-0.780635	-0.402724	Hydroxydocosahexaenoic acid
20-HDoHE	84430	49645	52957	42488	42588	57033	42624	75685	32016	22984	40043	34978	16275	49053	33726	40276	48780	51230	51369	38729	32046	-0.780635	-0.402724	0.377911	1	0.0108392	0.0634168	0.106141	1	0.0449339	0.143355		*		0.00980187	0.0322347	0	-0.780635	-0.402724	20-HDoHE
10(11)-EpDPE	84430	49645	52957	42488	42588	57033	42624	75685	32016	22984	40043	34978	16275	49053	33726	40276	48780	51230	51369	38729	32046	-0.780635	-0.402724	0.377911	1	0.0108392	0.0634168	0.106141	1	0.0449339	0.143355		*		0.00980187	0.0322347	0	-0.780635	-0.402724	10(11)-EpDPE
19(20)-EpDPE	84430	49645	52957	42488	42588	57033	42624	75685	32016	22984	40043	34978	16275	49053	33726	40276	48780	51230	51369	38729	32046	-0.780635	-0.402724	0.377911	1	0.0108392	0.0634168	0.106141	1	0.0449339	0.143355		*		0.00980187	0.0322347	0	-0.780635	-0.402724	19(20)-EpDPE
17-HDoHE	84430	49645	52957	42488	42588	57033	42624	75685	32016	22984	40043	34978	16275	49053	33726	40276	48780	51230	51369	38729	32046	-0.780635	-0.402724	0.377911	1	0.0108392	0.0634168	0.106141	1	0.0449339	0.143355		*		0.00980187	0.0322347	0	-0.780635	-0.402724	17-HDoHE
16-HDoHE	84430	49645	52957	42488	42588	57033	42624	75685	32016	22984	40043	34978	16275	49053	33726	40276	48780	51230	51369	38729	32046	-0.780635	-0.402724	0.377911	1	0.0108392	0.0634168	0.106141	1	0.0449339	0.143355		*		0.00980187	0.0322347	0	-0.780635	-0.402724	16-HDoHE
16(17)-EpDPE	84430	49645	52957	42488	42588	57033	42624	75685	32016	22984	40043	34978	16275	49053	33726	40276	48780	51230	51369	38729	32046	-0.780635	-0.402724	0.377911	1	0.0108392	0.0634168	0.106141	1	0.0449339	0.143355		*		0.00980187	0.0322347	0	-0.780635	-0.402724	16(17)-EpDPE
14S-HDHA	84430	49645	52957	42488	42588	57033	42624	75685	32016	22984	40043	34978	16275	49053	33726	40276	48780	51230	51369	38729	32046	-0.780635	-0.402724	0.377911	1	0.0108392	0.0634168	0.106141	1	0.0449339	0.143355		*		0.00980187	0.0322347	0	-0.780635	-0.402724	14S-HDHA
14R-HDHA	84430	49645	52957	42488	42588	57033	42624	75685	32016	22984	40043	34978	16275	49053	33726	40276	48780	51230	51369	38729	32046	-0.780635	-0.402724	0.377911	1	0.0108392	0.0634168	0.106141	1	0.0449339	0.143355		*		0.00980187	0.0322347	0	-0.780635	-0.402724	14R-HDHA
14-HDoHE	84430	49645	52957	42488	42588	57033	42624	75685	32016	22984	40043	34978	16275	49053	33726	40276	48780	51230	51369	38729	32046	-0.780635	-0.402724	0.377911	1	0.0108392	0.0634168	0.106141	1	0.0449339	0.143355		*		0.00980187	0.0322347	0	-0.780635	-0.402724	14-HDoHE
13-HDoHE	84430	49645	52957	42488	42588	57033	42624	75685	32016	22984	40043	34978	16275	49053	33726	40276	48780	51230	51369	38729	32046	-0.780635	-0.402724	0.377911	1	0.0108392	0.0634168	0.106141	1	0.0449339	0.143355		*		0.00980187	0.0322347	0	-0.780635	-0.402724	13-HDoHE
13(14)-EpDPE	84430	49645	52957	42488	42588	57033	42624	75685	32016	22984	40043	34978	16275	49053	33726	40276	48780	51230	51369	38729	32046	-0.780635	-0.402724	0.377911	1	0.0108392	0.0634168	0.106141	1	0.0449339	0.143355		*		0.00980187	0.0322347	0	-0.780635	-0.402724	13(14)-EpDPE
11-HDoHE	84430	49645	52957	42488	42588	57033	42624	75685	32016	22984	40043	34978	16275	49053	33726	40276	48780	51230	51369	38729	32046	-0.780635	-0.402724	0.377911	1	0.0108392	0.0634168	0.106141	1	0.0449339	0.143355		*		0.00980187	0.0322347	0	-0.780635	-0.402724	11-HDoHE
17S-HDHA	84430	49645	52957	42488	42588	57033	42624	75685	32016	22984	40043	34978	16275	49053	33726	40276	48780	51230	51369	38729	32046	-0.780635	-0.402724	0.377911	1	0.0108392	0.0634168	0.106141	1	0.0449339	0.143355		*		0.00980187	0.0322347	0	-0.780635	-0.402724	17S-HDHA
Anacardic acid	84430	49645	52957	42488	42588	57033	42624	75685	32016	22984	40043	34978	16275	49053	33726	40276	48780	51230	51369	38729	32046	-0.780635	-0.402724	0.377911	1	0.0108392	0.0634168	0.106141	1	0.0449339	0.143355		*		0.00980187	0.0322347	0	-0.780635	-0.402724	Anacardic acid
9,12,13,TriHODE	49093	42982	73683	112137	182081	82653	75307	50799	44250	50088	64443	71528	56239	32615	38179	32099	40010	28472	20740	11903	38015	-0.652104	-1.4824	-0.8303	1	0.144267	0.00969933	0.00561977	1	0.298319	0.0435023			*	0.00989208	0.0324368	0	-0.652104	-1.4824	9,12,13,TriHODE
9-Hydroperoxy-12,13-epoxy-10-octadecenoic acid	49093	42982	73683	112137	182081	82653	75307	50799	44250	50088	64443	71528	56239	32615	38179	32099	40010	28472	20740	11903	38015	-0.652104	-1.4824	-0.8303	1	0.144267	0.00969933	0.00561977	1	0.298319	0.0435023			*	0.00989208	0.0324368	0	-0.652104	-1.4824	9-Hydroperoxy-12,13-epoxy-10-octadecenoic acid
5-Oxo-7-Decynoic acid	10397	6895	5410	4916	5511	5886	5282	5141	4727	3757	5328	5525	4969	4462	3144	3934	4766	3304	3851	3747	5068	-0.366118	-0.637164	-0.271046	1	0.100591	0.00988699	0.0523928	1	0.235686	0.0436702			*	0.00995268	0.0324799	0	-0.366118	-0.637164	5-Oxo-7-Decynoic acid
5-Oxo-1,2-campholide	10397	6895	5410	4916	5511	5886	5282	5141	4727	3757	5328	5525	4969	4462	3144	3934	4766	3304	3851	3747	5068	-0.366118	-0.637164	-0.271046	1	0.100591	0.00988699	0.0523928	1	0.235686	0.0436702			*	0.00995268	0.0324799	0	-0.366118	-0.637164	5-Oxo-1,2-campholide
Iridotrial	10397	6895	5410	4916	5511	5886	5282	5141	4727	3757	5328	5525	4969	4462	3144	3934	4766	3304	3851	3747	5068	-0.366118	-0.637164	-0.271046	1	0.100591	0.00988699	0.0523928	1	0.235686	0.0436702			*	0.00995268	0.0324799	0	-0.366118	-0.637164	Iridotrial
N-Acryloylglycine	127460	185814	90965	99535	92075	69988	107448	137393	57419	66334	62309	101214	77431	68770	87113	88923	87129	71260	62763	66817	84654	-0.655948	-0.538386	0.117562	1	0.0221294	0.0269503	0.426768	1	0.0810453	0.0820512				0.010006	0.0324799	0	-0.655948	-0.538386	N-Acryloylglycine
Pyrroline hydroxycarboxylic acid	127460	185814	90965	99535	92075	69988	107448	137393	57419	66334	62309	101214	77431	68770	87113	88923	87129	71260	62763	66817	84654	-0.655948	-0.538386	0.117562	1	0.0221294	0.0269503	0.426768	1	0.0810453	0.0820512				0.010006	0.0324799	0	-0.655948	-0.538386	Pyrroline hydroxycarboxylic acid
1-Pyrroline-4-hydroxy-2-carboxylate	127460	185814	90965	99535	92075	69988	107448	137393	57419	66334	62309	101214	77431	68770	87113	88923	87129	71260	62763	66817	84654	-0.655948	-0.538386	0.117562	1	0.0221294	0.0269503	0.426768	1	0.0810453	0.0820512				0.010006	0.0324799	0	-0.655948	-0.538386	1-Pyrroline-4-hydroxy-2-carboxylate
4-Oxo-proline	127460	185814	90965	99535	92075	69988	107448	137393	57419	66334	62309	101214	77431	68770	87113	88923	87129	71260	62763	66817	84654	-0.655948	-0.538386	0.117562	1	0.0221294	0.0269503	0.426768	1	0.0810453	0.0820512				0.010006	0.0324799	0	-0.655948	-0.538386	4-Oxo-proline
Methionine sulfone	69607	182876	186743	182375	277021	179093	301125	166708	68815	68542	105288	117126	144687	86718	193372	77544	154061	106166	136320	132976	162469	-0.971421	-0.490004	0.481418	1	0.0100308	0.0866554	0.0665811	1	0.0446343	0.185831		*		0.0104633	0.0335308	0	-0.971421	-0.490004	Methionine sulfone
2-Ethyl-hydracrylic acid	10401	6444	5680	7151	9842	5307	3865	4552	8702	12694	14946	10687	8559	9969	8929	6158	11804	7863	11523	7701	11191	0.715223	0.484266	-0.230956	1	0.00672582	0.0441298	0.240209	1	0.032772	0.114229		*		0.0104932	0.0335308	0	0.715223	0.484266	2-Ethyl-hydracrylic acid
2-Hydroxyvaleric acid	10401	6444	5680	7151	9842	5307	3865	4552	8702	12694	14946	10687	8559	9969	8929	6158	11804	7863	11523	7701	11191	0.715223	0.484266	-0.230956	1	0.00672582	0.0441298	0.240209	1	0.032772	0.114229		*		0.0104932	0.0335308	0	0.715223	0.484266	2-Hydroxyvaleric acid
2-Methyl-3-hydroxybutyric acid	10401	6444	5680	7151	9842	5307	3865	4552	8702	12694	14946	10687	8559	9969	8929	6158	11804	7863	11523	7701	11191	0.715223	0.484266	-0.230956	1	0.00672582	0.0441298	0.240209	1	0.032772	0.114229		*		0.0104932	0.0335308	0	0.715223	0.484266	2-Methyl-3-hydroxybutyric acid
2-Methyl-3-hydroxypropanoic acid	10401	6444	5680	7151	9842	5307	3865	4552	8702	12694	14946	10687	8559	9969	8929	6158	11804	7863	11523	7701	11191	0.715223	0.484266	-0.230956	1	0.00672582	0.0441298	0.240209	1	0.032772	0.114229		*		0.0104932	0.0335308	0	0.715223	0.484266	2-Methyl-3-hydroxypropanoic acid
3-Hydroxy-2-methyl-[R-(R,S)]-butanoic acid	10401	6444	5680	7151	9842	5307	3865	4552	8702	12694	14946	10687	8559	9969	8929	6158	11804	7863	11523	7701	11191	0.715223	0.484266	-0.230956	1	0.00672582	0.0441298	0.240209	1	0.032772	0.114229		*		0.0104932	0.0335308	0	0.715223	0.484266	3-Hydroxy-2-methyl-[R-(R,S)]-butanoic acid
3-Hydroxyisovaleric acid	10401	6444	5680	7151	9842	5307	3865	4552	8702	12694	14946	10687	8559	9969	8929	6158	11804	7863	11523	7701	11191	0.715223	0.484266	-0.230956	1	0.00672582	0.0441298	0.240209	1	0.032772	0.114229		*		0.0104932	0.0335308	0	0.715223	0.484266	3-Hydroxyisovaleric acid
3-Hydroxyvaleric acid	10401	6444	5680	7151	9842	5307	3865	4552	8702	12694	14946	10687	8559	9969	8929	6158	11804	7863	11523	7701	11191	0.715223	0.484266	-0.230956	1	0.00672582	0.0441298	0.240209	1	0.032772	0.114229		*		0.0104932	0.0335308	0	0.715223	0.484266	3-Hydroxyvaleric acid
5-Hydroxyvaleric acid	10401	6444	5680	7151	9842	5307	3865	4552	8702	12694	14946	10687	8559	9969	8929	6158	11804	7863	11523	7701	11191	0.715223	0.484266	-0.230956	1	0.00672582	0.0441298	0.240209	1	0.032772	0.114229		*		0.0104932	0.0335308	0	0.715223	0.484266	5-Hydroxyvaleric acid
Methyl-2-hydoxyisobutyric acid	10401	6444	5680	7151	9842	5307	3865	4552	8702	12694	14946	10687	8559	9969	8929	6158	11804	7863	11523	7701	11191	0.715223	0.484266	-0.230956	1	0.00672582	0.0441298	0.240209	1	0.032772	0.114229		*		0.0104932	0.0335308	0	0.715223	0.484266	Methyl-2-hydoxyisobutyric acid
2-Hydroxy-2-methyl-butyric acid	10401	6444	5680	7151	9842	5307	3865	4552	8702	12694	14946	10687	8559	9969	8929	6158	11804	7863	11523	7701	11191	0.715223	0.484266	-0.230956	1	0.00672582	0.0441298	0.240209	1	0.032772	0.114229		*		0.0104932	0.0335308	0	0.715223	0.484266	2-Hydroxy-2-methyl-butyric acid
9,17-Dioxo-1,2,3,4,10,19-hexanorandrostan-5-oic acid	3279	3760	3072	5229	5260	3998	4697	2768	2177	2271	3001	3364	3402	2241	2917	2109	4126	2266	3136	2901	2670	-0.547258	-0.479276	0.0679827	1	0.0151668	0.0217757	0.7114	1	0.0592253	0.0714041				0.0107075	0.0341672	0	-0.547258	-0.479276	9,17-Dioxo-1,2,3,4,10,19-hexanorandrostan-5-oic acid
Hydroxypentadecatrienoic acid	3785	3541	3975	3515	4013	3776	4846	2995	5489	5817	5167	5208	5014	4705	3596	3296	4540	5264	4396	6368	3185	0.459549	0.202044	-0.257505	1	0.000122356	0.228459	0.112016	1	0.00180415	0.37026		*		0.0107476	0.0341984	0	0.459549	0.202044	Hydroxypentadecatrienoic acid
Cuauhtemone	3785	3541	3975	3515	4013	3776	4846	2995	5489	5817	5167	5208	5014	4705	3596	3296	4540	5264	4396	6368	3185	0.459549	0.202044	-0.257505	1	0.000122356	0.228459	0.112016	1	0.00180415	0.37026		*		0.0107476	0.0341984	0	0.459549	0.202044	Cuauhtemone
PS(21:2)	20819	9966	18358	18923	12779	16076	11494	8334	8677	7459	7177	10872	5550	5623	10073	11986	19258	9335	8167	10247	15590	-0.948944	-0.271081	0.677863	1	0.00449823	0.282649	0.0280363	1	0.0243943	0.428821		*		0.0108452	0.0344601	0	-0.948944	-0.271081	PS(21:2)
6-Hydroxyindole sulfate	99319	167332	158881	81035	156996	111929	52824	89150	150061	161227	145184	175223	145267	162856	158423	132014	304097	637091	460768	430397	100975	0.449764	1.46992	1.02016	1	0.036512	0.0149439	0.077381	1	0.113772	0.05763				0.0110645	0.0351076	0	0.449764	1.46992	6-Hydroxyindole sulfate
alpha-Santonin	4863	3439	3595	2631	3478	3567	4734	3038	2274	1539	2860	3552	3117	2381	1991	1959	3502	2420	2862	2707	2886	-0.485201	-0.486499	-0.00129829	1	0.0230563	0.0101543	0.994718	1	0.0819611	0.044139			*	0.0113343	0.0358726	0	-0.485201	-0.486499	alpha-Santonin
PG(O-16:0)	231202	95417	129725	151925	262786	146844	121162	140856	102245	101753	94080	154939	84625	94680	100819	112851	97589	104000	90154	90035	93536	-0.602281	-0.700863	-0.0985814	1	0.0505594	0.0146567	0.50121	1	0.1442	0.056619				0.0113533	0.0358726	0	-0.602281	-0.700863	PG(O-16:0)
LPG(16:0)	231202	95417	129725	151925	262786	146844	121162	140856	102245	101753	94080	154939	84625	94680	100819	112851	97589	104000	90154	90035	93536	-0.602281	-0.700863	-0.0985814	1	0.0505594	0.0146567	0.50121	1	0.1442	0.056619				0.0113533	0.0358726	0	-0.602281	-0.700863	LPG(16:0)
Ile-Leu-Thr (variant)	1578	1590	2028	1946	1786	2085	1869	2086	2364	2074	2722	2074	1988	2971	1865	1832	1421	2049	2121	2227	1470	0.338336	-0.0123904	-0.350726	1	0.0105929	0.907144	0.0255381	1	0.0449339	0.935304		*		0.0115482	0.0363357	0	0.338336	-0.0123904	Ile-Leu-Thr (variant)
Leu-Leu-Thr (variant)	1578	1590	2028	1946	1786	2085	1869	2086	2364	2074	2722	2074	1988	2971	1865	1832	1421	2049	2121	2227	1470	0.338336	-0.0123904	-0.350726	1	0.0105929	0.907144	0.0255381	1	0.0449339	0.935304		*		0.0115482	0.0363357	0	0.338336	-0.0123904	Leu-Leu-Thr (variant)
Ile-Ile-Thr (variant)	1578	1590	2028	1946	1786	2085	1869	2086	2364	2074	2722	2074	1988	2971	1865	1832	1421	2049	2121	2227	1470	0.338336	-0.0123904	-0.350726	1	0.0105929	0.907144	0.0255381	1	0.0449339	0.935304		*		0.0115482	0.0363357	0	0.338336	-0.0123904	Ile-Ile-Thr (variant)
PI(38:6)	72637	32475	31290	22722	8334	52692	21940	64339	84738	92291	62551	89746	42179	105462	45354	53446	50546	85047	43129	98207	41352	1.05337	0.63742	-0.415954	1	0.00573842	0.0915472	0.144686	1	0.0302474	0.193743		*		0.0120368	0.0378096	0	1.05337	0.63742	PI(38:6)
PI(O-16:0)	66480	46608	53416	52628	71529	49550	63927	63767	38494	39331	35460	61287	41059	48046	59899	48986	54450	58911	57794	56889	46010	-0.412406	-0.096456	0.31595	1	0.012873	0.35032	0.025417	1	0.0510503	0.500187				0.012077	0.0378096	0	-0.412406	-0.096456	PI(O-16:0)
LPI(16:0)	66480	46608	53416	52628	71529	49550	63927	63767	38494	39331	35460	61287	41059	48046	59899	48986	54450	58911	57794	56889	46010	-0.412406	-0.096456	0.31595	1	0.012873	0.35032	0.025417	1	0.0510503	0.500187				0.012077	0.0378096	0	-0.412406	-0.096456	LPI(16:0)
Asp-Asp	22047	23215	24367	21860	22079	19110	17667	17310	23733	22240	25336	28186	24921	25344	22485	23304	24346	21673	25413	20770	20609	0.252194	0.112542	-0.139652	1	0.00862749	0.171979	0.0507836	1	0.0398258	0.297992		*		0.0120836	0.0378096	0	0.252194	0.112542	Asp-Asp
PI-Cer(d31:3)	34327	34764	38134	29504	41025	29973	43140	30069	28545	19144	31845	29224	24025	31276	24933	22683	34720	28322	30082	28844	30486	-0.360989	-0.297092	0.0638977	1	0.0153139	0.0181948	0.621158	1	0.0594634	0.0642372				0.0121432	0.0378652	0	-0.360989	-0.297092	PI-Cer(d31:3)
3-Propylmalate	6035	15650	15391	17034	25282	17082	26790	12774	4211	7674	11646	8223	14197	8347	12548	4014	14404	9472	10030	8328	11744	-0.910001	-0.754851	0.15515	1	0.0206093	0.0269373	0.59834	1	0.0764714	0.0820512				0.0121518	0.0378652	0	-0.910001	-0.754851	3-Propylmalate
2-Isopropylmalic acid	6035	15650	15391	17034	25282	17082	26790	12774	4211	7674	11646	8223	14197	8347	12548	4014	14404	9472	10030	8328	11744	-0.910001	-0.754851	0.15515	1	0.0206093	0.0269373	0.59834	1	0.0764714	0.0820512				0.0121518	0.0378652	0	-0.910001	-0.754851	2-Isopropylmalic acid
PS(37:5)	215126	121093	107276	102258	137764	174311	159216	215624	118099	80102	79045	105266	69095	140554	96912	148020	107112	90553	118584	89786	47762	-0.642685	-0.626334	0.0163511	1	0.0211371	0.0186974	0.946135	1	0.0781725	0.0656008				0.0123011	0.0382775	0	-0.642685	-0.626334	PS(37:5)
Jasmonic acid	30915	27069	26636	25186	20415	27769	30282	27670	23122	18978	24322	23570	20815	21508	20129	22444	27841	24632	25977	26281	22896	-0.29163	-0.150768	0.140862	1	0.00668152	0.106995	0.115028	1	0.032772	0.214179		*		0.012582	0.0390439	0	-0.29163	-0.150768	Jasmonic acid
Hydroxydodecatrienoic acid	30915	27069	26636	25186	20415	27769	30282	27670	23122	18978	24322	23570	20815	21508	20129	22444	27841	24632	25977	26281	22896	-0.29163	-0.150768	0.140862	1	0.00668152	0.106995	0.115028	1	0.032772	0.214179		*		0.012582	0.0390439	0	-0.29163	-0.150768	Hydroxydodecatrienoic acid
Glycolaldehyde	50087	30309	27204	34317	30789	47620	35464	32490	55450	93265	51632	67953	38656	70476	39029	72355	36902	49762	48664	28054	71537	0.803783	0.457209	-0.346574	1	0.00348459	0.0685999	0.203741	1	0.0200627	0.153078		*		0.0127637	0.0394159	0	0.803783	0.457209	Glycolaldehyde
Acetic acid	50087	30309	27204	34317	30789	47620	35464	32490	55450	93265	51632	67953	38656	70476	39029	72355	36902	49762	48664	28054	71537	0.803783	0.457209	-0.346574	1	0.00348459	0.0685999	0.203741	1	0.0200627	0.153078		*		0.0127637	0.0394159	0	0.803783	0.457209	Acetic acid
(1R,2R)-3-Oxo-2-pentyl-cyclopentanehexanoic acid	20355	14088	12054	13073	16509	17778	7879	14548	39881	28607	20238	22130	41390	21556	27237	48293	36253	19040	25879	7883	30554	0.99483	0.939495	-0.055335	1	0.00196972	0.014149	0.866589	1	0.0128802	0.0560001		*		0.0127717	0.0394159	0	0.99483	0.939495	(1R,2R)-3-Oxo-2-pentyl-cyclopentanehexanoic acid
Hydroxyhexadecadienoic acid	20355	14088	12054	13073	16509	17778	7879	14548	39881	28607	20238	22130	41390	21556	27237	48293	36253	19040	25879	7883	30554	0.99483	0.939495	-0.055335	1	0.00196972	0.014149	0.866589	1	0.0128802	0.0560001		*		0.0127717	0.0394159	0	0.99483	0.939495	Hydroxyhexadecadienoic acid
UDP-glucose	7959	91685	50111	28906	18367	65651	80508	110581	68895	92761	106006	100604	99499	142084	104961	121738	102199	61793	86245	116068	91368	0.841535	0.785471	-0.0560638	1	0.0230697	0.0210612	0.756124	1	0.0819611	0.0695667				0.0128954	0.0397431	0	0.841535	0.785471	UDP-glucose
Glycolaldehyde	264888	303818	311545	305243	294670	277166	410448	297292	231165	258237	223276	299545	246236	259931	243909	274236	248041	249978	254135	254755	310370	-0.284049	-0.23287	0.0511786	1	0.0197842	0.0286148	0.525938	1	0.073652	0.0859041				0.0130782	0.0401966	0	-0.284049	-0.23287	Glycolaldehyde
Acetic acid	264888	303818	311545	305243	294670	277166	410448	297292	231165	258237	223276	299545	246236	259931	243909	274236	248041	249978	254135	254755	310370	-0.284049	-0.23287	0.0511786	1	0.0197842	0.0286148	0.525938	1	0.073652	0.0859041				0.0130782	0.0401966	0	-0.284049	-0.23287	Acetic acid
dTMP	13046	7713	15743	15081	8414	8247	8362	7608	13428	14764	11408	11646	14417	17405	12693	11511	17535	18527	17349	13449	17992	0.39527	0.565582	0.170312	1	0.0650917	0.00987656	0.259561	1	0.172153	0.0436702			*	0.0131992	0.0405136	0	0.39527	0.565582	dTMP
Fucose 1-phosphate	9013	8951	11231	8157	7609	14580	16719	10380	11041	17969	13490	14165	15239	22523	12877	10959	9473	12308	10661	9702	10749	0.539204	0.0173838	-0.52182	1	0.0262166	0.921507	0.0121447	1	0.0905739	0.94107				0.0133622	0.0408471	0	0.539204	0.0173838	Fucose 1-phosphate
L-Fuculose 1-phosphate	9013	8951	11231	8157	7609	14580	16719	10380	11041	17969	13490	14165	15239	22523	12877	10959	9473	12308	10661	9702	10749	0.539204	0.0173838	-0.52182	1	0.0262166	0.921507	0.0121447	1	0.0905739	0.94107				0.0133622	0.0408471	0	0.539204	0.0173838	L-Fuculose 1-phosphate
2-Deoxy-D-glucose 6-phosphate	9013	8951	11231	8157	7609	14580	16719	10380	11041	17969	13490	14165	15239	22523	12877	10959	9473	12308	10661	9702	10749	0.539204	0.0173838	-0.52182	1	0.0262166	0.921507	0.0121447	1	0.0905739	0.94107				0.0133622	0.0408471	0	0.539204	0.0173838	2-Deoxy-D-glucose 6-phosphate
Hexadecatetraenoic acid	22014	8349	12624	9870	7676	8327	7110	10419	25142	20912	19818	11928	10469	22038	9459	9684	7416	13770	14320	13249	12036	0.767642	0.0806067	-0.687036	1	0.0212164	0.768108	0.0158103	1	0.0783376	0.839967				0.0139529	0.0425949	0	0.767642	0.0806067	Hexadecatetraenoic acid
Arginine	6371	7651	6816	7642	9620	8404	7259	7560	7485	7717	9295	9187	7020	8324	6572	7317	6554	6635	6948	6986	5474	0.0922151	-0.206987	-0.299202	1	0.352569	0.0332342	0.00405201	1	0.561127	0.0957013				0.0140342	0.0427191	0	0.0922151	-0.206987	Arginine
D-Arginine	6371	7651	6816	7642	9620	8404	7259	7560	7485	7717	9295	9187	7020	8324	6572	7317	6554	6635	6948	6986	5474	0.0922151	-0.206987	-0.299202	1	0.352569	0.0332342	0.00405201	1	0.561127	0.0957013				0.0140342	0.0427191	0	0.0922151	-0.206987	D-Arginine
Cysteine-glutathione disulfide	31237	36680	64887	54306	123376	48569	72433	33354	95909	108697	95174	128308	101687	79250	129037	79782	82046	78623	74007	53094	78651	0.804799	0.500069	-0.30473	1	0.00818062	0.109867	0.113008	1	0.0386907	0.217231		*		0.0140693	0.0427191	0	0.804799	0.500069	Cysteine-glutathione disulfide
S-Glutathionyl-cysteine	31237	36680	64887	54306	123376	48569	72433	33354	95909	108697	95174	128308	101687	79250	129037	79782	82046	78623	74007	53094	78651	0.804799	0.500069	-0.30473	1	0.00818062	0.109867	0.113008	1	0.0386907	0.217231		*		0.0140693	0.0427191	0	0.804799	0.500069	S-Glutathionyl-cysteine
Ubiquinone-1	1565	2057	1664	1656	1355	1465	1680	1639	1939	1783	2188	1827	1993	1851	1594	1693	1809	1755	1660	1723	1995	0.239324	0.0954787	-0.143846	1	0.0114369	0.236008	0.0359412	1	0.046093	0.38031		*		0.0148969	0.04505	0	0.239324	0.0954787	Ubiquinone-1
Dipropyl phthalate	1565	2057	1664	1656	1355	1465	1680	1639	1939	1783	2188	1827	1993	1851	1594	1693	1809	1755	1660	1723	1995	0.239324	0.0954787	-0.143846	1	0.0114369	0.236008	0.0359412	1	0.046093	0.38031		*		0.0148969	0.04505	0	0.239324	0.0954787	Dipropyl phthalate
Monohexyl phthalate	1565	2057	1664	1656	1355	1465	1680	1639	1939	1783	2188	1827	1993	1851	1594	1693	1809	1755	1660	1723	1995	0.239324	0.0954787	-0.143846	1	0.0114369	0.236008	0.0359412	1	0.046093	0.38031		*		0.0148969	0.04505	0	0.239324	0.0954787	Monohexyl phthalate
Methyl oleate	69571	20372	37540	41869	60156	48031	36647	31824	67256	60377	40688	59838	34594	32239	24197	39491	26496	27566	21209	13749	30016	0.1849	-0.728503	-0.913402	1	0.492491	0.0219924	0.00469346	1	0.679328	0.0716977				0.015095	0.0454058	0	0.1849	-0.728503	Methyl oleate
Nonadeca-10Z-enoic acid	69571	20372	37540	41869	60156	48031	36647	31824	67256	60377	40688	59838	34594	32239	24197	39491	26496	27566	21209	13749	30016	0.1849	-0.728503	-0.913402	1	0.492491	0.0219924	0.00469346	1	0.679328	0.0716977				0.015095	0.0454058	0	0.1849	-0.728503	Nonadeca-10Z-enoic acid
Lactobacillic acid	69571	20372	37540	41869	60156	48031	36647	31824	67256	60377	40688	59838	34594	32239	24197	39491	26496	27566	21209	13749	30016	0.1849	-0.728503	-0.913402	1	0.492491	0.0219924	0.00469346	1	0.679328	0.0716977				0.015095	0.0454058	0	0.1849	-0.728503	Lactobacillic acid
Dihydrosterculic acid	69571	20372	37540	41869	60156	48031	36647	31824	67256	60377	40688	59838	34594	32239	24197	39491	26496	27566	21209	13749	30016	0.1849	-0.728503	-0.913402	1	0.492491	0.0219924	0.00469346	1	0.679328	0.0716977				0.015095	0.0454058	0	0.1849	-0.728503	Dihydrosterculic acid
1D-5-O-Methyl-myo-inositol	5900	8392	8588	8027	2912	8113	8607	7132	16895	16416	13240	17267	16418	7705	23337	21942	22843	7264	7804	6627	12385	1.02373	1.01815	-0.00557684	1	0.000369526	0.0221936	0.987394	1	0.00365324	0.0718346		*		0.0154079	0.0460399	0	1.02373	1.01815	1D-5-O-Methyl-myo-inositol
Methyl glucose	5900	8392	8588	8027	2912	8113	8607	7132	16895	16416	13240	17267	16418	7705	23337	21942	22843	7264	7804	6627	12385	1.02373	1.01815	-0.00557684	1	0.000369526	0.0221936	0.987394	1	0.00365324	0.0718346		*		0.0154079	0.0460399	0	1.02373	1.01815	Methyl glucose
1D-4-O-Methyl-myo-inositol	5900	8392	8588	8027	2912	8113	8607	7132	16895	16416	13240	17267	16418	7705	23337	21942	22843	7264	7804	6627	12385	1.02373	1.01815	-0.00557684	1	0.000369526	0.0221936	0.987394	1	0.00365324	0.0718346		*		0.0154079	0.0460399	0	1.02373	1.01815	1D-4-O-Methyl-myo-inositol
Pinitol	5900	8392	8588	8027	2912	8113	8607	7132	16895	16416	13240	17267	16418	7705	23337	21942	22843	7264	7804	6627	12385	1.02373	1.01815	-0.00557684	1	0.000369526	0.0221936	0.987394	1	0.00365324	0.0718346		*		0.0154079	0.0460399	0	1.02373	1.01815	Pinitol
Methyl beta-D-galactoside	5900	8392	8588	8027	2912	8113	8607	7132	16895	16416	13240	17267	16418	7705	23337	21942	22843	7264	7804	6627	12385	1.02373	1.01815	-0.00557684	1	0.000369526	0.0221936	0.987394	1	0.00365324	0.0718346		*		0.0154079	0.0460399	0	1.02373	1.01815	Methyl beta-D-galactoside
3,4-Dihydroxybenzenesulfonic acid	6630	3094	6402	10302	9425	9284	7603	7947	4290	3417	4715	3304	4817	5326	21946	7241	5854	46553	20292	22472	6202	-0.815126	1.2979	2.11302	1	0.00588234	0.0514435	0.0346519	1	0.0303058	0.126699		*		0.0155203	0.0461314	0	-0.815126	1.2979	3,4-Dihydroxybenzenesulfonic acid
Catechol sulfate	6630	3094	6402	10302	9425	9284	7603	7947	4290	3417	4715	3304	4817	5326	21946	7241	5854	46553	20292	22472	6202	-0.815126	1.2979	2.11302	1	0.00588234	0.0514435	0.0346519	1	0.0303058	0.126699		*		0.0155203	0.0461314	0	-0.815126	1.2979	Catechol sulfate
3-Sulfocatechol	6630	3094	6402	10302	9425	9284	7603	7947	4290	3417	4715	3304	4817	5326	21946	7241	5854	46553	20292	22472	6202	-0.815126	1.2979	2.11302	1	0.00588234	0.0514435	0.0346519	1	0.0303058	0.126699		*		0.0155203	0.0461314	0	-0.815126	1.2979	3-Sulfocatechol
Quinol sulfate	6630	3094	6402	10302	9425	9284	7603	7947	4290	3417	4715	3304	4817	5326	21946	7241	5854	46553	20292	22472	6202	-0.815126	1.2979	2.11302	1	0.00588234	0.0514435	0.0346519	1	0.0303058	0.126699		*		0.0155203	0.0461314	0	-0.815126	1.2979	Quinol sulfate
Tiglic acid	63620	97109	99293	88979	108640	101656	112001	113296	71211	70681	84008	100063	90614	84931	69814	72188	83422	75474	80253	86876	80722	-0.230636	-0.323155	-0.0925187	1	0.0857743	0.00968385	0.316342	1	0.216889	0.0435023			*	0.0161045	0.0474304	0	-0.230636	-0.323155	Tiglic acid
5-Valerolactone	63620	97109	99293	88979	108640	101656	112001	113296	71211	70681	84008	100063	90614	84931	69814	72188	83422	75474	80253	86876	80722	-0.230636	-0.323155	-0.0925187	1	0.0857743	0.00968385	0.316342	1	0.216889	0.0435023			*	0.0161045	0.0474304	0	-0.230636	-0.323155	5-Valerolactone
Methyl methacrylate	63620	97109	99293	88979	108640	101656	112001	113296	71211	70681	84008	100063	90614	84931	69814	72188	83422	75474	80253	86876	80722	-0.230636	-0.323155	-0.0925187	1	0.0857743	0.00968385	0.316342	1	0.216889	0.0435023			*	0.0161045	0.0474304	0	-0.230636	-0.323155	Methyl methacrylate
Angelic acid	63620	97109	99293	88979	108640	101656	112001	113296	71211	70681	84008	100063	90614	84931	69814	72188	83422	75474	80253	86876	80722	-0.230636	-0.323155	-0.0925187	1	0.0857743	0.00968385	0.316342	1	0.216889	0.0435023			*	0.0161045	0.0474304	0	-0.230636	-0.323155	Angelic acid
Pentenoic acid	63620	97109	99293	88979	108640	101656	112001	113296	71211	70681	84008	100063	90614	84931	69814	72188	83422	75474	80253	86876	80722	-0.230636	-0.323155	-0.0925187	1	0.0857743	0.00968385	0.316342	1	0.216889	0.0435023			*	0.0161045	0.0474304	0	-0.230636	-0.323155	Pentenoic acid
beta,beta-Dimethyl acrylic acid	63620	97109	99293	88979	108640	101656	112001	113296	71211	70681	84008	100063	90614	84931	69814	72188	83422	75474	80253	86876	80722	-0.230636	-0.323155	-0.0925187	1	0.0857743	0.00968385	0.316342	1	0.216889	0.0435023			*	0.0161045	0.0474304	0	-0.230636	-0.323155	beta,beta-Dimethyl acrylic acid
Glutaral	63620	97109	99293	88979	108640	101656	112001	113296	71211	70681	84008	100063	90614	84931	69814	72188	83422	75474	80253	86876	80722	-0.230636	-0.323155	-0.0925187	1	0.0857743	0.00968385	0.316342	1	0.216889	0.0435023			*	0.0161045	0.0474304	0	-0.230636	-0.323155	Glutaral
Acetamidopropanal	6688	7376	6958	6901	6500	6560	7082	6942	6943	7108	7097	7382	7123	7237	7272	7018	7210	7245	7124	7132	7538	0.0560636	0.070427	0.0143634	1	0.0571867	0.0156147	0.430837	1	0.158688	0.0591783				0.0161929	0.0476285	0	0.0560636	0.070427	Acetamidopropanal
3-Hydroxydecanoyl-CoA	300	964	209	384	622	566	329	587	1696	737	631	750	1638	426	1352	1791	2634	697	829	661	1624	0.984498	1.46801	0.483512	1	0.0434145	0.00623128	0.300205	1	0.127364	0.0326925			*	0.0164808	0.0484123	0	0.984498	1.46801	3-Hydroxydecanoyl-CoA
2R-Hydroxybutyric acid	34752	34361	30539	28531	33758	29723	37153	44851	23728	21410	25807	30392	22227	21976	25297	22237	29659	43771	33937	26202	38404	-0.495974	-0.125515	0.370459	1	0.00155445	0.411662	0.0625747	1	0.010914	0.553742		*		0.0166785	0.0486763	0	-0.495974	-0.125515	2R-Hydroxybutyric acid
4-Hydroxybutyric acid	34752	34361	30539	28531	33758	29723	37153	44851	23728	21410	25807	30392	22227	21976	25297	22237	29659	43771	33937	26202	38404	-0.495974	-0.125515	0.370459	1	0.00155445	0.411662	0.0625747	1	0.010914	0.553742		*		0.0166785	0.0486763	0	-0.495974	-0.125515	4-Hydroxybutyric acid
3-Hydroxyisobutyric acid	34752	34361	30539	28531	33758	29723	37153	44851	23728	21410	25807	30392	22227	21976	25297	22237	29659	43771	33937	26202	38404	-0.495974	-0.125515	0.370459	1	0.00155445	0.411662	0.0625747	1	0.010914	0.553742		*		0.0166785	0.0486763	0	-0.495974	-0.125515	3-Hydroxyisobutyric acid
2S-Hydroxybutyric acid	34752	34361	30539	28531	33758	29723	37153	44851	23728	21410	25807	30392	22227	21976	25297	22237	29659	43771	33937	26202	38404	-0.495974	-0.125515	0.370459	1	0.00155445	0.411662	0.0625747	1	0.010914	0.553742		*		0.0166785	0.0486763	0	-0.495974	-0.125515	2S-Hydroxybutyric acid
2-Hydroxyisobutyric acid	34752	34361	30539	28531	33758	29723	37153	44851	23728	21410	25807	30392	22227	21976	25297	22237	29659	43771	33937	26202	38404	-0.495974	-0.125515	0.370459	1	0.00155445	0.411662	0.0625747	1	0.010914	0.553742		*		0.0166785	0.0486763	0	-0.495974	-0.125515	2-Hydroxyisobutyric acid
CAR(DC12:1)	7170	12314	9913	8414	7515	11129	11615	12149	10382	9868	11713	14597	11583	13078	11894	14223	12188	11768	12526	13301	13353	0.243396	0.346602	0.103206	1	0.106167	0.00715987	0.266823	1	0.236691	0.0367942			*	0.0168757	0.048913	0	0.243396	0.346602	CAR(DC12:1)
Butyric acid	3744	8551	9885	6933	11525	9997	16004	9375	4234	4532	5768	9299	7046	5044	6153	1865	7478	4490	5769	5278	7071	-0.66632	-0.803678	-0.137358	1	0.0487268	0.0177373	0.615606	1	0.140214	0.0630482				0.0168897	0.048913	0	-0.66632	-0.803678	Butyric acid
Isobutyric acid	3744	8551	9885	6933	11525	9997	16004	9375	4234	4532	5768	9299	7046	5044	6153	1865	7478	4490	5769	5278	7071	-0.66632	-0.803678	-0.137358	1	0.0487268	0.0177373	0.615606	1	0.140214	0.0630482				0.0168897	0.048913	0	-0.66632	-0.803678	Isobutyric acid
3R-Hydroxybutan-2-one	3744	8551	9885	6933	11525	9997	16004	9375	4234	4532	5768	9299	7046	5044	6153	1865	7478	4490	5769	5278	7071	-0.66632	-0.803678	-0.137358	1	0.0487268	0.0177373	0.615606	1	0.140214	0.0630482				0.0168897	0.048913	0	-0.66632	-0.803678	3R-Hydroxybutan-2-one
Acetoin	3744	8551	9885	6933	11525	9997	16004	9375	4234	4532	5768	9299	7046	5044	6153	1865	7478	4490	5769	5278	7071	-0.66632	-0.803678	-0.137358	1	0.0487268	0.0177373	0.615606	1	0.140214	0.0630482				0.0168897	0.048913	0	-0.66632	-0.803678	Acetoin
Ethyl acetate	3744	8551	9885	6933	11525	9997	16004	9375	4234	4532	5768	9299	7046	5044	6153	1865	7478	4490	5769	5278	7071	-0.66632	-0.803678	-0.137358	1	0.0487268	0.0177373	0.615606	1	0.140214	0.0630482				0.0168897	0.048913	0	-0.66632	-0.803678	Ethyl acetate
Lauroyl diethanolamide	18162	13234	16216	16635	11290	17085	16816	17125	20140	16618	20369	18704	19614	16603	16884	21189	20440	20654	16249	17064	22815	0.239299	0.288898	0.0495992	1	0.0262628	0.015481	0.605454	1	0.0905947	0.0590951				0.0170749	0.0489741	0	0.239299	0.288898	Lauroyl diethanolamide
9R-HOME(10E)	23210	23438	25782	18383	18792	14992	24985	21413	22814	21315	23160	15223	22265	23185	28070	19370	31742	28184	28328	27211	24169	-0.00320119	0.3223	0.325501	1	0.980187	0.0178022	0.0198433	1	0.982364	0.0630482				0.0172488	0.0489741	0	-0.00320119	0.3223	9R-HOME(10E)
Isoricinoleic acid	23210	23438	25782	18383	18792	14992	24985	21413	22814	21315	23160	15223	22265	23185	28070	19370	31742	28184	28328	27211	24169	-0.00320119	0.3223	0.325501	1	0.980187	0.0178022	0.0198433	1	0.982364	0.0630482				0.0172488	0.0489741	0	-0.00320119	0.3223	Isoricinoleic acid
9,10-Epoxystearic acid	23210	23438	25782	18383	18792	14992	24985	21413	22814	21315	23160	15223	22265	23185	28070	19370	31742	28184	28328	27211	24169	-0.00320119	0.3223	0.325501	1	0.980187	0.0178022	0.0198433	1	0.982364	0.0630482				0.0172488	0.0489741	0	-0.00320119	0.3223	9,10-Epoxystearic acid
Ricinelaidic acid	23210	23438	25782	18383	18792	14992	24985	21413	22814	21315	23160	15223	22265	23185	28070	19370	31742	28184	28328	27211	24169	-0.00320119	0.3223	0.325501	1	0.980187	0.0178022	0.0198433	1	0.982364	0.0630482				0.0172488	0.0489741	0	-0.00320119	0.3223	Ricinelaidic acid
7-Keto-stearic acid	23210	23438	25782	18383	18792	14992	24985	21413	22814	21315	23160	15223	22265	23185	28070	19370	31742	28184	28328	27211	24169	-0.00320119	0.3223	0.325501	1	0.980187	0.0178022	0.0198433	1	0.982364	0.0630482				0.0172488	0.0489741	0	-0.00320119	0.3223	7-Keto-stearic acid
2-Hydroxyoleic acid	23210	23438	25782	18383	18792	14992	24985	21413	22814	21315	23160	15223	22265	23185	28070	19370	31742	28184	28328	27211	24169	-0.00320119	0.3223	0.325501	1	0.980187	0.0178022	0.0198433	1	0.982364	0.0630482				0.0172488	0.0489741	0	-0.00320119	0.3223	2-Hydroxyoleic acid
Ricinoleic acid	23210	23438	25782	18383	18792	14992	24985	21413	22814	21315	23160	15223	22265	23185	28070	19370	31742	28184	28328	27211	24169	-0.00320119	0.3223	0.325501	1	0.980187	0.0178022	0.0198433	1	0.982364	0.0630482				0.0172488	0.0489741	0	-0.00320119	0.3223	Ricinoleic acid
19-HOME(9Z)	23210	23438	25782	18383	18792	14992	24985	21413	22814	21315	23160	15223	22265	23185	28070	19370	31742	28184	28328	27211	24169	-0.00320119	0.3223	0.325501	1	0.980187	0.0178022	0.0198433	1	0.982364	0.0630482				0.0172488	0.0489741	0	-0.00320119	0.3223	19-HOME(9Z)
9R-HOME(12E)	23210	23438	25782	18383	18792	14992	24985	21413	22814	21315	23160	15223	22265	23185	28070	19370	31742	28184	28328	27211	24169	-0.00320119	0.3223	0.325501	1	0.980187	0.0178022	0.0198433	1	0.982364	0.0630482				0.0172488	0.0489741	0	-0.00320119	0.3223	9R-HOME(12E)
Hydroxyoctadecenoic acid	23210	23438	25782	18383	18792	14992	24985	21413	22814	21315	23160	15223	22265	23185	28070	19370	31742	28184	28328	27211	24169	-0.00320119	0.3223	0.325501	1	0.980187	0.0178022	0.0198433	1	0.982364	0.0630482				0.0172488	0.0489741	0	-0.00320119	0.3223	Hydroxyoctadecenoic acid
2-Oxo-octadecanoic acid	23210	23438	25782	18383	18792	14992	24985	21413	22814	21315	23160	15223	22265	23185	28070	19370	31742	28184	28328	27211	24169	-0.00320119	0.3223	0.325501	1	0.980187	0.0178022	0.0198433	1	0.982364	0.0630482				0.0172488	0.0489741	0	-0.00320119	0.3223	2-Oxo-octadecanoic acid
17-Oxo-octadecanoic acid	23210	23438	25782	18383	18792	14992	24985	21413	22814	21315	23160	15223	22265	23185	28070	19370	31742	28184	28328	27211	24169	-0.00320119	0.3223	0.325501	1	0.980187	0.0178022	0.0198433	1	0.982364	0.0630482				0.0172488	0.0489741	0	-0.00320119	0.3223	17-Oxo-octadecanoic acid
ADP-glucose	20153	20864	21233	20048	17716	17575	18573	19497	20076	20857	20592	20339	21572	22252	17418	18959	20323	18945	20396	18728	17713	0.106495	-0.0399476	-0.146443	1	0.0373103	0.43609	0.00422095	1	0.114364	0.576746				0.0172582	0.0489741	0	0.106495	-0.0399476	ADP-glucose
GDP-L-fucose	20153	20864	21233	20048	17716	17575	18573	19497	20076	20857	20592	20339	21572	22252	17418	18959	20323	18945	20396	18728	17713	0.106495	-0.0399476	-0.146443	1	0.0373103	0.43609	0.00422095	1	0.114364	0.576746				0.0172582	0.0489741	0	0.106495	-0.0399476	GDP-L-fucose
GDP-beta-L-fucose	20153	20864	21233	20048	17716	17575	18573	19497	20076	20857	20592	20339	21572	22252	17418	18959	20323	18945	20396	18728	17713	0.106495	-0.0399476	-0.146443	1	0.0373103	0.43609	0.00422095	1	0.114364	0.576746				0.0172582	0.0489741	0	0.106495	-0.0399476	GDP-beta-L-fucose
LPG(18:2)	153620	101371	90221	68139	50016	70095	45740	115156	167694	176632	100866	128753	84135	199342	130160	196923	102161	147268	130900	159598	108960	0.719363	0.683802	-0.0355611	1	0.0242714	0.0111926	0.875051	1	0.0851576	0.0461616			*	0.017569	0.0497934	0	0.719363	0.683802	LPG(18:2)
Elemicin	3825	3199	4150	3710	4825	4803	3463	4009	2793	3028	4153	3824	3726	2997	2934	3736	3295	2803	3115	2762	3576	-0.225212	-0.332782	-0.10757	1	0.0855086	0.00722716	0.362761	1	0.216889	0.0368109			*	0.0178455	0.0504505	0	-0.225212	-0.332782	Elemicin
Benzyl (2S,3S)-2-methyl-3-hydroxybutanoate	3825	3199	4150	3710	4825	4803	3463	4009	2793	3028	4153	3824	3726	2997	2934	3736	3295	2803	3115	2762	3576	-0.225212	-0.332782	-0.10757	1	0.0855086	0.00722716	0.362761	1	0.216889	0.0368109			*	0.0178455	0.0504505	0	-0.225212	-0.332782	Benzyl (2S,3S)-2-methyl-3-hydroxybutanoate
Isovaleric acid	22347	41831	49452	42910	71469	50890	78009	45577	22624	21612	34099	48062	44952	27051	33603	15657	42554	24333	30326	27581	35362	-0.605485	-0.749918	-0.144433	1	0.0581827	0.0152706	0.580356	1	0.161056	0.0583907				0.0183495	0.0517455	0	-0.605485	-0.749918	Isovaleric acid
Valeric acid	22347	41831	49452	42910	71469	50890	78009	45577	22624	21612	34099	48062	44952	27051	33603	15657	42554	24333	30326	27581	35362	-0.605485	-0.749918	-0.144433	1	0.0581827	0.0152706	0.580356	1	0.161056	0.0583907				0.0183495	0.0517455	0	-0.605485	-0.749918	Valeric acid
(1S,2S)-3-Oxo-2-pentyl-cyclopentanebutanoic acid	71475	70827	29768	25127	46196	45193	31608	29842	147120	119077	77679	88788	293115	86369	134250	276454	233732	63049	93268	44554	139813	1.62928	1.68544	0.0561644	1	0.00893715	0.00820834	0.910658	1	0.0404052	0.0390588		*	*	0.0191003	0.0534009	0	1.62928	1.68544	(1S,2S)-3-Oxo-2-pentyl-cyclopentanebutanoic acid
Hydroxytetradecadienoic acid	71475	70827	29768	25127	46196	45193	31608	29842	147120	119077	77679	88788	293115	86369	134250	276454	233732	63049	93268	44554	139813	1.62928	1.68544	0.0561644	1	0.00893715	0.00820834	0.910658	1	0.0404052	0.0390588		*	*	0.0191003	0.0534009	0	1.62928	1.68544	Hydroxytetradecadienoic acid
L-Dehydroascorbic acid	9419	34029	63115	51993	43109	81431	45465	61500	89902	67570	92227	56301	127579	76812	44863	33895	116902	111027	128341	105686	100818	0.802941	0.910467	0.107526	1	0.0127117	0.0151403	0.718426	1	0.0506672	0.0580893				0.0191429	0.0534009	0	0.802941	0.910467	L-Dehydroascorbic acid
Dehydroascorbic acid	9419	34029	63115	51993	43109	81431	45465	61500	89902	67570	92227	56301	127579	76812	44863	33895	116902	111027	128341	105686	100818	0.802941	0.910467	0.107526	1	0.0127117	0.0151403	0.718426	1	0.0506672	0.0580893				0.0191429	0.0534009	0	0.802941	0.910467	Dehydroascorbic acid
trans-Aconitic acid	9419	34029	63115	51993	43109	81431	45465	61500	89902	67570	92227	56301	127579	76812	44863	33895	116902	111027	128341	105686	100818	0.802941	0.910467	0.107526	1	0.0127117	0.0151403	0.718426	1	0.0506672	0.0580893				0.0191429	0.0534009	0	0.802941	0.910467	trans-Aconitic acid
N-Methyl-glutamic acid	32450	41372	40278	44751	39743	46526	44691	42464	51069	46963	43276	48762	51389	46919	53424	48025	49187	40901	46531	43570	42072	0.210621	0.154969	-0.0556516	1	0.00875603	0.0583779	0.413293	1	0.0398258	0.140856		*		0.0192205	0.0534009	0	0.210621	0.154969	N-Methyl-glutamic acid
3-Amino-2,3-dideoxy-scyllo-inosose	32450	41372	40278	44751	39743	46526	44691	42464	51069	46963	43276	48762	51389	46919	53424	48025	49187	40901	46531	43570	42072	0.210621	0.154969	-0.0556516	1	0.00875603	0.0583779	0.413293	1	0.0398258	0.140856		*		0.0192205	0.0534009	0	0.210621	0.154969	3-Amino-2,3-dideoxy-scyllo-inosose
Aminoadipic acid	32450	41372	40278	44751	39743	46526	44691	42464	51069	46963	43276	48762	51389	46919	53424	48025	49187	40901	46531	43570	42072	0.210621	0.154969	-0.0556516	1	0.00875603	0.0583779	0.413293	1	0.0398258	0.140856		*		0.0192205	0.0534009	0	0.210621	0.154969	Aminoadipic acid
Glutamic acid, gamma-methyl ester	32450	41372	40278	44751	39743	46526	44691	42464	51069	46963	43276	48762	51389	46919	53424	48025	49187	40901	46531	43570	42072	0.210621	0.154969	-0.0556516	1	0.00875603	0.0583779	0.413293	1	0.0398258	0.140856		*		0.0192205	0.0534009	0	0.210621	0.154969	Glutamic acid, gamma-methyl ester
4-Methyl-glutamate	32450	41372	40278	44751	39743	46526	44691	42464	51069	46963	43276	48762	51389	46919	53424	48025	49187	40901	46531	43570	42072	0.210621	0.154969	-0.0556516	1	0.00875603	0.0583779	0.413293	1	0.0398258	0.140856		*		0.0192205	0.0534009	0	0.210621	0.154969	4-Methyl-glutamate
alpha-Aminoadipic-acid	32450	41372	40278	44751	39743	46526	44691	42464	51069	46963	43276	48762	51389	46919	53424	48025	49187	40901	46531	43570	42072	0.210621	0.154969	-0.0556516	1	0.00875603	0.0583779	0.413293	1	0.0398258	0.140856		*		0.0192205	0.0534009	0	0.210621	0.154969	alpha-Aminoadipic-acid
O-Acetyl-homoserine	32450	41372	40278	44751	39743	46526	44691	42464	51069	46963	43276	48762	51389	46919	53424	48025	49187	40901	46531	43570	42072	0.210621	0.154969	-0.0556516	1	0.00875603	0.0583779	0.413293	1	0.0398258	0.140856		*		0.0192205	0.0534009	0	0.210621	0.154969	O-Acetyl-homoserine
3-Butyrl propionic acid	3329	2923	2920	3417	2914	2926	3204	3346	3222	3276	3805	3643	3692	3084	3164	2999	3336	2891	3187	2836	3146	0.145485	-0.0197804	-0.165265	1	0.0337877	0.693189	0.0169198	1	0.106311	0.802895				0.0196223	0.0543833	0	0.145485	-0.0197804	3-Butyrl propionic acid
2S-Hydroxy-2-isopropylbutano-3S-lactone	3329	2923	2920	3417	2914	2926	3204	3346	3222	3276	3805	3643	3692	3084	3164	2999	3336	2891	3187	2836	3146	0.145485	-0.0197804	-0.165265	1	0.0337877	0.693189	0.0169198	1	0.106311	0.802895				0.0196223	0.0543833	0	0.145485	-0.0197804	2S-Hydroxy-2-isopropylbutano-3S-lactone
6,9,12-hexadecatrienoic acid	32591	10552	12441	11449	8119	13740	6693	14950	41229	32240	25704	14980	14627	36571	11996	18452	12925	22390	23431	19830	21140	0.996066	0.428472	-0.567594	1	0.0196872	0.189015	0.0753249	1	0.0735335	0.32134				0.01978	0.0545521	0	0.996066	0.428472	6,9,12-hexadecatrienoic acid
4,7,10,13-Hexadecatetraenoic acid	32591	10552	12441	11449	8119	13740	6693	14950	41229	32240	25704	14980	14627	36571	11996	18452	12925	22390	23431	19830	21140	0.996066	0.428472	-0.567594	1	0.0196872	0.189015	0.0753249	1	0.0735335	0.32134				0.01978	0.0545521	0	0.996066	0.428472	4,7,10,13-Hexadecatetraenoic acid
7,10,13-Hexadecatrienoic acid	32591	10552	12441	11449	8119	13740	6693	14950	41229	32240	25704	14980	14627	36571	11996	18452	12925	22390	23431	19830	21140	0.996066	0.428472	-0.567594	1	0.0196872	0.189015	0.0753249	1	0.0735335	0.32134				0.01978	0.0545521	0	0.996066	0.428472	7,10,13-Hexadecatrienoic acid
Hexadecatrienoic acid	32591	10552	12441	11449	8119	13740	6693	14950	41229	32240	25704	14980	14627	36571	11996	18452	12925	22390	23431	19830	21140	0.996066	0.428472	-0.567594	1	0.0196872	0.189015	0.0753249	1	0.0735335	0.32134				0.01978	0.0545521	0	0.996066	0.428472	Hexadecatrienoic acid
Lys-Trp (variant)	3864	5290	3729	3360	2824	2410	2597	2221	2944	2994	3919	4422	3775	4566	4065	4971	4946	4246	4282	3952	6218	0.197848	0.506265	0.308417	1	0.334712	0.0120943	0.0535407	1	0.548772	0.0494288			*	0.0199309	0.0545706	0	0.197848	0.506265	Lys-Trp (variant)
Elaidic acid	4501176	2619786	3238541	4396325	4228122	4503311	3663501	3785812	4128739	4228535	3897436	4496066	3204583	3142954	2609700	3663004	3117667	3258839	2848080	1963685	3379263	-0.00648845	-0.377297	-0.370808	1	0.960207	0.0169152	0.0174759	1	0.970966	0.0616491				0.0200629	0.0545706	0	-0.00648845	-0.377297	Elaidic acid
trans-Vaccenic acid	4501176	2619786	3238541	4396325	4228122	4503311	3663501	3785812	4128739	4228535	3897436	4496066	3204583	3142954	2609700	3663004	3117667	3258839	2848080	1963685	3379263	-0.00648845	-0.377297	-0.370808	1	0.960207	0.0169152	0.0174759	1	0.970966	0.0616491				0.0200629	0.0545706	0	-0.00648845	-0.377297	trans-Vaccenic acid
cis-Vaccenic acid	4501176	2619786	3238541	4396325	4228122	4503311	3663501	3785812	4128739	4228535	3897436	4496066	3204583	3142954	2609700	3663004	3117667	3258839	2848080	1963685	3379263	-0.00648845	-0.377297	-0.370808	1	0.960207	0.0169152	0.0174759	1	0.970966	0.0616491				0.0200629	0.0545706	0	-0.00648845	-0.377297	cis-Vaccenic acid
6-Octadecylenic acid	4501176	2619786	3238541	4396325	4228122	4503311	3663501	3785812	4128739	4228535	3897436	4496066	3204583	3142954	2609700	3663004	3117667	3258839	2848080	1963685	3379263	-0.00648845	-0.377297	-0.370808	1	0.960207	0.0169152	0.0174759	1	0.970966	0.0616491				0.0200629	0.0545706	0	-0.00648845	-0.377297	6-Octadecylenic acid
17-Octadecenoic acid	4501176	2619786	3238541	4396325	4228122	4503311	3663501	3785812	4128739	4228535	3897436	4496066	3204583	3142954	2609700	3663004	3117667	3258839	2848080	1963685	3379263	-0.00648845	-0.377297	-0.370808	1	0.960207	0.0169152	0.0174759	1	0.970966	0.0616491				0.0200629	0.0545706	0	-0.00648845	-0.377297	17-Octadecenoic acid
13Z-Octadecenoic acid	4501176	2619786	3238541	4396325	4228122	4503311	3663501	3785812	4128739	4228535	3897436	4496066	3204583	3142954	2609700	3663004	3117667	3258839	2848080	1963685	3379263	-0.00648845	-0.377297	-0.370808	1	0.960207	0.0169152	0.0174759	1	0.970966	0.0616491				0.0200629	0.0545706	0	-0.00648845	-0.377297	13Z-Octadecenoic acid
TG(36:0)	1134	823	717	1065	926	1444	694	862	2012	2199	1477	1027	1204	1589	1046	1978	971	1278	1155	629	1288	0.725894	0.315271	-0.410622	1	0.00607333	0.199965	0.130494	1	0.0307207	0.33716		*		0.0200784	0.0545706	0	0.725894	0.315271	TG(36:0)
5-Hydroxycaproic acid	6214	6142	6702	3728	9565	4951	6349	3013	10124	7233	8711	11868	17124	6265	10778	12600	15826	7485	8533	7123	22543	0.809203	1.0559	0.246693	1	0.0179628	0.0100271	0.496433	1	0.06754	0.0436702			*	0.0202463	0.0545706	0	0.809203	1.0559	5-Hydroxycaproic acid
2-Hydroxyisocaproic acid	6214	6142	6702	3728	9565	4951	6349	3013	10124	7233	8711	11868	17124	6265	10778	12600	15826	7485	8533	7123	22543	0.809203	1.0559	0.246693	1	0.0179628	0.0100271	0.496433	1	0.06754	0.0436702			*	0.0202463	0.0545706	0	0.809203	1.0559	2-Hydroxyisocaproic acid
3-Hydroxyhexanoic acid	6214	6142	6702	3728	9565	4951	6349	3013	10124	7233	8711	11868	17124	6265	10778	12600	15826	7485	8533	7123	22543	0.809203	1.0559	0.246693	1	0.0179628	0.0100271	0.496433	1	0.06754	0.0436702			*	0.0202463	0.0545706	0	0.809203	1.0559	3-Hydroxyhexanoic acid
D-Leucic acid	6214	6142	6702	3728	9565	4951	6349	3013	10124	7233	8711	11868	17124	6265	10778	12600	15826	7485	8533	7123	22543	0.809203	1.0559	0.246693	1	0.0179628	0.0100271	0.496433	1	0.06754	0.0436702			*	0.0202463	0.0545706	0	0.809203	1.0559	D-Leucic acid
2-Hydroxyhexanoic acid	6214	6142	6702	3728	9565	4951	6349	3013	10124	7233	8711	11868	17124	6265	10778	12600	15826	7485	8533	7123	22543	0.809203	1.0559	0.246693	1	0.0179628	0.0100271	0.496433	1	0.06754	0.0436702			*	0.0202463	0.0545706	0	0.809203	1.0559	2-Hydroxyhexanoic acid
6-Hydroxy caproic acid	6214	6142	6702	3728	9565	4951	6349	3013	10124	7233	8711	11868	17124	6265	10778	12600	15826	7485	8533	7123	22543	0.809203	1.0559	0.246693	1	0.0179628	0.0100271	0.496433	1	0.06754	0.0436702			*	0.0202463	0.0545706	0	0.809203	1.0559	6-Hydroxy caproic acid
2-Ethyl-2-hydroxy-butyric acid	6214	6142	6702	3728	9565	4951	6349	3013	10124	7233	8711	11868	17124	6265	10778	12600	15826	7485	8533	7123	22543	0.809203	1.0559	0.246693	1	0.0179628	0.0100271	0.496433	1	0.06754	0.0436702			*	0.0202463	0.0545706	0	0.809203	1.0559	2-Ethyl-2-hydroxy-butyric acid
3-Hydroxy caproic acid	6214	6142	6702	3728	9565	4951	6349	3013	10124	7233	8711	11868	17124	6265	10778	12600	15826	7485	8533	7123	22543	0.809203	1.0559	0.246693	1	0.0179628	0.0100271	0.496433	1	0.06754	0.0436702			*	0.0202463	0.0545706	0	0.809203	1.0559	3-Hydroxy caproic acid
Paraldehyde	6214	6142	6702	3728	9565	4951	6349	3013	10124	7233	8711	11868	17124	6265	10778	12600	15826	7485	8533	7123	22543	0.809203	1.0559	0.246693	1	0.0179628	0.0100271	0.496433	1	0.06754	0.0436702			*	0.0202463	0.0545706	0	0.809203	1.0559	Paraldehyde
Leucinic acid	6214	6142	6702	3728	9565	4951	6349	3013	10124	7233	8711	11868	17124	6265	10778	12600	15826	7485	8533	7123	22543	0.809203	1.0559	0.246693	1	0.0179628	0.0100271	0.496433	1	0.06754	0.0436702			*	0.0202463	0.0545706	0	0.809203	1.0559	Leucinic acid
2-Hydroxy-3-methyl-pentanoic acid	6214	6142	6702	3728	9565	4951	6349	3013	10124	7233	8711	11868	17124	6265	10778	12600	15826	7485	8533	7123	22543	0.809203	1.0559	0.246693	1	0.0179628	0.0100271	0.496433	1	0.06754	0.0436702			*	0.0202463	0.0545706	0	0.809203	1.0559	2-Hydroxy-3-methyl-pentanoic acid
N-Palmitoyl taurine	179090	136861	124491	112567	144524	118540	118653	130124	80824	69888	67631	89816	104216	96342	100120	126813	153944	75155	100307	86630	196824	-0.650678	-0.149899	0.500778	1	0.000470208	0.456135	0.0827291	1	0.00401814	0.595165		*		0.0202802	0.0545969	0	-0.650678	-0.149899	N-Palmitoyl taurine
Glycolic acid	1676	17229	20708	17156	20907	15357	23550	20564	24162	22476	24817	27443	25601	25522	18789	14456	14368	21784	10570	24641	17556	0.544479	0.0257412	-0.518738	1	0.0175554	0.92169	0.00379563	1	0.0673554	0.94107				0.0206189	0.0553659	0	0.544479	0.0257412	Glycolic acid
3-Hydroxysebacic acid	9795	14510	12937	12283	17622	16056	21142	13283	13178	21616	18471	21789	17235	14730	11793	9108	15818	12334	12741	13089	12492	0.278673	-0.236294	-0.514967	1	0.125562	0.164545	0.00540261	1	0.262285	0.288049				0.0206395	0.0553659	0	0.278673	-0.236294	3-Hydroxysebacic acid
Tert-butoxycarbonyl anhydride	9795	14510	12937	12283	17622	16056	21142	13283	13178	21616	18471	21789	17235	14730	11793	9108	15818	12334	12741	13089	12492	0.278673	-0.236294	-0.514967	1	0.125562	0.164545	0.00540261	1	0.262285	0.288049				0.0206395	0.0553659	0	0.278673	-0.236294	Tert-butoxycarbonyl anhydride
Lactobionic acid	80054	50165	73473	87433	115008	43951	41004	38207	11064	10271	10319	13039	8699	14819	20439	15275	23483	18561	21415	27270	148704	-2.54096	-0.751224	1.78973	1	0.000404945	0.201039	0.187904	1	0.00365324	0.338719		*		0.0210678	0.0564478	0	-2.54096	-0.751224	Lactobionic acid
NAD	247217	512276	369381	328367	162707	424451	485710	513893	186424	121360	225887	181577	302127	317574	360437	303369	312358	248260	361344	431109	319585	-0.774147	-0.188999	0.585149	1	0.0206578	0.393562	0.0117724	1	0.0765256	0.539742				0.0214573	0.0566047	0	-0.774147	-0.188999	NAD
Paraldehyde	2626	1991	7241	1999	3406	10614	6776	15351	29956	36085	7584	4510	24075	20991	21406	23258	2621	16959	28954	13188	7086	1.71594	1.37487	-0.34107	1	0.0109281	0.0194034	0.487077	1	0.0449339	0.0667287		*		0.0215621	0.0566047	0	1.71594	1.37487	Paraldehyde
Leucinic acid	2626	1991	7241	1999	3406	10614	6776	15351	29956	36085	7584	4510	24075	20991	21406	23258	2621	16959	28954	13188	7086	1.71594	1.37487	-0.34107	1	0.0109281	0.0194034	0.487077	1	0.0449339	0.0667287		*		0.0215621	0.0566047	0	1.71594	1.37487	Leucinic acid
D-Leucic acid	2626	1991	7241	1999	3406	10614	6776	15351	29956	36085	7584	4510	24075	20991	21406	23258	2621	16959	28954	13188	7086	1.71594	1.37487	-0.34107	1	0.0109281	0.0194034	0.487077	1	0.0449339	0.0667287		*		0.0215621	0.0566047	0	1.71594	1.37487	D-Leucic acid
3-Hydroxyhexanoic acid	2626	1991	7241	1999	3406	10614	6776	15351	29956	36085	7584	4510	24075	20991	21406	23258	2621	16959	28954	13188	7086	1.71594	1.37487	-0.34107	1	0.0109281	0.0194034	0.487077	1	0.0449339	0.0667287		*		0.0215621	0.0566047	0	1.71594	1.37487	3-Hydroxyhexanoic acid
3-Hydroxy caproic acid	2626	1991	7241	1999	3406	10614	6776	15351	29956	36085	7584	4510	24075	20991	21406	23258	2621	16959	28954	13188	7086	1.71594	1.37487	-0.34107	1	0.0109281	0.0194034	0.487077	1	0.0449339	0.0667287		*		0.0215621	0.0566047	0	1.71594	1.37487	3-Hydroxy caproic acid
2-Hydroxyhexanoic acid	2626	1991	7241	1999	3406	10614	6776	15351	29956	36085	7584	4510	24075	20991	21406	23258	2621	16959	28954	13188	7086	1.71594	1.37487	-0.34107	1	0.0109281	0.0194034	0.487077	1	0.0449339	0.0667287		*		0.0215621	0.0566047	0	1.71594	1.37487	2-Hydroxyhexanoic acid
2-Ethyl-2-hydroxy-butyric acid	2626	1991	7241	1999	3406	10614	6776	15351	29956	36085	7584	4510	24075	20991	21406	23258	2621	16959	28954	13188	7086	1.71594	1.37487	-0.34107	1	0.0109281	0.0194034	0.487077	1	0.0449339	0.0667287		*		0.0215621	0.0566047	0	1.71594	1.37487	2-Ethyl-2-hydroxy-butyric acid
2-Hydroxy-3-methyl-pentanoic acid	2626	1991	7241	1999	3406	10614	6776	15351	29956	36085	7584	4510	24075	20991	21406	23258	2621	16959	28954	13188	7086	1.71594	1.37487	-0.34107	1	0.0109281	0.0194034	0.487077	1	0.0449339	0.0667287		*		0.0215621	0.0566047	0	1.71594	1.37487	2-Hydroxy-3-methyl-pentanoic acid
5-Hydroxycaproic acid	2626	1991	7241	1999	3406	10614	6776	15351	29956	36085	7584	4510	24075	20991	21406	23258	2621	16959	28954	13188	7086	1.71594	1.37487	-0.34107	1	0.0109281	0.0194034	0.487077	1	0.0449339	0.0667287		*		0.0215621	0.0566047	0	1.71594	1.37487	5-Hydroxycaproic acid
6-Hydroxy caproic acid	2626	1991	7241	1999	3406	10614	6776	15351	29956	36085	7584	4510	24075	20991	21406	23258	2621	16959	28954	13188	7086	1.71594	1.37487	-0.34107	1	0.0109281	0.0194034	0.487077	1	0.0449339	0.0667287		*		0.0215621	0.0566047	0	1.71594	1.37487	6-Hydroxy caproic acid
2-Hydroxyisocaproic acid	2626	1991	7241	1999	3406	10614	6776	15351	29956	36085	7584	4510	24075	20991	21406	23258	2621	16959	28954	13188	7086	1.71594	1.37487	-0.34107	1	0.0109281	0.0194034	0.487077	1	0.0449339	0.0667287		*		0.0215621	0.0566047	0	1.71594	1.37487	2-Hydroxyisocaproic acid
15-Methyl-15S-PGD2	33050	34552	32292	32270	29786	30434	31302	33029	33941	33237	34000	35931	31788	36076	33004	33229	33374	34451	33349	34010	35122	0.0903038	0.0745556	-0.0157482	1	0.0318103	0.0203941	0.601611	1	0.104429	0.06915				0.021578	0.0566047	0	0.0903038	0.0745556	15-Methyl-15S-PGD2
5alpha-Tetrahydrocortisol	33050	34552	32292	32270	29786	30434	31302	33029	33941	33237	34000	35931	31788	36076	33004	33229	33374	34451	33349	34010	35122	0.0903038	0.0745556	-0.0157482	1	0.0318103	0.0203941	0.601611	1	0.104429	0.06915				0.021578	0.0566047	0	0.0903038	0.0745556	5alpha-Tetrahydrocortisol
Tetrahydrocortisol	33050	34552	32292	32270	29786	30434	31302	33029	33941	33237	34000	35931	31788	36076	33004	33229	33374	34451	33349	34010	35122	0.0903038	0.0745556	-0.0157482	1	0.0318103	0.0203941	0.601611	1	0.104429	0.06915				0.021578	0.0566047	0	0.0903038	0.0745556	Tetrahydrocortisol
Cortolone	33050	34552	32292	32270	29786	30434	31302	33029	33941	33237	34000	35931	31788	36076	33004	33229	33374	34451	33349	34010	35122	0.0903038	0.0745556	-0.0157482	1	0.0318103	0.0203941	0.601611	1	0.104429	0.06915				0.021578	0.0566047	0	0.0903038	0.0745556	Cortolone
15-Methyl-15S-PGE2	33050	34552	32292	32270	29786	30434	31302	33029	33941	33237	34000	35931	31788	36076	33004	33229	33374	34451	33349	34010	35122	0.0903038	0.0745556	-0.0157482	1	0.0318103	0.0203941	0.601611	1	0.104429	0.06915				0.021578	0.0566047	0	0.0903038	0.0745556	15-Methyl-15S-PGE2
3beta-Allotetrahydrocortisol	33050	34552	32292	32270	29786	30434	31302	33029	33941	33237	34000	35931	31788	36076	33004	33229	33374	34451	33349	34010	35122	0.0903038	0.0745556	-0.0157482	1	0.0318103	0.0203941	0.601611	1	0.104429	0.06915				0.021578	0.0566047	0	0.0903038	0.0745556	3beta-Allotetrahydrocortisol
N-Oleoyl taurine	155600	164450	139637	127820	172411	156843	159470	162851	110049	100282	85603	117561	107193	114988	119958	151557	193950	76725	105939	82150	186566	-0.547871	-0.241877	0.305994	1	1.91344e-05	0.197084	0.236997	1	0.000431673	0.333352		*		0.0222877	0.0583985	0	-0.547871	-0.241877	N-Oleoyl taurine
Cyclic ADP-ribose	225894	451568	333736	288871	138569	364238	420624	453615	168862	108904	202904	159392	267961	283850	323828	273728	280798	222723	319189	383322	285921	-0.752411	-0.16487	0.587541	1	0.0224713	0.448023	0.0107046	1	0.0815038	0.586277				0.0229631	0.0600982	0	-0.752411	-0.16487	Cyclic ADP-ribose
Erythronic acid	577763	1158221	1411843	1122047	1455261	1311258	1607870	1439291	1566970	1555842	1904274	1843387	1718494	1632308	1332893	889111	1816963	1407605	1495826	1600538	1246986	0.434608	0.15001	-0.284598	1	0.00847499	0.400239	0.0410752	1	0.0395033	0.543285		*		0.0236876	0.0617794	0	0.434608	0.15001	Erythronic acid
Threonic acid	577763	1158221	1411843	1122047	1455261	1311258	1607870	1439291	1566970	1555842	1904274	1843387	1718494	1632308	1332893	889111	1816963	1407605	1495826	1600538	1246986	0.434608	0.15001	-0.284598	1	0.00847499	0.400239	0.0410752	1	0.0395033	0.543285		*		0.0236876	0.0617794	0	0.434608	0.15001	Threonic acid
D-Threonic acid	577763	1158221	1411843	1122047	1455261	1311258	1607870	1439291	1566970	1555842	1904274	1843387	1718494	1632308	1332893	889111	1816963	1407605	1495826	1600538	1246986	0.434608	0.15001	-0.284598	1	0.00847499	0.400239	0.0410752	1	0.0395033	0.543285		*		0.0236876	0.0617794	0	0.434608	0.15001	D-Threonic acid
Pentadecylic acid	81669	117224	105453	85144	120343	96574	139900	93642	93443	89682	118039	152840	138523	118035	177120	101977	185404	118751	135663	168690	128071	0.173696	0.466712	0.293015	1	0.27922	0.0109592	0.125213	1	0.499661	0.0452818			*	0.023962	0.0624228	0	0.173696	0.466712	Pentadecylic acid
Menthyl acetate	5295	4313	4799	2909	4226	7631	5378	4158	9078	6709	6223	11402	10835	8259	7629	13243	11667	4600	3964	4436	9318	0.854851	0.695652	-0.159199	1	0.00119568	0.0530173	0.606137	1	0.0088732	0.129866		*		0.0243234	0.0630731	0	0.854851	0.695652	Menthyl acetate
5-Dodecenoic acid	5295	4313	4799	2909	4226	7631	5378	4158	9078	6709	6223	11402	10835	8259	7629	13243	11667	4600	3964	4436	9318	0.854851	0.695652	-0.159199	1	0.00119568	0.0530173	0.606137	1	0.0088732	0.129866		*		0.0243234	0.0630731	0	0.854851	0.695652	5-Dodecenoic acid
9-Dodecenoic acid	5295	4313	4799	2909	4226	7631	5378	4158	9078	6709	6223	11402	10835	8259	7629	13243	11667	4600	3964	4436	9318	0.854851	0.695652	-0.159199	1	0.00119568	0.0530173	0.606137	1	0.0088732	0.129866		*		0.0243234	0.0630731	0	0.854851	0.695652	9-Dodecenoic acid
2Z-Dodecenoic acid	5295	4313	4799	2909	4226	7631	5378	4158	9078	6709	6223	11402	10835	8259	7629	13243	11667	4600	3964	4436	9318	0.854851	0.695652	-0.159199	1	0.00119568	0.0530173	0.606137	1	0.0088732	0.129866		*		0.0243234	0.0630731	0	0.854851	0.695652	2Z-Dodecenoic acid
GDP-beta-L-fucose	4931	4097	8913	10737	7174	5661	3912	4320	4128	3285	3758	4511	4478	2938	3644	5690	5122	3445	3329	3313	3404	-0.691746	-0.639213	0.0525331	1	0.0449044	0.0467561	0.767621	1	0.130626	0.11973				0.0256143	0.0661924	0	-0.691746	-0.639213	GDP-beta-L-fucose
ADP-glucose	4931	4097	8913	10737	7174	5661	3912	4320	4128	3285	3758	4511	4478	2938	3644	5690	5122	3445	3329	3313	3404	-0.691746	-0.639213	0.0525331	1	0.0449044	0.0467561	0.767621	1	0.130626	0.11973				0.0256143	0.0661924	0	-0.691746	-0.639213	ADP-glucose
GDP-L-fucose	4931	4097	8913	10737	7174	5661	3912	4320	4128	3285	3758	4511	4478	2938	3644	5690	5122	3445	3329	3313	3404	-0.691746	-0.639213	0.0525331	1	0.0449044	0.0467561	0.767621	1	0.130626	0.11973				0.0256143	0.0661924	0	-0.691746	-0.639213	GDP-L-fucose
N-Palmitoyl taurine	172071	49924	74948	59564	89747	82811	78248	69286	57852	46952	56419	77330	79820	60202	161476	101699	113943	92963	123246	81569	99403	-0.422684	0.387235	0.809919	1	0.207669	0.149155	0.00198249	1	0.401458	0.274913				0.0263422	0.0679954	0	-0.422684	0.387235	N-Palmitoyl taurine
PE(O-20:0)	49049	62153	55652	47438	58871	50754	56429	52848	53002	52611	50570	64951	53005	58515	62493	63270	70106	53788	68072	68632	52788	0.0340466	0.212342	0.178296	1	0.65199	0.0167101	0.0625878	1	0.779255	0.0614975				0.0266401	0.0684568	0	0.0340466	0.212342	PE(O-20:0)
CerP(d25:0(OH))	49049	62153	55652	47438	58871	50754	56429	52848	53002	52611	50570	64951	53005	58515	62493	63270	70106	53788	68072	68632	52788	0.0340466	0.212342	0.178296	1	0.65199	0.0167101	0.0625878	1	0.779255	0.0614975				0.0266401	0.0684568	0	0.0340466	0.212342	CerP(d25:0(OH))
LPE(20:0)	49049	62153	55652	47438	58871	50754	56429	52848	53002	52611	50570	64951	53005	58515	62493	63270	70106	53788	68072	68632	52788	0.0340466	0.212342	0.178296	1	0.65199	0.0167101	0.0625878	1	0.779255	0.0614975				0.0266401	0.0684568	0	0.0340466	0.212342	LPE(20:0)
Azelaic acid	25621	25502	39501	27315	69689	25867	43110	24727	17879	22426	20956	30614	25081	15727	29176	14027	26051	15455	15880	12742	23759	-0.669253	-0.844505	-0.175253	1	0.0758342	0.0296191	0.467203	1	0.197099	0.0876913				0.0266423	0.0684568	0	-0.669253	-0.844505	Azelaic acid
PI-Cer(d25:0(OH))	122853	202342	205554	214662	200056	188899	203835	175219	135275	122135	161652	149006	170496	128365	146800	93381	200437	145584	178522	173830	175871	-0.388789	-0.248868	0.139921	1	0.00715921	0.0928595	0.376822	1	0.0347337	0.196337		*		0.0276351	0.0709269	0	-0.388789	-0.248868	PI-Cer(d25:0(OH))
Butanal	1671	1900	1855	1381	1042	1181	1368	2011	1015	1335	1812	1294	1537	1308	1251	1382	982	1072	1070	1240	782	-0.164992	-0.481085	-0.316093	1	0.356597	0.0130309	0.0595363	1	0.564101	0.0521238				0.0281247	0.0719381	0	-0.164992	-0.481085	Butanal
Butanone	1671	1900	1855	1381	1042	1181	1368	2011	1015	1335	1812	1294	1537	1308	1251	1382	982	1072	1070	1240	782	-0.164992	-0.481085	-0.316093	1	0.356597	0.0130309	0.0595363	1	0.564101	0.0521238				0.0281247	0.0719381	0	-0.164992	-0.481085	Butanone
Tetrahydrofuran	1671	1900	1855	1381	1042	1181	1368	2011	1015	1335	1812	1294	1537	1308	1251	1382	982	1072	1070	1240	782	-0.164992	-0.481085	-0.316093	1	0.356597	0.0130309	0.0595363	1	0.564101	0.0521238				0.0281247	0.0719381	0	-0.164992	-0.481085	Tetrahydrofuran
S-Carboxymethyl-cysteine	5085	12218	13016	19161	32935	16507	28477	10497	4711	4955	8252	10392	12334	8084	15116	3694	8953	7161	10654	8587	11635	-1.08572	-0.874776	0.210944	1	0.0416812	0.058156	0.504843	1	0.122919	0.140856				0.0283957	0.0725489	0	-1.08572	-0.874776	S-Carboxymethyl-cysteine
4-Hydroxy-2-oxo-heptanedioic acid	47610	62755	56206	52507	38872	46752	42455	45553	59209	53723	63823	56048	61307	62599	56758	45521	65823	55969	61251	57987	47090	0.276321	0.18413	-0.0921907	1	0.0112972	0.109671	0.292821	1	0.0459217	0.217225		*		0.0289433	0.0736977	0	0.276321	0.18413	4-Hydroxy-2-oxo-heptanedioic acid
3-Dehydroquinate	47610	62755	56206	52507	38872	46752	42455	45553	59209	53723	63823	56048	61307	62599	56758	45521	65823	55969	61251	57987	47090	0.276321	0.18413	-0.0921907	1	0.0112972	0.109671	0.292821	1	0.0459217	0.217225		*		0.0289433	0.0736977	0	0.276321	0.18413	3-Dehydroquinate
2,4-Dihydroxy-2-heptenedioic acid	47610	62755	56206	52507	38872	46752	42455	45553	59209	53723	63823	56048	61307	62599	56758	45521	65823	55969	61251	57987	47090	0.276321	0.18413	-0.0921907	1	0.0112972	0.109671	0.292821	1	0.0459217	0.217225		*		0.0289433	0.0736977	0	0.276321	0.18413	2,4-Dihydroxy-2-heptenedioic acid
Asp-Gly (variant)	5957	7272	6523	8163	9145	9524	6917	6734	8029	7834	8745	10957	7071	7624	7121	7733	7039	5622	5829	6004	5850	0.153846	-0.221698	-0.375544	1	0.258908	0.0812048	0.00994811	1	0.47449	0.175645				0.0291373	0.0740244	0	0.153846	-0.221698	Asp-Gly (variant)
Carglumic acid	5957	7272	6523	8163	9145	9524	6917	6734	8029	7834	8745	10957	7071	7624	7121	7733	7039	5622	5829	6004	5850	0.153846	-0.221698	-0.375544	1	0.258908	0.0812048	0.00994811	1	0.47449	0.175645				0.0291373	0.0740244	0	0.153846	-0.221698	Carglumic acid
1-[(4-Amino-2-methylpyrimidin-5-yl)methyl]pyridinium	8576	9096	7356	5840	6118	6662	8748	9026	5081	5190	4723	7642	6724	6809	6942	7036	7412	7564	7163	8174	9423	-0.348964	-0.000812251	0.348152	1	0.0346246	0.994338	0.0149619	1	0.10834	0.995662				0.0296556	0.0752565	0	-0.348964	-0.000812251	1-[(4-Amino-2-methylpyrimidin-5-yl)methyl]pyridinium
CDP-ribitol	7657	7388	9861	9175	7567	7581	6253	7421	9438	9228	7852	8325	10536	11818	9105	8291	8415	8122	8218	7079	7048	0.277848	0.0320873	-0.245761	1	0.0321663	0.730168	0.0360126	1	0.104429	0.817093				0.0296978	0.0752788	0	0.277848	0.0320873	CDP-ribitol
PS(30:3)	10636	7233	12238	6823	9205	9347	8112	8934	12009	12084	9487	22403	10451	13319	9890	11760	8931	9330	11300	7609	5496	0.552038	0.0192847	-0.532754	1	0.0352754	0.905904	0.0601625	1	0.110223	0.935304				0.0310672	0.0786617	0	0.552038	0.0192847	PS(30:3)
Pantothenic acid	1384762	687516	736711	955661	884722	389980	342644	316115	305047	225186	355659	571274	117099	241042	227947	271600	568305	685880	539437	579981	609785	-1.23523	-0.517535	0.717698	1	0.0252944	0.181999	0.0589278	1	0.0883345	0.31295				0.0315401	0.0797695	0	-1.23523	-0.517535	Pantothenic acid
D-Valine	2193	2128	2362	2380	1969	2061	2484	2447	2312	2346	2680	2423	2554	2580	2110	2156	2291	2555	2261	2196	2189	0.139946	-0.0011897	-0.141136	1	0.0305177	0.983694	0.015894	1	0.101696	0.986756				0.0324285	0.0811971	0	0.139946	-0.0011897	D-Valine
2S-Amino-pentanoic acid	2193	2128	2362	2380	1969	2061	2484	2447	2312	2346	2680	2423	2554	2580	2110	2156	2291	2555	2261	2196	2189	0.139946	-0.0011897	-0.141136	1	0.0305177	0.983694	0.015894	1	0.101696	0.986756				0.0324285	0.0811971	0	0.139946	-0.0011897	2S-Amino-pentanoic acid
Methyl 4-aminobutanoate	2193	2128	2362	2380	1969	2061	2484	2447	2312	2346	2680	2423	2554	2580	2110	2156	2291	2555	2261	2196	2189	0.139946	-0.0011897	-0.141136	1	0.0305177	0.983694	0.015894	1	0.101696	0.986756				0.0324285	0.0811971	0	0.139946	-0.0011897	Methyl 4-aminobutanoate
N-Methyl-alpha-aminoisobutyric acid	2193	2128	2362	2380	1969	2061	2484	2447	2312	2346	2680	2423	2554	2580	2110	2156	2291	2555	2261	2196	2189	0.139946	-0.0011897	-0.141136	1	0.0305177	0.983694	0.015894	1	0.101696	0.986756				0.0324285	0.0811971	0	0.139946	-0.0011897	N-Methyl-alpha-aminoisobutyric acid
Norvaline	2193	2128	2362	2380	1969	2061	2484	2447	2312	2346	2680	2423	2554	2580	2110	2156	2291	2555	2261	2196	2189	0.139946	-0.0011897	-0.141136	1	0.0305177	0.983694	0.015894	1	0.101696	0.986756				0.0324285	0.0811971	0	0.139946	-0.0011897	Norvaline
4-(Methylamino)butyric acid	2193	2128	2362	2380	1969	2061	2484	2447	2312	2346	2680	2423	2554	2580	2110	2156	2291	2555	2261	2196	2189	0.139946	-0.0011897	-0.141136	1	0.0305177	0.983694	0.015894	1	0.101696	0.986756				0.0324285	0.0811971	0	0.139946	-0.0011897	4-(Methylamino)butyric acid
Betaine	2193	2128	2362	2380	1969	2061	2484	2447	2312	2346	2680	2423	2554	2580	2110	2156	2291	2555	2261	2196	2189	0.139946	-0.0011897	-0.141136	1	0.0305177	0.983694	0.015894	1	0.101696	0.986756				0.0324285	0.0811971	0	0.139946	-0.0011897	Betaine
5-Aminopentanoic acid	2193	2128	2362	2380	1969	2061	2484	2447	2312	2346	2680	2423	2554	2580	2110	2156	2291	2555	2261	2196	2189	0.139946	-0.0011897	-0.141136	1	0.0305177	0.983694	0.015894	1	0.101696	0.986756				0.0324285	0.0811971	0	0.139946	-0.0011897	5-Aminopentanoic acid
4-Aminobutyric acid	2193	2128	2362	2380	1969	2061	2484	2447	2312	2346	2680	2423	2554	2580	2110	2156	2291	2555	2261	2196	2189	0.139946	-0.0011897	-0.141136	1	0.0305177	0.983694	0.015894	1	0.101696	0.986756				0.0324285	0.0811971	0	0.139946	-0.0011897	4-Aminobutyric acid
PE(21:0)	4804	4635	5654	4755	5807	4610	3854	3616	4919	4731	5324	6495	5987	4325	4246	3394	5012	4672	4265	3173	3973	0.167299	-0.200449	-0.367748	1	0.195697	0.121789	0.0138189	1	0.381254	0.237472				0.032557	0.0813385	0	0.167299	-0.200449	PE(21:0)
PC(18:0)	4804	4635	5654	4755	5807	4610	3854	3616	4919	4731	5324	6495	5987	4325	4246	3394	5012	4672	4265	3173	3973	0.167299	-0.200449	-0.367748	1	0.195697	0.121789	0.0138189	1	0.381254	0.237472				0.032557	0.0813385	0	0.167299	-0.200449	PC(18:0)
Glycine	4097	4999	4901	5576	5041	5014	5326	5209	6053	5510	5090	6028	5780	5576	6681	5888	5466	4953	5400	5325	5241	0.176274	0.14855	-0.0277248	1	0.0113405	0.0547316	0.696375	1	0.0460147	0.133775		*		0.0332385	0.0829492	0	0.176274	0.14855	Glycine
Heptadecadienoic acid	14918	6171	6318	6242	4409	6631	5274	7867	11787	11551	9064	11365	6730	10233	8914	15472	10212	11401	10713	11291	8567	0.485629	0.597606	0.111977	1	0.0791887	0.0259479	0.506058	1	0.204874	0.0798614				0.0335565	0.0835578	0	0.485629	0.597606	Heptadecadienoic acid
Hydroprene	14918	6171	6318	6242	4409	6631	5274	7867	11787	11551	9064	11365	6730	10233	8914	15472	10212	11401	10713	11291	8567	0.485629	0.597606	0.111977	1	0.0791887	0.0259479	0.506058	1	0.204874	0.0798614				0.0335565	0.0835578	0	0.485629	0.597606	Hydroprene
Fumaric acid	40664	37625	37920	24825	26038	26004	27105	22991	43513	35926	34380	36284	40706	40643	30845	28154	37478	34132	39516	35180	37280	0.343773	0.189158	-0.154615	1	0.0239435	0.183115	0.09071	1	0.084138	0.313912				0.0338928	0.0843023	0	0.343773	0.189158	Fumaric acid
LPE(18:0)	15677	8556	10781	9102	15418	7649	7649	11194	17788	19344	16521	18932	8748	13626	13414	20199	10704	14953	13158	12719	13407	0.557569	0.388787	-0.168783	1	0.0224044	0.0597544	0.388311	1	0.0815038	0.14207				0.0342043	0.0848612	0	0.557569	0.388787	LPE(18:0)
Methyl n-acetylanthranilate	14951	14528	12934	13497	14318	12847	9460	11059	21883	20381	15635	18780	16184	13081	20240	18134	26280	34281	20214	17215	7468	0.447399	0.666089	0.21869	1	0.00511967	0.0246286	0.440457	1	0.0272405	0.0771495		*		0.0344989	0.0848612	0	0.447399	0.666089	Methyl n-acetylanthranilate
Gentioflavine	14951	14528	12934	13497	14318	12847	9460	11059	21883	20381	15635	18780	16184	13081	20240	18134	26280	34281	20214	17215	7468	0.447399	0.666089	0.21869	1	0.00511967	0.0246286	0.440457	1	0.0272405	0.0771495		*		0.0344989	0.0848612	0	0.447399	0.666089	Gentioflavine
2-Methylhippuric acid	14951	14528	12934	13497	14318	12847	9460	11059	21883	20381	15635	18780	16184	13081	20240	18134	26280	34281	20214	17215	7468	0.447399	0.666089	0.21869	1	0.00511967	0.0246286	0.440457	1	0.0272405	0.0771495		*		0.0344989	0.0848612	0	0.447399	0.666089	2-Methylhippuric acid
Phenylacetylglycine	14951	14528	12934	13497	14318	12847	9460	11059	21883	20381	15635	18780	16184	13081	20240	18134	26280	34281	20214	17215	7468	0.447399	0.666089	0.21869	1	0.00511967	0.0246286	0.440457	1	0.0272405	0.0771495		*		0.0344989	0.0848612	0	0.447399	0.666089	Phenylacetylglycine
Methyl hippurate	14951	14528	12934	13497	14318	12847	9460	11059	21883	20381	15635	18780	16184	13081	20240	18134	26280	34281	20214	17215	7468	0.447399	0.666089	0.21869	1	0.00511967	0.0246286	0.440457	1	0.0272405	0.0771495		*		0.0344989	0.0848612	0	0.447399	0.666089	Methyl hippurate
p-Methylhippuric acid	14951	14528	12934	13497	14318	12847	9460	11059	21883	20381	15635	18780	16184	13081	20240	18134	26280	34281	20214	17215	7468	0.447399	0.666089	0.21869	1	0.00511967	0.0246286	0.440457	1	0.0272405	0.0771495		*		0.0344989	0.0848612	0	0.447399	0.666089	p-Methylhippuric acid
Methyl-2-hydoxyisobutyric acid	21543	31481	21479	23464	32310	87313	75648	115887	216507	276426	35163	33341	181247	148531	139505	153118	21422	35707	95626	41320	34771	1.53827	0.542685	-0.995584	1	0.0230338	0.342031	0.113819	1	0.0819611	0.490705				0.0347857	0.0848612	0	1.53827	0.542685	Methyl-2-hydoxyisobutyric acid
2-Methyl-3-hydroxybutyric acid	21543	31481	21479	23464	32310	87313	75648	115887	216507	276426	35163	33341	181247	148531	139505	153118	21422	35707	95626	41320	34771	1.53827	0.542685	-0.995584	1	0.0230338	0.342031	0.113819	1	0.0819611	0.490705				0.0347857	0.0848612	0	1.53827	0.542685	2-Methyl-3-hydroxybutyric acid
5-Hydroxyvaleric acid	21543	31481	21479	23464	32310	87313	75648	115887	216507	276426	35163	33341	181247	148531	139505	153118	21422	35707	95626	41320	34771	1.53827	0.542685	-0.995584	1	0.0230338	0.342031	0.113819	1	0.0819611	0.490705				0.0347857	0.0848612	0	1.53827	0.542685	5-Hydroxyvaleric acid
3-Hydroxyvaleric acid	21543	31481	21479	23464	32310	87313	75648	115887	216507	276426	35163	33341	181247	148531	139505	153118	21422	35707	95626	41320	34771	1.53827	0.542685	-0.995584	1	0.0230338	0.342031	0.113819	1	0.0819611	0.490705				0.0347857	0.0848612	0	1.53827	0.542685	3-Hydroxyvaleric acid
3-Hydroxyisovaleric acid	21543	31481	21479	23464	32310	87313	75648	115887	216507	276426	35163	33341	181247	148531	139505	153118	21422	35707	95626	41320	34771	1.53827	0.542685	-0.995584	1	0.0230338	0.342031	0.113819	1	0.0819611	0.490705				0.0347857	0.0848612	0	1.53827	0.542685	3-Hydroxyisovaleric acid
3-Hydroxy-2-methyl-[R-(R,S)]-butanoic acid	21543	31481	21479	23464	32310	87313	75648	115887	216507	276426	35163	33341	181247	148531	139505	153118	21422	35707	95626	41320	34771	1.53827	0.542685	-0.995584	1	0.0230338	0.342031	0.113819	1	0.0819611	0.490705				0.0347857	0.0848612	0	1.53827	0.542685	3-Hydroxy-2-methyl-[R-(R,S)]-butanoic acid
2-Methyl-3-hydroxypropanoic acid	21543	31481	21479	23464	32310	87313	75648	115887	216507	276426	35163	33341	181247	148531	139505	153118	21422	35707	95626	41320	34771	1.53827	0.542685	-0.995584	1	0.0230338	0.342031	0.113819	1	0.0819611	0.490705				0.0347857	0.0848612	0	1.53827	0.542685	2-Methyl-3-hydroxypropanoic acid
2-Hydroxyvaleric acid	21543	31481	21479	23464	32310	87313	75648	115887	216507	276426	35163	33341	181247	148531	139505	153118	21422	35707	95626	41320	34771	1.53827	0.542685	-0.995584	1	0.0230338	0.342031	0.113819	1	0.0819611	0.490705				0.0347857	0.0848612	0	1.53827	0.542685	2-Hydroxyvaleric acid
2-Hydroxy-2-methyl-butyric acid	21543	31481	21479	23464	32310	87313	75648	115887	216507	276426	35163	33341	181247	148531	139505	153118	21422	35707	95626	41320	34771	1.53827	0.542685	-0.995584	1	0.0230338	0.342031	0.113819	1	0.0819611	0.490705				0.0347857	0.0848612	0	1.53827	0.542685	2-Hydroxy-2-methyl-butyric acid
2-Ethyl-hydracrylic acid	21543	31481	21479	23464	32310	87313	75648	115887	216507	276426	35163	33341	181247	148531	139505	153118	21422	35707	95626	41320	34771	1.53827	0.542685	-0.995584	1	0.0230338	0.342031	0.113819	1	0.0819611	0.490705				0.0347857	0.0848612	0	1.53827	0.542685	2-Ethyl-hydracrylic acid
3-(3-Sulfooxyphenyl)propanoic acid	5150	2231	3619	6344	5525	6205	4264	4177	10463	9764	6539	2501	5889	5973	15441	9281	4493	46459	42631	12331	4091	0.547726	2.03714	1.48942	1	0.0877145	0.0372092	0.121534	1	0.220853	0.102747				0.0347946	0.0848612	0	0.547726	2.03714	3-(3-Sulfooxyphenyl)propanoic acid
18-Oxocortisol	6437	3084	3857	4853	5163	2750	2211	3083	3255	3190	1322	1380	2578	3081	3246	2792	2518	2973	1008	2579	2957	-0.67129	-0.606028	0.0652616	1	0.0496945	0.0438575	0.805537	1	0.142634	0.114229				0.0355041	0.0864048	0	-0.67129	-0.606028	18-Oxocortisol
Rhipocephalin	6437	3084	3857	4853	5163	2750	2211	3083	3255	3190	1322	1380	2578	3081	3246	2792	2518	2973	1008	2579	2957	-0.67129	-0.606028	0.0652616	1	0.0496945	0.0438575	0.805537	1	0.142634	0.114229				0.0355041	0.0864048	0	-0.67129	-0.606028	Rhipocephalin
PG(31:2)	6138	11216	9980	9780	13686	13347	12143	8410	9226	9009	11987	9084	13149	8763	7629	4528	8899	7435	8842	8037	8690	-0.0533686	-0.455155	-0.401787	1	0.761631	0.0226015	0.0232896	1	0.866584	0.0729456				0.0358194	0.0870782	0	-0.0533686	-0.455155	PG(31:2)
Geranic acid	4081	6688	6925	7386	11486	7565	11274	4853	5370	6227	6776	8790	8265	5109	5880	3458	6625	4746	4615	4387	3359	-0.156876	-0.672985	-0.516109	1	0.536363	0.0237171	0.0200257	1	0.693033	0.0757873				0.0375842	0.0907897	0	-0.156876	-0.672985	Geranic acid
2,5-Decadienoic acid	4081	6688	6925	7386	11486	7565	11274	4853	5370	6227	6776	8790	8265	5109	5880	3458	6625	4746	4615	4387	3359	-0.156876	-0.672985	-0.516109	1	0.536363	0.0237171	0.0200257	1	0.693033	0.0757873				0.0375842	0.0907897	0	-0.156876	-0.672985	2,5-Decadienoic acid
Decadienoic acid	4081	6688	6925	7386	11486	7565	11274	4853	5370	6227	6776	8790	8265	5109	5880	3458	6625	4746	4615	4387	3359	-0.156876	-0.672985	-0.516109	1	0.536363	0.0237171	0.0200257	1	0.693033	0.0757873				0.0375842	0.0907897	0	-0.156876	-0.672985	Decadienoic acid
Iridodial	4081	6688	6925	7386	11486	7565	11274	4853	5370	6227	6776	8790	8265	5109	5880	3458	6625	4746	4615	4387	3359	-0.156876	-0.672985	-0.516109	1	0.536363	0.0237171	0.0200257	1	0.693033	0.0757873				0.0375842	0.0907897	0	-0.156876	-0.672985	Iridodial
6-Oxocineole	4081	6688	6925	7386	11486	7565	11274	4853	5370	6227	6776	8790	8265	5109	5880	3458	6625	4746	4615	4387	3359	-0.156876	-0.672985	-0.516109	1	0.536363	0.0237171	0.0200257	1	0.693033	0.0757873				0.0375842	0.0907897	0	-0.156876	-0.672985	6-Oxocineole
PE(20:1)	11008	12940	13878	13048	15450	15456	19448	16231	11900	12594	12172	17535	12426	13965	13885	6551	13608	9449	12135	12377	9637	-0.128411	-0.404603	-0.276192	1	0.353069	0.0196482	0.111649	1	0.561127	0.0673654				0.0376278	0.0907897	0	-0.128411	-0.404603	PE(20:1)
PC(17:1)	11008	12940	13878	13048	15450	15456	19448	16231	11900	12594	12172	17535	12426	13965	13885	6551	13608	9449	12135	12377	9637	-0.128411	-0.404603	-0.276192	1	0.353069	0.0196482	0.111649	1	0.561127	0.0673654				0.0376278	0.0907897	0	-0.128411	-0.404603	PC(17:1)
PC(16:0)	60393	57134	72954	60029	75086	44486	59083	46974	46368	54867	54714	88642	57606	51790	49888	29215	58803	41675	42141	42197	45855	-0.0126489	-0.427522	-0.414873	1	0.940947	0.0113023	0.0512226	1	0.961402	0.0464444			*	0.0387105	0.0931183	0	-0.0126489	-0.427522	PC(16:0)
PE(19:0)	60393	57134	72954	60029	75086	44486	59083	46974	46368	54867	54714	88642	57606	51790	49888	29215	58803	41675	42141	42197	45855	-0.0126489	-0.427522	-0.414873	1	0.940947	0.0113023	0.0512226	1	0.961402	0.0464444			*	0.0387105	0.0931183	0	-0.0126489	-0.427522	PE(19:0)
LPS(19:0)	10624	9858	10812	9322	10995	9094	11658	11358	9745	9138	9266	10287	11059	10946	11409	13134	11403	10807	11091	11993	10165	-0.0550245	0.127092	0.182116	1	0.43365	0.0695812	0.0194621	1	0.617622	0.154724				0.0387167	0.0931183	0	-0.0550245	0.127092	LPS(19:0)
N-Docosanoyl taurine	48403	32307	41662	29184	45011	36661	31601	37590	32148	31884	31611	26488	25305	39438	47244	49044	34981	40195	46617	43109	28028	-0.279445	0.128254	0.407699	1	0.06709	0.360636	0.0174157	1	0.177231	0.50818				0.0400835	0.0963029	0	-0.279445	0.128254	N-Docosanoyl taurine
PE(19:2)	6588	8730	3462	2553	3362	3190	5269	9361	6216	5954	6455	7807	7780	7808	4853	2876	4594	3612	4837	5582	3173	0.398142	-0.333292	-0.731434	1	0.162402	0.3223	0.000268708	1	0.325382	0.470316				0.0405795	0.0973908	0	0.398142	-0.333292	PE(19:2)
2-Hydroxymyristic acid	29564	22339	20339	19986	33816	32214	21619	15903	40986	27068	21165	39908	63451	20946	38171	66694	64824	30819	39412	16022	61175	0.540202	0.888427	0.348225	1	0.10147	0.0129072	0.352732	1	0.235686	0.052054				0.0420843	0.100522	0	0.540202	0.888427	2-Hydroxymyristic acid
3-Hydroxytetradecanoic acid	29564	22339	20339	19986	33816	32214	21619	15903	40986	27068	21165	39908	63451	20946	38171	66694	64824	30819	39412	16022	61175	0.540202	0.888427	0.348225	1	0.10147	0.0129072	0.352732	1	0.235686	0.052054				0.0420843	0.100522	0	0.540202	0.888427	3-Hydroxytetradecanoic acid
12(13)-EpOME	137476	117585	286332	284945	675188	276200	410448	197757	244247	194927	249511	273113	268442	164314	197379	93758	162709	149933	124616	51096	147045	-0.359711	-1.17199	-0.812277	1	0.399452	0.033979	0.00242774	1	0.601177	0.0957013				0.0432292	0.100522	0	-0.359711	-1.17199	12(13)-EpOME
10S-HODE	137476	117585	286332	284945	675188	276200	410448	197757	244247	194927	249511	273113	268442	164314	197379	93758	162709	149933	124616	51096	147045	-0.359711	-1.17199	-0.812277	1	0.399452	0.033979	0.00242774	1	0.601177	0.0957013				0.0432292	0.100522	0	-0.359711	-1.17199	10S-HODE
10R-HODE	137476	117585	286332	284945	675188	276200	410448	197757	244247	194927	249511	273113	268442	164314	197379	93758	162709	149933	124616	51096	147045	-0.359711	-1.17199	-0.812277	1	0.399452	0.033979	0.00242774	1	0.601177	0.0957013				0.0432292	0.100522	0	-0.359711	-1.17199	10R-HODE
12,13-EpOME(9)	137476	117585	286332	284945	675188	276200	410448	197757	244247	194927	249511	273113	268442	164314	197379	93758	162709	149933	124616	51096	147045	-0.359711	-1.17199	-0.812277	1	0.399452	0.033979	0.00242774	1	0.601177	0.0957013				0.0432292	0.100522	0	-0.359711	-1.17199	12,13-EpOME(9)
12R-HODE	137476	117585	286332	284945	675188	276200	410448	197757	244247	194927	249511	273113	268442	164314	197379	93758	162709	149933	124616	51096	147045	-0.359711	-1.17199	-0.812277	1	0.399452	0.033979	0.00242774	1	0.601177	0.0957013				0.0432292	0.100522	0	-0.359711	-1.17199	12R-HODE
12S,13R-EpOME	137476	117585	286332	284945	675188	276200	410448	197757	244247	194927	249511	273113	268442	164314	197379	93758	162709	149933	124616	51096	147045	-0.359711	-1.17199	-0.812277	1	0.399452	0.033979	0.00242774	1	0.601177	0.0957013				0.0432292	0.100522	0	-0.359711	-1.17199	12S,13R-EpOME
Densipolic acid	137476	117585	286332	284945	675188	276200	410448	197757	244247	194927	249511	273113	268442	164314	197379	93758	162709	149933	124616	51096	147045	-0.359711	-1.17199	-0.812277	1	0.399452	0.033979	0.00242774	1	0.601177	0.0957013				0.0432292	0.100522	0	-0.359711	-1.17199	Densipolic acid
9R-HODE	137476	117585	286332	284945	675188	276200	410448	197757	244247	194927	249511	273113	268442	164314	197379	93758	162709	149933	124616	51096	147045	-0.359711	-1.17199	-0.812277	1	0.399452	0.033979	0.00242774	1	0.601177	0.0957013				0.0432292	0.100522	0	-0.359711	-1.17199	9R-HODE
13S-HODE	137476	117585	286332	284945	675188	276200	410448	197757	244247	194927	249511	273113	268442	164314	197379	93758	162709	149933	124616	51096	147045	-0.359711	-1.17199	-0.812277	1	0.399452	0.033979	0.00242774	1	0.601177	0.0957013				0.0432292	0.100522	0	-0.359711	-1.17199	13S-HODE
Coriolic acid	137476	117585	286332	284945	675188	276200	410448	197757	244247	194927	249511	273113	268442	164314	197379	93758	162709	149933	124616	51096	147045	-0.359711	-1.17199	-0.812277	1	0.399452	0.033979	0.00242774	1	0.601177	0.0957013				0.0432292	0.100522	0	-0.359711	-1.17199	Coriolic acid
Avenoleic acid	137476	117585	286332	284945	675188	276200	410448	197757	244247	194927	249511	273113	268442	164314	197379	93758	162709	149933	124616	51096	147045	-0.359711	-1.17199	-0.812277	1	0.399452	0.033979	0.00242774	1	0.601177	0.0957013				0.0432292	0.100522	0	-0.359711	-1.17199	Avenoleic acid
13R-HODE	137476	117585	286332	284945	675188	276200	410448	197757	244247	194927	249511	273113	268442	164314	197379	93758	162709	149933	124616	51096	147045	-0.359711	-1.17199	-0.812277	1	0.399452	0.033979	0.00242774	1	0.601177	0.0957013				0.0432292	0.100522	0	-0.359711	-1.17199	13R-HODE
alpha-Artemisic acid	137476	117585	286332	284945	675188	276200	410448	197757	244247	194927	249511	273113	268442	164314	197379	93758	162709	149933	124616	51096	147045	-0.359711	-1.17199	-0.812277	1	0.399452	0.033979	0.00242774	1	0.601177	0.0957013				0.0432292	0.100522	0	-0.359711	-1.17199	alpha-Artemisic acid
Hydroxyoctadecadienoic acid	137476	117585	286332	284945	675188	276200	410448	197757	244247	194927	249511	273113	268442	164314	197379	93758	162709	149933	124616	51096	147045	-0.359711	-1.17199	-0.812277	1	0.399452	0.033979	0.00242774	1	0.601177	0.0957013				0.0432292	0.100522	0	-0.359711	-1.17199	Hydroxyoctadecadienoic acid
9S-HODE	137476	117585	286332	284945	675188	276200	410448	197757	244247	194927	249511	273113	268442	164314	197379	93758	162709	149933	124616	51096	147045	-0.359711	-1.17199	-0.812277	1	0.399452	0.033979	0.00242774	1	0.601177	0.0957013				0.0432292	0.100522	0	-0.359711	-1.17199	9S-HODE
6-HODE	137476	117585	286332	284945	675188	276200	410448	197757	244247	194927	249511	273113	268442	164314	197379	93758	162709	149933	124616	51096	147045	-0.359711	-1.17199	-0.812277	1	0.399452	0.033979	0.00242774	1	0.601177	0.0957013				0.0432292	0.100522	0	-0.359711	-1.17199	6-HODE
8R-HODE	137476	117585	286332	284945	675188	276200	410448	197757	244247	194927	249511	273113	268442	164314	197379	93758	162709	149933	124616	51096	147045	-0.359711	-1.17199	-0.812277	1	0.399452	0.033979	0.00242774	1	0.601177	0.0957013				0.0432292	0.100522	0	-0.359711	-1.17199	8R-HODE
8S-HODE	137476	117585	286332	284945	675188	276200	410448	197757	244247	194927	249511	273113	268442	164314	197379	93758	162709	149933	124616	51096	147045	-0.359711	-1.17199	-0.812277	1	0.399452	0.033979	0.00242774	1	0.601177	0.0957013				0.0432292	0.100522	0	-0.359711	-1.17199	8S-HODE
9(10)-EpOME	137476	117585	286332	284945	675188	276200	410448	197757	244247	194927	249511	273113	268442	164314	197379	93758	162709	149933	124616	51096	147045	-0.359711	-1.17199	-0.812277	1	0.399452	0.033979	0.00242774	1	0.601177	0.0957013				0.0432292	0.100522	0	-0.359711	-1.17199	9(10)-EpOME
9-HODE	137476	117585	286332	284945	675188	276200	410448	197757	244247	194927	249511	273113	268442	164314	197379	93758	162709	149933	124616	51096	147045	-0.359711	-1.17199	-0.812277	1	0.399452	0.033979	0.00242774	1	0.601177	0.0957013				0.0432292	0.100522	0	-0.359711	-1.17199	9-HODE
9R,10S-EpOME	137476	117585	286332	284945	675188	276200	410448	197757	244247	194927	249511	273113	268442	164314	197379	93758	162709	149933	124616	51096	147045	-0.359711	-1.17199	-0.812277	1	0.399452	0.033979	0.00242774	1	0.601177	0.0957013				0.0432292	0.100522	0	-0.359711	-1.17199	9R,10S-EpOME
13-HODE	137476	117585	286332	284945	675188	276200	410448	197757	244247	194927	249511	273113	268442	164314	197379	93758	162709	149933	124616	51096	147045	-0.359711	-1.17199	-0.812277	1	0.399452	0.033979	0.00242774	1	0.601177	0.0957013				0.0432292	0.100522	0	-0.359711	-1.17199	13-HODE
12-Hydroxy-10-octadecynoic acid	137476	117585	286332	284945	675188	276200	410448	197757	244247	194927	249511	273113	268442	164314	197379	93758	162709	149933	124616	51096	147045	-0.359711	-1.17199	-0.812277	1	0.399452	0.033979	0.00242774	1	0.601177	0.0957013				0.0432292	0.100522	0	-0.359711	-1.17199	12-Hydroxy-10-octadecynoic acid
HODE	137476	117585	286332	284945	675188	276200	410448	197757	244247	194927	249511	273113	268442	164314	197379	93758	162709	149933	124616	51096	147045	-0.359711	-1.17199	-0.812277	1	0.399452	0.033979	0.00242774	1	0.601177	0.0957013				0.0432292	0.100522	0	-0.359711	-1.17199	HODE
Dimorphecolic acid	137476	117585	286332	284945	675188	276200	410448	197757	244247	194927	249511	273113	268442	164314	197379	93758	162709	149933	124616	51096	147045	-0.359711	-1.17199	-0.812277	1	0.399452	0.033979	0.00242774	1	0.601177	0.0957013				0.0432292	0.100522	0	-0.359711	-1.17199	Dimorphecolic acid
5'-(3'-Methoxy-4'-hydroxyphenyl)-gamma-valerolactone	8950	6747	11813	10921	6780	8008	7068	12746	6138	6329	7706	8019	6800	6653	7222	8095	7757	6165	6290	5664	8896	-0.395368	-0.35141	0.0439581	1	0.0537688	0.0698864	0.708159	1	0.151018	0.154724				0.0433101	0.100522	0	-0.395368	-0.35141	5'-(3'-Methoxy-4'-hydroxyphenyl)-gamma-valerolactone
Dillapiol	8950	6747	11813	10921	6780	8008	7068	12746	6138	6329	7706	8019	6800	6653	7222	8095	7757	6165	6290	5664	8896	-0.395368	-0.35141	0.0439581	1	0.0537688	0.0698864	0.708159	1	0.151018	0.154724				0.0433101	0.100522	0	-0.395368	-0.35141	Dillapiol
Monoisobutyl phthalic acid	8950	6747	11813	10921	6780	8008	7068	12746	6138	6329	7706	8019	6800	6653	7222	8095	7757	6165	6290	5664	8896	-0.395368	-0.35141	0.0439581	1	0.0537688	0.0698864	0.708159	1	0.151018	0.154724				0.0433101	0.100522	0	-0.395368	-0.35141	Monoisobutyl phthalic acid
Apiole	8950	6747	11813	10921	6780	8008	7068	12746	6138	6329	7706	8019	6800	6653	7222	8095	7757	6165	6290	5664	8896	-0.395368	-0.35141	0.0439581	1	0.0537688	0.0698864	0.708159	1	0.151018	0.154724				0.0433101	0.100522	0	-0.395368	-0.35141	Apiole
Monobutylphthalate	8950	6747	11813	10921	6780	8008	7068	12746	6138	6329	7706	8019	6800	6653	7222	8095	7757	6165	6290	5664	8896	-0.395368	-0.35141	0.0439581	1	0.0537688	0.0698864	0.708159	1	0.151018	0.154724				0.0433101	0.100522	0	-0.395368	-0.35141	Monobutylphthalate
Phosphocreatine	9168	11643	6937	8773	9615	11144	11722	17716	4500	5423	4231	8655	4841	18342	7015	7282	4908	4521	5352	7284	4380	-0.499911	-0.89717	-0.397259	1	0.197179	0.00206315	0.40356	1	0.38381	0.0131482			*	0.0435296	0.100928	0	-0.499911	-0.89717	Phosphocreatine
PC(18:2)	14239	13975	18219	14608	15018	15013	17726	15365	19260	18000	20285	28411	21280	18714	18571	24824	21674	8863	20401	17329	25745	0.435653	0.338865	-0.096788	1	0.00307527	0.0692706	0.627258	1	0.0184027	0.154269		*		0.04376	0.101113	0	0.435653	0.338865	PC(18:2)
PE(21:2)	14239	13975	18219	14608	15018	15013	17726	15365	19260	18000	20285	28411	21280	18714	18571	24824	21674	8863	20401	17329	25745	0.435653	0.338865	-0.096788	1	0.00307527	0.0692706	0.627258	1	0.0184027	0.154269		*		0.04376	0.101113	0	0.435653	0.338865	PE(21:2)
2-Pentylfuran	2004	1533	4305	4708	9613	2857	3934	2656	2757	2708	2904	3176	2564	1656	1831	1721	2555	1821	1283	447	1738	-0.588618	-1.27921	-0.69059	1	0.237392	0.0357245	0.0110809	1	0.442608	0.0994995				0.0438334	0.101113	0	-0.588618	-1.27921	2-Pentylfuran
5,7-Nonadienal	2004	1533	4305	4708	9613	2857	3934	2656	2757	2708	2904	3176	2564	1656	1831	1721	2555	1821	1283	447	1738	-0.588618	-1.27921	-0.69059	1	0.237392	0.0357245	0.0110809	1	0.442608	0.0994995				0.0438334	0.101113	0	-0.588618	-1.27921	5,7-Nonadienal
3,6-Nonadienal	2004	1533	4305	4708	9613	2857	3934	2656	2757	2708	2904	3176	2564	1656	1831	1721	2555	1821	1283	447	1738	-0.588618	-1.27921	-0.69059	1	0.237392	0.0357245	0.0110809	1	0.442608	0.0994995				0.0438334	0.101113	0	-0.588618	-1.27921	3,6-Nonadienal
Neocarlinoside	1228	712	585	596	798	649	720	509	821	944	853	1444	896	837	1043	963	1025	922	944	774	1079	0.41454	0.412226	-0.00231358	1	0.0753295	0.021519	0.987762	1	0.196013	0.070665				0.0445512	0.102474	0	0.41454	0.412226	Neocarlinoside
Carlinoside	1228	712	585	596	798	649	720	509	821	944	853	1444	896	837	1043	963	1025	922	944	774	1079	0.41454	0.412226	-0.00231358	1	0.0753295	0.021519	0.987762	1	0.196013	0.070665				0.0445512	0.102474	0	0.41454	0.412226	Carlinoside
Geranylgeranyl diphosphate	1921	1645	1416	1025	249	1287	1025	2241	862	674	823	823	678	1319	862	629	683	880	845	1076	865	-0.64645	-0.695548	-0.0490976	1	0.0919201	0.0495851	0.792612	1	0.224589	0.124028				0.0445601	0.102474	0	-0.64645	-0.695548	Geranylgeranyl diphosphate
LPE(16:1)	5674	3475	4110	4208	3422	8639	6124	4274	7082	4026	4659	12367	6462	13281	9728	8622	6161	8656	9680	6862	6830	0.677042	0.694563	0.0175212	1	0.0778158	0.00283584	0.952179	1	0.202017	0.0172443			*	0.0450531	0.103503	0	0.677042	0.694563	LPE(16:1)
2-Butenyl-4-methylthreonine	5380	7237	5295	5169	4883	5265	5970	5937	4448	5073	4181	4991	4595	4266	6367	4438	4494	6477	4594	4851	4829	-0.296979	-0.131634	0.165345	1	0.00830859	0.262164	0.179112	1	0.0389692	0.403164		*		0.0454374	0.104173	0	-0.296979	-0.131634	2-Butenyl-4-methylthreonine
N-Heptanoylglycine	5380	7237	5295	5169	4883	5265	5970	5937	4448	5073	4181	4991	4595	4266	6367	4438	4494	6477	4594	4851	4829	-0.296979	-0.131634	0.165345	1	0.00830859	0.262164	0.179112	1	0.0389692	0.403164		*		0.0454374	0.104173	0	-0.296979	-0.131634	N-Heptanoylglycine
Dodecatrienoic acid	34963	20606	20205	23037	21451	17557	19217	12611	15972	11130	13258	19366	14178	15039	17302	17919	22127	12500	16273	16292	12530	-0.516545	-0.368972	0.147573	1	0.0420307	0.098671	0.372107	1	0.123465	0.202419				0.0458154	0.104721	0	-0.516545	-0.368972	Dodecatrienoic acid
4-Hydroxypropofol	34963	20606	20205	23037	21451	17557	19217	12611	15972	11130	13258	19366	14178	15039	17302	17919	22127	12500	16273	16292	12530	-0.516545	-0.368972	0.147573	1	0.0420307	0.098671	0.372107	1	0.123465	0.202419				0.0458154	0.104721	0	-0.516545	-0.368972	4-Hydroxypropofol
Neocnidilide	34963	20606	20205	23037	21451	17557	19217	12611	15972	11130	13258	19366	14178	15039	17302	17919	22127	12500	16273	16292	12530	-0.516545	-0.368972	0.147573	1	0.0420307	0.098671	0.372107	1	0.123465	0.202419				0.0458154	0.104721	0	-0.516545	-0.368972	Neocnidilide
5-Hexyltetrahydro-2-oxo-3-furancarboxylic acid	2911	8872	7842	13923	12839	8900	15102	5216	6114	4139	7394	9565	8405	4544	7486	2486	7207	4590	4601	5075	5555	-0.497649	-0.838311	-0.340662	1	0.174999	0.0314097	0.214515	1	0.347532	0.091741				0.0476235	0.108631	0	-0.497649	-0.838311	5-Hexyltetrahydro-2-oxo-3-furancarboxylic acid
Methyl 2-diazoacetamidohexonate	2911	8872	7842	13923	12839	8900	15102	5216	6114	4139	7394	9565	8405	4544	7486	2486	7207	4590	4601	5075	5555	-0.497649	-0.838311	-0.340662	1	0.174999	0.0314097	0.214515	1	0.347532	0.091741				0.0476235	0.108631	0	-0.497649	-0.838311	Methyl 2-diazoacetamidohexonate
Lactaldehyde	6309	7094	6485	5974	6333	7062	6121	7910	6780	5817	6306	6680	5842	6740	5754	5492	5736	5616	6791	5798	6244	-0.066523	-0.170455	-0.103932	1	0.350236	0.0247248	0.103533	1	0.561127	0.0771495				0.0477668	0.108631	0	-0.066523	-0.170455	Lactaldehyde
Hydroxyacetone	6309	7094	6485	5974	6333	7062	6121	7910	6780	5817	6306	6680	5842	6740	5754	5492	5736	5616	6791	5798	6244	-0.066523	-0.170455	-0.103932	1	0.350236	0.0247248	0.103533	1	0.561127	0.0771495				0.0477668	0.108631	0	-0.066523	-0.170455	Hydroxyacetone
Propionic acid	6309	7094	6485	5974	6333	7062	6121	7910	6780	5817	6306	6680	5842	6740	5754	5492	5736	5616	6791	5798	6244	-0.066523	-0.170455	-0.103932	1	0.350236	0.0247248	0.103533	1	0.561127	0.0771495				0.0477668	0.108631	0	-0.066523	-0.170455	Propionic acid
Ethyl tetradecanoate	4165267	2750776	3479425	3608924	3802032	3708609	3337856	3547067	3413524	3518399	3418803	4008992	3175123	3366002	3028703	3396603	2950050	3292195	3038397	2656355	3413710	-0.0272901	-0.190504	-0.163214	1	0.738127	0.0314343	0.0343095	1	0.845716	0.091741				0.0484245	0.109684	0	-0.0272901	-0.190504	Ethyl tetradecanoate
Isopalmitic acid	4165267	2750776	3479425	3608924	3802032	3708609	3337856	3547067	3413524	3518399	3418803	4008992	3175123	3366002	3028703	3396603	2950050	3292195	3038397	2656355	3413710	-0.0272901	-0.190504	-0.163214	1	0.738127	0.0314343	0.0343095	1	0.845716	0.091741				0.0484245	0.109684	0	-0.0272901	-0.190504	Isopalmitic acid
2-Propyl-tridecanoic acid	4165267	2750776	3479425	3608924	3802032	3708609	3337856	3547067	3413524	3518399	3418803	4008992	3175123	3366002	3028703	3396603	2950050	3292195	3038397	2656355	3413710	-0.0272901	-0.190504	-0.163214	1	0.738127	0.0314343	0.0343095	1	0.845716	0.091741				0.0484245	0.109684	0	-0.0272901	-0.190504	2-Propyl-tridecanoic acid
2,4-Dimethyl-tetradecanoic acid	4165267	2750776	3479425	3608924	3802032	3708609	3337856	3547067	3413524	3518399	3418803	4008992	3175123	3366002	3028703	3396603	2950050	3292195	3038397	2656355	3413710	-0.0272901	-0.190504	-0.163214	1	0.738127	0.0314343	0.0343095	1	0.845716	0.091741				0.0484245	0.109684	0	-0.0272901	-0.190504	2,4-Dimethyl-tetradecanoic acid
Geranylhydroquinone	5445	2760	3578	2980	3329	3443	4007	4083	2957	2163	3677	3039	2300	2753	2289	2342	3803	2985	2767	3430	3167	-0.395694	-0.318766	0.0769276	1	0.0440156	0.0707143	0.625547	1	0.128626	0.155792				0.0489644	0.110796	0	-0.395694	-0.318766	Geranylhydroquinone
Hydroxydocosenoic acid	1929	1203	1627	1161	1817	1991	1839	2112	1802	1530	1425	1327	2056	1349	1435	1487	1216	938	1284	1157	1598	-0.112597	-0.393003	-0.280406	1	0.484289	0.0215154	0.0755625	1	0.674417	0.070665				0.0491673	0.111144	0	-0.112597	-0.393003	Hydroxydocosenoic acid
PS(22:0)	6584	9707	10804	4254	7328	6117	12983	11050	5482	8000	8697	7199	5848	6387	5869	8065	8261	3716	3139	4431	4556	-0.310903	-0.662926	-0.352023	1	0.224978	0.0342201	0.147445	1	0.427951	0.0961499				0.04958	0.111964	0	-0.310903	-0.662926	PS(22:0)
(R)-Pantoic acid	37303	186056	147265	129870	143986	193753	290595	220647	77666	71797	145093	119461	167561	98226	111267	47719	125304	77468	108422	128452	102295	-0.57417	-0.752417	-0.178247	1	0.121853	0.038866	0.490421	1	0.258365	0.106799				0.0501917	0.112894	0	-0.57417	-0.752417	(R)-Pantoic acid
Digitoxose	37303	186056	147265	129870	143986	193753	290595	220647	77666	71797	145093	119461	167561	98226	111267	47719	125304	77468	108422	128452	102295	-0.57417	-0.752417	-0.178247	1	0.121853	0.038866	0.490421	1	0.258365	0.106799				0.0501917	0.112894	0	-0.57417	-0.752417	Digitoxose
Mevalonic acid	37303	186056	147265	129870	143986	193753	290595	220647	77666	71797	145093	119461	167561	98226	111267	47719	125304	77468	108422	128452	102295	-0.57417	-0.752417	-0.178247	1	0.121853	0.038866	0.490421	1	0.258365	0.106799				0.0501917	0.112894	0	-0.57417	-0.752417	Mevalonic acid
2,3-Dihydroxy-3-methylvaleric acid	37303	186056	147265	129870	143986	193753	290595	220647	77666	71797	145093	119461	167561	98226	111267	47719	125304	77468	108422	128452	102295	-0.57417	-0.752417	-0.178247	1	0.121853	0.038866	0.490421	1	0.258365	0.106799				0.0501917	0.112894	0	-0.57417	-0.752417	2,3-Dihydroxy-3-methylvaleric acid
Leucine-D10 [iSTD]	1860737	2030525	1823818	1623007	1585231	1645110	1887532	1999542	1458210	1437534	1504080	1834132	1633374	1755632	1723120	1624121	1783546	1756577	1754422	1877651	1906083	-0.172028	-0.0256674	0.146361	1	0.0457151	0.670426	0.0389364	1	0.132562	0.785297				0.0505193	0.113517	0	-0.172028	-0.0256674	Leucine-D10 [iSTD]
Capsanthin	1771	2098	1702	2057	1643	1860	1687	1919	1949	2314	2320	2088	1845	1959	1774	1868	1858	2076	1915	2040	2072	0.174634	0.0771271	-0.0975074	1	0.0343209	0.214947	0.15763	1	0.107539	0.357084				0.0510168	0.114102	0	0.174634	0.0771271	Capsanthin
Antheraxanthin	1771	2098	1702	2057	1643	1860	1687	1919	1949	2314	2320	2088	1845	1959	1774	1868	1858	2076	1915	2040	2072	0.174634	0.0771271	-0.0975074	1	0.0343209	0.214947	0.15763	1	0.107539	0.357084				0.0510168	0.114102	0	0.174634	0.0771271	Antheraxanthin
15-Methyl palmitic acid	74535	38051	45157	57294	58497	58698	38725	47331	73902	71330	53887	63851	51676	44784	47631	62151	40963	44033	40782	27231	37542	0.196252	-0.285289	-0.48154	1	0.263622	0.141011	0.0186581	1	0.480008	0.261613				0.0510321	0.114102	0	0.196252	-0.285289	15-Methyl palmitic acid
Formyl hexadecanoate	74535	38051	45157	57294	58497	58698	38725	47331	73902	71330	53887	63851	51676	44784	47631	62151	40963	44033	40782	27231	37542	0.196252	-0.285289	-0.48154	1	0.263622	0.141011	0.0186581	1	0.480008	0.261613				0.0510321	0.114102	0	0.196252	-0.285289	Formyl hexadecanoate
10-Methyl-hexadecanoic acid	74535	38051	45157	57294	58497	58698	38725	47331	73902	71330	53887	63851	51676	44784	47631	62151	40963	44033	40782	27231	37542	0.196252	-0.285289	-0.48154	1	0.263622	0.141011	0.0186581	1	0.480008	0.261613				0.0510321	0.114102	0	0.196252	-0.285289	10-Methyl-hexadecanoic acid
Lauric acid	59635	52047	49493	46968	52541	58064	44480	55847	60239	62493	50864	67901	64288	60904	57700	60694	63837	56305	51423	45945	68270	0.222386	0.140413	-0.0819729	1	0.0122086	0.130787	0.388229	1	0.049008	0.253742		*		0.0511991	0.114362	0	0.222386	0.140413	Lauric acid
Hypoxanthine	536085	151462	358538	473813	657179	380834	293420	110969	758967	691151	490808	971311	491803	295013	407086	536420	429603	485132	322160	206685	429895	0.735476	0.120077	-0.615399	1	0.0505285	0.695451	0.0561489	1	0.1442	0.803759				0.0520461	0.116139	0	0.735476	0.120077	Hypoxanthine
3-Methyladipic acid	7201	6950	6679	8723	11226	9519	11192	7693	5463	5900	8524	7618	8855	7885	6866	2990	8257	7099	6469	7190	5816	-0.229866	-0.437917	-0.208052	1	0.182326	0.0275315	0.275028	1	0.359551	0.0834827				0.0528775	0.117645	0	-0.229866	-0.437917	3-Methyladipic acid
Pimelic acid	7201	6950	6679	8723	11226	9519	11192	7693	5463	5900	8524	7618	8855	7885	6866	2990	8257	7099	6469	7190	5816	-0.229866	-0.437917	-0.208052	1	0.182326	0.0275315	0.275028	1	0.359551	0.0834827				0.0528775	0.117645	0	-0.229866	-0.437917	Pimelic acid
2,2-Dimethylglutaric acid	7201	6950	6679	8723	11226	9519	11192	7693	5463	5900	8524	7618	8855	7885	6866	2990	8257	7099	6469	7190	5816	-0.229866	-0.437917	-0.208052	1	0.182326	0.0275315	0.275028	1	0.359551	0.0834827				0.0528775	0.117645	0	-0.229866	-0.437917	2,2-Dimethylglutaric acid
PE(22:3)	41446	38850	50239	38982	47602	56430	48992	50258	53535	47597	47878	53653	48529	40265	39080	47196	42302	44569	44107	36101	33535	0.0599226	-0.185255	-0.245178	1	0.535838	0.0787584	0.0181968	1	0.693033	0.171339				0.0534242	0.118744	0	0.0599226	-0.185255	PE(22:3)
p-Cresol sulfate	48486	40166	27391	19561	16650	10531	4547	10994	66950	61460	49590	63799	46331	23655	27588	16005	70697	79235	10134	15762	15926	1.22107	0.592917	-0.628154	1	0.00432498	0.350298	0.194998	1	0.0236251	0.500187		*		0.0544579	0.120922	0	1.22107	0.592917	p-Cresol sulfate
Cer(d26:1(OH))	6590	4058	4141	7549	5616	6307	5379	6169	6294	6825	5787	6699	4437	4876	3783	5636	4406	4960	4057	3063	5536	0.0233774	-0.350339	-0.373716	1	0.878829	0.0471525	0.0304379	1	0.928201	0.120471				0.0562564	0.123944	0	0.0233774	-0.350339	Cer(d26:1(OH))
CAR(19:0)	6590	4058	4141	7549	5616	6307	5379	6169	6294	6825	5787	6699	4437	4876	3783	5636	4406	4960	4057	3063	5536	0.0233774	-0.350339	-0.373716	1	0.878829	0.0471525	0.0304379	1	0.928201	0.120471				0.0562564	0.123944	0	0.0233774	-0.350339	CAR(19:0)
P-Cresol	5802	4689	3349	2239	2259	1154	616	1198	7720	7174	6062	7881	5615	3071	3252	1778	8441	9931	1078	1743	1976	1.23155	0.597029	-0.634524	1	0.00326826	0.362389	0.199251	1	0.0192512	0.509941		*		0.0563032	0.123944	0	1.23155	0.597029	P-Cresol
9R-HOME(12E)	26148	44885	40164	42825	57347	39998	54789	47551	22346	33357	42429	52808	37847	40530	37909	23920	41343	29663	26367	33277	34009	-0.210174	-0.450475	-0.240301	1	0.283002	0.0158438	0.225483	1	0.499661	0.0591783				0.0566428	0.123944	0	-0.210174	-0.450475	9R-HOME(12E)
17-Oxo-octadecanoic acid	26148	44885	40164	42825	57347	39998	54789	47551	22346	33357	42429	52808	37847	40530	37909	23920	41343	29663	26367	33277	34009	-0.210174	-0.450475	-0.240301	1	0.283002	0.0158438	0.225483	1	0.499661	0.0591783				0.0566428	0.123944	0	-0.210174	-0.450475	17-Oxo-octadecanoic acid
Isoricinoleic acid	26148	44885	40164	42825	57347	39998	54789	47551	22346	33357	42429	52808	37847	40530	37909	23920	41343	29663	26367	33277	34009	-0.210174	-0.450475	-0.240301	1	0.283002	0.0158438	0.225483	1	0.499661	0.0591783				0.0566428	0.123944	0	-0.210174	-0.450475	Isoricinoleic acid
Ricinelaidic acid	26148	44885	40164	42825	57347	39998	54789	47551	22346	33357	42429	52808	37847	40530	37909	23920	41343	29663	26367	33277	34009	-0.210174	-0.450475	-0.240301	1	0.283002	0.0158438	0.225483	1	0.499661	0.0591783				0.0566428	0.123944	0	-0.210174	-0.450475	Ricinelaidic acid
Ricinoleic acid	26148	44885	40164	42825	57347	39998	54789	47551	22346	33357	42429	52808	37847	40530	37909	23920	41343	29663	26367	33277	34009	-0.210174	-0.450475	-0.240301	1	0.283002	0.0158438	0.225483	1	0.499661	0.0591783				0.0566428	0.123944	0	-0.210174	-0.450475	Ricinoleic acid
Hydroxyoctadecenoic acid	26148	44885	40164	42825	57347	39998	54789	47551	22346	33357	42429	52808	37847	40530	37909	23920	41343	29663	26367	33277	34009	-0.210174	-0.450475	-0.240301	1	0.283002	0.0158438	0.225483	1	0.499661	0.0591783				0.0566428	0.123944	0	-0.210174	-0.450475	Hydroxyoctadecenoic acid
2-Oxo-octadecanoic acid	26148	44885	40164	42825	57347	39998	54789	47551	22346	33357	42429	52808	37847	40530	37909	23920	41343	29663	26367	33277	34009	-0.210174	-0.450475	-0.240301	1	0.283002	0.0158438	0.225483	1	0.499661	0.0591783				0.0566428	0.123944	0	-0.210174	-0.450475	2-Oxo-octadecanoic acid
19-HOME(9Z)	26148	44885	40164	42825	57347	39998	54789	47551	22346	33357	42429	52808	37847	40530	37909	23920	41343	29663	26367	33277	34009	-0.210174	-0.450475	-0.240301	1	0.283002	0.0158438	0.225483	1	0.499661	0.0591783				0.0566428	0.123944	0	-0.210174	-0.450475	19-HOME(9Z)
9R-HOME(10E)	26148	44885	40164	42825	57347	39998	54789	47551	22346	33357	42429	52808	37847	40530	37909	23920	41343	29663	26367	33277	34009	-0.210174	-0.450475	-0.240301	1	0.283002	0.0158438	0.225483	1	0.499661	0.0591783				0.0566428	0.123944	0	-0.210174	-0.450475	9R-HOME(10E)
9,10-Epoxystearic acid	26148	44885	40164	42825	57347	39998	54789	47551	22346	33357	42429	52808	37847	40530	37909	23920	41343	29663	26367	33277	34009	-0.210174	-0.450475	-0.240301	1	0.283002	0.0158438	0.225483	1	0.499661	0.0591783				0.0566428	0.123944	0	-0.210174	-0.450475	9,10-Epoxystearic acid
2-Hydroxyoleic acid	26148	44885	40164	42825	57347	39998	54789	47551	22346	33357	42429	52808	37847	40530	37909	23920	41343	29663	26367	33277	34009	-0.210174	-0.450475	-0.240301	1	0.283002	0.0158438	0.225483	1	0.499661	0.0591783				0.0566428	0.123944	0	-0.210174	-0.450475	2-Hydroxyoleic acid
7-Keto-stearic acid	26148	44885	40164	42825	57347	39998	54789	47551	22346	33357	42429	52808	37847	40530	37909	23920	41343	29663	26367	33277	34009	-0.210174	-0.450475	-0.240301	1	0.283002	0.0158438	0.225483	1	0.499661	0.0591783				0.0566428	0.123944	0	-0.210174	-0.450475	7-Keto-stearic acid
Tryptophan-D5 [iSTD]	391910	776103	541358	445107	430931	548048	649688	775052	501301	547983	568035	832511	625280	723800	692882	677882	743042	680818	706305	775938	828474	0.15216	0.356189	0.204029	1	0.4188	0.0205672	0.0911735	1	0.613604	0.06915				0.0568753	0.124332	0	0.15216	0.356189	Tryptophan-D5 [iSTD]
Eicosadienoyl-EA	5514	7064	6329	6732	5679	5901	6322	7268	7089	6443	7429	6404	6867	7068	6917	6690	7497	6442	6811	6971	7638	0.116095	0.139341	0.0232461	1	0.0991687	0.0419422	0.638431	1	0.234512	0.112377				0.0572384	0.125005	0	0.116095	0.139341	Eicosadienoyl-EA
Hydroxyoctadecenoic acid	94205	25359	71894	53414	156312	72407	101090	48217	54400	66949	58470	81211	69386	47199	61960	38951	46509	37329	38550	28145	47149	-0.307042	-0.868171	-0.561128	1	0.399112	0.0428091	0.00815425	1	0.601177	0.113088				0.0603797	0.130351	0	-0.307042	-0.868171	Hydroxyoctadecenoic acid
9,10-Epoxystearic acid	94205	25359	71894	53414	156312	72407	101090	48217	54400	66949	58470	81211	69386	47199	61960	38951	46509	37329	38550	28145	47149	-0.307042	-0.868171	-0.561128	1	0.399112	0.0428091	0.00815425	1	0.601177	0.113088				0.0603797	0.130351	0	-0.307042	-0.868171	9,10-Epoxystearic acid
17-Oxo-octadecanoic acid	94205	25359	71894	53414	156312	72407	101090	48217	54400	66949	58470	81211	69386	47199	61960	38951	46509	37329	38550	28145	47149	-0.307042	-0.868171	-0.561128	1	0.399112	0.0428091	0.00815425	1	0.601177	0.113088				0.0603797	0.130351	0	-0.307042	-0.868171	17-Oxo-octadecanoic acid
9R-HOME(10E)	94205	25359	71894	53414	156312	72407	101090	48217	54400	66949	58470	81211	69386	47199	61960	38951	46509	37329	38550	28145	47149	-0.307042	-0.868171	-0.561128	1	0.399112	0.0428091	0.00815425	1	0.601177	0.113088				0.0603797	0.130351	0	-0.307042	-0.868171	9R-HOME(10E)
2-Hydroxyoleic acid	94205	25359	71894	53414	156312	72407	101090	48217	54400	66949	58470	81211	69386	47199	61960	38951	46509	37329	38550	28145	47149	-0.307042	-0.868171	-0.561128	1	0.399112	0.0428091	0.00815425	1	0.601177	0.113088				0.0603797	0.130351	0	-0.307042	-0.868171	2-Hydroxyoleic acid
9R-HOME(12E)	94205	25359	71894	53414	156312	72407	101090	48217	54400	66949	58470	81211	69386	47199	61960	38951	46509	37329	38550	28145	47149	-0.307042	-0.868171	-0.561128	1	0.399112	0.0428091	0.00815425	1	0.601177	0.113088				0.0603797	0.130351	0	-0.307042	-0.868171	9R-HOME(12E)
Ricinelaidic acid	94205	25359	71894	53414	156312	72407	101090	48217	54400	66949	58470	81211	69386	47199	61960	38951	46509	37329	38550	28145	47149	-0.307042	-0.868171	-0.561128	1	0.399112	0.0428091	0.00815425	1	0.601177	0.113088				0.0603797	0.130351	0	-0.307042	-0.868171	Ricinelaidic acid
Ricinoleic acid	94205	25359	71894	53414	156312	72407	101090	48217	54400	66949	58470	81211	69386	47199	61960	38951	46509	37329	38550	28145	47149	-0.307042	-0.868171	-0.561128	1	0.399112	0.0428091	0.00815425	1	0.601177	0.113088				0.0603797	0.130351	0	-0.307042	-0.868171	Ricinoleic acid
19-HOME(9Z)	94205	25359	71894	53414	156312	72407	101090	48217	54400	66949	58470	81211	69386	47199	61960	38951	46509	37329	38550	28145	47149	-0.307042	-0.868171	-0.561128	1	0.399112	0.0428091	0.00815425	1	0.601177	0.113088				0.0603797	0.130351	0	-0.307042	-0.868171	19-HOME(9Z)
2-Oxo-octadecanoic acid	94205	25359	71894	53414	156312	72407	101090	48217	54400	66949	58470	81211	69386	47199	61960	38951	46509	37329	38550	28145	47149	-0.307042	-0.868171	-0.561128	1	0.399112	0.0428091	0.00815425	1	0.601177	0.113088				0.0603797	0.130351	0	-0.307042	-0.868171	2-Oxo-octadecanoic acid
7-Keto-stearic acid	94205	25359	71894	53414	156312	72407	101090	48217	54400	66949	58470	81211	69386	47199	61960	38951	46509	37329	38550	28145	47149	-0.307042	-0.868171	-0.561128	1	0.399112	0.0428091	0.00815425	1	0.601177	0.113088				0.0603797	0.130351	0	-0.307042	-0.868171	7-Keto-stearic acid
Isoricinoleic acid	94205	25359	71894	53414	156312	72407	101090	48217	54400	66949	58470	81211	69386	47199	61960	38951	46509	37329	38550	28145	47149	-0.307042	-0.868171	-0.561128	1	0.399112	0.0428091	0.00815425	1	0.601177	0.113088				0.0603797	0.130351	0	-0.307042	-0.868171	Isoricinoleic acid
Diethyl (2S,3R)-2-methyl-3-hydroxysuccinate	3326	6942	8215	6467	11932	8402	8452	4574	4683	4981	7248	8165	4347	4368	5710	2141	4934	4508	4090	4035	6842	-0.372024	-0.661352	-0.289328	1	0.203677	0.033712	0.261809	1	0.394913	0.0957013				0.0609318	0.131247	0	-0.372024	-0.661352	Diethyl (2S,3R)-2-methyl-3-hydroxysuccinate
cis-1,2-Dihydro-3-ethylcatechol	11473	11097	11402	10589	10714	10168	11326	11518	12187	12349	11208	12678	10800	12949	10387	12578	11454	11183	11858	12555	10881	0.124256	0.0665124	-0.0577433	1	0.0169465	0.15616	0.331973	1	0.0652412	0.281543				0.0610277	0.131247	0	0.124256	0.0665124	cis-1,2-Dihydro-3-ethylcatechol
Octadienoic acid	11473	11097	11402	10589	10714	10168	11326	11518	12187	12349	11208	12678	10800	12949	10387	12578	11454	11183	11858	12555	10881	0.124256	0.0665124	-0.0577433	1	0.0169465	0.15616	0.331973	1	0.0652412	0.281543				0.0610277	0.131247	0	0.124256	0.0665124	Octadienoic acid
2-Octynoic acid	11473	11097	11402	10589	10714	10168	11326	11518	12187	12349	11208	12678	10800	12949	10387	12578	11454	11183	11858	12555	10881	0.124256	0.0665124	-0.0577433	1	0.0169465	0.15616	0.331973	1	0.0652412	0.281543				0.0610277	0.131247	0	0.124256	0.0665124	2-Octynoic acid
Cys-Cys-Met (variant)	7643	22326	48533	30909	78220	36618	75379	35813	14301	16950	19712	29752	33135	21301	27534	3172	35641	20843	28497	18657	24608	-0.896449	-0.884823	0.0116266	1	0.0882267	0.0768229	0.971791	1	0.221647	0.167452				0.0628403	0.134824	0	-0.896449	-0.884823	Cys-Cys-Met (variant)
11beta,20-Dihydroxy-3-oxopregn-4-en-21-oic acid	25899	11268	12091	12427	13410	15144	14905	23326	10231	8207	12543	19346	7002	14776	7837	13812	11481	9888	8777	11469	10730	-0.418223	-0.603306	-0.185083	1	0.169936	0.0266269	0.461477	1	0.338971	0.0817282				0.0628529	0.134824	0	-0.418223	-0.603306	11beta,20-Dihydroxy-3-oxopregn-4-en-21-oic acid
N-Palmitoyl glutamine	9333	9741	8830	10068	8457	9507	9304	9707	9050	9289	9555	10113	10103	10507	8286	9399	9150	9187	9580	9019	8792	0.0604859	-0.048447	-0.108933	1	0.19154	0.233127	0.0246065	1	0.37644	0.376474				0.0629196	0.134824	0	0.0604859	-0.048447	N-Palmitoyl glutamine
Thr-Trp-Tyr (variant)	484	278	393	472	507	309	268	267	432	581	466	427	360	338	397	374	308	298	218	178	355	0.221423	-0.292201	-0.513624	1	0.261993	0.184901	0.0174133	1	0.478588	0.316492				0.06293	0.134824	0	0.221423	-0.292201	Thr-Trp-Tyr (variant)
Hydroxypentadecanoic acid	10748	19342	18323	18697	20031	19192	24877	14874	20881	19771	25869	29785	31588	20374	29383	10984	33048	22636	25949	23073	24944	0.436447	0.411526	-0.0249207	1	0.0223625	0.0569551	0.904174	1	0.0815038	0.138609				0.0634065	0.135588	0	0.436447	0.411526	Hydroxypentadecanoic acid
15-Hydroxy-pentadecanoic acid	10748	19342	18323	18697	20031	19192	24877	14874	20881	19771	25869	29785	31588	20374	29383	10984	33048	22636	25949	23073	24944	0.436447	0.411526	-0.0249207	1	0.0223625	0.0569551	0.904174	1	0.0815038	0.138609				0.0634065	0.135588	0	0.436447	0.411526	15-Hydroxy-pentadecanoic acid
Menthyl acetate	3792	3206	3635	3279	2899	7626	7644	5536	4241	4163	6218	14676	6657	8320	1612	5718	4928	3312	3511	2268	5740	0.650145	-0.281033	-0.931178	1	0.117352	0.395399	0.0521154	1	0.256022	0.540618				0.0636554	0.135606	0	0.650145	-0.281033	Menthyl acetate
9-Dodecenoic acid	3792	3206	3635	3279	2899	7626	7644	5536	4241	4163	6218	14676	6657	8320	1612	5718	4928	3312	3511	2268	5740	0.650145	-0.281033	-0.931178	1	0.117352	0.395399	0.0521154	1	0.256022	0.540618				0.0636554	0.135606	0	0.650145	-0.281033	9-Dodecenoic acid
5-Dodecenoic acid	3792	3206	3635	3279	2899	7626	7644	5536	4241	4163	6218	14676	6657	8320	1612	5718	4928	3312	3511	2268	5740	0.650145	-0.281033	-0.931178	1	0.117352	0.395399	0.0521154	1	0.256022	0.540618				0.0636554	0.135606	0	0.650145	-0.281033	5-Dodecenoic acid
2Z-Dodecenoic acid	3792	3206	3635	3279	2899	7626	7644	5536	4241	4163	6218	14676	6657	8320	1612	5718	4928	3312	3511	2268	5740	0.650145	-0.281033	-0.931178	1	0.117352	0.395399	0.0521154	1	0.256022	0.540618				0.0636554	0.135606	0	0.650145	-0.281033	2Z-Dodecenoic acid
Trichodermin	8164	9616	5326	4111	6164	8935	5903	4744	3379	4366	4088	7021	4479	4176	5598	5950	5926	4315	5879	6671	5439	-0.530044	-0.220369	0.309675	1	0.0524057	0.269	0.0735134	1	0.148714	0.411992				0.0641892	0.136485	0	-0.530044	-0.220369	Trichodermin
Monoisononyl phthalate	8164	9616	5326	4111	6164	8935	5903	4744	3379	4366	4088	7021	4479	4176	5598	5950	5926	4315	5879	6671	5439	-0.530044	-0.220369	0.309675	1	0.0524057	0.269	0.0735134	1	0.148714	0.411992				0.0641892	0.136485	0	-0.530044	-0.220369	Monoisononyl phthalate
Digitalose	2585	7554	7940	5138	8694	7403	12964	10270	3570	3390	5600	7138	7369	5654	7036	1641	6480	3567	4767	5845	4772	-0.519709	-0.682209	-0.162499	1	0.120664	0.048056	0.568758	1	0.258365	0.122641				0.0645482	0.137119	0	-0.519709	-0.682209	Digitalose
LPS(18:0)	267731	291572	313249	236105	291471	227595	327032	333980	299120	315007	301541	408393	306812	412301	362917	307777	341938	296381	307983	366510	290774	0.251299	0.183505	-0.0677946	1	0.0504572	0.0588759	0.531475	1	0.1442	0.141735				0.0652301	0.137988	0	0.251299	0.183505	LPS(18:0)
PS(O-18:0)	267731	291572	313249	236105	291471	227595	327032	333980	299120	315007	301541	408393	306812	412301	362917	307777	341938	296381	307983	366510	290774	0.251299	0.183505	-0.0677946	1	0.0504572	0.0588759	0.531475	1	0.1442	0.141735				0.0652301	0.137988	0	0.251299	0.183505	PS(O-18:0)
3-Methylpimelic acid	5437	4910	8700	6797	3784	7284	3800	2841	4145	4788	8007	10461	5913	5786	6833	9603	6713	9017	6914	7307	9108	0.259434	0.542231	0.282797	1	0.374495	0.0146326	0.19276	1	0.584487	0.056619				0.0652628	0.137988	0	0.259434	0.542231	3-Methylpimelic acid
2-Propylglutaric acid	5437	4910	8700	6797	3784	7284	3800	2841	4145	4788	8007	10461	5913	5786	6833	9603	6713	9017	6914	7307	9108	0.259434	0.542231	0.282797	1	0.374495	0.0146326	0.19276	1	0.584487	0.056619				0.0652628	0.137988	0	0.259434	0.542231	2-Propylglutaric acid
Dimethyl adipate	5437	4910	8700	6797	3784	7284	3800	2841	4145	4788	8007	10461	5913	5786	6833	9603	6713	9017	6914	7307	9108	0.259434	0.542231	0.282797	1	0.374495	0.0146326	0.19276	1	0.584487	0.056619				0.0652628	0.137988	0	0.259434	0.542231	Dimethyl adipate
Eicosanedioic acid	26646	34154	34397	35227	33908	30015	33399	22924	33095	38559	40299	49406	41876	27616	31144	20329	41353	31993	32015	30410	31008	0.29621	-0.00714939	-0.30336	1	0.0449896	0.955576	0.0788984	1	0.130626	0.969761				0.0683348	0.144213	0	0.29621	-0.00714939	Eicosanedioic acid
MG(17:1)	26646	34154	34397	35227	33908	30015	33399	22924	33095	38559	40299	49406	41876	27616	31144	20329	41353	31993	32015	30410	31008	0.29621	-0.00714939	-0.30336	1	0.0449896	0.955576	0.0788984	1	0.130626	0.969761				0.0683348	0.144213	0	0.29621	-0.00714939	MG(17:1)
CDP-Ethanolamine	185628	210246	212925	211994	221954	208220	204224	158626	194387	193277	166022	192817	222394	198395	181819	157986	199639	176088	181258	154308	194993	-0.052274	-0.180422	-0.128148	1	0.504878	0.0303816	0.116902	1	0.681268	0.0898307				0.0684239	0.144266	0	-0.052274	-0.180422	CDP-Ethanolamine
2-Oxo-octadecanoic acid	94071	38723	98226	75706	222333	100485	159356	82238	44558	102595	100732	118724	112601	70105	83837	23984	76681	42356	54181	38890	78382	-0.25023	-0.936361	-0.686131	1	0.508309	0.0418868	0.0337568	1	0.681268	0.112362				0.0692648	0.144419	0	-0.25023	-0.936361	2-Oxo-octadecanoic acid
19-HOME(9Z)	94071	38723	98226	75706	222333	100485	159356	82238	44558	102595	100732	118724	112601	70105	83837	23984	76681	42356	54181	38890	78382	-0.25023	-0.936361	-0.686131	1	0.508309	0.0418868	0.0337568	1	0.681268	0.112362				0.0692648	0.144419	0	-0.25023	-0.936361	19-HOME(9Z)
17-Oxo-octadecanoic acid	94071	38723	98226	75706	222333	100485	159356	82238	44558	102595	100732	118724	112601	70105	83837	23984	76681	42356	54181	38890	78382	-0.25023	-0.936361	-0.686131	1	0.508309	0.0418868	0.0337568	1	0.681268	0.112362				0.0692648	0.144419	0	-0.25023	-0.936361	17-Oxo-octadecanoic acid
Hydroxyoctadecenoic acid	94071	38723	98226	75706	222333	100485	159356	82238	44558	102595	100732	118724	112601	70105	83837	23984	76681	42356	54181	38890	78382	-0.25023	-0.936361	-0.686131	1	0.508309	0.0418868	0.0337568	1	0.681268	0.112362				0.0692648	0.144419	0	-0.25023	-0.936361	Hydroxyoctadecenoic acid
2-Hydroxyoleic acid	94071	38723	98226	75706	222333	100485	159356	82238	44558	102595	100732	118724	112601	70105	83837	23984	76681	42356	54181	38890	78382	-0.25023	-0.936361	-0.686131	1	0.508309	0.0418868	0.0337568	1	0.681268	0.112362				0.0692648	0.144419	0	-0.25023	-0.936361	2-Hydroxyoleic acid
7-Keto-stearic acid	94071	38723	98226	75706	222333	100485	159356	82238	44558	102595	100732	118724	112601	70105	83837	23984	76681	42356	54181	38890	78382	-0.25023	-0.936361	-0.686131	1	0.508309	0.0418868	0.0337568	1	0.681268	0.112362				0.0692648	0.144419	0	-0.25023	-0.936361	7-Keto-stearic acid
9,10-Epoxystearic acid	94071	38723	98226	75706	222333	100485	159356	82238	44558	102595	100732	118724	112601	70105	83837	23984	76681	42356	54181	38890	78382	-0.25023	-0.936361	-0.686131	1	0.508309	0.0418868	0.0337568	1	0.681268	0.112362				0.0692648	0.144419	0	-0.25023	-0.936361	9,10-Epoxystearic acid
Ricinelaidic acid	94071	38723	98226	75706	222333	100485	159356	82238	44558	102595	100732	118724	112601	70105	83837	23984	76681	42356	54181	38890	78382	-0.25023	-0.936361	-0.686131	1	0.508309	0.0418868	0.0337568	1	0.681268	0.112362				0.0692648	0.144419	0	-0.25023	-0.936361	Ricinelaidic acid
9R-HOME(12E)	94071	38723	98226	75706	222333	100485	159356	82238	44558	102595	100732	118724	112601	70105	83837	23984	76681	42356	54181	38890	78382	-0.25023	-0.936361	-0.686131	1	0.508309	0.0418868	0.0337568	1	0.681268	0.112362				0.0692648	0.144419	0	-0.25023	-0.936361	9R-HOME(12E)
Isoricinoleic acid	94071	38723	98226	75706	222333	100485	159356	82238	44558	102595	100732	118724	112601	70105	83837	23984	76681	42356	54181	38890	78382	-0.25023	-0.936361	-0.686131	1	0.508309	0.0418868	0.0337568	1	0.681268	0.112362				0.0692648	0.144419	0	-0.25023	-0.936361	Isoricinoleic acid
Ricinoleic acid	94071	38723	98226	75706	222333	100485	159356	82238	44558	102595	100732	118724	112601	70105	83837	23984	76681	42356	54181	38890	78382	-0.25023	-0.936361	-0.686131	1	0.508309	0.0418868	0.0337568	1	0.681268	0.112362				0.0692648	0.144419	0	-0.25023	-0.936361	Ricinoleic acid
9R-HOME(10E)	94071	38723	98226	75706	222333	100485	159356	82238	44558	102595	100732	118724	112601	70105	83837	23984	76681	42356	54181	38890	78382	-0.25023	-0.936361	-0.686131	1	0.508309	0.0418868	0.0337568	1	0.681268	0.112362				0.0692648	0.144419	0	-0.25023	-0.936361	9R-HOME(10E)
LPS(18:2)	3768	2254	5724	5064	4117	3734	1760	4510	5971	6062	4459	5518	4327	8139	2365	4134	7388	4819	4284	2703	3333	0.571576	0.100937	-0.470639	1	0.0245911	0.724283	0.0909807	1	0.0861453	0.812877				0.0697477	0.145292	0	0.571576	0.100937	LPS(18:2)
Cer(t33:4)	8716	5406	6308	7495	6465	7392	6552	6796	7161	6975	7067	7645	6846	6464	5771	6957	5999	6514	5414	4759	6880	0.0280063	-0.18974	-0.217746	1	0.757936	0.0933325	0.0197001	1	0.863587	0.197152				0.0710767	0.147923	0	0.0280063	-0.18974	Cer(t33:4)
Glycolaldehyde	34983	36272	26676	39941	48072	57898	52185	38992	35850	77194	44664	50404	55678	40557	29139	46140	37565	19636	30888	16171	53389	0.276512	-0.331714	-0.608225	1	0.207016	0.182795	0.0475527	1	0.400539	0.313601				0.0719215	0.149406	0	0.276512	-0.331714	Glycolaldehyde
Acetic acid	34983	36272	26676	39941	48072	57898	52185	38992	35850	77194	44664	50404	55678	40557	29139	46140	37565	19636	30888	16171	53389	0.276512	-0.331714	-0.608225	1	0.207016	0.182795	0.0475527	1	0.400539	0.313601				0.0719215	0.149406	0	0.276512	-0.331714	Acetic acid
Hydroxystearic acid	53681	88776	89181	82025	105994	71221	89720	66956	57794	55256	69684	98270	77474	58524	67318	41217	75067	54700	60027	53558	78399	-0.219909	-0.39706	-0.177151	1	0.220161	0.0255228	0.347325	1	0.422708	0.0793104				0.0722529	0.149956	0	-0.219909	-0.39706	Hydroxystearic acid
Citraconic acid	4644	4423	4706	6156	7031	4482	5722	5680	3785	3788	5271	3058	2750	4205	4128	2523	3138	6923	6161	3588	4164	-0.49142	-0.291738	0.199681	1	0.00918076	0.165555	0.459559	1	0.0411765	0.288634		*		0.0724767	0.150007	0	-0.49142	-0.291738	Citraconic acid
Mesaconic acid	4644	4423	4706	6156	7031	4482	5722	5680	3785	3788	5271	3058	2750	4205	4128	2523	3138	6923	6161	3588	4164	-0.49142	-0.291738	0.199681	1	0.00918076	0.165555	0.459559	1	0.0411765	0.288634		*		0.0724767	0.150007	0	-0.49142	-0.291738	Mesaconic acid
Glutaconic acid	4644	4423	4706	6156	7031	4482	5722	5680	3785	3788	5271	3058	2750	4205	4128	2523	3138	6923	6161	3588	4164	-0.49142	-0.291738	0.199681	1	0.00918076	0.165555	0.459559	1	0.0411765	0.288634		*		0.0724767	0.150007	0	-0.49142	-0.291738	Glutaconic acid
Dehydrovomifoliol	6128	5104	5771	4886	6233	7010	4973	5646	5269	6496	8190	8455	5508	5668	5060	6245	7772	9286	6858	6634	9677	0.206225	0.36431	0.158086	1	0.151584	0.0246303	0.39409	1	0.307253	0.0771495				0.0735195	0.151887	0	0.206225	0.36431	Dehydrovomifoliol
(6S)-Dehydrovomifoliol	6128	5104	5771	4886	6233	7010	4973	5646	5269	6496	8190	8455	5508	5668	5060	6245	7772	9286	6858	6634	9677	0.206225	0.36431	0.158086	1	0.151584	0.0246303	0.39409	1	0.307253	0.0771495				0.0735195	0.151887	0	0.206225	0.36431	(6S)-Dehydrovomifoliol
Hydroxydecadienoic acid	5368	6442	7735	6319	10455	7088	9675	5302	4725	5586	8926	8493	8122	5274	6334	3644	5941	5536	5711	5465	4526	-0.0904848	-0.459294	-0.368809	1	0.67012	0.0257325	0.07685	1	0.790685	0.0794154				0.0757227	0.155867	0	-0.0904848	-0.459294	Hydroxydecadienoic acid
1,6,6-Trimethyl-2,7-dioxabicyclo[3.2.2]nonan-3-one	5368	6442	7735	6319	10455	7088	9675	5302	4725	5586	8926	8493	8122	5274	6334	3644	5941	5536	5711	5465	4526	-0.0904848	-0.459294	-0.368809	1	0.67012	0.0257325	0.07685	1	0.790685	0.0794154				0.0757227	0.155867	0	-0.0904848	-0.459294	1,6,6-Trimethyl-2,7-dioxabicyclo[3.2.2]nonan-3-one
5-exo-Hydroxy-1,2-campholide	5368	6442	7735	6319	10455	7088	9675	5302	4725	5586	8926	8493	8122	5274	6334	3644	5941	5536	5711	5465	4526	-0.0904848	-0.459294	-0.368809	1	0.67012	0.0257325	0.07685	1	0.790685	0.0794154				0.0757227	0.155867	0	-0.0904848	-0.459294	5-exo-Hydroxy-1,2-campholide
9-Oxo-2E-decenoic acid	5368	6442	7735	6319	10455	7088	9675	5302	4725	5586	8926	8493	8122	5274	6334	3644	5941	5536	5711	5465	4526	-0.0904848	-0.459294	-0.368809	1	0.67012	0.0257325	0.07685	1	0.790685	0.0794154				0.0757227	0.155867	0	-0.0904848	-0.459294	9-Oxo-2E-decenoic acid
Nonadecatrienoic acid	2001	1190	1056	1403	898	2203	795	2362	2426	1493	1175	2301	948	2044	1347	2466	1870	1985	2457	2345	3174	0.217885	0.586323	0.368438	1	0.478813	0.0311121	0.154927	1	0.6701	0.0915108				0.0786057	0.16136	0	0.217885	0.586323	Nonadecatrienoic acid
5alpha-Androstane-3beta,17beta-diol	2001	1190	1056	1403	898	2203	795	2362	2426	1493	1175	2301	948	2044	1347	2466	1870	1985	2457	2345	3174	0.217885	0.586323	0.368438	1	0.478813	0.0311121	0.154927	1	0.6701	0.0915108				0.0786057	0.16136	0	0.217885	0.586323	5alpha-Androstane-3beta,17beta-diol
3alpha-Androstanediol	2001	1190	1056	1403	898	2203	795	2362	2426	1493	1175	2301	948	2044	1347	2466	1870	1985	2457	2345	3174	0.217885	0.586323	0.368438	1	0.478813	0.0311121	0.154927	1	0.6701	0.0915108				0.0786057	0.16136	0	0.217885	0.586323	3alpha-Androstanediol
3',5' cyclic AMP	2108	2720	2668	2486	2368	2486	2695	2623	1754	2190	2030	2340	2373	2793	2110	2189	2320	2174	2403	2529	2089	-0.165208	-0.157219	0.00798941	1	0.092423	0.0190816	0.934257	1	0.224589	0.0667287				0.0788358	0.161538	0	-0.165208	-0.157219	3',5' cyclic AMP
2',3' cyclic AMP	2108	2720	2668	2486	2368	2486	2695	2623	1754	2190	2030	2340	2373	2793	2110	2189	2320	2174	2403	2529	2089	-0.165208	-0.157219	0.00798941	1	0.092423	0.0190816	0.934257	1	0.224589	0.0667287				0.0788358	0.161538	0	-0.165208	-0.157219	2',3' cyclic AMP
Arg-Lys-Val (variant)	851	1334	881	770	720	611	893	816	776	940	779	1159	1083	1259	1061	1078	941	1083	1188	1047	1124	0.217468	0.322192	0.104724	1	0.237226	0.025361	0.375714	1	0.442608	0.0789164				0.0801039	0.163988	0	0.217468	0.322192	Arg-Lys-Val (variant)
GpG	2069	1030	1154	1224	1319	1356	949	1302	979	1114	1153	872	885	1131	1173	1526	1164	1277	1477	1196	1295	-0.347062	0.000851644	0.347914	1	0.0844098	0.995696	0.0039185	1	0.216889	0.99658				0.0803016	0.164243	0	-0.347062	0.000851644	GpG
LPE(18:1(11Z))	124097	97324	110042	91512	106278	121224	125262	162945	117476	119249	91686	127358	82057	119621	99376	137819	85329	84266	81204	81142	70436	-0.0987275	-0.360888	-0.26216	1	0.498918	0.0415461	0.13803	1	0.681268	0.112362				0.0806557	0.16452	0	-0.0987275	-0.360888	LPE(18:1(11Z))
LPE(18:1)	124097	97324	110042	91512	106278	121224	125262	162945	117476	119249	91686	127358	82057	119621	99376	137819	85329	84266	81204	81142	70436	-0.0987275	-0.360888	-0.26216	1	0.498918	0.0415461	0.13803	1	0.681268	0.112362				0.0806557	0.16452	0	-0.0987275	-0.360888	LPE(18:1)
LPC(15:1)	124097	97324	110042	91512	106278	121224	125262	162945	117476	119249	91686	127358	82057	119621	99376	137819	85329	84266	81204	81142	70436	-0.0987275	-0.360888	-0.26216	1	0.498918	0.0415461	0.13803	1	0.681268	0.112362				0.0806557	0.16452	0	-0.0987275	-0.360888	LPC(15:1)
Cytidine monophosphate N-acetylneuraminic acid	58515	54226	64298	60704	55733	50214	48433	53451	56616	56799	65078	54118	58234	56242	52397	54900	66830	65328	65101	63988	65601	0.0546698	0.155157	0.100487	1	0.416282	0.0463956	0.161801	1	0.613411	0.119348				0.0810513	0.165178	0	0.0546698	0.155157	Cytidine monophosphate N-acetylneuraminic acid
Isovalerylsarcosine	7248	8928	8984	9167	7814	7358	8766	9177	9400	9183	7521	10951	13978	9448	13113	11486	11239	8788	7960	8271	12621	0.257872	0.31631	0.0584379	1	0.0723724	0.0242174	0.735427	1	0.189851	0.0770584				0.0819954	0.165527	0	0.257872	0.31631	Isovalerylsarcosine
Hexanoylglycine	7248	8928	8984	9167	7814	7358	8766	9177	9400	9183	7521	10951	13978	9448	13113	11486	11239	8788	7960	8271	12621	0.257872	0.31631	0.0584379	1	0.0723724	0.0242174	0.735427	1	0.189851	0.0770584				0.0819954	0.165527	0	0.257872	0.31631	Hexanoylglycine
Isovalerylalanine	7248	8928	8984	9167	7814	7358	8766	9177	9400	9183	7521	10951	13978	9448	13113	11486	11239	8788	7960	8271	12621	0.257872	0.31631	0.0584379	1	0.0723724	0.0242174	0.735427	1	0.189851	0.0770584				0.0819954	0.165527	0	0.257872	0.31631	Isovalerylalanine
3-Butyrl propionic acid	9244	23415	26507	22193	48753	28462	41464	22661	24214	30686	34193	48943	46780	25620	29092	8471	28439	21327	21207	17719	23630	0.333324	-0.378594	-0.711918	1	0.269364	0.243721	0.0175451	1	0.487709	0.38612				0.083731	0.165527	0	0.333324	-0.378594	3-Butyrl propionic acid
2S-Hydroxy-2-isopropylbutano-3S-lactone	9244	23415	26507	22193	48753	28462	41464	22661	24214	30686	34193	48943	46780	25620	29092	8471	28439	21327	21207	17719	23630	0.333324	-0.378594	-0.711918	1	0.269364	0.243721	0.0175451	1	0.487709	0.38612				0.083731	0.165527	0	0.333324	-0.378594	2S-Hydroxy-2-isopropylbutano-3S-lactone
beta-selinene	1127	215	221	418	251	252	182	265	1004	706	467	684	615	519	385	627	474	790	681	340	671	0.86184	0.629664	-0.232176	1	0.0626097	0.157369	0.340309	1	0.165783	0.281543				0.0838642	0.165527	0	0.86184	0.629664	beta-selinene
3,7(11)-Eudesmadiene	1127	215	221	418	251	252	182	265	1004	706	467	684	615	519	385	627	474	790	681	340	671	0.86184	0.629664	-0.232176	1	0.0626097	0.157369	0.340309	1	0.165783	0.281543				0.0838642	0.165527	0	0.86184	0.629664	3,7(11)-Eudesmadiene
beta-Caryophyllene	1127	215	221	418	251	252	182	265	1004	706	467	684	615	519	385	627	474	790	681	340	671	0.86184	0.629664	-0.232176	1	0.0626097	0.157369	0.340309	1	0.165783	0.281543				0.0838642	0.165527	0	0.86184	0.629664	beta-Caryophyllene
Bicyclogermacrene	1127	215	221	418	251	252	182	265	1004	706	467	684	615	519	385	627	474	790	681	340	671	0.86184	0.629664	-0.232176	1	0.0626097	0.157369	0.340309	1	0.165783	0.281543				0.0838642	0.165527	0	0.86184	0.629664	Bicyclogermacrene
Germacrene A	1127	215	221	418	251	252	182	265	1004	706	467	684	615	519	385	627	474	790	681	340	671	0.86184	0.629664	-0.232176	1	0.0626097	0.157369	0.340309	1	0.165783	0.281543				0.0838642	0.165527	0	0.86184	0.629664	Germacrene A
Germacrene B	1127	215	221	418	251	252	182	265	1004	706	467	684	615	519	385	627	474	790	681	340	671	0.86184	0.629664	-0.232176	1	0.0626097	0.157369	0.340309	1	0.165783	0.281543				0.0838642	0.165527	0	0.86184	0.629664	Germacrene B
Humulene	1127	215	221	418	251	252	182	265	1004	706	467	684	615	519	385	627	474	790	681	340	671	0.86184	0.629664	-0.232176	1	0.0626097	0.157369	0.340309	1	0.165783	0.281543				0.0838642	0.165527	0	0.86184	0.629664	Humulene
alpha-Cadinene	1127	215	221	418	251	252	182	265	1004	706	467	684	615	519	385	627	474	790	681	340	671	0.86184	0.629664	-0.232176	1	0.0626097	0.157369	0.340309	1	0.165783	0.281543				0.0838642	0.165527	0	0.86184	0.629664	alpha-Cadinene
(3E,6E)-alpha-Farnesene	1127	215	221	418	251	252	182	265	1004	706	467	684	615	519	385	627	474	790	681	340	671	0.86184	0.629664	-0.232176	1	0.0626097	0.157369	0.340309	1	0.165783	0.281543				0.0838642	0.165527	0	0.86184	0.629664	(3E,6E)-alpha-Farnesene
alpha-Copaene	1127	215	221	418	251	252	182	265	1004	706	467	684	615	519	385	627	474	790	681	340	671	0.86184	0.629664	-0.232176	1	0.0626097	0.157369	0.340309	1	0.165783	0.281543				0.0838642	0.165527	0	0.86184	0.629664	alpha-Copaene
beta-Elemene	1127	215	221	418	251	252	182	265	1004	706	467	684	615	519	385	627	474	790	681	340	671	0.86184	0.629664	-0.232176	1	0.0626097	0.157369	0.340309	1	0.165783	0.281543				0.0838642	0.165527	0	0.86184	0.629664	beta-Elemene
beta-Cubebene	1127	215	221	418	251	252	182	265	1004	706	467	684	615	519	385	627	474	790	681	340	671	0.86184	0.629664	-0.232176	1	0.0626097	0.157369	0.340309	1	0.165783	0.281543				0.0838642	0.165527	0	0.86184	0.629664	beta-Cubebene
alpha-Selinene	1127	215	221	418	251	252	182	265	1004	706	467	684	615	519	385	627	474	790	681	340	671	0.86184	0.629664	-0.232176	1	0.0626097	0.157369	0.340309	1	0.165783	0.281543				0.0838642	0.165527	0	0.86184	0.629664	alpha-Selinene
alpha-Muurolene	1127	215	221	418	251	252	182	265	1004	706	467	684	615	519	385	627	474	790	681	340	671	0.86184	0.629664	-0.232176	1	0.0626097	0.157369	0.340309	1	0.165783	0.281543				0.0838642	0.165527	0	0.86184	0.629664	alpha-Muurolene
alpha-Gurjunene	1127	215	221	418	251	252	182	265	1004	706	467	684	615	519	385	627	474	790	681	340	671	0.86184	0.629664	-0.232176	1	0.0626097	0.157369	0.340309	1	0.165783	0.281543				0.0838642	0.165527	0	0.86184	0.629664	alpha-Gurjunene
alpha-Guaiene	1127	215	221	418	251	252	182	265	1004	706	467	684	615	519	385	627	474	790	681	340	671	0.86184	0.629664	-0.232176	1	0.0626097	0.157369	0.340309	1	0.165783	0.281543				0.0838642	0.165527	0	0.86184	0.629664	alpha-Guaiene
delta-Cadinene	1127	215	221	418	251	252	182	265	1004	706	467	684	615	519	385	627	474	790	681	340	671	0.86184	0.629664	-0.232176	1	0.0626097	0.157369	0.340309	1	0.165783	0.281543				0.0838642	0.165527	0	0.86184	0.629664	delta-Cadinene
Allo-Aromadendrene	1127	215	221	418	251	252	182	265	1004	706	467	684	615	519	385	627	474	790	681	340	671	0.86184	0.629664	-0.232176	1	0.0626097	0.157369	0.340309	1	0.165783	0.281543				0.0838642	0.165527	0	0.86184	0.629664	Allo-Aromadendrene
7-epi-alpha-Selinene	1127	215	221	418	251	252	182	265	1004	706	467	684	615	519	385	627	474	790	681	340	671	0.86184	0.629664	-0.232176	1	0.0626097	0.157369	0.340309	1	0.165783	0.281543				0.0838642	0.165527	0	0.86184	0.629664	7-epi-alpha-Selinene
Aromadendrene	1127	215	221	418	251	252	182	265	1004	706	467	684	615	519	385	627	474	790	681	340	671	0.86184	0.629664	-0.232176	1	0.0626097	0.157369	0.340309	1	0.165783	0.281543				0.0838642	0.165527	0	0.86184	0.629664	Aromadendrene
beta-Bourbonene	1127	215	221	418	251	252	182	265	1004	706	467	684	615	519	385	627	474	790	681	340	671	0.86184	0.629664	-0.232176	1	0.0626097	0.157369	0.340309	1	0.165783	0.281543				0.0838642	0.165527	0	0.86184	0.629664	beta-Bourbonene
Valencene	1127	215	221	418	251	252	182	265	1004	706	467	684	615	519	385	627	474	790	681	340	671	0.86184	0.629664	-0.232176	1	0.0626097	0.157369	0.340309	1	0.165783	0.281543				0.0838642	0.165527	0	0.86184	0.629664	Valencene
Germacrene D	1127	215	221	418	251	252	182	265	1004	706	467	684	615	519	385	627	474	790	681	340	671	0.86184	0.629664	-0.232176	1	0.0626097	0.157369	0.340309	1	0.165783	0.281543				0.0838642	0.165527	0	0.86184	0.629664	Germacrene D
gamma-Muurolene	1127	215	221	418	251	252	182	265	1004	706	467	684	615	519	385	627	474	790	681	340	671	0.86184	0.629664	-0.232176	1	0.0626097	0.157369	0.340309	1	0.165783	0.281543				0.0838642	0.165527	0	0.86184	0.629664	gamma-Muurolene
gamma-Cadinene	1127	215	221	418	251	252	182	265	1004	706	467	684	615	519	385	627	474	790	681	340	671	0.86184	0.629664	-0.232176	1	0.0626097	0.157369	0.340309	1	0.165783	0.281543				0.0838642	0.165527	0	0.86184	0.629664	gamma-Cadinene
endo-alpha-Bergamotene	1127	215	221	418	251	252	182	265	1004	706	467	684	615	519	385	627	474	790	681	340	671	0.86184	0.629664	-0.232176	1	0.0626097	0.157369	0.340309	1	0.165783	0.281543				0.0838642	0.165527	0	0.86184	0.629664	endo-alpha-Bergamotene
Pentalenene	1127	215	221	418	251	252	182	265	1004	706	467	684	615	519	385	627	474	790	681	340	671	0.86184	0.629664	-0.232176	1	0.0626097	0.157369	0.340309	1	0.165783	0.281543				0.0838642	0.165527	0	0.86184	0.629664	Pentalenene
(S)-beta-Bisabolene	1127	215	221	418	251	252	182	265	1004	706	467	684	615	519	385	627	474	790	681	340	671	0.86184	0.629664	-0.232176	1	0.0626097	0.157369	0.340309	1	0.165783	0.281543				0.0838642	0.165527	0	0.86184	0.629664	(S)-beta-Bisabolene
(Z)-alpha-Bisabolene	1127	215	221	418	251	252	182	265	1004	706	467	684	615	519	385	627	474	790	681	340	671	0.86184	0.629664	-0.232176	1	0.0626097	0.157369	0.340309	1	0.165783	0.281543				0.0838642	0.165527	0	0.86184	0.629664	(Z)-alpha-Bisabolene
2,6,10-Trimethyl-2,4Z,6Z,10Z-dodecatetraene	1127	215	221	418	251	252	182	265	1004	706	467	684	615	519	385	627	474	790	681	340	671	0.86184	0.629664	-0.232176	1	0.0626097	0.157369	0.340309	1	0.165783	0.281543				0.0838642	0.165527	0	0.86184	0.629664	2,6,10-Trimethyl-2,4Z,6Z,10Z-dodecatetraene
alpha-Cubebene	1127	215	221	418	251	252	182	265	1004	706	467	684	615	519	385	627	474	790	681	340	671	0.86184	0.629664	-0.232176	1	0.0626097	0.157369	0.340309	1	0.165783	0.281543				0.0838642	0.165527	0	0.86184	0.629664	alpha-Cubebene
Isocaproic acid	2250	2756	3340	2803	6579	3343	6037	2855	2360	2192	2728	4414	4123	2263	2731	1796	3172	2117	2158	2004	2094	-0.31375	-0.705988	-0.392238	1	0.351285	0.0413079	0.117072	1	0.561127	0.112362				0.0842165	0.165643	0	-0.31375	-0.705988	Isocaproic acid
4-Hydroxyhexan-3-one	2250	2756	3340	2803	6579	3343	6037	2855	2360	2192	2728	4414	4123	2263	2731	1796	3172	2117	2158	2004	2094	-0.31375	-0.705988	-0.392238	1	0.351285	0.0413079	0.117072	1	0.561127	0.112362				0.0842165	0.165643	0	-0.31375	-0.705988	4-Hydroxyhexan-3-one
Caproic acid	2250	2756	3340	2803	6579	3343	6037	2855	2360	2192	2728	4414	4123	2263	2731	1796	3172	2117	2158	2004	2094	-0.31375	-0.705988	-0.392238	1	0.351285	0.0413079	0.117072	1	0.561127	0.112362				0.0842165	0.165643	0	-0.31375	-0.705988	Caproic acid
Diacetone alcohol	2250	2756	3340	2803	6579	3343	6037	2855	2360	2192	2728	4414	4123	2263	2731	1796	3172	2117	2158	2004	2094	-0.31375	-0.705988	-0.392238	1	0.351285	0.0413079	0.117072	1	0.561127	0.112362				0.0842165	0.165643	0	-0.31375	-0.705988	Diacetone alcohol
Hexadecenoic acid	530736	236593	344597	472441	399869	698675	603799	630969	520156	574564	468376	666916	422259	456235	295222	426240	385518	426951	367279	250717	468481	0.0812597	-0.387563	-0.468822	1	0.699999	0.101402	0.0102723	1	0.816545	0.206466				0.0843037	0.16567	0	0.0812597	-0.387563	Hexadecenoic acid
8-HpOME	27098	33097	30306	29922	33284	35891	35586	29703	25584	27439	30537	31916	31865	27225	27888	18679	31507	26556	29086	28591	31489	-0.131048	-0.202674	-0.0716262	1	0.106595	0.0500839	0.507741	1	0.236691	0.124028				0.0867463	0.167551	0	-0.131048	-0.202674	8-HpOME
Octadecanedioic acid	27098	33097	30306	29922	33284	35891	35586	29703	25584	27439	30537	31916	31865	27225	27888	18679	31507	26556	29086	28591	31489	-0.131048	-0.202674	-0.0716262	1	0.106595	0.0500839	0.507741	1	0.236691	0.124028				0.0867463	0.167551	0	-0.131048	-0.202674	Octadecanedioic acid
(9Z)-(7S,8S)-Dihydroxyoctadecenoic acid	27098	33097	30306	29922	33284	35891	35586	29703	25584	27439	30537	31916	31865	27225	27888	18679	31507	26556	29086	28591	31489	-0.131048	-0.202674	-0.0716262	1	0.106595	0.0500839	0.507741	1	0.236691	0.124028				0.0867463	0.167551	0	-0.131048	-0.202674	(9Z)-(7S,8S)-Dihydroxyoctadecenoic acid
9,13-DiHOME(11)	27098	33097	30306	29922	33284	35891	35586	29703	25584	27439	30537	31916	31865	27225	27888	18679	31507	26556	29086	28591	31489	-0.131048	-0.202674	-0.0716262	1	0.106595	0.0500839	0.507741	1	0.236691	0.124028				0.0867463	0.167551	0	-0.131048	-0.202674	9,13-DiHOME(11)
MG(15:1)	27098	33097	30306	29922	33284	35891	35586	29703	25584	27439	30537	31916	31865	27225	27888	18679	31507	26556	29086	28591	31489	-0.131048	-0.202674	-0.0716262	1	0.106595	0.0500839	0.507741	1	0.236691	0.124028				0.0867463	0.167551	0	-0.131048	-0.202674	MG(15:1)
9-HpOME	27098	33097	30306	29922	33284	35891	35586	29703	25584	27439	30537	31916	31865	27225	27888	18679	31507	26556	29086	28591	31489	-0.131048	-0.202674	-0.0716262	1	0.106595	0.0500839	0.507741	1	0.236691	0.124028				0.0867463	0.167551	0	-0.131048	-0.202674	9-HpOME
8R-HpOME	27098	33097	30306	29922	33284	35891	35586	29703	25584	27439	30537	31916	31865	27225	27888	18679	31507	26556	29086	28591	31489	-0.131048	-0.202674	-0.0716262	1	0.106595	0.0500839	0.507741	1	0.236691	0.124028				0.0867463	0.167551	0	-0.131048	-0.202674	8R-HpOME
Dibutyl decanedioate	27098	33097	30306	29922	33284	35891	35586	29703	25584	27439	30537	31916	31865	27225	27888	18679	31507	26556	29086	28591	31489	-0.131048	-0.202674	-0.0716262	1	0.106595	0.0500839	0.507741	1	0.236691	0.124028				0.0867463	0.167551	0	-0.131048	-0.202674	Dibutyl decanedioate
8R,11S-DiHOME	27098	33097	30306	29922	33284	35891	35586	29703	25584	27439	30537	31916	31865	27225	27888	18679	31507	26556	29086	28591	31489	-0.131048	-0.202674	-0.0716262	1	0.106595	0.0500839	0.507741	1	0.236691	0.124028				0.0867463	0.167551	0	-0.131048	-0.202674	8R,11S-DiHOME
DiHOME	27098	33097	30306	29922	33284	35891	35586	29703	25584	27439	30537	31916	31865	27225	27888	18679	31507	26556	29086	28591	31489	-0.131048	-0.202674	-0.0716262	1	0.106595	0.0500839	0.507741	1	0.236691	0.124028				0.0867463	0.167551	0	-0.131048	-0.202674	DiHOME
11R-HpOME	27098	33097	30306	29922	33284	35891	35586	29703	25584	27439	30537	31916	31865	27225	27888	18679	31507	26556	29086	28591	31489	-0.131048	-0.202674	-0.0716262	1	0.106595	0.0500839	0.507741	1	0.236691	0.124028				0.0867463	0.167551	0	-0.131048	-0.202674	11R-HpOME
5S,8R-DiHOME	27098	33097	30306	29922	33284	35891	35586	29703	25584	27439	30537	31916	31865	27225	27888	18679	31507	26556	29086	28591	31489	-0.131048	-0.202674	-0.0716262	1	0.106595	0.0500839	0.507741	1	0.236691	0.124028				0.0867463	0.167551	0	-0.131048	-0.202674	5S,8R-DiHOME
12,13-DiHOME	27098	33097	30306	29922	33284	35891	35586	29703	25584	27439	30537	31916	31865	27225	27888	18679	31507	26556	29086	28591	31489	-0.131048	-0.202674	-0.0716262	1	0.106595	0.0500839	0.507741	1	0.236691	0.124028				0.0867463	0.167551	0	-0.131048	-0.202674	12,13-DiHOME
9,10-DiHOME	27098	33097	30306	29922	33284	35891	35586	29703	25584	27439	30537	31916	31865	27225	27888	18679	31507	26556	29086	28591	31489	-0.131048	-0.202674	-0.0716262	1	0.106595	0.0500839	0.507741	1	0.236691	0.124028				0.0867463	0.167551	0	-0.131048	-0.202674	9,10-DiHOME
11-HpOME	27098	33097	30306	29922	33284	35891	35586	29703	25584	27439	30537	31916	31865	27225	27888	18679	31507	26556	29086	28591	31489	-0.131048	-0.202674	-0.0716262	1	0.106595	0.0500839	0.507741	1	0.236691	0.124028				0.0867463	0.167551	0	-0.131048	-0.202674	11-HpOME
10S-HpOME	27098	33097	30306	29922	33284	35891	35586	29703	25584	27439	30537	31916	31865	27225	27888	18679	31507	26556	29086	28591	31489	-0.131048	-0.202674	-0.0716262	1	0.106595	0.0500839	0.507741	1	0.236691	0.124028				0.0867463	0.167551	0	-0.131048	-0.202674	10S-HpOME
10-HpOME	27098	33097	30306	29922	33284	35891	35586	29703	25584	27439	30537	31916	31865	27225	27888	18679	31507	26556	29086	28591	31489	-0.131048	-0.202674	-0.0716262	1	0.106595	0.0500839	0.507741	1	0.236691	0.124028				0.0867463	0.167551	0	-0.131048	-0.202674	10-HpOME
2-Hydroxyoctadecenoic acid	27098	33097	30306	29922	33284	35891	35586	29703	25584	27439	30537	31916	31865	27225	27888	18679	31507	26556	29086	28591	31489	-0.131048	-0.202674	-0.0716262	1	0.106595	0.0500839	0.507741	1	0.236691	0.124028				0.0867463	0.167551	0	-0.131048	-0.202674	2-Hydroxyoctadecenoic acid
18-Hydroxy-9S,10R-epoxy-stearic acid	27098	33097	30306	29922	33284	35891	35586	29703	25584	27439	30537	31916	31865	27225	27888	18679	31507	26556	29086	28591	31489	-0.131048	-0.202674	-0.0716262	1	0.106595	0.0500839	0.507741	1	0.236691	0.124028				0.0867463	0.167551	0	-0.131048	-0.202674	18-Hydroxy-9S,10R-epoxy-stearic acid
7S,10S-diHOME	27098	33097	30306	29922	33284	35891	35586	29703	25584	27439	30537	31916	31865	27225	27888	18679	31507	26556	29086	28591	31489	-0.131048	-0.202674	-0.0716262	1	0.106595	0.0500839	0.507741	1	0.236691	0.124028				0.0867463	0.167551	0	-0.131048	-0.202674	7S,10S-diHOME
LPS(24:3)	17333	10234	7758	9992	5176	12442	9130	9177	17153	17066	13679	18290	8751	13530	5211	12968	13264	20524	18264	17386	12511	0.537984	0.494193	-0.0437909	1	0.0340874	0.0859465	0.860994	1	0.107105	0.184486				0.0877866	0.169415	0	0.537984	0.494193	LPS(24:3)
Glutathione	543131	40003	42529	35166	18079	62184	16189	241928	158741	43556	22968	21922	24782	199579	68214	1666842	27857	707860	437097	468429	59794	-0.668344	1.97456	2.6429	1	0.577623	0.112977	0.113552	1	0.736224	0.222793				0.0894252	0.17243	0	-0.668344	1.97456	Glutathione
9,10-Dioxo-octadecanoic acid	182463	129524	260722	305991	521141	198826	325080	119101	273120	226276	182355	222495	211175	141983	229066	178499	130854	160734	96015	62531	161716	-0.285096	-0.810195	-0.525099	1	0.432558	0.0611586	0.0434229	1	0.616456	0.14207				0.0925663	0.174315	0	-0.285096	-0.810195	9,10-Dioxo-octadecanoic acid
2-Hydroxyoctadecadienoic acid	182463	129524	260722	305991	521141	198826	325080	119101	273120	226276	182355	222495	211175	141983	229066	178499	130854	160734	96015	62531	161716	-0.285096	-0.810195	-0.525099	1	0.432558	0.0611586	0.0434229	1	0.616456	0.14207				0.0925663	0.174315	0	-0.285096	-0.810195	2-Hydroxyoctadecadienoic acid
12-HpODE	182463	129524	260722	305991	521141	198826	325080	119101	273120	226276	182355	222495	211175	141983	229066	178499	130854	160734	96015	62531	161716	-0.285096	-0.810195	-0.525099	1	0.432558	0.0611586	0.0434229	1	0.616456	0.14207				0.0925663	0.174315	0	-0.285096	-0.810195	12-HpODE
10-HpODE	182463	129524	260722	305991	521141	198826	325080	119101	273120	226276	182355	222495	211175	141983	229066	178499	130854	160734	96015	62531	161716	-0.285096	-0.810195	-0.525099	1	0.432558	0.0611586	0.0434229	1	0.616456	0.14207				0.0925663	0.174315	0	-0.285096	-0.810195	10-HpODE
10R-HpODE	182463	129524	260722	305991	521141	198826	325080	119101	273120	226276	182355	222495	211175	141983	229066	178499	130854	160734	96015	62531	161716	-0.285096	-0.810195	-0.525099	1	0.432558	0.0611586	0.0434229	1	0.616456	0.14207				0.0925663	0.174315	0	-0.285096	-0.810195	10R-HpODE
11S-HpODE	182463	129524	260722	305991	521141	198826	325080	119101	273120	226276	182355	222495	211175	141983	229066	178499	130854	160734	96015	62531	161716	-0.285096	-0.810195	-0.525099	1	0.432558	0.0611586	0.0434229	1	0.616456	0.14207				0.0925663	0.174315	0	-0.285096	-0.810195	11S-HpODE
HpODE	182463	129524	260722	305991	521141	198826	325080	119101	273120	226276	182355	222495	211175	141983	229066	178499	130854	160734	96015	62531	161716	-0.285096	-0.810195	-0.525099	1	0.432558	0.0611586	0.0434229	1	0.616456	0.14207				0.0925663	0.174315	0	-0.285096	-0.810195	HpODE
alpha-15,16-DiHODE	182463	129524	260722	305991	521141	198826	325080	119101	273120	226276	182355	222495	211175	141983	229066	178499	130854	160734	96015	62531	161716	-0.285096	-0.810195	-0.525099	1	0.432558	0.0611586	0.0434229	1	0.616456	0.14207				0.0925663	0.174315	0	-0.285096	-0.810195	alpha-15,16-DiHODE
alpha-12,13-DiHODE	182463	129524	260722	305991	521141	198826	325080	119101	273120	226276	182355	222495	211175	141983	229066	178499	130854	160734	96015	62531	161716	-0.285096	-0.810195	-0.525099	1	0.432558	0.0611586	0.0434229	1	0.616456	0.14207				0.0925663	0.174315	0	-0.285096	-0.810195	alpha-12,13-DiHODE
9S-HpODE	182463	129524	260722	305991	521141	198826	325080	119101	273120	226276	182355	222495	211175	141983	229066	178499	130854	160734	96015	62531	161716	-0.285096	-0.810195	-0.525099	1	0.432558	0.0611586	0.0434229	1	0.616456	0.14207				0.0925663	0.174315	0	-0.285096	-0.810195	9S-HpODE
9-Hydroxy-12-oxo-10-octadecenoic acid	182463	129524	260722	305991	521141	198826	325080	119101	273120	226276	182355	222495	211175	141983	229066	178499	130854	160734	96015	62531	161716	-0.285096	-0.810195	-0.525099	1	0.432558	0.0611586	0.0434229	1	0.616456	0.14207				0.0925663	0.174315	0	-0.285096	-0.810195	9-Hydroxy-12-oxo-10-octadecenoic acid
9,14-DiHODE	182463	129524	260722	305991	521141	198826	325080	119101	273120	226276	182355	222495	211175	141983	229066	178499	130854	160734	96015	62531	161716	-0.285096	-0.810195	-0.525099	1	0.432558	0.0611586	0.0434229	1	0.616456	0.14207				0.0925663	0.174315	0	-0.285096	-0.810195	9,14-DiHODE
8R-HpODE	182463	129524	260722	305991	521141	198826	325080	119101	273120	226276	182355	222495	211175	141983	229066	178499	130854	160734	96015	62531	161716	-0.285096	-0.810195	-0.525099	1	0.432558	0.0611586	0.0434229	1	0.616456	0.14207				0.0925663	0.174315	0	-0.285096	-0.810195	8R-HpODE
alpha-9,10-DiHODE	182463	129524	260722	305991	521141	198826	325080	119101	273120	226276	182355	222495	211175	141983	229066	178499	130854	160734	96015	62531	161716	-0.285096	-0.810195	-0.525099	1	0.432558	0.0611586	0.0434229	1	0.616456	0.14207				0.0925663	0.174315	0	-0.285096	-0.810195	alpha-9,10-DiHODE
8R,11S-DiHODE	182463	129524	260722	305991	521141	198826	325080	119101	273120	226276	182355	222495	211175	141983	229066	178499	130854	160734	96015	62531	161716	-0.285096	-0.810195	-0.525099	1	0.432558	0.0611586	0.0434229	1	0.616456	0.14207				0.0925663	0.174315	0	-0.285096	-0.810195	8R,11S-DiHODE
7S,8S-DiHODE	182463	129524	260722	305991	521141	198826	325080	119101	273120	226276	182355	222495	211175	141983	229066	178499	130854	160734	96015	62531	161716	-0.285096	-0.810195	-0.525099	1	0.432558	0.0611586	0.0434229	1	0.616456	0.14207				0.0925663	0.174315	0	-0.285096	-0.810195	7S,8S-DiHODE
5S,8R-DiHODE	182463	129524	260722	305991	521141	198826	325080	119101	273120	226276	182355	222495	211175	141983	229066	178499	130854	160734	96015	62531	161716	-0.285096	-0.810195	-0.525099	1	0.432558	0.0611586	0.0434229	1	0.616456	0.14207				0.0925663	0.174315	0	-0.285096	-0.810195	5S,8R-DiHODE
14-HpODE	182463	129524	260722	305991	521141	198826	325080	119101	273120	226276	182355	222495	211175	141983	229066	178499	130854	160734	96015	62531	161716	-0.285096	-0.810195	-0.525099	1	0.432558	0.0611586	0.0434229	1	0.616456	0.14207				0.0925663	0.174315	0	-0.285096	-0.810195	14-HpODE
13S-HpODE	182463	129524	260722	305991	521141	198826	325080	119101	273120	226276	182355	222495	211175	141983	229066	178499	130854	160734	96015	62531	161716	-0.285096	-0.810195	-0.525099	1	0.432558	0.0611586	0.0434229	1	0.616456	0.14207				0.0925663	0.174315	0	-0.285096	-0.810195	13S-HpODE
13-HpODE	182463	129524	260722	305991	521141	198826	325080	119101	273120	226276	182355	222495	211175	141983	229066	178499	130854	160734	96015	62531	161716	-0.285096	-0.810195	-0.525099	1	0.432558	0.0611586	0.0434229	1	0.616456	0.14207				0.0925663	0.174315	0	-0.285096	-0.810195	13-HpODE
10S-HpODE	182463	129524	260722	305991	521141	198826	325080	119101	273120	226276	182355	222495	211175	141983	229066	178499	130854	160734	96015	62531	161716	-0.285096	-0.810195	-0.525099	1	0.432558	0.0611586	0.0434229	1	0.616456	0.14207				0.0925663	0.174315	0	-0.285096	-0.810195	10S-HpODE
8-HpODE	182463	129524	260722	305991	521141	198826	325080	119101	273120	226276	182355	222495	211175	141983	229066	178499	130854	160734	96015	62531	161716	-0.285096	-0.810195	-0.525099	1	0.432558	0.0611586	0.0434229	1	0.616456	0.14207				0.0925663	0.174315	0	-0.285096	-0.810195	8-HpODE
E,E-13-HpODE	182463	129524	260722	305991	521141	198826	325080	119101	273120	226276	182355	222495	211175	141983	229066	178499	130854	160734	96015	62531	161716	-0.285096	-0.810195	-0.525099	1	0.432558	0.0611586	0.0434229	1	0.616456	0.14207				0.0925663	0.174315	0	-0.285096	-0.810195	E,E-13-HpODE
8,13-DiHODE	182463	129524	260722	305991	521141	198826	325080	119101	273120	226276	182355	222495	211175	141983	229066	178499	130854	160734	96015	62531	161716	-0.285096	-0.810195	-0.525099	1	0.432558	0.0611586	0.0434229	1	0.616456	0.14207				0.0925663	0.174315	0	-0.285096	-0.810195	8,13-DiHODE
E,E-9-HpODE	182463	129524	260722	305991	521141	198826	325080	119101	273120	226276	182355	222495	211175	141983	229066	178499	130854	160734	96015	62531	161716	-0.285096	-0.810195	-0.525099	1	0.432558	0.0611586	0.0434229	1	0.616456	0.14207				0.0925663	0.174315	0	-0.285096	-0.810195	E,E-9-HpODE
gamma-12,13-DiHODE	182463	129524	260722	305991	521141	198826	325080	119101	273120	226276	182355	222495	211175	141983	229066	178499	130854	160734	96015	62531	161716	-0.285096	-0.810195	-0.525099	1	0.432558	0.0611586	0.0434229	1	0.616456	0.14207				0.0925663	0.174315	0	-0.285096	-0.810195	gamma-12,13-DiHODE
gamma-9,10-DiHODE	182463	129524	260722	305991	521141	198826	325080	119101	273120	226276	182355	222495	211175	141983	229066	178499	130854	160734	96015	62531	161716	-0.285096	-0.810195	-0.525099	1	0.432558	0.0611586	0.0434229	1	0.616456	0.14207				0.0925663	0.174315	0	-0.285096	-0.810195	gamma-9,10-DiHODE
gamma-6,7-DiHODE	182463	129524	260722	305991	521141	198826	325080	119101	273120	226276	182355	222495	211175	141983	229066	178499	130854	160734	96015	62531	161716	-0.285096	-0.810195	-0.525099	1	0.432558	0.0611586	0.0434229	1	0.616456	0.14207				0.0925663	0.174315	0	-0.285096	-0.810195	gamma-6,7-DiHODE
2S-Aminobutyric acid	453477	202796	354634	351050	288838	246480	316531	311538	210975	210653	313239	183055	307516	269450	270914	256221	211515	275832	279091	297798	250350	-0.341405	-0.26278	0.0786247	1	0.094571	0.10648	0.566207	1	0.226009	0.213675				0.0950937	0.177739	0	-0.341405	-0.26278	2S-Aminobutyric acid
2-Aminobutyric acid	453477	202796	354634	351050	288838	246480	316531	311538	210975	210653	313239	183055	307516	269450	270914	256221	211515	275832	279091	297798	250350	-0.341405	-0.26278	0.0786247	1	0.094571	0.10648	0.566207	1	0.226009	0.213675				0.0950937	0.177739	0	-0.341405	-0.26278	2-Aminobutyric acid
N-Ethylglycine	453477	202796	354634	351050	288838	246480	316531	311538	210975	210653	313239	183055	307516	269450	270914	256221	211515	275832	279091	297798	250350	-0.341405	-0.26278	0.0786247	1	0.094571	0.10648	0.566207	1	0.226009	0.213675				0.0950937	0.177739	0	-0.341405	-0.26278	N-Ethylglycine
gamma-Aminobutyric acid	453477	202796	354634	351050	288838	246480	316531	311538	210975	210653	313239	183055	307516	269450	270914	256221	211515	275832	279091	297798	250350	-0.341405	-0.26278	0.0786247	1	0.094571	0.10648	0.566207	1	0.226009	0.213675				0.0950937	0.177739	0	-0.341405	-0.26278	gamma-Aminobutyric acid
beta-Aminoisobutyric acid	453477	202796	354634	351050	288838	246480	316531	311538	210975	210653	313239	183055	307516	269450	270914	256221	211515	275832	279091	297798	250350	-0.341405	-0.26278	0.0786247	1	0.094571	0.10648	0.566207	1	0.226009	0.213675				0.0950937	0.177739	0	-0.341405	-0.26278	beta-Aminoisobutyric acid
Aminoisobutyric acid	453477	202796	354634	351050	288838	246480	316531	311538	210975	210653	313239	183055	307516	269450	270914	256221	211515	275832	279091	297798	250350	-0.341405	-0.26278	0.0786247	1	0.094571	0.10648	0.566207	1	0.226009	0.213675				0.0950937	0.177739	0	-0.341405	-0.26278	Aminoisobutyric acid
N-Methylalanine	453477	202796	354634	351050	288838	246480	316531	311538	210975	210653	313239	183055	307516	269450	270914	256221	211515	275832	279091	297798	250350	-0.341405	-0.26278	0.0786247	1	0.094571	0.10648	0.566207	1	0.226009	0.213675				0.0950937	0.177739	0	-0.341405	-0.26278	N-Methylalanine
2R-Aminobutyric acid	453477	202796	354634	351050	288838	246480	316531	311538	210975	210653	313239	183055	307516	269450	270914	256221	211515	275832	279091	297798	250350	-0.341405	-0.26278	0.0786247	1	0.094571	0.10648	0.566207	1	0.226009	0.213675				0.0950937	0.177739	0	-0.341405	-0.26278	2R-Aminobutyric acid
3-Amino-isobutanoic acid	453477	202796	354634	351050	288838	246480	316531	311538	210975	210653	313239	183055	307516	269450	270914	256221	211515	275832	279091	297798	250350	-0.341405	-0.26278	0.0786247	1	0.094571	0.10648	0.566207	1	0.226009	0.213675				0.0950937	0.177739	0	-0.341405	-0.26278	3-Amino-isobutanoic acid
LPG(18:2)	183905	89672	99222	107743	76708	106667	45990	53982	193457	200307	119977	110222	116240	90977	91569	132563	120461	201741	198084	116356	132064	0.536835	0.57084	0.034005	1	0.0962468	0.0539816	0.895092	1	0.228561	0.132085				0.09835	0.183674	0	0.536835	0.57084	LPG(18:2)
N-Acetyl-S- (2-hydroxyethyl)-cysteine	4994	13001	15678	16022	20144	13207	19379	11495	7652	8114	9716	13292	12439	7400	12764	5946	15640	10172	11996	10091	12754	-0.543691	-0.328838	0.214853	1	0.0621716	0.193185	0.338496	1	0.165783	0.327196				0.099041	0.184506	0	-0.543691	-0.328838	N-Acetyl-S- (2-hydroxyethyl)-cysteine
2-Methyl-2-[(1-oxo-2-propenyl)amino]-1-propanesulfonic acid	4994	13001	15678	16022	20144	13207	19379	11495	7652	8114	9716	13292	12439	7400	12764	5946	15640	10172	11996	10091	12754	-0.543691	-0.328838	0.214853	1	0.0621716	0.193185	0.338496	1	0.165783	0.327196				0.099041	0.184506	0	-0.543691	-0.328838	2-Methyl-2-[(1-oxo-2-propenyl)amino]-1-propanesulfonic acid
N-Acetylmethionine sulfoxide	4994	13001	15678	16022	20144	13207	19379	11495	7652	8114	9716	13292	12439	7400	12764	5946	15640	10172	11996	10091	12754	-0.543691	-0.328838	0.214853	1	0.0621716	0.193185	0.338496	1	0.165783	0.327196				0.099041	0.184506	0	-0.543691	-0.328838	N-Acetylmethionine sulfoxide
Azinphos-ethyl	26702	20052	12040	12994	6899	14635	27589	10707	3426	2713	6244	8101	6564	3244	6841	43189	12511	6887	7234	7031	5018	-1.70431	-0.376527	1.32778	1	0.00402405	0.511285	0.205914	1	0.0226957	0.650202		*		0.09938	0.184984	0	-1.70431	-0.376527	Azinphos-ethyl
LPIP(P-18:1)	4714	6298	4502	5017	2662	3713	2740	3842	8909	6492	5145	4519	4831	6818	3992	7669	8178	3669	4275	4827	4040	0.547724	0.322814	-0.22491	1	0.0260313	0.214397	0.390376	1	0.0904668	0.35696				0.101089	0.188011	0	0.547724	0.322814	LPIP(P-18:1)
PI-Cer(d25:2)	46215	65923	46187	45703	74406	89990	35373	54372	92866	93751	84103	100330	48793	43056	61897	47522	38264	65258	71938	39449	62647	0.429855	-0.0509944	-0.48085	1	0.107728	0.815369	0.0679989	1	0.238972	0.875106				0.101314	0.188275	0	0.429855	-0.0509944	PI-Cer(d25:2)
CMP-N-glycoloylneuraminate	15178	15701	21301	27028	15970	20124	18725	18774	19169	18595	18860	15529	22799	21554	16749	16427	19001	15869	17168	13798	13757	0.0237878	-0.245638	-0.269426	1	0.865189	0.087005	0.0204282	1	0.920753	0.186404				0.10153	0.188519	0	0.0237878	-0.245638	CMP-N-glycoloylneuraminate
Inosine	2377659	969392	2151037	2854139	3633287	3432494	2114193	387633	3628958	3380141	2191959	5166713	2836332	1361609	1821549	2609459	2420200	1730001	1517418	1003056	1574757	0.466121	-0.306763	-0.772883	1	0.213202	0.376141	0.0366654	1	0.411226	0.52036				0.105233	0.195236	0	0.466121	-0.306763	Inosine
4-Dodecynoic acid	14333	15923	9788	13178	10296	10821	11038	8447	17528	13589	11876	16448	18780	13366	13376	18919	18078	10459	11032	10534	13708	0.380223	0.227315	-0.152909	1	0.0269952	0.222649	0.403471	1	0.0919956	0.363983				0.105994	0.195521	0	0.380223	0.227315	4-Dodecynoic acid
3-Dodecynoic acid	14333	15923	9788	13178	10296	10821	11038	8447	17528	13589	11876	16448	18780	13366	13376	18919	18078	10459	11032	10534	13708	0.380223	0.227315	-0.152909	1	0.0269952	0.222649	0.403471	1	0.0919956	0.363983				0.105994	0.195521	0	0.380223	0.227315	3-Dodecynoic acid
(1S,2R,4S)-Bornyl acetate	14333	15923	9788	13178	10296	10821	11038	8447	17528	13589	11876	16448	18780	13366	13376	18919	18078	10459	11032	10534	13708	0.380223	0.227315	-0.152909	1	0.0269952	0.222649	0.403471	1	0.0919956	0.363983				0.105994	0.195521	0	0.380223	0.227315	(1S,2R,4S)-Bornyl acetate
9-Dodecynoic acid	14333	15923	9788	13178	10296	10821	11038	8447	17528	13589	11876	16448	18780	13366	13376	18919	18078	10459	11032	10534	13708	0.380223	0.227315	-0.152909	1	0.0269952	0.222649	0.403471	1	0.0919956	0.363983				0.105994	0.195521	0	0.380223	0.227315	9-Dodecynoic acid
Geranyl acetate	14333	15923	9788	13178	10296	10821	11038	8447	17528	13589	11876	16448	18780	13366	13376	18919	18078	10459	11032	10534	13708	0.380223	0.227315	-0.152909	1	0.0269952	0.222649	0.403471	1	0.0919956	0.363983				0.105994	0.195521	0	0.380223	0.227315	Geranyl acetate
2E,4E-Dodecadienoic acid	14333	15923	9788	13178	10296	10821	11038	8447	17528	13589	11876	16448	18780	13366	13376	18919	18078	10459	11032	10534	13708	0.380223	0.227315	-0.152909	1	0.0269952	0.222649	0.403471	1	0.0919956	0.363983				0.105994	0.195521	0	0.380223	0.227315	2E,4E-Dodecadienoic acid
3,7-Dimethyl-2E,6-octadienyl acetate	14333	15923	9788	13178	10296	10821	11038	8447	17528	13589	11876	16448	18780	13366	13376	18919	18078	10459	11032	10534	13708	0.380223	0.227315	-0.152909	1	0.0269952	0.222649	0.403471	1	0.0919956	0.363983				0.105994	0.195521	0	0.380223	0.227315	3,7-Dimethyl-2E,6-octadienyl acetate
Methanolphosphate	453477	461910	508531	508530	504753	701987	586839	518417	591678	619755	618803	535781	608838	692802	534477	479520	579953	550367	611018	665770	547709	0.204321	0.0957774	-0.108543	1	0.0524051	0.342145	0.180349	1	0.148714	0.490705				0.106382	0.195917	0	0.204321	0.0957774	Methanolphosphate
Hydroxymethylphosphonic acid	453477	461910	508531	508530	504753	701987	586839	518417	591678	619755	618803	535781	608838	692802	534477	479520	579953	550367	611018	665770	547709	0.204321	0.0957774	-0.108543	1	0.0524051	0.342145	0.180349	1	0.148714	0.490705				0.106382	0.195917	0	0.204321	0.0957774	Hydroxymethylphosphonic acid
6-O-(1-O-Stearoyl-sn-glycero-3-phosphono)-1D-myo-inositol	715485	344709	548678	508530	711242	420530	444369	361528	685956	713363	560684	1000375	484452	554241	587265	652681	563191	520347	447412	393410	458147	0.394975	0.0298849	-0.36509	1	0.093921	0.869613	0.0848438	1	0.226009	0.910277				0.107364	0.197402	0	0.394975	0.0298849	6-O-(1-O-Stearoyl-sn-glycero-3-phosphono)-1D-myo-inositol
PI(O-18:0)	715485	344709	548678	508530	711242	420530	444369	361528	685956	713363	560684	1000375	484452	554241	587265	652681	563191	520347	447412	393410	458147	0.394975	0.0298849	-0.36509	1	0.093921	0.869613	0.0848438	1	0.226009	0.910277				0.107364	0.197402	0	0.394975	0.0298849	PI(O-18:0)
PE(20:2)	50416	48896	65291	51898	59566	59902	57930	58226	59334	55213	57927	79181	62804	60832	58557	45126	52752	61864	59707	48022	54695	0.146325	-0.0553349	-0.20166	1	0.135433	0.497201	0.0716824	1	0.282121	0.636236				0.108252	0.198873	0	0.146325	-0.0553349	PE(20:2)
PG(O-18:0)	17092	19115	19250	18741	19805	14024	19780	13708	15604	16424	16703	25697	17304	17182	15902	9120	18084	14321	14815	15576	15869	0.0372719	-0.256075	-0.293347	1	0.785861	0.054891	0.0920356	1	0.879314	0.13402				0.108698	0.199531	0	0.0372719	-0.256075	PG(O-18:0)
Ile-Thr (variant)	556	1240	1024	834	632	1757	1330	1888	1050	665	1025	557	1623	2201	1790	1327	1490	1346	2027	2679	1387	0.0359494	0.571959	0.53601	1	0.923214	0.046082	0.112645	1	0.955253	0.118677				0.109872	0.200083	0	0.0359494	0.571959	Ile-Thr (variant)
Leu-Thr (variant)	556	1240	1024	834	632	1757	1330	1888	1050	665	1025	557	1623	2201	1790	1327	1490	1346	2027	2679	1387	0.0359494	0.571959	0.53601	1	0.923214	0.046082	0.112645	1	0.955253	0.118677				0.109872	0.200083	0	0.0359494	0.571959	Leu-Thr (variant)
2-Hydroxy-3-methyl-pentanoic acid	6176	6478	5943	6019	4889	5650	5560	6326	6456	5064	6355	7642	6373	5590	6464	6798	5474	7552	6880	6460	6964	0.0872397	0.178809	0.0915689	1	0.342264	0.0210505	0.351433	1	0.553114	0.0695667				0.1102	0.200083	0	0.0872397	0.178809	2-Hydroxy-3-methyl-pentanoic acid
Paraldehyde	6176	6478	5943	6019	4889	5650	5560	6326	6456	5064	6355	7642	6373	5590	6464	6798	5474	7552	6880	6460	6964	0.0872397	0.178809	0.0915689	1	0.342264	0.0210505	0.351433	1	0.553114	0.0695667				0.1102	0.200083	0	0.0872397	0.178809	Paraldehyde
3-Hydroxyhexanoic acid	6176	6478	5943	6019	4889	5650	5560	6326	6456	5064	6355	7642	6373	5590	6464	6798	5474	7552	6880	6460	6964	0.0872397	0.178809	0.0915689	1	0.342264	0.0210505	0.351433	1	0.553114	0.0695667				0.1102	0.200083	0	0.0872397	0.178809	3-Hydroxyhexanoic acid
Leucinic acid	6176	6478	5943	6019	4889	5650	5560	6326	6456	5064	6355	7642	6373	5590	6464	6798	5474	7552	6880	6460	6964	0.0872397	0.178809	0.0915689	1	0.342264	0.0210505	0.351433	1	0.553114	0.0695667				0.1102	0.200083	0	0.0872397	0.178809	Leucinic acid
2-Hydroxyhexanoic acid	6176	6478	5943	6019	4889	5650	5560	6326	6456	5064	6355	7642	6373	5590	6464	6798	5474	7552	6880	6460	6964	0.0872397	0.178809	0.0915689	1	0.342264	0.0210505	0.351433	1	0.553114	0.0695667				0.1102	0.200083	0	0.0872397	0.178809	2-Hydroxyhexanoic acid
2-Ethyl-2-hydroxy-butyric acid	6176	6478	5943	6019	4889	5650	5560	6326	6456	5064	6355	7642	6373	5590	6464	6798	5474	7552	6880	6460	6964	0.0872397	0.178809	0.0915689	1	0.342264	0.0210505	0.351433	1	0.553114	0.0695667				0.1102	0.200083	0	0.0872397	0.178809	2-Ethyl-2-hydroxy-butyric acid
D-Leucic acid	6176	6478	5943	6019	4889	5650	5560	6326	6456	5064	6355	7642	6373	5590	6464	6798	5474	7552	6880	6460	6964	0.0872397	0.178809	0.0915689	1	0.342264	0.0210505	0.351433	1	0.553114	0.0695667				0.1102	0.200083	0	0.0872397	0.178809	D-Leucic acid
2-Hydroxyisocaproic acid	6176	6478	5943	6019	4889	5650	5560	6326	6456	5064	6355	7642	6373	5590	6464	6798	5474	7552	6880	6460	6964	0.0872397	0.178809	0.0915689	1	0.342264	0.0210505	0.351433	1	0.553114	0.0695667				0.1102	0.200083	0	0.0872397	0.178809	2-Hydroxyisocaproic acid
5-Hydroxycaproic acid	6176	6478	5943	6019	4889	5650	5560	6326	6456	5064	6355	7642	6373	5590	6464	6798	5474	7552	6880	6460	6964	0.0872397	0.178809	0.0915689	1	0.342264	0.0210505	0.351433	1	0.553114	0.0695667				0.1102	0.200083	0	0.0872397	0.178809	5-Hydroxycaproic acid
6-Hydroxy caproic acid	6176	6478	5943	6019	4889	5650	5560	6326	6456	5064	6355	7642	6373	5590	6464	6798	5474	7552	6880	6460	6964	0.0872397	0.178809	0.0915689	1	0.342264	0.0210505	0.351433	1	0.553114	0.0695667				0.1102	0.200083	0	0.0872397	0.178809	6-Hydroxy caproic acid
3-Hydroxy caproic acid	6176	6478	5943	6019	4889	5650	5560	6326	6456	5064	6355	7642	6373	5590	6464	6798	5474	7552	6880	6460	6964	0.0872397	0.178809	0.0915689	1	0.342264	0.0210505	0.351433	1	0.553114	0.0695667				0.1102	0.200083	0	0.0872397	0.178809	3-Hydroxy caproic acid
2-Hydroxy enanthoic acid	10348	28426	42363	35319	76360	38805	61088	30715	34895	42169	50943	60808	70406	38330	43858	12628	44008	27626	27230	25419	28144	0.294748	-0.437879	-0.732627	1	0.36231	0.242231	0.0153336	1	0.568804	0.385111				0.110418	0.200083	0	0.294748	-0.437879	2-Hydroxy enanthoic acid
4-Hydroxyenanthoic acid	10348	28426	42363	35319	76360	38805	61088	30715	34895	42169	50943	60808	70406	38330	43858	12628	44008	27626	27230	25419	28144	0.294748	-0.437879	-0.732627	1	0.36231	0.242231	0.0153336	1	0.568804	0.385111				0.110418	0.200083	0	0.294748	-0.437879	4-Hydroxyenanthoic acid
3-Hydroxyisoheptanoic acid	10348	28426	42363	35319	76360	38805	61088	30715	34895	42169	50943	60808	70406	38330	43858	12628	44008	27626	27230	25419	28144	0.294748	-0.437879	-0.732627	1	0.36231	0.242231	0.0153336	1	0.568804	0.385111				0.110418	0.200083	0	0.294748	-0.437879	3-Hydroxyisoheptanoic acid
Acetyl-CoA	20720	17297	25576	43661	34697	48858	35376	23252	31864	39712	31329	14452	38673	46717	28353	46578	46628	27985	35949	65972	69810	0.116043	0.557778	0.441736	1	0.673489	0.0654847	0.161645	1	0.794245	0.147292				0.111308	0.201533	0	0.116043	0.557778	Acetyl-CoA
Chenodeoxycholic acid-D4 [iSTD]	1076201	1097653	1061747	1008258	917961	1006227	1035619	1064614	1054672	1027300	1058864	1199925	1046172	1134108	1064700	1044833	1076258	1106963	1086550	1120460	1087125	0.0725525	0.0685663	-0.00398628	1	0.130934	0.0498587	0.913513	1	0.273253	0.124028				0.112736	0.203955	0	0.0725525	0.0685663	Chenodeoxycholic acid-D4 [iSTD]
Adenosine 2'-phosphate	55994	59269	64476	66758	60375	63127	61460	58622	57876	60482	63527	58271	54923	51728	57031	59372	57482	57342	61223	56249	59360	-0.0838497	-0.0715974	0.0122523	1	0.113507	0.0612739	0.77814	1	0.249098	0.14207				0.113012	0.203964	0	-0.0838497	-0.0715974	Adenosine 2'-phosphate
3'-AMP	55994	59269	64476	66758	60375	63127	61460	58622	57876	60482	63527	58271	54923	51728	57031	59372	57482	57342	61223	56249	59360	-0.0838497	-0.0715974	0.0122523	1	0.113507	0.0612739	0.77814	1	0.249098	0.14207				0.113012	0.203964	0	-0.0838497	-0.0715974	3'-AMP
dGMP	55994	59269	64476	66758	60375	63127	61460	58622	57876	60482	63527	58271	54923	51728	57031	59372	57482	57342	61223	56249	59360	-0.0838497	-0.0715974	0.0122523	1	0.113507	0.0612739	0.77814	1	0.249098	0.14207				0.113012	0.203964	0	-0.0838497	-0.0715974	dGMP
Medronic acid-9.7 [contaminant]	3829358	3929679	2596186	3740157	4097017	3609272	3765265	3819918	2968140	4131698	4307692	2926190	3129296	2957080	3068294	2181152	2976869	3075384	3065109	3866846	3258698	-0.110144	-0.258702	-0.148559	1	0.373352	0.0291558	0.311959	1	0.584487	0.0865468				0.114017	0.205614	0	-0.110144	-0.258702	Medronic acid-9.7 [contaminant]
Lauroyl diethanolamide	20836	11468	20940	13290	13940	16603	18693	14616	11747	19118	11814	23034	11729	9695	10329	14010	12678	12751	11642	9334	13707	-0.166394	-0.433957	-0.267563	1	0.465708	0.0135204	0.267853	1	0.654194	0.0538904				0.114499	0.205947	0	-0.166394	-0.433957	Lauroyl diethanolamide
PE(17:0)	35054	41738	42428	28451	37133	32228	37728	40831	20939	30621	31786	49963	36371	40011	37456	16964	30326	27095	29212	33579	29109	-0.0802999	-0.344221	-0.263921	1	0.622514	0.0181869	0.221061	1	0.756677	0.0642372				0.114676	0.205947	0	-0.0802999	-0.344221	PE(17:0)
(S)-5-Amino-3-oxohexanoate	29635	31714	30664	26780	26414	28250	28096	30592	30018	29300	32736	34329	29022	31314	28576	32498	29976	30556	29231	29947	31240	0.10088	0.0618464	-0.0390336	1	0.0753189	0.164836	0.400055	1	0.196013	0.288049				0.114841	0.205947	0	0.10088	0.0618464	(S)-5-Amino-3-oxohexanoate
2-Keto-6-aminocaproate	29635	31714	30664	26780	26414	28250	28096	30592	30018	29300	32736	34329	29022	31314	28576	32498	29976	30556	29231	29947	31240	0.10088	0.0618464	-0.0390336	1	0.0753189	0.164836	0.400055	1	0.196013	0.288049				0.114841	0.205947	0	0.10088	0.0618464	2-Keto-6-aminocaproate
N-Butyrylglycine	29635	31714	30664	26780	26414	28250	28096	30592	30018	29300	32736	34329	29022	31314	28576	32498	29976	30556	29231	29947	31240	0.10088	0.0618464	-0.0390336	1	0.0753189	0.164836	0.400055	1	0.196013	0.288049				0.114841	0.205947	0	0.10088	0.0618464	N-Butyrylglycine
Allysine	29635	31714	30664	26780	26414	28250	28096	30592	30018	29300	32736	34329	29022	31314	28576	32498	29976	30556	29231	29947	31240	0.10088	0.0618464	-0.0390336	1	0.0753189	0.164836	0.400055	1	0.196013	0.288049				0.114841	0.205947	0	0.10088	0.0618464	Allysine
Isobutyrylglycine	29635	31714	30664	26780	26414	28250	28096	30592	30018	29300	32736	34329	29022	31314	28576	32498	29976	30556	29231	29947	31240	0.10088	0.0618464	-0.0390336	1	0.0753189	0.164836	0.400055	1	0.196013	0.288049				0.114841	0.205947	0	0.10088	0.0618464	Isobutyrylglycine
alpha-Hydroxymetoprolol	568	945	1017	817	877	922	1397	892	532	589	849	944	980	541	643	451	883	714	788	662	907	-0.330361	-0.365976	-0.0356146	1	0.138423	0.0658727	0.862001	1	0.287817	0.148017				0.116856	0.209393	0	-0.330361	-0.365976	alpha-Hydroxymetoprolol
LPS(18:2)	3600	4377	5675	4837	4522	3721	1543	4345	6092	6897	3874	6588	3135	8502	6736	7488	6909	4752	4299	4413	3281	0.520258	0.408248	-0.11201	1	0.0613392	0.0903099	0.670611	1	0.165783	0.192388				0.117696	0.210732	0	0.520258	0.408248	LPS(18:2)
Dehydrovomifoliol	10088	6659	6553	5754	5671	7657	5991	8539	6543	5540	5585	6293	4222	6417	6009	8398	7780	6296	6949	6604	6198	-0.302923	-0.0460373	0.256886	1	0.081523	0.743285	0.042497	1	0.21043	0.822793				0.118114	0.211145	0	-0.302923	-0.0460373	Dehydrovomifoliol
(6S)-Dehydrovomifoliol	10088	6659	6553	5754	5671	7657	5991	8539	6543	5540	5585	6293	4222	6417	6009	8398	7780	6296	6949	6604	6198	-0.302923	-0.0460373	0.256886	1	0.081523	0.743285	0.042497	1	0.21043	0.822793				0.118114	0.211145	0	-0.302923	-0.0460373	(6S)-Dehydrovomifoliol
5-Oxo-1,2-campholide	5373	6471	6015	4475	3939	6040	4053	5005	4385	4705	6216	6525	5534	9129	5326	5663	6062	8645	8702	6545	5882	0.234077	0.371304	0.137227	1	0.226963	0.0281443	0.496166	1	0.430638	0.084998				0.119066	0.212342	0	0.234077	0.371304	5-Oxo-1,2-campholide
5-Oxo-7-Decynoic acid	5373	6471	6015	4475	3939	6040	4053	5005	4385	4705	6216	6525	5534	9129	5326	5663	6062	8645	8702	6545	5882	0.234077	0.371304	0.137227	1	0.226963	0.0281443	0.496166	1	0.430638	0.084998				0.119066	0.212342	0	0.234077	0.371304	5-Oxo-7-Decynoic acid
Iridotrial	5373	6471	6015	4475	3939	6040	4053	5005	4385	4705	6216	6525	5534	9129	5326	5663	6062	8645	8702	6545	5882	0.234077	0.371304	0.137227	1	0.226963	0.0281443	0.496166	1	0.430638	0.084998				0.119066	0.212342	0	0.234077	0.371304	Iridotrial
Pro-Thr-Tyr (variant)	572	3164	1879	1563	1293	1622	2511	2889	1503	1567	2139	2604	2241	2162	2259	2855	2620	2220	2709	2594	2830	0.0721929	0.415982	0.343789	1	0.801617	0.0802916	0.0149192	1	0.88174	0.174339				0.119867	0.213434	0	0.0721929	0.415982	Pro-Thr-Tyr (variant)
Asp-Phe-Val (variant)	572	3164	1879	1563	1293	1622	2511	2889	1503	1567	2139	2604	2241	2162	2259	2855	2620	2220	2709	2594	2830	0.0721929	0.415982	0.343789	1	0.801617	0.0802916	0.0149192	1	0.88174	0.174339				0.119867	0.213434	0	0.0721929	0.415982	Asp-Phe-Val (variant)
PA(27:2)	2375	2403	637	805	1006	1698	1302	1479	988	749	113	982	1323	645	841	1251	1690	853	793	744	2123	-0.870981	-0.304166	0.566815	1	0.0538727	0.394307	0.178981	1	0.151018	0.540436				0.120052	0.213595	0	-0.870981	-0.304166	PA(27:2)
cis-2-Carboxycyclohexyl-acetic acid	3135	3602	4223	4334	3376	2756	5326	3421	2284	1897	3802	4539	3565	1783	3270	2351	4090	3173	1931	2627	2417	-0.340681	-0.41082	-0.0701391	1	0.154632	0.0367649	0.791622	1	0.311473	0.102271				0.120532	0.214279	0	-0.340681	-0.41082	cis-2-Carboxycyclohexyl-acetic acid
Ala-Pro-Ser (variant)	2365	7060	4088	3358	2453	7291	6221	9030	3605	3905	3100	2981	3553	3895	4289	3904	2682	3620	4287	4708	2930	-0.577675	-0.471504	0.106172	1	0.122769	0.162406	0.447616	1	0.258365	0.286609				0.121402	0.215486	0	-0.577675	-0.471504	Ala-Pro-Ser (variant)
Gly-Pro-Thr (variant)	2365	7060	4088	3358	2453	7291	6221	9030	3605	3905	3100	2981	3553	3895	4289	3904	2682	3620	4287	4708	2930	-0.577675	-0.471504	0.106172	1	0.122769	0.162406	0.447616	1	0.258365	0.286609				0.121402	0.215486	0	-0.577675	-0.471504	Gly-Pro-Thr (variant)
CAR(14:2(3,5))	40790	33316	35300	35195	34773	28899	34169	33446	39800	38582	38434	40211	38721	29108	35993	42548	37131	40849	36237	33390	42495	0.119956	0.154253	0.0342964	1	0.156955	0.0465253	0.682563	1	0.315588	0.119546				0.123314	0.218709	0	0.119956	0.154253	CAR(14:2(3,5))
TG(42:4)	714	799	1051	1387	1450	1404	1305	810	991	1256	1294	1719	1298	642	785	736	1044	949	728	506	1239	0.105991	-0.382565	-0.488556	1	0.642326	0.0954259	0.0638481	1	0.772524	0.201009				0.12343	0.218741	0	0.105991	-0.382565	TG(42:4)
Methyl propenyl ketone	1012	1091	1255	885	1598	1189	1224	1037	1174	1002	1100	1043	865	1215	763	772	1436	917	758	868	1019	-0.12295	-0.315443	-0.192493	1	0.356814	0.0748941	0.251444	1	0.564101	0.163564				0.12628	0.223441	0	-0.12295	-0.315443	Methyl propenyl ketone
3-Methyl-2-butenal	1012	1091	1255	885	1598	1189	1224	1037	1174	1002	1100	1043	865	1215	763	772	1436	917	758	868	1019	-0.12295	-0.315443	-0.192493	1	0.356814	0.0748941	0.251444	1	0.564101	0.163564				0.12628	0.223441	0	-0.12295	-0.315443	3-Methyl-2-butenal
16-Oxoestrone	4715	5749	4995	4663	4424	5007	5190	5625	4574	4389	4891	5884	5036	4916	4685	4587	4708	4376	4675	4849	4377	-0.0281975	-0.130955	-0.102757	1	0.716471	0.0351659	0.128971	1	0.831461	0.0983077				0.131531	0.232367	0	-0.0281975	-0.130955	16-Oxoestrone
Allogibberic acid	4715	5749	4995	4663	4424	5007	5190	5625	4574	4389	4891	5884	5036	4916	4685	4587	4708	4376	4675	4849	4377	-0.0281975	-0.130955	-0.102757	1	0.716471	0.0351659	0.128971	1	0.831461	0.0983077				0.131531	0.232367	0	-0.0281975	-0.130955	Allogibberic acid
Succinic anhydride	6555	3448	2886	3934	5713	3230	2364	8049	5714	4158	6112	5959	3895	2258	6549	9360	3738	25364	6873	7052	4426	0.0502497	1.00111	0.950861	1	0.873572	0.119893	0.186848	1	0.925682	0.235198				0.133608	0.235853	0	0.0502497	1.00111	Succinic anhydride
Panaxytriol	849849	851431	823018	784121	688299	781457	807327	839018	806242	803744	837607	936680	811784	878675	828110	825841	851492	843896	831386	864156	878402	0.0747805	0.0754534	0.00067296	1	0.16377	0.0669979	0.985608	1	0.32725	0.150097				0.133982	0.235959	0	0.0747805	0.0754534	Panaxytriol
Hydroxyheptadecatetraenoic acid	849849	851431	823018	784121	688299	781457	807327	839018	806242	803744	837607	936680	811784	878675	828110	825841	851492	843896	831386	864156	878402	0.0747805	0.0754534	0.00067296	1	0.16377	0.0669979	0.985608	1	0.32725	0.150097				0.133982	0.235959	0	0.0747805	0.0754534	Hydroxyheptadecatetraenoic acid
1-(4-Hydroxy-3-methoxyphenyl)-3-decanone	849849	851431	823018	784121	688299	781457	807327	839018	806242	803744	837607	936680	811784	878675	828110	825841	851492	843896	831386	864156	878402	0.0747805	0.0754534	0.00067296	1	0.16377	0.0669979	0.985608	1	0.32725	0.150097				0.133982	0.235959	0	0.0747805	0.0754534	1-(4-Hydroxy-3-methoxyphenyl)-3-decanone
LPA(12:0)	5378	3378	3180	3750	4245	5416	3137	1589	3271	3730	2285	3900	5117	1970	1653	3032	3938	1980	1578	1104	3953	-0.153872	-0.610231	-0.45636	1	0.573717	0.0611218	0.184024	1	0.732488	0.14207				0.134753	0.237132	0	-0.153872	-0.610231	LPA(12:0)
3-Methylsuberic acid	1333	11781	14713	13241	29218	15780	22406	7402	7299	8846	15944	21372	23172	7043	9471	1659	11720	7502	8139	4998	9578	-0.0546336	-0.934025	-0.879391	1	0.903395	0.0672699	0.0603879	1	0.942639	0.150407				0.136334	0.23954	0	-0.0546336	-0.934025	3-Methylsuberic acid
Methyl 5-acetoxyhexanoate	1333	11781	14713	13241	29218	15780	22406	7402	7299	8846	15944	21372	23172	7043	9471	1659	11720	7502	8139	4998	9578	-0.0546336	-0.934025	-0.879391	1	0.903395	0.0672699	0.0603879	1	0.942639	0.150407				0.136334	0.23954	0	-0.0546336	-0.934025	Methyl 5-acetoxyhexanoate
Garcinia acid	40901	48009	57948	51760	61034	53510	57334	48109	53149	56712	64035	65349	57548	55530	53790	44381	61777	52560	57102	56408	50946	0.166347	0.0414823	-0.124864	1	0.0684749	0.635817	0.121146	1	0.180678	0.758142				0.138881	0.243824	0	0.166347	0.0414823	Garcinia acid
Tricosadienoic acid	2248	527	790	507	1341	870	436	517	1147	1253	592	948	539	684	475	689	393	619	436	217	482	-0.0719453	-0.93528	-0.863335	1	0.875917	0.0968159	0.0120165	1	0.926427	0.202419				0.139249	0.244091	0	-0.0719453	-0.93528	Tricosadienoic acid
Docosadienoic acid	2248	527	790	507	1341	870	436	517	1147	1253	592	948	539	684	475	689	393	619	436	217	482	-0.0719453	-0.93528	-0.863335	1	0.875917	0.0968159	0.0120165	1	0.926427	0.202419				0.139249	0.244091	0	-0.0719453	-0.93528	Docosadienoic acid
Adenine	87947	58611	79478	81355	81636	72218	70633	56271	85853	90745	86942	86801	75884	70529	77421	77801	78905	80291	81445	74656	86229	0.171387	0.113488	-0.0578995	1	0.11226	0.203833	0.34351	1	0.247322	0.341385				0.139624	0.244368	0	0.171387	0.113488	Adenine
4-Hydroxythreonine	87947	58611	79478	81355	81636	72218	70633	56271	85853	90745	86942	86801	75884	70529	77421	77801	78905	80291	81445	74656	86229	0.171387	0.113488	-0.0578995	1	0.11226	0.203833	0.34351	1	0.247322	0.341385				0.139624	0.244368	0	0.171387	0.113488	4-Hydroxythreonine
PA(O-18:0)	92376	135539	122932	119088	118107	102547	138132	98014	88156	86058	112709	142207	118644	108909	99081	60151	119471	87845	90195	98048	114237	-0.0819223	-0.277445	-0.195523	1	0.536996	0.0501423	0.240916	1	0.693453	0.124036				0.140049	0.244923	0	-0.0819223	-0.277445	PA(O-18:0)
Ala-Thr (variant)	3571	4295	4381	3674	2168	8141	6457	7262	5109	3736	7415	2637	6078	8842	7214	5373	5805	5536	9239	8019	8638	0.174627	0.511327	0.3367	1	0.592972	0.0453908	0.197305	1	0.743924	0.117164				0.140366	0.245097	0	0.174627	0.511327	Ala-Thr (variant)
2,6-Diaminopimelic acid	3571	4295	4381	3674	2168	8141	6457	7262	5109	3736	7415	2637	6078	8842	7214	5373	5805	5536	9239	8019	8638	0.174627	0.511327	0.3367	1	0.592972	0.0453908	0.197305	1	0.743924	0.117164				0.140366	0.245097	0	0.174627	0.511327	2,6-Diaminopimelic acid
Hydroxyacetone phosphate	2718	1661	1909	1579	1941	2065	2277	3301	3370	2442	2317	2182	2061	4027	2087	1518	2353	1312	2207	2365	2578	0.325336	-0.0825935	-0.407929	1	0.154447	0.665448	0.0825853	1	0.311378	0.780276				0.140826	0.24552	0	0.325336	-0.0825935	Hydroxyacetone phosphate
Propanoyl phosphate	2718	1661	1909	1579	1941	2065	2277	3301	3370	2442	2317	2182	2061	4027	2087	1518	2353	1312	2207	2365	2578	0.325336	-0.0825935	-0.407929	1	0.154447	0.665448	0.0825853	1	0.311378	0.780276				0.140826	0.24552	0	0.325336	-0.0825935	Propanoyl phosphate
2,3-Dihydro-6-methoxy-2,2-dimethyl-4H-1-benzopyran-4-one	5458	5960	4792	5002	5309	6181	6285	3396	3897	3031	4275	5336	3856	4813	3220	3294	6664	3525	5265	4512	5038	-0.334567	-0.234665	0.0999019	1	0.0408789	0.186467	0.626265	1	0.120869	0.318688				0.141577	0.24645	0	-0.334567	-0.234665	2,3-Dihydro-6-methoxy-2,2-dimethyl-4H-1-benzopyran-4-one
Benzyl 2-methyl-3-oxobutanoate	5458	5960	4792	5002	5309	6181	6285	3396	3897	3031	4275	5336	3856	4813	3220	3294	6664	3525	5265	4512	5038	-0.334567	-0.234665	0.0999019	1	0.0408789	0.186467	0.626265	1	0.120869	0.318688				0.141577	0.24645	0	-0.334567	-0.234665	Benzyl 2-methyl-3-oxobutanoate
2-Hydroxy enanthoic acid	68462	69704	66970	64313	63516	70965	73146	69393	66532	69060	62628	72074	60163	67295	62194	64199	60754	61553	62241	67869	70984	-0.043233	-0.0882302	-0.0449972	1	0.337267	0.0441524	0.384262	1	0.551292	0.114229				0.142269	0.247081	0	-0.043233	-0.0882302	2-Hydroxy enanthoic acid
3-Hydroxyisoheptanoic acid	68462	69704	66970	64313	63516	70965	73146	69393	66532	69060	62628	72074	60163	67295	62194	64199	60754	61553	62241	67869	70984	-0.043233	-0.0882302	-0.0449972	1	0.337267	0.0441524	0.384262	1	0.551292	0.114229				0.142269	0.247081	0	-0.043233	-0.0882302	3-Hydroxyisoheptanoic acid
4-Hydroxyenanthoic acid	68462	69704	66970	64313	63516	70965	73146	69393	66532	69060	62628	72074	60163	67295	62194	64199	60754	61553	62241	67869	70984	-0.043233	-0.0882302	-0.0449972	1	0.337267	0.0441524	0.384262	1	0.551292	0.114229				0.142269	0.247081	0	-0.043233	-0.0882302	4-Hydroxyenanthoic acid
LPA(18:2)	31990	32322	21571	21195	10053	23969	12567	27781	22817	30791	5993	18932	6372	32451	11550	21053	5897	11407	12253	14781	18702	-0.213627	-0.73118	-0.517553	1	0.563115	0.0260064	0.243759	1	0.722221	0.0799326				0.144443	0.250339	0	-0.213627	-0.73118	LPA(18:2)
Ammodendrine	6542	7710	7099	6293	6821	6669	7125	5406	7193	6682	7271	7473	6963	7537	7083	6913	7710	6958	6712	7162	7761	0.0993797	0.0991933	-0.000186423	1	0.139377	0.128894	0.996456	1	0.289003	0.25046				0.144915	0.250339	0	0.0993797	0.0991933	Ammodendrine
Hydroxyundecylic acid	2353	5314	4107	4023	2411	1770	3324	2742	3991	4278	2453	3587	3930	3960	3886	6431	2521	2411	6577	4017	7739	0.184581	0.559382	0.374801	1	0.420245	0.0982002	0.249111	1	0.613604	0.202419				0.14513	0.250339	0	0.184581	0.559382	Hydroxyundecylic acid
Hydroxyeicosanoic acid	9278	3046	6311	4293	4947	5571	4362	4521	3439	2531	3075	3723	4907	3621	4487	3855	2266	2499	4579	2861	7696	-0.576026	-0.391108	0.184918	1	0.0555557	0.216629	0.566339	1	0.154542	0.358275				0.145234	0.250339	0	-0.576026	-0.391108	Hydroxyeicosanoic acid
3-Hydroxyeicosanoic acid	9278	3046	6311	4293	4947	5571	4362	4521	3439	2531	3075	3723	4907	3621	4487	3855	2266	2499	4579	2861	7696	-0.576026	-0.391108	0.184918	1	0.0555557	0.216629	0.566339	1	0.154542	0.358275				0.145234	0.250339	0	-0.576026	-0.391108	3-Hydroxyeicosanoic acid
2-Hydroxyeicosanoic acid	9278	3046	6311	4293	4947	5571	4362	4521	3439	2531	3075	3723	4907	3621	4487	3855	2266	2499	4579	2861	7696	-0.576026	-0.391108	0.184918	1	0.0555557	0.216629	0.566339	1	0.154542	0.358275				0.145234	0.250339	0	-0.576026	-0.391108	2-Hydroxyeicosanoic acid
N-Acetyl-S-(1-hydroxymethyl-2-propenyl)-cysteine	12787	21684	26808	20980	22393	20848	25822	30256	11113	16247	12242	20126	14115	22179	28669	5538	20986	15412	24030	25482	24573	-0.504115	-0.134979	0.369136	1	0.0260653	0.560847	0.224526	1	0.0904668	0.694024				0.145388	0.250339	0	-0.504115	-0.134979	N-Acetyl-S-(1-hydroxymethyl-2-propenyl)-cysteine
N-Acetyl-S-(4-hydroxy-2-buten-1-yl)-cysteine	12787	21684	26808	20980	22393	20848	25822	30256	11113	16247	12242	20126	14115	22179	28669	5538	20986	15412	24030	25482	24573	-0.504115	-0.134979	0.369136	1	0.0260653	0.560847	0.224526	1	0.0904668	0.694024				0.145388	0.250339	0	-0.504115	-0.134979	N-Acetyl-S-(4-hydroxy-2-buten-1-yl)-cysteine
N-Acetyl-S-(2-hydroxy-3-butenyl)cysteine	12787	21684	26808	20980	22393	20848	25822	30256	11113	16247	12242	20126	14115	22179	28669	5538	20986	15412	24030	25482	24573	-0.504115	-0.134979	0.369136	1	0.0260653	0.560847	0.224526	1	0.0904668	0.694024				0.145388	0.250339	0	-0.504115	-0.134979	N-Acetyl-S-(2-hydroxy-3-butenyl)cysteine
D-Ribitol 5-phosphate	10553	4661	6599	6554	11377	5173	4647	3336	9478	8194	6719	18567	8335	8164	8446	12200	9640	9552	6964	6442	9563	0.583616	0.440303	-0.143314	1	0.112496	0.090732	0.614336	1	0.247601	0.193105				0.147239	0.250339	0	0.583616	0.440303	D-Ribitol 5-phosphate
LPC(14:1)	6065	6441	6515	6521	7727	6551	8653	8621	7200	7578	7400	14119	8663	9173	10582	6752	11565	8026	7703	7743	7924	0.338207	0.271344	-0.0668624	1	0.085852	0.0649792	0.74336	1	0.216889	0.1463				0.147396	0.250339	0	0.338207	0.271344	LPC(14:1)
LPE(17:1)	6065	6441	6515	6521	7727	6551	8653	8621	7200	7578	7400	14119	8663	9173	10582	6752	11565	8026	7703	7743	7924	0.338207	0.271344	-0.0668624	1	0.085852	0.0649792	0.74336	1	0.216889	0.1463				0.147396	0.250339	0	0.338207	0.271344	LPE(17:1)
LPC(14:1(9Z))	6065	6441	6515	6521	7727	6551	8653	8621	7200	7578	7400	14119	8663	9173	10582	6752	11565	8026	7703	7743	7924	0.338207	0.271344	-0.0668624	1	0.085852	0.0649792	0.74336	1	0.216889	0.1463				0.147396	0.250339	0	0.338207	0.271344	LPC(14:1(9Z))
14-Methyl-8E-hexadecenoic acid	151179	78597	88320	107881	105226	125786	112072	111164	152938	144842	118137	157094	106150	103634	107557	128708	122824	111453	104565	93289	111432	0.2458	0.0179287	-0.227871	1	0.125005	0.885412	0.0887212	1	0.261605	0.920927				0.148227	0.250339	0	0.2458	0.0179287	14-Methyl-8E-hexadecenoic acid
Heptadecenoic acid	151179	78597	88320	107881	105226	125786	112072	111164	152938	144842	118137	157094	106150	103634	107557	128708	122824	111453	104565	93289	111432	0.2458	0.0179287	-0.227871	1	0.125005	0.885412	0.0887212	1	0.261605	0.920927				0.148227	0.250339	0	0.2458	0.0179287	Heptadecenoic acid
Cyclohexaneundecanoic acid	151179	78597	88320	107881	105226	125786	112072	111164	152938	144842	118137	157094	106150	103634	107557	128708	122824	111453	104565	93289	111432	0.2458	0.0179287	-0.227871	1	0.125005	0.885412	0.0887212	1	0.261605	0.920927				0.148227	0.250339	0	0.2458	0.0179287	Cyclohexaneundecanoic acid
(Z)-9-Heptadecenoic acid	151179	78597	88320	107881	105226	125786	112072	111164	152938	144842	118137	157094	106150	103634	107557	128708	122824	111453	104565	93289	111432	0.2458	0.0179287	-0.227871	1	0.125005	0.885412	0.0887212	1	0.261605	0.920927				0.148227	0.250339	0	0.2458	0.0179287	(Z)-9-Heptadecenoic acid
10Z-Heptadecenoic acid	151179	78597	88320	107881	105226	125786	112072	111164	152938	144842	118137	157094	106150	103634	107557	128708	122824	111453	104565	93289	111432	0.2458	0.0179287	-0.227871	1	0.125005	0.885412	0.0887212	1	0.261605	0.920927				0.148227	0.250339	0	0.2458	0.0179287	10Z-Heptadecenoic acid
8Z-Heptadecenoic acid	151179	78597	88320	107881	105226	125786	112072	111164	152938	144842	118137	157094	106150	103634	107557	128708	122824	111453	104565	93289	111432	0.2458	0.0179287	-0.227871	1	0.125005	0.885412	0.0887212	1	0.261605	0.920927				0.148227	0.250339	0	0.2458	0.0179287	8Z-Heptadecenoic acid
Methylmalonic acid	6606	9362	8880	14144	17112	13692	13109	8489	14837	14042	18287	16154	16936	8856	11756	6851	16722	10347	13692	10791	11555	0.378558	0.0311289	-0.347429	1	0.0925714	0.887839	0.0979738	1	0.224589	0.9226				0.148524	0.250339	0	0.378558	0.0311289	Methylmalonic acid
NADPH	11479	12451	17522	21352	13117	22268	13205	33209	21220	17046	21006	4337	8698	19499	5871	4329	4245	11851	13050	20839	14884	-0.2404	-0.753163	-0.512764	1	0.492934	0.059241	0.241059	1	0.679328	0.14207				0.149478	0.250339	0	-0.2404	-0.753163	NADPH
11S-HpODE	148959	97782	289919	237156	612914	178384	310481	129354	219234	239197	205384	237850	178406	141713	184885	174581	165429	139743	108492	54241	124407	-0.299539	-0.882223	-0.582685	1	0.510347	0.0993252	0.0147177	1	0.681268	0.202419				0.149711	0.250339	0	-0.299539	-0.882223	11S-HpODE
8,13-DiHODE	148959	97782	289919	237156	612914	178384	310481	129354	219234	239197	205384	237850	178406	141713	184885	174581	165429	139743	108492	54241	124407	-0.299539	-0.882223	-0.582685	1	0.510347	0.0993252	0.0147177	1	0.681268	0.202419				0.149711	0.250339	0	-0.299539	-0.882223	8,13-DiHODE
10S-HpODE	148959	97782	289919	237156	612914	178384	310481	129354	219234	239197	205384	237850	178406	141713	184885	174581	165429	139743	108492	54241	124407	-0.299539	-0.882223	-0.582685	1	0.510347	0.0993252	0.0147177	1	0.681268	0.202419				0.149711	0.250339	0	-0.299539	-0.882223	10S-HpODE
8R-HpODE	148959	97782	289919	237156	612914	178384	310481	129354	219234	239197	205384	237850	178406	141713	184885	174581	165429	139743	108492	54241	124407	-0.299539	-0.882223	-0.582685	1	0.510347	0.0993252	0.0147177	1	0.681268	0.202419				0.149711	0.250339	0	-0.299539	-0.882223	8R-HpODE
12-HpODE	148959	97782	289919	237156	612914	178384	310481	129354	219234	239197	205384	237850	178406	141713	184885	174581	165429	139743	108492	54241	124407	-0.299539	-0.882223	-0.582685	1	0.510347	0.0993252	0.0147177	1	0.681268	0.202419				0.149711	0.250339	0	-0.299539	-0.882223	12-HpODE
8-HpODE	148959	97782	289919	237156	612914	178384	310481	129354	219234	239197	205384	237850	178406	141713	184885	174581	165429	139743	108492	54241	124407	-0.299539	-0.882223	-0.582685	1	0.510347	0.0993252	0.0147177	1	0.681268	0.202419				0.149711	0.250339	0	-0.299539	-0.882223	8-HpODE
HpODE	148959	97782	289919	237156	612914	178384	310481	129354	219234	239197	205384	237850	178406	141713	184885	174581	165429	139743	108492	54241	124407	-0.299539	-0.882223	-0.582685	1	0.510347	0.0993252	0.0147177	1	0.681268	0.202419				0.149711	0.250339	0	-0.299539	-0.882223	HpODE
gamma-9,10-DiHODE	148959	97782	289919	237156	612914	178384	310481	129354	219234	239197	205384	237850	178406	141713	184885	174581	165429	139743	108492	54241	124407	-0.299539	-0.882223	-0.582685	1	0.510347	0.0993252	0.0147177	1	0.681268	0.202419				0.149711	0.250339	0	-0.299539	-0.882223	gamma-9,10-DiHODE
gamma-6,7-DiHODE	148959	97782	289919	237156	612914	178384	310481	129354	219234	239197	205384	237850	178406	141713	184885	174581	165429	139743	108492	54241	124407	-0.299539	-0.882223	-0.582685	1	0.510347	0.0993252	0.0147177	1	0.681268	0.202419				0.149711	0.250339	0	-0.299539	-0.882223	gamma-6,7-DiHODE
8R,11S-DiHODE	148959	97782	289919	237156	612914	178384	310481	129354	219234	239197	205384	237850	178406	141713	184885	174581	165429	139743	108492	54241	124407	-0.299539	-0.882223	-0.582685	1	0.510347	0.0993252	0.0147177	1	0.681268	0.202419				0.149711	0.250339	0	-0.299539	-0.882223	8R,11S-DiHODE
13S-HpODE	148959	97782	289919	237156	612914	178384	310481	129354	219234	239197	205384	237850	178406	141713	184885	174581	165429	139743	108492	54241	124407	-0.299539	-0.882223	-0.582685	1	0.510347	0.0993252	0.0147177	1	0.681268	0.202419				0.149711	0.250339	0	-0.299539	-0.882223	13S-HpODE
7S,8S-DiHODE	148959	97782	289919	237156	612914	178384	310481	129354	219234	239197	205384	237850	178406	141713	184885	174581	165429	139743	108492	54241	124407	-0.299539	-0.882223	-0.582685	1	0.510347	0.0993252	0.0147177	1	0.681268	0.202419				0.149711	0.250339	0	-0.299539	-0.882223	7S,8S-DiHODE
5S,8R-DiHODE	148959	97782	289919	237156	612914	178384	310481	129354	219234	239197	205384	237850	178406	141713	184885	174581	165429	139743	108492	54241	124407	-0.299539	-0.882223	-0.582685	1	0.510347	0.0993252	0.0147177	1	0.681268	0.202419				0.149711	0.250339	0	-0.299539	-0.882223	5S,8R-DiHODE
10-HpODE	148959	97782	289919	237156	612914	178384	310481	129354	219234	239197	205384	237850	178406	141713	184885	174581	165429	139743	108492	54241	124407	-0.299539	-0.882223	-0.582685	1	0.510347	0.0993252	0.0147177	1	0.681268	0.202419				0.149711	0.250339	0	-0.299539	-0.882223	10-HpODE
9,14-DiHODE	148959	97782	289919	237156	612914	178384	310481	129354	219234	239197	205384	237850	178406	141713	184885	174581	165429	139743	108492	54241	124407	-0.299539	-0.882223	-0.582685	1	0.510347	0.0993252	0.0147177	1	0.681268	0.202419				0.149711	0.250339	0	-0.299539	-0.882223	9,14-DiHODE
9-Hydroxy-12-oxo-10-octadecenoic acid	148959	97782	289919	237156	612914	178384	310481	129354	219234	239197	205384	237850	178406	141713	184885	174581	165429	139743	108492	54241	124407	-0.299539	-0.882223	-0.582685	1	0.510347	0.0993252	0.0147177	1	0.681268	0.202419				0.149711	0.250339	0	-0.299539	-0.882223	9-Hydroxy-12-oxo-10-octadecenoic acid
9S-HpODE	148959	97782	289919	237156	612914	178384	310481	129354	219234	239197	205384	237850	178406	141713	184885	174581	165429	139743	108492	54241	124407	-0.299539	-0.882223	-0.582685	1	0.510347	0.0993252	0.0147177	1	0.681268	0.202419				0.149711	0.250339	0	-0.299539	-0.882223	9S-HpODE
alpha-12,13-DiHODE	148959	97782	289919	237156	612914	178384	310481	129354	219234	239197	205384	237850	178406	141713	184885	174581	165429	139743	108492	54241	124407	-0.299539	-0.882223	-0.582685	1	0.510347	0.0993252	0.0147177	1	0.681268	0.202419				0.149711	0.250339	0	-0.299539	-0.882223	alpha-12,13-DiHODE
alpha-15,16-DiHODE	148959	97782	289919	237156	612914	178384	310481	129354	219234	239197	205384	237850	178406	141713	184885	174581	165429	139743	108492	54241	124407	-0.299539	-0.882223	-0.582685	1	0.510347	0.0993252	0.0147177	1	0.681268	0.202419				0.149711	0.250339	0	-0.299539	-0.882223	alpha-15,16-DiHODE
alpha-9,10-DiHODE	148959	97782	289919	237156	612914	178384	310481	129354	219234	239197	205384	237850	178406	141713	184885	174581	165429	139743	108492	54241	124407	-0.299539	-0.882223	-0.582685	1	0.510347	0.0993252	0.0147177	1	0.681268	0.202419				0.149711	0.250339	0	-0.299539	-0.882223	alpha-9,10-DiHODE
E,E-13-HpODE	148959	97782	289919	237156	612914	178384	310481	129354	219234	239197	205384	237850	178406	141713	184885	174581	165429	139743	108492	54241	124407	-0.299539	-0.882223	-0.582685	1	0.510347	0.0993252	0.0147177	1	0.681268	0.202419				0.149711	0.250339	0	-0.299539	-0.882223	E,E-13-HpODE
2-Hydroxyoctadecadienoic acid	148959	97782	289919	237156	612914	178384	310481	129354	219234	239197	205384	237850	178406	141713	184885	174581	165429	139743	108492	54241	124407	-0.299539	-0.882223	-0.582685	1	0.510347	0.0993252	0.0147177	1	0.681268	0.202419				0.149711	0.250339	0	-0.299539	-0.882223	2-Hydroxyoctadecadienoic acid
13-HpODE	148959	97782	289919	237156	612914	178384	310481	129354	219234	239197	205384	237850	178406	141713	184885	174581	165429	139743	108492	54241	124407	-0.299539	-0.882223	-0.582685	1	0.510347	0.0993252	0.0147177	1	0.681268	0.202419				0.149711	0.250339	0	-0.299539	-0.882223	13-HpODE
E,E-9-HpODE	148959	97782	289919	237156	612914	178384	310481	129354	219234	239197	205384	237850	178406	141713	184885	174581	165429	139743	108492	54241	124407	-0.299539	-0.882223	-0.582685	1	0.510347	0.0993252	0.0147177	1	0.681268	0.202419				0.149711	0.250339	0	-0.299539	-0.882223	E,E-9-HpODE
14-HpODE	148959	97782	289919	237156	612914	178384	310481	129354	219234	239197	205384	237850	178406	141713	184885	174581	165429	139743	108492	54241	124407	-0.299539	-0.882223	-0.582685	1	0.510347	0.0993252	0.0147177	1	0.681268	0.202419				0.149711	0.250339	0	-0.299539	-0.882223	14-HpODE
gamma-12,13-DiHODE	148959	97782	289919	237156	612914	178384	310481	129354	219234	239197	205384	237850	178406	141713	184885	174581	165429	139743	108492	54241	124407	-0.299539	-0.882223	-0.582685	1	0.510347	0.0993252	0.0147177	1	0.681268	0.202419				0.149711	0.250339	0	-0.299539	-0.882223	gamma-12,13-DiHODE
10R-HpODE	148959	97782	289919	237156	612914	178384	310481	129354	219234	239197	205384	237850	178406	141713	184885	174581	165429	139743	108492	54241	124407	-0.299539	-0.882223	-0.582685	1	0.510347	0.0993252	0.0147177	1	0.681268	0.202419				0.149711	0.250339	0	-0.299539	-0.882223	10R-HpODE
9,10-Dioxo-octadecanoic acid	148959	97782	289919	237156	612914	178384	310481	129354	219234	239197	205384	237850	178406	141713	184885	174581	165429	139743	108492	54241	124407	-0.299539	-0.882223	-0.582685	1	0.510347	0.0993252	0.0147177	1	0.681268	0.202419				0.149711	0.250339	0	-0.299539	-0.882223	9,10-Dioxo-octadecanoic acid
Dihydroxyacetone	3970	11570	14833	13442	21843	14018	16479	8374	13581	19111	18040	22850	20119	11348	14239	7219	18335	12567	15033	6391	14189	0.422197	-0.0561255	-0.478322	1	0.120965	0.847003	0.0631309	1	0.258365	0.89795				0.149915	0.250339	0	0.422197	-0.0561255	Dihydroxyacetone
Hydroxypropionic acid	3970	11570	14833	13442	21843	14018	16479	8374	13581	19111	18040	22850	20119	11348	14239	7219	18335	12567	15033	6391	14189	0.422197	-0.0561255	-0.478322	1	0.120965	0.847003	0.0631309	1	0.258365	0.89795				0.149915	0.250339	0	0.422197	-0.0561255	Hydroxypropionic acid
Glyceraldehyde	3970	11570	14833	13442	21843	14018	16479	8374	13581	19111	18040	22850	20119	11348	14239	7219	18335	12567	15033	6391	14189	0.422197	-0.0561255	-0.478322	1	0.120965	0.847003	0.0631309	1	0.258365	0.89795				0.149915	0.250339	0	0.422197	-0.0561255	Glyceraldehyde
Tetradecanoyl-CoA	3526	5490	3308	2155	2153	4283	3266	5181	3867	2605	2927	3542	4786	4655	4574	6170	4802	3092	3911	5178	5289	0.0234262	0.36186	0.338434	1	0.921905	0.0991851	0.0885829	1	0.955253	0.202419				0.150249	0.250526	0	0.0234262	0.36186	Tetradecanoyl-CoA
Myristoyl-CoA	3526	5490	3308	2155	2153	4283	3266	5181	3867	2605	2927	3542	4786	4655	4574	6170	4802	3092	3911	5178	5289	0.0234262	0.36186	0.338434	1	0.921905	0.0991851	0.0885829	1	0.955253	0.202419				0.150249	0.250526	0	0.0234262	0.36186	Myristoyl-CoA
cis-2-Carboxycyclohexyl-acetic acid	2805	2010	4597	2264	6389	2985	5853	2000	3932	3643	6862	4775	5504	3166	5080	1975	4609	2669	1788	1701	2527	0.363152	-0.313616	-0.676769	1	0.257273	0.408347	0.0438174	1	0.47226	0.551436				0.153741	0.256159	0	0.363152	-0.313616	cis-2-Carboxycyclohexyl-acetic acid
Glu-Phe-Trp (variant)	3055	2556	2668	4180	3050	3664	2672	3075	3165	3791	3679	3654	2978	3085	2820	3391	2698	2993	2687	2154	3334	0.122904	-0.119115	-0.242019	1	0.307646	0.356341	0.0358652	1	0.525795	0.504966				0.155571	0.259017	0	0.122904	-0.119115	Glu-Phe-Trp (variant)
(4E,8E,10E-d18:3) Sphingosine	4868	4757	4258	4464	4602	4637	4572	4233	4687	4787	4798	5709	4681	5099	4979	4800	4912	4915	4157	3836	5168	0.124879	0.041307	-0.0835718	1	0.0292574	0.502935	0.288404	1	0.0995546	0.641887				0.15645	0.260289	0	0.124879	0.041307	(4E,8E,10E-d18:3) Sphingosine
(6S)-Dehydrovomifoliol	13099	11171	9843	8386	8524	11745	8922	13077	11125	9735	11650	11894	8245	12282	10871	11405	13012	13573	11642	13090	11516	0.0304422	0.198454	0.168012	1	0.819241	0.0810431	0.0900524	1	0.895449	0.175632				0.159012	0.264161	0	0.0304422	0.198454	(6S)-Dehydrovomifoliol
Dehydrovomifoliol	13099	11171	9843	8386	8524	11745	8922	13077	11125	9735	11650	11894	8245	12282	10871	11405	13012	13573	11642	13090	11516	0.0304422	0.198454	0.168012	1	0.819241	0.0810431	0.0900524	1	0.895449	0.175632				0.159012	0.264161	0	0.0304422	0.198454	Dehydrovomifoliol
PG(44:6)	5823	3188	5934	3527	3959	4525	5844	4163	5675	4898	4374	6328	4836	4504	5516	5690	5405	5983	4362	6044	5600	0.143194	0.255164	0.11197	1	0.37782	0.0761995	0.282041	1	0.589055	0.166253				0.159834	0.265331	0	0.143194	0.255164	PG(44:6)
LPE(18:2(9Z,12Z))	85034	32621	35093	28222	25039	29051	28078	48160	73275	81150	43591	60149	32911	65990	41984	84087	27912	46962	40457	44015	26105	0.612932	0.193683	-0.419249	1	0.0710048	0.591016	0.178257	1	0.187134	0.7215				0.160025	0.265454	0	0.612932	0.193683	LPE(18:2(9Z,12Z))
LPG(16:1)	14745	9267	9361	8843	6484	11001	9258	14637	9283	12893	11916	15299	9497	14120	13098	13504	11759	11532	11934	13360	13795	0.219658	0.282725	0.0630665	1	0.263431	0.0702794	0.594379	1	0.480008	0.155441				0.161701	0.268036	0	0.219658	0.282725	LPG(16:1)
LPS(22:2)	2341	4740	5301	3151	6046	4719	5652	1929	6643	3781	6140	10093	8792	2908	5217	1354	6035	6835	5363	4720	4403	0.594136	0.194688	-0.399448	1	0.087948	0.485046	0.246582	1	0.221194	0.626009				0.163608	0.270998	0	0.594136	0.194688	LPS(22:2)
Podocarpic acid	1459	1562	1545	1410	1277	1613	1319	1676	2342	1655	1592	1753	1621	1719	1248	1765	2079	1956	1052	1498	1720	0.263994	0.125038	-0.138955	1	0.022875	0.359664	0.397778	1	0.0819611	0.507444				0.163925	0.271325	0	0.263994	0.125038	Podocarpic acid
D-Lyxonic acid	1692	1837	1219	1882	1302	1473	1662	1836	1433	1999	1511	1963	1534	1682	1619	2106	1581	1762	1624	2086	2635	0.0648253	0.24857	0.183745	1	0.591822	0.0914504	0.235316	1	0.743924	0.19372				0.16489	0.27161	0	0.0648253	0.24857	D-Lyxonic acid
Xylonic acid	1692	1837	1219	1882	1302	1473	1662	1836	1433	1999	1511	1963	1534	1682	1619	2106	1581	1762	1624	2086	2635	0.0648253	0.24857	0.183745	1	0.591822	0.0914504	0.235316	1	0.743924	0.19372				0.16489	0.27161	0	0.0648253	0.24857	Xylonic acid
Ribonic acid	1692	1837	1219	1882	1302	1473	1662	1836	1433	1999	1511	1963	1534	1682	1619	2106	1581	1762	1624	2086	2635	0.0648253	0.24857	0.183745	1	0.591822	0.0914504	0.235316	1	0.743924	0.19372				0.16489	0.27161	0	0.0648253	0.24857	Ribonic acid
Arabinonic acid	1692	1837	1219	1882	1302	1473	1662	1836	1433	1999	1511	1963	1534	1682	1619	2106	1581	1762	1624	2086	2635	0.0648253	0.24857	0.183745	1	0.591822	0.0914504	0.235316	1	0.743924	0.19372				0.16489	0.27161	0	0.0648253	0.24857	Arabinonic acid
2-Octenedioic acid	7450	9226	9915	10285	13427	6493	10398	5116	6262	5076	7932	10184	8476	3670	7664	4545	9502	6492	5934	5505	9198	-0.382574	-0.373487	0.00908725	1	0.148162	0.10755	0.971106	1	0.301672	0.214278				0.166855	0.27161	0	-0.382574	-0.373487	2-Octenedioic acid
9,10-EpODE	634867	40085	109183	105823	224915	66366	105063	487722	71319	84187	72884	90343	64660	41648	48209	238148	47636	44746	254369	127554	41867	-1.64631	-0.951755	0.694559	1	0.122652	0.254839	0.291211	1	0.258365	0.395132				0.167469	0.27161	0	-1.64631	-0.951755	9,10-EpODE
OxoODE	634867	40085	109183	105823	224915	66366	105063	487722	71319	84187	72884	90343	64660	41648	48209	238148	47636	44746	254369	127554	41867	-1.64631	-0.951755	0.694559	1	0.122652	0.254839	0.291211	1	0.258365	0.395132				0.167469	0.27161	0	-1.64631	-0.951755	OxoODE
gamma-9(10)-EpODE	634867	40085	109183	105823	224915	66366	105063	487722	71319	84187	72884	90343	64660	41648	48209	238148	47636	44746	254369	127554	41867	-1.64631	-0.951755	0.694559	1	0.122652	0.254839	0.291211	1	0.258365	0.395132				0.167469	0.27161	0	-1.64631	-0.951755	gamma-9(10)-EpODE
gamma-6(7)-EpODE	634867	40085	109183	105823	224915	66366	105063	487722	71319	84187	72884	90343	64660	41648	48209	238148	47636	44746	254369	127554	41867	-1.64631	-0.951755	0.694559	1	0.122652	0.254839	0.291211	1	0.258365	0.395132				0.167469	0.27161	0	-1.64631	-0.951755	gamma-6(7)-EpODE
gamma-12(13)-EpODE	634867	40085	109183	105823	224915	66366	105063	487722	71319	84187	72884	90343	64660	41648	48209	238148	47636	44746	254369	127554	41867	-1.64631	-0.951755	0.694559	1	0.122652	0.254839	0.291211	1	0.258365	0.395132				0.167469	0.27161	0	-1.64631	-0.951755	gamma-12(13)-EpODE
Colneleic acid	634867	40085	109183	105823	224915	66366	105063	487722	71319	84187	72884	90343	64660	41648	48209	238148	47636	44746	254369	127554	41867	-1.64631	-0.951755	0.694559	1	0.122652	0.254839	0.291211	1	0.258365	0.395132				0.167469	0.27161	0	-1.64631	-0.951755	Colneleic acid
alpha-9(10)-EpODE	634867	40085	109183	105823	224915	66366	105063	487722	71319	84187	72884	90343	64660	41648	48209	238148	47636	44746	254369	127554	41867	-1.64631	-0.951755	0.694559	1	0.122652	0.254839	0.291211	1	0.258365	0.395132				0.167469	0.27161	0	-1.64631	-0.951755	alpha-9(10)-EpODE
[truncated: 881 more rows]

## Sheet: Analyzed_named_metabolomics_
CompoundName	Control_1	Control_2	Control_3	Control_4	Control_5	Control_6	Control_7	Control_8	G58R_ASO_NT_1	G58R_ASO_NT_2	G58R_ASO_NT_3	G58R_ASO_NT_4	G58R_ASO_NT_5	G58R_ASO_NT_6	G58R_ASO_OMA_1	G58R_ASO_OMA_2	G58R_ASO_OMA_3	G58R_ASO_OMA_4	G58R_ASO_OMA_5	G58R_ASO_OMA_6	G58R_ASO_OMA_7	G58RNTvControls_Log2FoldChange	G58ROMAvControls_Log2FoldChange	G58ROMAvG58RNT_Log2FoldChange	ControlvControls_ttest_pval	G58RNTvControls_ttest_pval	G58ROMAvControls_ttest_pval	G58ROMAvG58RNT_ttest_pval	ControlvControls_ttest_FDR	G58RNTvControls_ttest_FDR	G58ROMAvControls_ttest_FDR	G58ROMAvG58RNT_ttest_FDR	ControlvControls_ttest_FDR_sig	G58RNTvControls_ttest_FDR_sig	G58ROMAvControls_ttest_FDR_sig	ANOVA_pval	fdr_bh_q-value	Ave_Control_	Ave_G58R_ASO_NT_	Ave_G58R_ASO_OMA_	Metabolite
[truncated: 103 more rows]

[truncated: 7 more sheets: QuickView Columns - Read Me, Quickview, Database Results, All Data, Named Data, Sample Guide, Factors]
