# Supplementary material for: DELE1 maintains muscle proteostasis to promote growth and survival in mitochondrial myopathy
Source: EMBO J. 2024 Oct 8;43(22):5548–85. doi: 10.1038/s44318-024-00242-x (PMC11574132; doi:10.1038/s44318-024-00242-x)
Supplement: Supplementary file 7 — Data Set EV5 [file 44318_2024_242_MOESM7_ESM.xlsx]

## Sheet: README
Dataset EV5. Metabolomics from hearts of P56 Tfam mKO and P28 C10 G58R mice with and without Dele1.

## Sheet: Tfam_metabolomics_processed
Skeleton_Metabolite	Unnamed: 0	Metabolite	Formula	Ion Type	mz	ppm	RT	RT_range	Detection	TfamKO_1	TfamKO_2	Control_1	TfamKO_3	TfamMKODele1KO_1	Control_2	DeleKO_1	TfamMKODele1KO_2	Control_3	TfamKO_4	DeleKO_2	TfamMKODele1KO_3	Control_4	DeleKO_3	TfamMKODele1KO_4	Control_5	Control_6	TfamKO_5	DeleKO_4	DeleKO_5	TfamMKODele1KO_5	TfamMKODele1KO_6	DeleKO_6	TfamKO_6	ANOVA_pval	fdr_bh_q-value	Ave_Control	Ave_DeleKO	Ave_TfamKO	Ave_TfamMKODele1KO	Log2FC_ControlvControl	Log2FC_DeleKOvControl	Log2FC_TfamKOvControl	Log2FC_TfamMKODele1KOvControl	Log2FC_TfamMKODele1KOvTfamKO	ControlvControl_ttest_pval	DeleKOvControl_ttest_pval	TfamKOvControl_ttest_pval	TfamMKODele1KOvControl_ttest_pval	TfamMKODele1KOvTfamKO_ttest_pval
Betaine	27	28 Betaine	C5H11NO2	[M+H]+	118.086	2.1	7.69	0.2	0	2.45079	2.45671	0.0526697	2.4501	1.05538	0.245944	-0.0940807	0.528653	-0.450459	2.37065	0.319794	1.33918	0.310051	-0.00460474	1.26049	-0.316836	0.00368706	2.2578	0.0813969	0.262825	1.59698	0.512849	0.523501	2.57369	3.81097e-14	5.22103e-12	0	0.196846	2.42979	1.10419	0	0.196846	2.42979	1.10419	-1.32561	1	0.184079	7.0083e-10	0.00175715	3.86531e-06
Glycine	59	60 Glycine	C2H5NO2	[M+H]+	76.0393	9.1	11.62	0.19	0	2.37377	2.30859	0.166537	2.19711	0.806353	0.0253499	0.220128	0.527299	-0.496657	1.69878	0.0355614	0.672439	0.07374	0.0412677	0.643774	0.0484596	0.0902615	1.64249	0.224319	0.19941	0.756406	0.566036	0.446137	2.27536	1.25592e-10	8.60303e-09	3.20343e-16	0.201143	2.1117	0.66538	0	0.201143	2.1117	0.66538	-1.44632	1	0.060451	0.00010049	0.000484435	0.000628737
Serine	92	93 L-Serine	C3H7NO3	[M+H]+	106.05	3.1	11.74	0.13	0	1.32725	1.1286	-0.278203	1.41137	0.958226	-0.21243	-0.134209	0.857372	-0.145719	1.12228	0.281086	1.23408	0.180268	-0.20773	1.19699	0.0115003	0.341729	1.37378	0.247912	0.219366	1.2178	0.778609	0.445043	1.43457	2.63908e-10	9.18171e-09	3.20343e-16	0.160327	1.30519	1.05206	0	0.160327	1.30519	1.05206	-0.25313	1	0.258322	1.35835e-07	8.92735e-06	0.0250759
Proline	91	92 L-Proline	C5H9NO2	[M+H]+	116.071	1.7	9	0.16	0	1.88735	1.65815	-0.0604755	1.55636	0.822047	-0.00935818	-0.0670389	0.249361	-0.484421	1.35294	0.0504398	1.14087	0.181128	0.0401667	1.2873	0.0157027	0.248559	1.64521	0.213206	0.379439	1.02525	0.886029	0.23557	1.75341	2.68079e-10	9.18171e-09	0	0.149666	1.65158	0.936823	0	0.149666	1.65158	0.936823	-0.714753	1	0.18268	5.852e-07	0.000470565	0.000422584
Ureidopropionic acid	138	139 Ureidopropionic acid	C4H8N2O3	[M-H]-	131.046	-10	11.3	0.21	0	1.74442	1.37246	0.0125932	1.82483	1.23738	-0.446594	-0.314833	0.888892	-0.123133	1.30014	0.0562086	1.25487	0.0821011	0.139798	1.22614	-0.0203912	0.372667	1.80233	0.303712	0.00132253	1.07366	0.74703	0.465278	1.85712	4.18697e-10	1.14723e-08	-1.60171e-16	0.129006	1.66718	1.08388	0	0.129006	1.66718	1.08388	-0.583291	1	0.385014	2.35894e-05	7.46795e-06	0.00238619
Asparagine	74	75 L-Asparagine	C4H8N2O3	[M+H]+	133.061	-0.5	11.4	0.25	0	1.54138	1.17917	-0.0273785	1.70921	1.00311	-0.428923	-0.588912	0.705293	-0.0399221	1.14662	0.0288665	1.13859	0.043334	-0.156686	0.971147	0.0530041	0.304931	1.69301	0.0581003	-0.248371	0.988828	0.578715	0.381669	1.61397	1.4454e-09	3.30032e-08	0	-0.0569096	1.49852	0.910086	0	-0.0569096	1.49852	0.910086	-0.588436	1	0.718022	9.66608e-05	2.7032e-05	0.0027928
Threonine	93	94 L-Threonine	C4H9NO3	[M-H]-	118.051	-11.6	10.49	0.19	0	1.70835	1.6208	-0.194823	1.43553	0.166528	-0.656542	-0.768136	0.211866	-0.275953	1.62421	0.19489	0.942073	0.274109	0.241679	0.751466	0.095352	0.47347	1.67372	0.54496	0.352226	0.839358	0.768076	0.599317	2.05043	2.91795e-09	5.71084e-08	0	0.255941	1.69774	0.644253	0	0.255941	1.69774	0.644253	-1.05348	1	0.270143	4.19738e-06	0.00263589	6.37415e-05
Valine	96	97 L-Valine	C5H11NO2	[M+H]+	118.086	1.2	8.68	0.44	0	1.38449	1.33585	-0.0957033	1.17495	0.641919	-0.128533	-0.124181	0.615162	-0.353936	0.94987	0.224727	0.869328	0.222987	0.0642646	1.04441	0.10142	0.172487	1.16797	0.418214	0.166857	1.19028	0.871644	0.53721	1.57243	2.04272e-08	3.49816e-07	0	0.230957	1.27755	0.88664	0	0.230957	1.27755	0.88664	-0.390909	1	0.0989992	7.62389e-06	7.75406e-05	0.0128601
Alanine	72	73 L-Alanine	C3H7NO2	[M+H]+	90.055	6	10.78	0.26	0	0.362909	0.285926	0.13062	0.331692	0.100967	0.00253282	-0.0648867	0.0448913	-0.203557	0.275076	0.0109924	0.153363	0.100278	0.0457037	0.185986	-0.0724795	0.0173368	0.321959	-0.0659079	-0.0360482	0.315965	0.189184	0.0655314	0.307943	1.00826e-06	1.5348e-05	-1.60171e-16	-0.00650859	0.314546	0.167532	0	-0.00650859	0.314546	0.167532	-0.147014	1	0.893286	1.24773e-05	0.0630248	0.00792217
N-Acetylserine	104	105 N-Acetylserine	C5H9NO4	[M-H]-	146.046	-7.4	7.69	0.34	0	2.39549	2.03974	0.14818	2.20313	1.57068	0.0139386	-0.114459	1.24575	-0.669752	1.27175	0.752891	1.9545	0.227195	-0.0287959	1.81469	-0.141113	0.234049	1.32928	-0.730236	-0.0199645	2.06242	1.029	0.190049	1.90266	1.26002e-06	1.72623e-05	3.20343e-16	0.0747334	1.91612	1.65939	0	0.0747334	1.91612	1.65939	-0.256728	1	0.752672	0.00160825	0.000640208	0.314605
Isoleucine	83	84 L-Isoleucine	C6H13NO2	[M+H]+	132.102	0	7.25	0.31	0	1.2911	1.02606	-0.271369	1.13953	0.615466	-0.52181	-0.315268	0.691725	-0.187716	0.713802	0.38663	0.855922	0.360068	-0.0794053	1.08402	0.0548526	0.350198	1.08857	0.550651	0.229237	1.16224	0.840752	0.710344	0.987262	2.81427e-06	3.50504e-05	0	0.288977	1.05147	0.888323	0	0.288977	1.05147	0.888323	-0.163149	1	0.181362	1.30361e-05	8.25365e-05	0.189002
Ornithine	112	113 Ornithine	C5H12N2O2	[M+H]+	133.097	1.1	17.12	0.23	0	1.6695	1.42769	0.482347	0.695633	0.317348	-0.153704	0.85094	-0.620863	-0.357877	1.48672	0.627797	0.54182	0.505319	-0.336369	0.348969	-0.184737	-0.679256	1.32089	0.249873	0.17801	0.579747	0.290213	-0.421975	1.6667	3.16847e-06	3.61734e-05	-1.60171e-16	0.264584	1.41201	0.291443	0	0.264584	1.41201	0.291443	-1.12056	1	0.350082	0.000200248	0.0582772	0.000781443
Valerylcarnitine	147	148 Valerylcarnitine	C12H23NO4	[M+H]+	246.17	-2.8	4.61	0.47	0	1.43315	1.52808	0.441568	1.31248	-0.00577139	0.14593	-1.19806	-0.101884	-0.509194	1.46758	0.268292	0.559448	0.0958855	0.0819289	1.05368	0.12942	-0.57715	1.25435	-0.708696	-0.824124	0.877549	0.0163313	-0.709498	2.3077	4.3484e-06	4.58254e-05	3.20343e-16	-0.419241	1.59853	0.472659	0	-0.419241	1.59853	0.472659	-1.12588	1	0.137006	0.0019204	0.0386714	0.00658754
Leucine	86	87 L-Leucine	C6H13NO2	[M+H]+	132.102	0	7.59	0.32	0	0.976503	0.931697	-0.140358	0.891244	0.673839	-0.338829	-0.0844878	0.56813	-0.368861	0.461102	0.332015	0.77297	0.377034	0.0910763	1.0579	0.0286024	0.273739	0.827502	0.706019	0.39042	1.05661	0.775018	0.461529	0.775959	1.16774e-05	0.000106027	0	0.338401	0.820147	0.829151	0	0.338401	0.820147	0.829151	0.00900385	1	0.059576	0.000162054	0.000138345	0.935809
Aminoadipic acid	24	25 Aminoadipic acid	C6H11NO4	[M-H]-	160.061	-7.7	6.65	0.44	0	0.990784	0.806245	0.171928	1.09582	0.899028	-0.176706	-0.179061	0.806138	-0.870283	0.0302833	0.0582379	1.19984	0.308102	0.124288	0.840609	0.0722725	0.204425	0.693131	-0.324402	-0.0769566	1.08984	0.634832	0.384643	0.873301	1.20325e-05	0.000106027	0	0.0159405	0.785636	0.923789	0	0.0159405	0.785636	0.923789	0.138154	1	0.923717	0.0038845	4.59659e-05	0.39437
Guanidoacetic acid	60	61 Guanidoacetic acid	C3H7N3O2	[M+H]+	118.061	0.8	11.67	0.17	0	1.17606	0.967218	0.370735	1.05745	0.893946	-0.122946	-0.0124797	0.910066	-0.983925	0.46344	-0.1756	0.871056	0.108603	0.229091	0.669681	0.24608	0.0270289	0.730421	-0.0459001	-0.188159	1.10994	0.739358	0.729617	0.775268	1.23827e-05	0.000106027	0	0.127301	0.880405	0.872489	0	0.127301	0.880405	0.872489	-0.00791658	1	0.562465	0.000267293	3.95342e-05	0.9491
Oxidized glutathione	115	116 Oxidized glutathione	C20H32N6O12S2	[M+H]+	613.159	-0.7	14.63	0.1	0	1.00477	0.808742	0.260144	0.812889	0.461718	0.0733095	0.0644577	0.238141	-0.542687	0.460106	0.21938	0.573257	0.189779	0.0348687	0.569929	-0.0577811	-0.0552123	0.568596	0.214895	0.0234404	0.620795	0.395851	0.615798	0.925712	1.7372e-05	0.000139998	3.20343e-16	0.210762	0.775875	0.482405	0	0.210762	0.775875	0.482405	-0.29347	1	0.151336	0.000189468	0.00289427	0.0238599
Argininosuccinic acid	25	26 Argininosuccinic acid	C10H18N4O6	[M-H]-	289.115	-1.6	13.55	0.2	0	2.08039	2.34179	0.606324	2.06124	0.339707	0.128826	-0.0291076	0.58824	-0.772259	1.77139	-0.262743	1.83097	0.216796	1.40473	0.97851	-0.197643	-0.387228	1.91701	0.43272	-0.109901	0.876827	2.32415	0.532545	2.74822	2.37142e-05	0.000180492	-1.60171e-16	0.447866	2.19015	1.33544	0	0.447866	2.19015	1.33544	-0.854708	1	0.263423	0.000418829	0.0334867	0.0249864
Phosphorylcholine	124	125 Phosphorylcholine	C5H14NO4P	[M+H]+	184.073	-0.7	12.01	0.28	0	1.09641	1.31893	0.230949	0.737434	0.263492	0.0749862	0.00563721	0.311656	-0.565909	0.863874	0.198088	0.688647	0.369973	0.556831	0.610025	-0.3224	0.0078357	0.760688	0.588755	0.475288	0.636739	0.825212	0.651768	1.54011	5.65817e-05	0.000382711	0	0.430707	1.08436	0.569843	0	0.430707	1.08436	0.569843	-0.514518	1	0.0157648	0.000619565	0.00219969	0.0246834
Inosinic acid	70	71 Inosinic acid	C10H13N4O8P	[M+H]+	349.054	-2.2	12.39	0.11	0	-1.97214	-1.4701	0.106789	-1.5742	-0.0589668	-0.691876	-0.546475	0.276419	-0.553496	-1.69329	0.491907	0.312394	0.538514	0.530007	-0.14572	-0.25621	0.414672	-0.30766	0.527863	0.80743	0.240723	0.0490325	0.446758	-3.69493	5.66497e-05	0.000382711	-1.60171e-16	0.431139	-1.48328	0.12278	0	0.431139	-1.48328	0.12278	1.60606	1	0.0914282	0.0141872	0.120719	0.000209765
Pipecolic acid	126	127 Pipecolic acid	C6H11NO2	[M+H]+	130.086	0.3	8.53	0.46	0	3.35092	2.96627	0.317896	2.33577	1.76688	0.520723	0.521452	0.28383	-1.18258	1.31063	0.369665	1.66372	-0.415133	-0.543428	1.72918	0.27862	-0.127736	1.72529	-0.258046	0.372404	1.99789	0.827281	0.246934	3.08934	5.86638e-05	0.000382711	-1.60171e-16	0.165859	2.63863	1.49167	0	0.165859	2.63863	1.49167	-1.14696	1	0.500337	0.00826527	0.00485063	0.0415341
Histidine	82	83 L-Histidine	C6H9N3O2	[M+H]+	156.077	-1.6	10.45	0.34	0	-0.320137	-0.531815	-0.135503	-0.192609	-0.0937021	-0.221699	-0.256634	0.0935708	0.0644339	-0.605477	-0.156598	0.240992	-0.0238115	-0.168581	-0.0929233	0.24962	0.0199057	-0.679736	0.0664526	-0.171547	0.136607	0.181554	0.133269	-0.735577	8.64933e-05	0.000538617	3.20343e-16	-0.0852573	-0.497564	0.0833769	0	-0.0852573	-0.497564	0.0833769	0.58094	1	0.344953	0.0603245	0.10001	0.000174553
Tyrosine	95	96 L-Tyrosine	C9H11NO3	[M+H]+	182.081	-0.9	9.18	0.26	0	0.647252	0.380146	-0.0869336	0.52925	0.453938	-0.462472	-0.194977	0.376385	-0.32342	0.423383	0.00599345	0.6231	0.32201	0.102807	0.879155	0.112404	0.265994	0.652672	0.40515	0.249921	0.830455	0.584524	0.382952	0.609825	9.61676e-05	0.000572824	0	0.173977	0.54433	0.636161	0	0.173977	0.54433	0.636161	0.0918313	1	0.240438	0.001471	0.000702932	0.368587
N-Acetyl-alanine	100	101 N-Acetyl-L-alanine	C5H9NO3	[M+H]+	132.065	-0.9	6.17	0.39	0	1.29588	1.43612	-0.19536	0.775432	1.117	-0.743063	-0.321629	0.717983	-0.707694	0.986429	0.80559	1.4168	0.556696	0.525229	1.08719	-0.0680504	0.577301	0.676562	0.558864	0.980826	1.53317	0.950207	0.823529	1.3654	0.000205324	0.00114849	0	0.617239	1.11869	1.16293	0	0.617239	1.11869	1.16293	0.0442426	1	0.03334	0.000371246	0.000119943	0.807277
Ribose 1-phosphate	129	130 Ribose 1-phosphate	C5H11O8P	[M-H]-	229.012	-2.5	11.91	0.1	0	0.777546	0.63373	0.156876	0.129662	0.0043284	0.04385	-0.0939678	0.318643	-0.180945	0.90974	0.201759	0.0644125	0.29697	-0.00271904	0.382651	-0.189925	-0.206011	0.737056	0.200744	0.0991329	0.304793	0.136931	0.541318	0.636905	0.000209578	0.00114849	0	0.172249	0.656922	0.2088	0	0.172249	0.656922	0.2088	-0.448121	1	0.193614	0.000944086	0.037121	0.00954846
Glutamic acid	80	81 L-Glutamic acid	C5H9NO4	[M+H]+	148.06	-0.9	11.45	0.14	0	0.377776	0.294116	0.21597	0.471411	-0.154157	-0.0119158	-0.221577	0.162908	-0.444543	0.320412	-0.0923164	0.0435602	-0.0382016	-0.209866	-0.117614	0.132245	0.059436	0.527263	-0.116976	-0.135479	-0.0457159	0.20652	0.376749	0.530305	0.000222687	0.00117339	0	-0.0511104	0.423318	0.0222551	0	-0.0511104	0.423318	0.0222551	-0.401063	1	0.690329	0.000191808	0.230545	0.000231335
Acetoacetic acid	13	14 Acetoacetic acid	C4H6O3	[M-H]-	101.024	-12.1	9.5	0.44	0	0.408273	0.600889	0.318793	0.697264	0.507593	0.319268	0.0603282	0.329333	-0.695871	0.425452	0.148187	0.287877	0.133947	0.237181	0.263302	-0.00729466	-0.330191	0.63477	-0.228963	0.0221215	0.606107	0.393514	0.349429	0.850642	0.00024638	0.00125015	0	0.109321	0.61104	0.403251	0	0.109321	0.61104	0.403251	-0.207789	1	0.472429	0.000473313	0.00692793	0.0475048
Cystathionine	77	78 L-Cystathionine	C7H14N2O4S	[M+H]+	223.075	-0.9	13.33	0.33	0	4.0797	4.12645	-0.25996	2.25674	-0.0721222	-0.582743	0.237322	-0.251884	-0.765358	2.18273	0.138834	-0.0121334	-0.0542211	-0.452811	-0.140667	1.1475	-0.453085	2.03827	-0.802449	0.0218198	0.750292	-0.231447	-0.201297	2.91442	0.000280267	0.00136442	0	-0.133733	3.2053	0.0528044	0	-0.133733	3.2053	0.0528044	-3.15249	1	0.71064	0.0234039	0.461558	0.0242309
Xanthylic acid	150	151 Xanthylic acid	C10H13N4O9P	[M-H]-	363.035	-5.4	11.98	0.13	0	1.08271	0.658852	-0.141705	0.935247	0.304372	0.484007	-0.0156781	0.203002	-1.16138	0.543038	-0.489234	-0.12199	-0.215318	0.388312	-0.197661	0.460341	0.0152428	0.483351	-0.372454	-0.465225	0.312497	0.161195	0.065344	0.714796	0.000288818	0.00136442	0	-0.111535	0.752082	0.123649	0	-0.111535	0.752082	0.123649	-0.628433	1	0.642456	0.000765478	0.16341	0.00190861
Orotic acid	113	114 Orotic acid	C5H4N2O4	[M-H]-	155.01	-7.9	7.25	0.41	0	4.32004	3.37526	-0.566857	1.90935	1.97832	1.2593	-0.33622	2.52657	-1.02835	2.53726	-0.185548	2.61135	-0.120026	0.14724	2.36278	-0.141706	-0.703138	2.37744	0.26584	-0.00316739	1.48288	2.29562	0.186573	3.31298	0.000354273	0.00154775	0	0.0278801	3.1976	2.25608	0	0.0278801	3.1976	2.25608	-0.941527	1	0.940298	0.0193706	0.000205377	0.130237
FAD	51	52 FAD	C27H33N9O15P2	[M+H]+	786.164	-0.5	8.66	0.26	0	0.953462	0.494195	0.352664	0.893437	0.790964	0.228624	-0.125243	0.651216	-0.396498	0.157334	0.360436	0.898019	-0.132386	0.325291	0.4899	-0.206187	0.017951	0.890602	-0.119073	-0.247102	0.762142	0.87257	0.755998	0.558241	0.000357721	0.00154775	0	0.202835	0.684713	0.750678	0	0.202835	0.684713	0.750678	0.0659656	1	0.338897	0.0020317	0.000116462	0.631334
Inosine	69	70 Inosine	C10H12N4O5	[M+H]+	269.088	-2	7.39	0.29	0	0.251745	0.380595	-0.0385983	0.269286	-0.341541	-0.106101	-0.321212	-0.0929585	-0.0815558	0.638946	0.0722872	0.0164085	0.050788	0.206229	-0.0498353	0.18384	-0.0283638	0.484822	0.0511381	-0.062133	-0.027331	0.267054	0.379522	0.725023	0.000361517	0.00154775	0	0.0704552	0.469411	-0.0269735	0	0.0704552	0.469411	-0.0269735	-0.496385	1	0.523716	0.00108875	0.28904	0.00209576
N-Acetyl-methionine	101	102 N-Acetyl-L-methionine	C7H13NO3S	[M+H]+	192.069	-1.5	3.79	0.36	0	1.30044	1.5489	-0.229195	0.597709	1.36981	0.0761043	0.310838	0.852598	-0.692927	1.1675	0.0900169	1.62382	0.710625	0.930444	2.10464	-0.804603	0.339242	0.172035	0.0801053	0.712842	2.08641	1.28284	-0.231119	1.92859	0.000383387	0.00159164	0	0.370866	1.23082	1.62082	0	0.370866	1.23082	1.62082	0.390002	1	0.202362	0.0124542	0.00162132	0.231644
Phenylalanine	90	91 L-Phenylalanine	C9H11NO2	[M+H]+	166.086	-1.5	6.75	0.34	0	0.936998	0.600098	-0.234405	0.885227	0.474622	-0.57151	-0.360725	0.578848	-0.198439	0.239995	0.341444	0.64893	0.258201	-0.257404	0.71545	0.121165	0.402679	0.903023	0.448334	0.204967	1.04589	0.572621	0.509814	0.613746	0.000441389	0.00177854	3.20343e-16	0.185524	0.716422	0.684829	0	0.185524	0.716422	0.684829	-0.0315927	1	0.348027	0.00078844	0.000491441	0.820092
CDP	31	32 CDP	C9H15N3O11P2	[M+H]+	404.026	-3.6	13.88	0.34	0	0.611924	0.381575	0.0428215	0.404796	1.07304	0.195733	0.0943395	0.599457	-0.365008	1.08622	-0.452664	0.860562	0.112889	0.0954637	1.20857	-0.160083	0.0999518	-0.10662	0.182464	0.695852	1.24114	0.537112	0.48899	0.600408	0.000469237	0.00183673	0	0.227495	0.539868	0.946201	0	0.227495	0.539868	0.946201	0.406333	1	0.246945	0.0185762	0.000234638	0.064193
S-Adenosylmethionine	132	133 S-Adenosylmethionine	C15H22N6O5S	[M+H]+	399.144	-1.8	12.16	0.17	0	0.472611	0.422136	0.0914205	0.664973	0.236813	-0.0373271	0.0386152	0.102636	0.098489	0.0317219	-0.377476	0.168186	0.0190831	-0.223817	0.425876	0.0729897	-0.278826	0.330914	-0.3888	-0.773769	0.129951	0.22284	0.272046	0.858098	0.000568572	0.00216373	3.20343e-16	-0.203851	0.486415	0.218355	0	-0.203851	0.486415	0.218355	-0.26806	1	0.213958	0.00680323	0.028802	0.0890949
NADP	107	108 NADP	C21H29N7O17P3	[Cat]+	744.083	-3.9	13.89	0.27	0	-1.78009	#NAME?	0.500341	-0.515763	-1.4627	0.387777	0.520039	-0.747732	-0.338564	#NAME?	0.266805	#NAME?	-0.0593376	-0.581142	#NAME?	-1.6534	0.273399	-1.4438	0.81489	-0.331184	#NAME?	-0.936963	-0.0454916	-0.235529	0.000592857	0.00219517	0	0.186622	-1.44251	-2.0187	0	0.186622	-1.44251	-2.0187	-0.576189	1	0.541054	0.013366	0.00935267	0.525137
N-Acetylornithine	103	104 N-Acetylornithine	C7H14N2O3	[M+H]+	175.108	-1.3	9.69	0.31	0	1.52092	1.36798	0.262977	0.915692	0.736504	0.414913	0.246562	0.306128	-0.554754	0.300905	0.336748	1.11852	-0.606919	-0.546513	0.786419	0.24495	-0.0825186	0.362008	-0.0110063	0.169478	1.14357	0.875811	0.460374	1.23544	0.000746408	0.002691	0	0.143373	1.02491	0.853712	0	0.143373	1.02491	0.853712	-0.171193	1	0.47062	0.00886096	0.000426022	0.491281
Sarcosine	133	134 Sarcosine	C3H7NO2	[M+H]+	90.055	4.9	11.37	0.3	0	0.521257	0.84996	0.490175	0.438664	0.559988	0.086539	0.156948	0.0350297	-0.603588	0.405046	0.403227	0.536855	-0.15707	0.129277	0.485082	0.00761779	-0.0390268	0.821391	-0.0499056	0.309672	0.705075	0.316377	0.41403	0.928441	0.000835616	0.00293537	0	0.236536	0.676187	0.455007	0	0.236536	0.676187	0.455007	-0.22118	1	0.112065	0.00123184	0.006289	0.123913
Methionine	89	90 L-Methionine	C5H11NO2S	[M+H]+	150.058	-0.8	7.86	0.18	0	0.556051	0.389051	-0.39261	0.472761	0.564895	-0.378358	-0.298567	0.428623	-0.349633	0.357927	0.0855777	0.914103	0.357287	-0.0474775	1.22836	-0.0338483	0.512305	0.809512	0.558131	0.385423	1.00622	0.672315	0.544507	0.771101	0.000869871	0.00297931	0	0.238568	0.570189	0.828482	0	0.238568	0.570189	0.828482	0.258293	1	0.255517	0.00270163	0.000653515	0.132145
Guanosine	62	63 Guanosine	C10H13N5O5	[M+H]+	284.099	-1.9	8.68	0.27	0	0.969178	1.2919	-0.295706	0.600445	-0.688693	-0.111233	-0.544655	0.0444806	-0.185275	2.17572	-0.0578185	0.600909	-0.0747252	0.503446	0.0192463	0.725996	-0.364973	1.04107	-0.228567	-0.134073	0.206351	0.774131	0.475076	2.32992	0.000930327	0.00310865	0	0.0516262	1.54647	0.231792	0	0.0516262	1.54647	0.231792	-1.31468	1	0.830769	0.0226487	0.178825	0.0326685
Guanine	61	62 Guanine	C5H5N5O	[M+H]+	152.057	-0.6	8.68	0.4	0	0.96331	1.1964	-0.290698	0.600839	-0.583282	-0.047259	-0.577215	0.109846	-0.24682	2.08995	-0.00439437	0.630028	-0.0807038	0.483052	-0.0271036	0.722864	-0.366027	0.978433	-0.184354	-0.155209	0.183521	0.696038	0.473165	2.32786	0.00117668	0.00383823	0	0.0545266	1.50304	0.228817	0	0.0545266	1.50304	0.228817	-1.27422	1	0.819706	0.0244895	0.161422	0.035886
Cyclic AMP	38	39 Cyclic AMP	C10H12N5O6P	[M-H]-	328.045	-4.4	6.74	0.48	0	1.19369	0.710023	0.414214	0.826715	0.933363	0.0936094	-0.183426	0.580659	-0.682104	-0.1211	-0.257628	0.789052	0.0235594	-0.101738	0.593842	-0.25158	0.164395	0.419963	-0.0516791	-0.750693	0.856877	0.246562	0.0539783	0.00610631	0.00151217	0.00481784	0	-0.19368	0.578289	0.684063	0	-0.19368	0.578289	0.684063	0.105774	1	0.257567	0.0407191	0.000631023	0.643934
N-Acetylglutamine	99	100 N-Acetylglutamine	C7H12N2O4	[M-H]-	187.072	-5.5	7.58	0.37	0	1.44782	0.557529	0.0884812	1.14501	1.0474	0.562448	0.335969	0.520546	-0.971847	-0.879124	-0.398325	1.42923	0.154091	0.355152	1.53424	0.107452	-0.395778	0.531149	-0.431569	-0.298223	1.57238	0.534614	0.153886	0.540381	0.00200461	0.00624162	3.20343e-16	-0.00787092	0.715792	1.17134	0	-0.00787092	0.715792	1.17134	0.455543	1	0.972428	0.0911346	0.00345477	0.177274
D-Glyceraldehyde 3-phosphate	45	46 D-Glyceraldehyde 3-phosphate	C3H7O6P	[M-H]-	168.991	-6.2	13.13	0.2	0	2.11666	1.68444	-0.244853	0.880915	1.9509	1.10787	0.795023	0.676989	-0.428553	0.666946	-0.488522	1.1458	-0.105338	-0.876102	1.28142	-0.370367	-0.85035	0.45459	-0.479068	-0.539417	1.29097	0.534924	0.0103704	1.57602	0.00214398	0.00641308	0	-0.150561	1.35353	1.22283	0	-0.150561	1.35353	1.22283	-0.1307	1	0.718161	0.0177466	0.00623946	0.71478
Citrulline	35	36 Citrulline	C6H13N3O3	[M+H]+	176.103	-1	11.97	0.15	0	-0.0636552	-0.269344	0.44236	0.00578086	0.517869	0.02946	0.0987329	0.259069	-0.497522	-0.568787	-0.125095	0.195646	-0.0255125	0.153477	0.115249	-0.242671	0.117125	-0.251172	0.0930444	0.0379225	0.511866	0.338663	0.317264	-0.237886	0.0021533	0.00641308	0	0.101928	-0.219569	0.331021	0	0.101928	-0.219569	0.331021	0.55059	1	0.427242	0.534957	0.00616473	0.000425972
Lactic acid	85	86 L-Lactic acid	C3H6O3	[M-H]-	89.0244	-14.8	6.83	0.26	0	1.0931	0.683086	0.00664874	-0.121214	0.633496	0.251983	0.101272	0.499678	-1.09403	0.226023	0.095908	0.953421	0.157366	0.0638264	1.16687	0.0686879	0.229064	-0.0658784	0.20313	0.351543	1.03825	0.896272	0.332231	1.1238	0.00244519	0.00712747	0	0.195929	0.578934	0.882564	0	0.195929	0.578934	0.882564	0.303631	1	0.190238	0.0553762	0.000139744	0.223752
Carnitine	76	77 L-Carnitine	C7H16NO3	[Cat]+	162.113	-1.1	9.49	0.17	0	0.240227	0.370704	0.134063	0.310979	0.32701	0.225961	0.0449694	0.212607	-0.502972	0.38273	0.108913	0.209205	0.21106	0.219837	0.178242	0.0691594	-0.284953	0.338396	-0.196926	0.0498637	0.467392	0.221541	0.229474	0.471226	0.00334387	0.00954396	0	0.0828525	0.354105	0.272886	0	0.0828525	0.354105	0.272886	-0.0812193	1	0.476768	0.00507779	0.0197426	0.178124
Dihydroxyacetone phosphate	47	48 Dihydroxyacetone phosphate	C3H7O6P	[M-H]-	168.991	-6.8	12.29	0.24	0	1.03901	0.758	-0.509214	0.843655	0.441527	0.294942	-0.0317752	0.418344	-0.000383764	1.64752	0.469957	0.248347	-0.473606	-0.71143	0.129612	0.339102	0.118618	0.587514	0.495482	0.178367	0.66475	1.43266	0.611783	1.17561	0.00365165	0.0102097	0	0.231338	1.05138	0.626208	0	0.231338	1.05138	0.626208	-0.42517	1	0.314983	0.00296726	0.0297384	0.149876
Glutathione	57	58 Glutathione	C10H17N3O6S	[M+H]+	308.091	-2.2	11.23	0.24	0	2.37978	2.27533	0.0539786	2.12772	1.70029	-0.175379	0.417606	1.02768	-0.733924	1.07729	0.784654	-1.2424	0.145004	0.177563	0.921899	0.421815	0.0422646	1.20182	0.283455	0.525362	1.02712	0.116871	0.12583	-0.122517	0.00426683	0.0116911	3.20343e-16	0.403612	1.71844	0.838349	0	0.403612	1.71844	0.838349	-0.880096	1	0.0290833	0.0187336	0.0513006	0.103016
Uridine diphosphate-N-acetylglucosamine	145	146 Uridine diphosphate-N-acetylglucosamine	C17H27N3O17P2	[M+H]+	608.089	-3	12.18	0.39	0	1.14351	1.23104	0.0288684	1.30268	0.460991	-0.0180245	0.153744	0.560273	-0.362591	0.500563	0.135286	0.110708	0.145542	-0.304878	0.368647	0.0268867	0.12364	0.660905	0.433189	0.0318987	0.632424	-0.153449	0.273406	-0.28356	0.00454106	0.0118108	0	0.137832	0.853438	0.35449	0	0.137832	0.853438	0.35449	-0.498948	1	0.270529	0.0168709	0.0141893	0.105876
Malic acid	88	89 L-Malic acid	C4H6O5	[M-H]-	133.014	-10.9	12.9	0.09	0	0.486876	0.471152	0.384271	0.76305	0.242992	-0.0398445	-0.235441	0.191309	-0.34216	-0.0697433	0.130818	0.465744	-0.0403802	0.181257	0.151954	0.0749613	-0.140111	0.473986	-0.0472675	0.029496	0.395555	0.504543	0.234154	0.390869	0.00454774	0.0118108	0	0.0572425	0.439646	0.331795	0	0.0572425	0.439646	0.331795	-0.107851	1	0.611671	0.00753545	0.0105619	0.405444
Tryptophan	94	95 L-Tryptophan	C11H12N2O2	[M+H]+	205.097	-1.7	7.92	0.28	0	0.601158	0.448599	-0.237483	0.640871	0.409029	-0.666415	-0.670323	0.390322	-0.318519	0.0570718	-0.184405	0.690109	0.378589	-0.0127267	1.02993	0.0427028	0.474776	0.537728	0.537883	0.141263	1.06822	0.893659	0.735819	0.250338	0.00456914	0.0118108	-1.60171e-16	0.163423	0.436951	0.772383	0	0.163423	0.436951	0.772383	0.335432	1	0.535575	0.00988229	0.000849567	0.0616204
Fumaric acid	55	56 Fumaric acid	C4H4O4	[M-H]-	115.004	-12.9	12.9	0.09	0	0.544114	0.479881	0.392651	0.817347	0.234991	-0.0482581	-0.302743	0.320257	-0.409325	-0.106364	0.13084	0.457936	-0.0441503	0.258313	0.178537	0.161026	-0.185778	0.569603	-0.0749296	-0.0308228	0.414672	0.630607	0.314194	0.521867	0.004685	0.011886	0	0.064259	0.496338	0.380725	0	0.064259	0.496338	0.380725	-0.115613	1	0.639593	0.00721227	0.00714238	0.415116
Ureidosuccinic acid	139	140 Ureidosuccinic acid	C5H8N2O5	[M-H]-	175.036	-6	13.6	0.15	0	3.71628	2.87019	1.32993	2.34379	2.28849	0.820898	0.506448	0.601834	#NAME?	0.889541	#NAME?	1.48137	#NAME?	1.70346	2.63263	0.782064	#NAME?	1.3311	#NAME?	#NAME?	1.48369	1.93273	0.654758	2.35982	0.00512023	0.012754	0	0.0592899	2.54568	1.8752	0	0.0592899	2.54568	1.8752	-0.670485	1	0.950805	0.0329188	0.00748904	0.270053
N-Acetyl-phenylalanine	102	103 N-Acetyl-L-phenylalanine	C11H13NO3	[M+H]+	208.097	-1.1	3.49	0.49	0	2.5779	2.34785	-0.899267	0.688764	2.16008	0.957446	0.479751	0.50764	-0.891747	0.883865	-0.498421	2.33598	-0.10312	-0.557915	4.36768	0.0835169	-0.0110142	0.108431	-0.842016	0.0876893	4.40156	2.78755	-0.735726	2.10575	0.00653037	0.0159761	-1.60171e-16	-0.262252	1.72979	3.31286	0	-0.262252	1.72979	3.31286	1.58306	1	0.470802	0.0359398	0.0498173	0.122396
Creatine	36	37 Creatine	C4H9N3O2	[M+H]+	132.077	-1.2	10.73	0.18	0	-0.0155497	0.0485755	0.0726653	0.0166751	0.111768	0.00980477	0.0164691	0.0533024	-0.120362	0.012528	0.0556288	0.0810818	-0.00555885	0.0508143	0.0743522	-0.0226121	0.0579187	0.0735603	0.0279329	0.0454113	0.159746	0.113061	0.0512666	0.0960234	0.00825255	0.0198351	0	0.0413234	0.0391392	0.099295	0	0.0413234	0.0391392	0.099295	0.0601558	1	0.128622	0.255884	0.0701836	0.0257356
D-Sedoheptulose 7-phosphate	49	50 D-Sedoheptulose 7-phosphate	C7H15O10P	[M-H]-	289.033	-1.8	13.19	0.18	0	0.371235	0.250899	-0.44866	-0.373758	0.664179	-0.644788	-0.626691	0.521815	-0.479244	1.11336	0.586782	1.51394	0.743891	0.160513	0.823355	-0.0260645	0.326025	0.781724	0.930251	1.07236	1.3294	1.59542	0.70854	0.820357	0.00927038	0.0218973	0	0.570442	0.569441	1.13539	0	0.570442	0.569441	1.13539	0.565945	1	0.0935523	0.0437819	0.00223396	0.0686833
Taurine	135	136 Taurine	C2H7NO3S	[M-H]-	124.007	-11.2	11.08	0.18	0	-0.164551	-0.0887804	0.111105	-0.142595	0.163283	0.0920298	0.0614507	0.0639851	-0.483917	-0.26907	0.0994548	0.120753	0.0794193	0.146346	0.163092	0.0271811	0.0887263	0.042294	0.0677395	0.185664	0.20601	0.21963	0.162794	0.0972694	0.011895	0.0276206	3.20343e-16	0.12135	-0.0821831	0.157065	0	0.12135	-0.0821831	0.157065	0.239248	1	0.128926	0.673045	0.0478074	0.00384512
Cytidine monophosphate	40	41 Cytidine monophosphate	C9H14N3O8P	[M+H]+	324.059	-1.3	13.07	0.32	0	2.20238	2.09957	0.391937	0.816575	0.722511	-0.161988	-0.035887	0.501788	-0.715926	0.230758	0.157765	0.289883	0.147543	0.153526	-0.0405983	-0.0699823	0.169806	0.485931	0.377802	0.554369	0.562917	0.30858	0.447769	0.9349	0.0133514	0.0304858	0	0.289852	1.33486	0.410803	0	0.289852	1.33486	0.410803	-0.924062	1	0.0733254	0.0448518	0.010891	0.112175
O-Phosphoethanolamine	111	112 O-Phosphoethanolamine	C2H8NO4P	[M+H]+	142.026	0.2	12.87	0.3	0	0.54193	0.679639	0.382101	0.314932	0.452894	0.13449	0.169694	0.374446	-0.577098	0.664074	-0.0332625	0.812166	0.438581	0.686762	0.283912	-0.473395	-0.22903	0.282206	0.260492	-0.149591	0.636509	0.64677	0.608603	1.10949	0.0155673	0.0347583	0	0.290006	0.626035	0.545752	0	0.290006	0.626035	0.545752	-0.0802837	1	0.181698	0.00643723	0.00280252	0.620166
Creatinine	37	38 Creatinine	C4H7N3O	[M+H]+	114.066	1.9	6.36	0.32	0	0.236052	0.245894	0.280921	0.351574	0.435939	-0.024996	-0.29468	0.422277	-1.06422	-0.445202	-0.0720362	0.566162	0.0356231	0.230336	0.426562	0.26165	0.137669	0.330414	0.039794	0.137572	0.86475	0.707196	0.764526	0.276036	0.01573	0.0347583	0	0.173445	0.189511	0.580321	0	0.173445	0.189511	0.580321	0.39081	1	0.432918	0.146102	0.000948904	0.0116248
Aspartic acid	75	76 L-Aspartic acid	C4H7NO4	[M-H]-	132.03	-9.3	11.69	0.17	0	0.419935	0.48646	0.255384	0.389533	-0.214964	-0.643595	-0.725825	0.118119	-0.388367	0.287553	-0.102422	0.219954	0.241345	0.505456	0.397043	0.304622	-0.0217358	0.517273	0.00744449	-0.100226	0.405658	0.226855	0.213978	0.693106	0.0175608	0.0381878	0	0.0128389	0.471173	0.20651	0	0.0128389	0.471173	0.20651	-0.264663	1	0.950408	0.00122577	0.0897652	0.0269999
Fructose 1,6-bisphosphate	53	54 Fructose 1,6-bisphosphate	C6H14O12P2	[M-H]-	338.989	-2	15.67	0.5	0	2.08159	1.3096	-0.0694883	0.740898	0.801996	0.749624	0.966229	0.561195	-0.485643	2.54893	0.947219	1.24808	0.166285	0.0203452	0.877148	-0.425624	-0.349585	0.351897	0.699353	0.988981	2.19067	1.21785	0.315153	1.46361	0.0181071	0.0387606	3.20343e-16	0.70026	1.60635	1.25522	0	0.70026	1.60635	1.25522	-0.351138	1	0.0145616	0.0259362	0.0152239	0.452873
Xanthosine	149	150 Xanthosine	C10H12N4O6	[M-H]-	283.068	-2.5	7.38	0.26	0	1.2435	1.4689	-0.258801	0.719069	0.924652	-0.224776	-0.496779	1.10619	-0.502443	2.84928	0.211908	3.25587	0.581556	1.0831	1.96891	-0.161067	0.277096	0.989568	0.581942	0.695571	2.11744	2.81134	1.11999	3.42674	0.0216139	0.0455555	0	0.628437	2.15529	2.26687	0	0.628437	2.15529	2.26687	0.111584	1	0.0666138	0.0643249	0.0205626	0.857032
Kynurenine	84	85 L-Kynurenine	C10H12N2O3	[M+H]+	209.092	0.1	7.16	0.32	0	0.201424	0.756675	-0.351184	1.60479	-0.0458751	0.0742968	-0.203336	0.702518	-0.66915	0.83753	0.119174	0.68346	0.59103	0.162418	0.7153	-0.751172	0.519936	0.647841	0.827584	-0.265438	0.430954	0.190453	0.628446	0.805897	0.0260977	0.0541726	-1.60171e-16	0.268309	0.872236	0.473891	0	0.268309	0.872236	0.473891	-0.398345	1	0.345203	0.0153727	0.0135474	0.165484
Uracil	137	138 Uracil	C4H4N2O2	[M+H]+	113.035	3.1	6.44	0.47	0	0.165914	-0.373222	-0.00089084	-0.30573	-0.587045	-0.0392903	-0.370808	-0.0988979	-0.41128	-0.0834091	0.316727	-0.648026	0.272381	-0.0239907	-0.184953	0.123762	-0.0318643	0.336918	0.0506604	0.453685	-0.210189	-0.771001	0.181844	-0.121345	0.0274403	0.0561093	3.20343e-16	0.124762	-0.0416704	-0.393489	0	0.124762	-0.0416704	-0.393489	-0.351819	1	0.3916	0.691828	0.202487	0.0584964
D-Glucose	44	45 D-Glucose	C6H12O6	[M-H]-	179.056	-6.8	9.75	0.45	0	-1.04324	-1.13104	-0.326082	-1.2605	-0.263108	-0.491295	-0.352899	0.0896113	-0.849442	-0.923819	0.0337645	-0.208195	0.465578	0.414973	-0.335535	-0.14605	0.723622	0.0703229	0.615192	0.261953	0.109032	0.900154	0.563391	-0.697298	0.0286811	0.057784	0	0.2925	-0.75592	0.115534	0	0.2925	-0.75592	0.115534	0.871454	1	0.255212	0.115394	0.276472	0.0321682
dTDP	50	51 dTDP	C10H16N2O11P2	[M-H]-	401.016	-9.1	12.43	0.25	0	0.0345316	0.303591	-0.227733	0.175659	0.0945689	0.25834	0.332877	0.207195	-0.232754	1.11568	1.00677	-0.20937	0.13021	-0.0104184	-0.289385	-0.200469	0.181666	0.703828	0.89917	0.901149	0.0391139	0.670357	0.311527	0.512846	0.0314593	0.0624628	0	0.622196	0.521146	0.120861	0	0.622196	0.521146	0.120861	-0.400285	1	0.0250535	0.0268162	0.128684	0.125273
Adenosine	17	18 Adenosine	C10H13N5O4	[M+H]+	268.104	-0.9	5.73	0.29	0	-1.42507	-3.64123	-0.223903	-1.19043	-3.09422	1.18275	0.324024	-1.0086	-0.526659	-3.1452	-0.859047	-3.89621	-1.38085	-1.97855	-1.43413	0.723941	-2.79771	-0.840302	-1.8181	-2.66655	-6.89432	-6.61203	-6.56269	-5.34056	0.0348642	0.0680184	0	-1.25811	-1.9187	-2.48737	0	-1.25811	-1.9187	-2.48737	-0.568669	1	0.11095	0.0546728	0.0431684	0.499848
cis-Aconitic acid	33	34 cis-Aconitic acid	C6H6O6	[M-H]-	173.009	-7.3	14.9	0.28	0	1.08303	1.11558	-0.158237	-0.476657	1.52266	0.491346	0.856475	0.789497	-0.96008	1.42266	0.268289	1.46169	0.390411	-0.0892827	1.5948	-0.875064	0.409364	0.642301	0.278752	0.0758525	1.84049	-3.34302	0.422797	0.0301738	0.0352504	0.0680184	3.20343e-16	0.333926	0.774936	1.22819	0	0.333926	0.774936	1.22819	0.453252	1	0.190912	0.047192	0.0284652	0.319597
Lysine	87	88 L-Lysine	C6H14N2O2	[M+H]+	147.113	-2.1	18.68	0.12	0	0.547713	0.497407	0.358863	-0.135405	0.0884201	0.0608506	0.289594	0.221172	-0.2356	0.444098	-0.246393	0.270997	0.309967	0.143417	0.110667	-0.0980412	-0.618843	0.548991	0.271041	0.023989	0.736822	0.339146	0.188449	0.617465	0.0380612	0.0724221	0	0.122739	0.440342	0.311651	0	0.122739	0.440342	0.311651	-0.128692	1	0.399017	0.00906992	0.0247638	0.391804
Butyrylcarnitine	28	29 Butyrylcarnitine	C11H21NO4	[M+H]+	232.154	-2.3	5.57	0.44	0	0.40766	0.594337	0.800006	1.12729	0.347349	0.18627	-0.989452	0.434957	-1.08389	0.860949	0.695027	2.27493	0.0765191	0.413452	0.336343	-0.11985	-0.567975	1.57477	-1.17103	-0.0799312	0.950619	1.26264	0.421484	2.27974	0.0387814	0.0726869	0	0.0435691	1.29001	1.12195	0	0.0435691	1.29001	1.12195	-0.168066	1	0.90419	0.0416465	0.0707737	0.737234
Phosphoserine	125	126 Phosphoserine	C3H8NO6P	[M+H]+	186.016	-1.1	13.36	0.18	0	0.72926	0.776263	-0.0254835	3.02347	-0.253219	-0.0505205	-0.361428	-0.300341	0.2475	1.66931	1.59374	0.208438	-0.753859	-0.726257	0.176694	0.89936	-1.2986	1.1691	1.95542	2.02723	0.770958	-0.11847	0.101107	1.70949	0.0392616	0.0726869	0	1.16224	1.75143	0.129696	0	1.16224	1.75143	0.129696	-1.62173	1	0.119719	0.0547703	0.226373	0.0709744
Palmitic acid	118	119 Palmitic acid	C16H32O2	[M-H]-	255.233	-2.6	2.8	0.08	0	1.34958	1.35411	-0.701305	0.32451	0.373797	-0.093739	-0.64044	-0.732656	-0.732672	0.86332	0.543774	1.20937	0.363179	0.415853	0.450008	0.418805	0.290457	1.24652	1.72467	1.80669	0.823954	1.37579	1.23532	1.89226	0.042605	0.0768305	0	1.06938	1.24905	0.728473	0	1.06938	1.24905	0.728473	-0.520577	1	0.0663329	0.00492264	0.0334058	0.141084
6-Phosphogluconic acid	12	13 6-Phosphogluconic acid	C6H13O10P	[M-H]-	275.017	-2	14.89	0.28	0	2.88722	2.51281	0.112542	1.13028	1.97909	-0.374014	0.410664	0.697892	-1.20001	1.00877	0.601899	1.20559	1.09804	-0.0256025	1.24947	-0.651262	-0.0975726	0.487881	0.372242	0.864855	1.91143	0.404375	0.622157	0.307877	0.0426237	0.0768305	0	0.499802	1.73315	1.35368	0	0.499802	1.73315	1.35368	-0.379477	1	0.114849	0.0689334	0.00829122	0.52364
2,3-Diphosphoglyceric acid	5	6 2,3-Diphosphoglyceric acid	C3H8O10P2	[M-H]-	264.952	-0.4	14.54	0.24	0	2.19952	1.99298	#NAME?	1.36174	1.54645	#NAME?	1.78855	1.86081	0.880234	2.27018	1.09229	0.932085	0.987802	1.00187	#NAME?	1.12179	#NAME?	#NAME?	#NAME?	#NAME?	#NAME?	#NAME?	#NAME?	2.35079	0.0431821	0.0768305	0	0.339019	1.81206	0.49589	0	0.339019	1.81206	0.49589	-1.31617	1	0.718913	0.0218903	0.479438	0.0711397
Carnosine	30	31 Carnosine	C9H14N4O3	[M+H]+	227.114	-1.2	11.73	0.19	0	1.66211	1.6172	-1.08534	0.0249344	1.66842	0.786765	0.425708	-0.0555778	-1.31849	-0.111299	1.01238	1.80818	-0.443079	-0.509902	1.01708	1.09807	-0.925983	0.483256	-0.523743	1.04789	1.94874	0.739015	0.0405601	2.07617	0.0441319	0.0775136	0	0.388525	1.20064	1.34066	0	0.388525	1.20064	1.34066	0.140022	1	0.408129	0.0591059	0.0127286	0.754811
Hypoxanthine	68	69 Hypoxanthine	C5H4N4O	[M+H]+	137.046	-0.6	6.68	0.29	0	0.195669	0.394103	-0.0476221	0.0649361	0.00938171	-0.0513717	-0.202081	0.0406792	-0.182989	0.65407	0.147856	0.553372	0.233465	0.364926	0.310279	0.0254056	-0.00991015	0.353728	0.23971	0.0620009	0.336229	0.629048	0.417834	1.04008	0.0463516	0.0795965	0	0.185998	0.487696	0.331815	0	0.185998	0.487696	0.331815	-0.155881	1	0.116787	0.0213918	0.0153357	0.434595
Pyruvic acid	128	129 Pyruvic acid	C3H4O3	[M-H]-	87.0088	-14.6	5.62	0.33	0	1.04574	0.768854	0.560956	0.0446536	0.60356	0.272289	-0.149817	1.31968	-1.10628	-0.185355	0.00893964	0.637919	-0.305897	0.381717	0.22331	-0.0535671	0.111098	-0.336209	-0.168487	-0.250319	0.804992	0.930487	0.826287	1.09159	0.0464797	0.0795965	0	0.162226	0.51978	0.792455	0	0.162226	0.51978	0.792455	0.272675	1	0.544478	0.115158	0.00316987	0.35763
Uridine	141	142 Uridine	C9H12N2O6	[M-H]-	243.062	-2.7	6.48	0.41	0	0.259689	-0.177367	0.0571715	0.004669	-0.371161	0.0976444	-0.0413026	0.130114	-0.626279	0.198657	0.186449	-0.462458	0.34215	0.019847	0.00740086	-0.12996	0.0843431	0.303025	0.11915	0.479672	-0.0792152	-0.474989	0.372464	0.19128	0.0499386	0.084347	0	0.201356	0.139232	-0.188672	0	0.201356	0.139232	-0.188672	-0.327904	1	0.154264	0.154363	0.67241	0.0249881
Guanosine diphosphate	63	64 Guanosine diphosphate	C10H15N5O11P2	[M-H]-	442.017	-3.5	14.9	0.26	0	0.678835	0.303065	0.582391	0.920428	0.73675	0.341267	0.362585	0.750717	-0.22079	1.03198	0.0567955	0.565975	-0.238557	-0.0378897	0.05013	-0.124575	-0.706417	-0.322977	-0.253165	-0.160276	1.82483	1.27293	1.05645	-0.13575	0.0504851	0.084347	0	0.245632	0.499396	0.97868	0	0.245632	0.499396	0.97868	0.479285	1	0.422522	0.0790199	0.0242524	0.221098
1-Methylnicotinamide	4	5 1-Methylnicotinamide	C7H8N2O	[M+H]+	137.071	-0.3	19	0.23	0	0.362685	0.00235927	-0.514384	0.611044	0.603218	0.0181416	-0.113607	1.38984	-0.158796	0.673797	0.0210391	0.494473	-0.138685	-0.112486	0.827834	0.586747	-0.0272659	-0.00820109	-0.204251	-0.222882	0.841108	0.479309	1.36992	0.540932	0.0564069	0.0931054	0	0.257688	0.389443	0.80858	0	0.257688	0.389443	0.80858	0.419137	1	0.529943	0.0279559	0.00282152	0.0755234
Pantothenic acid	119	120 Pantothenic acid	C9H17NO5	[M+H]+	220.118	-1.6	6.01	0.45	0	-1.35816	-1.39279	0.521977	-0.0775509	-0.0378117	-0.456805	-0.142196	0.56382	-0.34365	-0.716343	-0.264911	-0.0116711	0.0368356	0.0110371	-0.289963	-0.427071	0.353666	0.0160756	0.18994	-0.188638	0.123455	0.887454	0.898745	-0.736602	0.0598354	0.0975887	0	0.143755	-0.607293	0.26332	0	0.143755	-0.607293	0.26332	0.870612	1	0.593817	0.0774118	0.120362	0.0202199
Choline	32	33 Choline	C5H14NO	[Cat]+	104.107	3	14.38	0.29	0	0.0493565	0.302881	0.372885	0.0681357	0.476542	-0.0560518	0.232335	0.226944	0.0372613	0.355702	0.0404966	0.563727	-0.0214393	0.455238	0.0277557	-0.418142	-0.0241992	0.237366	-0.161566	-0.0948338	0.465387	0.606638	0.21609	0.949045	0.0690017	0.111215	0	0.130102	0.360984	0.408288	0	0.130102	0.360984	0.408288	0.0473039	1	0.33947	0.0534478	0.00564914	0.791581
Adenine	16	17 Adenine	C5H5N5	[M+H]+	136.062	0.2	6.03	0.25	0	-0.420399	-0.285687	0.428773	0.33336	-0.842679	0.505276	0.09194	-0.438658	-0.38664	-0.31332	-0.0832837	-0.979141	-0.371495	0.154371	-0.781131	-0.0472179	-0.456352	0.0754721	-0.363337	-0.368687	-0.926369	-0.431788	0.628281	1.1374	0.0733325	0.115753	3.20343e-16	0.0520027	0.198672	-0.716219	0	0.0520027	0.198672	-0.716219	-0.914891	1	0.820974	0.508842	0.0136493	0.0615336
Cytidine	39	40 Cytidine	C9H13N3O5	[M+H]+	244.093	-0.8	8.1	0.21	0	0.351864	0.32162	0.0596846	0.257344	0.109828	-0.00945961	-0.154925	0.505174	-0.454856	0.774882	0.258848	0.991658	0.231243	0.270673	0.342834	0.0466052	0.0398922	0.285128	0.0124105	0.438383	0.769431	0.719125	0.487618	1.67601	0.0735075	0.115753	0	0.23612	0.714607	0.601837	0	0.23612	0.714607	0.601837	-0.11277	1	0.092909	0.0670106	0.00271821	0.733432
D-Ribose 5-phosphate	48	49 D-Ribose 5-phosphate	C5H11O8P	[M-H]-	229.012	-2.1	12.54	0.27	0	-0.00131902	0.388731	-0.184357	-0.0631321	0.109981	-0.0369697	-0.231168	-0.00294494	-0.0988633	0.742041	0.419319	0.124294	0.270361	0.342742	-0.09173	0.0216855	-0.0141561	0.41341	0.25437	0.153073	0.358622	0.411036	0.43464	0.914855	0.0784708	0.122165	0	0.245644	0.442768	0.162938	0	0.245644	0.442768	0.162938	-0.279831	1	0.0637617	0.0319207	0.0584051	0.184899
Citric acid	34	35 Citric acid	C6H8O7	[M-H]-	191.02	-4.9	15.15	0.12	0	0.723309	0.654605	0.20719	-0.165845	1.22521	0.239959	0.503352	0.535979	-0.521079	0.810026	0.297956	0.882018	0.255886	-0.321113	0.960286	-0.694018	0.208585	0.255685	0.355618	0.0536761	1.11954	-1.75872	0.380211	0.0394419	0.0905979	0.13946	3.20343e-16	0.235999	0.43143	0.743409	0	0.235999	0.43143	0.743409	0.311979	1	0.197054	0.0414466	0.0345095	0.363747
Arginine	73	74 L-Arginine	C6H14N4O2	[M+H]+	175.119	-0.3	19.5	0.15	0	0.443726	0.338752	0.225116	-0.28109	0.216184	0.147984	0.244635	0.148351	-0.155811	0.331692	-0.215385	0.285041	0.288561	0.155798	0.192781	-0.229481	-0.412888	0.357875	0.0733461	0.0743785	0.189966	0.211061	0.167633	0.310167	0.108022	0.164433	0	0.0904973	0.268558	0.207819	0	0.0904973	0.268558	0.207819	-0.0607393	1	0.437723	0.0404695	0.0343916	0.558309
Hypotaurine	67	68 Hypotaurine	C2H7NO2S	[M+H]+	110.027	1.6	11.04	0.2	0	0.763421	1.06147	0.259201	-0.354561	0.272633	0.0933149	-0.328807	-0.0298422	-0.410293	0.5067	0.424362	0.814173	0.0302825	0.106386	0.332456	0.116985	-0.187351	-0.0452605	-0.160739	0.818425	0.597489	0.140872	0.222649	1.33883	0.125771	0.189347	0	0.230536	0.660846	0.382323	0	0.230536	0.660846	0.382323	-0.278523	1	0.295791	0.0574723	0.0154938	0.379378
Adenosine triphosphate	20	21 Adenosine triphosphate	C10H16N5O13P3	[M-H]-	505.988	-3.3	13.49	0.26	0	0.328299	0.428974	0.135681	-0.091477	0.570002	0.621009	0.515787	0.297002	-0.29736	0.422792	0.512614	0.733406	0.480947	0.757582	0.376424	-1.38308	-0.375871	0.198187	0.644669	0.0788477	0.282186	0.501255	0.19502	1.0716	0.150912	0.224727	0	0.470121	0.438276	0.469065	0	0.470121	0.438276	0.469065	0.0307891	1	0.0557612	0.0702098	0.0110694	0.873154
Acetylcarnitine	71	72 L-Acetylcarnitine	C9H17NO4	[M+H]+	204.123	-0.7	7.44	0.27	0	0.124756	0.501095	-0.235824	0.101087	0.861714	0.35164	0.327912	0.314747	-0.411865	0.579805	0.471918	0.776737	0.296683	-0.26876	0.275802	-0.335196	0.140314	0.0378798	-0.0404121	0.250452	0.791065	0.0364016	0.693696	1.46034	0.177648	0.261696	0	0.273329	0.560905	0.542805	0	0.273329	0.560905	0.542805	-0.0181001	1	0.170744	0.0895469	0.0060467	0.95279
Phosphocreatine	121	122 Phosphocreatine	C4H10N3O5P	[M-H]-	210.029	-4.4	12.15	0.21	0	-0.642892	0.198343	0.450065	0.825287	0.829517	-0.693159	0.235636	1.13004	-0.118426	1.85939	0.471552	1.08173	0.408907	0.900314	0.16509	-0.896663	0.297955	0.427025	1.01075	0.122218	1.08829	1.61444	1.11414	2.66367	0.18077	0.263462	0	0.692803	1.30929	1.04634	0	0.692803	1.30929	1.04634	-0.262949	1	0.0228288	0.12942	0.00246946	0.668121
Beta-Alanine	26	27 Beta-Alanine	C3H7NO2	[M+H]+	90.055	6	10.5	0.08	0	0.232949	0.3102	0.256138	-0.0174909	0.226604	0.289201	0.461072	-0.41714	-0.596229	0.453338	0.0764391	0.301865	0.21926	0.561215	0.128013	-0.313806	-0.0685056	0.192322	0.328277	0.360706	0.247915	0.150142	-0.0547432	0.122611	0.186042	0.2678	0	0.304282	0.223129	0.124698	0	0.304282	0.223129	0.124698	-0.0984304	1	0.0610467	0.083597	0.100679	0.40936
Oxoglutaric acid	117	118 Oxoglutaric acid	C5H6O5	[M-H]-	145.014	-9.3	12.46	0.33	0	-0.164738	0.722053	0.333985	0.879817	1.12824	-0.202988	0.108976	0.00252004	-0.310887	1.20425	-0.0799473	-0.903816	-0.667204	-0.859146	-1.6203	0.487678	0.0464241	-1.14181	-0.48073	-0.58991	-0.105203	-1.42863	0.394891	0.818111	0.187656	0.2678	0	-0.186701	0.569202	-0.165812	0	-0.186701	0.569202	-0.165812	-0.735014	1	0.449596	0.10991	0.873951	0.166481
NADPH	108	109 NADPH	C21H30N7O17P3	[M-H]-	744.084	-4.1	14.38	0.22	0	2.21653	1.76381	#NAME?	#NAME?	1.58772	1.92568	1.4649	#NAME?	#NAME?	1.99557	0.746775	1.47488	#NAME?	#NAME?	0.650719	#NAME?	1.13806	1.90516	#NAME?	#NAME?	0.916334	#NAME?	#NAME?	#NAME?	0.206681	0.290594	0	-0.434896	1.39478	0.62334	0	-0.434896	1.39478	0.62334	-0.771442	1	0.73334	0.126694	0.355894	0.307278
Glycerol 3-phosphate	58	59 Glycerol 3-phosphate	C3H9O6P	[M-H]-	171.006	-5.9	11.85	0.22	0	0.507403	0.41978	0.00971892	0.103248	0.175154	0.563882	-0.15404	0.139642	-0.941254	0.287189	-0.485161	0.154463	-0.528929	0.683313	-0.343861	0.521049	-0.207308	0.0820703	-0.451127	-0.19261	0.0723294	0.476589	0.142413	1.0448	0.20787	0.290594	0	-0.0171221	0.446305	0.131922	0	-0.0171221	0.446305	0.131922	-0.314383	1	0.95197	0.0826409	0.240852	0.159599
Niacinamide	109	110 Niacinamide	C6H6N2O	[M+H]+	123.055	0.1	4.53	0.22	0	0.0956619	0.127656	0.106666	0.0784043	0.118218	0.15631	-0.0169675	0.147768	-0.304008	0.00601951	0.0744346	0.0260372	0.0160796	0.0117704	0.062201	-0.0560402	0.0366406	0.176151	0.100439	0.0569838	0.168543	0.102485	0.202173	0.126722	0.210132	0.290788	0	0.0731955	0.102721	0.105021	0	0.0731955	0.102721	0.105021	0.00230054	1	0.261066	0.135571	0.0713135	0.943671
Xanthine	148	149 Xanthine	C5H4N4O2	[M-H]-	151.026	-7.6	8.09	0.37	0	0.0262895	0.294654	-0.157482	-0.24259	-0.152057	-0.145793	-0.425558	0.0204548	-0.0638964	0.919623	0.0825637	0.893341	0.20356	0.476746	0.365926	0.0331729	0.0949865	0.303937	0.415399	0.320161	0.553345	0.747212	0.479156	1.23193	0.21354	0.29255	0	0.257235	0.513516	0.451797	0	0.257235	0.513516	0.451797	-0.0617194	1	0.123086	0.076285	0.0169479	0.835661
Glucose 6-phosphate	56	57 Glucose 6-phosphate	C6H13O9P	[M-H]-	259.022	-2.1	13.79	0.08	0	0.709334	-0.306613	-0.605091	0.3232	0.99351	-0.959469	-0.205699	0.455883	-1.07949	1.06959	1.48154	0.81435	0.718837	-1.25748	0.763352	-0.229375	0.892406	1.1079	1.50688	2.1865	1.12081	1.23224	-0.0643101	-0.795915	0.217069	0.294077	0	1.05058	0.506708	0.918716	0	1.05058	0.506708	0.918716	0.412007	1	0.167493	0.152404	0.000792006	0.16361
Fructose 6-phosphate	54	55 Fructose 6-phosphate	C6H13O9P	[M-H]-	259.022	-2.1	13.08	0.34	0	0.680494	-0.234724	-0.629523	0.337188	0.844013	-1.00871	-0.275731	0.652901	-1.15314	1.06001	1.38014	0.837545	0.707018	-1.39593	0.827861	-0.0621844	0.861348	1.11744	1.45264	2.08873	1.07239	1.23424	-0.00729885	-0.692863	0.220008	0.294077	0	0.975112	0.517531	0.92409	0	0.975112	0.517531	0.92409	0.406559	1	0.180238	0.136621	0.000487706	0.145792
Cysteine	78	79 L-Cysteine	C3H7NO2S	[M+H]+	122.027	-6	14.34	0.49	0	1.04405	#NAME?	0.529089	#NAME?	1.50852	#NAME?	#NAME?	#NAME?	-0.246274	#NAME?	#NAME?	2.49532	#NAME?	2.37618	#NAME?	#NAME?	1.89294	1.09178	#NAME?	#NAME?	2.15696	1.72569	#NAME?	#NAME?	0.221095	0.294077	0	-0.208781	-0.516853	1.43748	0	-0.208781	-0.516853	1.43748	1.95433	1	0.896125	0.650852	0.129997	0.0945311
5-Phosphoribosylamine	11	12 5-Phosphoribosylamine	C5H12NO7P	[M-H]-	228.028	-3.8	12.77	0.48	0	-0.263722	0.454443	-0.0954648	-0.11794	0.131171	-0.220657	-0.222371	0.294861	-0.222889	0.903743	0.316618	0.642115	0.384926	0.621743	0.165646	0.120276	-0.0645073	0.1922	0.439484	0.348252	0.549044	0.541906	0.554836	1.33915	0.231877	0.305454	3.20343e-16	0.367266	0.53076	0.401129	0	0.367266	0.53076	0.401129	-0.129631	1	0.0338779	0.0948756	0.00790023	0.669815
3-Phosphoglyceric acid	7	8 3-Phosphoglyceric acid	C3H7O7P	[M-H]-	184.986	-5.8	14	0.39	0	1.27462	1.04498	-0.2077	-0.654491	0.450034	0.840904	0.607692	1.01669	-0.384316	0.754765	-0.294956	0.118082	0.355034	1.0038	-0.679239	-0.272195	-1.0902	-0.584657	-0.806911	-0.727871	0.316477	-0.21753	0.107277	1.40931	0.25391	0.331292	0	0.136799	0.755352	0.263927	0	0.136799	0.755352	0.263927	-0.491425	1	0.732093	0.103174	0.219405	0.264486
4HB	1	2 4HB	C7H6O3	[M-H]-	137.024	-8.9	7.38	0.38	0	#NAME?	-0.357733	0.236174	#NAME?	-0.455163	-0.233789	0.0959027	0.323632	-0.297296	0.485907	-0.0760588	1.14681	0.0329	0.500229	-0.289495	-0.165683	0.314276	0.0565563	-0.0342833	-0.612363	#NAME?	0.709403	-0.226323	#NAME?	0.263445	0.340491	0	-0.020031	-0.897527	0.148058	0	-0.020031	-0.897527	0.148058	1.04559	1	0.911414	0.136281	0.543226	0.189237
Uric acid	140	141 Uric acid	C5H4N4O3	[M+H]+	169.036	-1.3	9.4	0.26	0	#NAME?	4.76929	2.58496	#NAME?	4.71717	#NAME?	#NAME?	#NAME?	#NAME?	5.24276	4.73279	4.46572	#NAME?	5.06392	4.59237	#NAME?	#NAME?	#NAME?	#NAME?	4.60228	#NAME?	#NAME?	#NAME?	4.59622	0.273914	0.350713	0	3.81299	3.896	3.5954	0	3.81299	3.896	3.5954	-0.300596	1	0.097361	0.0988121	0.0925146	0.756993
Oxoadipic acid	116	117 Oxoadipic acid	C6H8O5	[M-H]-	159.03	-4.4	7.92	0.47	0	1.09615	1.00025	0.505658	1.01101	0.896711	#NAME?	0.227191	0.864253	#NAME?	1.92131	0.484279	0.52498	0.690945	0.558441	#NAME?	0.229762	0.842575	1.08979	#NAME?	1.19641	1.32844	0.601108	0.0923874	#NAME?	0.282067	0.357807	3.20343e-16	0.302549	1.00835	0.608702	0	0.302549	1.00835	0.608702	-0.399643	1	0.581468	0.0910749	0.138161	0.437062
Homocysteine	66	67 Homocysteine	C4H9NO2S	[M-H]-	134.028	-7.6	8.25	0.37	0	1.06011	0.500665	0.962872	1.80925	0.643046	0.0568893	#NAME?	#NAME?	#NAME?	#NAME?	#NAME?	#NAME?	0.246665	0.672813	0.829531	#NAME?	0.86721	#NAME?	#NAME?	0.885485	#NAME?	#NAME?	#NAME?	1.3634	0.288561	0.362687	0	-0.801898	0.674682	-0.845663	0	-0.801898	0.674682	-0.845663	-1.52034	1	0.383281	0.323293	0.501158	0.161169
Phosphoenolpyruvic acid	122	123 Phosphoenolpyruvic acid	C3H5O6P	[M-H]-	166.975	-7.2	14.51	0.12	0	1.02803	0.94474	-0.527805	-1.5368	0.202325	1.14766	0.627632	1.10445	-0.485472	1.02813	0.205488	-0.378469	0.301016	1.17722	-1.0352	-0.527491	-1.14941	-0.67104	-0.514798	-0.306611	-0.714634	-0.361138	-0.438782	1.80144	0.327991	0.408497	0	0.264174	0.802101	-0.013085	0	0.264174	0.802101	-0.013085	-0.815186	1	0.561221	0.158761	0.683821	0.192061
Cytosine	42	43 Cytosine	C4H5N3O	[M+H]+	112.05	1.4	9	0.24	0	-0.387481	0.32272	0.0129415	-0.178156	-0.209253	0.21374	-0.261293	0.182959	-0.417608	0.749479	0.0368491	0.380324	0.619948	-0.173632	0.202916	-0.0599239	-0.769798	0.738684	-0.0224728	0.421129	2.37628	0.714098	0.197037	1.88761	0.340813	0.418447	3.20343e-16	0.0511814	0.729594	0.911405	0	0.0511814	0.729594	0.911405	0.181811	1	0.797269	0.182717	0.200921	0.787361
N6-Acetyl-lysine	97	98 N6-Acetyl-L-lysine	C8H16N2O3	[M+H]+	189.123	0.2	3.54	0.46	0	-0.574313	0.633656	-0.958039	-0.812052	-0.969187	0.0492887	-0.355179	0.971403	0.224288	-0.155866	0.382852	0.354628	0.465692	-1.0137	0.458733	0.388095	-0.754761	0.700004	0.555545	-0.235864	0.937509	0.349777	0.398974	#NAME?	0.342088	0.418447	-1.60171e-16	0.0515888	-0.174954	0.4706	0	0.0515888	-0.174954	0.4706	0.645554	1	0.859809	0.736703	0.112958	0.164564
D-2-Hydroxyglutaric acid	43	44 D-2-Hydroxyglutaric acid	C5H8O5	[M-H]-	147.03	-8.2	12.13	0.21	0	0.132507	-0.257834	0.0894092	0.243035	0.156379	0.196571	-0.235654	-0.141396	-0.705512	-0.748727	0.0278596	0.0775251	-0.0945505	-0.00495974	0.434947	0.417312	-0.144221	-0.0538381	-0.169265	-0.130228	0.149918	-0.0198185	-0.00193442	-0.455771	0.361177	0.437888	0	-0.082375	-0.151031	0.120807	0	-0.082375	-0.151031	0.120807	0.271839	1	0.552963	0.742966	0.137535	0.125066
Propionylcarnitine	127	128 Propionylcarnitine	C10H19NO4	[M+H]+	218.139	-1.8	6.5	0.48	0	-4.0609	-1.32914	0.908356	-0.972551	-1.84462	1.22206	-0.863748	-0.712846	-1.82358	-0.926122	-0.443876	-0.74793	-0.64422	1.14548	-4.01243	-2.1165	-0.649879	-3.20542	-1.17822	0.0734782	-2.84261	-0.354776	-0.100645	1.06085	0.373954	0.4494	-1.60171e-16	-0.0184789	-0.70198	-1.28199	0	-0.0184789	-0.70198	-1.28199	-0.580012	1	0.975332	0.364379	0.0831067	0.55567
Acetylcysteine	15	16 Acetylcysteine	C5H9NO3S	[M+H]+	164.038	0.7	6.6	0.43	0	-1.15481	#NAME?	#NAME?	-1.68512	-1.37334	0.980926	0.492533	-1.41245	0.498246	-0.377271	0.640142	-1.16133	0.791037	0.12358	1.18504	-1.79185	-0.749876	-0.618051	-0.823135	0.127575	-0.188608	-1.09219	-1.16776	-0.723768	0.379959	0.452647	3.20343e-16	0.0374082	-1.10622	-0.313248	0	0.0374082	-1.10622	-0.313248	0.79297	1	0.938987	0.0788164	0.827645	0.331835
Thymidine	136	137 Thymidine	C10H14N2O5	[M-H]-	241.083	-4.1	4.5	0.49	0	0.0193892	-0.0898015	0.457639	-0.0321892	-0.351025	0.257419	0.0206608	-0.633602	-1.19432	0.295976	-0.667279	-0.632915	0.466684	0.371343	-0.311987	-0.49814	-0.144924	0.302598	-0.493581	-0.0379793	0.0419906	0.20916	0.496872	0.494164	0.391111	0.460675	3.20343e-16	0.00793757	0.180721	-0.24453	0	0.00793757	0.180721	-0.24453	-0.425251	1	0.976457	0.34074	0.604673	0.029257
Guanosine monophosphate	64	65 Guanosine monophosphate	C10H14N5O8P	[M+H]+	364.065	-1	13.59	0.11	0	0.547946	0.507357	0.283056	0.403531	0.549064	0.229337	-0.247057	0.474407	-0.463926	-0.981522	-0.0884734	0.330443	0.204204	0.130222	0.356374	-0.469544	0.0167531	0.334175	0.067452	0.22907	0.486985	-0.0696193	0.315083	-2.96794	0.393423	0.460675	0	0.0798889	0.0241065	0.368208	0	0.0798889	0.0241065	0.368208	0.344101	1	0.574323	0.783066	0.0053639	0.297502
4HMA	0	1 4HMA	C8H8O4	[M-H]-	167.035	-9.5	8.04	0.23	0	0.087134	-0.35165	0.210161	0.273624	0.125004	0.0369983	-0.0760986	0.303669	-0.435614	#NAME?	0.199722	#NAME?	0.039342	#NAME?	0.54235	0.355845	-0.376232	0.111146	-0.464586	#NAME?	1.03854	-0.70599	0.108776	#NAME?	0.418158	0.485489	0	-0.621456	-0.53712	0.103956	0	-0.621456	-0.53712	0.103956	0.641076	1	0.171107	0.441731	0.488052	0.318397
4,5-Dihydroorotic acid	8	9 4,5-Dihydroorotic acid	C5H6N2O4	[M-H]-	157.025	-8.8	8.07	0.41	0	2.644	1.24676	#NAME?	1.11781	#NAME?	0.938954	-0.202509	#NAME?	#NAME?	#NAME?	1.35604	#NAME?	0.93133	#NAME?	#NAME?	1.12156	#NAME?	#NAME?	#NAME?	#NAME?	1.34001	#NAME?	#NAME?	#NAME?	0.421753	0.485547	0	-0.807233	0.847176	-1.24495	0	-0.807233	0.847176	-1.24495	-2.09213	1	0.466781	0.442488	0.39899	0.246633
Uridine 5'-monophosphate	143	144 Uridine 5'-monophosphate	C9H13N2O9P	[M-H]-	323.029	-0.9	12.09	0.13	0	0.675313	0.129874	0.0735891	0.865597	0.943489	-0.612008	0.210844	0.815163	-0.216437	-1.40134	0.257573	0.0606828	0.317121	-0.479173	0.389657	-0.313799	0.467105	0.503884	0.365202	0.471766	0.765999	-0.470591	0.506708	-3.41598	0.44501	0.506195	0	0.256184	0.0939039	0.495342	0	0.256184	0.0939039	0.495342	0.401438	1	0.198298	0.606846	0.0394966	0.341991
Nicotinic acid	110	111 Nicotinic acid	C6H5NO2	[M-H]-	122.025	15.1	6.77	0.47	0	0.660105	-0.349785	-0.116885	-2.95308	1.84868	0.724641	-1.6495	-1.96336	-1.17207	-0.918289	0.303614	-0.652907	0.732801	0.512967	#NAME?	-2.03026	0.104172	1.8781	-1.59174	-2.43068	2.40049	0.585413	-1.41832	#NAME?	0.447077	0.506195	0	-0.632121	0.159001	0.91002	0	-0.632121	0.159001	0.91002	0.751019	1	0.262677	0.73747	0.308706	0.478857
Allantoin	23	24 Allantoin	C4H6N4O3	[M-H]-	157.037	-7.1	9.81	0.16	0	0.0215954	-0.606756	-0.398017	-0.566676	0.0434642	-0.0134489	0.00972512	0.300281	0.332945	0.22748	0.166547	-0.311318	0.108417	0.146331	-0.530387	-0.24954	0.0997491	-0.401193	-0.0278326	-0.581075	-0.285522	-0.103792	0.582225	0.00784968	0.471034	0.525575	0	0.0891361	-0.184315	-0.122577	0	0.0891361	-0.184315	-0.122577	0.0617383	1	0.62618	0.528068	0.912006	0.748749
3-Hydroxybutyric acid	6	7 3-Hydroxybutyric acid	C4H8O3	[M-H]-	103.04	-13.3	7.42	0.29	0	-0.418771	-0.421215	0.169026	-1.42881	-0.678535	-0.346054	-0.00438761	-0.129596	0.12913	1.43573	-0.490349	1.51695	0.0245602	0.146209	-0.36725	0.204988	-0.276681	0.256231	0.702297	0.0475201	0.314313	2.76122	0.819493	1.88092	0.471867	0.525575	-1.60171e-16	0.271195	0.655192	1.13741	0	0.271195	0.655192	1.13741	0.482214	1	0.278279	0.275339	0.22271	0.590261
S-Adenosylhomocysteine	131	132 S-Adenosylhomocysteine	C14H20N6O5S	[M-H]-	383.114	-1.9	9.76	0.26	0	-0.266172	-0.358653	-0.341951	0.113684	-0.338117	-0.0196369	-0.67071	-0.0406671	-0.0517831	1.04541	-0.378572	0.122552	0.299279	0.954092	-0.10419	0.0675044	-0.0271302	0.339033	0.410165	-0.278259	-0.146041	0.719807	0.746235	1.13826	0.489244	0.540536	0	0.256123	0.454773	0.077916	0	0.256123	0.454773	0.077916	-0.376857	1	0.423274	0.145617	0.228942	0.297859
Uridine 5'-diphosphate	142	143 Uridine 5'-diphosphate	C9H14N2O12P2	[M+H]+	405.01	-3.9	13.44	0.34	0	-0.169658	1.21577	1.04135	0.280802	-0.417757	0.702441	0.0220009	-0.650101	-0.127492	-1.52009	-1.36867	-0.956649	-1.45153	0.593966	-0.0634656	-0.461916	-1.70129	-1.09789	-1.89471	-1.55324	-1.36526	-1.64414	0.256816	-0.323542	0.564459	0.618647	0	-0.347241	0.00995414	-0.750599	0	-0.347241	0.00995414	-0.750599	-0.760553	1	0.521926	0.858597	0.146223	0.227625
5'-Methylthioadenosine	10	11 5'-Methylthioadenosine	C11H15N5O3S	[M+H]+	298.097	-0.8	4.15	0.35	0	1.57631	-0.452072	0.116144	-0.0753588	-0.529818	0.419815	0.365999	0.560409	-0.264338	-1.61414	-0.22991	0.649094	0.00192738	-0.17538	0.735637	-1.21537	0.393778	1.01876	-0.257823	-0.734131	-0.0878307	-0.880249	-0.260667	0.0241113	0.573871	0.623971	0	-0.17918	0.42077	0.198464	0	-0.17918	0.42077	0.198464	-0.222306	1	0.447337	0.368664	0.262608	0.681118
Orotidylic acid	114	115 Orotidylic acid	C10H13N2O11P	[M+H]+	369.033	1.4	13.48	0.17	0	#NAME?	#NAME?	#NAME?	#NAME?	#NAME?	0.589781	0.0439202	0.39477	-0.0852926	-0.210377	#NAME?	0.825688	#NAME?	#NAME?	0.102274	1.25689	0.217337	0.407052	0.933933	0.819795	-0.225872	0.338169	1.20634	0.266313	0.598418	0.645538	0	0.225285	-0.822395	0.0657578	0	0.225285	-0.822395	0.0657578	0.888153	1	0.749757	0.309198	0.674924	0.206979
Uridine diphosphate glucose	144	145 Uridine diphosphate glucose	C15H24N2O17P2	[M-H]-	565.048	-2.4	13.38	0.13	0	-0.00874682	1.52491	1.14649	0.302222	-0.680779	0.872128	0.000536319	-0.406296	-0.101547	-2.57132	-1.75648	-1.14715	-1.80587	0.724987	-0.109845	-0.885211	-2.34782	-1.61687	-2.9975	-2.77191	-2.30394	-2.7206	0.515859	-0.607856	0.607029	0.649711	-1.60171e-16	-0.367515	0.0600813	-0.947672	0	-0.367515	0.0600813	-0.947672	-1.00775	1	0.586067	0.847586	0.132126	0.2594
Cystine	79	80 L-Cystine	C6H12N2O4S2	[M-H]-	239.017	-2	12.69	0.22	0	#NAME?	#NAME?	-0.244272	#NAME?	#NAME?	-0.0196847	-0.157644	#NAME?	0.148046	0.300117	-0.0714588	0.915897	0.386088	0.172834	-0.355788	-0.0364811	-0.359626	-0.526831	0.481595	0.751584	#NAME?	-0.257338	-0.40121	1.65154	0.622382	0.660197	3.20343e-16	0.183239	-0.243828	-0.775624	0	0.183239	-0.243828	-0.775624	-0.531796	1	0.413966	0.878143	0.330966	0.669854
Carbamoyl phosphate	29	30 Carbamoyl phosphate	CH4NO5P	[M-H]-	139.975	-7.4	27.08	0.33	0	0.110005	0.0907625	0.272534	-0.354381	0.04027	0.104293	0.742252	-0.00368428	-0.425025	-0.16637	-0.0160743	0.163981	-0.0179053	-0.00695363	0.204121	-0.0636972	0.0395659	0.408538	-0.0762342	-0.159482	0.256263	-0.100475	0.298663	-0.400453	0.626465	0.660197	0	0.165811	-0.0236577	0.0987835	0	0.165811	-0.0236577	0.0987835	0.122441	1	0.383335	0.637728	0.083409	0.400508
Adenosine monophosphate	19	20 Adenosine monophosphate	C10H14N5O7P	[M+H]+	348.07	-2.8	10.81	0.36	0	0.0317273	-0.389518	0.463073	0.34686	0.496885	0.963223	0.890097	-0.319455	-0.112646	-2.88554	-0.486109	-1.78452	-0.964527	-1.16792	-0.355224	-0.610494	-0.786984	-0.495245	-0.910662	-1.53471	-0.856326	-1.08469	-0.396005	-4.01525	0.66825	0.698857	0	-0.36793	-0.598	-0.477808	0	-0.36793	-0.598	-0.477808	0.120192	1	0.465692	0.328252	0.540871	0.825015
Adenosine diphosphate ribose	18	19 Adenosine diphosphate ribose	C15H23N5O14P2	[M-H]-	558.064	-1.3	11.83	0.15	0	1.63718	0.524291	0.972293	1.57033	1.16969	1.00222	1.22346	0.952782	-1.54323	-5.36363	-0.659651	-3.96522	-1.52459	-4.33788	-3.56207	-2.25158	0.181775	-3.1623	-2.62354	-2.02204	-6.10359	-6.46809	-4.32315	-5.29728	0.697457	0.723876	0	-0.787541	0.356133	-0.460715	0	-0.787541	0.356133	-0.460715	-0.816848	1	0.383296	0.601369	0.752625	0.473035
Glutamine	81	82 L-Glutamine	C5H10N2O3	[M+H]+	147.076	-1.5	11.21	0.18	0	0.14823	-0.178704	0.163778	0.153507	0.0155255	-0.0490349	-0.00626624	0.0777467	-0.375104	-0.259083	-0.0593113	0.0395177	0.0952468	0.188141	-0.0359255	0.0446716	0.0599842	0.0951327	0.0485232	0.00787438	-0.0568239	0.19006	0.199883	-0.053984	0.779096	0.802528	0	0.0664835	-0.0069827	0.0406712	0	0.0664835	-0.0069827	0.0406712	0.0476539	1	0.394809	0.481347	0.13146	0.562922
Succinic acid	134	135 Succinic acid	C4H6O4	[M-H]-	117.019	-11.4	12.14	0.12	0	-0.185583	-0.215218	0.652656	0.213488	-0.052329	0.476435	-0.206401	-0.092447	-1.21654	-0.651718	-0.598148	-0.205024	-0.653506	0.217925	-1.07461	-0.108845	0.0610999	0.211581	-0.792147	-0.595453	-0.444902	0.115043	0.293201	-0.143217	0.785581	0.803168	0	-0.21898	-0.0994909	-0.245177	0	-0.21898	-0.0994909	-0.245177	-0.145686	1	0.469784	0.998316	0.543423	0.470206
Phenol	120	121 Phenol	C6H6O	[M-H]-	93.0346	-14.9	3.55	0.48	0	0.0842181	0.0733433	0.454112	-0.514371	0.174888	-0.0546364	0.453261	0.429697	0.114765	0.121207	0.0172525	0.492848	0.00689471	0.0359831	-0.151817	-0.57696	-0.137236	0.222958	0.00801247	-0.0538587	-0.853459	0.273493	-1.07553	-0.280602	0.854498	0.867157	0	-0.0365656	-0.0266021	0.125508	0	-0.0365656	-0.0266021	0.125508	0.15211	1	0.863209	0.991008	0.480315	0.485383
ADP	22	23 ADP	C10H15N5O10P2	[M-H]-	426.022	-1.3	12.14	0.14	0	0.546856	0.225127	0.344578	0.0145676	0.448921	0.872369	0.421605	0.164267	-0.24495	-0.915022	-0.152866	0.0924265	-0.116318	0.0531051	0.0841892	-0.993987	-0.664099	0.314432	0.0296177	-0.216002	0.107466	-0.084887	0.0456535	-0.712101	0.936932	0.943821	0	0.045027	0.00581093	0.144495	0	0.045027	0.00581093	0.144495	0.138684	1	0.865322	0.922205	0.380584	0.549224
Adenylsuccinic acid	21	22 Adenylsuccinic acid	C14H18N5O11P	[M-H]-	462.067	-1	15.6	0.09	0	0.580531	0.631355	1.04112	0.834641	0.447771	0.780636	0.347168	0.309877	-1.11169	-2.52038	-0.580371	-0.543165	-0.532739	-0.584982	0.18354	-0.679746	-1.16482	0.308659	-0.498072	-0.761488	0.122949	-0.699845	0.464037	-3.13529	0.950347	0.950347	-1.60171e-16	-0.183101	0.0828153	0.0309389	0	-0.183101	0.0828153	0.0309389	-0.0518764	1	0.680881	0.79289	0.728926	0.911117
[truncated: 9 more columns]

## Sheet: G58RDele1KO_metabolomics_proces
Skeleton_Metabolite	Unnamed: 0	Metabolite	Formula	Ion Type	mz	ppm	RT	RT_range	Detection	C10G58R_1	G58RDele1KO_1	Control_1	DeleKO_1	G58RDele1KO_2	Control_2	C10G58R_2	DeleKO_2	C10G58R_3	G58RDele1KO_3	G58RDele1KO_4	C10G58R_4	Control_3	Control_4	Control_5	DeleKO_3	DeleKO_4	DeleKO_5	G58RDele1KO_5	C10G58R_5	Control_6	C10G58R_6	G58RDele1KO_6	DeleKO_6	ANOVA_pval	fdr_bh_q-value	Ave_Control	Ave_DeleKO	Ave_C10G58R	Ave_G58RDele1KO	Log2FC_ControlvControl	Log2FC_DeleKOvControl	Log2FC_C10G58RvControl	Log2FC_G58RDele1KOvControl	Log2FC_G58RDele1KOvC10G58R	ControlvControl_ttest_pval	DeleKOvControl_ttest_pval	C10G58RvControl_ttest_pval	G58RDele1KOvControl_ttest_pval	G58RDele1KOvC10G58R_ttest_pval
Carnosine	30	31 Carnosine	C9H14N4O3	[M+H]+	227.114	-1.2	11.73	0.19	0	-0.506252	1.89851	-0.203991	-0.491982	2.36872	-0.189767	-1.10607	-0.166437	-2.3578	2.42691	1.71516	-1.72784	0.670493	0.22345	-0.434833	-0.276097	-0.687299	-0.22506	1.83614	-1.19281	-0.40318	-1.49018	3.02416	-0.151419	1.26648e-07	1.7604e-05	0	-0.320471	-1.28688	2.28587	0	-0.320471	-1.28688	2.28587	3.57275	1	0.141775	0.0137383	0.00227013	0.00174293
Glutamine	81	82 L-Glutamine	C5H10N2O3	[M+H]+	147.076	-1.5	11.21	0.18	0	-0.336895	-0.0499283	-0.0704977	0.0978614	0.0702674	0.106625	-0.506046	0.0390581	-0.80206	0.213832	-0.0429964	-0.435387	0.133217	-0.118722	-0.115418	0.191072	-0.0539337	-0.207314	0.175437	-0.43121	0.0428251	-0.985898	0.247033	0.0269327	1.90252e-06	0.000132225	0	0.0208966	-0.565094	0.1071	0	0.0208966	-0.565094	0.1071	0.672194	1	0.762479	0.000463458	0.103182	6.14792e-05
Carnitine	76	77 L-Carnitine	C7H16NO3	[Cat]+	162.113	-1.1	9.49	0.17	0	0.00376076	-0.675565	-0.216475	0.321445	-1.6489	0.204592	-0.0303837	0.0499257	-0.303109	-0.541383	-1.4386	-0.0611937	0.186628	-0.205214	-0.00399593	0.184363	-0.0930925	-0.302157	-1.32225	-0.384954	-0.0229342	-1.16476	-1.38522	-0.00599936	2.25545e-05	0.000875278	0	0.0392574	-0.27387	-1.10793	0	0.0392574	-0.27387	-1.10793	-0.834063	1	0.725354	0.200373	0.00318213	0.00740164
Histidine	82	83 L-Histidine	C6H9N3O2	[M+H]+	156.077	-1.6	10.45	0.34	0	-0.897394	-0.227514	0.0536008	-0.57806	-1.33341	-0.365674	-1.90846	-0.235808	-1.20834	-0.313853	-0.112741	-1.40404	0.207956	-0.0572256	-0.17288	-0.180471	-0.360642	-0.106686	-0.00938368	-1.91377	0.242219	-1.55597	-1.23814	0.0359288	2.51879e-05	0.000875278	0	-0.224811	-1.43482	-0.448217	0	-0.224811	-1.43482	-0.448217	0.986599	1	0.0763948	0.00393408	0.77118	0.0164589
Serine	92	93 L-Serine	C3H7NO3	[M+H]+	106.05	3.1	11.74	0.13	0	0.292449	1.71117	-0.690908	-0.63914	0.998878	0.422273	0.368622	-0.019881	0.033649	1.75673	0.768813	0.514289	0.501471	-0.370375	0.214748	0.422368	-0.132303	0.0511049	0.860153	-0.193178	-0.533743	-0.24094	1.04099	-0.32701	4.12167e-05	0.000937017	0	-0.0704227	0.156741	1.24578	0	-0.0704227	0.156741	1.24578	1.08904	1	0.763196	0.33902	0.00345394	0.00796662
Uridine	141	142 Uridine	C9H12N2O6	[M-H]-	243.062	-2.7	6.48	0.41	0	-0.179326	-2.21497	-0.0665962	0.166812	-1.81604	0.570748	-0.216145	-0.346388	-0.469514	-0.740845	-1.8198	-0.146332	-0.163692	-0.42884	0.107544	-0.0713636	0.189184	-0.106305	-1.91272	-0.124491	-0.239857	-1.29615	-0.821041	-0.0143447	4.59437e-05	0.000937017	-1.60171e-16	-0.0193525	-0.354062	-1.43918	0	-0.0193525	-0.354062	-1.43918	-1.08512	1	0.901951	0.0948717	0.00289436	0.0030049
Uracil	137	138 Uracil	C4H4N2O2	[M+H]+	113.035	3.1	6.44	0.47	0	-0.669995	-3.46367	-0.247519	-0.109707	-2.40602	0.654385	-0.26774	-0.451555	-1.04062	-1.1682	-2.56113	-0.219965	-0.219844	-0.795261	0.175218	-0.0487636	-0.0113982	-0.432353	-2.22374	-0.594735	0.0281164	-1.50107	-1.12834	0.0405904	4.71879e-05	0.000937017	-1.60171e-16	-0.155611	-0.651658	-1.93856	0	-0.155611	-0.651658	-1.93856	-1.2869	1	0.446715	0.0682273	0.00400824	0.00445095
Citrulline	35	36 Citrulline	C6H13N3O3	[M+H]+	176.103	-1	11.97	0.15	0	-0.883854	0.336173	-0.298208	0.205797	-0.470437	0.436137	-1.05963	-0.135887	-1.35187	0.320818	-0.330188	-0.898815	0.173244	-0.26505	-0.0822473	0.247066	-0.186503	-0.468028	-0.246272	-1.49076	-0.105605	-1.64153	0.00415345	0.101994	5.59758e-05	0.000972579	0	-0.0181071	-1.19203	-0.0304778	0	-0.0181071	-1.19203	-0.0304778	1.16155	1	0.905168	1.17665e-05	0.52835	0.00139965
Xanthosine	149	150 Xanthosine	C10H12N4O6	[M-H]-	283.068	-2.5	7.38	0.26	0	1.59733	2.02581	-0.267694	0.155319	2.49464	-0.576221	0.577075	0.938559	1.37337	1.75648	0.996174	0.922567	0.624721	0.373183	0.347182	1.14157	0.0666921	0.972972	1.85456	-1.17866	-1.36052	-0.573349	2.05733	0.360929	7.88428e-05	0.00115274	3.20343e-16	0.667655	0.753846	1.9298	0	0.667655	0.753846	1.9298	1.17595	1	0.0436841	0.121277	0.000901165	0.00803842
Asparagine	74	75 L-Asparagine	C4H8N2O3	[M+H]+	133.061	-0.5	11.4	0.25	0	0.639075	1.32158	-0.0568676	-0.141904	0.719228	0.524762	0.24771	-0.0298456	-0.0214069	1.37938	0.633783	0.184922	0.286802	-0.38042	-0.526011	0.276453	-0.292733	-0.390854	0.704038	0.0397441	-0.124479	0.173949	0.609871	-0.604369	8.29307e-05	0.00115274	0	-0.169785	0.227074	0.932826	0	-0.169785	0.227074	0.932826	0.705753	1	0.394311	0.105571	0.0016305	0.0133065
Acetoacetic acid	13	14 Acetoacetic acid	C4H6O3	[M-H]-	101.024	-12.1	9.5	0.44	0	0.0204562	-0.864795	-0.351582	0.474953	-2.00723	0.293981	0.054087	-0.0971549	-0.50355	-0.713355	-1.75009	-0.0629256	0.262003	-0.275369	-0.0150529	0.294686	-0.0902825	-0.489698	-1.61016	-0.563187	-0.0361466	-1.27525	-1.66462	0.0153232	9.79653e-05	0.00123793	-1.60171e-16	0.0504569	-0.320387	-1.3535	0	0.0504569	-0.320387	-1.3535	-1.03311	1	0.767022	0.184353	0.00140793	0.00778951
Aminoadipic acid	24	25 Aminoadipic acid	C6H11NO4	[M-H]-	160.061	-7.7	6.65	0.44	0	0.779066	2.56916	0.113322	0.477544	1.3641	0.327498	0.107934	0.141008	-0.229817	2.62173	1.11626	0.365873	0.309717	-0.455628	-0.27773	0.31231	-0.183805	-0.335025	1.78363	-0.414339	-0.201074	-0.812705	1.01486	-0.0535519	0.000139633	0.00161742	0	0.0871122	0.0599973	1.89369	0	0.0871122	0.0599973	1.89369	1.8337	1	0.61692	0.645277	0.014328	0.0163435
Ureidopropionic acid	138	139 Ureidopropionic acid	C4H8N2O3	[M-H]-	131.046	-10	11.3	0.21	0	0.604768	1.64578	-0.0707751	-0.0751647	0.744531	0.563565	-0.0936109	-0.141266	-0.17235	1.60736	0.570016	0.112986	0.342846	-0.415777	-0.543288	0.221444	-0.291237	-0.244128	0.730539	0.0177895	-0.207761	-0.116553	0.707559	-0.397417	0.00031372	0.00335439	0	-0.140666	0.0844191	1.07364	0	-0.140666	0.0844191	1.07364	0.989216	1	0.465703	0.41214	0.00910157	0.0189603
Sarcosine	133	134 Sarcosine	C3H7NO2	[M+H]+	90.055	4.9	11.37	0.3	0	0.440138	1.32285	0.0136287	0.308508	0.286304	0.394369	0.199993	0.0509306	0.167423	1.27775	0.193661	0.437314	0.283445	-0.496816	-0.278178	-0.0157866	-0.408998	-0.312809	0.881789	-0.293679	-0.111318	-0.854855	1.42382	-0.168946	0.000617379	0.00612969	0	-0.0711717	0.0820891	0.977584	0	-0.0711717	0.0820891	0.977584	0.895495	1	0.662857	0.526669	0.010317	0.019525
Phosphoserine	125	126 Phosphoserine	C3H8NO6P	[M+H]+	186.016	-1.1	13.36	0.18	0	2.24987	0.874247	-0.74702	-1.21853	-0.332743	-0.119119	5.08924	-0.534097	6.24728	0.611105	-0.596732	6.54072	0.0360825	-0.11751	0.814533	0.833513	-0.677408	2.08407	1.59347	6.47909	-0.362927	2.17806	-0.253835	0.820981	0.000774355	0.00717569	0	0.668155	5.65152	0.531431	0	0.668155	5.65152	0.531431	-5.12009	1	0.365923	0.0321705	0.16384	0.0333506
Pipecolic acid	126	127 Pipecolic acid	C6H11NO2	[M+H]+	130.086	0.3	8.53	0.46	0	1.63386	3.7574	0.19702	0.0300499	2.58807	0.537289	1.24377	-0.109231	0.917416	2.7972	0.817489	1.02476	0.388354	-0.443903	-0.146869	0.466173	-0.29654	-0.46639	3.20249	-0.0462241	-1.1355	-0.434572	1.04937	0.279686	0.000886835	0.00770438	0	0.0194589	0.887958	2.71973	0	0.0194589	0.887958	2.71973	1.83177	1	0.935432	0.063117	0.0256591	0.0474619
Orotic acid	113	114 Orotic acid	C5H4N2O4	[M-H]-	155.01	-7.9	7.25	0.41	0	0.44528	4.11565	0.200704	-1.09301	2.84306	0.39529	1.37842	-0.728887	2.00946	5.21022	3.8599	0.389308	0.325295	-1.14333	-0.228806	-0.679352	0.0547694	0.174543	4.09131	0.665325	-0.0342201	2.83945	-0.420447	0.0215988	0.00130943	0.0107065	0	-0.298383	1.58823	3.96721	0	-0.298383	1.58823	3.96721	2.37897	1	0.263143	0.0740304	0.0317918	0.0531601
Valerylcarnitine	147	148 Valerylcarnitine	C12H23NO4	[M+H]+	246.17	-2.8	4.61	0.47	0	2.99543	4.02596	-0.78558	0.12944	-0.989734	0.150811	3.08511	-0.527546	3.91191	2.58189	1.10191	4.02134	0.317255	-0.171478	-0.000913178	0.465416	0.512545	-0.502481	2.01151	3.63477	0.234416	0.0632813	0.709061	0.128867	0.00216003	0.0158165	0	0.0918033	3.35092	2.35024	0	0.0918033	3.35092	2.35024	-1.00068	1	0.679149	0.00984696	0.133859	0.152444
Kynurenine	84	85 L-Kynurenine	C10H12N2O3	[M+H]+	209.092	0.1	7.16	0.32	0	0.479217	2.28389	-0.224827	0.0732674	0.111497	0.421884	0.222744	-0.31473	-0.0822122	1.70235	1.02753	0.500595	0.0926781	-0.261043	-0.0907852	0.135262	-0.490958	0.371129	1.89271	0.842838	-0.0517241	-0.989279	0.500771	-0.0751506	0.00216197	0.0158165	0	-0.0221581	0.266566	1.44814	0	-0.0221581	0.266566	1.44814	1.18157	1	0.889871	0.298007	0.0283003	0.0511451
Glycine	59	60 Glycine	C2H5NO2	[M+H]+	76.0393	9.1	11.62	0.19	0	0.93694	1.23571	-0.828072	0.242648	0.63107	0.608838	1.25939	0.227506	0.951659	0.684081	-0.6629	1.37157	0.409278	-0.3636	0.0861025	0.319871	-0.081238	-0.0595863	-0.11188	0.766497	-0.424793	0.531388	0.293446	0.307873	0.00259312	0.0180222	0	0.168825	0.997169	0.466916	0	0.168825	0.997169	0.466916	-0.530253	1	0.400586	0.000621168	0.0876124	0.072341
Butyrylcarnitine	28	29 Butyrylcarnitine	C11H21NO4	[M+H]+	232.154	-2.3	5.57	0.44	0	4.44738	3.57776	-1.72372	0.252484	-1.64837	1.96382	2.29684	-0.848543	4.22221	2.79558	0.741547	4.09385	-0.602114	-2.021	-1.69066	0.250086	-0.274226	-1.56283	2.17391	1.68773	-0.782553	1.93576	-1.61683	-0.651602	0.00316778	0.0204675	-1.60171e-16	-0.340735	3.53435	2.09945	0	-0.340735	3.53435	2.09945	-1.4349	1	0.694457	0.0274803	0.126654	0.101953
Pantothenic acid	119	120 Pantothenic acid	C9H17NO5	[M+H]+	220.118	-1.6	6.01	0.45	0	0.170252	0.963044	-0.469965	0.809055	0.960067	0.683555	-0.116564	0.411992	-1.21793	0.699637	0.0852465	-1.11695	0.216278	-0.7998	-0.123672	0.340876	-0.215197	-0.399928	0.705145	-1.39432	0.0256181	-1.2116	1.94581	-0.205507	0.00332813	0.0204675	0	0.18812	-0.677758	1.00751	0	0.18812	-0.677758	1.00751	1.68527	1	0.501187	0.108887	0.0295263	0.0149272
Methionine	89	90 L-Methionine	C5H11NO2S	[M+H]+	150.058	-0.8	7.86	0.18	0	0.379119	2.13223	0.504743	-0.56289	-0.50453	0.00588282	-0.145625	-0.373924	0.311067	1.91404	1.36396	-0.247976	-0.0397704	-0.750444	-0.770808	0.105102	-0.671968	-0.395936	1.34718	-1.05331	0.50967	-0.733905	-0.0699492	-0.256039	0.00338671	0.0204675	-1.60171e-16	-0.33727	-0.15994	1.31501	0	-0.33727	-0.15994	1.31501	1.47495	1	0.181388	0.989916	0.0456464	0.0444735
N-Acetylglutamine	99	100 N-Acetylglutamine	C7H12N2O4	[M-H]-	187.072	-5.5	7.58	0.37	0	-1.01973	1.55945	-0.603661	-0.43639	-0.137178	0.2581	-1.22589	-0.720861	-0.849296	1.43325	0.674214	-0.649347	0.901073	-0.0891468	-0.723024	0.0261656	-0.70626	-0.721226	1.45291	0.52886	-0.448792	-1.48639	-0.323183	-0.043996	0.00395223	0.02289	-1.60171e-16	-0.397995	-0.616665	0.962228	0	-0.397995	-0.616665	0.962228	1.57889	1	0.219805	0.313012	0.0371394	0.0205069
Proline	91	92 L-Proline	C5H9NO2	[M+H]+	116.071	1.7	9	0.16	0	0.743926	2.35186	0.0983832	-0.537332	0.371922	0.277683	0.539745	-0.409681	0.929883	2.13691	0.99664	0.365458	0.28782	-0.543122	-0.472205	0.100838	-0.427779	-0.283022	1.58051	-0.0832153	0.123322	0.186181	-0.390769	0.00379749	0.00557577	0.0294693	3.20343e-16	-0.239527	0.486037	1.46344	0	-0.239527	0.486037	1.46344	0.977404	1	0.168821	0.0231612	0.0385147	0.113944
Arginine	73	74 L-Arginine	C6H14N4O2	[M+H]+	175.119	-0.3	19.5	0.15	0	-0.031633	0.0789537	0.0599334	-0.30031	-0.340338	0.0655948	-0.57379	0.0209991	-0.769404	-0.0246081	-0.363994	-0.501516	0.132581	-0.0698716	-0.180339	-0.155436	-0.0498933	-0.404411	-0.414213	-0.300476	-0.0297435	-1.03116	-0.0135402	-0.206275	0.00572105	0.0294693	-1.60171e-16	-0.175456	-0.499372	-0.166154	0	-0.175456	-0.499372	-0.166154	0.333219	1	0.0383877	0.247897	0.571467	0.066969
Taurine	135	136 Taurine	C2H7NO3S	[M-H]-	124.007	-11.2	11.08	0.18	0	-0.135177	-0.651271	-0.115827	0.1325	-0.415412	0.299475	-0.131684	-0.028163	-0.463276	-0.234882	-0.605431	-0.269569	0.0781964	-0.254252	-0.0037712	0.209177	-0.111883	-0.281281	-0.708784	-0.50496	-0.0665154	-1.29268	-0.0306708	-0.0131035	0.00572426	0.0294693	0	-0.00672738	-0.417894	-0.420062	0	-0.00672738	-0.417894	-0.420062	-0.00216832	1	0.946069	0.0236317	0.301803	0.990976
Threonine	93	94 L-Threonine	C4H9NO3	[M-H]-	118.051	-11.6	10.49	0.19	0	1.45095	2.33801	-0.472395	-0.284236	0.936109	0.25767	0.758727	-0.088779	1.10716	2.32534	0.362134	0.766551	0.354319	-0.0201987	-0.539598	0.165898	-0.467926	-0.155581	0.498041	-0.623051	0.177911	0.871299	1.27264	0.00670975	0.0068653	0.0338651	0	-0.123226	0.84263	1.51053	0	-0.123226	0.84263	1.51053	0.667901	1	0.4446	0.025689	0.0354375	0.211975
D-Glucose	44	45 D-Glucose	C6H12O6	[M-H]-	179.056	-6.8	9.75	0.45	0	0.262719	0.122119	1.12197	-2.0069	0.801643	0.208007	-1.12238	-1.28284	-1.07519	2.06118	2.40267	-2.33168	-1.14797	-1.64386	-1.24503	-0.677083	-1.77586	-1.86857	1.07846	-2.15097	0.561022	-2.6545	-1.34278	-1.77965	0.00725311	0.0338651	0	-1.48577	-1.14331	1.30242	0	-1.48577	-1.14331	1.30242	2.44573	1	0.0455416	0.177307	0.0842352	0.0465951
Adenylsuccinic acid	21	22 Adenylsuccinic acid	C14H18N5O11P	[M-H]-	462.067	-1	15.6	0.09	0	-0.614352	-1.627	0.125945	0.19863	-1.39378	0.702698	-0.573985	-0.0674535	-1.34216	0.0281132	-0.857305	-0.493344	-0.0528115	-0.935545	-0.313441	-0.317226	-0.07679	-0.961893	-1.59752	-1.32998	-0.0150653	-2.16509	-1.29974	-0.281998	0.00743964	0.0338651	3.20343e-16	-0.209634	-0.975902	-0.993939	0	-0.209634	-0.975902	-0.993939	-0.0180365	1	0.396979	0.0214274	0.111946	0.963811
Phenylalanine	90	91 L-Phenylalanine	C9H11NO2	[M+H]+	166.086	-1.5	6.75	0.34	0	0.461546	0.876466	-0.0480712	-0.411269	-0.174584	0.478765	0.28126	0.10838	-0.0744714	0.531503	0.260241	0.0725913	0.200749	-0.48627	-0.64397	0.000928284	-0.681311	-0.295057	1.00952	-0.0882431	0.184101	-0.410948	0.623668	-0.100629	0.00767029	0.0338651	0	-0.205927	0.0672631	0.571925	0	-0.205927	0.0672631	0.571925	0.504661	1	0.293594	0.390209	0.0125137	0.0519498
Malic acid	88	89 L-Malic acid	C4H6O5	[M-H]-	133.014	-10.9	12.9	0.09	0	-0.068809	-0.727232	0.0580055	0.037545	-0.601056	0.375689	0.0205781	-0.0196099	-0.0958112	-0.132234	-0.72318	-0.258836	-0.0326859	-0.224397	-0.440799	-0.175343	-0.397579	-0.268825	-0.848309	-0.485559	0.125966	-0.890795	-0.872081	-0.315031	0.0080245	0.0338651	0	-0.181318	-0.265103	-0.627677	0	-0.181318	-0.265103	-0.627677	-0.362574	1	0.169536	0.65477	0.0940614	0.0726997
Fumaric acid	55	56 Fumaric acid	C4H4O4	[M-H]-	115.004	-12.9	12.9	0.09	0	-0.00839761	-0.930642	0.00443357	0.0027666	-0.695191	0.504968	-0.0789068	0.00117739	-0.227176	-0.185444	-0.738178	-0.315351	-0.069427	-0.261713	-0.479407	-0.154063	-0.316821	-0.299852	-0.854384	-0.545863	0.102248	-1.02093	-0.931357	-0.359163	0.00803991	0.0338651	0	-0.179994	-0.328945	-0.697986	0	-0.179994	-0.328945	-0.697986	-0.369041	1	0.238962	0.456702	0.0905368	0.0851683
Adenosine monophosphate	19	20 Adenosine monophosphate	C10H14N5O7P	[M+H]+	348.07	-2.8	10.81	0.36	0	-1.12921	-1.08796	0.197277	-0.119363	-1.36811	0.532509	-1.60992	-1.12775	-2.20159	-0.682329	-0.785399	-1.77937	-0.0611757	-0.96143	-0.846454	-0.0467932	0.0995024	-1.39678	-1.41756	-0.223443	0.46346	-0.95454	-1.65315	-1.17554	0.00920759	0.0359545	0	-0.500828	-1.17028	-1.12371	0	-0.500828	-1.17028	-1.12371	0.0465627	1	0.146433	0.0343907	0.0875571	0.894305
Glutathione	57	58 Glutathione	C10H17N3O6S	[M+H]+	308.091	-2.2	11.23	0.24	0	-0.541706	2.81101	1.10728	0.462375	0.548333	0.420762	1.87496	-4.46345	-0.315371	2.78877	1.81167	0.725851	-0.342124	-0.867842	-1.38934	-0.644496	-0.421398	-0.993755	1.57161	0.21785	-0.343013	0.236696	-0.347703	0.49466	0.00932015	0.0359545	-1.60171e-16	-0.345959	0.609388	1.91707	0	-0.345959	0.609388	1.91707	1.30768	1	0.507588	0.273442	0.0431956	0.099022
N-Acetylserine	104	105 N-Acetylserine	C5H9NO4	[M-H]-	146.046	-7.4	7.69	0.34	0	0.333145	2.41571	-0.141781	-0.067508	0.580995	0.348288	0.0225606	-0.009701	-0.192708	2.19897	0.557784	0.0749719	0.847579	-0.52121	-0.754717	0.315524	-0.510886	-0.474881	1.37252	-0.662376	-0.450829	-0.832562	-0.274124	0.221987	0.00938502	0.0359545	3.20343e-16	-0.0539671	-0.152755	1.44284	0	-0.0539671	-0.152755	1.44284	1.5956	1	0.844963	0.653132	0.0649045	0.0602502
Ureidosuccinic acid	139	140 Ureidosuccinic acid	C5H8N2O5	[M-H]-	175.036	-6	13.6	0.15	0	0.027035	4.68317	0.130318	-0.363389	1.80106	-0.0862646	-0.37436	-1.49109	0.557739	5.54253	3.93973	-0.12091	0.00218668	-1.33437	-0.736644	-0.698856	-0.247911	-0.410603	3.17852	-0.460478	0.974743	0.807971	#NAME?	0.00834301	0.00957062	0.0359545	0	-0.464158	0.150435	4.06154	0	-0.464158	0.150435	4.06154	3.9111	1	0.219379	0.428136	0.0743426	0.0778736
Adenosine diphosphate ribose	18	19 Adenosine diphosphate ribose	C15H23N5O14P2	[M-H]-	558.064	-1.3	11.83	0.15	0	-1.36214	-4.61026	0.470944	0.381033	-2.15091	0.403366	-0.365381	-1.25686	-0.932697	-1.38748	-1.02978	-0.946286	-0.326054	-0.384321	-1.22276	-1.57611	-3.41193	-2.61768	-7.56158	-0.850016	0.377484	-1.62057	-2.14689	0.256542	0.00988631	0.0361631	3.20343e-16	-0.774475	-0.958243	-2.13161	0	-0.774475	-0.958243	-2.13161	-1.17336	1	0.138575	0.0544985	0.010411	0.0171923
Tyrosine	95	96 L-Tyrosine	C9H11NO3	[M+H]+	182.081	-0.9	9.18	0.26	0	-0.0208594	0.441745	-0.142423	-0.198179	-0.406515	0.0242915	-0.182114	-0.181352	-0.0056427	0.418926	0.665494	-0.0568647	0.445378	-0.343104	-0.738602	0.319367	-0.603451	-0.205869	0.782579	0.1848	0.408918	-0.673618	0.802622	-0.166884	0.0119034	0.0424248	0	-0.147397	-0.102606	0.502535	0	-0.147397	-0.102606	0.502535	0.605141	1	0.470382	0.985481	0.0258008	0.0217598
Niacinamide	109	110 Niacinamide	C6H6N2O	[M+H]+	123.055	0.1	4.53	0.22	0	-0.0689926	-0.417303	0.0367897	0.111413	-0.262564	0.184328	-0.143403	-0.0330603	-0.24189	-0.0419767	-0.525906	-0.143229	0.113685	-0.101214	-0.177937	0.0155909	-0.211543	-0.157448	-0.510242	-0.442995	-0.0897574	-0.826896	-0.0990743	0.0548044	0.0126172	0.042751	0	-0.0322322	-0.289487	-0.296896	0	-0.0322322	-0.289487	-0.296896	-0.00740917	1	0.654041	0.107359	0.683778	0.957517
Allantoin	23	24 Allantoin	C4H6N4O3	[M-H]-	157.037	-7.1	9.81	0.16	0	-1.43046	-0.877938	0.332817	0.309716	0.261438	0.313	-1.18395	0.466432	-1.62452	-2.51266	-2.67982	-0.985941	0.291147	0.443338	-1.01143	0.194983	-0.725126	-0.402669	-1.95534	-2.14699	-1.25557	-2.17586	0.064152	-0.65705	0.0126463	0.042751	0	-0.0585334	-1.52321	-0.829032	0	-0.0585334	-1.52321	-0.829032	0.694179	1	0.846333	0.00129922	0.231002	0.309466
5-Phosphoribosylamine	11	12 5-Phosphoribosylamine	C5H12NO7P	[M-H]-	228.028	-3.8	12.77	0.48	0	0.538551	-0.0405476	-0.179806	-0.0366719	0.494961	-0.304864	-0.190165	0.66518	-0.0525965	0.987422	0.150122	-0.154845	0.202369	0.145541	0.0700091	0.471979	0.131771	0.303165	0.553852	-0.956702	0.00173735	-1.3289	0.616314	0.314035	0.0129176	0.042751	0	0.325836	-0.233122	0.498221	0	0.325836	-0.233122	0.498221	0.731343	1	0.0349499	0.888031	0.0149483	0.0233763
Thymidine	136	137 Thymidine	C10H14N2O5	[M-H]-	241.083	-4.1	4.5	0.49	0	0.0617443	-1.71231	-0.351209	0.534822	-1.03267	0.477134	-0.43395	-0.204176	-1.41673	-0.816623	-1.38771	-0.184464	0.657481	-0.432748	-0.189955	0.0547893	-0.136273	0.318159	-1.31809	0.533408	-0.668205	-1.81989	-0.283106	0.479456	0.0147464	0.0476688	0	0.202956	-0.331251	-1.01605	0	0.202956	-0.331251	-1.01605	-0.684802	1	0.388264	0.579228	0.021915	0.163245
Glycerol 3-phosphate	58	59 Glycerol 3-phosphate	C3H9O6P	[M-H]-	171.006	-5.9	11.85	0.22	0	-0.319636	2.99202	-0.576968	-0.262038	0.990592	1.77187	-0.97716	-1.26756	-0.766695	1.92245	0.968719	-0.870338	-0.131858	-1.16695	-2.38444	-0.807298	-1.00991	-1.15839	1.19322	-0.400846	-1.45352	-2.50589	-1.2343	-1.16593	0.0198096	0.0625802	0	-0.901945	-0.829005	1.61685	0	-0.901945	-0.829005	1.61685	2.44586	1	0.311214	0.386176	0.0962492	0.0664987
4,5-Dihydroorotic acid	8	9 4,5-Dihydroorotic acid	C5H6N2O4	[M-H]-	157.025	-8.8	8.07	0.41	0	#NAME?	3.72899	0.85876	0.249272	1.19383	0.157613	0.587499	#NAME?	0.508278	4.94932	2.2652	#NAME?	0.189335	0.0621088	#NAME?	0.839292	#NAME?	0.379415	2.97635	-0.132671	-0.173235	0.330393	-0.0939716	-0.21374	0.0226827	0.0700643	0	-0.222944	-0.236025	3.3233	0	-0.222944	-0.236025	3.3233	3.55932	1	0.699214	0.741578	0.102626	0.10014
Cytidine	39	40 Cytidine	C9H13N3O5	[M+H]+	244.093	-0.8	8.1	0.21	0	0.0993607	0.120155	-0.103186	0.465312	-0.334897	0.464966	-0.381915	0.0381493	-0.691705	0.633171	-0.463405	-0.186368	0.116606	-0.51956	0.238614	0.656591	0.291531	-0.132299	-0.235043	-0.907006	-0.459743	-1.8204	0.328293	0.248051	0.0273451	0.0826297	0	0.284451	-0.530778	0.0614588	0	0.284451	-0.530778	0.0614588	0.592237	1	0.132927	0.278123	0.264969	0.0689699
Cystine	79	80 L-Cystine	C6H12N2O4S2	[M-H]-	239.017	-2	12.69	0.22	0	1.36573	#NAME?	#NAME?	#NAME?	0.331636	#NAME?	0.508312	2.03558	0.213182	#NAME?	#NAME?	0.54078	#NAME?	1.29964	1.00578	1.36294	1.20749	1.20878	#NAME?	0.984145	0.613813	-0.548793	0.506627	1.23497	0.0280989	0.0831011	-1.60171e-16	1.1855	0.628413	-1.16318	0	1.1855	0.628413	-1.16318	-1.79159	1	0.0851311	0.16613	0.420268	0.018336
Aspartic acid	75	76 L-Aspartic acid	C4H7NO4	[M-H]-	132.03	-9.3	11.69	0.17	0	0.503842	-0.6906	0.0986373	0.148549	-0.501991	0.0567291	-0.46077	-0.0436602	-0.192777	-0.236683	-0.478771	-0.0213324	0.317108	-0.268212	-0.223841	0.440697	0.016286	-0.17413	-0.501779	-0.360377	-0.0639028	-0.761877	-0.588464	-0.193188	0.0344143	0.0985841	3.20343e-16	0.0492194	-0.159096	-0.492993	0	0.0492194	-0.159096	-0.492993	-0.333896	1	0.710224	0.619474	0.0116672	0.182689
Alanine	72	73 L-Alanine	C3H7NO2	[M+H]+	90.055	6	10.78	0.26	0	0.0977106	0.689326	0.0524268	-0.0849862	0.0313811	0.187444	0.13802	-0.123947	0.0731	0.581694	0.0811726	0.0456406	0.0325042	-0.161985	-0.198505	-0.00148589	-0.158537	-0.201819	0.209131	-0.0777957	0.051322	-0.158059	-0.146112	-0.0787358	0.0347527	0.0985841	0	-0.106842	0.023449	0.272755	0	-0.106842	0.023449	0.272755	0.249306	1	0.1018	0.316734	0.0393117	0.162438
Oxoadipic acid	116	117 Oxoadipic acid	C6H8O5	[M-H]-	159.03	-4.4	7.92	0.47	0	#NAME?	1.06853	#NAME?	0.824411	1.09384	-0.0207191	#NAME?	0.552844	0.274259	0.715878	0.56547	0.0719875	0.207842	0.245075	0.426525	1.08145	0.567003	0.206269	0.361612	0.0281598	0.411592	0.0160945	#NAME?	1.04717	0.0384511	0.104605	0	0.74496	-0.483492	0.525888	0	0.74496	-0.483492	0.525888	1.00938	1	0.0144236	0.60139	0.141447	0.0975672
D-Ribose 5-phosphate	48	49 D-Ribose 5-phosphate	C5H11O8P	[M-H]-	229.012	-2.1	12.54	0.27	0	0.534042	0.178192	-0.257385	-0.111378	0.418867	-0.457323	0.0659357	0.58702	0.223548	0.748424	0.203983	0.166453	0.245017	0.256393	0.0577887	0.415208	0.243218	0.529788	0.526517	-0.394559	0.0209063	-1.113	0.40199	0.391386	0.0391304	0.104605	0	0.359959	0.00184883	0.426166	0	0.359959	0.00184883	0.426166	0.424317	1	0.0242068	0.538204	0.00514001	0.0685092
Tryptophan	94	95 L-Tryptophan	C11H12N2O2	[M+H]+	205.097	-1.7	7.92	0.28	0	0.517767	1.15487	0.0323923	-0.0255547	-0.0820275	0.688482	0.0526838	0.161023	0.0782414	1.01845	0.706287	-0.119466	-0.221396	-0.635426	-0.999816	0.583054	-0.330572	-0.289059	0.568757	0.461727	0.448009	-0.406403	0.300631	-0.0216234	0.0391329	0.104605	0	0.0466821	0.132441	0.669579	0	0.0466821	0.132441	0.669579	0.537138	1	0.858875	0.50892	0.0193846	0.0588854
Phosphocreatine	121	122 Phosphocreatine	C4H10N3O5P	[M-H]-	210.029	-4.4	12.15	0.21	0	0.635781	-0.33171	-0.752772	0.264243	0.591981	1.07255	-0.15515	0.0668955	-0.592735	1.7781	0.228209	-2.03111	0.17438	-0.201965	-0.511444	-0.617259	-0.624243	-0.925294	-0.33109	-2.29156	-0.72731	-1.17147	1.72352	-0.515213	0.0508393	0.133333	0	-0.329342	-0.582155	0.874521	0	-0.329342	-0.582155	0.874521	1.45668	1	0.390617	0.379476	0.113303	0.0689271
D-Glyceraldehyde 3-phosphate	45	46 D-Glyceraldehyde 3-phosphate	C3H7O6P	[M-H]-	168.991	-6.2	13.13	0.2	0	-0.414201	1.15666	0.640602	-0.514681	-1.06454	0.369417	-0.911317	-0.297137	-1.264	1.2997	0.0827977	-1.0925	0.464931	-0.338097	-1.41191	-0.367272	-0.934914	-0.981927	-0.159836	-1.84344	-0.732069	-2.07771	-1.08705	-0.486034	0.0546316	0.140626	-1.60171e-16	-0.573316	-1.16111	0.339941	0	-0.573316	-1.16111	0.339941	1.50105	1	0.0979078	0.0513559	0.274579	0.0696917
Xanthylic acid	150	151 Xanthylic acid	C10H13N4O9P	[M-H]-	363.035	-5.4	11.98	0.13	0	-0.0446543	1.54659	-0.452137	-0.130842	0.763154	1.91476	-0.764264	-1.74683	-0.680988	1.68368	0.377529	-0.997707	-0.606594	-1.50344	-2.67651	-1.58436	-1.73946	-2.019	0.58422	-0.768698	-1.58795	-4.41285	-2.02835	-1.40055	0.0577998	0.146011	0	-1.28061	-0.855213	0.857901	0	-1.28061	-0.855213	0.857901	1.71311	1	0.26697	0.439794	0.129722	0.0365837
4HMA	0	1 4HMA	C8H8O4	[M-H]-	167.035	-9.5	8.04	0.23	0	-1.15711	#NAME?	0.271815	-0.105802	-0.906674	0.764863	-0.364621	0.0664347	-1.06629	-0.566796	-0.601807	-1.0582	-0.419961	-0.695511	-0.916463	-0.890751	-0.655655	-0.993277	#NAME?	-1.24072	0.261499	-0.276804	-0.113433	-1.10623	0.0588247	0.146011	0	-0.543238	-0.806149	-1.10375	0	-0.543238	-0.806149	-1.10375	-0.297596	1	0.118619	0.124244	0.171542	0.55548
Nicotinic acid	110	111 Nicotinic acid	C6H5NO2	[M-H]-	122.025	15.1	6.77	0.47	0	-0.998887	-2.04003	1.39784	-0.923523	0.782394	0.0414958	-2.05356	-4.27545	-2.3755	-0.607395	-2.40502	#NAME?	0.152073	-3.39953	-0.365991	-2.05924	-2.23367	#NAME?	-3.28842	-2.84204	-1.49865	-3.90402	-3.15723	-2.52778	0.0692595	0.168896	0	-2.31614	-2.39562	-0.98909	0	-2.31614	-2.39562	-0.98909	1.40653	1	0.0409952	0.0515954	0.462895	0.286009
Guanosine	62	63 Guanosine	C10H13N5O5	[M+H]+	284.099	-1.9	8.68	0.27	0	1.36235	-1.72208	-0.575485	0.114488	0.250454	0.48073	0.390648	0.549398	0.714702	-0.364421	-0.710693	0.460272	-0.298341	0.0430597	0.353195	0.399997	0.662197	0.518581	-0.0135405	-0.0507158	-0.299348	0.0488294	0.572477	-0.0868528	0.075495	0.180928	0	0.382609	0.568655	-0.163205	0	0.382609	0.568655	-0.163205	-0.73186	1	0.0542339	0.062088	0.669387	0.0761907
6-Phosphogluconic acid	12	13 6-Phosphogluconic acid	C6H13O10P	[M-H]-	275.017	-2	14.89	0.28	0	-0.711013	-1.01769	0.683128	-0.676053	-0.398801	-0.034129	-0.0538068	-0.283226	-1.51799	0.573463	-0.512881	-0.496201	-0.400716	-0.47655	-0.241105	-1.26045	-0.316386	-0.29852	-0.622028	-1.17774	0.131574	-2.21284	0.184001	-0.262949	0.0771968	0.18187	0	-0.47574	-0.866797	-0.198953	0	-0.47574	-0.866797	-0.198953	0.667844	1	0.0604492	0.102148	0.737949	0.117579
ADP	22	23 ADP	C10H15N5O10P2	[M-H]-	426.022	-1.3	12.14	0.14	0	-0.209191	-1.42627	0.0338842	0.0253129	-0.986658	0.795137	-0.812279	-0.514364	-1.69638	0.448126	-0.485864	-0.415214	0.158758	-0.674653	-0.468631	-0.168551	-0.229058	-0.644481	-1.10033	-1.09639	-0.366735	-2.80263	-0.807504	-0.583923	0.0821187	0.190242	0	-0.3317	-0.950843	-0.587542	0	-0.3317	-0.950843	-0.587542	0.363301	1	0.214454	0.0676333	0.528675	0.440721
Guanidoacetic acid	60	61 Guanidoacetic acid	C3H7N3O2	[M+H]+	118.061	0.8	11.67	0.17	0	-0.0870171	0.549206	-0.409555	0.0570573	-0.553123	0.583894	0.124449	0.0736103	-0.845027	1.41756	1.4595	0.104455	0.280827	-0.502624	-0.0185475	0.292429	-0.132555	-0.245945	0.966031	0.446874	-0.250996	-0.921349	-1.09348	-0.398477	0.0870481	0.198355	0	-0.0410893	-0.11132	0.735287	0	-0.0410893	-0.11132	0.735287	0.846607	1	0.827949	0.753652	0.134799	0.126693
Guanosine triphosphate	65	66 Guanosine triphosphate	C10H16N5O14P3	[M-H]-	521.983	-2.5	16.83	0.4	0	0.241254	#NAME?	#NAME?	#NAME?	#NAME?	0.478691	#NAME?	#NAME?	#NAME?	0.727343	0.228057	#NAME?	0.0131837	0.0533479	0.183712	#NAME?	#NAME?	#NAME?	#NAME?	#NAME?	0.509816	#NAME?	0.219454	0.533988	0.0934696	0.209553	0	-2.05097	-2.34371	-0.588163	0	-2.05097	-2.34371	-0.588163	1.75555	1	0.031129	0.031286	0.750447	0.232324
cis-Aconitic acid	33	34 cis-Aconitic acid	C6H6O6	[M-H]-	173.009	-7.3	14.9	0.28	0	-0.340678	-0.706134	-0.0876248	0.298888	-0.766681	-1.57885	0.723901	0.0994064	-0.95547	-3.38533	-2.01952	-0.142925	1.09087	-0.0951529	-0.597079	-1.04311	-0.469506	-0.626644	-2.49174	-0.291728	-0.00448962	-1.03469	-0.605554	0.520865	0.0979016	0.216005	0	-0.101723	-0.215437	-1.33517	0	-0.101723	-0.215437	-1.33517	-1.11973	1	0.797209	0.660366	0.0156844	0.0484546
D-2-Hydroxyglutaric acid	43	44 D-2-Hydroxyglutaric acid	C5H8O5	[M-H]-	147.03	-8.2	12.13	0.21	0	-0.241153	1.05421	0.559757	-0.389956	-0.941996	0.243925	-0.675819	-0.50747	-0.485074	0.529021	-0.353968	-1.18503	-0.0352775	-0.788025	-0.813002	-0.41146	-0.575129	-1.03649	0.256212	-1.03781	0.28403	-0.881713	-1.04017	-0.464799	0.0995737	0.216262	0	-0.548712	-0.714653	0.11616	0	-0.548712	-0.714653	0.11616	0.830812	1	0.0475478	0.151384	0.368123	0.119721
Guanine	61	62 Guanine	C5H5N5O	[M+H]+	152.057	-0.6	8.68	0.4	0	1.36273	-1.50596	-0.434215	0.0633534	0.233884	0.409738	0.402006	0.576897	0.781816	-0.217145	-0.609167	0.436556	-0.171587	0.0430887	0.285516	0.414864	0.612493	0.413367	-0.0365841	-0.146127	-0.332008	-0.0419981	0.63546	-0.0741982	0.106408	0.222099	-1.60171e-16	0.356193	0.559197	-0.106683	0	0.356193	0.559197	-0.106683	-0.66588	1	0.0495633	0.0722209	0.557599	0.106095
Cytosine	42	43 Cytosine	C4H5N3O	[M+H]+	112.05	1.4	9	0.24	0	0.003769	-0.213863	-0.272675	-0.103974	-0.375162	0.04941	-0.986068	-0.104123	-0.914623	-0.466349	-0.46475	-0.612378	0.853926	-0.671053	-0.0645121	0.385732	0.669407	-0.576211	-0.549448	-0.914711	-0.423439	-1.00284	0.409964	-0.191731	0.10672	0.222099	0	0.071318	-0.689065	-0.236286	0	0.071318	-0.689065	-0.236286	0.452779	1	0.80424	0.0381479	0.90429	0.104108
Cyclic AMP	38	39 Cyclic AMP	C10H12N5O6P	[M-H]-	328.045	-4.4	6.74	0.48	0	-0.242353	0.494344	0.59106	0.413245	0.345689	-0.0223281	0.12454	-0.331411	-1.11932	1.106	-0.188839	-0.196261	0.231757	-0.523671	-0.424425	0.0185167	-0.538704	-1.44123	0.00802156	-0.528938	-0.161645	-1.49753	-0.339366	0.0582368	0.108135	0.222099	-1.60171e-16	-0.19617	-0.475312	0.322927	0	-0.19617	-0.475312	0.322927	0.798239	1	0.475044	0.199927	0.133348	0.0528618
Adenosine triphosphate	20	21 Adenosine triphosphate	C10H16N5O13P3	[M-H]-	505.988	-3.3	13.49	0.26	0	-0.445157	-1.50422	-0.0715664	-0.142227	-1.19415	1.27096	-0.722315	-0.924885	-1.68118	0.321101	-0.714038	-1.75703	-0.157563	-0.605981	-0.6969	-0.592934	-0.600255	-0.603541	-1.87713	-2.06619	-1.10559	-3.71264	-1.09916	-0.64922	0.108653	0.222099	-1.60171e-16	-0.566601	-1.40649	-0.824754	0	-0.566601	-1.40649	-0.824754	0.581732	1	0.241577	0.0666388	0.374335	0.314775
Oxidized glutathione	115	116 Oxidized glutathione	C20H32N6O12S2	[M+H]+	613.159	-0.7	14.63	0.1	0	0.225706	0.591727	-0.20996	0.00989887	0.21918	0.514957	-0.171593	-0.0719757	-0.451342	0.804545	-0.193787	0.129258	0.273605	-0.66536	-0.0587861	0.0239467	-0.174633	-0.601116	0.173034	-0.309625	-0.14073	-0.915472	-0.165401	-0.350897	0.110554	0.22271	3.20343e-16	-0.177803	-0.201099	0.285132	0	-0.177803	-0.201099	0.285132	0.486231	1	0.327283	0.768547	0.100409	0.0725385
Orotidylic acid	114	115 Orotidylic acid	C10H13N2O11P	[M+H]+	369.033	1.4	13.48	0.17	0	#NAME?	0.919123	#NAME?	#NAME?	0.665092	#NAME?	#NAME?	#NAME?	#NAME?	0.88789	1.11444	#NAME?	#NAME?	#NAME?	2.05382	1.47964	2.01631	#NAME?	1.48607	1.2857	0.885945	#NAME?	2.31779	#NAME?	0.114602	0.227566	0	0.187824	-1.29926	1.34853	0	0.187824	-1.29926	1.34853	2.64779	1	0.886015	0.392724	0.0368499	0.00923279
Argininosuccinic acid	25	26 Argininosuccinic acid	C10H18N4O6	[M-H]-	289.115	-1.6	13.55	0.2	0	0.671397	-0.257013	-0.988763	-0.0156169	-0.000756481	0.400848	0.290947	0.0996127	0.539464	-0.347647	-1.23825	0.78905	0.807298	-0.24188	-0.307865	0.440303	-0.193801	0.108242	-1.01623	-0.892761	-0.372585	-0.337134	-0.517148	-0.0210984	0.116678	0.228426	0	0.0829985	0.288382	-0.501169	0	0.0829985	0.288382	-0.501169	-0.789551	1	0.736181	0.308569	0.285937	0.0444691
Lysine	87	88 L-Lysine	C6H14N2O2	[M+H]+	147.113	-2.1	18.68	0.12	0	0.789374	0.521853	0.0460447	0.0930974	-0.0938379	0.0309053	-0.785449	-0.274079	-0.395084	0.556338	0.0310765	-0.305346	-0.0592904	0.067256	-0.3694	-0.470221	-0.466303	-0.391346	-0.294081	-0.40875	0.21953	-1.42546	0.606653	-0.260795	0.123812	0.235799	-1.60171e-16	-0.281517	-0.261948	0.263725	0	-0.281517	-0.261948	0.263725	0.525673	1	0.0273222	0.850542	0.080059	0.144844
Cystathionine	77	78 L-Cystathionine	C7H14N2O4S	[M+H]+	223.075	-0.9	13.33	0.33	0	3.71716	0.168903	0.0235473	0.52209	2.37167	0.526105	1.61213	-1.20882	1.72894	5.69132	3.93908	3.50238	0.155772	-1.151	-0.459991	-0.371128	-0.922421	-0.525214	2.76866	0.316747	0.324452	1.27286	0.606143	-0.703907	0.123837	0.235799	0	-0.422037	2.52431	3.76637	0	-0.422037	2.52431	3.76637	1.24206	1	0.214875	0.0675518	0.166046	0.375265
Inosinic acid	70	71 Inosinic acid	C10H13N4O8P	[M+H]+	349.054	-2.2	12.39	0.11	0	-0.19379	-0.758718	0.00981896	0.552378	0.0227808	0.610502	-0.0182623	0.220047	-2.40111	0.492878	-0.460845	-0.111029	0.335549	-0.747226	-0.177412	0.222072	-1.30028	-0.401844	-1.2593	-2.58032	-0.464967	-2.82641	-0.0198573	0.418882	0.129667	0.243564	0	0.0698186	-0.868999	-0.221841	0	0.0698186	-0.868999	-0.221841	0.647158	1	0.810265	0.0635561	0.932015	0.197666
O-Phosphoethanolamine	111	112 O-Phosphoethanolamine	C2H8NO4P	[M+H]+	142.026	0.2	12.87	0.3	0	0.52782	-0.281974	0.0805418	0.0884195	-0.814512	0.503864	-0.780339	0.110744	-1.06747	-0.0307712	-1.17663	-0.948094	0.457424	-0.682044	-0.263799	0.106287	-0.146993	-0.335149	-0.706532	-0.934231	-0.524258	-3.09064	-0.389245	-0.733611	0.133807	0.247988	0	-0.121164	-0.713056	-0.518471	0	-0.121164	-0.713056	-0.518471	0.194584	1	0.582144	0.147939	0.322792	0.667552
Hypotaurine	67	68 Hypotaurine	C2H7NO2S	[M+H]+	110.027	1.6	11.04	0.2	0	-0.590485	0.0971052	-0.14526	-0.219437	-0.0295975	0.0243881	-0.711078	-0.481489	-1.61884	0.835892	0.0862231	-0.637308	0.637509	0.394862	-0.651408	-0.233615	-0.788294	-0.793711	-1.15661	0.142055	-0.806874	-1.58675	-0.0807733	0.26304	0.137957	0.252315	0	-0.32749	-0.705301	0.0680934	0	-0.32749	-0.705301	0.0680934	0.773394	1	0.239433	0.148466	0.351504	0.0693193
Palmitic acid	118	119 Palmitic acid	C16H32O2	[M-H]-	255.233	-2.6	2.8	0.08	0	0.229777	-0.87888	-1.35141	-1.55687	-0.276433	0.23026	0.683949	0.632086	-0.476921	-0.396935	-0.841035	1.08665	0.241487	-0.495998	0.354014	1.12805	-0.323447	0.416995	-1.67517	-1.67509	0.339879	-0.0388732	-2.19037	-0.287958	0.142756	0.257021	3.20343e-16	0.228292	0.203318	-0.898191	0	0.228292	0.203318	-0.898191	-1.10151	1	0.580177	0.503773	0.0340122	0.0684147
NADP	107	108 NADP	C21H29N7O17P3	[Cat]+	744.083	-3.9	13.89	0.27	0	-0.718207	-1.38019	1.36316	-0.268416	-0.987694	-0.196003	-0.998606	-1.5602	-2.16389	0.525786	-0.480903	-1.18143	-0.205623	-0.866143	-0.753843	-0.46984	-0.645133	-1.25661	-2.41388	-2.07453	-0.873683	#NAME?	-1.03401	-0.606658	0.144228	0.257021	0	-0.734541	-1.5779	-0.68939	0	-0.734541	-1.5779	-0.68939	0.888507	1	0.199546	0.0676115	0.545284	0.194889
Leucine	86	87 L-Leucine	C6H13NO2	[M+H]+	132.102	0	7.59	0.32	0	0.927277	1.1446	-0.0424933	-0.405256	0.00936568	0.371271	0.493968	0.105576	0.871525	0.768765	-0.591901	0.265188	0.058584	-0.261793	-0.513735	0.219545	-0.398072	0.0952401	0.00286337	-0.147467	0.213667	-0.126563	1.03341	0.197927	0.153314	0.269755	3.20343e-16	-0.00733885	0.443647	0.524979	0	-0.00733885	0.443647	0.524979	0.0813317	1	0.962982	0.0994989	0.0969442	0.807539
Glutamic acid	80	81 L-Glutamic acid	C5H9NO4	[M+H]+	148.06	-0.9	11.45	0.14	0	-0.0496446	-0.433613	-0.0310307	0.264483	-0.361212	0.558879	-0.0257039	0.149581	-0.211952	0.187984	-0.320073	-0.116812	0.106811	-0.505225	-0.383978	0.126486	0.00250395	-0.403223	-0.708497	-0.406243	0.000631275	-0.627222	-0.372353	0.00163865	0.162545	0.279451	3.20343e-16	0.0382311	-0.224285	-0.308884	0	0.0382311	-0.224285	-0.308884	-0.0845993	1	0.816604	0.252019	0.508827	0.599472
Valine	96	97 L-Valine	C5H11NO2	[M+H]+	118.086	1.2	8.68	0.44	0	1.06887	0.933958	-0.163737	-0.414313	-0.0989413	0.375711	0.417101	-0.0539783	0.707532	0.734033	-0.670027	0.387725	0.376405	-0.406006	-0.471811	0.164203	-0.440749	-0.21326	-0.34738	-0.0474455	0.0509413	-0.164229	1.07755	0.0665407	0.162846	0.279451	-1.60171e-16	-0.130592	0.456705	0.420881	0	-0.130592	0.456705	0.420881	-0.0358236	1	0.445792	0.0672285	0.122461	0.917514
Uridine diphosphate-N-acetylglucosamine	145	146 Uridine diphosphate-N-acetylglucosamine	C17H27N3O17P2	[M+H]+	608.089	-3	12.18	0.39	0	0.194846	-1.11035	0.134214	-0.252489	-0.683821	0.641566	0.463718	-0.234927	-0.683215	0.0747976	-0.784331	0.0260615	0.0417015	-0.563223	-0.460846	-0.361331	-0.284206	-0.459031	-1.11475	-0.132853	-0.136366	-1.20794	-0.543355	0.34202	0.176567	0.299302	0	-0.183382	-0.123012	-0.63357	0	-0.183382	-0.123012	-0.63357	-0.510558	1	0.399884	0.971864	0.0616299	0.137715
Creatine	36	37 Creatine	C4H9N3O2	[M+H]+	132.077	-1.2	10.73	0.18	0	0.0703697	-0.000643087	0.00513018	0.0706411	0.0954475	0.120384	0.00540915	-0.0589664	-0.0477401	0.129961	0.00507145	-0.0191386	0.00499362	-0.0292105	-0.106618	0.0791894	-0.05554	-0.111152	-0.00822225	-0.0895123	-0.0040064	-0.122335	0.0880638	-0.0612446	0.191954	0.321466	0	-0.0210531	-0.0324492	0.0526469	0	-0.0210531	-0.0324492	0.0526469	0.0850961	1	0.619942	0.647776	0.0706093	0.0456272
Hypoxanthine	68	69 Hypoxanthine	C5H4N4O	[M+H]+	137.046	-0.6	6.68	0.29	0	0.387394	0.0903005	-0.25709	-0.0571355	0.101879	-0.0475385	-0.125709	0.432811	0.158398	0.220635	-0.229412	-0.0326977	0.271117	0.108141	0.105911	0.450385	0.0849796	0.275955	0.139674	-0.517906	-0.260348	-0.783919	0.323261	0.0393974	0.196641	0.323183	-1.60171e-16	0.217559	-0.100208	0.11743	0	0.217559	-0.100208	0.11743	0.217637	1	0.0920728	0.781289	0.109518	0.250217
Uric acid	140	141 Uric acid	C5H4N4O3	[M+H]+	169.036	-1.3	9.4	0.26	0	0.488078	#NAME?	0.588685	-0.31459	0.0746135	0.798709	#NAME?	-0.277617	0.127991	0.0686849	-0.559746	#NAME?	0.748121	0.106988	#NAME?	#NAME?	#NAME?	#NAME?	-1.28034	#NAME?	#NAME?	#NAME?	-0.622123	#NAME?	0.19763	0.323183	0	-1.88095	-1.26572	-0.643227	0	-1.88095	-1.26572	-0.643227	0.622496	1	0.051078	0.242834	0.576461	0.492074
Isoleucine	83	84 L-Isoleucine	C6H13NO2	[M+H]+	132.102	0	7.25	0.31	0	0.536418	1.10489	-0.123762	-0.497242	-0.117624	0.376924	0.412952	0.0966588	0.493272	0.744032	-0.488195	0.221234	0.195367	-0.285025	-0.596817	0.190028	-0.516672	-0.0931319	-0.105594	-0.295815	0.209996	-0.113322	0.736998	0.115385	0.21042	0.340098	0	-0.0897095	0.241679	0.425176	0	-0.0897095	0.241679	0.425176	0.183497	1	0.609871	0.123939	0.102601	0.550133
S-Adenosylhomocysteine	131	132 S-Adenosylhomocysteine	C14H20N6O5S	[M-H]-	383.114	-1.9	9.76	0.26	0	1.43225	-0.12494	0.260007	0.180732	0.25397	0.29236	-0.50207	0.530855	1.07326	3.87487	1.83586	-0.310619	0.0392312	0.111266	-0.593432	0.379788	-0.525878	-0.430983	1.13496	-1.35622	-0.308703	-0.823232	-0.150089	-1.03386	0.213045	0.340383	3.20343e-16	-0.0478932	0.277196	1.9664	0	-0.0478932	0.277196	1.9664	1.6892	1	0.855428	0.583623	0.233652	0.27709
Choline	32	33 Choline	C5H14NO	[Cat]+	104.107	3	14.38	0.29	0	0.42921	0.0315614	-0.298274	0.8131	-0.0385003	0.0769709	-0.178541	0.344039	-0.154708	0.621586	-0.309932	-0.000205847	0.423512	-0.000767468	-0.0346946	0.742123	-0.233483	-0.139777	-0.354636	-0.343282	-0.294988	-1.55724	0.275515	0.104894	0.219435	0.346607	0	0.328181	-0.190912	0.0780457	0	0.328181	-0.190912	0.0780457	0.268957	1	0.180341	0.905978	0.333007	0.333432
Xanthine	148	149 Xanthine	C5H4N4O2	[M-H]-	151.026	-7.6	8.09	0.37	0	0.441553	0.0953838	0.00566075	0.211279	0.522106	-0.11813	-0.0832294	0.572252	0.379179	0.345826	-0.0544549	0.13244	0.256652	0.118689	0.0569915	0.721205	-0.0763764	0.247032	0.247752	-0.686298	-0.407473	-0.725753	0.470407	-0.247767	0.238059	0.368376	3.20343e-16	0.277095	-0.018176	0.285124	0	0.277095	-0.018176	0.285124	0.3033	1	0.166127	0.610319	0.016615	0.168528
NAD	105	106 NAD	C21H28N7O14P2	[Cat]+	664.116	-0.2	10.8	0.41	0	#NAME?	#NAME?	0.737081	0.91762	#NAME?	#NAME?	#NAME?	#NAME?	#NAME?	#NAME?	#NAME?	#NAME?	1.17177	#NAME?	0.141951	#NAME?	1.34004	#NAME?	0.542999	#NAME?	-0.0336903	#NAME?	0.779031	#NAME?	0.238517	0.368376	0	-0.440724	#NAME?	-0.919126	0	-0.440724	#NAME?	-0.919126	inf	1	0.652862	0.00970042	0.465544	0.176461
Inosine	69	70 Inosine	C10H12N4O5	[M+H]+	269.088	-2	7.39	0.29	0	0.572063	-0.22703	-0.105453	0.0714749	0.175677	-0.152411	0.233928	0.44485	0.422165	0.265553	-0.140749	0.227954	-0.106517	0.178649	0.0564153	0.300207	0.0182093	0.136587	0.148697	-0.234543	0.0978962	0.104481	0.314268	0.0260575	0.257754	0.393712	0	0.174942	0.242623	0.103213	0	0.174942	0.242623	0.103213	-0.13941	1	0.0842099	0.067455	0.0938181	0.3487
N-Acetyl-methionine	101	102 N-Acetyl-L-methionine	C7H13NO3S	[M+H]+	192.069	-1.5	3.79	0.36	0	1.14332	1.8946	0.405912	-0.183651	0.669715	-0.0520012	1.00427	0.0384467	0.693895	1.54768	0.205382	0.964204	0.538953	0.0929094	-0.628694	0.599334	-0.748791	0.303826	0.224649	-1.28966	-0.877583	#NAME?	-0.933425	0.172836	0.274647	0.413717	0	0.0884321	0.44934	0.884597	0	0.0884321	0.44934	0.884597	0.435257	1	0.729885	0.352291	0.116867	0.460844
Propionylcarnitine	127	128 Propionylcarnitine	C10H19NO4	[M+H]+	218.139	-1.8	6.5	0.48	0	0.442155	-0.140995	0.717297	1.43456	-4.0843	1.08684	0.214233	-0.195898	0.81943	-0.909715	-1.19369	0.398964	0.399794	-0.797207	-3.24323	0.766248	-2.47238	-0.719511	-1.43771	-3.81176	-2.11133	-2.94846	-6.0998	0.0508442	0.278408	0.413717	0	0.242905	-0.0482268	-1.37143	0	0.242905	-0.0482268	-1.37143	-1.3232	1	0.70045	0.990582	0.0425909	0.108123
Creatinine	37	38 Creatinine	C4H7N3O	[M+H]+	114.066	1.9	6.36	0.32	0	0.349322	-0.427875	-0.0900718	0.56919	0.149694	0.641566	0.00582843	0.32394	-0.787155	0.756629	-0.303764	-0.400253	0.26799	-0.847852	-0.292026	0.488121	-0.193502	-0.58061	-0.20519	-1.1287	-0.114023	-1.17519	0.856859	-0.339686	0.27978	0.413717	0	0.109121	-0.410116	0.228743	0	0.109121	-0.410116	0.228743	0.638859	1	0.678403	0.26158	0.234617	0.106088
Pyruvic acid	128	129 Pyruvic acid	C3H4O3	[M-H]-	87.0088	-14.6	5.62	0.33	0	-0.978537	-1.86218	-0.601185	#NAME?	-1.02296	1.71697	-0.688289	-0.392359	-0.798041	-0.581426	-0.97627	-0.825926	-0.413561	-1.51608	-1.19386	-0.448662	-0.752145	-0.459397	-1.58007	-3.73867	-0.955139	-1.57438	-6.92153	-0.68148	0.309565	0.450012	3.20343e-16	-0.802915	-1.16379	-1.39184	0	-0.802915	-1.16379	-1.39184	-0.228047	1	0.329168	0.22672	0.196745	0.616574
Lactic acid	85	86 L-Lactic acid	C3H6O3	[M-H]-	89.0244	-14.8	6.83	0.26	0	-0.211977	0.109782	0.155616	-0.371619	-0.61486	0.710943	0.0579059	-0.210682	-0.547876	0.167945	-0.581515	-0.16529	0.0713666	-0.750812	-0.56574	-0.0781032	-1.12211	-0.449311	-1.05121	-1.45558	-0.106809	-1.59698	-1.10432	-0.131091	0.3108	0.450012	0	-0.35559	-0.523097	-0.424215	0	-0.35559	-0.523097	-0.424215	0.0988816	1	0.172405	0.320146	0.653057	0.774684
3-Phosphoglyceric acid	7	8 3-Phosphoglyceric acid	C3H7O7P	[M-H]-	184.986	-5.8	14	0.39	0	0.0575193	-0.741103	0.268457	-0.0318656	-0.165082	1.02243	-0.727485	0.103322	-0.708652	1.28839	0.253888	-0.570915	0.0539733	-0.599076	-1.09096	0.0796273	-0.0771695	-0.855935	-0.873961	-1.68441	-0.745647	-3.46267	-0.386279	-0.998369	0.319201	0.457411	-1.60171e-16	-0.231602	-0.84877	0.101173	0	-0.231602	-0.84877	0.101173	0.949944	1	0.526563	0.113834	0.531786	0.148686
FAD	51	52 FAD	C27H33N9O15P2	[M+H]+	786.164	-0.5	8.66	0.26	0	0.307918	-1.2595	0.201187	0.291003	-0.235755	0.754858	-0.249138	-0.0286621	-1.12312	0.149217	-0.620999	-0.633316	0.115694	-0.446836	-0.881398	-0.0694949	-0.671837	-0.733027	-1.04344	-1.19977	-0.316701	-1.53398	0.0440648	-0.321211	0.323376	0.458666	0	-0.210191	-0.598086	-0.401539	0	-0.210191	-0.598086	-0.401539	0.196546	1	0.442838	0.192567	0.635887	0.602859
D-Sedoheptulose 7-phosphate	49	50 D-Sedoheptulose 7-phosphate	C7H15O10P	[M-H]-	289.033	-1.8	13.19	0.18	0	0.623282	-0.207857	-1.09146	-0.55699	0.474029	0.140674	0.624298	0.587901	0.238197	0.994127	-0.387996	0.213772	-0.0272601	-0.15957	0.45098	0.262235	-0.0155602	0.209319	0.734101	-0.946696	0.244586	-0.97757	0.99782	0.883116	0.331072	0.464838	0	0.29707	0.103827	0.531271	0	0.29707	0.103827	0.531271	0.427444	1	0.275028	0.489621	0.0492407	0.23194
N6-Acetyl-lysine	97	98 N6-Acetyl-L-lysine	C8H16N2O3	[M+H]+	189.123	0.2	3.54	0.46	0	0.0241337	-0.434072	-0.553101	-0.722882	-0.364798	1.01351	0.202167	0.190707	-0.649777	-0.605417	-0.175736	-0.167454	-0.137871	-0.196954	-0.269597	-0.145598	1.23262	0.887904	0.542859	0.378444	-0.53777	-0.693562	0.132481	0.364776	0.342884	0.472948	0	0.439946	-0.0961006	-0.0963502	0	0.439946	-0.0961006	-0.0963502	-0.000249547	1	0.286556	0.907735	0.901263	0.999238
Guanosine monophosphate	64	65 Guanosine monophosphate	C10H14N5O8P	[M+H]+	364.065	-1	13.59	0.11	0	0.148021	-0.254694	0.0860388	0.278775	-0.252816	0.440556	-0.181365	-0.070553	-1.28591	0.105435	-0.294539	-0.0981814	0.213391	-0.665476	-0.323611	0.0231042	-0.550435	-0.498052	-0.902768	-0.275629	-0.0109155	-1.36048	-0.0891851	0.00173246	0.343653	0.472948	0	-0.106338	-0.399165	-0.250541	0	-0.106338	-0.399165	-0.250541	0.148624	1	0.57004	0.244626	0.840831	0.572988
1-Methylnicotinamide	4	5 1-Methylnicotinamide	C7H8N2O	[M+H]+	137.071	-0.3	19	0.23	0	-0.961686	0.375137	-0.312455	-0.00521248	-1.31919	0.240483	-0.069277	1.02649	-1.1225	-1.2766	-1.46053	-1.11897	0.0985428	-0.368197	0.0985428	-0.0558968	-0.502094	0.0143943	-0.186159	-0.452359	0.133838	-0.0398542	1.30281	0.577091	0.369617	0.503694	3.20343e-16	0.263716	-0.5529	-0.0439722	0	0.263716	-0.5529	-0.0439722	0.508928	1	0.367194	0.104	0.707588	0.440653
Acetylcarnitine	71	72 L-Acetylcarnitine	C9H17NO4	[M+H]+	204.123	-0.7	7.44	0.27	0	-0.0977939	0.500285	-1.28248	0.741443	-0.61031	0.0183056	0.921076	0.746607	0.174241	0.696028	-0.382151	1.19609	1.13778	0.184215	-0.80339	1.20758	-1.27309	-0.420142	-0.540027	-0.329751	-0.58527	-0.332624	-2.13711	1.10397	0.37453	0.505434	0	0.580108	0.385394	-0.159511	0	0.580108	0.385394	-0.159511	-0.544904	1	0.22623	0.258068	0.832389	0.249062
Citric acid	34	35 Citric acid	C6H8O7	[M-H]-	191.02	-4.9	15.15	0.12	0	-0.731538	-0.379496	0.309594	0.0347553	-0.338863	-0.84173	0.837676	0.192457	-0.831056	-1.68667	-0.866389	-0.416224	0.692151	-0.382366	-0.517536	-0.596599	-0.282606	-0.762531	-1.03596	-0.255395	0.165088	-1.22504	-0.0154403	0.962576	0.389471	0.516973	0	0.0446867	-0.27274	-0.623126	0	0.0446867	-0.27274	-0.623126	-0.350386	1	0.90049	0.512235	0.0879813	0.451081
Phosphoenolpyruvic acid	122	123 Phosphoenolpyruvic acid	C3H5O6P	[M-H]-	166.975	-7.2	14.51	0.12	0	-0.79617	-0.899625	-0.0694492	-0.23165	0.303917	1.08692	0.365808	0.128782	0.326766	1.52072	1.01321	-0.703519	-0.0972153	-0.0258806	-0.79624	-0.148406	-0.13546	-0.512025	-1.27532	-1.37726	-1.21795	-2.31406	-0.220337	-0.197064	0.395994	0.516973	3.20343e-16	-0.170497	-0.474334	0.402314	0	-0.170497	-0.474334	0.402314	0.876648	1	0.61579	0.391562	0.344735	0.204302
Fructose 6-phosphate	54	55 Fructose 6-phosphate	C6H13O9P	[M-H]-	259.022	-2.1	13.08	0.34	0	-0.628894	-2.27218	-1.66525	-1.93134	-0.0823803	-0.173366	1.77156	-1.38403	0.566077	0.704578	0.133733	1.44355	-2.5499	-1.54484	1.05	-1.75376	-1.13785	0.126856	-1.16618	0.279065	1.14659	0.0447527	0.787521	1.58945	0.397365	0.516973	0	-0.126171	0.808206	0.0119763	0	-0.126171	0.808206	0.0119763	-0.79623	1	0.879939	0.174918	0.757789	0.180598
Glucose 6-phosphate	56	57 Glucose 6-phosphate	C6H13O9P	[M-H]-	259.022	-2.1	13.79	0.08	0	-0.716565	-2.34596	-1.52537	-1.8828	-0.0103975	-0.54066	1.89937	-1.49802	0.547004	0.735504	0.12916	1.63229	-2.46088	-1.51073	1.05564	-1.60188	-1.25321	0.106151	-1.0307	0.349036	1.23508	0.131366	0.812581	1.80039	0.400267	0.516973	0	-0.0160437	0.90935	0.045903	0	-0.0160437	0.90935	0.045903	-0.863447	1	0.985965	0.168345	0.738229	0.176678
Succinic acid	134	135 Succinic acid	C4H6O4	[M-H]-	117.019	-11.4	12.14	0.12	0	0.0448434	-0.63416	0.337029	0.237491	-0.941292	0.541346	0.210564	-0.0678581	-0.222479	-0.299692	-0.667299	-1.27022	-0.0612268	-0.743423	-1.60424	-0.476807	0.211324	-0.61083	0.222355	-1.08008	0.482167	-1.81016	-0.545875	-0.459992	0.40235	0.516973	3.20343e-16	-0.154377	-0.508212	-0.428306	0	-0.154377	-0.508212	-0.428306	0.0799062	1	0.594443	0.258295	0.476811	0.823469
Ornithine	112	113 Ornithine	C5H12N2O2	[M+H]+	133.097	1.1	17.12	0.23	0	0.391927	0.874804	0.544064	-0.778029	-0.424413	0.0924944	0.186607	-0.831229	-0.0904124	0.444118	-0.412119	-0.033964	-0.00243402	0.00644095	-0.696581	-0.100286	-0.416523	-0.162401	0.0416378	0.425584	-0.224499	-0.658092	-0.616665	0.0121197	0.40608	0.516973	3.20343e-16	-0.343347	0.0802137	0.0868651	0	-0.343347	0.0802137	0.0868651	0.00665141	1	0.111371	0.357631	0.33892	0.982533
Uridine 5'-diphosphate	142	143 Uridine 5'-diphosphate	C9H14N2O12P2	[M+H]+	405.01	-3.9	13.44	0.34	0	0.717936	0.614494	0.225707	0.803434	-1.57796	0.291328	-1.98876	-0.230014	-2.58417	-1.30544	-1.41755	-1.76873	1.3185	-0.447445	-2.44913	0.934212	-0.936512	-2.14337	-0.931015	-1.89663	-2.34849	-3.5903	-2.08363	-0.997173	0.409115	0.516973	3.20343e-16	-0.059257	-1.14741	-0.817168	0	-0.059257	-1.14741	-0.817168	0.330245	1	0.924101	0.152067	0.312899	0.716763
N-Acetyl-alanine	100	101 N-Acetyl-L-alanine	C5H9NO3	[M+H]+	132.065	-0.9	6.17	0.39	0	0.250776	1.03669	0.126016	-0.117217	-0.275472	-0.139478	0.289163	0.924754	-0.406574	0.717226	-0.364014	-0.262374	0.821893	-0.124811	-0.70659	0.4271	-1.18879	-0.0805358	0.193213	-1.8473	-0.507866	-1.46073	-0.423059	0.374636	0.415709	0.517829	0	0.190244	-0.370488	0.260599	0	0.190244	-0.370488	0.260599	0.631087	1	0.581357	0.426469	0.261301	0.154218
3-Hydroxybutyric acid	6	7 3-Hydroxybutyric acid	C4H8O3	[M-H]-	103.04	-13.3	7.42	0.29	0	1.01797	0.786775	0.594595	0.313685	0.318945	-0.368885	0.522834	0.320318	-0.656305	0.95127	0.199703	0.0690051	0.326593	-0.346395	0.00611428	1.17145	0.394082	0.18021	0.519372	-0.622605	-0.576202	-2.20079	-0.479709	-0.42087	0.417244	0.517829	0	0.40381	0.0029658	0.451562	0	0.40381	0.0029658	0.451562	0.448596	1	0.202715	0.743348	0.0495764	0.28229
Acetylcysteine	15	16 Acetylcysteine	C5H9NO3S	[M+H]+	164.038	0.7	6.6	0.43	0	0.58314	-0.103577	-0.240184	-0.589218	-1.46612	-1.25413	#NAME?	-1.99638	-1.29578	-0.686741	-0.93321	-1.37249	0.410738	0.901999	-0.349631	0.898631	#NAME?	-0.666646	-1.08508	0.255918	-0.412514	#NAME?	-1.49928	0.272744	0.456675	0.56174	0	-0.377788	-0.783497	-0.878887	0	-0.377788	-0.783497	-0.878887	-0.0953897	1	0.501088	0.2723	0.112136	0.894983
Cysteine	78	79 L-Cysteine	C3H7NO2S	[M+H]+	122.027	-6	14.34	0.49	0	-0.210134	#NAME?	-0.944477	-3.03019	-1.01134	1.86058	0.153783	#NAME?	#NAME?	2.23524	-1.07819	#NAME?	-0.0986921	#NAME?	#NAME?	#NAME?	#NAME?	-1.50337	#NAME?	#NAME?	-0.128212	#NAME?	#NAME?	#NAME?	0.460708	0.56174	0	-3.65854	-1.60169	-0.0795525	0	-3.65854	-1.60169	-0.0795525	1.52214	1	0.0968177	0.262681	0.88332	0.464321
Guanosine diphosphate	63	64 Guanosine diphosphate	C10H15N5O11P2	[M-H]-	442.017	-3.5	14.9	0.26	0	0.484085	0.073196	0.455856	-0.122445	-0.300286	0.621307	0.145045	-0.0900658	-1.37128	0.82774	0.300618	-0.75228	-0.304587	-0.509581	-0.778677	-0.218601	-0.559958	-0.965319	-0.163512	-0.349315	-0.00703744	-2.06714	0.330578	1.15312	0.472692	0.571341	0	0.0313793	-0.41239	0.22673	0	0.0313793	-0.41239	0.22673	0.639119	1	0.939842	0.286879	0.203623	0.0980759
Ribose 1-phosphate	129	130 Ribose 1-phosphate	C5H11O8P	[M-H]-	229.012	-2.5	11.91	0.1	0	0.385448	-0.288837	-0.100746	-0.00868919	-0.254185	0.39758	-0.118504	0.175808	-0.578708	0.16097	-0.572107	0.0370567	-0.0480747	-0.0976455	0.0635331	0.259065	-0.0372861	-0.130975	-0.550058	-0.594907	-0.315903	-1.15974	0.317081	-0.224647	0.487193	0.583791	3.20343e-16	0.0152598	-0.253639	-0.158297	0	0.0152598	-0.253639	-0.158297	0.0953422	1	0.896629	0.314309	0.903027	0.725003
Oxoglutaric acid	117	118 Oxoglutaric acid	C5H6O5	[M-H]-	145.014	-9.3	12.46	0.33	0	-0.436625	-0.441578	0.391349	0.416684	-0.753081	-0.54497	1.36752	0.14769	0.16372	-0.282182	-0.836136	-0.769465	0.509146	-0.156348	-0.721052	-0.521899	-1.07179	-1.10071	-1.02718	-0.257405	0.105435	0.904125	0.0615079	2.14929	0.514862	0.611674	0	0.505418	0.366241	-0.498731	0	0.505418	0.366241	-0.498731	-0.864971	1	0.533305	0.342122	0.276108	0.130304
4HB	1	2 4HB	C7H6O3	[M-H]-	137.024	-8.9	7.38	0.38	0	0.400071	0.194564	0.0507113	-0.370673	-0.0350952	-0.326724	0.28128	0.119934	1.15594	1.29241	0.373757	-0.553632	0.835851	-0.275898	-0.222375	0.310763	-0.245142	-0.471822	0.490701	-0.952849	-0.516882	-0.175037	-0.519897	-0.0821063	0.522535	0.615528	0	-0.0969787	0.190467	0.409252	0	-0.0969787	0.190467	0.409252	0.218785	1	0.69349	0.541263	0.173186	0.606557
Carbamoyl phosphate	29	30 Carbamoyl phosphate	CH4NO5P	[M-H]-	139.975	-7.4	27.08	0.33	0	-0.0949891	0.262607	-0.464546	-0.312072	-0.236694	0.376825	-0.334506	0.264386	-0.324314	0.204144	-0.283211	0.234216	-0.144622	0.185494	-0.325918	0.214115	0.157826	-0.175146	0.072299	-0.0312156	0.185494	-0.29521	0.534865	-0.21572	0.541011	0.627031	0	0.00695618	-0.1261	0.120417	0	0.00695618	-0.1261	0.120417	0.246517	1	0.964061	0.399977	0.251501	0.169312
Adenosine	17	18 Adenosine	C10H13N5O4	[M+H]+	268.104	-0.9	5.73	0.29	0	0.961687	-0.228691	0.057218	0.759775	-1.03862	0.840052	-1.19648	-1.23468	0.731145	0.620568	-0.563959	-0.107181	-0.062279	-0.504782	-0.545745	0.0881815	0.994591	-0.538321	-1.51257	0.380379	-0.283012	-0.494558	-1.6969	-2.20203	0.541322	0.627031	0	0.0190163	0.219038	-0.510094	0	0.0190163	0.219038	-0.510094	-0.729132	1	0.968242	0.546274	0.299839	0.157501
Adenine	16	17 Adenine	C5H5N5	[M+H]+	136.062	0.2	6.03	0.25	0	0.836665	-0.0637413	0.352334	0.618321	-0.284667	0.437973	0.0188768	0.14642	0.905207	0.507464	-0.722373	0.0940152	0.221563	-0.40021	-0.874054	0.156428	0.0253307	-0.509992	-0.841726	-0.514053	-0.153093	-0.814215	-0.553532	-0.630493	0.557322	0.640229	0	0.0291174	0.224083	-0.250198	0	0.0291174	0.224083	-0.250198	-0.474281	1	0.907735	0.483747	0.591067	0.240581
N-Acetylornithine	103	104 N-Acetylornithine	C7H14N2O3	[M+H]+	175.108	-1.3	9.69	0.31	0	-0.120664	2.21137	-0.814755	0.650562	0.0501358	0.482597	0.572697	0.339589	-0.430997	-1.25969	-1.45471	0.455616	0.954646	0.126183	-0.254995	0.53276	-0.254458	-0.175948	-0.962019	-1.22426	-2.58431	-1.8711	1.4006	0.905417	0.568839	0.648104	0	0.392948	-0.20048	0.678434	0	0.392948	-0.20048	0.678434	0.878914	1	0.273191	0.895038	0.377094	0.355739
2,3-Diphosphoglyceric acid	5	6 2,3-Diphosphoglyceric acid	C3H8O10P2	[M-H]-	264.952	-0.4	14.54	0.24	0	#NAME?	-0.436718	-0.10743	#NAME?	-0.0197402	0.829387	0.195989	0.281682	0.0670381	1.35334	0.431737	-0.226583	0.867235	0.55647	#NAME?	-0.255404	#NAME?	-0.518609	#NAME?	#NAME?	#NAME?	#NAME?	#NAME?	-0.383349	0.578642	0.653913	0	-0.770181	-0.977228	-0.0920578	0	-0.770181	-0.977228	-0.0920578	0.88517	1	0.265323	0.278245	0.833372	0.370497
Dihydroxyacetone phosphate	47	48 Dihydroxyacetone phosphate	C3H7O6P	[M-H]-	168.991	-6.8	12.29	0.24	0	-0.526726	-0.330763	-0.0999661	-1.53147	0.168337	0.666848	0.87404	-0.606959	0.339767	1.23326	0.83805	0.453783	-1.94601	-0.301667	-0.337276	-1.92079	-0.574885	1.01767	0.0568587	-0.186726	0.693285	-0.377785	0.287863	0.827226	0.585412	0.656228	-1.60171e-16	-0.0646968	0.182758	0.471364	0	-0.0646968	0.182758	0.471364	0.288606	1	0.904935	0.547805	0.141376	0.415444
Betaine	27	28 Betaine	C5H11NO2	[M+H]+	118.086	2.1	7.69	0.2	0	-0.733257	0.436679	-1.73712	-0.53938	-2.10753	0.0522481	-0.0655461	-0.718692	-0.657728	-0.463878	-1.69646	0.646888	1.25806	0.251226	-0.26362	0.0095276	-0.873153	-0.396126	-0.835542	0.290462	-2.01044	-1.79544	-1.32973	0.37946	0.60029	0.667523	3.20343e-16	-0.28952	-0.187733	-0.746082	0	-0.28952	-0.187733	-0.746082	-0.558349	1	0.553112	0.832622	0.23699	0.292783
Homocysteine	66	67 Homocysteine	C4H9NO2S	[M-H]-	134.028	-7.6	8.25	0.37	0	#NAME?	2.28154	#NAME?	1.95538	#NAME?	1.57734	1.7215	1.24929	2.23928	#NAME?	1.7683	1.06451	#NAME?	#NAME?	#NAME?	1.71039	#NAME?	#NAME?	#NAME?	1.14426	1.59254	#NAME?	#NAME?	2.00622	0.630529	0.695583	0	1.17475	1.03811	0.462662	0	1.17475	1.03811	0.462662	-0.575444	1	0.20479	0.229155	0.592818	0.576416
Phenol	120	121 Phenol	C6H6O	[M-H]-	93.0346	-14.9	3.55	0.48	0	-0.473243	0.620816	0.229278	0.322542	-0.0953899	0.196517	-0.113361	-0.0482248	-0.060583	0.469382	-0.138289	0.0680785	0.29265	-0.171569	-0.10016	0.0492187	-0.0326292	-0.335664	-0.174396	0.101461	-0.652609	#NAME?	#NAME?	0.252919	0.658482	0.713093	0	0.0505676	-0.3447	-0.0859418	0	0.0505676	-0.3447	-0.0859418	0.258758	1	0.735137	0.355967	0.861786	0.586714
CDP	31	32 CDP	C9H15N3O11P2	[M+H]+	404.026	-3.6	13.88	0.34	0	0.0966293	0.30959	0.212179	0.298321	-0.545648	0.598741	0.519096	0.103214	-1.03993	0.251665	0.0780308	-0.0146584	0.0900145	-0.437389	-0.804099	0.0649833	-0.214918	-0.243277	-1.1457	-0.289843	-0.071576	-1.20955	0.0562836	0.635806	0.658822	0.713093	3.20343e-16	0.139726	-0.198437	-0.0835616	0	0.139726	-0.198437	-0.0835616	0.114875	1	0.530352	0.724195	0.874154	0.724828
Phosphorylcholine	124	125 Phosphorylcholine	C5H14NO4P	[M+H]+	184.073	-0.7	12.01	0.28	0	0.0678662	-0.273421	-0.422368	-0.1413	-0.14729	0.464965	-0.398584	-0.346915	-0.583871	0.606814	-0.27422	0.22796	0.360217	-0.29572	-0.0886849	0.419174	-0.195403	-0.0888632	-0.680945	-0.0085933	-0.260405	-2.01926	-0.595573	0.0635537	0.661792	0.713093	0	-0.0269996	-0.296349	-0.161216	0	-0.0269996	-0.296349	-0.161216	0.135134	1	0.881234	0.312403	0.925543	0.684111
Cytidine monophosphate	40	41 Cytidine monophosphate	C9H14N3O8P	[M+H]+	324.059	-1.3	13.07	0.32	0	0.377897	-0.56296	0.125646	-0.169382	-0.477834	0.890307	-0.419846	-0.311925	-1.15333	-0.509002	-0.945254	-0.263423	0.276761	-1.34195	-0.748347	-0.200961	-0.919072	-0.547473	-1.1307	-0.696769	-0.227374	-1.17844	0.775572	0.137198	0.676257	0.723075	3.20343e-16	-0.298793	-0.451259	-0.32627	0	-0.298793	-0.451259	-0.32627	0.124988	1	0.364797	0.400665	0.798137	0.778879
dTDP	50	51 dTDP	C10H16N2O11P2	[M-H]-	401.016	-9.1	12.43	0.25	0	-0.404061	-0.799728	-0.295154	-1.00541	0.140807	-0.448898	0.373321	-0.309964	0.174871	1.44271	0.727027	0.904079	-0.402436	0.104524	0.159315	-0.885358	-0.839342	1.208	0.0666531	-0.690541	0.588744	-1.55006	0.317037	1.17094	0.699568	0.742289	-1.60171e-16	0.215532	0.00297622	0.475701	0	0.215532	0.00297622	0.475701	0.472725	1	0.679882	0.867953	0.210367	0.326713
Fructose 1,6-bisphosphate	53	54 Fructose 1,6-bisphosphate	C6H14O12P2	[M-H]-	338.989	-2	15.67	0.5	0	1.15009	-0.879985	-0.364335	-0.255869	-0.415877	1.20733	1.05525	-1.28845	-0.550922	3.06109	1.27894	1.17921	-1.47427	-0.819946	0.0951118	-1.27105	-1.15151	2.02327	-1.59781	-0.92871	-0.121006	-3.70578	-1.09074	0.421685	0.722943	0.761281	-1.60171e-16	0.324985	0.387073	1.10047	0	0.324985	0.387073	1.10047	0.713398	1	0.700184	0.469337	0.381462	0.555991
S-Adenosylmethionine	132	133 S-Adenosylmethionine	C15H22N6O5S	[M+H]+	399.144	-1.8	12.16	0.17	0	0.24794	0.429902	0.266564	0.115588	-0.0470323	-0.168669	-0.479269	0.108979	-0.199039	-0.0588613	-0.171173	-0.425167	-0.0287029	0.0150038	-0.238615	-0.0415085	0.161054	-0.610213	0.00965385	0.365188	0.0963744	0.147932	0.0136957	-0.895724	0.751661	0.785571	-1.60171e-16	-0.140242	-0.0201541	0.0425186	0	-0.140242	-0.0201541	0.0425186	0.0626727	1	0.430934	0.661857	0.220354	0.720393
Uridine diphosphate glucose	144	145 Uridine diphosphate glucose	C15H24N2O17P2	[M-H]-	565.048	-2.4	13.38	0.13	0	1.30494	1.43637	0.118921	1.25938	-1.91368	0.549587	-2.90391	0.0985671	-3.0751	-1.90078	-1.49189	-2.68922	1.30109	-0.44713	-2.80332	1.08767	-0.980106	-2.48157	-0.614191	-1.45001	-3.19087	-4.70007	-2.62745	-2.87608	0.764486	0.793011	-1.60171e-16	0.0958462	-0.870148	-0.444095	0	0.0958462	-0.870148	-0.444095	0.426054	1	0.894769	0.373044	0.704903	0.742728
Uridine triphosphate	146	147 Uridine triphosphate	C9H15N2O15P3	[M-H]-	482.961	-2	15	0.19	0	#NAME?	#NAME?	#NAME?	1.72975	#NAME?	2.58496	#NAME?	#NAME?	#NAME?	1.31656	#NAME?	#NAME?	#NAME?	#NAME?	#NAME?	#NAME?	#NAME?	#NAME?	1.33724	1.7939	#NAME?	#NAME?	1.86959	2.76292	0.819468	0.838195	0	0.75195	-0.791059	0.531351	0	0.75195	-0.791059	0.531351	1.32241	1	0.643561	0.693097	0.587212	0.349967
N-Acetyl-phenylalanine	102	103 N-Acetyl-L-phenylalanine	C11H13NO3	[M+H]+	208.097	-1.1	3.49	0.49	0	-0.228983	0.393952	-1.14303	-0.469693	-0.419172	0.507772	0.327102	-1.13056	-0.356156	0.0657415	0.175628	-0.193192	0.518646	-0.0522187	-0.184958	-0.32509	-0.810278	-0.697855	0.17531	-0.283084	-0.23684	-1.45874	-0.208216	1.18314	0.820104	0.838195	-1.60171e-16	-0.142797	-0.277744	0.0549028	0	-0.142797	-0.277744	0.0549028	0.332646	1	0.766881	0.39072	0.383033	0.16732
Uridine 5'-monophosphate	143	144 Uridine 5'-monophosphate	C9H13N2O9P	[M-H]-	323.029	-0.9	12.09	0.13	0	0.378747	-0.304182	0.404961	0.436011	-0.402233	0.232622	-0.178079	-0.0645906	-0.547288	0.135685	-0.157813	0.335512	0.065563	-0.322616	-1.66484	-0.343521	-2.82723	-0.879834	-1.38397	-0.357989	0.421681	-0.706157	-0.15568	0.522253	0.826546	0.838612	0	-0.201543	-0.1194	-0.309223	0	-0.201543	-0.1194	-0.309223	-0.189823	1	0.602444	0.867628	0.383084	0.479991
Beta-Alanine	26	27 Beta-Alanine	C3H7NO2	[M+H]+	90.055	6	10.5	0.08	0	0.129034	0.379023	0.116982	0.063653	0.0255824	-0.0391337	0.300377	-0.475931	0.211603	0.193142	-0.106474	0.319264	0.0917471	-0.186968	0.205887	0.12261	-0.0562696	0.0535947	-1.01658	0.142042	-0.243332	-3.62682	-0.445245	0.249737	0.972959	0.973972	0	0.00992046	-0.020557	-0.0945968	0	0.00992046	-0.020557	-0.0945968	-0.0740399	1	0.931102	0.977398	0.679542	0.826057
5'-Methylthioadenosine	10	11 5'-Methylthioadenosine	C11H15N5O3S	[M+H]+	298.097	-0.8	4.15	0.35	0	0.758349	-0.0810241	-0.644299	1.00022	-0.786913	1.01771	-0.879315	-0.0444682	-0.459546	1.14528	-0.300494	-0.222399	0.290282	-0.723177	-0.329005	-0.0941954	-0.302509	-0.760733	-1.05579	-0.333501	-0.49255	-0.889019	-0.360206	-2.09402	0.973972	0.973972	0	-0.114554	-0.219516	-0.0466927	0	-0.114554	-0.219516	-0.0466927	0.172823	1	0.80911	0.635657	0.922817	0.733977
[truncated: 9 more columns]

## Sheet: QC_standards
	Assessment of quality control standards during data acquisition
	Metabolite	Ion Type	Theoretical m/z	obs_mz	ppm	RT (min)	RT_range (min)	SQ1247_ISTD_0	SQ1247_ISTD_1	SQ1247_ISTD_2	SQ1247_ISTD_3	SQ1247_ISTD_4	SQ1247_ISTD_5	All Samples CV (%)
	Phenylalanine-13C,15N-9,1	[M+H]+	176.113	176.113	-2.2	6.75	0.23	16828254	13220295	14774017	16574157	16688232	16968682	9.57637
	Isoleucine-13C,15N-6,1	[M+H]+	139.119	139.119	0.9	7.62	0.38	10670666	9802490	9799529	10006573	9467388	10456799	4.48917
	Leucine-13C,15N-6,1	[M+H]+	139.119	139.119	0.9	7.62	0.28	10670666	9802490	9799529	10006573	9467388	10456799	4.48917
	Methionine-13C,15N-5,1	[M+H]+	156.072	156.072	-1.5	7.88	0.21	15587353	13966036	13982351	14882655	14501810	15287628	4.57217
	Valine-13C,15N-5,1	[M+H]+	124.1	124.1	0.3	8.76	0.29	5636508	4961397	5119163	5320994	5232266	5696784	5.42951
	Proline-13C,15N-5,1	[M+H]+	122.084	122.085	0.7	9.05	0.18	51678532	43223920	43451328	46272856	45600732	48522484	6.92711
	Tyrosine-13C,15N-9,1	[M+H]+	192.108	192.108	-2.1	9.17	0.25	9531518	8266973	8506614	9161517	8495372	9214649	5.70239
	Threonine-13C,15N-4,1	[M+H]+	125.076	125.076	0.2	10.53	0.36	3541506	3336706	3318550	3334566	3268092	3346888	2.80774
	Histidine-13C,15N-6,3	[M+H]+	165.088	165.088	-1.7	10.66	0.29	28240976	26315984	25735798	26811808	27612374	25959302	3.66164
	Alanine-13C,15N-3,1	[M+H]+	94.0621	94.0625	4.7	10.79	0.4	1877046	1646032	1570526	1675805	1632011	1604249	6.51968
	Glutamate-13C,15N-5,1	[M-H]-	152.06	152.059	-7.8	11.47	0.16	4624996	3880180	3936330	4564938	4575068	4778688	8.73772
	Aspartate-13C,15N-4,1	[M-H]-	137.041	137.039	-9.4	11.7	0.14	6024466	5170135	5145836	5721636	5732405	5861313	6.53234
	Glycine-13C,15N-2,1	[M+H]+	79.043	79.0437	8.2	11.61	0.48	316627	319063	288356	310731	263910	285813	7.29594
	Serine-13C,15N-3,1	[M+H]+	110.057	110.057	3	11.79	0.19	1186661	1008868	1033581	1134797	1111401	1146208	6.22873
	Lysine-13C,15N-6,2	[M+H]+	155.127	155.127	-0.7	18.7	0.15	1792826	1728605	1473121	1532334	1441246	1526506	9.07668
	Arginine-13C,15N-6,4	[M+H]+	185.127	185.127	-1.2	19.6	0.13	10486221	8503044	8113952	8165568	8138256	7714758	11.679
	Median				-0.25		0.24							6.3742
	Metabolite name indicates the chemical standard used, and the type of isotope labeling. Obs_mz is the empirically observed m/z of the standard compound. Ppm is the relative error between the observed and theoretical m/z of the standard in parts-per-million. RT is the retention time of the standard. RT_Range is the maximum distance between the earliest and latest eluting standards across all QC sa…
