# Supplementary material for: DELE1 maintains muscle proteostasis to promote growth and survival in mitochondrial myopathy
Source: EMBO J. 2024 Oct 8;43(22):5548–85. doi: 10.1038/s44318-024-00242-x (PMC11574132; doi:10.1038/s44318-024-00242-x)
Supplement: Supplementary file 8 — Data Set EV6 [file 44318_2024_242_MOESM8_ESM.xlsx]

## Sheet: README
Dataset EV6. Microarray transcriptomics comparing heart, gastrocnemius, and liver tissue from C10 G58R KI mice, in addition to brown fat following to cold stress.

## Sheet: Combined_microarray_data_from_t
ID	Gene	log2FC_stress_Dele1WT_heart	neglog10pval_stress_Dele1WT_heart	FDR_stress_Dele1WT_heart	log2FC_stress_Dele1KO_heart	neglog10pval_stress_Dele1KO_heart	FDR_stress_Dele1KO_heart	log2FC_stress_Dele1WT_gastroc	neglog10pval_stress_Dele1WT_gastroc	FDR_stress_Dele1WT_gastroc	log2FC_stress_Dele1KO_gastroc	neglog10pval_stress_Dele1KO_gastroc	FDR_stress_Dele1KO_gastroc	log2FC_stress_Dele1WT_brownfat	neglog10pval_stress_Dele1WT_brownfat	FDR_stress_Dele1WT_brownfat	Gene_stress_Dele1KO_brownfat	log2FC_stress_Dele1KO_brownfat	neglog10pval_stress_Dele1KO_brownfat	FDR_stress_Dele1KO_brownfat	Gene_stress_CTRLASO_WT_liver	log2FC_stress_CTRLASO_WT_liver	neglog10pval_stress_CTRLASO_WT_liver	FDR_stress__CTRLASO_WT_liver	Gene_stress_OMA1ASO_WT_liver	log2FC_stress_OMA1ASO_WT_liver	neglog10pval_stress_OMA1ASO_WT_liver	FDR_stress_OMA1ASO_WT_liver
TC0100000014.mm.2	Atp6v1h	0.773996	2.40894	0.0883	0.963474	4	0.006	1.23879	4.29243	0.0107	1.11103	2.4318	0.0357	1.95233	17.0391	1.84e-14	Atp6v1h	1.87971	16.5361	5.87e-14	Atp6v1h	0.163499	0.961777	0.4268	Atp6v1h	0.0426443	0.0938266	0.9234
TC0100000018.mm.2	Oprk1	-0.0426443	0.018272	0.9949	-0.124328	0.482276	0.673	-0.613532	0.940437	0.64	0.176323	0.801343	0.3259	0.356144	1.8041	0.053	Oprk1	0.495695	2.69897	0.0098	Oprk1	0.0426443	0.182964	0.885	Oprk1	0.400538	1.09044	0.3001
TC0100000021.mm.2	Rb1cc1	-0.454176	0.464706	0.7813	0.536053	0.853252	0.4576	0.0976108	0.190306	0.9391	-0.815575	2.72125	0.0245	0.903038	5.10073	8.1e-05	Rb1cc1	1.40054	6.79317	3.14e-06	Rb1cc1	0.0840643	0.388277	0.7522	Rb1cc1	-0.201634	0.558305	0.5755
TC0100000022.mm.2	Fam150a	-0.0426443	0.305132	0.8736	-0.0976108	0.0928037	0.938	-0.454176	0.156518	0.9492	0.0703893	0.474049	0.5199	-0.0703893	0.259479	0.7189	Fam150a	0.238787	0.229074	0.7543	Fam150a	0.226509	0.209363	0.866	Fam150a	-0.0976108	1.03386	0.3221
TC0100000023.mm.2	St18	-0.0840643	0.053204	0.9829	-0.0565835	0.519562	0.6484	0.226509	0.260111	0.9114	-0.0143553	0.334231	0.6344	0.31034	1.34969	0.1217	St18	0.0840643	0.757459	0.3495	St18	0.137504	0.394264	0.7484	St18	0.0426443	0.0561594	0.9534
TC0100000027.mm.2	Pcmtd1	-0.378512	1.27654	0.3573	-0.0840643	0.135845	0.9089	-0.545968	1.44491	0.4312	-0.604071	2.25964	0.0446	0.163499	0.000825944	0.9989	Pcmtd1	-0.0143553	0.370692	0.6221	Pcmtd1	0.0143553	0.0354575	0.9792	Pcmtd1	-0.464668	2.61979	0.0325
TC0100000038.mm.2	Rrs1	0.879706	1.39794	0.3106	-0.0565835	0.0189519	0.9877	0.847997	1.77728	0.3121	-0.475085	0.351152	0.6187	0.773996	4.62893	0.0002	Rrs1	0.815575	4.42481	0.0003	Rrs1	1.04963	3.22185	0.0263	Rrs1	-0.0703893	0.145694	0.8809
TC0100000039.mm.2	Adhfe1	0.250962	0.653256	0.6766	-0.650765	1.95861	0.1137	0.823749	1.69037	0.3415	1.1635	3.1549	0.014	-0.15056	0.487983	0.5124	Adhfe1	-0.263034	0.781464	0.3362	Adhfe1	-0.475085	0.980884	0.4181	Adhfe1	-0.0840643	0.659358	0.5132
TC0100000041.mm.2	3110035E14Rik	0.201634	0.0775341	0.9764	-0.0976108	0.0210894	0.9862	-0.0703893	0.0345631	0.9869	-0.0143553	0.00824246	0.989	0.15056	0.58203	0.4438	3110035E14Rik	0.0840643	0.346402	0.6423	3110035E14Rik	0.201634	1.40782	0.2602	3110035E14Rik	0.356144	2.76955	0.0256
TC0100000044.mm.2	Sgk3	0.0426443	0.0564066	0.9817	0.422233	1.25493	0.292	0.516015	0.611366	0.7679	-0.963474	2.39794	0.0375	-0.545968	0.987585	0.2288	Sgk3	-1.03562	0.785421	0.3342	Sgk3	-0.124328	0.391367	0.7498	Sgk3	0.238787	1.64782	0.1402
TC0100000045.mm.2	Mcmdc2	-0.0143553	0.101494	0.9696	-0.333424	0.512579	0.6527	0	0.0528605	0.9807	0.475085	1.05306	0.2283	0.378512	1.30016	0.1331	Mcmdc2	-0.0565835	0.063436	0.9323	Mcmdc2	0.15056	0.525784	0.668	Mcmdc2	0.111031	0.528708	0.5942
TC0100000048.mm.2	Cspp1	-0.189034	1.16304	0.405	-0.226509	0.607127	0.594	-0.0426443	0.278519	0.9052	0.15056	0.267365	0.6988	-0.275007	1.383	0.1145	Cspp1	0.0285692	0.642256	0.4163	Cspp1	0.0565835	0.125344	0.9219	Cspp1	-0.0976108	0.412851	0.6725
TC0100000055.mm.2	Prex2	-1.14405	3.52288	0.0211	-1.23266	3.09691	0.0206	-0.201634	0.141583	0.9532	-0.31034	0.464073	0.527	-0.286881	1.27409	0.1393	Prex2	-0.214125	0.981716	0.2431	Prex2	-0.31034	1.6073	0.2039	Prex2	-1.62761	5.10127	0.0007
TC0100000056.mm.2	A830018L16Rik	0.163499	0.324405	0.8653	0.0703893	0.798876	0.4858	0.823749	1.10679	0.5751	-0.214125	0.16134	0.8083	-4.12267	13.767	5.76e-12	A830018L16Rik	-4.15056	13.1938	1.53e-11	A830018L16Rik	0.0565835	0.504594	0.6792	A830018L16Rik	0.0703893	0.65817	0.514
TC0100000064.mm.2	Sulf1	-0.526069	1.47366	0.2858	-0.356144	1.0752	0.361	-0.0840643	0.0644424	0.9769	-0.687061	0.899974	0.2833	1.0072	3.09691	0.0043	Sulf1	0.411426	0.796423	0.3281	Sulf1	1.28688	2.38722	0.0764	Sulf1	1.04963	1.29158	0.2296
TC0100000071.mm.2	Xkr9	0.321928	0.190171	0.9306	0.137504	0.302335	0.7937	0.214125	0.310869	0.8919	0.659925	1.65758	0.0986	0.422233	1.68194	0.0662	Xkr9	-0.0565835	0.134008	0.8529	Xkr9	0.495695	0.687188	0.5698	Xkr9	0.748461	0.732359	0.4691
TC0100000082.mm.2	Kcnb2	0.263034	0.330218	0.8623	-0.0426443	0.485054	0.6715	-0.0285692	0.571217	0.7841	0.454176	0.917574	0.276	-0.0840643	0.264002	0.7141	Kcnb2	-0.0565835	0.115431	0.8731	Kcnb2	0.137504	0.457797	0.7095	Kcnb2	0.214125	0.585863	0.5581
TC0100000092.mm.2	Terf1	-0.704872	2.35655	0.0946	-0.111031	0.0636371	0.9576	-0.201634	0.11685	0.9602	0.0565835	0.00581487	0.9923	0	0.0850225	0.9044	Terf1	-0.275007	0.297053	0.6884	Terf1	-0.111031	0.313811	0.7998	Terf1	0.321928	0.289967	0.7632
TC0100000097.mm.2	Rdh10	0.604071	0.682146	0.6613	-0.189034	0.274578	0.8153	0.0703893	0.0702746	0.975	-0.214125	0.676542	0.3893	-1.25096	7.53611	6.72e-07	Rdh10	-1.43829	8.65758	9.08e-08	Rdh10	-0.0840643	0.264321	0.8321	Rdh10	-0.0703893	0.840734	0.411
TC0100000101.mm.2	Tmem70	0.214125	0.830032	0.5803	0.163499	0.0843364	0.9452	0.31034	0.803271	0.6928	-1.17632	3.22185	0.0128	-0.443607	2.36653	0.0179	Tmem70	-0.226509	0.640734	0.4175	Tmem70	0.124328	0.254535	0.8382	Tmem70	0.0143553	0.0817599	0.9324
TC0100000103.mm.2	Ly96	-0.163499	0.128661	0.9582	-0.15056	0.0547777	0.9637	-0.111031	0.144239	0.9527	-1.33342	2.72125	0.0245	1.87184	6.14509	1.03e-05	Ly96	1.57531	4.69037	0.0002	Ly96	0	0.0706322	0.9582	Ly96	0.925999	2.85387	0.0227
TC0100000109.mm.2	Gdap1	-0.0703893	0.156331	0.9461	0.124328	0.285419	0.8065	-0.847997	0.933301	0.6436	-1.57046	3.39794	0.0103	0.0143553	0.0936111	0.8948	Gdap1	0.0840643	0.266081	0.7188	Gdap1	0.124328	0.182765	0.8851	Gdap1	0.176323	1.32883	0.2171
TC0100000112.mm.2	Pi15	-0.238787	0.391688	0.8264	-0.565597	0.571865	0.6165	-0.565597	0.442613	0.8335	-0.773996	0.756466	0.3474	0.555816	1.97469	0.0381	Pi15	0.411426	1.93181	0.0443	Pi15	0.0565835	0.198391	0.8745	Pi15	0.344828	0.558934	0.5751
TC0100000113.mm.2	Crispld1	-0.201634	0.667158	0.6692	0.0426443	0.0544329	0.964	0.0143553	0.135252	0.955	-0.516015	2.0655	0.057	-0.321928	1.69897	0.0643	Crispld1	-0.443607	1.84466	0.0523	Crispld1	-0.124328	0.242604	0.8471	Crispld1	-0.0565835	0.304606	0.7525
TC0100000115.mm.2	Tfap2d	0.189034	0.0506588	0.984	0.201634	0.134067	0.9099	0.111031	0.146302	0.9525	0.584963	0.463694	0.5273	0	0.0878843	0.9015	Tfap2d	-0.0285692	0.110642	0.878	Tfap2d	0.163499	0.962574	0.4263	Tfap2d	0.137504	0.639028	0.525
TC0100000116.mm.2	Tfap2b	0.111031	0.343614	0.8549	0.263034	0.346787	0.7616	-0.298658	0.144299	0.9527	-0.0143553	0.105795	0.8724	0.189034	0.9859	0.2293	Tfap2b	0.0703893	0.598599	0.445	Tfap2b	0.0285692	0.14868	0.9081	Tfap2b	0.0840643	0.445269	0.6495
TC0100000125.mm.2	Mir206; Mir133b	-0.0565835	0.214528	0.9194	0.0565835	0.106016	0.9299	0.0703893	0.866461	0.6707	0.526069	1.11407	0.208	0.124328	0.545765	0.4692	Mir206; Mir133b	0.250962	1.11238	0.1939	Mir206; Mir133b	0.0565835	0.124997	0.9224	Mir206; Mir133b	0.0703893	0.35164	0.7154
TC0100000127.mm.2	Il17a	0.0143553	0.274824	0.8903	0.0143553	0.0409586	0.973	-0.163499	0.649946	0.7506	0.367371	0.836839	0.3098	0.31034	0.629302	0.4112	Il17a	0.238787	0.773916	0.3404	Il17a	-0.344828	0.614751	0.6136	Il17a	0.0976108	0.13543	0.8896
TC0100000129.mm.2	Paqr8	-0.641546	1.58004	0.2502	-0.250962	0.752763	0.5101	0.298658	0.137749	0.955	0.847997	1.37366	0.1449	-0.565597	1.97469	0.0381	Paqr8	-0.555816	1.35458	0.1275	Paqr8	0.250962	0.604499	0.6196	Paqr8	0.275007	0.815877	0.4232
TC0100000131.mm.2	Efhc1	-0.0426443	0.0212262	0.9943	0	0.274497	0.8153	-0.0426443	0.210984	0.9305	-0.739848	1.79317	0.0816	-0.0285692	0.197568	0.7832	Efhc1	0.226509	0.604499	0.4412	Efhc1	-0.286881	0.312471	0.8003	Efhc1	0.0703893	0.603975	0.5476
TC0100000133.mm.2	Tmem14a	0.226509	0.407379	0.8165	-0.275007	0.462433	0.6842	0.0840643	0.0696624	0.9753	-0.201634	0.176395	0.7922	-0.495695	3.69897	0.001	Tmem14a	-0.321928	2.65758	0.0107	Tmem14a	0.226509	0.35635	0.7711	Tmem14a	0.641546	2.35655	0.0484
TC0100000135.mm.2	Gsta3	-0.0285692	0.022505	0.994	1.05658	2.27572	0.0708	-0.15056	0.343327	0.8794	0.333424	0.878112	0.2928	0.378512	1.21538	0.1546	Gsta3	0.238787	0.134067	0.8528	Gsta3	-0.0840643	0.083704	0.95	Gsta3	0.0143553	0.306801	0.7509
TC0100000137.mm.2	Khdc1a	0.226509	0.0569509	0.9816	-0.214125	0.344573	0.7631	0.659925	0.757459	0.7125	0.214125	1.27819	0.166	-0.0426443	0.0366372	0.9578	Khdc1a	0.214125	0.970211	0.2477	Khdc1a	-0.163499	0.0278898	0.9834	Khdc1a	0.226509	0.698102	0.4897
TC0100000140.mm.2	Khdc1c	-0.0840643	0.114017	0.9649	-0.189034	0.553774	0.6277	-0.0143553	0.0135418	0.9961	0.0285692	0.603975	0.4315	-0.0426443	0.185486	0.7954	Khdc1c	0.124328	0.611544	0.4368	Khdc1c	-0.226509	0.010061	0.9942	Khdc1c	0.189034	0.419417	0.6684
TC0100000143.mm.2	Khdc1b	-0.189034	0.35714	0.8465	-0.298658	0.112946	0.9256	0.15056	0.281664	0.9042	-0.495695	0.78728	0.3327	-0.263034	0.826231	0.2999	Khdc1b	0.0703893	0.0247061	0.9732	Khdc1b	0.163499	0.151257	0.9057	Khdc1b	-0.0565835	0.132768	0.8922
TC0100000159.mm.2	B3gat2	-0.0143553	0.0753073	0.9776	-0.163499	0.542269	0.6344	0	0.126505	0.9573	-0.632268	1.48149	0.1254	0.286881	1.46597	0.0988	B3gat2	0.0426443	0.526659	0.4969	B3gat2	0.137504	0.727462	0.5469	B3gat2	0.0840643	0.952725	0.3564
TC0100000164.mm.2	Col9a1	0.333424	0.206419	0.9225	-0.111031	0.159706	0.8917	0.0565835	0.0782095	0.9733	0.137504	0.277613	0.6886	-0.0143553	0.617623	0.4189	Col9a1	0.124328	0.374482	0.6189	Col9a1	0.344828	0.937042	0.4384	Col9a1	0.163499	0.63097	0.5308
TC0100000171.mm.2	Lmbrd1	-0.321928	0.809108	0.5907	-0.0285692	0.266241	0.8209	-0.15056	0.10111	0.9658	-0.286881	0.714218	0.3681	1.18903	10.317	3.41e-09	Lmbrd1	1.17632	10.3675	3.43e-09	Lmbrd1	-0.189034	0.481618	0.6919	Lmbrd1	-0.584963	2.79588	0.0246
TC0100000177.mm.2	Gm9884	0.298658	0.129479	0.9582	-0.250962	0.0754623	0.9497	0.505891	0.46916	0.8226	0.422233	0.958213	0.2602	0.263034	1.39147	0.1128	Gm9884	0.0703893	0.267687	0.7174	Gm9884	0.0426443	0.124013	0.9233	Gm9884	0.298658	1.27737	0.2337
TC0100000193.mm.2	Lgsn	0.333424	0.227898	0.9142	0.722466	0.629302	0.5814	0.31034	0.158453	0.949	1.20163	2.79588	0.0221	-0.0143553	0.453334	0.5396	Lgsn	0.400538	1.77989	0.059	Lgsn	-0.250962	0.409381	0.7387	Lgsn	-0.0703893	0.274007	0.7761
TC0100000194.mm.2	Pih1d3	-0.15056	0.106849	0.9673	0.0143553	0.110866	0.9268	-0.505891	0.65014	0.7505	-0.545968	1.34199	0.1514	-0.15056	0.0763934	0.9136	Pih1d3	-0.238787	0.472241	0.5379	Pih1d3	-0.15056	0.12384	0.9234	Pih1d3	0.0703893	0.266402	0.7816
TC0100000201.mm.2	Khdrbs2	-0.176323	0.0291884	0.9911	-0.0840643	0.191857	0.8715	-0.0703893	0.187421	0.9404	-0.594549	0.714668	0.368	-0.0426443	0.465339	0.5298	Khdrbs2	-0.0565835	0.707966	0.3769	Khdrbs2	-0.226509	0.531062	0.664	Khdrbs2	0.0426443	0.192668	0.842
TC0100000214.mm.2	1700001G17Rik	-0.0565835	0.165198	0.9422	0.176323	0.345438	0.7626	0.321928	0.91364	0.6523	0.189034	0.709075	0.371	0.321928	1.62525	0.074	1700001G17Rik	0.226509	0.573001	0.4627	1700001G17Rik	-0.0565835	0.0372993	0.978	1700001G17Rik	-0.176323	0.321573	0.7398
TC0100000215.mm.2	Rab23	0.298658	1.13668	0.417	-0.0285692	0.396856	0.73	-0.275007	0.373557	0.8642	-0.226509	0.866781	0.2973	0.389567	1.05061	0.2058	Rab23	0.176323	0.437231	0.5668	Rab23	-0.333424	1.63451	0.1965	Rab23	-0.389567	1.29843	0.2276
TC0100000216.mm.2	Dst	-0.704872	2.48149	0.0796	-0.695994	2.14874	0.0863	-0.495695	1.88941	0.2793	0.0840643	0.0475466	0.9406	-0.641546	2.58503	0.012	Dst	-0.992768	4.49894	0.0003	Dst	-0.454176	0.573001	0.6398	Dst	0.807355	1.36552	0.2057
TC0100000222.mm.2	Imp4	0.137504	0.4698	0.7789	-0.356144	0.426664	0.7094	0.0703893	0.315693	0.8914	0.226509	0.1346	0.8394	0.604071	3.52288	0.002	Imp4	0.378512	3.39794	0.0023	Imp4	-0.464668	1.90658	0.1396	Imp4	-0.0703893	0.308742	0.7497
TC0100000224.mm.2	Ptpn18	0.111031	0.107182	0.9673	0.0143553	0.193888	0.8707	0.356144	0.605899	0.7681	0.807355	2.46852	0.034	-0.214125	1.00174	0.2235	Ptpn18	-0.189034	0.594824	0.4475	Ptpn18	-0.201634	0.0916222	0.944	Ptpn18	0.344828	1.66756	0.1367
TC0100000226.mm.2	Prss39	-0.31034	0.0447453	0.9861	-0.238787	0.131121	0.9123	-0.650765	0.968592	0.6282	-0.0565835	0.455684	0.5336	0.137504	0.473919	0.523	Prss39	0.0565835	1.02273	0.2268	Prss39	0.163499	0.756962	0.5298	Prss39	-0.0285692	0.194227	0.8404
TC0100000227.mm.2	Cfc1	0.163499	0.485319	0.7714	-0.0285692	0.225629	0.847	0.31034	0.312739	0.8919	0.214125	0.293624	0.6728	-0.163499	0.778064	0.3247	Cfc1	0.250962	1.49757	0.0982	Cfc1	0.137504	0.386158	0.7533	Cfc1	0.0840643	0.380594	0.6941
TC0100000228.mm.2	Amer3	-0.0426443	0.0527134	0.983	-0.0426443	0.000608438	0.9996	0.0143553	0.0529095	0.9807	-0.124328	0.441531	0.5441	-0.0840643	0.988853	0.2284	Amer3	0.0565835	0.241012	0.7432	Amer3	0.163499	1.46852	0.2416	Amer3	0	0.0623317	0.9486
TC0100000230.mm.2	Arhgef4	0.0143553	0.0126913	0.9949	-0.0565835	0.128544	0.9136	0.0703893	0.0311903	0.9881	0.378512	0.255551	0.7101	0.0703893	0.497983	0.5046	Arhgef4	-0.111031	0.336111	0.6518	Arhgef4	0	0.0704278	0.9583	Arhgef4	0.111031	0.17947	0.8518
TC0100000233.mm.2	Plekhb2	-0.111031	0.279262	0.887	-0.226509	0.538201	0.6364	-0.739848	1.6216	0.3656	-1.01436	4.0013	0.0046	-0.432959	2.26761	0.0218	Plekhb2	-0.344828	1.3098	0.138	Plekhb2	0.250962	0.672845	0.579	Plekhb2	0.263034	0.846185	0.4081
TC0100000237.mm.2	Hs6st1	0.516015	0.501414	0.7629	0.650765	1.62525	0.1785	0.238787	0.0552706	0.9797	-0.0703893	0.0714505	0.9127	0.0840643	0.175939	0.8053	Hs6st1	-0.0143553	0.0745332	0.9194	Hs6st1	0.15056	0.346595	0.7778	Hs6st1	-0.454176	2.55284	0.0363
TC0100000240.mm.2	Arid5a	0.0426443	0.0938266	0.9713	-0.0976108	0.0904975	0.9405	0	0.117988	0.9595	0.344828	1.23958	0.1752	0.163499	1.26201	0.1424	Arid5a	0.15056	0.392116	0.6035	Arid5a	-0.124328	0.240937	0.8479	Arid5a	0.0285692	0.115035	0.9066
TC0100000242.mm.2	Fer1l5	0.0143553	0.08302	0.9758	0.0565835	0.0698153	0.9536	0.0285692	0.00815395	0.9975	0.214125	0.840433	0.3085	-0.189034	0.65189	0.397	Fer1l5	0	0.0368263	0.9596	Fer1l5	-0.15056	0.697453	0.5635	Fer1l5	-0.0285692	0.246187	0.7963
TC0100000244.mm.2	Cnnm4	0.0976108	0.145512	0.9526	-0.176323	0.523168	0.6464	0.0703893	0.402414	0.8525	-0.765535	1.80134	0.0807	0.226509	1.03527	0.2112	Cnnm4	0.111031	0.365825	0.6257	Cnnm4	0.111031	0.0824945	0.9514	Cnnm4	0.0143553	0.0256726	0.9792
TC0100000247.mm.2	Cnnm3	-0.594549	0.991826	0.4876	0.575312	0.150396	0.8978	-0.555816	0.921181	0.6474	-0.0976108	0.183096	0.7852	-0.963474	6.32331	7.25e-06	Cnnm3	-0.505891	4.36151	0.0004	Cnnm3	-0.367371	0.62764	0.6055	Cnnm3	-0.505891	1.41005	0.1945
TC0100000253.mm.2	Cox5b	0.0565835	0.167938	0.9411	-0.333424	1.65365	0.1715	0.250962	0.347947	0.8759	-1.13093	3.39794	0.0099	-0.0703893	0.522156	0.4867	Cox5b	0.0143553	0.145512	0.8405	Cox5b	0.594549	3.30103	0.0229	Cox5b	0.505891	3.69897	0.0059
TC0100000255.mm.2	Zap70	-0.0143553	0.149905	0.9492	-0.163499	0.547753	0.6318	0.0840643	0.0464336	0.9827	0.238787	0.576099	0.4476	0.226509	0.119587	0.8653	Zap70	0.263034	1.37263	0.1235	Zap70	-0.238787	0.421017	0.7319	Zap70	-0.0565835	0.0852339	0.93
TC0100000257.mm.2	Vwa3b	0.356144	1.11748	0.4258	-0.226509	0.384366	0.7373	-0.15056	0.236048	0.92	-0.250962	0.583859	0.4429	0.298658	1.2668	0.1412	Vwa3b	0.226509	1.54363	0.0902	Vwa3b	-0.137504	0.00979438	0.9946	Vwa3b	0.124328	0.568154	0.5694
TC0100000258.mm.2	Cnga3	-0.0143553	0.0953385	0.9708	-0.176323	0.716021	0.53	0.176323	0.45494	0.8272	-0.250962	0.355758	0.6149	0.0143553	0.121076	0.864	Cnga3	0.0426443	0.227092	0.7563	Cnga3	-0.0840643	0.255394	0.8371	Cnga3	0.0565835	0.272703	0.7774
TC0100000259.mm.2	Inpp4a	-0.400538	1.07263	0.4467	0.0285692	0.416008	0.7164	-0.584963	0.518414	0.8038	-0.298658	0.204189	0.7623	0.659925	6.25806	8.27e-06	Inpp4a	0.464668	3	0.0055	Inpp4a	-0.0143553	0.00449643	0.9971	Inpp4a	-0.555816	1.48413	0.1762
TC0100000260.mm.2	Unc50	0.238787	0.634138	0.6858	0.163499	0.328642	0.7757	0.475085	1.10292	0.5773	-0.263034	0.739452	0.356	0.0565835	0.178355	0.8032	Unc50	0.0565835	0.0104167	0.9896	Unc50	0.321928	1.14026	0.3521	Unc50	0.0285692	0.220548	0.8181
TC0100000267.mm.2	Lipt1	1	1.91364	0.1617	0.613532	1.48678	0.2176	0.356144	1.18575	0.5445	-0.400538	1.66354	0.0978	-0.565597	6.16178	9.95e-06	Lipt1	-0.594549	4.02549	0.0007	Lipt1	-0.176323	0.627088	0.6059	Lipt1	-0.250962	0.589729	0.5554
TC0100000268.mm.2	Mrpl30	0.575312	1.37986	0.3163	0.275007	0.0659563	0.9563	0.400538	0.545003	0.7945	-2.05311	2.58503	0.0295	-0.739848	3.69897	0.0012	Mrpl30	-0.367371	1.47496	0.1026	Mrpl30	0.443607	1.27084	0.3035	Mrpl30	0.62293	2.39794	0.0458
TC0100000271.mm.2	Eif5b	-0.0976108	0.669383	0.6672	0.124328	0.405276	0.7248	-0.356144	0.572352	0.7841	-0.214125	0.839531	0.3089	0.298658	0.594995	0.4342	Eif5b	0.389567	2.52288	0.014	Eif5b	0.250962	0.407379	0.7405	Eif5b	0.422233	1.65365	0.1391
TC0100000279.mm.2	Nms	-0.226509	0.305307	0.8736	0.0565835	0.0970186	0.9351	0.298658	0.708853	0.732	-0.0143553	0.246417	0.7191	-0.0565835	0.0616805	0.9301	Nms	-0.0703893	0.0776379	0.9156	Nms	-0.0703893	0.220476	0.8588	Nms	-0.0143553	0.0172766	0.9863
TC0100000280.mm.2	Pdcl3	1.04963	4.17457	0.0081	1.52607	4.74958	0.0019	-0.344828	0.055616	0.9796	-0.594549	0.946537	0.2649	-0.238787	0.0842837	0.9052	Pdcl3	0.565597	2.63827	0.0115	Pdcl3	0.422233	1.31515	0.2883	Pdcl3	1.01436	4.25571	0.0027
TC0100000282.mm.2	Npas2	0.0143553	0.245958	0.9058	1.1177	2.4318	0.0563	-0.124328	0.00454031	0.9983	1.28688	3.69897	0.0068	3.91456	7.79588	4.09e-07	Npas2	2.65306	5.8962	1.8e-05	Npas2	0.0143553	0.734004	0.5431	Npas2	0.238787	0.164944	0.8641
TC0100000284.mm.2	Rpl31	0.722466	2.95861	0.0412	0.464668	1.54212	0.2014	1.0635	1.88606	0.2801	-0.333424	0.252433	0.7132	-0.0565835	0.488117	0.5123	Rpl31	0.238787	0.66294	0.4033	Rpl31	0.659925	3.09691	0.0316	Rpl31	0.790772	4.85699	0.001
TC0100000286.mm.2	Cnot11	0.0143553	0.0766005	0.9768	0.0703893	0.180522	0.8783	-0.286881	0.759451	0.7122	-0.604071	1.32606	0.1548	0.815575	7.15677	1.4e-06	Cnot11	0.83996	8.15614	2.39e-07	Cnot11	-0.226509	0.83535	0.4884	Cnot11	0.321928	0.905878	0.3771
TC0100000289.mm.2	Map4k4	-0.475085	1.43771	0.2971	-0.555816	2.69897	0.0378	-0.250962	0.349401	0.8755	-0.0426443	0.284833	0.6816	0.659925	3.39794	0.0024	Map4k4	0.790772	5.28233	6.09e-05	Map4k4	1.3505	5.43297	0.0014	Map4k4	0.85599	3.1549	0.0149
TC0100000292.mm.2	Il1r2	0.0285692	0.0319375	0.9887	0.594549	1.77469	0.1444	0.201634	0.334794	0.8834	0.0703893	0.0510982	0.9368	0.367371	1.86967	0.0467	Il1r2	0.250962	0.550676	0.4794	Il1r2	0.226509	0.463947	0.7045	Il1r2	0.214125	0.54806	0.5824
TC0100000295.mm.2	Il1r1	-0.226509	0.803271	0.5944	-0.0143553	0.188827	0.8735	-0.475085	0.194159	0.9365	-0.111031	0.207048	0.7588	0.757023	2.60206	0.0115	Il1r1	0.422233	2.49485	0.0148	Il1r1	1.16993	0.601192	0.6224	Il1r1	0.695994	0.0199057	0.9846
TC0100000297.mm.2	Il1rl2	-0.275007	0.68027	0.6621	-1.63691	3.22185	0.0171	-0.495695	0.582528	0.7816	-0.389567	0.373249	0.6002	0.831877	2.72125	0.009	Il1rl2	0.687061	1.70774	0.0671	Il1rl2	-0.137504	0.427245	0.7277	Il1rl2	0.0143553	0.369572	0.7022
TC0100000298.mm.2	Il1rl1	-0.367371	0.51159	0.7567	-0.275007	0.80799	0.4807	0.367371	0.330962	0.8836	0.62293	1.45469	0.13	0.0143553	0.12907	0.8554	Il1rl1	0.214125	0.627088	0.4263	Il1rl1	-0.189034	0.0128702	0.9929	Il1rl1	-0.214125	0.540909	0.5873
TC0100000299.mm.2	Il18r1	-0.344828	0.713095	0.643	-0.879706	1.31158	0.2732	0.389567	0.327256	0.8865	-0.214125	0.166088	0.8031	0.536053	1.12205	0.1814	Il18r1	0.411426	1.2652	0.1491	Il18r1	0.298658	0.597395	0.6245	Il18r1	0.321928	0.625252	0.5344
TC0100000300.mm.2	Il18rap	-0.189034	0.534468	0.7441	0.263034	0.156394	0.8937	-0.0426443	0.0388163	0.9853	-0.214125	0.0486625	0.9394	0.0285692	0.293026	0.6854	Il18rap	0.176323	0.393619	0.6021	Il18rap	0.163499	0.247337	0.8433	Il18rap	0.378512	1.81248	0.1093
TC0100000301.mm.2	Slc9a4	-0.0426443	0.164753	0.9422	-0.0285692	0.150335	0.8978	0	0.0380571	0.9858	0.137504	0.14618	0.8263	0	0.651111	0.3974	Slc9a4	0.0426443	0.00100003	0.9989	Slc9a4	0.15056	0.325231	0.7929	Slc9a4	0.111031	0.718967	0.4776
TC0100000302.mm.2	Slc9a2	-0.189034	0.792635	0.5992	-0.594549	1.26841	0.2874	0	0.0370627	0.9864	-0.992768	3.52288	0.0091	0.0285692	0.114695	0.8708	Slc9a2	-0.238787	0.470826	0.5389	Slc9a2	-0.0703893	0.364215	0.7664	Slc9a2	-0.0565835	0.214813	0.8225
TC0100000304.mm.2	Tmem182	-0.263034	0.692504	0.6542	0.124328	0.253288	0.8302	0.137504	0.326979	0.8867	-0.201634	0.477686	0.5171	-0.0565835	0.267044	0.7112	Tmem182	-0.31034	0.452348	0.5543	Tmem182	-0.111031	0.0440238	0.9742	Tmem182	0.226509	0.600846	0.5495
TC0100000312.mm.2	Pou3f3; 2900092D14Rik	0.0285692	0.189096	0.9312	0.0143553	0.0086853	0.9946	0.250962	0.148742	0.9513	0.495695	0.783306	0.3346	0.111031	0.258218	0.7203	Pou3f3; 2900092D14Rik	0.0285692	0.180917	0.8028	Pou3f3; 2900092D14Rik	-0.0143553	0.0643416	0.9619	Pou3f3; 2900092D14Rik	-0.0565835	0.0963133	0.9211
TC0100000315.mm.2	Mrps9	-0.0426443	0.131885	0.957	0.0840643	0.230401	0.8441	0.85599	2.08619	0.2256	-0.137504	1.46471	0.1279	-0.263034	0.358625	0.6237	Mrps9	-0.15056	0.220043	0.7638	Mrps9	0.0565835	0.0963133	0.941	Mrps9	-0.189034	0.874844	0.3929
TC0100000317.mm.2	Gpr45	-0.111031	0.225702	0.9154	0.367371	1.2233	0.3043	0.400538	0.823619	0.6861	0.910733	1.57512	0.1099	0.111031	0.818728	0.3037	Gpr45	-0.0143553	0.0915686	0.8996	Gpr45	0	0.199283	0.8739	Gpr45	-0.176323	0.449038	0.6465
TC0100000320.mm.2	AI597479	-0.0143553	0.0506588	0.9839	0.15056	0.427709	0.7088	-0.0285692	0.0903905	0.9692	-0.575312	2.14874	0.0511	-0.400538	1.03058	0.213	AI597479	0.201634	0.461803	0.5463	AI597479	0.263034	0.682982	0.5724	AI597479	-0.298658	1.13787	0.2807
TC0100000321.mm.2	Rpl29	0.757023	3.69897	0.0166	0.443607	1.98716	0.1093	0.948601	2.00877	0.2488	-0.226509	0.478862	0.5163	-0.137504	0.140321	0.842	Rpl29	0.0565835	0.124881	0.8624	Rpl29	0.0565835	0.330125	0.7894	Rpl29	0.641546	1.38091	0.202
TC0100000323.mm.2	Nck2	-0.214125	0.698536	0.651	-0.584963	2.37675	0.061	-0.286881	0.419988	0.8436	-0.782409	1.82681	0.0783	0.0143553	0.0412928	0.9533	Nck2	0.0565835	0.121708	0.866	Nck2	0.137504	0.786482	0.5128	Nck2	0.238787	0.798603	0.4328
TC0100000329.mm.2	1500015O10Rik	0.111031	0.891435	0.5443	0.111031	0.0741209	0.9506	0.0426443	0.214314	0.9291	-2.29572	2.69897	0.0252	0.31034	0.857924	0.2846	1500015O10Rik	0.176323	0.502241	0.5154	1500015O10Rik	-0.226509	1.14691	0.349	1500015O10Rik	-0.0840643	0.394264	0.6853
TC0100000332.mm.2	Tpp2	-0.15056	0.456056	0.7862	0.31034	1.8962	0.1235	0.0285692	0.0381045	0.9858	0.238787	0.143876	0.8286	0.367371	2.55284	0.0126	Tpp2	0.650765	5.07058	9.22e-05	Tpp2	-0.124328	0.190912	0.8794	Tpp2	0.0426443	0.180193	0.8513
TC0100000333.mm.2	Bivm	-0.176323	0.572839	0.7201	0.0143553	0.195792	0.8691	0.464668	0.871601	0.6694	-0.641546	1.34486	0.1509	-1.72247	7.85078	3.7e-07	Bivm	-1.59455	7.70774	5.55e-07	Bivm	-0.411426	1.58004	0.2095	Bivm	-0.321928	1.34872	0.2108
TC0100000334.mm.2	Ercc5	-0.124328	0.613679	0.6969	0.0285692	0.292345	0.8014	-0.464668	1.45223	0.4278	-0.263034	0.430041	0.5519	0.275007	2.82391	0.0073	Ercc5	0.263034	1.79588	0.057	Ercc5	-0.0565835	0.165834	0.8963	Ercc5	-0.163499	0.546682	0.5833
TC0100000338.mm.2	Gulp1	-0.31034	0.726304	0.6362	-0.298658	0.595166	0.6016	-0.176323	0.131767	0.9559	0.62293	1.61083	0.1046	-0.765535	2.95861	0.0058	Gulp1	-0.773996	3.1549	0.0043	Gulp1	0.137504	0.307682	0.8036	Gulp1	0.344828	0.257432	0.7874
TC0100000343.mm.2	Col3a1	-0.731183	0.513286	0.7558	-4.40327	4.4023	0.0031	-0.970854	0.96377	0.6289	-4.50653	7.15366	6e-05	-1.04963	0.954286	0.2421	Col3a1	-0.613532	2.60206	0.0123	Col3a1	-0.0426443	0.511449	0.6751	Col3a1	0.739848	1.57349	0.1558
TC0100000351.mm.2	Wdr75	0.83996	2.25964	0.1076	0.773996	2.76955	0.0347	0.422233	0.820161	0.6864	-0.565597	2.18709	0.0486	0.575312	3.69897	0.0015	Wdr75	0.389567	2.82391	0.0081	Wdr75	0.432959	2.49485	0.0674	Wdr75	0.176323	0.392974	0.6863
TC0100000353.mm.2	Dnah7b	0.565597	2.33724	0.0979	-0.137504	0.706859	0.536	0.226509	0.329476	0.8848	-0.389567	0.109803	0.8678	0.505891	1.58004	0.0802	Dnah7b	0.367371	1.83863	0.0529	Dnah7b	0.214125	0.883392	0.4654	Dnah7b	0.0703893	0.316503	0.7434
TC0100000356.mm.2	Dnah7c	-0.0143553	0.0538426	0.9829	0.321928	0.608183	0.5935	0.344828	0.900319	0.6551	0.505891	0.673869	0.3907	0.111031	0.424581	0.5641	Dnah7c	0.298658	0.96138	0.251	Dnah7c	0.0565835	0.786482	0.5128	Dnah7c	0.0426443	0.409047	0.6749
TC0100000364.mm.2	Tmeff2	-0.201634	0.58203	0.7152	-0.31034	0.777284	0.4969	-0.250962	0.334138	0.8836	-0.286881	0.680478	0.3873	0.555816	1.51713	0.0901	Tmeff2	-0.0143553	0.0581905	0.9381	Tmeff2	-0.0426443	0.233141	0.8522	Tmeff2	0.250962	0.80827	0.427
TC0100000372.mm.2	Sdpr	-0.344828	0.892112	0.5439	-1.1375	4.6925	0.002	0.250962	0.00939479	0.9975	-1.67356	3	0.0174	0.526069	1.05948	0.2028	Sdpr	0.111031	0.617983	0.4323	Sdpr	-0.0285692	0.274333	0.8234	Sdpr	0.411426	0.23381	0.8071
TC0100000374.mm.2	Stat4	-0.321928	1.09366	0.4366	-0.137504	0.248567	0.8334	-0.0565835	0.247644	0.9159	0.15056	0.315693	0.6512	0.0976108	0.398157	0.589	Stat4	0.137504	0.832092	0.3104	Stat4	0.0840643	0.0843891	0.9494	Stat4	0.443607	0.554863	0.5777
TC0100000375.mm.2	Stat1	-0.555816	1.07314	0.4466	-0.367371	0.128077	0.9137	-0.333424	0.638839	0.7572	-1.12433	2.39794	0.0373	-0.432959	0.436756	0.5541	Stat1	-0.485427	0.0170055	0.9823	Stat1	-1.20163	3.69897	0.0134	Stat1	1.76977	4.25259	0.0027
TC0100000380.mm.2	Tmem194b	-0.263034	1.06399	0.4509	0.321928	0.685501	0.5474	-0.275007	0.679854	0.738	0.0285692	0.161655	0.8081	0	0.0375833	0.9568	Tmem194b	-0.0565835	0.0858685	0.9057	Tmem194b	0.0703893	0.28929	0.8133	Tmem194b	0.250962	0.428175	0.6623
TC0100000381.mm.2	Hibch	0.650765	1.43652	0.2972	-0.124328	0.224317	0.8478	0.15056	0.710857	0.732	-1.53107	2.85387	0.0201	-1.57046	7.46471	7.65e-07	Hibch	-1.04963	5.92445	1.71e-05	Hibch	-0.687061	3.30103	0.0251	Hibch	-0.887525	5.04048	0.0008
TC0100000383.mm.2	Mstn	-0.163499	0.56639	0.7239	0.163499	0.205651	0.8621	-0.687061	0.809949	0.6898	-0.659925	0.401209	0.5762	-0.0426443	0.101878	0.886	Mstn	-0.163499	0.453581	0.5531	Mstn	0.250962	0.73969	0.5407	Mstn	0.0703893	0.465086	0.6353
TC0100000386.mm.2	Ormdl1	-0.475085	0.573164	0.7201	0.0426443	0.131297	0.9123	-0.250962	0.150212	0.9504	-1.01436	3.52288	0.0084	-0.432959	2.95861	0.0057	Ormdl1	-0.454176	1.75449	0.0617	Ormdl1	0.0426443	0.30777	0.8036	Ormdl1	-0.226509	0.349692	0.7168
TC0100000387.mm.2	Osgepl1	-0.275007	0.511026	0.7567	-0.782409	2.37675	0.0615	-0.400538	0.126215	0.9573	-1.58976	4.74958	0.0015	-1.45943	6.45469	5.61e-06	Osgepl1	-1.18903	4.1945	0.0005	Osgepl1	-0.250962	0.187354	0.882	Osgepl1	-0.0565835	0.0269646	0.9785
TC0100000390.mm.2	Ccdc150	0.0143553	0.0191788	0.9949	0.124328	0.293624	0.7998	-0.0703893	0.116907	0.9602	0.124328	0.291749	0.675	0.0565835	0.339609	0.6411	Ccdc150	-0.0143553	0.510042	0.5094	Ccdc150	-0.0143553	0.153539	0.9048	Ccdc150	-0.0426443	0.107405	0.912
TC0100000393.mm.2	Coq10b	-0.669027	0.535212	0.7434	-1.45943	2.72125	0.0373	-0.713696	1.09366	0.5801	-3.02503	7.16558	6e-05	0.214125	0.408045	0.5802	Coq10b	0.189034	0.537303	0.4898	Coq10b	0.526069	0.385419	0.7538	Coq10b	-0.748461	0.873544	0.3936
TC0100000395.mm.2	Hspe1	0.641546	1.60906	0.2404	0.0426443	0.316503	0.7846	0.757023	2.58503	0.1286	-0.475085	1.2426	0.1745	1.02148	7.09583	1.58e-06	Hspe1	1.0635	9.27165	2.94e-08	Hspe1	0.286881	1.74715	0.17	Hspe1	0.516015	4.07935	0.0036
TC0100000397.mm.2	Mob4	0.163499	0.0899095	0.9724	0.475085	0.614036	0.5903	0.505891	1.02965	0.6061	-1.33914	4	0.0055	0.31034	1.43771	0.1037	Mob4	0.176323	1.14569	0.183	Mob4	-0.0703893	1.19518	0.3311	Mob4	-0.321928	1.41454	0.1931
TC0100000399.mm.2	Mars2	0.594549	1.72354	0.2075	0.526069	0.60415	0.5961	0.344828	0.335734	0.8831	-0.475085	1.7167	0.0904	0.201634	0.707301	0.3632	Mars2	0.201634	0.761703	0.3471	Mars2	0.201634	0.424235	0.7298	Mars2	-0.226509	0.580375	0.5621
TC0100000404.mm.2	Plcl1	-0.443607	0.992679	0.4871	0.0426443	0.40849	0.7219	-0.250962	0.519131	0.8036	0	0.344094	0.6252	0.505891	2.82391	0.0073	Plcl1	0.432959	2.82391	0.0078	Plcl1	-0.163499	0.175744	0.889	Plcl1	-0.263034	0.275315	0.7757
TC0100000420.mm.2	1700066M21Rik	-0.0426443	0.418733	0.8113	0.124328	0.891773	0.4402	-0.124328	0.268895	0.909	0.15056	0.311313	0.6553	-0.189034	0.732125	0.3491	1700066M21Rik	-0.333424	1.31158	0.1375	1700066M21Rik	0.475085	1.74473	0.1705	1700066M21Rik	0.0703893	0.0694585	0.9426
TC0100000422.mm.2	9430016H08Rik	0.669027	1.29843	0.3476	0.432959	0.748605	0.5129	0.238787	0.323398	0.8878	-1.13093	2.48149	0.0332	0.0840643	0.21169	0.7682	9430016H08Rik	0.275007	1.26043	0.1501	9430016H08Rik	0.695994	3.69897	0.0135	9430016H08Rik	0.545968	3.22185	0.0128
TC0100000424.mm.2	Spats2l	0.214125	0.301986	0.8752	0.124328	0.160836	0.8909	0.344828	0.933674	0.6436	0.176323	0.215454	0.7499	0.0840643	0.56591	0.4548	Spats2l	0.15056	0.267687	0.7174	Spats2l	0.0840643	0.270187	0.8273	Spats2l	0.226509	0.871601	0.3947
TC0100000426.mm.2	Sgol2a	0.137504	0.00397017	0.9985	0.0143553	0.197295	0.868	-0.111031	0.101385	0.9658	0.163499	0.94424	0.2656	-0.226509	0.815309	0.3055	Sgol2a	-0.411426	1.98716	0.04	Sgol2a	0.111031	0.535809	0.6624	Sgol2a	0	0.237096	0.8036
TC0100000427.mm.2	Aox1	-0.545968	0.232325	0.9131	0.918386	2.0655	0.0977	-0.0840643	0.0156978	0.995	0.432959	0.215383	0.7499	-2.1635	6.02182	1.31e-05	Aox1	-1.64155	3.69897	0.0013	Aox1	0.669027	0.209504	0.8659	Aox1	0	0.884722	0.3879
TC0100000428.mm.2	Aox3	-0.0565835	0.0232375	0.994	0.378512	0.961777	0.407	0.275007	0.907982	0.6531	0.970854	1.47886	0.1259	0.0565835	0.256882	0.7216	Aox3	-0.485427	1.36856	0.1245	Aox3	0.790772	0.478862	0.6943	Aox3	0.0565835	0.0170507	0.9864
TC0100000430.mm.2	Aox4	0.545968	1.37059	0.3193	0.238787	0.555799	0.6266	0.124328	0.0676277	0.976	-0.613532	1.22695	0.1783	0.124328	0.755723	0.3367	Aox4	0.226509	1.24489	0.1543	Aox4	0.31034	0.698753	0.5629	Aox4	0.163499	0.540306	0.5874
TC0100000431.mm.2	Aox2	-0.0143553	0.0916759	0.9717	0.226509	0.421017	0.7126	0.250962	0.025028	0.9918	0.286881	0.529002	0.48	0.356144	1.65365	0.0702	Aox2	-0.214125	0.274333	0.7107	Aox2	0.0840643	0.260428	0.8341	Aox2	0.124328	0.396964	0.6843
TC0100000433.mm.2	Bzw1	0.163499	0.537303	0.7418	0.650765	1.67572	0.1659	-0.263034	0.136261	0.955	-0.124328	0.707522	0.3717	0.555816	2.22185	0.0236	Bzw1	0.400538	4	0.001	Bzw1	-0.238787	0.84588	0.4826	Bzw1	-0.238787	0.893469	0.3833
TC0100000434.mm.2	Nif3l1	0.0840643	0.0131387	0.9949	0.0285692	0.369572	0.7479	0.389567	0.0886826	0.9704	0.454176	0.232325	0.7339	-0.432959	1.80967	0.0525	Nif3l1	-0.263034	2.02687	0.0369	Nif3l1	-0.15056	0.351835	0.7742	Nif3l1	0.163499	1.02733	0.3248
TC0100000436.mm.2	Ndufb3	0.0143553	0.308653	0.8724	0.226509	0.58054	0.6104	0.367371	0.703335	0.7327	-1.68706	3.52288	0.0087	-0.124328	0.680686	0.3792	Ndufb3	0	0.543786	0.4847	Ndufb3	0.555816	0.820736	0.4944	Ndufb3	0.356144	0.339989	0.7248
TC0100000439.mm.2	Cflar	-0.584963	1.5867	0.2483	-0.238787	0.546223	0.6329	0.137504	0.339704	0.8815	0.176323	0.0408155	0.9482	0.163499	0.66374	0.3893	Cflar	0.367371	1.42022	0.1133	Cflar	-0.464668	1.98716	0.1258	Cflar	-0.454176	1.96658	0.0877
TC0100000440.mm.2	Casp8	-0.678072	1.56067	0.2554	-1.28688	3.09691	0.0207	-0.275007	0.49812	0.8114	-1.20789	2.46852	0.0336	0.378512	0.68382	0.3772	Casp8	0.321928	1.08884	0.202	Casp8	-0.344828	1.07727	0.378	Casp8	-0.378512	1.04479	0.3176
TC0100000442.mm.2	Stradb	0.201634	0.148986	0.95	-0.137504	0.23329	0.8423	-0.970854	4.02457	0.0169	-1.52607	6.46597	0.0001	-1.23879	4.95861	0.0001	Stradb	-1.40054	5.00789	0.0001	Stradb	0.163499	0.674895	0.5779	Stradb	0.15056	0.457299	0.6405
TC0100000447.mm.2	Cdk15	0.15056	0.0613302	0.9804	-0.163499	0.369674	0.7479	0.238787	0.486516	0.8143	-0.15056	0.0808173	0.9019	-0.0426443	0.159957	0.8213	Cdk15	0.0143553	0.137213	0.8495	Cdk15	0.226509	0.574955	0.6384	Cdk15	0.0285692	0.172243	0.8577
TC0100000450.mm.2	Fzd7	-0.298658	0.216168	0.9182	0.722466	2.72125	0.0367	-0.400538	1.18509	0.5445	-0.163499	0.0477405	0.9404	-0.565597	1.79317	0.0541	Fzd7	0	0.47057	0.539	Fzd7	-0.356144	1.18442	0.3348	Fzd7	-1.67356	6.19791	0.0001
TC0100000452.mm.2	Gm973	-0.0565835	0.230697	0.914	0.545968	0.959002	0.4086	0.176323	0.796423	0.6963	0.505891	0.884389	0.2899	0.238787	1.55909	0.0834	Gm973	0.356144	1.88606	0.0483	Gm973	-0.0426443	0.0296996	0.9823	Gm973	-0.0285692	0.369674	0.7022
TC0100000456.mm.2	Nop58	1.23266	4.26043	0.0071	0.584963	1.33536	0.2654	0.831877	1.92445	0.2674	-0.695994	0.621057	0.4207	1.15056	7.28819	1.08e-06	Nop58	1.4957	8.89279	5.89e-08	Nop58	1.52105	3.1549	0.0295	Nop58	0.62293	2.25964	0.0557
TC0100000462.mm.2	Bmpr2	-0.695994	1.34969	0.3274	-0.0143553	0.0169604	0.9885	-0.895303	3.52288	0.0369	-0.0285692	0.189029	0.7789	0.505891	4.39362	0.0003	Bmpr2	0.555816	4.0942	0.0006	Bmpr2	-0.163499	0.92775	0.4432	Bmpr2	-0.378512	1.64016	0.1417
TC0100000464.mm.2	Fam117b	-0.344828	0.461301	0.7828	-0.464668	0.337714	0.769	0.495695	0.529149	0.7991	0.443607	1.1296	0.2035	1.82782	6.13668	1.05e-05	Fam117b	1.75702	6.8962	2.57e-06	Fam117b	0.687061	3.22185	0.0255	Fam117b	0.31034	1.70997	0.1288
TC0100000465.mm.2	Carf	0.432959	1.41229	0.3048	0.432959	2.37675	0.0611	-0.0143553	0.0989233	0.9667	-0.226509	0.207468	0.7584	-0.879706	4.61979	0.0002	Carf	-0.687061	4	0.0009	Carf	-0.432959	1.36051	0.2729	Carf	-0.344828	0.694219	0.4921
TC0100000467.mm.2	Nbeal1	-0.594549	3.09691	0.0355	-0.0565835	0.0570499	0.9616	0.0565835	0.0959881	0.9675	-0.263034	1.1261	0.2045	-0.201634	1.27327	0.1394	Nbeal1	-0.0426443	0.139183	0.8475	Nbeal1	0.887525	4.83565	0.0034	Nbeal1	0.226509	0.758703	0.4553
TC0100000469.mm.2	Cyp20a1	0.0565835	0.185886	0.9325	0.0703893	0.108295	0.9287	0.263034	0.5318	0.7987	0.176323	0.313185	0.6536	-0.201634	0.438541	0.5523	Cyp20a1	-0.111031	0.143694	0.8427	Cyp20a1	-0.286881	0.990124	0.4139	Cyp20a1	0.565597	2.49485	0.0398
TC0100000471.mm.2	Abi2	-0.545968	1.52578	0.2681	-0.0285692	0.352911	0.7574	-0.275007	0.428175	0.84	-0.163499	0.78094	0.3356	-0.422233	0.924088	0.255	Abi2	-0.275007	0.6874	0.3887	Abi2	0.0426443	0.180917	0.8869	Abi2	0.0285692	0.431329	0.6591
TC0100000476.mm.2	Cd28	-0.189034	0.54106	0.7396	0.815575	2.46852	0.0536	-0.790772	1.007	0.6128	-2.3505	3.30103	0.0122	-0.15056	1.20412	0.1575	Cd28	-0.0565835	0.335546	0.6521	Cd28	-0.0703893	0.619608	0.611	Cd28	0.0703893	0.00952795	0.9939
TC0100000485.mm.2	Ctla4	-0.176323	0.156456	0.9461	-1.11103	3.39794	0.0137	0.0143553	0.314886	0.8915	0.137504	0.467246	0.5249	0	0.393296	0.5933	Ctla4	-0.565597	0.875496	0.2882	Ctla4	0.0426443	0.0085967	0.9952	Ctla4	0.0426443	0.553774	0.5787
TC0100000490.mm.2	Icos	0.0426443	0.0409109	0.9878	0.15056	0.192397	0.8713	0.31034	0.377475	0.8622	1.13093	2.4437	0.0348	-0.321928	0.45867	0.535	Icos	-0.0565835	0.472628	0.5377	Icos	-0.910733	2.4437	0.0721	Icos	-0.367371	1.60033	0.1496
TC0100000497.mm.2	Pard3b	-0.286881	0.575772	0.719	-0.669027	1.90658	0.1216	0	0.00780007	0.9975	0.0426443	0.123205	0.8522	-0.298658	1.74232	0.0592	Pard3b	-0.124328	0.649752	0.4114	Pard3b	0.163499	0.264082	0.8324	Pard3b	-0.137504	0.560983	0.5735
TC0100000509.mm.2	Nrp2	-1.64616	3.69897	0.0141	-2.51602	7.5784	2.55e-05	-0.333424	0.665949	0.7427	-0.400538	1.4908	0.1239	-1.65535	5.23136	6.23e-05	Nrp2	-1.19535	4.21042	0.0005	Nrp2	-1.80323	6.18442	0.0006	Nrp2	-2.57531	8.81248	2.48e-06
TC0100000519.mm.2	Eef1b2	0.948601	3.22185	0.0317	0.356144	0.838932	0.4655	0.495695	1.16558	0.5519	-0.925999	2.11351	0.0535	0.356144	0.560194	0.4589	Eef1b2	0.495695	1.56384	0.087	Eef1b2	0.367371	2.61979	0.0575	Eef1b2	0.516015	3.39794	0.0108
TC0100000523.mm.2	Zdbf2	0.124328	0.141703	0.9537	0.124328	0.49026	0.6681	0.226509	0.107127	0.9642	0.356144	0.192397	0.7751	0.0703893	0.366835	0.6159	Zdbf2	0.0976108	0.438064	0.5661	Zdbf2	0.475085	1.70997	0.1773	Zdbf2	-0.0426443	0.104688	0.9141
TC0100000524.mm.2	Adam23	-0.485427	1.43063	0.2991	-0.659925	1.3279	0.2676	-0.650765	2.14267	0.2124	-0.782409	2.17393	0.0495	-0.879706	2.79588	0.008	Adam23	-1.19535	5.1831	7.43e-05	Adam23	0.124328	0.147032	0.9093	Adam23	0.31034	0.2498	0.7934
TC0100000526.mm.2	Fastkd2	0.659925	1.79317	0.1893	0.137504	0.18876	0.8735	0.464668	0.856361	0.6738	-1.20789	3.30103	0.0111	1.10434	6.13966	1.04e-05	Fastkd2	1.33342	7.39041	1e-06	Fastkd2	0.137504	0.155709	0.9036	Fastkd2	0.0565835	0.0649464	0.9462
TC0100000528.mm.2	Gm13749	0.321928	0.587371	0.7128	0.505891	1.05799	0.3677	0.0840643	0.710188	0.732	0.333424	0.373352	0.6002	0.111031	0.0667152	0.9245	Gm13749	0.176323	0.464833	0.5437	Gm13749	0.0703893	0.230549	0.8541	Gm13749	-0.356144	0.900665	0.3796
TC0100000535.mm.2	Creb1	-0.321928	1.08991	0.4379	-0.505891	1.18509	0.3188	-0.298658	1.03953	0.6006	0.263034	0.336393	0.6324	0.0703893	0.002046	0.9974	Creb1	-0.0143553	0.0415317	0.9545	Creb1	0.0703893	0.168834	0.8939	Creb1	-0.411426	1.24185	0.2447
TC0100000541.mm.2	Ccnyl1	-0.124328	0.419645	0.811	-0.333424	1.50169	0.2125	-0.790772	2.46852	0.148	-1.42761	4.16115	0.0036	-0.0840643	0.210419	0.7695	Ccnyl1	0.356144	1.23508	0.1569	Ccnyl1	-0.238787	0.088097	0.9466	Ccnyl1	-0.555816	1.50307	0.172
TC0100000545.mm.2	Pikfyve	-0.0840643	0.453457	0.7878	0.124328	0.948847	0.4125	-0.0285692	0.401319	0.8527	0.400538	0.672437	0.3914	-0.344828	2.34679	0.0187	Pikfyve	-0.31034	2.06048	0.0348	Pikfyve	-0.15056	0.678609	0.5751	Pikfyve	-0.286881	1.66555	0.1368
TC0100000546.mm.2	Pth2r	0.0976108	0.135311	0.9555	0.333424	0.689307	0.5449	-0.0703893	0.104246	0.9651	0.226509	0.670602	0.3925	-0.0565835	0.120388	0.8646	Pth2r	-0.111031	0.526367	0.4972	Pth2r	0.0840643	0.381952	0.755	Pth2r	0.137504	0.16317	0.8663
TC0100000548.mm.2	Crygf	-0.163499	0.162348	0.9428	-0.0426443	0.58054	0.6104	0.238787	0.890084	0.6593	1.14405	1.43652	0.133	0.226509	1.78516	0.0547	Crygf	0.0565835	0.121536	0.8661	Crygf	-0.0285692	0.00948356	0.9946	Crygf	0.0565835	0.120732	0.9014
TC0100000551.mm.2	Map2	0	0.0704278	0.9781	-0.0703893	0.302596	0.7937	0.137504	0.211478	0.9304	0.321928	0.822175	0.3159	-0.176323	1.14509	0.1743	Map2	-0.526069	2.26761	0.0235	Map2	0.189034	0.793444	0.5095	Map2	-0.0143553	0.137034	0.8882
TC0100000558.mm.2	Unc80	-0.432959	1.46092	0.29	0.333424	0.920457	0.4251	0.422233	0.648397	0.7514	0.495695	0.83654	0.31	-0.137504	0.0448898	0.9488	Unc80	-0.0703893	0.485319	0.5278	Unc80	0.201634	0.50045	0.6812	Unc80	0.0426443	0.551603	0.5803
TC0100000561.mm.2	Rpe	0.189034	0.4698	0.7789	-0.0840643	0.328549	0.7758	-0.226509	0.0754623	0.9738	-0.0426443	0.603801	0.4316	-0.863938	6.34679	6.91e-06	Rpe	-0.695994	5.07469	9.15e-05	Rpe	-0.536053	1.5376	0.2202	Rpe	-0.575312	1.68613	0.1329
TC0100000572.mm.2	Cps1	0.238787	0.386158	0.829	0.0703893	0.224535	0.8477	-0.214125	0.066614	0.9763	0.344828	1.55752	0.1127	0.111031	0.0526153	0.9399	Cps1	0.0565835	0.0387213	0.9573	Cps1	0.0703893	0.279014	0.8205	Cps1	0.214125	1.15428	0.2746
TC0100000585.mm.2	Spag16	-0.0565835	0.00379489	0.9987	0.124328	0.0196784	0.9872	0.263034	0.255081	0.914	0.111031	0.257275	0.7085	0.0840643	0.0669178	0.9243	Spag16	0.464668	1.65561	0.0736	Spag16	0.0285692	0.00625524	0.9969	Spag16	0.201634	0.837734	0.4124
TC0100000588.mm.2	Vwc2l	0.15056	0.95546	0.5077	0.0976108	0.181576	0.8778	0.495695	0.822464	0.6864	0.748461	2.08092	0.0559	-0.238787	1.28233	0.1373	Vwc2l	-0.137504	0.546376	0.4828	Vwc2l	0.0703893	0.222501	0.8572	Vwc2l	0.0976108	0.087406	0.9286
TC0100000590.mm.2	Atic	0.575312	1.28567	0.3544	0.0285692	0.802719	0.4834	0.189034	0.334044	0.8836	-0.475085	1.37572	0.1446	-0.526069	3.09691	0.0043	Atic	-0.536053	3	0.0056	Atic	-0.111031	0.18217	0.8856	Atic	0.505891	1.12784	0.2844
TC0100000591.mm.2	Apol7d	0.575312	0.48825	0.7699	-0.62293	0.903785	0.4346	0.0143553	0.172179	0.9439	0.0976108	0.148558	0.8234	0.321928	1.27327	0.1394	Apol7d	0.485427	2.24413	0.0245	Apol7d	0.432959	1.02	0.4005	Apol7d	0.799087	2.16749	0.0647
TC0100000601.mm.2	Tmem169	0.0840643	0.0626326	0.9804	-0.111031	0.237471	0.8408	-0.31034	0.400554	0.853	0.422233	1.02228	0.2381	0.176323	0.81051	0.3075	Tmem169	-0.0426443	0.083862	0.9081	Tmem169	0.0143553	0.446724	0.7144	Tmem169	0.0703893	0.227238	0.8129
TC0100000602.mm.2	Xrcc5	0.321928	0.915066	0.5298	0.62293	2.50864	0.0509	-1.02148	0.763463	0.7091	-2.20163	3.09691	0.0146	-0.124328	0.24382	0.735	Xrcc5	0.0426443	0.0641905	0.9315	Xrcc5	-0.475085	1.59517	0.2071	Xrcc5	0.263034	0.439735	0.6531
TC0100000608.mm.2	Smarcal1	-0.163499	0.0399575	0.988	0.400538	1.08145	0.3586	-0.400538	0.323489	0.8878	-0.367371	0.352617	0.6174	-0.963474	5.64589	2.75e-05	Smarcal1	-0.831877	4.67778	0.0002	Smarcal1	-0.807355	2.04576	0.1174	Smarcal1	-0.956057	2.82391	0.0239
TC0100000609.mm.2	Rpl37a	0.62293	1.41794	0.303	0.214125	0.034328	0.9773	0.263034	0.443456	0.8328	0.15056	0.260982	0.7047	0.0976108	0.340179	0.6407	Rpl37a	0.163499	0.223008	0.7608	Rpl37a	0.344828	1.27246	0.3029	Rpl37a	0.748461	1.98716	0.085
TC0100000610.mm.2	Igfbp2	-0.111031	0.00590291	0.9981	-0.163499	0.625068	0.583	0.0976108	0.0101499	0.9972	-0.275007	0.728391	0.3612	-0.124328	0.0896424	0.8995	Igfbp2	0.0285692	0.0440718	0.9519	Igfbp2	2.34483	4.86646	0.0033	Igfbp2	2.27501	4.68194	0.0013
TC0100000621.mm.2	Rufy4	0.333424	0.537452	0.7416	-0.0143553	0.0660068	0.9563	0.475085	0.326058	0.8872	0.15056	0.608359	0.4289	0.0143553	0.0684913	0.9225	Rufy4	0.422233	2.5376	0.0139	Rufy4	0.124328	0.242073	0.8471	Rufy4	0.176323	0.332267	0.731
TC0100000622.mm.2	Cxcr2	0.263034	0.143513	0.9531	0.163499	0.110866	0.9268	0.475085	0.788612	0.7	0.475085	1.28819	0.1634	0.214125	0.444664	0.5472	Cxcr2	-0.0703893	0.594654	0.4476	Cxcr2	0.0285692	0.283997	0.8167	Cxcr2	-0.0565835	0.0283531	0.9772
TC0100000625.mm.2	Arpc2	0.286881	0.646853	0.6793	0.536053	2.17393	0.0822	0.0840643	0.0777418	0.9733	-0.918386	1.05651	0.227	-0.163499	0.937418	0.2491	Arpc2	0	0.0338113	0.9633	Arpc2	0.226509	1.57512	0.2108	Arpc2	0.495695	3.69897	0.0055
TC0100000626.mm.2	Gpbar1	0.176323	0.719422	0.6399	-0.201634	0.0277046	0.9816	-0.238787	0.62764	0.7621	0.31034	0.640734	0.41	0.0285692	0.20838	0.7717	Gpbar1	-0.137504	0.747147	0.3548	Gpbar1	-0.378512	1.85078	0.1491	Gpbar1	-0.321928	1.24413	0.2439
TC0100000627.mm.2	Pnkd	0.584963	1.70333	0.2143	-0.0426443	0.300162	0.7949	0.226509	0.223735	0.9256	-0.505891	1.4828	0.1253	-0.163499	1.14997	0.1731	Pnkd	-0.0703893	0.145026	0.8408	Pnkd	0.0426443	0.211125	0.8646	Pnkd	0.189034	0.631155	0.5307
TC0100000631.mm.2	Catip	0.0976108	0.172889	0.9387	0.286881	0.222211	0.8493	0.214125	0.464833	0.8248	0.238787	0.5867	0.4414	0.0426443	0.283746	0.694	Catip	-0.0703893	0.0200421	0.9785	Catip	-0.0285692	0.114808	0.9285	Catip	-0.0840643	0.047256	0.9621
TC0100000632.mm.2	Slc11a1	-0.250962	0.406714	0.8169	0.111031	0.514847	0.651	0.0565835	0.0389588	0.9853	0.0143553	0.584693	0.4423	0.367371	2.00436	0.036	Slc11a1	0.400538	2.45593	0.0162	Slc11a1	-0.454176	1.72816	0.1735	Slc11a1	0.748461	0.235226	0.8055
TC0100000633.mm.2	Ctdsp1	-0.226509	0.508498	0.7587	-0.555816	1.73049	0.1539	-0.238787	0.223299	0.9259	0.31034	0.187555	0.7804	-0.62293	4.38091	0.0003	Ctdsp1	-0.526069	3.09691	0.0045	Ctdsp1	-0.163499	0.186486	0.8824	Ctdsp1	-0.773996	1.45469	0.1835
TC0100000635.mm.2	Vil1	0.15056	0.359121	0.8449	-0.214125	0.271727	0.8172	0.275007	0.103143	0.9651	0.0840643	0.0779496	0.9052	-0.189034	0.830326	0.2975	Vil1	-0.214125	0.398266	0.5982	Vil1	0.378512	1.71444	0.1763	Vil1	0.201634	1.26122	0.2386
TC0100000636.mm.2	Rqcd1	0.298658	1.62342	0.2374	0.454176	1.81248	0.1368	0.411426	0.522879	0.8016	0.495695	0.125055	0.8505	0.0143553	0.0229169	0.9737	Rqcd1	-0.0426443	0.0230542	0.9751	Rqcd1	-0.15056	0.373454	0.7603	Rqcd1	0.321928	2.00436	0.0826
TC0100000637.mm.2	Plcd4	-0.201634	0.643019	0.6812	-0.0285692	0.0835461	0.9457	-2.52607	3.22185	0.0577	-2.40054	4.37675	0.0026	-0.0703893	0.777284	0.3251	Plcd4	-0.238787	1.54975	0.0893	Plcd4	-0.0143553	0.305834	0.8043	Plcd4	-0.0285692	0.122111	0.9005
TC0100000638.mm.2	Bcs1l	-0.15056	0.0402433	0.988	-1.15704	2.14267	0.087	0.163499	0.227825	0.9229	-1.852	4.72125	0.0016	-1.81558	10.1035	5.3e-09	Bcs1l	-1.31615	8.04096	2.97e-07	Bcs1l	-0.799087	3.22185	0.0278	Bcs1l	-0.111031	0.656986	0.5146
TC0100000639.mm.2	Stk36	0.0703893	0.0801377	0.9762	0.250962	1.01637	0.3844	-0.15056	0.0637377	0.9771	0.555816	0.26512	0.701	0.0840643	0.00480371	0.9951	Stk36	-0.201634	1.34679	0.1291	Stk36	-0.0565835	0.407157	0.7405	Stk36	0.0143553	0.383314	0.6922
TC0100000640.mm.2	Ttll4	0.189034	0.00375109	0.9987	0.201634	0.922269	0.4244	-0.422233	1.37675	0.4622	-0.176323	0.779892	0.3362	0.704872	2.92082	0.0062	Ttll4	0.31034	1.09205	0.201	Ttll4	0.333424	0.473531	0.698	Ttll4	0.344828	0.481486	0.6246
TC0100000642.mm.2	Cyp27a1	0.286881	0.230918	0.9139	0	0.217456	0.8532	-0.411426	0.245422	0.9168	1.10434	0.477817	0.517	-0.400538	1.10846	0.186	Cyp27a1	-0.389567	0.994819	0.2377	Cyp27a1	0.0426443	0.36734	0.7641	Cyp27a1	-0.238787	0.509761	0.6062
TC0100000644.mm.2	Wnt6	-0.0703893	0.0995236	0.97	0.298658	0.461175	0.6847	0.0565835	0.356547	0.8727	0.163499	0.753501	0.3491	-0.0285692	0.0919441	0.8966	Wnt6	-0.0976108	0.35164	0.6379	Wnt6	0.0285692	0.0681355	0.9598	Wnt6	0.201634	0.685711	0.4963
TC0100000645.mm.2	Wnt10a	0.0565835	0.0233291	0.994	-0.124328	0.125228	0.9153	0.545968	0.404724	0.8514	-0.163499	0.228707	0.7376	0.0840643	0.314258	0.6649	Wnt10a	0.226509	0.50404	0.5142	Wnt10a	-0.163499	0.46382	0.7046	Wnt10a	-0.0976108	0.269945	0.7793
TC0100000648.mm.2	Cdk5r2	0.137504	0.0130492	0.9949	0.0703893	0.128894	0.9136	0.432959	0.344862	0.8782	-0.238787	0.312114	0.6546	-0.0143553	0.600326	0.4305	Cdk5r2	-0.0426443	0.131708	0.8555	Cdk5r2	0.0840643	0.280172	0.8194	Cdk5r2	0.0976108	0.480566	0.6254
TC0100000652.mm.2	Fam134a	-0.0565835	0.101824	0.9695	-0.275007	0.865823	0.4524	-0.286881	0.669383	0.7419	-0.0840643	0.141824	0.8308	0.505891	3.04576	0.0047	Fam134a	0.659925	4.32331	0.0004	Fam134a	0.411426	1.86328	0.1467	Fam134a	0.176323	0.625985	0.534
TC0100000653.mm.2	Zfand2b	0.815575	1.38405	0.3148	0.650765	0.353596	0.7572	-0.584963	0.773916	0.7048	-0.545968	1.95468	0.0662	0.536053	2.88606	0.0066	Zfand2b	0.495695	2.33724	0.0202	Zfand2b	0.163499	0.203773	0.8708	Zfand2b	-0.669027	2.58503	0.0351
TC0100000654.mm.2	Ankzf1	0.226509	0.0234666	0.9939	-0.286881	0.559563	0.6238	0.0976108	0.264241	0.9096	1.41143	2.92082	0.0192	0.536053	3.09691	0.0044	Ankzf1	-0.238787	0.177832	0.8061	Ankzf1	-0.411426	2.20761	0.0962	Ankzf1	-0.871844	2.82391	0.0239
TC0100000655.mm.2	Stk16	0.9855	1.38195	0.3157	-0.713696	1.67778	0.1659	0.15056	0.255942	0.9138	-0.831877	2.46852	0.034	-0.298658	0.182898	0.7983	Stk16	-0.464668	0.65189	0.41	Stk16	-0.201634	0.668573	0.5808	Stk16	-0.650765	3.39794	0.0104
TC0100000656.mm.2	Dnajb2	0.678072	1.42136	0.3024	0.298658	0.756218	0.5083	-0.321928	0.624702	0.7634	0.201634	0.139183	0.8338	0.286881	1.35164	0.1214	Dnajb2	0.214125	0.145998	0.84	Dnajb2	-0.0426443	0.0952845	0.9417	Dnajb2	0.238787	0.303644	0.7527
TC0100000657.mm.2	Des	-0.0426443	0.105462	0.9673	0.250962	1.36151	0.2569	-0.275007	0.709965	0.732	0.555816	1.73755	0.088	1.18903	4	0.0007	Des	0.871844	2.07058	0.0343	Des	0.411426	0.266562	0.8307	Des	0.0565835	0.0604308	0.95
TC0100000658.mm.2	Speg	-0.0426443	0.534468	0.7441	0.367371	0.0283531	0.981	-0.238787	0.53432	0.7981	-0.0976108	0.036165	0.9532	0.941106	2.38722	0.0172	Speg	0.695994	2.3098	0.0214	Speg	0.250962	0.720105	0.5505	Speg	0.124328	0.38764	0.6895
TC0100000659.mm.2	Gmppa	0.83996	1.83268	0.1799	0.0840643	0.111259	0.9268	0.0976108	0.00687251	0.9975	-0.0976108	0.150212	0.8212	-0.495695	3.09691	0.0044	Gmppa	-0.687061	4.25571	0.0005	Gmppa	-0.505891	1.34775	0.2785	Gmppa	-0.0426443	0.145755	0.8809
TC0100000660.mm.2	Asic4	-0.286881	1.07779	0.4442	0.176323	0.640924	0.5744	0.163499	0.514421	0.8062	0.526069	1.7122	0.0913	0.15056	0.521578	0.487	Asic4	0.214125	0.909389	0.2732	Asic4	0.0426443	0.218316	0.8596	Asic4	0.163499	0.531357	0.5927
TC0100000661.mm.2	Tmem198	0.111031	0.206769	0.9225	0.111031	0.321027	0.781	-0.201634	0.499901	0.8113	0.0143553	0.0221393	0.9719	0.15056	0.570086	0.452	Tmem198	0.0143553	0.00766744	0.9923	Tmem198	0.0143553	0.473661	0.698	Tmem198	-0.0143553	0.251657	0.7915
TC0100000662.mm.2	Inha	0.124328	0.534171	0.7442	0.124328	0.0541377	0.9642	-0.978196	2.74473	0.1071	-0.464668	0.991826	0.2481	0.0285692	0.135311	0.8479	Inha	0.263034	0.931072	0.2632	Inha	-0.189034	0.98843	0.4149	Inha	0.0840643	0.000912977	0.9996
TC0100000663.mm.2	Stk11ip	-0.0143553	0.408268	0.8163	0.250962	0.834756	0.4675	-0.584963	0.675923	0.7396	0.333424	0.875822	0.2936	0.0976108	0.75597	0.3366	Stk11ip	-0.238787	0.655019	0.4085	Stk11ip	-0.0976108	0.133299	0.9174	Stk11ip	0.0840643	0.462685	0.6371
TC0100000665.mm.2	Slc4a3	0.411426	0.799697	0.5963	0.124328	0.242984	0.8379	-0.31034	0.69897	0.7331	-0.250962	0.0582899	0.9283	0.389567	2.30103	0.0204	Slc4a3	0.485427	2.82391	0.0077	Slc4a3	0.0143553	0.128661	0.9211	Slc4a3	0.250962	0.421705	0.6667
TC0100000678.mm.2	Sgpp2	0.124328	0.780154	0.6046	-0.189034	0.227825	0.8461	0.422233	0.787546	0.7	0.201634	0.0531549	0.9343	-0.0840643	0.188358	0.7923	Sgpp2	-0.0565835	0.260586	0.7241	Sgpp2	0.163499	0.7734	0.5201	Sgpp2	0.0703893	0.0451306	0.964
TC0100000681.mm.2	Mogat1	-0.189034	0.274415	0.8904	-0.0703893	0.0769115	0.9494	-0.411426	0.386581	0.8576	-0.0976108	0.434506	0.5493	-0.978196	3.39794	0.0026	Mogat1	-0.526069	2.02228	0.0375	Mogat1	0.0143553	1.11126	0.3635	Mogat1	-0.0285692	1.25727	0.2397
TC0100000682.mm.2	Utp14b; Acsl3	-0.189034	0.0293278	0.9911	0.650765	1.87615	0.1263	-1.05658	1.63827	0.3601	-0.565597	1.92082	0.0691	0.201634	0.177113	0.8042	Utp14b; Acsl3	0.757023	0.418961	0.5819	Utp14b; Acsl3	-1.51602	3.69897	0.0137	Utp14b; Acsl3	-0.584963	0.776764	0.4461
TC0100000684.mm.2	Kcne4	-0.0426443	0.211619	0.9204	-0.594549	2.27572	0.0708	0.111031	0.00722564	0.9975	0.0426443	0.11053	0.8667	0.669027	4.14206	0.0005	Kcne4	0.963474	3.69897	0.0016	Kcne4	-0.263034	0.600326	0.6228	Kcne4	-0.124328	0.024844	0.98
TC0100000688.mm.2	Mrpl44	0.443607	0.600499	0.7043	0.275007	0.284582	0.8076	0.536053	1.56864	0.3856	-0.321928	0.902396	0.2822	-0.344828	2.40894	0.0166	Mrpl44	-0.201634	1.39362	0.119	Mrpl44	0.189034	0.631155	0.6024	Mrpl44	0.454176	2.42022	0.044
TC0100000697.mm.2	Nyap2	-0.0565835	0.119529	0.962	0.201634	0.182104	0.8775	-0.0703893	0.0676277	0.976	0.344828	1.4437	0.1318	0.124328	1.47366	0.0973	Nyap2	0.0840643	0.376441	0.6175	Nyap2	0.163499	0.946922	0.4333	Nyap2	0.0426443	0.288783	0.7646
TC0100000702.mm.2	Gm9747	0.526069	0.906929	0.5343	-0.286881	0.411168	0.7199	-0.250962	0.738261	0.7198	-0.389567	0.268653	0.6974	-0.111031	0.662341	0.3902	Gm9747	-0.0840643	0.0902835	0.901	Gm9747	-0.214125	0.100453	0.9382	Gm9747	-0.0426443	0.166725	0.8627
TC0100000703.mm.2	Rhbdd1	1.83996	5.11464	0.0018	0.275007	0.514847	0.651	1.90304	6.31247	0.0004	0.214125	0.449038	0.5389	1.55582	4.81248	0.0001	Rhbdd1	0.356144	1.28067	0.1451	Rhbdd1	-0.111031	1.10347	0.3659	Rhbdd1	-0.367371	1.31426	0.2219
TC0100000706.mm.2	Col4a3	-1.1635	2.03152	0.1408	-0.823749	1.92812	0.1182	-0.389567	0.446967	0.8314	-0.356144	0.937418	0.2683	0.0565835	0.119987	0.865	Col4a3	-0.356144	0.68487	0.3903	Col4a3	0.250962	0.201626	0.8722	Col4a3	0.275007	0.50045	0.6113
TC0100000708.mm.2	Mff	0.111031	0.744969	0.6263	0.0565835	0.0339522	0.9774	-0.137504	0.0895891	0.9699	-0.555816	1.8962	0.0711	0.356144	2.82391	0.0073	Mff	0.378512	4	0.0009	Mff	0.298658	1.47237	0.2408	Mff	0.226509	1.09745	0.297
TC0100000711.mm.2	Agfg1	-0.124328	0.0290955	0.9911	0.505891	2.69897	0.0384	0.111031	0.122456	0.9584	-0.443607	0.802168	0.3256	0.613532	4.57025	0.0002	Agfg1	0.722466	4.54821	0.0003	Agfg1	0.176323	0.357634	0.7702	Agfg1	0.516015	1.64589	0.1404
TC0100000717.mm.2	Krtap28-13	-0.0976108	0.197363	0.9277	0.111031	0.424466	0.7103	-0.250962	0.103474	0.9651	0.704872	1.83268	0.0777	-0.15056	0.122917	0.8618	Krtap28-13	-0.298658	0.206349	0.7775	Krtap28-13	-0.505891	1.49757	0.2329	Krtap28-13	-0.475085	1.37882	0.2023
TC0100000718.mm.2	Ccl20	-0.226509	0.0859743	0.9746	-0.214125	0.0235583	0.9845	0.111031	0.0267336	0.9905	0.0426443	0.353106	0.6171	0.0565835	0.570248	0.452	Ccl20	0.432959	1.13253	0.1873	Ccl20	0.124328	0.135904	0.9157	Ccl20	-0.0703893	0.120159	0.9016
TC0100000719.mm.2	Daw1	-0.321928	0.801618	0.595	-0.163499	0.132709	0.9109	-0.137504	0.364717	0.8672	-0.137504	0.255003	0.7107	-0.0285692	0.0501223	0.9427	Daw1	-0.0565835	0.189163	0.7949	Daw1	0.0285692	0.105518	0.9346	Daw1	0.0976108	0.0566539	0.9527
TC0100000725.mm.2	Fbxo36	1.19535	2.92082	0.0443	1.68257	5.4698	0.0007	0.411426	1.08778	0.5818	0.0840643	0.039339	0.9498	-1.0635	4.72584	0.0002	Fbxo36	-0.887525	4.34775	0.0004	Fbxo36	-1.13093	2.92082	0.0402	Fbxo36	-0.432959	0.960586	0.3533
TC0100000736.mm.2	Gm10553	0.62293	0.235152	0.9119	-0.0143553	0.464959	0.6836	-0.250962	0.423198	0.8416	1.07039	1.74715	0.0868	0.0565835	0.529443	0.4814	Gm10553	-0.0143553	0.124591	0.8627	Gm10553	0.189034	0.18356	0.8844	Gm10553	0.454176	1.73049	0.125
TC0100000743.mm.2	Gm7609	-0.757023	3.09691	0.0352	-0.941106	3.52288	0.0107	0.189034	0.425969	0.8406	0.422233	0.514705	0.4911	-0.594549	5.17718	6.94e-05	Gm7609	-0.594549	3.22185	0.0035	Gm7609	-0.62293	1.83565	0.152	Gm7609	0.356144	0.832683	0.4147
TC0100000758.mm.2	Csprs	-0.454176	0.487316	0.7702	-0.757023	0.0437355	0.9712	0.422233	0.635261	0.7586	1.13093	2.10237	0.0543	0.0426443	0.175159	0.806	Csprs	-0.0840643	0.380281	0.6137	Csprs	-0.650765	1.65956	0.1899	Csprs	0.0426443	0.364919	0.7052
TC0100000761.mm.2	G530012D18Rik	-0.124328	0.361611	0.8434	0.111031	0.478993	0.6759	0.214125	0.201833	0.9334	1.86394	2.05061	0.058	-0.0703893	0.315783	0.6634	G530012D18Rik	0.0285692	0.415104	0.5849	G530012D18Rik	-0.0976108	0.00678428	0.9967	G530012D18Rik	0.0143553	0.00696077	0.9953
TC0100000765.mm.2	Sp140	-0.321928	0.177701	0.9364	0.176323	0.0473528	0.9684	0.176323	0.973467	0.6272	0.545968	1.36452	0.1469	0.286881	1.24336	0.1473	Sp140	-0.0976108	0.476514	0.5348	Sp140	-1.07724	1.82102	0.1549	Sp140	0.594549	2.40894	0.0449
TC0100000766.mm.2	Sp100	-1.22033	4.06248	0.0095	-1.5656	4.64975	0.0022	-0.887525	1.63827	0.3601	-1.07039	2.92082	0.0192	-1.0635	7.33724	9.79e-07	Sp100	-1.15056	9.11238	3.99e-08	Sp100	-0.505891	1.12552	0.357	Sp100	0.475085	2.04576	0.0774
TC0100000771.mm.2	Cab39	-0.0285692	0.0201331	0.9949	0.659925	1.05849	0.3676	-0.823749	1.18776	0.5433	-0.31034	0.289121	0.6776	0.0976108	0.239276	0.7396	Cab39	0.298658	1.66354	0.0725	Cab39	-0.0703893	0.0316572	0.9805	Cab39	-0.214125	0.990549	0.3406
TC0100000774.mm.2	Itm2c	-0.333424	0.976748	0.4965	-1.32193	3.39794	0.0131	-0.847997	2.23657	0.1915	-1.60881	4.08938	0.0041	-0.773996	3.69897	0.0012	Itm2c	-0.863938	4.78516	0.0002	Itm2c	-0.0976108	0.189835	0.8798	Itm2c	0.495695	2.23657	0.0577
TC0100000775.mm.2	4933407L21Rik	0.0565835	0.149967	0.9492	0.189034	0.108797	0.9283	-0.163499	0.415782	0.8455	-0.137504	0.120732	0.855	-0.526069	2.92082	0.0063	4933407L21Rik	-0.201634	1.61261	0.0796	4933407L21Rik	0.475085	1.6216	0.2001	4933407L21Rik	0.411426	1.37059	0.2047
TC0100000777.mm.2	Spata3	-0.0565835	0.169027	0.94	-0.137504	0.346016	0.7624	-0.0285692	0.0156527	0.995	0.31034	1.07676	0.2201	-0.0840643	0.519562	0.4883	Spata3	-0.124328	0.303906	0.6829	Spata3	-0.0285692	0.14966	0.9067	Spata3	-0.0703893	0.128019	0.8955
TC0100000778.mm.2	2810459M11Rik	0.0285692	0.0657036	0.9796	-0.0976108	0.693575	0.5426	-0.124328	0.27189	0.9075	0.111031	0.643401	0.4085	0.0840643	0.642065	0.403	2810459M11Rik	0	0.114808	0.8739	2810459M11Rik	-0.0840643	0.0141695	0.9921	2810459M11Rik	-0.495695	1.17587	0.2671
TC0100000783.mm.2	B3gnt7	0.0143553	0.0236959	0.9938	0.111031	0.238824	0.8401	0.15056	0.201557	0.9334	0.367371	1.08145	0.2184	0.163499	0.588044	0.4393	B3gnt7	-0.137504	0.0908185	0.9003	B3gnt7	-0.214125	0.870632	0.4705	B3gnt7	-0.0565835	0.0490999	0.9604
TC0100000787.mm.2	1700019O17Rik	0.189034	0.535064	0.7435	0.214125	0.668775	0.5578	0	0.151626	0.9504	0.31034	0.22614	0.7399	0.411426	0.664342	0.389	1700019O17Rik	0.15056	0.841336	0.3052	1700019O17Rik	0.137504	0.194227	0.8772	1700019O17Rik	-0.0143553	0.185752	0.8472
TC0100000790.mm.2	Ptma	-0.0143553	0.00590291	0.9981	-0.356144	1.12033	0.3419	0.31034	0.430392	0.8398	-0.286881	1.10902	0.2094	-0.176323	1.12784	0.1796	Ptma	-0.0285692	0.244811	0.7393	Ptma	0.333424	1.05601	0.3865	Ptma	0.411426	1.93181	0.0922
TC0100000792.mm.2	Cops7b	0.298658	0.5318	0.745	-0.124328	0.275315	0.8151	0.226509	0.434624	0.8377	-0.137504	0.154406	0.8165	-0.526069	2.76955	0.0082	Cops7b	-0.356144	1.98297	0.0402	Cops7b	-0.0426443	0.00313823	0.9977	Cops7b	0.275007	1.00043	0.3363
TC0100000794.mm.2	Dis3l2	0.0976108	0.133417	0.956	-0.0143553	0.338093	0.7688	-0.378512	0.411953	0.8471	0.163499	0.234928	0.7309	0.137504	0.46572	0.5295	Dis3l2	0.238787	0.28042	0.7047	Dis3l2	-0.214125	0.799971	0.5054	Dis3l2	-0.739848	3.39794	0.01
TC0100000806.mm.2	Akp3	-0.0143553	0.0378201	0.9886	-0.0285692	0.204398	0.8631	0.0565835	0.0610302	0.978	-0.0143553	0.443095	0.543	0.0840643	0.166279	0.8148	Akp3	0.201634	0.993106	0.2383	Akp3	-0.0426443	0.33904	0.7836	Akp3	-0.0426443	0.32744	0.7345
TC0100000808.mm.2	Prss56	-0.0426443	0.0955008	0.9707	0.0143553	0.0505612	0.9665	0	0.0187705	0.9947	0.163499	0.273273	0.6929	-0.124328	0.176265	0.8049	Prss56	0.0285692	0.170696	0.814	Prss56	0.0565835	0.132533	0.9182	Prss56	0.0976108	0.364114	0.7059
TC0100000809.mm.2	Chrnd	0.124328	0.469416	0.7792	-0.0143553	0.127844	0.9138	0.298658	0.663941	0.7434	0.263034	0.0718091	0.9124	0.250962	1.74232	0.0593	Chrnd	-0.0143553	0.0448416	0.9509	Chrnd	0.0976108	0.163613	0.8979	Chrnd	0.0565835	0.0259952	0.9791
TC0100000810.mm.2	Chrng	0.238787	1.12205	0.4238	-0.0426443	0.00559485	0.9969	-0.0426443	0.0106837	0.9968	-0.545968	1.08513	0.2171	0.0426443	1.43415	0.1043	Chrng	0.214125	1.1707	0.1753	Chrng	0.0703893	0.0116194	0.993	Chrng	0.163499	0.215525	0.8218
TC0100000811.mm.2	Eif4e2	0.124328	0.383524	0.8301	0.201634	0.71287	0.5321	0.137504	0.322576	0.8881	-0.495695	0.584693	0.4423	-0.163499	0.305746	0.6731	Eif4e2	0.275007	1.82974	0.0538	Eif4e2	0.378512	1.00833	0.4058	Eif4e2	0.485427	1.50031	0.1727
TC0100000813.mm.2	Efhd1	0.0285692	0.059135	0.9808	-0.475085	1.66354	0.1689	-0.344828	0.198185	0.9345	-0.137504	0.78728	0.3327	0.137504	0.737075	0.3466	Efhd1	-0.0703893	0.0674755	0.9273	Efhd1	-0.0143553	0.0786257	0.9542	Efhd1	0.0426443	0.185952	0.8472
TC0100000814.mm.2	Gigyf2	-0.0703893	0.197568	0.9277	-0.0285692	0.0567529	0.9618	-0.464668	0.791559	0.6984	0.238787	0.225775	0.7402	0.464668	2.5376	0.013	Gigyf2	0.505891	1.86012	0.0508	Gigyf2	0.454176	1.31966	0.2875	Gigyf2	0.275007	0.937794	0.3625
TC0100000816.mm.2	3110079O15Rik	-0.0840643	0.0301649	0.9904	-0.0143553	0.213036	0.856	-0.111031	0.127494	0.9572	0.189034	0.269622	0.6963	-0.0426443	0.242832	0.7361	3110079O15Rik	0	0.226579	0.7567	3110079O15Rik	-0.0143553	0.11272	0.9295	3110079O15Rik	0	0.108072	0.9112
TC0100000817.mm.2	Neu2	-0.344828	0.747632	0.6251	-0.31034	0.369877	0.7479	-1.30451	1.56225	0.3888	-1.28096	2.69897	0.0253	0.15056	1.52143	0.0893	Neu2	0.250962	0.667966	0.4002	Neu2	-0.321928	1.18776	0.3334	Neu2	-0.15056	0.522589	0.5982
TC0100000822.mm.2	Inpp5d	-0.422233	0.57659	0.7182	-0.526069	0.475215	0.6783	-0.526069	1.34872	0.4749	0	0.349692	0.6199	0.454176	1.13906	0.1763	Inpp5d	0.263034	1.11919	0.192	Inpp5d	-0.0840643	0.207398	0.8676	Inpp5d	0.765535	1.64207	0.1414
TC0100000824.mm.2	Atg16l1	0.163499	0.0146634	0.9949	0.176323	0.355266	0.7561	-0.15056	0.572027	0.7841	-0.464668	0.643592	0.4085	-0.31034	1.65561	0.0699	Atg16l1	-0.356144	2.22185	0.0254	Atg16l1	0.400538	1.42946	0.2537	Atg16l1	-0.263034	0.542269	0.5864
TC0100000828.mm.2	Sag	-0.226509	0.300162	0.8759	-0.226509	0.411616	0.7195	0.536053	0.734004	0.7218	0.613532	1.46218	0.1286	0.0565835	0.0764451	0.9136	Sag	-0.189034	0.849244	0.3012	Sag	0.0976108	0.164119	0.8978	Sag	-0.0285692	0.0174122	0.9863
TC0100000829.mm.2	Dgkd	-0.464668	0.705093	0.6466	-0.555816	0.616723	0.588	-0.189034	0.175614	0.9431	-0.367371	0.286006	0.6806	-0.815575	3.52288	0.0018	Dgkd	-1.36177	4.95468	0.0001	Dgkd	0.565597	2.02228	0.1206	Dgkd	0.298658	0.679231	0.5001
TC0100000836.mm.2	Ugt1a2; Ugt1a6a; Ugt1a6b; Ugt1a10; Ugt1a7c; Ugt1a5; Ugt1a9; Ugt1a1	0.201634	0.594142	0.708	0.713696	3.22185	0.0183	0.214125	0.677781	0.739	1.90689	1.73049	0.0888	0.0703893	0.609065	0.4246	Ugt1a2; Ugt1a6a; Ugt1a6b; Ugt1a10; Ugt1a7c; Ugt1a5; Ugt1a9; Ugt1a1	0	0.134304	0.8525	Ugt1a2; Ugt1a6a; Ugt1a6b; Ugt1a10; Ugt1a7c; Ugt1a5; Ugt1a9; Ugt1a1	0.0703893	0.316773	0.7981	Ugt1a2; Ugt1a6a; Ugt1a6b; Ugt1a10; Ugt1a7c; Ugt1a5; Ugt1a9; Ugt1a1	-0.0565835	0.271809	0.7782
TC0100000845.mm.2	Mroh2a	-0.0976108	0.047692	0.9846	0.250962	0.625252	0.583	0.831877	1.21254	0.5331	1.60881	2.39794	0.0374	0.0426443	0.141102	0.8413	Mroh2a	0.111031	0.15958	0.8259	Mroh2a	-0.111031	0.462433	0.7057	Mroh2a	0.0285692	0.0178193	0.9862
TC0100000846.mm.2	Trpm8	0.137504	0.469288	0.7792	0.0840643	0.180719	0.8783	0.15056	0.380489	0.8613	0.250962	0.550676	0.4643	-0.214125	0.846795	0.2897	Trpm8	0.0840643	0.356054	0.6336	Trpm8	-0.15056	0.392331	0.7491	Trpm8	0.201634	0.613858	0.5407
TC0100000847.mm.2	Spp2	-0.275007	0.250418	0.9027	0.333424	0.293112	0.8003	-0.526069	0.662341	0.7438	0.321928	0.761452	0.345	-0.111031	0.102923	0.8848	Spp2	0.176323	0.398375	0.5981	Spp2	-0.0426443	0.059633	0.9646	Spp2	0.214125	0.309893	0.7484
TC0100000854.mm.2	Sh3bp4	-0.536053	1.31247	0.3414	0.250962	0.811353	0.4788	-0.632268	1.057	0.5933	0.731183	1.47108	0.1271	-0.214125	0.561933	0.4577	Sh3bp4	-0.555816	1.72125	0.0653	Sh3bp4	0.432959	0.929224	0.4427	Sh3bp4	0.263034	1.25026	0.242
TC0100000858.mm.2	Agap1	1.02148	3.30103	0.0293	0.111031	0.0516359	0.9661	0.632268	1.3536	0.4719	-0.0840643	0.0813407	0.9015	-0.400538	1.60906	0.0764	Agap1	-0.757023	5.08145	9.04e-05	Agap1	0.263034	0.176656	0.889	Agap1	-0.641546	1.96257	0.0884
TC0100000870.mm.2	Ackr3	-1.31615	2.79588	0.0521	-0.757023	1.36552	0.256	-0.613532	0.671009	0.7413	-2.21101	4.2636	0.0031	2.0036	2.26761	0.0217	Ackr3	2.54844	3.30103	0.0031	Ackr3	0.286881	0.2926	0.8117	Ackr3	0.214125	0.290391	0.763
TC0100000878.mm.2	Cops8	0.15056	0.476254	0.7754	-0.0840643	0.380176	0.7394	-0.238787	0.269541	0.9088	-1.32193	2.69897	0.025	-0.505891	1.05012	0.2058	Cops8	-0.0285692	0.0168249	0.9824	Cops8	0	0.0323116	0.9802	Cops8	-0.163499	0.431095	0.6593
TC0100000882.mm.2	Mlph	0.124328	0.215668	0.9183	-0.124328	0.111764	0.9263	-0.137504	0.0614803	0.9777	0.176323	0.332827	0.6354	0.263034	0.957031	0.2411	Mlph	0.0285692	0.0694075	0.9252	Mlph	-0.0565835	0.0428718	0.975	Mlph	-0.0703893	0.00634337	0.9958
TC0100000883.mm.2	Prlh	0.163499	0.393296	0.8255	-0.275007	0.36221	0.7515	0.432959	0.979225	0.6243	0.555816	1.37779	0.1445	0.201634	0.513853	0.4924	Prlh	0.0565835	0.374071	0.6193	Prlh	0.0840643	0.0132283	0.9927	Prlh	0.0565835	0.116963	0.9044
TC0100000884.mm.2	Lrrfip1	0.214125	0.65228	0.6767	0.432959	1.70115	0.1603	-1.13093	2.67778	0.1176	-1.83592	3.1549	0.0143	0.925999	3.39794	0.0022	Lrrfip1	0.807355	2.22915	0.0251	Lrrfip1	-0.275007	0.642065	0.5966	Lrrfip1	0.286881	1.19654	0.26
TC0100000885.mm.2	Rbm44	0.0840643	0.450997	0.7889	0.111031	0.234331	0.8417	0.238787	0.452225	0.8284	0.650765	2.3098	0.0419	-0.0285692	0.0688474	0.9223	Rbm44	0.189034	0.383735	0.611	Rbm44	-0.163499	0.060331	0.9642	Rbm44	0.137504	0.548982	0.5818
TC0100000886.mm.2	Ramp1	-1.33914	3.1549	0.034	-1.02857	2.76955	0.0351	0.263034	0.018272	0.995	-0.0285692	0.330218	0.6378	0.632268	1.44009	0.1033	Ramp1	0.378512	0.297742	0.6878	Ramp1	0.432959	1.13668	0.3531	Ramp1	-0.250962	0.253911	0.7899
TC0100000890.mm.2	Ube2f	0.584963	2.55284	0.073	0.422233	1.14509	0.3323	-0.275007	0.390299	0.8566	-1.15704	3.39794	0.0105	0.0840643	0.314258	0.6649	Ube2f	0.226509	0.853872	0.2989	Ube2f	0.201634	0.42539	0.7291	Ube2f	0.422233	1.6216	0.1456
TC0100000892.mm.2	Scly	-0.111031	0.0453716	0.9858	-0.189034	0.625435	0.583	0.432959	0.526513	0.8005	-0.613532	1.00305	0.2446	-0.422233	2.60206	0.0114	Scly	-0.748461	3.52288	0.0022	Scly	-1.07724	4.20135	0.0078	Scly	-0.879706	3.30103	0.0113
TC0100000893.mm.2	Espnl	-0.475085	0.602408	0.7031	0.575312	0.769807	0.5006	0.298658	0.0535969	0.9805	0.432959	0.847406	0.3054	0.124328	0.364919	0.6178	Espnl	0	0.0492458	0.9463	Espnl	-0.0143553	0.0319843	0.9802	Espnl	0.0285692	0.0262719	0.9789
TC0100000894.mm.2	Klhl30	-0.111031	0.157017	0.9456	-0.545968	1.4045	0.244	0.163499	0.284498	0.9024	-0.400538	0.586868	0.4414	0.176323	0.506124	0.4986	Klhl30	-0.137504	0.0129597	0.9861	Klhl30	0.137504	0.506403	0.6782	Klhl30	-0.0285692	0.758454	0.4553
TC0100000895.mm.2	Fam132b	-0.226509	0.478993	0.7741	-0.0426443	0.227898	0.8461	-0.201634	0.116339	0.9602	0.799087	2.27572	0.0441	0.163499	0.62233	0.4158	Fam132b	-0.163499	0.169796	0.8149	Fam132b	0.0426443	0.0715017	0.9581	Fam132b	-0.0565835	0.125982	0.8971
TC0100000897.mm.2	Traf3ip1	0.0143553	0.0549748	0.9823	-0.298658	0.31078	0.7877	0.163499	0.507799	0.8092	-0.367371	1.07572	0.2204	-0.0703893	0.67305	0.3835	Traf3ip1	-0.0840643	0.127203	0.8591	Traf3ip1	-0.0143553	0.27597	0.8221	Traf3ip1	0.0703893	0.168706	0.8611
TC0100000898.mm.2	Asb1	0.250962	0.449894	0.7902	-0.111031	0.802444	0.4834	-0.275007	0.624702	0.7634	0.238787	0.0436394	0.945	0.321928	1.70553	0.0633	Asb1	0.0285692	0.269379	0.7161	Asb1	0.298658	0.309361	0.8023	Asb1	0	0.568154	0.5694
TC0100000899.mm.2	Twist2	0.15056	0.971022	0.4994	-0.0285692	0.0931803	0.9376	0.111031	0.105573	0.9646	-0.321928	0.774432	0.3386	-0.137504	0.585695	0.4409	Twist2	-0.275007	1.52433	0.0937	Twist2	-0.275007	1.24642	0.3115	Twist2	-0.0976108	0.468266	0.6334
TC0100000908.mm.2	Olfr1413	0.0976108	0.254067	0.9003	-0.111031	0.264561	0.8221	0.0143553	0.2594	0.9116	0.62293	2.5376	0.0312	0.0976108	0.85855	0.2842	Olfr1413	0.0285692	0.211337	0.7728	Olfr1413	-0.124328	0.0120211	0.993	Olfr1413	-0.163499	0.562567	0.573
TC0100000909.mm.2	Olfr1412	-0.15056	0.29056	0.8803	-0.163499	0.388171	0.7346	0.333424	0.489187	0.8131	1.11103	2.63827	0.0268	0.111031	0.10513	0.882	Olfr1412	0.0840643	0.263763	0.7209	Olfr1412	-0.0703893	0.0521743	0.9694	Olfr1412	-0.0976108	0.44406	0.6507
TC0100000910.mm.2	Olfr1411; Olfr1410	-0.124328	0.243288	0.9073	0.298658	0.299902	0.7953	-0.0703893	0.0509029	0.9808	0.722466	1.5376	0.1159	0.111031	0.0853396	0.9043	Olfr1411; Olfr1410	0.15056	0.267928	0.7173	Olfr1411; Olfr1410	-0.238787	1.01773	0.4013	Olfr1411; Olfr1410	0.0285692	0.400008	0.6819
TC0100000911.mm.2	Olfr1410	-0.214125	0.255081	0.8997	0.0976108	0.603801	0.5964	-0.176323	0.203773	0.933	0.992768	1.89963	0.071	0.201634	1.07988	0.1956	Olfr1410	0.0976108	0.475085	0.5358	Olfr1410	-0.298658	1.00789	0.4063	Olfr1410	-0.298658	0.758205	0.4553
TC0100000912.mm.2	Olfr12	-0.15056	0.337242	0.858	0.226509	0.519706	0.6484	-0.31034	0.231584	0.9208	0.536053	1.98297	0.0637	0	0.213391	0.7665	Olfr12	-0.0976108	0.285586	0.6998	Olfr12	0.0703893	0.277531	0.8215	Olfr12	0.189034	0.804931	0.4287
TC0100000916.mm.2	Gpc1	-0.111031	0.181444	0.9338	-0.137504	0.448916	0.6935	-0.669027	1.15181	0.5581	-0.823749	1.40894	0.1384	0.31034	0.966174	0.2373	Gpc1	0.163499	0.337809	0.65	Gpc1	1.01436	0.081236	0.9523	Gpc1	0.536053	0.145512	0.881
TC0100000919.mm.2	Dusp28	0.411426	0.596879	0.7064	-0.0285692	0.07053	0.9532	-0.367371	0.509339	0.8092	-1.21412	3.30103	0.0122	-0.799087	4.31876	0.0004	Dusp28	-0.731183	3.52288	0.0018	Dusp28	0.411426	1.8962	0.1413	Dusp28	-0.613532	1.5867	0.1528
TC0100000921.mm.2	Rnpepl1	0.226509	0.460673	0.783	0.189034	0.0643416	0.9574	0.0976108	0.107683	0.9641	-0.263034	0.218316	0.7471	-0.526069	2.4318	0.0158	Rnpepl1	-0.555816	2.26761	0.0234	Rnpepl1	-0.137504	0.918293	0.4484	Rnpepl1	-0.201634	1.24489	0.2439
TC0100000922.mm.2	Capn10	-0.214125	0.973058	0.4982	0.0976108	0.325231	0.7779	-0.201634	0.587876	0.7785	0.238787	0.703335	0.3743	-0.111031	0.38384	0.6009	Capn10	-0.321928	1.61261	0.0798	Capn10	0.201634	0.33395	0.7865	Capn10	-0.0285692	0.0136762	0.9903
TC0100000923.mm.2	Gpr35	-0.0976108	0.0933418	0.9715	0.713696	1.48149	0.2188	-0.250962	0.141944	0.953	0.31034	0.395558	0.581	-0.0703893	0.0480799	0.9451	Gpr35	-0.163499	0.353008	0.6368	Gpr35	-0.0285692	0.138884	0.9144	Gpr35	0.0426443	0.0962049	0.9212
TC0100000924.mm.2	Aqp12	-0.214125	0.481091	0.7729	0.286881	0.721018	0.526	0.189034	0.357832	0.8719	0.238787	0.20859	0.7574	0.226509	0.636952	0.4059	Aqp12	-0.0565835	0.0708877	0.9238	Aqp12	0.15056	0.68487	0.5711	Aqp12	0.0840643	0.366936	0.7039
TC0100000925.mm.2	Agxt	0.0143553	0.413413	0.8136	-0.0143553	0.0475951	0.9683	0.0426443	0.266402	0.909	0.411426	0.33395	0.6346	0.0143553	0.365422	0.6172	Agxt	-0.0703893	0.337714	0.6501	Agxt	-0.613532	0.283579	0.8167	Agxt	-0.411426	0.161151	0.8683
TC0100000926.mm.2	Crocc2	0.0976108	0.257039	0.8992	-0.0840643	0.02365	0.9845	-0.0703893	0.0922126	0.9685	0.111031	0.484789	0.5125	0.333424	2.79588	0.008	Crocc2	0.250962	2.22915	0.0252	Crocc2	0.0285692	0.14813	0.9086	Crocc2	0.0426443	0.147154	0.8798
TC0100000927.mm.2	Sned1; Mir6901	-0.678072	3	0.0407	-0.659925	1.75696	0.1483	-0.321928	0.93442	0.6432	0.176323	0.0794593	0.9037	0.275007	0.49853	0.5043	Sned1; Mir6901	-0.0426443	0.358229	0.6319	Sned1; Mir6901	-0.226509	0.437588	0.7209	Sned1; Mir6901	-0.411426	1.4023	0.1965
TC0100000929.mm.2	Ppp1r7	0.516015	1.79317	0.1889	0.189034	0.779108	0.4957	0.321928	0.530473	0.799	0.250962	0.0786778	0.9044	-0.773996	7.73755	4.54e-07	Ppp1r7	-0.604071	5.89963	1.79e-05	Ppp1r7	-0.641546	2.85387	0.0426	Ppp1r7	0.124328	0.328272	0.7334
TC0100000933.mm.2	Ano7	0.0840643	0.222283	0.916	-0.0565835	0.113171	0.9254	-0.0840643	0.0962049	0.9674	0.757023	1.78252	0.0828	0.443607	1.25181	0.1451	Ano7	0.0840643	0.289798	0.6963	Ano7	-0.124328	0.356646	0.7708	Ano7	0.0143553	0.213533	0.823
TC0100000936.mm.2	2024-09-02	-0.0285692	0.138286	0.9546	-0.0565835	0.013721	0.9907	-0.0285692	0.0446009	0.9839	-0.464668	1.5986	0.1064	-0.0426443	0.428408	0.5614	2024-09-02	0.0840643	0.0394817	0.9566	2024-09-02	-0.400538	2.4437	0.0722	2024-09-02	0.137504	0.742321	0.4637
TC0100000937.mm.2	Farp2	0.0143553	0.143694	0.9531	0.0840643	0.176135	0.8804	-0.516015	1.09366	0.5801	0.432959	0.24003	0.7258	0.226509	0.865504	0.2811	Farp2	0.238787	1.69897	0.068	Farp2	-0.298658	1.26122	0.3061	Farp2	-0.739848	2.79588	0.0245
TC0100000942.mm.2	Bok	0.0976108	0.181708	0.9338	-0.400538	1.36351	0.2566	-0.0143553	0.173925	0.9431	-0.176323	0.207538	0.7583	0.111031	0.33264	0.6484	Bok	0.163499	0.94962	0.2554	Bok	0.0426443	0.156207	0.9034	Bok	0.250962	2.16115	0.0649
TC0100000944.mm.2	Atg4b	0.0285692	0.392652	0.826	-0.111031	0.190171	0.8728	0.333424	0.00621119	0.9979	0.286881	0.00326948	0.9959	0.137504	0.0272882	0.9681	Atg4b	-0.214125	0.930332	0.2634	Atg4b	-0.275007	0.899974	0.4577	Atg4b	-0.15056	0.915424	0.3721
TC0100000946.mm.2	Ing5	0.0840643	0.00841954	0.9969	0.411426	0.651695	0.5679	0.214125	0.0318441	0.9879	0.298658	0.725611	0.3625	0.722466	3.69897	0.0012	Ing5	0.831877	2.58503	0.0126	Ing5	-0.111031	0.0374413	0.9779	Ing5	-0.604071	1.30016	0.227
TC0100000947.mm.2	D2hgdh	-0.15056	0.186886	0.9319	-0.344828	0.960983	0.4073	-0.0285692	0.045661	0.9833	-0.495695	2.03152	0.0593	-1.69599	9.00218	4.17e-08	D2hgdh	-1.9222	10.6819	1.95e-09	D2hgdh	-0.378512	1.55596	0.2158	D2hgdh	-0.565597	1.5391	0.1637
TC0100000948.mm.2	Gal3st2	-0.189034	0.187488	0.9318	-0.344828	0.254145	0.8297	0.124328	0.175549	0.9431	1.07039	1.30452	0.1597	0.111031	0.257275	0.7212	Gal3st2	0.0426443	0.117191	0.8712	Gal3st2	-0.124328	0.368962	0.7628	Gal3st2	-0.15056	0.418164	0.669
TC0100000949.mm.2	Gm9994	-0.333424	0.648397	0.6787	-0.333424	0.374173	0.7446	-0.0840643	0.073709	0.9741	0.505891	1.23284	0.1768	0.0565835	0.053204	0.9391	Gm9994	0.0840643	0.148008	0.838	Gm9994	0	0.0866101	0.9475	Gm9994	0.0565835	0.26825	0.7804
TC0100000951.mm.2	Gm6086	-0.226509	0.592609	0.7092	-0.584963	1.87615	0.1263	-0.367371	0.0493431	0.9811	0.378512	0.715344	0.3678	0.356144	2.4437	0.0155	Gm6086	0.31034	2.67778	0.0103	Gm6086	-0.0426443	0.404724	0.7418	Gm6086	-0.137504	0.133417	0.8915
TC0100000954.mm.2	Neu4	-0.263034	0.464579	0.7813	0.0840643	0.269541	0.8188	-0.475085	0.876802	0.6685	0.0976108	0.177832	0.7905	0.176323	0.686133	0.376	Neu4	0.214125	0.652085	0.4099	Neu4	0.0976108	0.826814	0.4915	Neu4	0.163499	0.392116	0.6869
TC0100000957.mm.2	Fam174a	0.0143553	0.0686947	0.9791	0.378512	0.188291	0.8737	0.250962	0.024982	0.9919	-1.23266	2.79588	0.0223	-0.464668	1.2204	0.1534	Fam174a	-0.495695	2.01773	0.0377	Fam174a	0.485427	1.43771	0.2514	Fam174a	0.432959	1.32057	0.2197
TC0100000971.mm.2	Gin1	0.545968	1.28567	0.3541	0.0143553	0.894149	0.4394	0.516015	0.624519	0.7634	-1.58976	4.70333	0.0017	-1.09761	4.34775	0.0004	Gin1	-0.879706	3.39794	0.0028	Gin1	0.799087	3.04576	0.0346	Gin1	0.321928	0.954286	0.3556
TC0100000977.mm.2	Slco6d1	-0.214125	0.514563	0.7553	-0.0426443	0.0360234	0.9765	-0.485427	0.887395	0.6617	0.298658	0.513286	0.4921	0.124328	0.479779	0.5186	Slco6d1	0.176323	1.05355	0.215	Slco6d1	0	0.0209527	0.9876	Slco6d1	-0.163499	0.616903	0.5391
TC0100000985.mm.2	Cntnap5b	0.0143553	0.31399	0.8697	-0.238787	0.0464819	0.9692	-0.238787	0.235226	0.92	0.722466	1.21396	0.181	-0.111031	0.588549	0.439	Cntnap5b	0.0976108	0.191789	0.7922	Cntnap5b	0.163499	0.719422	0.551	Cntnap5b	0.0976108	0.210701	0.8255
TC0100000999.mm.2	Cdh20	-0.214125	0.303731	0.8744	-0.0703893	0.196133	0.8688	-0.333424	0.545765	0.7944	-0.0976108	0.115148	0.8617	0.0976108	0.489321	0.5112	Cdh20	-0.0285692	0.191316	0.7927	Cdh20	0.163499	0.775208	0.5188	Cdh20	0.137504	0.645507	0.5209
TC0100001008.mm.2	2310035C23Rik	0.0143553	0.0327797	0.9886	-0.163499	0.0970186	0.9351	0.189034	0.357437	0.8721	-0.0840643	0.165134	0.8043	0.250962	2.16115	0.0268	2310035C23Rik	0.495695	2.85387	0.0076	2310035C23Rik	-0.31034	0.488651	0.6876	2310035C23Rik	-0.250962	1.14327	0.2787
TC0100001011.mm.2	Tnfrsf11a	0.0703893	0.171662	0.939	-0.0703893	0.00886256	0.9944	-0.0426443	0.00678428	0.9976	0.432959	0.487849	0.5102	-0.0285692	0.0174122	0.9797	Tnfrsf11a	-0.0565835	0.0707344	0.9239	Tnfrsf11a	-0.0703893	0.313542	0.7998	Tnfrsf11a	-0.124328	0.181115	0.8508
TC0100001016.mm.2	Zcchc2	-0.333424	0.909037	0.5328	0.226509	0.0793029	0.9485	-0.0976108	0.10386	0.9651	-0.0143553	0.217241	0.7481	-0.731183	4.82102	0.0001	Zcchc2	-0.695994	4.2233	0.0005	Zcchc2	-0.176323	0.414088	0.7359	Zcchc2	-0.189034	0.895172	0.3823
TC0100001018.mm.2	Phlpp1	-0.344828	1.16813	0.4033	0.0565835	0.203495	0.8636	-0.275007	0.668775	0.7419	-0.0426443	0.108853	0.8686	-0.650765	4.88941	0.0001	Phlpp1	-0.722466	5.61083	3.17e-05	Phlpp1	-0.286881	0.506124	0.6782	Phlpp1	-0.321928	0.970616	0.3491
TC0100001024.mm.2	Serpinb5	-0.0285692	0.0389113	0.9883	-0.189034	0.797784	0.4863	0.137504	0.669181	0.7419	0.0703893	0.262728	0.703	0.678072	1.66555	0.0684	Serpinb5	0.275007	0.478078	0.5338	Serpinb5	0.0703893	0.291919	0.8121	Serpinb5	0.0840643	0.319483	0.7408
TC0100001025.mm.2	Serpinb12	-0.0840643	0.0571985	0.9816	0.286881	1.32975	0.2669	-0.275007	0.819014	0.6864	-0.137504	0.142848	0.8296	-0.137504	0.0980515	0.89	Serpinb12	0.298658	1.26281	0.1496	Serpinb12	-0.0285692	0.374071	0.7596	Serpinb12	-0.0703893	0.387746	0.6895
TC0100001026.mm.2	Serpinb13	0.275007	0.354381	0.8486	0.124328	0.98632	0.3961	-0.321928	0.0134074	0.9961	0.565597	0.827981	0.3136	-0.0840643	0.410944	0.5775	Serpinb13	0.0703893	0.0553693	0.9407	Serpinb13	-0.0426443	0.0131835	0.9927	Serpinb13	-0.0285692	0.0265027	0.9788
TC0100001028.mm.2	Serpinb11	0.887525	1.3019	0.3463	-0.0703893	0.245728	0.836	-0.454176	1.11862	0.5724	-0.0976108	0.225775	0.7402	0.0565835	0.0085524	0.99	Serpinb11	0.0285692	0.147459	0.8385	Serpinb11	-0.124328	0.359519	0.7695	Serpinb11	0.0285692	0.149354	0.878
TC0100001029.mm.2	Serpinb7	0.0703893	0.847712	0.5689	-0.137504	0.241997	0.8379	0.226509	0.491336	0.812	0.0703893	0.41184	0.5669	-0.0840643	0.0814455	0.908	Serpinb7	-0.189034	0.785686	0.334	Serpinb7	0.176323	0.317223	0.7977	Serpinb7	0.0285692	0.05611	0.9534
TC0100001031.mm.2	Serpinb8	-0.286881	0.444301	0.793	-0.925999	2.29243	0.0695	-0.0426443	0.230327	0.9216	-0.389567	0.489991	0.5089	0.263034	0.74958	0.3397	Serpinb8	0.31034	0.87844	0.2867	Serpinb8	-1.10434	0.701365	0.5616	Serpinb8	-0.0285692	0.0610302	0.9493
TC0100001037.mm.2	Cdh7	-0.0426443	0.0594835	0.9808	-0.0285692	0.0872467	0.9431	-0.815575	1.5376	0.3965	0.411426	0.447697	0.5398	0.238787	1.57025	0.0819	Cdh7	0.15056	1.23657	0.1564	Cdh7	-0.0143553	0.213888	0.8624	Cdh7	0.124328	0.143452	0.8827
TC0100001048.mm.2	Cntnap5a	-0.389567	1.42022	0.3024	0.0840643	0.232399	0.8432	0.15056	0.028585	0.9891	0.475085	1.37572	0.1446	0.111031	0.194295	0.7864	Cntnap5a	0.0565835	0.0811836	0.9114	Cntnap5a	-0.0565835	0.409047	0.739	Cntnap5a	-0.137504	1.48678	0.1758
TC0100001054.mm.2	Gm19965	0.189034	0.925184	0.5244	-0.275007	0.836839	0.4663	0.0976108	0.149844	0.9508	-0.0143553	0.214101	0.7509	0.111031	0.438302	0.5525	Gm19965	-0.226509	1.41454	0.1145	Gm19965	0.226509	0.261061	0.8339	Gm19965	-0.0143553	0.125866	0.8973
TC0100001058.mm.2	Nifk	1.22651	4.14752	0.0085	0.782409	2.72125	0.0372	0.422233	1.02	0.6077	-0.731183	2.03152	0.0593	1.07724	8.70333	7.29e-08	Nifk	0.933573	8.27572	1.9e-07	Nifk	0.378512	0.93442	0.4398	Nifk	0.422233	2.07058	0.0742
TC0100001060.mm.2	Clasp1	-0.432959	1.25414	0.3665	-0.286881	0.270268	0.8182	-0.565597	1.35853	0.47	0.238787	0.157516	0.8128	0.333424	1.80134	0.0534	Clasp1	0.333424	1.36251	0.1259	Clasp1	-0.367371	1.65561	0.1906	Clasp1	-0.454176	1.36653	0.2056
TC0100001063.mm.2	Tfcp2l1	1.01436	2.92082	0.0453	0.31034	0.973058	0.4021	0.124328	0.107738	0.9641	0.545968	0.954677	0.2616	0.124328	0.18923	0.7913	Tfcp2l1	0.15056	0.236048	0.748	Tfcp2l1	-0.250962	0.512437	0.6749	Tfcp2l1	-0.298658	0.876475	0.3921
TC0100001076.mm.2	Tmem185b	0	0.0203151	0.9949	-0.344828	0.990974	0.3945	0.111031	0.72262	0.7265	0.163499	0.598944	0.4345	0.807355	6.23732	8.6e-06	Tmem185b	0.815575	4.58336	0.0002	Tmem185b	0.163499	0.109747	0.9317	Tmem185b	-0.0840643	0.906929	0.3762
TC0100001083.mm.2	Sctr	0.124328	0.316503	0.8691	0	0.249955	0.8323	0.0703893	0.440333	0.8346	-0.201634	0.388383	0.587	-0.722466	2.85387	0.0072	Sctr	-1.15056	5.71897	2.56e-05	Sctr	0.0840643	0.756466	0.5299	Sctr	0.298658	0.893129	0.3833
TC0100001085.mm.2	3110009E18Rik	0.31034	1.07366	0.4464	-0.263034	0.549135	0.631	-0.443607	0.766496	0.7086	0.344828	0.765483	0.3428	0.0976108	0.154778	0.8261	3110009E18Rik	0	0.23463	0.7492	3110009E18Rik	-0.545968	0.877456	0.468	3110009E18Rik	-0.275007	0.241694	0.7997
TC0100001086.mm.2	C1ql2	-0.137504	0.0133178	0.9949	-0.0840643	0.140802	0.9045	-0.443607	1.00174	0.6153	-0.0143553	0.0223678	0.9716	0.238787	0.687611	0.375	C1ql2	0.15056	0.700493	0.3812	C1ql2	0.0840643	0.0918905	0.9438	C1ql2	0.298658	1.78516	0.114
TC0100001088.mm.2	En1	0.545968	1.73993	0.2029	0.137504	0.0958798	0.9361	0.0703893	0.0263642	0.9909	0.0565835	0.0926424	0.8879	0.214125	1.0381	0.2103	En1	0.238787	0.896881	0.2784	En1	0.137504	0.438779	0.7197	En1	0.389567	2.00436	0.0826
TC0100001096.mm.2	Ccdc93	0.321928	0.300509	0.8759	-0.0703893	0.0422491	0.9718	0.400538	0.773916	0.7048	0.963474	2.5376	0.0313	-0.0285692	0.113679	0.8718	Ccdc93	0.0565835	0.290221	0.6959	Ccdc93	0.0976108	0.574303	0.6389	Ccdc93	0.124328	0.401976	0.6803
TC0100001111.mm.2	Slc35f5	0.389567	0.565112	0.7244	0.650765	2.56864	0.0453	0.575312	0.562725	0.788	-0.189034	0.26504	0.7011	0.189034	0.888401	0.2705	Slc35f5	0.400538	1.34486	0.1297	Slc35f5	0.176323	0.212752	0.8637	Slc35f5	0.226509	1.03198	0.323
TC0100001112.mm.2	Gpr39	0.111031	0.246647	0.9054	0.163499	0.448062	0.6944	0.0426443	0.0914078	0.9687	-0.0976108	0.261457	0.7043	-0.0426443	0.0142144	0.9831	Gpr39	-0.0143553	0.0909256	0.9003	Gpr39	0.0285692	0.112777	0.9295	Gpr39	-0.0565835	0.792904	0.4363
TC0100001114.mm.2	Mgat5	-0.659925	2.05552	0.1369	-1.13093	1.93181	0.1175	-0.505891	1.1296	0.5666	0.0285692	0.197021	0.7703	0.0565835	0.189633	0.7909	Mgat5	0	0.169861	0.8149	Mgat5	-0.748461	2.27572	0.0873	Mgat5	-0.378512	0.937794	0.3622
TC0100001123.mm.2	Acmsd	-0.321928	0.864867	0.5605	-0.0976108	0.176135	0.8804	0.0976108	0.0402433	0.9851	0.695994	0.848324	0.3051	0.189034	1.12321	0.1811	Acmsd	0.226509	1.24795	0.1534	Acmsd	0.111031	0.565112	0.6439	Acmsd	0.0426443	0.343518	0.7221
TC0100001124.mm.2	Ccnt2	-0.263034	1.03386	0.4648	-0.176323	0.647432	0.5703	-0.0426443	0.122341	0.9584	-0.495695	1.45717	0.1294	-0.464668	4.12784	0.0006	Ccnt2	-0.411426	3.1549	0.0042	Ccnt2	0.15056	0.0161032	0.9906	Ccnt2	-0.214125	0.715344	0.4795
TC0100001125.mm.2	Rab3gap1	0.333424	1.00612	0.4791	0.0143553	0.449405	0.6931	0.286881	0.500725	0.8112	0.201634	0.694434	0.3792	0.765535	5.55909	3.27e-05	Rab3gap1	0.545968	4.81531	0.0002	Rab3gap1	-0.464668	1.20551	0.3268	Rab3gap1	-0.0976108	0.651695	0.5176
TC0100001129.mm.2	R3hdm1	-0.214125	0.262092	0.8966	0.250962	0.357338	0.7547	-0.0976108	0.273925	0.9072	0.963474	2.49485	0.033	0.678072	4.13136	0.0006	R3hdm1	0.748461	4.20343	0.0005	R3hdm1	0.0976108	0.221704	0.8581	R3hdm1	-0.0143553	0.0895357	0.9268
TC0100001138.mm.2	Ubxn4	0.526069	1.66756	0.2243	0.659925	2.95861	0.0259	0.189034	0.0153827	0.9952	0.0285692	0.0808696	0.9019	0.970854	7.25414	1.16e-06	Ubxn4	1	7.68194	5.76e-07	Ubxn4	-0.124328	0.4262	0.7284	Ubxn4	0.0840643	0.747875	0.4615
TC0100001145.mm.2	Thsd7b	-0.163499	0.181444	0.9338	0.641546	0.742321	0.5164	0.263034	0.26496	0.9092	0.298658	0.424466	0.5566	0.0565835	0.0228711	0.9738	Thsd7b	-0.0143553	0.385208	0.6098	Thsd7b	-0.0976108	0.147581	0.9089	Thsd7b	0.0426443	0.0661585	0.9451
TC0100001158.mm.2	Yod1	-0.0426443	0.103529	0.9685	0.238787	0.860121	0.4542	0.0565835	0.254223	0.914	-0.0565835	0.294307	0.6721	0.124328	0.33236	0.6487	Yod1	0.226509	1.49757	0.0984	Yod1	1.15704	2.07058	0.1139	Yod1	-0.0143553	0.182302	0.8497
TC0100001161.mm.2	AA986860	-0.0565835	0.159329	0.9439	0.176323	0.369572	0.7479	-0.111031	0.159831	0.9485	0.485427	1.20761	0.1826	-0.0285692	0.419874	0.5687	AA986860	-0.250962	0.829738	0.3117	AA986860	0.722466	1.63451	0.1965	AA986860	0.367371	1.28988	0.2301
TC0100001164.mm.2	Fcamr	0.275007	0.123551	0.9598	0.0840643	0.511449	0.6534	0.189034	0.191924	0.938	0.378512	0.980053	0.2522	0.0285692	0.270268	0.7075	Fcamr	0.0426443	0.19709	0.7873	Fcamr	-0.124328	0.518128	0.6715	Fcamr	0.0426443	0.143755	0.8826
TC0100001165.mm.2	Pigr	-0.0143553	0.497027	0.7657	-0.0426443	0.0285386	0.981	-0.0565835	0.258927	0.9121	0.454176	0.943476	0.266	0.15056	1.51004	0.0913	Pigr	-0.189034	0.276134	0.709	Pigr	0	0.164944	0.8972	Pigr	-0.250962	1.42713	0.1898
TC0100001166.mm.2	Fcmr	-0.275007	0.0778457	0.9764	-0.0565835	0.0764451	0.9494	-0.263034	0.241315	0.919	0.933573	2.55284	0.0304	0.163499	0.142607	0.8396	Fcmr	-0.176323	0.5476	0.4819	Fcmr	-0.163499	0.024063	0.986	Fcmr	-0.111031	0.288024	0.7651
TC0100001167.mm.2	Il10	-0.0703893	0.337148	0.858	0.238787	0.470698	0.6816	-0.15056	0.207889	0.9316	0.536053	0.982132	0.2516	0.250962	0.716247	0.3584	Il10	0.189034	1.66154	0.0728	Il10	-0.298658	0.664141	0.5833	Il10	-0.321928	1.00745	0.3342
TC0100001168.mm.2	Eif2d	0.163499	0.214884	0.919	-0.400538	1.01502	0.385	0.411426	0.0938805	0.9681	-0.454176	1.54975	0.114	-1.05658	7.00393	1.89e-06	Eif2d	-1.10434	8.49349	1.24e-07	Eif2d	-0.214125	0.610834	0.6157	Eif2d	-0.298658	0.455436	0.642
TC0100001170.mm.2	Fam72a	0.0426443	0.0333421	0.9886	0.189034	0.034187	0.9774	-0.0976108	0.219107	0.9277	-0.536053	0.269379	0.6965	-0.411426	0.966174	0.2373	Fam72a	-0.790772	2.88606	0.007	Fam72a	0.201634	0.176461	0.889	Fam72a	0.422233	0.157703	0.8714
TC0100001171.mm.2	Avpr1b	-0.137504	0.205024	0.9234	-0.176323	0.158515	0.8921	0.275007	0.505428	0.8099	0.871844	1.79317	0.0814	0.137504	1.4389	0.1035	Avpr1b	-0.0840643	0.348238	0.6406	Avpr1b	0.0565835	0.34113	0.7816	Avpr1b	-0.163499	0.884389	0.3879
TC0100001172.mm.2	Ctse	0	0.254457	0.8998	0.201634	0.54409	0.6338	-0.575312	1.64782	0.3582	0.422233	1.15864	0.1958	0.111031	0.594312	0.4346	Ctse	0.0565835	0.550522	0.4794	Ctse	-0.0143553	0.54106	0.6592	Ctse	-0.0426443	0.608183	0.5451
TC0100001173.mm.2	Rab7b	-0.31034	0.1926	0.9295	-0.389567	0.927383	0.4222	0.0426443	0.0640899	0.9769	0.15056	0.451119	0.5371	0.389567	1.38405	0.1143	Rab7b	0.321928	1.28819	0.1432	Rab7b	-0.613532	1.01144	0.404	Rab7b	0.176323	0.394372	0.6853
TC0100001174.mm.2	Slc26a9	-0.454176	0.710634	0.644	-0.176323	0.144541	0.902	0.613532	0.855115	0.6741	0.815575	1.17393	0.1913	0.15056	0.229001	0.7502	Slc26a9	0.0143553	0.415782	0.5844	Slc26a9	0.0426443	0.454569	0.71	Slc26a9	0.137504	0.274824	0.7757
TC0100001175.mm.2	Pm20d1	0.400538	0.425621	0.8077	-0.214125	0.186552	0.8747	0	0.0224136	0.9932	-0.298658	0.772885	0.3391	-1.57531	6.02228	1.31e-05	Pm20d1	-1.26903	4.37366	0.0004	Pm20d1	-1.28096	3.1549	0.0295	Pm20d1	-1.85599	4.85387	0.001
TC0100001176.mm.2	Slc41a1	-1.9486	4.06854	0.0095	-1.36737	3.52288	0.0118	1.46989	2.88606	0.0867	-0.298658	0.0767042	0.9067	-0.799087	1.39469	0.112	Slc41a1	-1.0072	2.08092	0.0332	Slc41a1	-0.815575	1.83268	0.1523	Slc41a1	-1.05658	2.63827	0.032
TC0100001177.mm.2	Rab29	-0.0703893	0.124071	0.9598	-0.516015	1.46092	0.2262	-0.0285692	0.0787819	0.9733	-0.238787	0.579219	0.4458	-1.22033	6.56864	4.48e-06	Rab29	-1.27501	7.27572	1.24e-06	Rab29	-0.443607	1.52288	0.2247	Rab29	-0.505891	1.89963	0.0969
TC0100001178.mm.2	Nucks1	-0.163499	0.421475	0.8102	0.201634	0.367138	0.7489	-0.250962	0.608007	0.7679	0	0.0268259	0.9658	0.0285692	0.327625	0.6524	Nucks1	0.0703893	0.814458	0.3193	Nucks1	0.0840643	0.0221393	0.9868	Nucks1	-0.250962	1.28067	0.2329
TC0100001180.mm.2	Slc45a3	-0.641546	1.10292	0.4333	-0.422233	0.361511	0.7521	-0.0703893	0.565751	0.7875	0.378512	0.672437	0.3914	0.0285692	0.225775	0.7535	Slc45a3	0.0976108	0.0710412	0.9236	Slc45a3	-0.782409	0.796967	0.5073	Slc45a3	-0.0143553	0.214385	0.8226
TC0100001181.mm.2	Elk4	-0.799087	2.72125	0.0586	-0.0143553	0.138824	0.9059	-0.641546	1.33442	0.482	1.0635	1.80967	0.08	0.298658	0.448672	0.5441	Elk4	0.0565835	0.497573	0.519	Elk4	0.124328	0.0197693	0.9877	Elk4	-0.831877	1.83565	0.1061
TC0100001186.mm.2	Lemd1	0.31034	0.952336	0.5102	-0.163499	0.425621	0.7099	-0.0143553	0.12056	0.9593	-0.189034	0.0719628	0.9122	0.263034	1.74473	0.0589	Lemd1	0.201634	0.938925	0.2599	Lemd1	-0.15056	0.395774	0.7473	Lemd1	0.0143553	0.0355518	0.9716
TC0100001189.mm.2	Klhdc8a	-0.411426	0.751536	0.6217	-1.24489	4.57349	0.0025	0.286881	0.840433	0.6792	0.0285692	0.0427759	0.9462	0.422233	1.20135	0.1584	Klhdc8a	0.124328	0.809668	0.3215	Klhdc8a	0.62293	1.36754	0.2708	Klhdc8a	0.687061	2.19382	0.0621
TC0100001190.mm.2	Nuak2	0.0426443	0.0997968	0.9699	0.0426443	0.134304	0.9098	0.189034	0.368556	0.8659	0.0143553	0.0926424	0.8879	0.695994	2.85387	0.007	Nuak2	0.536053	2.4318	0.017	Nuak2	0.378512	0.862646	0.4745	Nuak2	0	0.192127	0.8422
TC0100001193.mm.2	Dstyk	-0.286881	0.892112	0.5438	-0.214125	0.892112	0.4399	-0.189034	0.158453	0.949	0.0143553	0.178486	0.79	-0.163499	0.2909	0.6874	Dstyk	0.0565835	0.269379	0.7161	Dstyk	-0.0565835	0.479516	0.6938	Dstyk	-0.275007	0.372532	0.6998
TC0100001195.mm.2	Rbbp5	0.201634	0.675101	0.6646	-0.189034	0.0570004	0.9616	-0.111031	0.125982	0.9573	-0.321928	1.49349	0.1234	-0.0565835	0.282163	0.6955	Rbbp5	-0.545968	2.58503	0.0124	Rbbp5	-0.137504	0.748849	0.5347	Rbbp5	-0.238787	0.862329	0.3997
TC0100001196.mm.2	Tmem81	-0.356144	1.52143	0.2699	-0.124328	0.349984	0.7596	0.0143553	0.0160581	0.995	-0.333424	0.410609	0.5679	-0.250962	1.10735	0.1862	Tmem81	-0.137504	0.459045	0.5483	Tmem81	-0.189034	0.275478	0.8224	Tmem81	-0.31034	1.0716	0.3067
TC0100001200.mm.2	Lrrn2	0.189034	0.0314704	0.9894	0	0.165643	0.8873	-0.0143553	0.00497939	0.9983	-0.0703893	0.487182	0.5108	-0.400538	0.947306	0.2449	Lrrn2	0.275007	0.420903	0.5805	Lrrn2	0	0.203842	0.8708	Lrrn2	0.189034	0.774174	0.4476
TC0100001201.mm.2	Pik3c2b	-0.400538	1.6073	0.2404	0.214125	0.0181814	0.988	-0.137504	0.399027	0.8535	-0.31034	0.740884	0.3553	-0.505891	3	0.0054	Pik3c2b	-0.201634	0.752518	0.3519	Pik3c2b	0.0565835	0.700275	0.5621	Pik3c2b	0.0976108	0.637518	0.5257
TC0100001202.mm.2	Ppp1r15b	0.0976108	0.282246	0.8851	-0.263034	0.295849	0.7981	0.411426	1.27409	0.507	-0.124328	0.123493	0.8521	0.400538	1.25493	0.1442	Ppp1r15b	0.344828	1.23508	0.1569	Ppp1r15b	0.356144	0.490529	0.6868	Ppp1r15b	-0.367371	1.50585	0.1714
TC0100001204.mm.2	Plekha6	-0.526069	1.92445	0.1599	-0.879706	3.1549	0.0197	-0.464668	1.33724	0.4805	-0.454176	1.21824	0.1802	-0.214125	1.1512	0.1728	Plekha6	-0.163499	0.210772	0.7731	Plekha6	-0.298658	0.717378	0.5519	Plekha6	-0.214125	0.463315	0.6365
TC0100001205.mm.2	Golt1a; Kiss1	-0.495695	1.67778	0.2216	-0.0426443	0.0999061	0.9329	-0.0143553	0.227019	0.9234	0.0285692	0.0117533	0.9849	0.111031	0.379448	0.6043	Golt1a; Kiss1	0.15056	0.254067	0.7309	Golt1a; Kiss1	-0.0143553	0.218173	0.8597	Golt1a; Kiss1	0.0285692	0.0909791	0.9262
TC0100001206.mm.2	Ren1; Ren2	-0.189034	0.2648	0.8948	-0.111031	0.218029	0.8528	-0.176323	0.0640395	0.9769	0.941106	1.47366	0.1268	0.214125	0.795337	0.3153	Ren1; Ren2	0.378512	1.69037	0.0692	Ren1; Ren2	0.286881	0.669181	0.5806	Ren1; Ren2	0.443607	1.25104	0.2418
TC0100001207.mm.2	Etnk2	-0.411426	0.244888	0.9062	-0.298658	0.51272	0.6527	-0.0426443	0.110642	0.9633	0.948601	1.06449	0.2242	0.238787	0.435689	0.5549	Etnk2	-0.163499	0.361511	0.6295	Etnk2	-0.575312	1.82681	0.1534	Etnk2	-0.250962	0.727926	0.4717
TC0100001218.mm.2	Fmod	-0.0565835	0.355364	0.8484	-0.678072	0.0351749	0.9768	0.722466	0.00489154	0.9983	-1.12433	1.39577	0.1409	-0.0565835	0.131414	0.8527	Fmod	0.0426443	0.0377728	0.9586	Fmod	1.24489	3.69897	0.0132	Fmod	0.545968	1.41341	0.1935
TC0100001220.mm.2	Chit1	-0.15056	0.26568	0.8942	-0.298658	0.508638	0.6551	-0.687061	1.37469	0.4632	-0.0285692	0.22856	0.7377	0	0.0485653	0.9446	Chit1	-0.263034	1.86012	0.0507	Chit1	-0.0703893	0.216811	0.8604	Chit1	0.0703893	0.0361178	0.9712
TC0100001222.mm.2	Chil1	-0.201634	0.0735032	0.9777	0.0426443	0.0660068	0.9563	0.124328	0.00895122	0.9975	0.495695	1.53611	0.1162	0.275007	1.29328	0.1346	Chil1	0	0.247721	0.7359	Chil1	-0.0143553	0.0875122	0.9468	Chil1	-0.298658	0.680062	0.4997
TC0100001223.mm.2	Mybph	-0.0565835	0.139662	0.9544	-0.0285692	0.00939479	0.9937	-1.7137	2.65758	0.1189	-3.42626	4.1707	0.0036	-0.0285692	0.11413	0.8713	Mybph	0.0285692	0.120789	0.8668	Mybph	0.0426443	0.0547777	0.9673	Mybph	0.0143553	0.0502198	0.9594
TC0100001225.mm.2	Myog	-0.298658	0.639785	0.6826	-0.250962	0.49812	0.6622	-0.176323	0.152798	0.9496	-0.731183	1.3851	0.1433	-0.0143553	0.0264565	0.9689	Myog	-0.111031	0.578561	0.4593	Myog	-0.0565835	0.226433	0.8557	Myog	0.176323	0.37202	0.7003
TC0100001226.mm.2	4933406M09Rik	-0.298658	0.408935	0.8158	-0.163499	0.347174	0.7614	0.475085	1.40012	0.4515	0.333424	0.35803	0.6129	0.0143553	0.170439	0.8106	4933406M09Rik	-0.0285692	0.0453234	0.9503	4933406M09Rik	-0.189034	0.0908721	0.9445	4933406M09Rik	-0.189034	0.667562	0.5078
TC0100001227.mm.2	Cyb5r1	3.46336	5.54061	0.0009	-0.250962	0.694649	0.5424	2.67356	7.66959	2.98e-05	-0.9855	2.5376	0.0309	0.62293	2	0.0364	Cyb5r1	-0.263034	0.886057	0.2835	Cyb5r1	0.669027	1.88606	0.1427	Cyb5r1	0.250962	1.08197	0.3027
TC0100001228.mm.2	Adipor1	-0.0703893	0.29465	0.8786	-0.238787	1.24033	0.2978	-0.9855	2.79588	0.0989	0.0426443	0.21524	0.75	-0.111031	0.827397	0.2993	Adipor1	0.0285692	0.597223	0.4459	Adipor1	0.0565835	0.286425	0.815	Adipor1	-0.0565835	0.301551	0.7543
TC0100001230.mm.2	Klhl12	0.238787	0.267606	0.893	0.0285692	0.119186	0.9204	-0.378512	0.806041	0.6917	-0.594549	1.19382	0.186	0.400538	2.10237	0.03	Klhl12	0.137504	0.535212	0.4909	Klhl12	0.0840643	0.00559485	0.997	Klhl12	-0.0840643	0.555955	0.5769
TC0100001231.mm.2	Rabif	0.0840643	0.697886	0.651	0.0703893	0.14533	0.9013	0.286881	0.777024	0.7027	-0.604071	0.709743	0.3707	-0.189034	1.43415	0.1043	Rabif	-0.124328	0.723308	0.368	Rabif	-0.0143553	0.160082	0.9002	Rabif	-0.0703893	0.298778	0.7561
TC0100001234.mm.2	Kdm5b	-0.298658	0.850781	0.5673	-0.226509	1.38405	0.2495	-0.0285692	0.189633	0.9394	-0.0285692	0.392009	0.5839	-0.555816	2.45593	0.0152	Kdm5b	-0.356144	2.76955	0.0087	Kdm5b	-0.62293	1.02826	0.3977	Kdm5b	-0.124328	0.328364	0.7334
TC0100001237.mm.2	Syt2	-0.367371	1.3363	0.3314	-0.238787	0.694864	0.5424	0.0426443	0.0431595	0.9845	-0.298658	0.0303512	0.9607	0.176323	1.35754	0.1201	Syt2	0.0840643	0.543179	0.4851	Syt2	0.31034	0.980884	0.4181	Syt2	0.176323	0.24071	0.8004
TC0100001240.mm.2	Ube2t	-0.0565835	0.165834	0.9419	-0.201634	0.599462	0.5988	0.250962	0.230918	0.9214	-0.669027	1.33819	0.1523	0	0.499215	0.5038	Ube2t	-0.0143553	0.0532531	0.9427	Ube2t	-0.0426443	0.439974	0.719	Ube2t	0.526069	1.4698	0.1798
TC0100001244.mm.2	Ptpn7	-0.0285692	0.056456	0.9817	-0.137504	0.0841782	0.9453	0.0143553	0.538351	0.7966	0.613532	0.856673	0.3012	-0.0285692	0.229074	0.7501	Ptpn7	0.0703893	0.193142	0.7911	Ptpn7	0.0285692	0.163613	0.8979	Ptpn7	0.15056	0.528415	0.5944
TC0100001245.mm.2	Arl8a	0.641546	0.855115	0.5643	0.111031	0.975104	0.4016	0.0285692	0.334794	0.8834	-0.333424	0.640734	0.41	1.39506	6.74958	3.13e-06	Arl8a	1.32193	6.84771	2.82e-06	Arl8a	0.632268	2.55284	0.0621	Arl8a	1.15704	4.90309	0.0009
TC0100001249.mm.2	Lmod1	0.214125	0.531357	0.7452	-0.0143553	0.265921	0.821	0.238787	0.510323	0.8092	0.111031	0.326058	0.6418	0.367371	1.77728	0.0556	Lmod1	0.0426443	0.254223	0.7308	Lmod1	0.286881	0.886057	0.4643	Lmod1	0.214125	0.82594	0.4184
TC0100001252.mm.2	Csrp1	-0.31034	0.328087	0.8634	-0.748461	2.69897	0.0388	-0.0426443	0.0401957	0.9851	0.263034	0.633951	0.4132	0.432959	2.04576	0.0335	Csrp1	0.321928	0.771087	0.3419	Csrp1	0.226509	0.469928	0.7003	Csrp1	1	4.266	0.0026
TC0100001254.mm.2	Phlda3	0.678072	1.70115	0.2147	0.163499	0.980884	0.3985	-0.687061	1.21538	0.532	-0.575312	0.289121	0.6776	-2.43829	6.75696	3.08e-06	Phlda3	-2.5656	5.77211	2.29e-05	Phlda3	-0.0285692	0.359916	0.7692	Phlda3	0.0426443	0.208871	0.827
TC0100001256.mm.2	Lad1	0.176323	0.646661	0.6794	0.0426443	0.0641402	0.9574	-0.0285692	0.353792	0.874	0.0703893	0.140621	0.8322	-0.111031	0.0964759	0.8919	Lad1	-0.189034	0.880085	0.2861	Lad1	-0.214125	0.22614	0.8558	Lad1	-0.298658	1.05257	0.3144
TC0100001257.mm.2	Tnnt2	-0.111031	0.630784	0.6878	0.0285692	0.130475	0.9127	-0.757023	0.267848	0.909	-0.695994	0.23381	0.7321	-0.831877	1.79588	0.0537	Tnnt2	-0.432959	0.257589	0.7272	Tnnt2	0.411426	1.51999	0.2263	Tnnt2	0.201634	0.686555	0.4958
TC0100001258.mm.2	Tmem9	0.0565835	0.0426801	0.9876	-0.422233	1.89963	0.1224	-0.0976108	0.000304113	0.9997	-0.333424	0.427593	0.5539	-0.575312	6.05998	1.22e-05	Tmem9	-0.575312	5.53611	3.67e-05	Tmem9	-0.0703893	0.283329	0.8167	Tmem9	-0.333424	1.59517	0.1511
TC0100001259.mm.2	Ascl5	-0.298658	0.443697	0.793	-0.0703893	0.511449	0.6534	-0.201634	0.372225	0.8643	0.111031	0.549751	0.4648	-0.176323	0.877784	0.2755	Ascl5	-0.0285692	0.27466	0.7106	Ascl5	-0.238787	0.522445	0.6689	Ascl5	-0.321928	1.9393	0.0911
TC0100001260.mm.2	Cacna1s	0.526069	1.09098	0.4375	-0.0285692	0.0164188	0.9889	-0.659925	1.62525	0.3646	-0.594549	1.70115	0.0926	-0.0285692	0.0769633	0.9131	Cacna1s	0.495695	0.164373	0.8205	Cacna1s	0.201634	0.111371	0.9303	Cacna1s	0.298658	0.387428	0.6895
TC0100001262.mm.2	Kif21b	-0.286881	0.516984	0.7536	0.0285692	0.101549	0.9318	0.432959	0.909389	0.653	0.847997	1.36251	0.1474	-0.137504	0.527097	0.4829	Kif21b	-0.189034	1.48945	0.0996	Kif21b	0.0976108	0.153601	0.9048	Kif21b	0.286881	1.08884	0.3003
TC0100001268.mm.2	Ddx59	0.263034	1.04096	0.4615	0.847997	3.69897	0.0097	0	0.0765487	0.9733	0.613532	2.33724	0.0405	-0.505891	3.1549	0.0039	Ddx59	-0.713696	3.39794	0.0024	Ddx59	-0.978196	2.22915	0.0934	Ddx59	-0.575312	2.22915	0.0589
TC0100001271.mm.2	Kif14	-0.124328	0.0396244	0.988	-0.333424	0.354578	0.7564	-0.176323	0.200866	0.9338	0.0285692	0.127552	0.8474	-0.0426443	0.0479344	0.9454	Kif14	0.111031	0.76853	0.3432	Kif14	0.238787	0.904482	0.4546	Kif14	0.176323	0.992679	0.3397
TC0100001274.mm.2	Zfp281	-0.298658	1.09528	0.4359	-0.516015	1.08778	0.3551	-0.378512	1.02045	0.6077	-0.847997	2.56864	0.03	0.163499	1.065	0.2009	Zfp281	0.432959	2.49485	0.0148	Zfp281	-0.263034	0.274333	0.8234	Zfp281	0.176323	0.837734	0.4124
TC0100001292.mm.2	Atp6v1g3	0.0976108	0.00113064	0.9993	-0.137504	0.209082	0.8594	0.0840643	0.194975	0.9359	-0.0143553	0.0575951	0.9291	0.0565835	0.271159	0.7066	Atp6v1g3	0.176323	0.415217	0.5849	Atp6v1g3	0.137504	0.533726	0.6628	Atp6v1g3	0.263034	0.653647	0.5173
TC0100001294.mm.2	Dennd1b	-0.238787	0.427245	0.8061	-0.124328	0.0162384	0.9891	-0.757023	1.18709	0.5444	-0.422233	1.35754	0.1484	-0.137504	0.643783	0.4019	Dennd1b	-0.111031	0.46801	0.5411	Dennd1b	0.111031	0.23188	0.8533	Dennd1b	-0.286881	0.271727	0.7783
TC0100001302.mm.2	Zbtb41	0.0703893	0.0717066	0.9781	0.669027	2.11919	0.0901	-0.137504	0.344094	0.8788	-0.263034	0.0290955	0.9623	0.226509	0.768276	0.3297	Zbtb41	0.367371	1.19723	0.1672	Zbtb41	0.275007	0.80827	0.5003	Zbtb41	-0.704872	2.82391	0.0234
TC0100001303.mm.2	Aspm	-0.584963	1.17522	0.4002	-0.555816	2.17393	0.0822	-0.831877	1.17718	0.5476	-0.584963	1.56703	0.1111	0.0426443	0.0863981	0.903	Aspm	-0.163499	0.412514	0.5871	Aspm	0.286881	1.05552	0.3865	Aspm	0.0840643	0.221704	0.8173
TC0100001304.mm.2	F13b	-0.0840643	0.254769	0.8997	-0.0285692	0.0639892	0.9574	0.298658	0.61261	0.7676	0.250962	0.271484	0.6946	-0.0143553	0.0772227	0.9127	F13b	0.238787	1.50446	0.0971	F13b	-0.545968	1.62342	0.1994	F13b	-0.516015	1.90658	0.0952
TC0100001308.mm.2	Kcnt2	-0.454176	1.5817	0.2496	-0.0976108	0.642065	0.5737	-0.464668	0.534171	0.7981	-0.594549	1.33255	0.1535	0.978196	3.1549	0.0037	Kcnt2	0.823749	2.58503	0.0123	Kcnt2	-0.903038	1.37882	0.2683	Kcnt2	-0.823749	1.00568	0.3349
TC0100001313.mm.2	B3galt2	-1.41143	2.88606	0.046	-1.45418	3.52288	0.0102	1.82782	1.767	0.3152	2.02503	1.02457	0.2375	-1.65992	3.52288	0.002	B3galt2	-1.76977	3.52288	0.0017	B3galt2	0.250962	0.970616	0.423	B3galt2	0.0565835	0.704433	0.4862
TC0100001316.mm.2	Glrx2	0.356144	0.850473	0.5673	0.214125	0.17947	0.8789	0.367371	0.179339	0.9426	-0.641546	1.95861	0.0658	-0.321928	1.09691	0.1898	Glrx2	-0.201634	0.298001	0.6877	Glrx2	-0.15056	0.532244	0.6635	Glrx2	-0.137504	0.458795	0.6397
TC0100001317.mm.2	Uchl5	1.17632	1.7122	0.2111	1.36737	2.79588	0.0335	-0.333424	0.153663	0.9496	-1.07039	2.74473	0.0236	-0.757023	0.931072	0.2519	Uchl5	-0.443607	0.374996	0.6187	Uchl5	0.422233	2.76955	0.0474	Uchl5	0.0976108	0.856049	0.4031
TC0100001330.mm.2	Brinp3	0.0976108	0.0357875	0.9886	-0.189034	0.461049	0.6848	0.214125	0.553774	0.7911	-0.0976108	0.171727	0.7976	-0.0976108	0.519849	0.488	Brinp3	0.189034	0.523748	0.4993	Brinp3	-0.0426443	0.461049	0.7068	Brinp3	0.238787	0.794525	0.4355
TC0100001338.mm.2	Ptgs2	-0.0565835	0.142125	0.9535	-0.356144	1.20204	0.3126	-0.0565835	0.0356461	0.9866	-0.0976108	0.509059	0.4953	0.137504	0.943858	0.2462	Ptgs2	-0.0143553	0.35803	0.6321	Ptgs2	0.201634	1.03905	0.3929	Ptgs2	0.298658	2.24413	0.0571
TC0100001339.mm.2	Pdc	-0.0285692	0.343423	0.855	0.344828	1.15058	0.3308	-0.389567	0.500588	0.8112	0.400538	0.84649	0.3059	0.15056	0.514563	0.492	Pdc	-0.137504	0.231584	0.7519	Pdc	-0.0285692	0.162601	0.8989	Pdc	-0.0285692	0.00841954	0.994
TC0100001341.mm.2	Tpr	-0.163499	0.714218	0.6425	0.250962	1.22695	0.3031	-0.111031	0.294307	0.8995	0.250962	0.331241	0.6368	0.505891	3.52288	0.0019	Tpr	0.713696	5.74473	2.43e-05	Tpr	0.31034	1.65956	0.1899	Tpr	0.575312	3.1549	0.0144
TC0100001349.mm.2	3110040M04Rik	0.344828	0.863597	0.5609	0.565597	0.853562	0.4575	-0.0143553	0.072681	0.9746	0.333424	1.10018	0.2121	-0.0703893	0.256412	0.7219	3110040M04Rik	0.0976108	0.131944	0.8552	3110040M04Rik	0.238787	0.940815	0.437	3110040M04Rik	0.0976108	0.487849	0.6195
TC0100001351.mm.2	Ivns1abp	0.0840643	0.179405	0.9355	0.475085	1.65365	0.1715	0.62293	1.52433	0.4004	0.411426	0.91364	0.2775	-0.0840643	0.751781	0.3387	Ivns1abp	-0.713696	1.5986	0.0817	Ivns1abp	0.111031	0.294564	0.8108	Ivns1abp	0.0840643	0.389553	0.689
TC0100001353.mm.2	Trmt1l	-0.0976108	0.13389	0.956	-0.475085	1.86328	0.1283	0.286881	0.201004	0.9337	-0.495695	1.2644	0.1694	-0.604071	2.37675	0.0178	Trmt1l	-0.687061	2.25964	0.0236	Trmt1l	-0.333424	1.20901	0.3254	Trmt1l	0.238787	0.121478	0.9007
TC0100001356.mm.2	Fam129a	1.27501	3.69897	0.0156	-0.879706	1.02919	0.3797	0.111031	0.805208	0.6919	-0.0285692	0.0496838	0.938	-0.669027	3.30103	0.003	Fam129a	-1.36177	7.7122	5.51e-07	Fam129a	0.0285692	0.461175	0.7067	Fam129a	0.367371	1.73755	0.1233
TC0100001358.mm.2	Edem3	-0.356144	1.75449	0.1993	-0.15056	0.909389	0.432	-0.286881	0.791021	0.699	-0.214125	0.622148	0.4201	0.176323	1.05502	0.2043	Edem3	0.111031	0.303032	0.6837	Edem3	-0.124328	0.219179	0.8594	Edem3	-0.214125	0.181642	0.8503
TC0100001365.mm.2	Colgalt2	-0.650765	1.42597	0.3007	-1.63691	4	0.007	0.0285692	0.0872998	0.9708	-0.495695	1.67778	0.0956	-1.21412	7.64397	5.42e-07	Colgalt2	-1.18903	6.47366	5.83e-06	Colgalt2	0.0565835	0.376854	0.7577	Colgalt2	-0.0426443	0.064392	0.9467
TC0100001367.mm.2	Apobec4	-0.0426443	0.165261	0.9422	-0.15056	0.0186345	0.9877	-0.475085	0.744245	0.7177	0.0285692	0.478993	0.5163	0.124328	0.0814455	0.908	Apobec4	-0.0285692	0.0281677	0.9692	Apobec4	0.400538	1.38405	0.2669	Apobec4	0.15056	0.757956	0.4555
TC0100001369.mm.2	Arpc5	-0.0565835	0.0172314	0.9949	-0.400538	0.283579	0.8081	0.137504	0.215454	0.9285	-0.807355	1.56067	0.1122	-0.464668	2.92082	0.0063	Arpc5	-0.536053	4	0.0009	Arpc5	-0.124328	0.590236	0.6298	Arpc5	-0.0143553	0.0615804	0.9489
TC0100001370.mm.2	Ncf2	-0.443607	0.328549	0.863	-0.632268	1.52724	0.205	-0.0426443	0.232993	0.9208	-0.432959	0.56591	0.4541	0.163499	0.340559	0.6403	Ncf2	0.0840643	0.538802	0.4887	Ncf2	-0.0143553	0.308919	0.8027	Ncf2	0.748461	1.53018	0.1655
TC0100001373.mm.2	Nmnat2	0.15056	0.191249	0.9302	-0.0285692	0.345246	0.7627	0.0840643	0.146241	0.9525	0.62293	1.91721	0.0693	0.275007	0.731656	0.3495	Nmnat2	0.0565835	0.192059	0.7919	Nmnat2	-0.0143553	0.0835987	0.9502	Nmnat2	-0.0285692	0.196679	0.8381
TC0100001377.mm.2	Shcbp1l	-0.0426443	0.0105502	0.996	0.0143553	0.0528605	0.9653	-0.0840643	0.0646439	0.9769	-0.0976108	0.110698	0.8666	-0.0976108	0.136796	0.846	Shcbp1l	-0.0840643	0.399354	0.5975	Shcbp1l	0.0976108	0.429457	0.726	Shcbp1l	0.0976108	0.230992	0.8094
TC0100001379.mm.2	Rgs8	0.15056	0.208169	0.922	-0.124328	0.00239521	0.9989	-0.422233	0.460673	0.8257	0.367371	0.461678	0.5291	0.214125	0.970616	0.2354	Rgs8	-0.0426443	0.234406	0.7492	Rgs8	0.31034	0.727926	0.5467	Rgs8	0.250962	0.288952	0.7644
TC0100001381.mm.2	Rgs16	-0.356144	0.820161	0.5859	-0.773996	1.23062	0.3015	-0.0285692	0.00270101	0.9987	0.0285692	0.0389113	0.9504	-0.0976108	0.467118	0.5284	Rgs16	0.0285692	0.0303046	0.9671	Rgs16	-0.516015	0.00572685	0.9969	Rgs16	-1.14405	0.246953	0.7957
TC0100001382.mm.2	Rnasel	-0.214125	0.367948	0.84	0.432959	0.871278	0.4494	-0.0840643	0.0800855	0.973	-0.0426443	0.0517338	0.9359	0.226509	1.65758	0.0695	Rnasel	-0.189034	0.959793	0.2514	Rnasel	-0.0840643	0.387958	0.7524	Rnasel	0.176323	0.26488	0.7824
TC0100001385.mm.2	Teddm1b	0.0285692	0.118159	0.9627	0.111031	0.0194513	0.9873	0.201634	0.723768	0.7256	0.526069	0.726304	0.3623	-0.0976108	0.555175	0.4622	Teddm1b	-0.0565835	0.187555	0.7966	Teddm1b	-0.356144	1.78516	0.1622	Teddm1b	-0.214125	0.512437	0.604
TC0100001386.mm.2	Teddm1a	-0.189034	0.441052	0.7954	-0.356144	0.966576	0.4046	0.0565835	0.0615804	0.9776	0.565597	0.860121	0.3001	0.367371	1.44009	0.1033	Teddm1a	0.189034	0.946154	0.2569	Teddm1a	0.389567	1.36251	0.2721	Teddm1a	0.137504	0.473402	0.6305
TC0100001387.mm.2	Glul; Mir8114	-0.0285692	0.207328	0.9224	0.454176	1.41567	0.2392	-0.722466	1.30103	0.4963	2.55582	5.8962	0.0003	-0.226509	1.50169	0.0925	Glul; Mir8114	-0.367371	1.61979	0.0786	Glul; Mir8114	-1	4.80688	0.0036	Glul; Mir8114	-0.739848	3.39794	0.0096
TC0100001392.mm.2	Zfp648	-0.0285692	0.00322573	0.9988	0.226509	0.51272	0.6527	0.378512	0.97265	0.6273	1.27501	2.4318	0.0356	0.137504	0.398266	0.5889	Zfp648	0.263034	0.457548	0.5497	Zfp648	0.214125	1.09528	0.3691	Zfp648	0.15056	0.922632	0.3691
TC0100001397.mm.2	Stx6	0.176323	0.118102	0.9627	0.748461	0.398809	0.7291	0.0426443	0.0178645	0.995	0	0.0751524	0.9087	0.0565835	0.0167798	0.9804	Stx6	-0.31034	0.412514	0.5872	Stx6	-0.831877	3.39794	0.0215	Stx6	-0.687061	3.30103	0.0122
TC0100001402.mm.2	Acbd6	1.0635	2.67778	0.0621	0.389567	1.36552	0.2559	0.389567	1.46471	0.4244	-0.214125	0.148925	0.8229	0.238787	0.545003	0.47	Acbd6	0.495695	2.40894	0.0175	Acbd6	0.226509	0.526075	0.6678	Acbd6	0.0565835	0.120445	0.9016
TC0100001409.mm.2	Tor1aip2	-0.526069	2.45593	0.0821	-0.367371	1.27737	0.284	-0.201634	0.460798	0.8257	-0.378512	1.06399	0.2245	0.0976108	0.487849	0.5124	Tor1aip2	0	0.0206793	0.9777	Tor1aip2	-0.137504	0.29073	0.8125	Tor1aip2	-0.0840643	0.0480314	0.9613
TC0100001412.mm.2	Nphs2	0.15056	0.122341	0.9608	-0.0426443	0.0513915	0.9661	0.432959	0.793984	0.6974	0.214125	0.880085	0.2919	0.201634	0.691649	0.3725	Nphs2	0.163499	0.96417	0.25	Nphs2	0.111031	0.702239	0.5612	Nphs2	0.0143553	0.00182788	0.9993
TC0100001414.mm.2	Gm2000	1.25096	3.39794	0.0223	0.411426	1.10568	0.3471	1.1177	1.98716	0.254	-0.475085	0.577082	0.4472	0.0143553	0.159016	0.8219	Gm2000	0.0426443	0.0972902	0.8925	Gm2000	0.485427	1.82102	0.155	Gm2000	0.641546	3.22185	0.0133
TC0100001419.mm.2	Abl2	-0.275007	0.162917	0.9426	0.263034	0.0332015	0.9776	0.124328	0.0388638	0.9853	0.298658	0.346305	0.6231	0.201634	1.70333	0.0636	Abl2	0.321928	2.17393	0.0281	Abl2	0.0976108	0.449649	0.7134	Abl2	-0.111031	0.600499	0.5498
TC0100001425.mm.2	Angptl1	0.124328	0.0848641	0.9751	-0.956057	4.51713	0.0027	0.0143553	0.0392914	0.9852	-2.94111	5.43415	0.0006	-1.68257	6.03339	1.28e-05	Angptl1	-1.25701	6.34008	7.6e-06	Angptl1	-0.137504	0.332734	0.7874	Angptl1	-0.432959	1.24489	0.2439
TC0100001431.mm.2	2810025M15Rik	0.0976108	0.238749	0.9094	-0.0565835	0.584693	0.6078	-0.286881	0.0635365	0.9772	0.604071	1.11464	0.2079	-0.214125	0.774174	0.3265	2810025M15Rik	-0.0703893	0.292174	0.6937	2810025M15Rik	0.495695	1.31069	0.2893	2810025M15Rik	0.807355	4	0.0043
TC0100001433.mm.2	BC026585	0.594549	2.10237	0.1297	-0.31034	0.358526	0.7543	0.495695	1.02872	0.6061	-0.263034	0.0138107	0.9821	-0.604071	1.46852	0.0983	BC026585	-0.389567	1.07572	0.207	BC026585	-0.214125	0.575935	0.6384	BC026585	0.0285692	0.377372	0.6967
TC0100001434.mm.2	Sec16b	-0.545968	0.899974	0.5393	0.111031	0.00757904	0.9955	-0.286881	0.68403	0.7367	-0.111031	0.711751	0.3695	-0.214125	1.04964	0.206	Sec16b	-0.298658	2.07058	0.0341	Sec16b	-1.15704	3.69897	0.0138	Sec16b	-0.526069	2.37675	0.047
TC0100001438.mm.2	Astn1	-0.286881	0.938171	0.5157	-0.189034	0.240332	0.8396	0.15056	0.0448898	0.9838	-0.0285692	0.072681	0.9116	0.0565835	0.040434	0.9539	Astn1	0.298658	1.07058	0.2089	Astn1	0.226509	1.0013	0.4089	Astn1	0.214125	1.07935	0.3037
TC0100001442.mm.2	Rfwd2	0.0840643	0.334888	0.8593	-0.15056	0.331987	0.7732	-0.0285692	0.202455	0.9331	-1.37851	4.62525	0.0018	-0.475085	3.09691	0.0043	Rfwd2	-0.422233	2.40894	0.0178	Rfwd2	0.15056	0.186552	0.8824	Rfwd2	-0.367371	2.82391	0.0237
TC0100001447.mm.2	Tnr	0.0565835	0.0688983	0.9791	0.124328	0.551912	0.6288	-0.163499	0.18039	0.942	0.124328	0.00881824	0.9884	0.344828	0.997402	0.2251	Tnr	0.286881	0.959793	0.2514	Tnr	0.124328	0.0976707	0.9402	Tnr	0.111031	0.416915	0.6699
TC0100001451.mm.2	4930523C07Rik	-0.584963	0.76045	0.6158	-0.722466	1.26122	0.2899	0.298658	0.464959	0.8248	0.189034	0.205442	0.7607	1.1635	4.50446	0.0003	4930523C07Rik	0.963474	3.69897	0.0012	4930523C07Rik	-0.432959	1.66354	0.1892	4930523C07Rik	-0.799087	3.69897	0.006
TC0100001452.mm.2	Mrps14	0.83996	1.26841	0.3604	0.263034	0.113679	0.9251	0.214125	0.492549	0.812	-1.87578	3.52288	0.0081	-0.505891	2.65758	0.0104	Mrps14	-0.31034	2.09151	0.0328	Mrps14	-0.0840643	0.104964	0.9351	Mrps14	0.15056	0.985479	0.3423
TC0100001459.mm.2	Rc3h1	-0.632268	2.11919	0.1275	-0.454176	1.07676	0.3603	-0.765535	1.51145	0.4044	1.31034	3	0.0174	0.15056	0.0687965	0.9224	Rc3h1	-0.0285692	0.0112627	0.9885	Rc3h1	-0.214125	0.450016	0.7131	Rc3h1	-0.454176	1.04866	0.3161
TC0100001462.mm.2	Serpinc1	0.584963	0.0491485	0.9843	0.275007	0.115601	0.9232	0.189034	0.342275	0.88	1.18269	3.52288	0.0091	-0.250962	0.996971	0.2253	Serpinc1	0.0976108	0.524619	0.4986	Serpinc1	0.0976108	0.486649	0.6886	Serpinc1	0.124328	0.748362	0.4613
TC0100001465.mm.2	Cenpl	-0.454176	0.984221	0.492	-0.367371	0.473661	0.6795	-0.0565835	0.0430636	0.9845	-0.286881	0.427128	0.5542	-0.176323	1.0575	0.2035	Cenpl	-0.0565835	0.187421	0.7967	Cenpl	-0.422233	0.227092	0.8557	Cenpl	0.910733	2.85387	0.0225
TC0100001466.mm.2	Ankrd45	1.36737	1.89963	0.1642	0.739848	1.65561	0.1715	0.0285692	0.155461	0.9496	0.400538	0.15453	0.8164	-0.163499	0.597739	0.4327	Ankrd45	0.0840643	0.572189	0.4633	Ankrd45	0.176323	0.899974	0.4578	Ankrd45	0.298658	0.756218	0.4564
TC0100001468.mm.2	Tnfsf4	0.678072	2.74473	0.0568	0.0703893	0.317855	0.7835	0.0143553	0.072527	0.9746	-0.111031	0.165389	0.804	-0.124328	0.393941	0.5928	Tnfsf4	-0.238787	0.896196	0.2786	Tnfsf4	-0.124328	0.216811	0.8604	Tnfsf4	0.0565835	0.166598	0.8628
TC0100001469.mm.2	Tnfsf18	0.536053	1.42597	0.3008	0.263034	0.891435	0.4402	0.250962	0.293624	0.8995	0.0976108	0.220115	0.7459	0.226509	1.01055	0.2202	Tnfsf18	-0.0426443	0.126563	0.8601	Tnfsf18	0.124328	0.176721	0.889	Tnfsf18	-0.0143553	0.380385	0.6942
TC0100001473.mm.2	Pigc	0.0565835	0.413638	0.8136	-0.137504	0.541513	0.6348	0.0976108	0.315334	0.8914	-0.432959	1.00218	0.2449	0.536053	2.74473	0.0087	Pigc	0.565597	2.20761	0.0262	Pigc	0.163499	0.190306	0.8797	Pigc	-0.0143553	0.279014	0.773
TC0100001475.mm.2	Dnm3os; Mir214; Mir199a-2	-0.0143553	0.0945819	0.9713	0.263034	0.848324	0.4601	0.485427	1.59346	0.3782	0.137504	0.559721	0.4583	-0.0976108	0.181049	0.8005	Dnm3os; Mir214; Mir199a-2	-0.321928	1.2815	0.1448	Dnm3os; Mir214; Mir199a-2	0	0.152674	0.9053	Dnm3os; Mir214; Mir199a-2	0.0143553	0.441531	0.6529
TC0100001477.mm.2	Gm10176; AC138218.2	-0.124328	0.0627831	0.9804	0.344828	0.899974	0.4367	-0.263034	0.316863	0.8908	0.782409	1.04915	0.2297	0.0426443	0.0612802	0.9304	Gm10176; AC138218.2	-0.0143553	0.28408	0.7014	Gm10176; AC138218.2	0	0.121708	0.9237	Gm10176; AC138218.2	-0.214125	1.03152	0.323
TC0100001479.mm.2	Vamp4	0.0426443	0.0592843	0.9808	0.286881	0.359121	0.7538	-0.0143553	0.0660574	0.9763	-0.389567	0.226287	0.7398	-0.250962	0.482408	0.5165	Vamp4	-0.124328	0.380698	0.6135	Vamp4	0.298658	1.47108	0.2413	Vamp4	-0.0426443	0.226433	0.813
TC0100001481.mm.2	Myoc	-0.15056	0.0994144	0.97	0.238787	0.147215	0.9002	-0.238787	0.675923	0.7396	-0.871844	0.942334	0.2665	0.31034	1.10902	0.1857	Myoc	-0.0703893	0.33762	0.6502	Myoc	0.333424	1.18977	0.333	Myoc	0.505891	0.943095	0.36
TC0100001491.mm.2	Kifap3	-0.0565835	0.0462403	0.9851	0.0840643	0.162601	0.8898	-0.124328	0.26568	0.909	-0.298658	0.6515	0.4035	-0.613532	2.56864	0.0122	Kifap3	-0.378512	1.49485	0.0988	Kifap3	-0.0703893	0.848324	0.4814	Kifap3	-0.189034	1.02319	0.3265
TC0100001493.mm.2	Scyl3	-0.275007	0.893469	0.5431	0.432959	0.0311436	0.9788	0.15056	0.0664115	0.9763	-0.263034	0.579879	0.4455	0.454176	4	0.0008	Scyl3	0.739848	5.02826	9.97e-05	Scyl3	0.0840643	0.0434474	0.9746	Scyl3	-0.226509	1.06651	0.3084
TC0100001494.mm.2	Mettl18	0.0285692	0.0406247	0.9878	0.333424	0.355463	0.7561	0.0143553	0.0800855	0.973	-0.765535	1.54668	0.1146	0.695994	3.1549	0.004	Mettl18	0.432959	3.22185	0.0037	Mettl18	0.344828	1.02045	0.4003	Mettl18	0.137504	0.446845	0.6481
TC0100001495.mm.2	Sele	0.176323	0.00278842	0.9991	-0.632268	2.3098	0.0677	-0.163499	0.299469	0.8974	0.545968	1.79048	0.0818	0.0285692	0.443577	0.5481	Sele	0.124328	0.439018	0.5654	Sele	-0.0426443	0.112551	0.9295	Sele	-0.0143553	0.0120211	0.9918
TC0100001496.mm.2	Sell	-0.0426443	0.172114	0.939	0.0426443	0.383945	0.7374	-0.201634	0.138286	0.9545	0.722466	1.9393	0.0674	-0.367371	0.644166	0.4017	Sell	-0.0565835	0.114469	0.8741	Sell	0.0285692	0.0200876	0.9877	Sell	1.14405	1.18509	0.2637
TC0100001497.mm.2	Selp	-0.0143553	0.0359762	0.9886	-0.238787	0.736838	0.5178	-0.422233	0.713319	0.732	0.124328	0.0184079	0.9763	-0.389567	1.09583	0.1901	Selp	-0.782409	1.70997	0.0668	Selp	-0.250962	0.672028	0.5792	Selp	-0.0703893	0.0226423	0.9818
TC0100001498.mm.2	F5	-0.389567	0.635449	0.6857	0.226509	0.143634	0.9027	-0.201634	0.122456	0.9584	0.163499	0.34592	0.6233	0.286881	1.39903	0.1113	F5	0.0285692	0.122686	0.8651	F5	-0.201634	0.7597	0.528	F5	-0.286881	1.11805	0.2889
TC0100001500.mm.2	Slc19a2	2.3505	5.23732	0.0015	0.903038	1.32514	0.2685	2.02503	4.53462	0.0073	0.286881	0.639785	0.4105	1.43829	9.24718	2.61e-08	Slc19a2	1.25096	7.70115	5.6e-07	Slc19a2	-0.432959	2.20066	0.0964	Slc19a2	-0.163499	1.24565	0.2437
TC0100001501.mm.2	Ccdc181	0.31034	0.511308	0.7567	0.0703893	0.0759793	0.9495	-0.321928	0.499489	0.8113	-0.31034	0.888737	0.2881	-0.0565835	0.144299	0.8376	Ccdc181	0.0426443	0.307506	0.6793	Ccdc181	0.0426443	0.0935572	0.943	Ccdc181	0.263034	0.883392	0.3885
TC0100001502.mm.2	Nme7	-0.0565835	0.605373	0.7012	-0.0143553	0.2926	0.8011	-0.298658	0.726304	0.7251	-0.505891	1.21538	0.1808	-0.823749	4.17393	0.0005	Nme7	-0.575312	1.70333	0.0675	Nme7	-0.400538	1.44009	0.2505	Nme7	-0.226509	0.650722	0.518
TC0100001510.mm.2	Dpt	-0.275007	0.0752556	0.9776	-2.07039	5.95861	0.0003	-0.536053	0.750068	0.7146	-2.80941	4.41908	0.0025	0.695994	1.4045	0.1103	Dpt	0.613532	0.527536	0.4964	Dpt	0.823749	0.297656	0.809	Dpt	0.604071	0.148558	0.8789
TC0100001516.mm.2	Gpr161	-0.214125	0.413525	0.8136	-0.15056	0.449038	0.6934	0.333424	0.72262	0.7265	0.367371	0.225556	0.7403	-0.0143553	0.120331	0.8646	Gpr161	0.0426443	0.367543	0.6244	Gpr161	-0.0703893	0.15484	0.9042	Gpr161	0.0143553	0.246723	0.7958
TC0100001520.mm.2	Mpc2	0.485427	0.42678	0.8067	-0.111031	0.437231	0.7017	0.0703893	0.0839147	0.9717	-1.73118	2.88606	0.0198	-0.594549	2.74473	0.0085	Mpc2	0.0565835	0.82594	0.3134	Mpc2	0.0143553	0.0410063	0.976	Mpc2	-0.263034	0.453704	0.6429
TC0100001522.mm.2	Adcy10	-0.238787	0.976336	0.4968	-0.333424	0.98506	0.3962	-0.0976108	0.319121	0.8897	0.176323	0.207328	0.7585	-2.50843	8.38934	1.34e-07	Adcy10	-2.57046	7.03245	1.97e-06	Adcy10	0.15056	0.231066	0.8539	Adcy10	0.389567	0.789949	0.4381
TC0100001526.mm.2	Creg1	0.321928	1.22768	0.3772	0.124328	0.18184	0.8776	0.286881	0.261616	0.9103	-0.918386	2.27572	0.0438	-0.0565835	0.113848	0.8717	Creg1	-0.0840643	0.157266	0.8284	Creg1	0.137504	0.394803	0.7482	Creg1	-0.238787	1.04915	0.3159
TC0100001527.mm.2	Cd247	0.0143553	0.0495865	0.9843	-0.0703893	0.0332015	0.9776	-0.378512	0.452348	0.8283	0.613532	1.24185	0.1747	0.275007	0.727694	0.3519	Cd247	0.0565835	0.471212	0.5386	Cd247	-0.0703893	0.478731	0.6943	Cd247	-0.0426443	0.138167	0.8873
TC0100001532.mm.2	Gpa33	-0.0426443	0.165007	0.9422	0.163499	0.0578431	0.961	-0.263034	0.33236	0.8836	0.15056	0.360215	0.6113	-0.137504	0.127727	0.8568	Gpa33	0.0976108	0.266161	0.7188	Gpa33	-0.0426443	0.274007	0.8235	Gpa33	-0.0565835	0.116395	0.9051
TC0100001533.mm.2	Ildr2	-0.298658	0.549443	0.7352	-0.124328	0.358923	0.754	-0.516015	2.22915	0.1919	-0.163499	0.0244303	0.9689	0.189034	2.25964	0.022	Ildr2	-0.0426443	0.0560111	0.94	Ildr2	-1.73118	1.54668	0.2178	Ildr2	-1.22033	2.63827	0.0321
TC0100001537.mm.2	Tada1	0.176323	0.0976163	0.9707	0.0143553	0.291154	0.8024	-0.0143553	0.0489054	0.9814	-0.263034	0.744969	0.3529	-0.201634	0.758205	0.3354	Tada1	0.0840643	0.146302	0.8397	Tada1	0.0143553	0.379136	0.7566	Tada1	-0.201634	0.754487	0.4573
TC0100001541.mm.2	Fam78b	0.15056	0.303032	0.8747	-0.687061	1.31158	0.2731	-0.659925	0.756218	0.7126	-0.545968	1.04239	0.2314	-0.650765	4	0.0008	Fam78b	-0.485427	4.08355	0.0006	Fam78b	0.163499	0.34094	0.7819	Fam78b	0.238787	0.345823	0.7201
TC0100001548.mm.2	Tmco1	0.505891	1.04335	0.4603	-0.137504	0.809949	0.4799	0.31034	0.414088	0.846	-0.731183	2.49485	0.0331	-0.344828	1.59176	0.0786	Tmco1	-0.189034	0.461678	0.5463	Tmco1	0.250962	1.16622	0.3419	Tmco1	0.0976108	0.146119	0.8808
TC0100001550.mm.2	Aldh9a1	-0.201634	0.171856	0.939	0.604071	0.2249	0.8475	0.0703893	0.284331	0.9024	-0.695994	1.06702	0.2234	-0.895303	6.01954	1.32e-05	Aldh9a1	-0.782409	4.46218	0.0003	Aldh9a1	-0.495695	2.69897	0.0527	Aldh9a1	-0.722466	3.69897	0.0054
TC0100001554.mm.2	Rxrg	0.454176	0.672641	0.6656	-0.226509	0.464833	0.6836	-1.22651	1.72354	0.3308	-2.35332	4.31426	0.003	-0.422233	1.93181	0.0413	Rxrg	-0.298658	0.470057	0.5394	Rxrg	-0.454176	0.969805	0.423	Rxrg	0.367371	1.64016	0.1419
TC0100001555.mm.2	Lmx1a	-0.0285692	0.0169604	0.9949	-0.411426	0.735418	0.5185	-1.20789	3.30103	0.0462	0.815575	1.53611	0.1162	0.0840643	0.577574	0.4472	Lmx1a	0.176323	0.975925	0.2454	Lmx1a	0.176323	0.396856	0.7468	Lmx1a	0.226509	0.0994144	0.9182
TC0100001560.mm.2	Rgs5	-1.04264	4.90309	0.0027	-0.454176	2.03621	0.1021	-0.250962	0.390726	0.8566	-0.400538	0.303818	0.6631	-0.613532	4.30803	0.0004	Rgs5	-0.263034	2.13077	0.0304	Rgs5	0.124328	1.09098	0.3715	Rgs5	0.739848	3.69897	0.0073
TC0100001563.mm.2	Ccdc190	0.111031	0.133358	0.956	0.464668	0.236123	0.8414	-0.31034	0.503485	0.8105	0.263034	0.466991	0.5251	0.0426443	0.514137	0.4923	Ccdc190	-0.0840643	0.401647	0.5958	Ccdc190	-0.15056	0.503209	0.6797	Ccdc190	-0.0976108	0.0911934	0.926
TC0100001567.mm.2	Sh2d1b2	-0.0285692	0.416235	0.8124	-0.189034	0.520857	0.648	0.214125	0.00296329	0.9987	-0.111031	0.192262	0.7753	0.0426443	0.0516849	0.941	Sh2d1b2	-0.163499	0.692504	0.3859	Sh2d1b2	0.0426443	0.00669606	0.9967	Sh2d1b2	0.263034	0.676954	0.5017
TC0100001568.mm.2	Sh2d1b1	0.163499	0.709298	0.6444	0.124328	0.0890556	0.9421	-0.137504	0.302945	0.8964	0	0.255864	0.7099	-0.378512	1.50724	0.0917	Sh2d1b1	-0.263034	1.18776	0.17	Sh2d1b1	-0.238787	1.38616	0.2663	Sh2d1b1	-0.0565835	0.692932	0.4928
TC0100001569.mm.2	1700015E13Rik	-0.475085	1.00922	0.4773	0.124328	0.0439757	0.9712	0.575312	0.633577	0.7593	-0.238787	0.122168	0.8535	0.0565835	0.421475	0.5671	1700015E13Rik	0.0143553	0.0687965	0.9261	1700015E13Rik	0.163499	0.455188	0.71	1700015E13Rik	0.0426443	0.232547	0.8081
TC0100001570.mm.2	Olfml2b	1.19535	1.29073	0.3518	-1.80735	1.37161	0.2538	-0.367371	1.17914	0.5466	-2.21101	4	0.0059	0.0285692	0.822752	0.3015	Olfml2b	-0.495695	2.05552	0.0349	Olfml2b	-0.0703893	0.0272419	0.9839	Olfml2b	0.250962	1.22768	0.2491
TC0100001572.mm.2	Gm26620	0.176323	0.421246	0.8103	0.422233	0.658961	0.5636	-0.0285692	0.228192	0.9227	0.0565835	0.705754	0.3728	0.137504	0.769296	0.3292	Gm26620	0	0.166789	0.8179	Gm26620	0.0565835	0.0255804	0.9853	Gm26620	-0.111031	0.116395	0.9051
TC0100001574.mm.2	Fcgr4	-0.226509	0.384155	0.8301	0.275007	0.617983	0.5871	0.356144	0.799423	0.6954	-0.613532	0.800519	0.3263	0.31034	1.16304	0.1691	Fcgr4	0.695994	2.76955	0.0087	Fcgr4	-0.831877	1.98716	0.126	Fcgr4	-0.0840643	0.384681	0.6912
TC0100001577.mm.2	Cfap126	0.555816	1.74232	0.2024	0.0703893	0.723998	0.5248	-0.555816	1.10902	0.5745	-0.505891	1.39362	0.1414	-1.09085	3.09691	0.0044	Cfap126	-0.298658	2.18709	0.0273	Cfap126	-0.536053	0.962972	0.4262	Cfap126	0.739848	1.87615	0.1004
TC0100001578.mm.2	Mpz	-0.176323	0.00771165	0.9972	-0.0285692	0.367644	0.7489	1.23879	1.23284	0.5255	2.39232	1.73993	0.0876	-0.454176	0.639785	0.4042	Mpz	-0.584963	1.08092	0.2051	Mpz	-0.124328	0.77083	0.5214	Mpz	-0.0565835	0.412065	0.6729
TC0100001579.mm.2	Nr1i3	0.0426443	0.178225	0.9358	0.201634	0.0615804	0.9586	-0.0285692	0.354873	0.8734	0.748461	1.47366	0.1268	0.0840643	0.739452	0.3452	Nr1i3	0.124328	0.975925	0.2454	Nr1i3	-0.575312	0.506124	0.6782	Nr1i3	-1.28688	2.07572	0.0742
TC0100001580.mm.2	Apoa2	0.516015	0.0807127	0.9762	-0.124328	0.0228253	0.9849	0.275007	0.498256	0.8113	0.678072	1.88941	0.0717	-0.214125	0.0956632	0.8927	Apoa2	0.333424	1.57025	0.086	Apoa2	0.163499	0.944622	0.4349	Apoa2	0.124328	0.592949	0.5537
TC0100001581.mm.2	Adamts4	-0.333424	1.25571	0.3663	0.555816	1.51999	0.2074	-0.0840643	0.0687456	0.9755	-0.137504	0.0278435	0.9642	0.594549	3.52288	0.0019	Adamts4	0.704872	2.61979	0.0117	Adamts4	-0.226509	1.00745	0.4063	Adamts4	-0.0285692	0.0459988	0.9633
TC0100001582.mm.2	B4galt3	-0.0976108	0.0332952	0.9886	-0.176323	0.342657	0.765	0.137504	0.121134	0.9591	-0.0285692	0.100836	0.8782	0.0143553	0.0754106	0.9147	B4galt3	-0.0285692	0.212752	0.7714	B4galt3	0.344828	1.30715	0.2911	B4galt3	-0.0426443	0.0617806	0.9489
TC0100001585.mm.2	Dedd	0.163499	0.201073	0.9257	0.286881	0.00270101	0.9985	-0.137504	0.280337	0.9049	0.124328	0.000347575	0.9995	-0.0285692	0.0310037	0.9645	Dedd	0.176323	0.859492	0.2962	Dedd	-0.263034	0.728158	0.5465	Dedd	-0.275007	0.87031	0.3955
TC0100001586.mm.2	Pfdn2	0.356144	0.848324	0.5688	0.454176	1.14026	0.3339	0.189034	0.523313	0.8016	-0.15056	0.724919	0.3628	0.263034	1.767	0.0566	Pfdn2	0.594549	3.69897	0.0015	Pfdn2	0.189034	0.789681	0.5112	Pfdn2	0.226509	0.81673	0.4228
TC0100001589.mm.2	Pvrl4	0.333424	1.14935	0.4116	0.0976108	0.170503	0.8842	0.367371	0.804654	0.6924	-0.0426443	0.288277	0.6784	0.0840643	0.611899	0.4227	Pvrl4	-0.137504	0.014933	0.984	Pvrl4	0.0976108	0.4832	0.6908	Pvrl4	0.263034	0.893809	0.383
TC0100001590.mm.2	Arhgap30	-0.286881	0.765736	0.6124	-0.516015	1.32057	0.2697	-0.0285692	0.0410063	0.9849	-0.0426443	0.0432075	0.9456	-0.176323	0.490394	0.5105	Arhgap30	-0.298658	1.03858	0.2209	Arhgap30	-0.189034	0.68361	0.572	Arhgap30	0.201634	0.421361	0.6668
TC0100001592.mm.2	F11r	0.464668	1.36351	0.3217	-0.356144	0.907279	0.4327	-0.111031	0.244811	0.917	-0.475085	0.0403863	0.9487	0.0976108	0.15839	0.8227	F11r	0	0.24504	0.7391	F11r	0.214125	0.451365	0.7124	F11r	0.226509	0.38405	0.6917
TC0100001593.mm.2	Alyref2	0.124328	0.266001	0.8941	0.0703893	0.498256	0.6622	-0.263034	0.539403	0.7966	-0.214125	0.451365	0.5369	0.189034	0.997834	0.2249	Alyref2	0.333424	0.886057	0.2835	Alyref2	0.298658	0.465466	0.7037	Alyref2	0	0.179076	0.8523
TC0100001595.mm.2	Cd244	0.111031	0.251657	0.9012	0.321928	0.0172314	0.9884	0.176323	0.121651	0.9588	0.526069	0.0629337	0.9228	-0.0840643	0.103584	0.884	Cd244	-0.0976108	0.359519	0.631	Cd244	-0.0840643	0.218891	0.8594	Cd244	0.0976108	0.422393	0.6662
TC0100001597.mm.2	Cd48	-0.201634	0.414314	0.8135	-0.565597	1.6968	0.1611	-0.526069	1.10735	0.5751	0.189034	0.466228	0.5258	-0.250962	0.511308	0.4943	Cd48	-0.137504	0.217384	0.7667	Cd48	-0.0703893	0.211973	0.8642	Cd48	0.485427	0.837436	0.4125
TC0100001600.mm.2	Slamf1	-0.15056	0.102813	0.969	-0.0143553	0.260823	0.8246	-0.214125	0.661544	0.7441	0.83996	3.22185	0.0127	0.111031	0.976336	0.2332	Slamf1	0.0840643	0.179864	0.8039	Slamf1	-0.367371	1.57349	0.2108	Slamf1	-0.111031	0.21467	0.8226
TC0100001602.mm.2	Cd84	0.0840643	0.106849	0.9673	-0.189034	0.514705	0.651	-0.31034	0.252744	0.9144	-0.432959	0.408713	0.569	0.111031	0.474696	0.5225	Cd84	0.189034	0.599462	0.4446	Cd84	-0.0565835	0.00147912	0.999	Cd84	0.124328	0.658368	0.5138
TC0100001603.mm.2	Gm10521	-0.0426443	0.0891089	0.9726	0.263034	0.140922	0.9044	0.0840643	0.0340931	0.987	0.226509	0.27417	0.6919	0.137504	0.422164	0.5665	Gm10521	0.0285692	0.398918	0.5978	Gm10521	-0.226509	0.0712458	0.9581	Gm10521	0.137504	0.354971	0.7129
TC0100001604.mm.2	Slamf6	-0.344828	0.420216	0.8107	-0.0426443	0.168642	0.8854	0.475085	0.975104	0.6265	0.250962	0.512296	0.4928	0.124328	0.742561	0.3436	Slamf6	0.238787	0.576263	0.4608	Slamf6	-0.321928	1.21681	0.3223	Slamf6	0.201634	0.13763	0.8878
TC0100001605.mm.2	Copa	0.263034	1.25181	0.3665	0.15056	0.295335	0.7983	-0.0426443	0.172889	0.9438	0.687061	2.07058	0.0567	0	0.291409	0.6869	Copa	-0.0143553	0.034375	0.9627	Copa	-0.62293	2.284	0.0871	Copa	-0.275007	1.64589	0.1405
TC0100001606.mm.2	Pex19	0.124328	0.199214	0.9272	-0.286881	0.534171	0.6389	-0.659925	0.495665	0.8116	-0.238787	0.821023	0.3165	-0.31034	2.85387	0.0071	Pex19	0.0703893	0.600153	0.4442	Pex19	-0.250962	1.0575	0.3859	Pex19	-0.0565835	0.375202	0.6985
TC0100001607.mm.2	Dcaf8	-0.344828	1.22841	0.377	0.0143553	0.0727323	0.9515	-0.765535	2.3279	0.1745	0.604071	2.00436	0.0615	-0.650765	5.767	2.19e-05	Dcaf8	-0.773996	7.51145	7.97e-07	Dcaf8	-0.298658	1.39469	0.2638	Dcaf8	-0.31034	1.46597	0.1808
TC0100001610.mm.2	Igsf8	0.0976108	0.344573	0.8549	-0.0840643	0.692718	0.5429	-0.443607	0.792904	0.6976	-0.367371	0.179667	0.7886	-0.298658	2.29243	0.0206	Igsf8	-0.333424	2.55284	0.0134	Igsf8	0.298658	0.722849	0.5495	Igsf8	0.454176	1.9393	0.0911
TC0100001611.mm.2	Kcnj10	-0.226509	0.380802	0.8319	0.0285692	0.0231917	0.9849	0.485427	1.07007	0.5881	0.632268	1.80134	0.0807	0.0840643	0.278272	0.6994	Kcnj10	-0.0703893	0.0606805	0.9354	Kcnj10	0.0703893	0.154344	0.9045	Kcnj10	-0.201634	0.155958	0.873
TC0100001613.mm.2	Pigm	-0.15056	0.303644	0.8744	0.163499	0.035929	0.9765	-0.189034	0.970211	0.6281	-0.356144	1.17587	0.1907	0.632268	4.1107	0.0006	Pigm	0.895303	5.87615	1.87e-05	Pigm	0.400538	1.13906	0.3522	Pigm	0	0.126854	0.8967
TC0100001615.mm.2	Slamf9	0.400538	0.540005	0.7403	-1.29866	1.93181	0.1177	-0.516015	0.898941	0.6553	0.275007	0.244964	0.7208	-0.356144	2.92082	0.006	Slamf9	-0.163499	0.196133	0.7881	Slamf9	0.214125	0.753501	0.5314	Slamf9	0.555816	2.03621	0.0782
TC0100001616.mm.2	Igsf9	0.111031	0.164183	0.9422	-0.0565835	0.0894823	0.9418	-0.0426443	0.197842	0.9346	-0.0565835	0.0422491	0.9468	0.263034	0.225264	0.7541	Igsf9	0.400538	0.788879	0.3322	Igsf9	-0.163499	0.4832	0.6908	Igsf9	-0.0565835	0.119358	0.9025
TC0100001617.mm.2	Tagln2	-0.555816	0.487582	0.7702	-1.33914	2.34679	0.0643	-0.594549	0.662142	0.7438	-1.52607	2.3279	0.041	0.773996	2.72125	0.009	Tagln2	0.400538	1.31247	0.1373	Tagln2	-0.378512	0.018272	0.9892	Tagln2	0.0143553	1.10958	0.2916
TC0100001620.mm.2	Cfap45	0.0426443	0.573651	0.7198	-0.344828	0.794525	0.4879	-0.238787	0.0853924	0.9712	-0.378512	0.678816	0.3884	0.214125	0.765483	0.3314	Cfap45	0.378512	1.72354	0.0651	Cfap45	0.275007	1.57512	0.2108	Cfap45	0.226509	0.865823	0.3976
TC0100001621.mm.2	Vsig8	-0.0285692	0.0660068	0.9796	0.250962	0.0488082	0.968	-0.163499	0.240634	0.9191	0.378512	1.50031	0.1223	-0.0143553	0.474049	0.523	Vsig8	0.214125	1.35458	0.1276	Vsig8	0.275007	1.33536	0.2832	Vsig8	0.250962	1.15739	0.2734
TC0100001622.mm.2	Crp	-0.321928	1.10624	0.4314	0.344828	0.856361	0.4564	-0.0976108	0.108184	0.9641	0.111031	0.34304	0.626	0.0703893	0.0696114	0.9213	Crp	-0.0703893	0.0435914	0.9524	Crp	-0.137504	0.736127	0.5425	Crp	-0.250962	1.16494	0.2706
TC0100001625.mm.2	Olfr16	0.0840643	0.76853	0.6107	-0.367371	0.993106	0.3935	-0.111031	0.349013	0.8755	0.485427	1.29243	0.1625	0.298658	1.72354	0.0615	Olfr16	0.0976108	0.23381	0.7496	Olfr16	-0.0426443	0.0820746	0.9519	Olfr16	0.344828	0.780677	0.444
TC0100001628.mm.2	Olfr218	-0.176323	0.270754	0.8916	0.516015	1.01818	0.3837	0.367371	1.36653	0.4671	1.1375	1.098	0.2126	-0.298658	1.39254	0.1126	Olfr218	-0.137504	1.02687	0.2253	Olfr218	-0.0143553	0.0722192	0.9575	Olfr218	-0.163499	0.0345631	0.9727
TC0100001629.mm.2	Olfr1404	-0.0565835	0.481618	0.7726	0.286881	1.37263	0.2536	0.378512	0.62233	0.7644	0.765535	1.48545	0.1249	0.0426443	0.388064	0.5981	Olfr1404	0.0285692	0.0507564	0.9449	Olfr1404	-0.163499	0.303469	0.8064	Olfr1404	-0.0143553	0.415782	0.6706
TC0100001630.mm.2	Olfr418	0.263034	0.682354	0.6612	0.137504	0.697453	0.5409	-0.163499	0.246417	0.9166	0.823749	2.35655	0.0392	0	0.00113064	0.9987	Olfr418	0.0285692	0.196611	0.7877	Olfr418	-0.0840643	0.157953	0.9019	Olfr418	0.0703893	0.658565	0.5136
TC0100001631.mm.2	Aim2	-0.263034	0.424466	0.8084	-0.124328	0.275315	0.8151	0.226509	0.153972	0.9496	1.05658	2.01323	0.061	0.15056	0.636388	0.4061	Aim2	0.163499	0.151134	0.8346	Aim2	-0.847997	2.07572	0.1132	Aim2	0.124328	0.689944	0.4945
TC0100001632.mm.2	Pyhin1	-0.389567	0.774949	0.6075	-0.604071	2.35655	0.063	-0.495695	0.608007	0.7679	-0.669027	0.766496	0.3421	0.163499	0.603801	0.4282	Pyhin1	0.632268	0.826522	0.3132	Pyhin1	-0.815575	1.11976	0.3593	Pyhin1	0.669027	2.79588	0.0244
TC0100001634.mm.2	Pydc3	-0.722466	2.03621	0.14	-1.0072	3.22185	0.0182	0.0703893	0.600846	0.7699	-0.871844	1.59517	0.107	0.111031	0.370896	0.6119	Pydc3	0.356144	0.666553	0.4011	Pydc3	-0.201634	0.172372	0.8918	Pydc3	0.863938	3.04576	0.0167
TC0100001636.mm.2	Olfr433	-0.214125	0.323855	0.8655	0.555816	1.96257	0.1127	0.555816	0.414765	0.846	0.604071	1.61618	0.1038	-0.137504	0.735418	0.3474	Olfr433	0	0.129187	0.8575	Olfr433	0.111031	0.0199512	0.9877	Olfr433	0.0976108	0.323855	0.7378
TC0100001637.mm.2	Olfr432	-0.15056	0.145815	0.9525	0.201634	0.738024	0.5175	0.0426443	0.0393865	0.9852	0.0976108	0.123551	0.8521	0.378512	1.48678	0.095	Olfr432	-0.0703893	1.10846	0.1951	Olfr432	-0.15056	1.15802	0.3452	Olfr432	0.0285692	0.12309	0.9
TC0100001638.mm.2	Olfr430	0	0.15422	0.9469	0.464668	1.3363	0.2653	0.275007	0.935168	0.6428	0.782409	1.07572	0.2204	-0.0565835	0.0211806	0.9754	Olfr430	-0.0426443	0.151872	0.8341	Olfr430	-0.0976108	0.16197	0.8992	Olfr430	-0.0703893	0.0287706	0.9769
TC0100001639.mm.2	Olfr429	-0.344828	0.260903	0.8973	-0.333424	1.65758	0.1707	0.0143553	0.0274732	0.9902	-0.0426443	0.0232375	0.9704	0	0.0321246	0.9633	Olfr429	0.214125	0.533577	0.4917	Olfr429	0.275007	0.656788	0.5887	Olfr429	0.411426	1.1798	0.2658
TC0100001640.mm.2	Olfr426; Olfr427	-0.275007	0.528562	0.7469	-0.298658	0.738024	0.5175	0.137504	0.227678	0.9229	0.0285692	0.65189	0.4035	0.111031	1.01457	0.2188	Olfr426; Olfr427	-0.0565835	0.262887	0.7215	Olfr426; Olfr427	0.0703893	0.121134	0.9237	Olfr426; Olfr427	0.0565835	0.310602	0.7479
TC0100001641.mm.2	Olfr424	0.0426443	0.274252	0.8904	0.0976108	0.649558	0.5686	-0.163499	0.395558	0.8547	0.799087	1.8962	0.0711	-0.0565835	0.0356932	0.9588	Olfr424	0.238787	0.381534	0.6128	Olfr424	0.15056	0.996109	0.4108	Olfr424	0.0143553	0.344381	0.7214
TC0100001642.mm.2	Olfr421-ps1	0.0426443	0.169796	0.9397	-0.0976108	0.58203	0.6093	0.250962	0.390939	0.8566	1.08406	2.24413	0.0455	0.0285692	0.0142144	0.9831	Olfr421-ps1	-0.189034	0.0542361	0.9423	Olfr421-ps1	0.189034	0.918293	0.4484	Olfr421-ps1	0.0703893	0.261457	0.7841
TC0100001643.mm.2	Olfr420	-0.263034	0.33564	0.8589	0.0285692	0.647046	0.5703	0.757023	1.6038	0.3738	0.879706	1.39362	0.1415	-0.201634	0.840734	0.2925	Olfr420	-0.0426443	0.100617	0.8886	Olfr420	-0.0426443	0.0212718	0.9873	Olfr420	-0.0840643	0.1897	0.8446
TC0100001644.mm.2	Spta1	0.704872	1.80688	0.1853	0.321928	0.470185	0.6817	-0.367371	0.25814	0.9124	0.389567	0.919374	0.2754	0.475085	2.49485	0.014	Spta1	0.124328	0.430041	0.573	Spta1	-0.163499	0.202594	0.8721	Spta1	-0.111031	0.172825	0.8575
TC0100001646.mm.2	Mptx1	0.0143553	0.0957173	0.9707	-0.0703893	0.24268	0.8379	0.0976108	0.277778	0.9055	-0.163499	0.163233	0.8063	0.137504	0.0721166	0.9182	Mptx1	0.0426443	0.141643	0.8448	Mptx1	0.0285692	0.144299	0.9106	Mptx1	0.0840643	0.460297	0.6387
TC0100001647.mm.2	Olfr417	0.536053	0.613858	0.6969	0.189034	0.302335	0.7937	0.0565835	0.223008	0.926	0.871844	1.82681	0.0784	0.189034	0.243288	0.7357	Olfr417	0.0143553	0.267526	0.7176	Olfr417	0.0426443	0.355561	0.7713	Olfr417	-0.137504	0.314169	0.7454
TC0100001648.mm.2	Olfr248	-0.321928	1.1152	0.427	0	0.0184079	0.9878	-0.0565835	0.0209527	0.9938	0.298658	0.439735	0.5455	0.0565835	0.0271032	0.9684	Olfr248	-0.0565835	0.0355047	0.9611	Olfr248	0.137504	0.465466	0.7037	Olfr248	0.0426443	0.568958	0.5691
TC0100001649.mm.2	Olfr414	-0.526069	0.241239	0.9081	0.321928	0.505011	0.6575	0.0703893	0.082442	0.9718	0.678072	0.65014	0.4044	0.0143553	0.0544329	0.9375	Olfr414	0.0285692	0.207678	0.7761	Olfr414	-0.333424	0.250882	0.8405	Olfr414	-0.485427	1.16178	0.2717
TC0100001650.mm.2	Olfr220	-0.0426443	0.0785737	0.9764	0.704872	1.83268	0.1337	0.782409	0.736838	0.7208	0.0285692	0.356646	0.6141	0.0565835	0.188358	0.7923	Olfr220	-0.0703893	0.244201	0.7398	Olfr220	-0.15056	0.84649	0.4824	Olfr220	0.0426443	0.131121	0.8934
TC0100001651.mm.2	Fmn2	-0.0426443	0.111315	0.9652	0.0426443	0.119244	0.9204	0.0143553	0.0371573	0.9864	0.111031	0.0928037	0.8878	0	0.137153	0.8456	Fmn2	0.0426443	0.0997421	0.8898	Fmn2	-0.0976108	0.157765	0.902	Fmn2	0.214125	0.729088	0.4711
TC0100001653.mm.2	Kmo	-0.0426443	0.450384	0.7892	-0.111031	0.236947	0.841	-0.0143553	0.124476	0.9573	0.31034	1.10347	0.2111	0.163499	0.165071	0.8162	Kmo	0.0565835	0.0976163	0.8921	Kmo	-0.687061	2.24413	0.0916	Kmo	-0.963474	3.22185	0.0126
TC0100001654.mm.2	Wdr64	0.250962	0.514705	0.7553	-0.0976108	0.347464	0.7611	-0.333424	0.36271	0.8686	0.321928	0.626536	0.4173	-0.111031	0.114695	0.8708	Wdr64	-0.0565835	0.171856	0.8127	Wdr64	0.0976108	0.0495865	0.9707	Wdr64	0.0426443	0.0631345	0.9482
TC0100001656.mm.2	Exo1	-0.464668	1.37059	0.3193	-0.432959	0.947691	0.4132	0.432959	1.17783	0.5471	0.124328	0.181642	0.7867	-0.201634	1.06399	0.2012	Exo1	-0.124328	0.309184	0.6774	Exo1	0.250962	0.83357	0.4894	Exo1	0.0426443	0.391474	0.6875
TC0100001663.mm.2	Sdccag8	-0.214125	0.689944	0.6553	-0.189034	0.397072	0.73	-0.575312	1.94692	0.263	-0.659925	2.16749	0.0497	-1.04264	6.69897	3.44e-06	Sdccag8	-0.807355	5.54975	3.57e-05	Sdccag8	-0.475085	3.30103	0.0247	Sdccag8	-0.594549	3.69897	0.006
TC0100001671.mm.2	Zbtb18	1.27501	4.04287	0.0097	0.0703893	0.260586	0.8246	0	0.190777	0.9388	-0.992768	2.72125	0.0245	0.250962	0.377786	0.6057	Zbtb18	-0.422233	1.97469	0.0409	Zbtb18	0.695994	1.58503	0.2089	Zbtb18	-0.722466	2.4318	0.0436
TC0100001675.mm.2	1700016C15Rik	-0.0565835	0.0673741	0.9793	0.137504	0.314706	0.7854	0.201634	0.493089	0.812	0.15056	0.429807	0.5521	0.238787	0.63339	0.4081	1700016C15Rik	-0.0143553	0.00935041	0.9906	1700016C15Rik	0.111031	0.188224	0.8812	1700016C15Rik	0	0.0521743	0.9573
TC0100001677.mm.2	Gm7068	0.275007	0.321846	0.8666	0.0426443	0.348916	0.7604	0.176323	0.327348	0.8864	0.201634	0.257353	0.7084	-0.201634	0.0740694	0.9161	Gm7068	-0.0703893	0.474566	0.5362	Gm7068	0.226509	0.878112	0.4677	Gm7068	0.0285692	0.0311436	0.9753
TC0100001678.mm.2	Gm16432	0.111031	0.314527	0.8697	-0.333424	0.0445047	0.9707	-0.189034	0.281166	0.9046	0.604071	0.741363	0.3551	-0.910733	2.4437	0.0157	Gm16432	-0.678072	1.31876	0.136	Gm16432	-0.555816	1.41229	0.2592	Gm16432	-0.687061	2.13077	0.0677
TC0100001680.mm.2	Desi2	0.400538	1.15614	0.4084	-0.0426443	0.191721	0.8715	-0.275007	0.434152	0.8377	-0.545968	2.37675	0.0381	0.422233	1.52433	0.0887	Desi2	0.411426	2.67778	0.0106	Desi2	0.526069	2.22185	0.0942	Desi2	0.31034	1.13077	0.2833
TC0100001684.mm.2	Desi2	-0.214125	0.11702	0.9634	-0.464668	0.604499	0.5959	0.111031	0.501552	0.8112	-0.367371	1.14569	0.1994	0.432959	1.27572	0.1389	Desi2	0.422233	1.58503	0.0837	Desi2	0.111031	0.969805	0.423	Desi2	-0.0976108	0.011129	0.9926
TC0100001685.mm.2	Cox20	0.15056	0.377786	0.8339	-0.565597	1.98297	0.1096	0.356144	0.701802	0.7331	-1.72247	4.62525	0.0018	-0.238787	0.899285	0.2657	Cox20	0.0426443	0.405718	0.5925	Cox20	-0.124328	0.0565055	0.9663	Cox20	0.739848	4.50446	0.0018
TC0100001688.mm.2	Efcab2	0.286881	0.342562	0.8551	0.238787	0.335358	0.7708	-0.263034	0.348916	0.8755	0.62293	1.20761	0.1826	-0.0426443	0.292771	0.6856	Efcab2	0.137504	0.0221393	0.9762	Efcab2	-0.505891	1.68194	0.1839	Efcab2	-0.963474	3.09691	0.0157
TC0100001692.mm.2	Kif26b	0.111031	0.284414	0.8836	0.722466	0.903785	0.4346	-0.604071	2.07572	0.2276	-0.31034	1.13549	0.2021	-0.111031	0.0217738	0.9747	Kif26b	0.0426443	0.2656	0.7193	Kif26b	0.238787	0.909037	0.4522	Kif26b	0	0.368151	0.7029
TC0100001698.mm.2	Cnst	-0.189034	0.662341	0.6713	-0.163499	1.24949	0.2941	-0.263034	0.501552	0.8112	0.124328	0.0812883	0.9015	-0.163499	0.697236	0.3695	Cnst	-0.0703893	0.640165	0.418	Cnst	-0.250962	0.885389	0.4646	Cnst	-0.189034	0.486117	0.6205
TC0100001699.mm.2	Sccpdh	0.214125	0.0692547	0.9787	0.189034	0.108741	0.9283	0.214125	0.0569014	0.9796	-1.0072	2.46852	0.034	-0.604071	0.696804	0.3696	Sccpdh	-0.321928	0.268976	0.7166	Sccpdh	-0.475085	0.932557	0.4409	Sccpdh	-0.0143553	0.395018	0.6852
TC0100001701.mm.2	Gm10518	0.0426443	0.236872	0.9104	-0.226509	0.826814	0.4721	-0.0143553	0.288952	0.9007	0.0143553	0.21049	0.7554	0.286881	0.106571	0.8806	Gm10518	-0.176323	0.14315	0.8433	Gm10518	0.250962	0.640165	0.5976	Gm10518	0.0565835	0.617623	0.5386
TC0100001703.mm.2	Cdc42bpa	-0.333424	0.605548	0.701	-0.0285692	0.0328266	0.9778	-0.0976108	0.0718603	0.9746	0.0285692	0.583027	0.4432	0.485427	1.82974	0.0504	Cdc42bpa	0.765535	4	0.0009	Cdc42bpa	0.367371	0.721475	0.55	Cdc42bpa	-0.495695	1.86967	0.101
TC0100001707.mm.2	Itpkb	-0.475085	1.49214	0.2789	-1.23266	3.1549	0.0197	-0.15056	0.364315	0.8672	-0.367371	0.473919	0.5199	-0.516015	2.31876	0.0197	Itpkb	-0.910733	2.88606	0.007	Itpkb	-0.0565835	0.30312	0.8067	Itpkb	-0.0703893	0.0130045	0.9909
TC0100001711.mm.2	Parp1; Mir6904	-0.176323	0.341416	0.8552	-0.678072	2.5376	0.0481	-0.516015	1.59176	0.3783	-0.948601	1.97469	0.0643	-1.58015	11.8508	1.86e-10	Parp1; Mir6904	-1.40599	9.99568	7.09e-09	Parp1; Mir6904	0	0.00340078	0.9977	Parp1; Mir6904	0.238787	1.098	0.2969
TC0100001712.mm.2	Lin9	-0.422233	0.733768	0.6332	-0.887525	2.38722	0.0607	-0.863938	2.56864	0.1321	-1.18269	3.52288	0.0082	-0.895303	2.48149	0.0143	Lin9	-0.773996	2.40894	0.0177	Lin9	-0.189034	0.228045	0.8555	Lin9	-0.739848	2.49485	0.0393
TC0100001713.mm.2	Acbd3	0.214125	0.606425	0.7005	0.201634	0.921543	0.4247	-0.189034	0.183494	0.9412	-0.422233	0.885723	0.2893	0.176323	1.08407	0.1941	Acbd3	0.275007	1.2668	0.1486	Acbd3	-0.238787	1.04048	0.3925	Acbd3	-0.0840643	0.104136	0.9148
TC0100001720.mm.2	Sde2	0	0.0127808	0.9949	0.0703893	0.109914	0.9274	-0.0285692	0.0933418	0.9681	-0.321928	0.324497	0.6433	1.20789	6.92812	2.19e-06	Sde2	1.20789	7.1152	1.69e-06	Sde2	0.356144	0.853872	0.4785	Sde2	-0.201634	1.11691	0.2891
TC0100001721.mm.2	Lefty2	-0.344828	0.66274	0.6712	-0.378512	0.620151	0.5859	0	0.0353162	0.9866	0.275007	0.612432	0.4262	0.250962	1.70553	0.0634	Lefty2	0.0976108	0.23448	0.7492	Lefty2	0.124328	0.260982	0.8339	Lefty2	0.275007	0.937794	0.3622
TC0100001722.mm.2	Pycr2	0.333424	1.33068	0.3341	-0.286881	0.819014	0.4757	-0.238787	0.514705	0.8062	0.0840643	0.199489	0.7676	0	0.0300253	0.9652	Pycr2	-0.176323	0.718967	0.3704	Pycr2	-0.0565835	0.00824246	0.9956	Pycr2	0.275007	0.945387	0.359
TC0100001723.mm.2	Lefty1	-0.0703893	0.227385	0.9146	-0.286881	0.872895	0.4494	-0.378512	0.991826	0.6203	0.0565835	0.139962	0.8329	0.0565835	0.207678	0.7726	Lefty1	-0.0426443	0.123436	0.864	Lefty1	0.0143553	0.124071	0.9232	Lefty1	0.0976108	0.523024	0.5979
TC0100001724.mm.2	Tmem63a	-0.189034	0.494714	0.7674	-0.201634	0.471598	0.6811	-1.1635	2.95861	0.0793	0.495695	0.865504	0.2978	-0.613532	3.1549	0.0037	Tmem63a	-1.12433	6.36856	7.19e-06	Tmem63a	-1.25096	3.04576	0.0352	Tmem63a	-1.43829	4.25727	0.0027
TC0100001726.mm.2	9130409I23Rik	0.321928	0.312204	0.8704	-0.400538	0.414539	0.7172	0.298658	0.797239	0.6961	-0.0285692	0.0220022	0.9721	0.367371	1.32975	0.1263	9130409I23Rik	0.15056	0.656001	0.4078	9130409I23Rik	0.400538	0.323032	0.7946	9130409I23Rik	0.238787	0.224535	0.815
TC0100001730.mm.2	Cnih4	0.214125	0.514137	0.7553	0.321928	0.604499	0.5959	0.790772	2.25964	0.1853	-0.176323	1.13608	0.202	1.61824	14.6003	1.47e-12	Cnih4	1.58496	14.699	1.09e-12	Cnih4	0.594549	1.85699	0.1478	Cnih4	0.111031	0.463694	0.6364
TC0100001734.mm.2	Cnih3	0.226509	0.303469	0.8745	0.411426	0.391902	0.7321	-0.344828	0.32039	0.8889	0.400538	0.787014	0.3327	0.238787	1.17198	0.1666	Cnih3	0.356144	1.52433	0.0937	Cnih3	0.176323	0.737549	0.5422	Cnih3	0.111031	0.499764	0.6119
TC0100001736.mm.2	Dnah14	-0.0840643	0.577246	0.7181	0.275007	0.940815	0.4164	0.0976108	0.0535477	0.9805	-0.0840643	0.197911	0.7694	0.575312	2.79588	0.0079	Dnah14	0.31034	1.92445	0.0451	Dnah14	0.286881	1.4437	0.2493	Dnah14	0.15056	0.399027	0.6829
TC0100001740.mm.2	Srp9	0.0285692	0.369776	0.8392	0.748461	2.05552	0.0991	0.137504	0.267365	0.909	-0.948601	2.52288	0.0317	0.0426443	0.463947	0.531	Srp9	-0.0840643	0.250573	0.7333	Srp9	0.378512	2.12494	0.1064	Srp9	0.367371	1.8962	0.0973
TC0100001745.mm.2	Trp53bp2	-0.565597	1.18575	0.3955	0.0840643	0.0145286	0.9901	-0.344828	0.5318	0.7987	-0.275007	0.980884	0.2521	0.400538	2.49485	0.0141	Trp53bp2	0.378512	1.78516	0.0583	Trp53bp2	-0.189034	0.721704	0.5499	Trp53bp2	-0.189034	1.11748	0.2889
TC0100001749.mm.2	Capn8	-0.176323	0.71108	0.6438	-0.0565835	0.0695604	0.9537	-0.298658	0.821887	0.6864	-0.333424	0.26544	0.7007	-0.333424	1.94692	0.0402	Capn8	0.0143553	0.138286	0.8485	Capn8	0.344828	0.387216	0.7528	Capn8	0.214125	0.392545	0.6866
TC0100001752.mm.2	Susd4	-0.0840643	0.0481284	0.9846	-0.238787	0.703335	0.5372	-0.286881	0.363412	0.8681	0.321928	0.114922	0.8619	0.0565835	0.214314	0.7658	Susd4	0.0840643	0.0699684	0.9249	Susd4	0.887525	0.402414	0.7437	Susd4	-0.432959	0.439018	0.6535
TC0100001754.mm.2	Tlr5	0.432959	0.26946	0.8921	-0.163499	0.0147083	0.99	-0.526069	1.47756	0.4194	-1.42223	4.01682	0.0045	-1.44361	4	0.001	Tlr5	-0.807355	2.10791	0.0318	Tlr5	-0.847997	0.510604	0.6755	Tlr5	-1.25096	2.79588	0.0253
TC0100001755.mm.2	Aida	-0.250962	0.521289	0.7514	0.0840643	0.115205	0.9236	0	0.000651931	0.9996	-0.367371	2.18709	0.0486	-0.815575	5.32975	5.1e-05	Aida	-0.545968	3.39794	0.0023	Aida	-0.124328	0.159141	0.9007	Aida	0.584963	2.82391	0.0241
TC0100001756.mm.2	Taf1a	0.565597	0.910802	0.5319	-0.0703893	0.192939	0.8711	0.555816	1.2204	0.5305	-0.275007	0.0713482	0.9127	0.0285692	0.305658	0.6732	Taf1a	-0.0143553	0.114978	0.8737	Taf1a	0.0976108	0.393189	0.7486	Taf1a	-0.201634	0.0716041	0.9414
TC0100001757.mm.2	Hhipl2	-0.226509	0.788079	0.6004	0.250962	0.285503	0.8065	0.0840643	0.109188	0.9641	0.189034	0.11702	0.8595	0.0840643	0.255394	0.7223	Hhipl2	0.0565835	0.318759	0.6679	Hhipl2	0.189034	0.442252	0.7177	Hhipl2	0.189034	0.427709	0.6625
TC0100001765.mm.2	Dusp10	-1.14405	3.09691	0.0363	-0.941106	2.4318	0.0567	-0.475085	0.223154	0.9259	-1.67356	1.51713	0.1197	0.941106	1.2636	0.1419	Dusp10	0.669027	0.689094	0.3878	Dusp10	-1.05658	2.4437	0.0722	Dusp10	-0.333424	0.633577	0.5288
TC0100001779.mm.2	Rab3gap2	0.124328	0.14685	0.9517	0.918386	2.82391	0.0317	0	0.241391	0.919	-0.411426	1.85387	0.0754	0.495695	2.58503	0.0119	Rab3gap2	0.356144	2.69897	0.0098	Rab3gap2	0.0285692	0.318216	0.7975	Rab3gap2	-0.0840643	0.249337	0.7935
TC0100001786.mm.2	Bpnt1	0.956057	2.58503	0.0699	-0.214125	0.0704278	0.9532	-0.226509	0.315244	0.8914	-0.411426	0.866781	0.2972	0.0285692	0.307594	0.6713	Bpnt1	0.15056	0.610125	0.4375	Bpnt1	-0.250962	0.487716	0.6883	Bpnt1	0.163499	0.114978	0.9066
TC0100001787.mm.2	Eprs	1.5008	6.49757	0.0001	0.176323	1.02549	0.3811	1.07039	2.74473	0.1069	-0.201634	0.0120657	0.9845	1.32193	11.0348	9.24e-10	Eprs	1	7.88273	4.02e-07	Eprs	-0.0285692	0.0999608	0.9385	Eprs	-0.238787	0.410162	0.6743
TC0100001788.mm.2	Slc30a10	0.344828	0.599117	0.7047	0.0143553	0.0389113	0.9741	-0.201634	0.46916	0.8226	0.356144	0.619608	0.4215	0.0565835	0.528415	0.4823	Slc30a10	-0.0426443	0.176461	0.8076	Slc30a10	-1.93734	3.69897	0.0147	Slc30a10	-2.04614	4.75945	0.0012
TC0100001801.mm.2	D1Pas1	-0.163499	0.0617305	0.9804	0.0426443	0.0857097	0.944	-0.475085	1.42136	0.4419	-0.495695	0.868381	0.2966	0.485427	2.63827	0.0106	D1Pas1	0.650765	3.39794	0.0024	D1Pas1	0.15056	0.224681	0.8562	D1Pas1	0.263034	0.835647	0.4133
TC0100001804.mm.2	Gpatch2	-0.124328	0.578232	0.7176	0.0976108	0.0508052	0.9664	0.0143553	0.276216	0.9068	-0.333424	0.643401	0.4085	0.189034	0.70952	0.3619	Gpatch2	0.176323	0.323124	0.6638	Gpatch2	-0.0565835	0.0241548	0.986	Gpatch2	-0.321928	0.455808	0.6418
TC0100001806.mm.2	Esrrg	1.02148	2.72125	0.0582	0.367371	0.873544	0.4493	2.90111	5.16813	0.0027	-0.443607	0.120732	0.855	-0.757023	4.32606	0.0004	Esrrg	-0.356144	1.22841	0.1586	Esrrg	-0.895303	3.52288	0.0184	Esrrg	-1.72247	7.53018	1.43e-05
TC0100001812.mm.2	Ush2a	0.275007	0.573164	0.7201	0.124328	0.0147083	0.99	0.15056	0.141764	0.9531	-0.0976108	0.0378675	0.9518	0.0840643	0.193006	0.7877	Ush2a	-0.0143553	0.0394341	0.9566	Ush2a	0.298658	0.334044	0.7865	Ush2a	0.333424	0.492009	0.6169
TC0100001821.mm.2	Ptpn14	0.0143553	0.183759	0.9334	0.0703893	0.0300253	0.9797	-0.286881	0.851706	0.675	0.0565835	0.365523	0.6065	-2.30743	10.9547	1.05e-09	Ptpn14	-2.54102	11.3224	5.78e-10	Ptpn14	0.0426443	0.54607	0.6565	Ptpn14	0.238787	1.04287	0.3183
TC0100001831.mm.2	Angel2	0.111031	0.264641	0.8951	-0.333424	0.59176	0.6033	-0.464668	0.572514	0.7841	0.0426443	0.651111	0.4037	-0.925999	5.53018	3.48e-05	Angel2	-0.454176	2.33724	0.0204	Angel2	-0.344828	1.45717	0.2458	Angel2	-0.176323	0.489321	0.6185
TC0100001833.mm.2	A230020J21Rik	-0.0976108	0.206559	0.9225	0.0285692	0.0394817	0.9739	0.0840643	0.253677	0.9143	-0.176323	0.798603	0.3275	0.298658	1.34486	0.1229	A230020J21Rik	0.137504	1.3098	0.138	A230020J21Rik	0.0285692	0.512862	0.6749	A230020J21Rik	-0.0285692	0.0400052	0.9684
TC0100001834.mm.2	Spata45	0.250962	0.462055	0.7822	0.201634	0.279097	0.8119	0.176323	0.243136	0.9187	0.555816	0.864231	0.2982	0.0426443	0.0771708	0.9127	Spata45	0.0840643	0.079355	0.914	Spata45	0.238787	0.71108	0.5557	Spata45	0.163499	0.182435	0.8496
TC0100001836.mm.2	Nsl1	-0.454176	0.377061	0.834	-0.505891	1.42022	0.2384	0.0976108	0.126563	0.9573	0.31034	0.727462	0.3616	0.124328	0.201073	0.7795	Nsl1	0.0143553	0.151934	0.834	Nsl1	0.137504	0.338471	0.7838	Nsl1	0.333424	1.48545	0.1761
TC0100001837.mm.2	Batf3	0.0565835	0.0268259	0.9915	-0.286881	1.02411	0.3814	0.124328	0.227238	0.9233	-0.799087	3.1549	0.0133	0.176323	1.20412	0.1577	Batf3	0.111031	0.502517	0.5153	Batf3	0.0143553	0.161655	0.8992	Batf3	0.214125	0.649171	0.5187
TC0100001844.mm.2	Tmem206	0.0285692	0.217312	0.9182	-0.464668	1.1512	0.3307	-0.0143553	0.838033	0.6797	-0.163499	0.617623	0.4228	-0.250962	0.993962	0.2262	Tmem206	-0.321928	0.686977	0.3891	Tmem206	0.0565835	0.519993	0.6702	Tmem206	0.565597	1.94692	0.0905
TC0100001853.mm.2	Ints7	-0.565597	1.03433	0.4648	-0.250962	1.13787	0.335	0.0143553	0.108407	0.9641	0.344828	0.378201	0.5962	-0.613532	1.16178	0.1695	Ints7	-0.0426443	0.0320778	0.9655	Ints7	-0.526069	1.20971	0.3249	Ints7	-0.286881	0.543938	0.5851
TC0100001855.mm.2	Lpgat1	0.124328	0.452841	0.7882	-0.124328	0.132533	0.9109	0.226509	0.296537	0.8984	-0.0565835	0.413976	0.5651	0.422233	1.24642	0.1465	Lpgat1	0.475085	1.66555	0.0722	Lpgat1	-0.555816	2.67778	0.0534	Lpgat1	-1.29866	5.74473	0.0002
TC0100001858.mm.2	Nek2	-1.27501	1.3098	0.3427	-1.46989	2.284	0.07	-0.815575	1.69465	0.3408	-0.495695	1.10073	0.212	-0.0976108	0.626353	0.4133	Nek2	-0.176323	0.0280751	0.9692	Nek2	3.7148	6.42022	0.0004	Nek2	1.74416	1.88941	0.0979
TC0100001859.mm.2	Slc30a1	-0.286881	0.863597	0.5609	-0.298658	2.13077	0.0888	0.0426443	0.109579	0.9639	-0.0976108	0.0711435	0.9128	1.9782	8.73993	6.85e-08	Slc30a1	1.39506	6.39469	6.82e-06	Slc30a1	0.137504	0.737075	0.5425	Slc30a1	-0.765535	2.4437	0.0428
TC0100001860.mm.2	Rd3	0.275007	0.334231	0.8597	-0.422233	1.11182	0.3445	-0.263034	0.602234	0.7693	-0.356144	0.536854	0.4742	-0.137504	0.176135	0.805	Rd3	-0.0976108	0.652475	0.4096	Rd3	0.176323	0.310691	0.8017	Rd3	0.275007	0.180983	0.8509
TC0100001863.mm.2	Kcnh1	-0.0285692	0.122801	0.9604	-0.124328	0.694434	0.5424	-0.0426443	0.285	0.9023	-0.432959	1.4045	0.1394	0.443607	4.08513	0.0006	Kcnh1	0.669027	4.95078	0.0001	Kcnh1	-0.0976108	0.0660574	0.9609	Kcnh1	0.0143553	0.134067	0.8908
TC0100001871.mm.2	Lamb3	0.286881	0.222356	0.916	0.238787	0.187555	0.8744	0.111031	0.232251	0.9208	0.748461	2.55284	0.0307	0.0285692	0.184024	0.7969	Lamb3	0.367371	0.783043	0.3353	Lamb3	-0.659925	2.04576	0.1174	Lamb3	-0.739848	2.95861	0.0194
TC0100001877.mm.2	Plxna2	-0.925999	1.11126	0.4289	-0.124328	0.587204	0.606	0.454176	0.151872	0.9502	-0.9855	0.937418	0.2683	0.933573	4	0.0007	Plxna2	1.27501	5.24489	6.58e-05	Plxna2	0.0143553	0.50045	0.6812	Plxna2	1.29866	1.34486	0.212
TC0100001882.mm.2	Cd34	-0.584963	1.7122	0.2112	-2.04614	7.40894	2.98e-05	-0.83996	0.705754	0.7323	-2.34199	5.39469	0.0006	-0.333424	0.397614	0.5895	Cd34	-0.31034	1.2426	0.1547	Cd34	0.163499	0.509901	0.6759	Cd34	1.02857	1.6073	0.1486
TC0100001889.mm.2	Xkr4	-0.298658	0.761452	0.6152	0.0285692	0.189029	0.8735	0.275007	0.786217	0.7006	0.286881	0.0953926	0.885	-0.250962	1.12263	0.1813	Xkr4	0.495695	1.65956	0.073	Xkr4	0.0143553	0.606952	0.6178	Xkr4	0.15056	0.0118872	0.992
TC0100001904.mm.2	Rp1	-1.41684	2.58503	0.0704	-1.33914	2.5376	0.0475	0.565597	1.64589	0.3582	0.516015	0.732125	0.3592	-0.214125	0.581865	0.4439	Rp1	0.238787	0.654234	0.4087	Rp1	-0.275007	1.44733	0.2485	Rp1	0.0285692	0.241618	0.7997
TC0100001905.mm.2	Sox17	-0.0703893	0.090337	0.9722	0.432959	0.274824	0.8152	0.356144	0.390086	0.8566	0.124328	0.228413	0.7379	1.54597	5.01863	9.48e-05	Sox17	2.04264	5.17783	7.5e-05	Sox17	0.0285692	0.0340461	0.9795	Sox17	0.0565835	0.250109	0.7931
TC0100001909.mm.2	Mrpl15	0.910733	3.30103	0.0277	0.263034	0.739929	0.5168	0.505891	1.00922	0.6128	-0.83996	2.88606	0.0198	-0.124328	0.00797697	0.9907	Mrpl15	0.0976108	1.58503	0.0837	Mrpl15	0	0.0683896	0.9596	Mrpl15	0	0.15453	0.8741
TC0100001914.mm.2	Rgs20	-0.0565835	0.224244	0.9157	-0.124328	0.52739	0.6432	-0.226509	0.736127	0.721	-0.189034	0.637706	0.4115	0.0840643	0.641875	0.4031	Rgs20	0.0565835	0.653061	0.4094	Rgs20	-0.0143553	0.22878	0.8551	Rgs20	-0.0285692	0.160333	0.869
TC0100001920.mm.2	Npbwr1	0.0703893	0.0411018	0.9878	0.163499	0.30945	0.7884	0.321928	0.414314	0.846	0.411426	1.39686	0.1408	0.0143553	0.410609	0.5778	Npbwr1	0.0426443	0.0961507	0.8939	Npbwr1	-0.176323	0.217456	0.8603	Npbwr1	-0.0703893	0.162412	0.8668
TC0100001932.mm.2	Sntg1	0.0565835	0.224098	0.9157	0.0703893	0.00056495	0.9996	-0.536053	1.4828	0.4184	-0.201634	0.452841	0.5357	0.432959	1.85078	0.0485	Sntg1	-0.137504	0.804654	0.324	Sntg1	-0.356144	1.25414	0.3086	Sntg1	-0.275007	0.722162	0.4756
TC0100001942.mm.2	2610203C22Rik	-0.111031	0.284582	0.8835	-0.422233	1.07058	0.3628	-0.641546	0.74958	0.7146	-0.250962	0.346595	0.6229	-0.286881	1.04915	0.2062	2610203C22Rik	-0.464668	1.62893	0.0773	2610203C22Rik	0.0703893	0.0726296	0.9573	2610203C22Rik	0.475085	2.36653	0.0477
TC0100001943.mm.2	Mybl1	0.773996	1.42713	0.3007	0.713696	1.19518	0.3151	-0.0426443	0.295764	0.8988	0.0143553	0.0317039	0.9591	0.0143553	0.106349	0.8808	Mybl1	-0.0976108	0.511308	0.5085	Mybl1	0.687061	1.83863	0.1512	Mybl1	0.632268	1.33442	0.2158
TC0100001944.mm.2	Vcpip1	0.321928	0.314079	0.8697	0.31034	2.07572	0.0963	0.0703893	0.195588	0.9356	-0.799087	1.96257	0.0656	0	0.173601	0.8079	Vcpip1	-0.0840643	0.0428718	0.9534	Vcpip1	0.0565835	0.363713	0.7666	Vcpip1	-0.333424	1.53313	0.1648
TC0100001949.mm.2	Tcf24	-0.422233	0.616364	0.6952	0.704872	0.77083	0.4998	0.475085	0.53062	0.799	1.1375	1.02411	0.2376	0.163499	0.20204	0.7786	Tcf24	0.0143553	0.437826	0.5663	Tcf24	-1.53107	0.220331	0.8589	Tcf24	0.464668	0.0552706	0.9544
TC0100001950.mm.2	Ppp1r42	0.176323	0.489857	0.7698	-0.201634	0.277202	0.8131	-0.226509	0.553774	0.7911	0.389567	0.472499	0.521	-0.0703893	0.0126466	0.985	Ppp1r42	-0.0976108	0.138525	0.8481	Ppp1r42	0.378512	1.42022	0.2562	Ppp1r42	0.454176	2.20066	0.0612
TC0100001952.mm.2	Cops5	0.505891	1.02595	0.4691	1.04963	2.3098	0.0676	-0.298658	0.0793029	0.9731	-0.678072	0.893469	0.2859	0.0703893	0.711527	0.3611	Cops5	0.333424	1.56703	0.0866	Cops5	0.0976108	0.383735	0.7542	Cops5	0.163499	0.666553	0.5086
TC0100001955.mm.2	Arfgef1	-0.367371	1.57025	0.2534	0.0426443	0.253521	0.8301	-0.516015	2.23657	0.1912	-0.475085	1.00218	0.2449	0.545968	6.20066	9.2e-06	Arfgef1	0.669027	7.96658	3.44e-07	Arfgef1	0.0703893	0.270754	0.8268	Arfgef1	-0.378512	3	0.0186
TC0100001957.mm.2	Cpa6	0.111031	0.589391	0.712	-0.201634	0.368556	0.7487	-0.443607	0.563519	0.7879	-0.0426443	0.350957	0.6188	-0.356144	0.498256	0.5044	Cpa6	-0.226509	0.135726	0.851	Cpa6	0	0.143634	0.9109	Cpa6	-0.0976108	0.0575951	0.9524
TC0100001967.mm.2	Slco5a1	-0.659925	1.82102	0.1824	-0.879706	2.63827	0.0418	0.0565835	0.466355	0.8245	-1.10434	2.21467	0.0469	0.214125	0.564474	0.4557	Slco5a1	-0.163499	0.920457	0.268	Slco5a1	-0.201634	0.756714	0.5298	Slco5a1	-0.0426443	0.272052	0.7781
TC0100001968.mm.2	Prdm14	0.0703893	0.27417	0.8904	0.0426443	0.383735	0.7374	0.226509	0.46916	0.8226	0.298658	0.674074	0.3906	0.163499	0.902396	0.2644	Prdm14	0.137504	1.01144	0.2312	Prdm14	-0.0840643	0.155709	0.9036	Prdm14	0	0.207678	0.8276
TC0100001969.mm.2	Ncoa2	-0.250962	1.15989	0.4065	0.0426443	0.580375	0.6104	-0.378512	0.942714	0.6383	0.124328	0.424235	0.5567	-0.238787	2.25181	0.0222	Ncoa2	-0.0840643	1.11351	0.1935	Ncoa2	-0.0976108	0.236347	0.8507	Ncoa2	-0.344828	1.32148	0.2195
TC0100001978.mm.2	Tram1	0.0143553	0.194024	0.9287	-0.176323	0.985479	0.3962	0.263034	0.20301	0.933	-0.432959	1.48149	0.1254	-1.23266	8.77728	6.35e-08	Tram1	-0.918386	7.06651	1.85e-06	Tram1	-0.400538	1.66154	0.1896	Tram1	-0.201634	0.567191	0.5701
TC0100001980.mm.2	Lactb2	0.411426	1.82681	0.1814	0	0.343327	0.7642	0.124328	0.532244	0.7987	-0.992768	4.10292	0.004	-0.475085	1.91009	0.0431	Lactb2	-0.594549	1.76447	0.0606	Lactb2	-0.238787	0.618885	0.6113	Lactb2	-0.250962	0.554707	0.5778
TC0100001985.mm.2	Eya1	0.333424	0.199489	0.9269	0.443607	0.933301	0.4196	-0.389567	0.784891	0.701	0.443607	0.629857	0.4155	-0.189034	0.175354	0.806	Eya1	-0.0143553	0.459796	0.5478	Eya1	0.163499	0.333201	0.7872	Eya1	0.111031	0.266803	0.7812
TC0100001987.mm.2	Msc	-0.0285692	0.294906	0.8786	-0.0285692	0.0419142	0.9721	0.0426443	0.0164188	0.995	-0.0143553	0.167811	0.801	-0.137504	0.939302	0.2481	Msc	-0.226509	1.14086	0.1845	Msc	-0.0840643	0.488785	0.6876	Msc	0.0565835	0.0444084	0.9647
TC0100001989.mm.2	Trpa1	0	0.531357	0.7452	-0.344828	0.474826	0.6787	-0.298658	0.557363	0.7892	-0.400538	0.268572	0.6974	0.0143553	0.0170055	0.9802	Trpa1	0.411426	2.3279	0.0205	Trpa1	0.0565835	0.404835	0.7418	Trpa1	0.0976108	0.572676	0.5668
TC0100001994.mm.2	Sbspon	0.389567	1.23136	0.3759	-0.214125	0.491874	0.6669	0.454176	0.672641	0.7407	0.669027	1.16558	0.1936	0.176323	0.360016	0.6222	Sbspon	0.0426443	0.0315638	0.9658	Sbspon	0.163499	0.309184	0.8025	Sbspon	0.15056	0.245117	0.7972
TC0100001995.mm.2	4930444P10Rik	0.298658	0.418619	0.8113	0.263034	0.290306	0.8032	-0.321928	1.00966	0.6128	-0.124328	0.691222	0.381	-0.0426443	0.0337644	0.9614	4930444P10Rik	-0.298658	1.1209	0.1914	4930444P10Rik	0.15056	0.810229	0.4995	4930444P10Rik	0	0.0310037	0.9754
TC0100001996.mm.2	Rpl7	0.863938	2.50864	0.0782	-0.0426443	0.427942	0.7087	0.526069	1.51999	0.4013	-0.0285692	0.145512	0.8268	0	0.0592843	0.9323	Rpl7	0.176323	0.761201	0.3473	Rpl7	0.238787	1.06803	0.3815	Rpl7	0.214125	1.47366	0.179
TC0100001999.mm.2	Stau2	0.485427	2.12494	0.1269	0.189034	0.34075	0.7668	0.411426	0.803271	0.6928	-0.948601	2.08092	0.056	-0.85599	5.13371	7.59e-05	Stau2	-0.321928	1.64016	0.0758	Stau2	0.0565835	0.574303	0.6389	Stau2	-0.214125	0.0580912	0.9521
TC0100002002.mm.2	Ube2w	0.555816	0.40927	0.8157	0.111031	0.178094	0.8794	0.275007	0.30945	0.8931	-0.823749	1.17914	0.1899	-0.632268	1.20343	0.1577	Ube2w	-0.226509	0.890759	0.2814	Ube2w	-0.286881	1.33068	0.2845	Ube2w	-0.286881	0.846795	0.4078
TC0100002008.mm.2	Tceb1	0.31034	0.455188	0.7865	0.298658	0.191654	0.8715	-0.176323	0.0871936	0.9708	-0.970854	3.39794	0.01	-0.0703893	0.00405784	0.9953	Tceb1	0.15056	1.08302	0.2044	Tceb1	0.226509	1.7167	0.1763	Tceb1	0.163499	1.21183	0.2547
TC0100002012.mm.2	Jph1	-0.124328	0.0187705	0.9949	0.887525	1.8729	0.1266	-0.704872	1.5376	0.3965	-0.9855	1.85387	0.0754	0.263034	0.357437	0.6247	Jph1	0.298658	0.0246142	0.9733	Jph1	0.214125	0.613679	0.6143	Jph1	-0.545968	1.88941	0.0981
TC0100002019.mm.2	Crisp4	-0.400538	0.0954467	0.9707	-0.0143553	0.401538	0.7273	-0.495695	0.140501	0.9536	-0.0703893	0.144663	0.8277	-0.298658	0.980884	0.2314	Crisp4	-0.400538	1.1549	0.18	Crisp4	-0.454176	0.687611	0.5695	Crisp4	0.124328	0.156207	0.8728
TC0100002021.mm.2	Defb18	-0.432959	0.106072	0.9673	-0.226509	0.234555	0.8417	-0.263034	0.484259	0.8152	0.887525	1.8729	0.0734	0.464668	1.77469	0.0558	Defb18	0.189034	0.726073	0.3666	Defb18	0.0285692	0.00454031	0.9971	Defb18	-0.226509	0.00143554	0.9996
TC0100002022.mm.2	Gm15386; Defb41	0.176323	0.643019	0.6812	0.0285692	0.317765	0.7835	-0.367371	0.306889	0.8941	-0.124328	0.21169	0.7539	-0.189034	0.330497	0.6504	Gm15386; Defb41	-0.0703893	0.199146	0.7854	Gm15386; Defb41	0.214125	0.345438	0.7782	Gm15386; Defb41	0.344828	0.240106	0.8012
TC0100002025.mm.2	Gm2710; Gm10075	-0.201634	0.536256	0.7428	0.214125	0.475604	0.678	-0.163499	0.163866	0.9471	0.356144	0.388702	0.5869	-0.641546	3.69897	0.0012	Gm2710; Gm10075	-0.575312	2.88606	0.0071	Gm2710; Gm10075	0.0976108	0.357634	0.7702	Gm2710; Gm10075	0.15056	0.938171	0.3622
TC0100002028.mm.2	Pkhd1	0.111031	0.379136	0.8331	-0.0143553	0.111877	0.9262	0.15056	0.290306	0.9	0.163499	0.113622	0.8635	0.163499	0.974285	0.2341	Pkhd1	0.124328	0.343518	0.6452	Pkhd1	0.238787	0.0558629	0.9668	Pkhd1	-0.432959	0.723079	0.4752
TC0100002032.mm.2	Il17f	0.15056	0.665546	0.6698	-0.111031	0.181444	0.8778	-0.15056	0.482276	0.8164	0.594549	0.715118	0.3679	-0.0703893	0.151195	0.8299	Il17f	-0.111031	0.363412	0.6275	Il17f	0.124328	0.670399	0.5801	Il17f	0.0840643	0.0968557	0.9204
TC0100002033.mm.2	Mcm3	0.0703893	0.124997	0.9597	-0.201634	0.52491	0.645	0.15056	0.133713	0.9551	0.321928	0.572514	0.45	-0.0703893	0.0261336	0.9693	Mcm3	0	0.411056	0.5884	Mcm3	-0.0426443	0.072681	0.9573	Mcm3	0.505891	1.37263	0.2043
TC0100002038.mm.2	Tram2	-0.505891	1.36754	0.32	0	0.260982	0.8246	-0.454176	1.77728	0.3123	0.344828	1.34969	0.15	0.286881	0.948847	0.2441	Tram2	0.0976108	0.180324	0.8035	Tram2	0.536053	0.919374	0.4482	Tram2	-0.0565835	0.746904	0.4621
TC0100002042.mm.2	Kcnq5	-0.111031	0.0617305	0.9804	-0.214125	0.791559	0.4898	0.475085	1.04672	0.5984	-0.111031	0.88306	0.2904	-0.0976108	0.470057	0.5261	Kcnq5	-0.505891	2.4318	0.017	Kcnq5	-0.356144	0.395126	0.748	Kcnq5	-0.275007	0.370081	0.7018
TC0100002054.mm.2	Rims1	0.275007	0.267365	0.893	-0.0565835	0.134304	0.9098	0.0143553	0.177767	0.9426	-0.485427	1.77469	0.0838	-0.432959	1.82974	0.0504	Rims1	-0.201634	1.34008	0.1307	Rims1	0.189034	0.216096	0.8612	Rims1	0.31034	0.480829	0.6251
TC0100002061.mm.2	4933415F23Rik	0.367371	0.962175	0.504	0.137504	0.271159	0.8175	-0.443607	0.579549	0.7825	0.15056	0.0391964	0.95	-0.0426443	0.103088	0.8846	4933415F23Rik	-0.137504	0.486782	0.527	4933415F23Rik	-0.111031	0.344381	0.7788	4933415F23Rik	-0.0565835	0.072373	0.9409
TC0100002062.mm.2	Gm6420	-0.0143553	0.129128	0.9582	-0.137504	0.457299	0.6877	-0.250962	0.381116	0.8608	-0.0285692	0.149783	0.8218	-0.0703893	0.716021	0.3584	Gm6420	-0.0426443	0.28609	0.6994	Gm6420	0.0143553	0.137869	0.9152	Gm6420	0.0565835	0.53254	0.5923
TC0100002063.mm.2	Ogfrl1	-0.454176	0.883724	0.5494	-0.378512	0.598083	0.5996	-0.389567	0.50515	0.81	-0.189034	0.3534	0.6169	-0.731183	4	0.0009	Ogfrl1	-0.773996	3.52288	0.0018	Ogfrl1	0.367371	0.764977	0.5245	Ogfrl1	0.713696	1.32514	0.2182
TC0100002067.mm.2	Smap1	-0.0840643	0.0411018	0.9878	0.464668	2.08619	0.0948	-0.454176	1.51713	0.4027	-0.137504	0.504317	0.4987	0.250962	1.58336	0.0797	Smap1	0.356144	1.53018	0.0927	Smap1	0.201634	1.38616	0.2663	Smap1	0.214125	2.55284	0.0362
TC0100002070.mm.2	Sdhaf4	0.214125	0.623606	0.6923	-0.189034	0.173148	0.8821	0.31034	0.724228	0.7253	-0.757023	1.17393	0.1913	0	0.0161483	0.9809	Sdhaf4	0.0840643	0.252899	0.732	Sdhaf4	0.536053	1.29414	0.2954	Sdhaf4	0.124328	0.785421	0.4411
TC0100002071.mm.2	Fam135a	0.378512	0.47134	0.7785	0.748461	1.50169	0.2125	-0.0565835	0.00744648	0.9975	-0.15056	0.792904	0.33	1.55582	10.1255	5.07e-09	Fam135a	1.44361	10.3188	3.77e-09	Fam135a	1.09085	3.52288	0.0195	Fam135a	0.495695	1.65956	0.1378
TC0100002073.mm.2	Col19a1	-0.226509	0.646276	0.6797	0.137504	0.107627	0.9292	0.0143553	0.134363	0.9551	-0.0565835	0.317945	0.6489	0	0.694004	0.3712	Col19a1	0.0426443	0.0699174	0.9249	Col19a1	0.111031	0.20412	0.8707	Col19a1	0.238787	1.41567	0.1928
TC0100002081.mm.2	Adgrb3	0.321928	0.722162	0.6385	-0.0143553	0.0183626	0.9878	0.367371	1.3098	0.4948	0.584963	1.28735	0.1637	0.201634	0.0840728	0.9054	Adgrb3	0.137504	0.416461	0.5839	Adgrb3	-0.275007	0.457299	0.7096	Adgrb3	-0.124328	0.228045	0.8121
TC0100002082.mm.2	Gm20172	0.163499	0.368049	0.84	0.356144	0.536107	0.6379	-0.422233	0.119244	0.9594	0.286881	0.200246	0.7667	0.111031	0.54333	0.4712	Gm20172	-0.15056	0.428757	0.574	Gm20172	0.0426443	0.0163286	0.9903	Gm20172	0.0840643	0.121996	0.9005
TC0100002102.mm.2	4931408C20Rik	-0.0840643	0.163043	0.9426	-0.286881	0.0398147	0.9739	-0.124328	0.0403863	0.9851	0.422233	0.274987	0.6911	0.0143553	0.0429197	0.9513	4931408C20Rik	0.0143553	0.112946	0.8758	4931408C20Rik	0.0426443	0.247644	0.8432	4931408C20Rik	0.0426443	0.167811	0.8618
TC0100002106.mm.2	Gm597	-0.495695	2.26761	0.1065	-0.0565835	0.376647	0.7426	0	0.0466753	0.9826	0.443607	0.545918	0.4672	0.0285692	0.476384	0.5213	Gm597	-0.0285692	0.517412	0.5041	Gm597	0.0143553	0.211973	0.8642	Gm597	0.189034	0.113848	0.9074
TC0100002118.mm.2	Phf3	-0.475085	2.42022	0.0867	0.176323	0.642256	0.5735	-0.516015	1.08778	0.5818	0.432959	1.70333	0.0922	0.963474	8.39041	1.34e-07	Phf3	0.879706	7.71897	5.44e-07	Phf3	0.613532	2.67778	0.0535	Phf3	0.389567	1.39903	0.1972
TC0100002121.mm.2	Ptp4a1; Gm13363	0.464668	2.29243	0.1022	0.863938	4.03953	0.0054	0.584963	1.55909	0.3902	0.214125	0.178749	0.7897	0.333424	4.05799	0.0006	Ptp4a1; Gm13363	0.298658	4.03621	0.0007	Ptp4a1; Gm13363	-0.0143553	0.0409109	0.976	Ptp4a1; Gm13363	-0.378512	0.896881	0.3818
TC0100002127.mm.2	4931428L18Rik	0.0426443	0.134718	0.9557	0.124328	0.234853	0.8417	-0.201634	0.042297	0.9847	0.15056	0.178028	0.7903	-0.0703893	0.0804512	0.909	4931428L18Rik	-0.137504	0.687188	0.389	4931428L18Rik	0.0285692	0.0566044	0.9663	4931428L18Rik	0.0840643	0.501552	0.6107
TC0100002131.mm.2	Gm9839	0.163499	0.330683	0.862	-0.226509	1.07007	0.3629	0.111031	0.606249	0.7681	0.378512	0.946154	0.2649	-0.333424	1.31336	0.1301	Gm9839	-0.275007	0.837137	0.3076	Gm9839	-0.238787	0.00704904	0.9964	Gm9839	0.15056	0.474955	0.6296
TC0100002132.mm.2	Gm5415	-0.250962	0.176461	0.9372	-0.454176	0.288361	0.8046	0	0.0679831	0.9758	0.0426443	0.0184079	0.9763	-0.201634	0.0091286	0.9891	Gm5415	0.0143553	0.00348833	0.9962	Gm5415	-0.275007	0.53551	0.6624	Gm5415	-0.15056	0.159392	0.8699
TC0100002136.mm.2	Prim2	0	0.113002	0.9649	-0.432959	2.10791	0.0918	0.0976108	0.0117087	0.9964	-0.0426443	0.0696114	0.9146	-0.137504	1.35164	0.1213	Prim2	-0.238787	1.4023	0.1172	Prim2	-0.163499	0.186152	0.8826	Prim2	-0.163499	0.467883	0.6336
TC0100002140.mm.2	Bag2	1.18269	3.69897	0.0132	0.15056	1.05899	0.3676	0.275007	0.197637	0.9346	-1.58976	4.24033	0.0032	0.344828	2.1549	0.0269	Bag2	0.879706	4.87615	0.0001	Bag2	0.594549	3.52288	0.0166	Bag2	0.0976108	0.312828	0.7463
TC0100002141.mm.2	Zfp451	-0.226509	0.879097	0.552	0.0426443	0.021135	0.9862	-0.0143553	0.0568024	0.9796	0.124328	0.151318	0.8201	0.238787	1.33068	0.1262	Zfp451	-0.0565835	0.0589858	0.9372	Zfp451	-0.0143553	0.39126	0.7498	Zfp451	-0.411426	2.4318	0.0433
TC0100002142.mm.2	Gm15455	0.565597	1.66756	0.2242	0	0.179273	0.8789	-0.0703893	0.0938805	0.9681	0.0426443	0.0413883	0.9477	-0.201634	0.84588	0.2899	Gm15455	0.111031	0.155709	0.8301	Gm15455	0.0703893	0.223735	0.8562	Gm15455	0.189034	0.254847	0.789
TC0100002143.mm.2	Bend6	0.124328	0.292174	0.8799	0.201634	0.133949	0.9099	0.0840643	0.0828097	0.9718	0.0565835	0.176591	0.7919	-0.0426443	0.1645	0.8166	Bend6	-0.0840643	0.188425	0.7956	Bend6	-0.367371	1.81816	0.1551	Bend6	0.0143553	0.0952845	0.9218
TC0100002151.mm.2	Ccdc115	0.526069	0.71287	0.6431	0.0840643	0.0516849	0.966	-0.0426443	0.120216	0.9594	-0.298658	0.26825	0.6977	0.432959	1.36856	0.1176	Ccdc115	0.0426443	0.159831	0.8257	Ccdc115	0.298658	0.387852	0.7524	Ccdc115	0.15056	0.0326393	0.9742
TC0100002154.mm.2	Prss40	0.0703893	0.0453234	0.9858	-0.137504	0.145633	0.9011	0.0565835	0.305395	0.8947	0.432959	1.50307	0.1221	-0.0285692	0.155088	0.8259	Prss40	0.0565835	0.186619	0.7974	Prss40	0.111031	0.175029	0.8894	Prss40	0.0565835	0.440572	0.6531
TC0100002157.mm.2	AA619741	0.0703893	0.0810789	0.976	0.15056	0.576263	0.6131	0	0.584026	0.7816	0.650765	0.778847	0.3366	0.137504	0.643783	0.4019	AA619741	-0.226509	0.210349	0.7734	AA619741	-0.263034	0.29226	0.812	AA619741	-0.189034	0.634138	0.5283
TC0100002163.mm.2	Fam168b	-0.163499	0.437469	0.798	0.15056	0.175809	0.8808	-0.238787	0.667158	0.7419	-0.0565835	0.0566539	0.9303	0.389567	2.49485	0.014	Fam168b	0.475085	2.31876	0.0211	Fam168b	0.344828	0.712422	0.5551	Fam168b	0.0840643	0.167172	0.8624
TC0100002175.mm.2	Uggt1	-0.367371	0.350665	0.8509	-0.111031	0.301551	0.7942	0.650765	0.837734	0.6797	0.0426443	0.50307	0.4996	0.0976108	0.577082	0.4474	Uggt1	0.0976108	0.114752	0.874	Uggt1	0.400538	0.937042	0.4384	Uggt1	0.214125	0.941195	0.3608
TC0100002177.mm.2	Neurl3	-0.0840643	0.272784	0.8908	-0.15056	1.16558	0.3256	-0.31034	0.600153	0.7704	0.137504	0.234853	0.7309	0.748461	5.11976	7.8e-05	Neurl3	0.485427	2.92082	0.0063	Neurl3	0.0703893	0.0611302	0.9637	Neurl3	0.201634	0.478339	0.6271
TC0100002179.mm.2	Kansl3	-0.0703893	0.136261	0.9553	-0.0565835	0.105352	0.93	0.0976108	0.36211	0.869	0.454176	1.36051	0.1477	0.124328	0.0915686	0.8969	Kansl3	-0.226509	0.519275	0.5025	Kansl3	0.333424	0.625068	0.6075	Kansl3	-0.263034	0.571865	0.567
TC0100002184.mm.2	Lman2l	0.0285692	0.0827046	0.9758	-0.545968	2.65758	0.0406	0.263034	0.90763	0.6531	-0.731183	2.37675	0.0382	-0.411426	1.5784	0.0804	Lman2l	-0.422233	1.34294	0.1301	Lman2l	-0.516015	1.43771	0.2512	Lman2l	-0.782409	4.00174	0.004
TC0100002187.mm.2	Sema4c	-0.321928	0.88773	0.5465	-0.731183	1.88941	0.1239	-0.226509	0.346016	0.8774	0.111031	0.174639	0.7944	0.83996	4.89279	0.0001	Sema4c	0.956057	4.64975	0.0002	Sema4c	0.214125	0.487716	0.6883	Sema4c	0.0143553	0.333576	0.7301
TC0100002188.mm.2	Fam178b	-0.286881	1.30016	0.347	0.124328	0.123551	0.9171	0.124328	0.637518	0.7572	0.0143553	0.230697	0.7353	-0.0143553	0.0265489	0.9689	Fam178b	0.137504	0.693575	0.3854	Fam178b	0.111031	0.860121	0.4752	Fam178b	0.0703893	0.630784	0.5308
TC0100002189.mm.2	Actr1b	-0.0285692	0.0653501	0.9796	-0.275007	0.0152477	0.9898	0.0143553	0.00326948	0.9987	-0.0840643	0.340654	0.6283	-0.748461	5.45842	4e-05	Actr1b	-0.584963	2.50864	0.0146	Actr1b	-0.0285692	0.256961	0.8364	Actr1b	-0.0840643	1.08092	0.3031
TC0100002193.mm.2	Tmem131	-0.847997	1.17263	0.4019	0.400538	0.143876	0.9024	-0.226509	0.206349	0.9321	-0.333424	0.0660068	0.9189	0.659925	2.04096	0.0337	Tmem131	0.321928	1.41229	0.1149	Tmem131	0.367371	0.219179	0.8594	Tmem131	-0.275007	0.42539	0.664
TC0100002203.mm.2	Coa5	0.176323	0.607479	0.7002	-0.389567	0.28208	0.8095	-0.695994	2.14874	0.2119	-1.87971	6.84466	9.73e-05	-0.189034	0.726073	0.3526	Coa5	-0.15056	0.337904	0.65	Coa5	-0.0565835	0.448428	0.714	Coa5	-0.516015	3.09691	0.0158
TC0100002204.mm.2	Mgat4a	-0.565597	0.719422	0.6399	-1.76129	2.82391	0.0323	-0.333424	0.299642	0.8974	-0.526069	1.54061	0.1155	0.823749	5.80134	2.03e-05	Mgat4a	0.992768	6.43297	6.31e-06	Mgat4a	-0.124328	0.0316105	0.9805	Mgat4a	0.0285692	0.399027	0.6829
TC0100002207.mm.2	2010300C02Rik	0	0.103033	0.9689	0.124328	0.776245	0.4975	-0.111031	0.266402	0.909	0.250962	0.106072	0.8721	0.214125	0.650528	0.3976	2010300C02Rik	0.176323	0.716925	0.3716	2010300C02Rik	0.0565835	0.742561	0.5389	2010300C02Rik	0.0143553	0.131414	0.8932
TC0100002209.mm.2	Tsga10	0.31034	1.45469	0.2909	0.400538	1.61261	0.1818	0.0426443	0.07053	0.975	-0.226509	0.248182	0.7176	-0.298658	0.671417	0.3848	Tsga10	-0.765535	2.67778	0.0103	Tsga10	0.111031	0.235749	0.8507	Tsga10	-0.163499	0.716699	0.4787
TC0100002210.mm.2	Mitd1	-0.443607	0.599117	0.7047	-0.124328	0.71287	0.5322	-0.0143553	0.0192242	0.9947	-0.695994	1.12668	0.2043	-0.422233	2.23657	0.0229	Mitd1	-0.201634	1.51145	0.0958	Mitd1	0.137504	0.471726	0.6991	Mitd1	0.85599	3.22185	0.0141
TC0100002211.mm.2	Lyg2	0.15056	0.008641	0.9968	0.15056	0.0854982	0.9442	-0.0426443	0.195929	0.9355	0.565597	1.18842	0.1872	0.565597	2.38722	0.0174	Lyg2	0.411426	1.82681	0.054	Lyg2	0.0143553	0.360912	0.7687	Lyg2	-0.15056	1.67162	0.136
TC0100002212.mm.2	Lyg1	0.176323	0.287687	0.8818	-0.15056	0.127261	0.9138	-0.378512	0.860121	0.6728	0.176323	0.138884	0.834	-0.0565835	0.214243	0.7658	Lyg1	-0.0703893	0.103805	0.8852	Lyg1	0.0703893	0.0474497	0.9722	Lyg1	-0.0840643	0.532096	0.5925
TC0100002213.mm.2	Txndc9	0.823749	3.04576	0.0387	0.765535	2.52288	0.0492	0.250962	1.11295	0.5739	-0.713696	2.74473	0.0231	0.367371	1.66354	0.0686	Txndc9	0.659925	3.30103	0.0028	Txndc9	-0.226509	0.480697	0.6929	Txndc9	0.321928	1.77728	0.1154
TC0100002214.mm.2	Rev1	-0.263034	0.30883	0.8724	-0.137504	0.0606805	0.9593	-0.0143553	0.00555086	0.9983	-0.214125	0.562884	0.456	-0.0565835	0.159894	0.8213	Rev1	-0.432959	0.935168	0.2616	Rev1	-0.163499	0.279179	0.8203	Rev1	-0.344828	1.21183	0.2547
TC0100002215.mm.2	Aff3	-0.176323	0.0982149	0.9705	-0.250962	1.2636	0.2892	0.0143553	0.113735	0.9618	0.704872	1.90309	0.0707	0.111031	0.446481	0.5458	Aff3	0.0976108	0.195724	0.7884	Aff3	-0.214125	0.327164	0.7915	Aff3	0	0.0826521	0.9317
TC0100002228.mm.2	Lonrf2	-0.238787	0.0470623	0.9851	-0.411426	0.1645	0.8881	0.201634	0.336959	0.8823	0.250962	0.445511	0.5414	-0.0840643	0.229958	0.7496	Lonrf2	-0.344828	0.971429	0.2473	Lonrf2	0.0840643	0.708409	0.5575	Lonrf2	0.137504	0.74521	0.4629
TC0100002229.mm.2	Chst10	-0.0285692	0.136142	0.9553	0.137504	0.242756	0.8379	-0.475085	0.58203	0.7816	0.250962	0.535212	0.4752	0.0840643	0.543786	0.4708	Chst10	0.238787	1.43415	0.1105	Chst10	0.0285692	0.0821795	0.9518	Chst10	0.0426443	0.0598323	0.9503
TC0100002236.mm.2	Tbc1d8	-0.214125	0.817585	0.5873	0.0143553	0.118444	0.9207	-0.298658	0.643974	0.7545	0.0565835	0.349304	0.6203	0.298658	1.1343	0.1776	Tbc1d8	0.0426443	0.00309449	0.9966	Tbc1d8	0.659925	0.963371	0.4259	Tbc1d8	-0.250962	0.0967472	0.9206
TC0100002237.mm.2	Rnf149	0.250962	0.511449	0.7567	0.62293	1.14813	0.3317	0.0976108	0.260744	0.9111	-0.678072	1.88273	0.0723	0.214125	1.17849	0.1645	Rnf149	0.124328	0.807433	0.3227	Rnf149	-0.0143553	0.225191	0.8559	Rnf149	0.163499	0.587707	0.5569
TC0100002241.mm.2	Creg2	0.0426443	0.0663609	0.9796	0.15056	0.56591	0.6208	0.0976108	0.0436394	0.9844	-0.250962	0.0550241	0.9322	-0.0285692	0.327625	0.6524	Creg2	0.0143553	0.0118425	0.9877	Creg2	-0.111031	0.217241	0.8604	Creg2	0.0703893	0.251967	0.7915
TC0100002242.mm.2	Rfx8	-0.0285692	0.0410063	0.9878	-0.0143553	0.0835461	0.9457	-0.111031	0.126389	0.9573	-0.0976108	0.131414	0.843	0.124328	0.326703	0.6534	Rfx8	0.0840643	0.528415	0.4957	Rfx8	0.0976108	0.274415	0.8234	Rfx8	0.0840643	0.915781	0.372
TC0100002243.mm.2	Gm3646	0.0143553	0.426085	0.8075	-0.0976108	0.525784	0.6445	0.263034	0.770318	0.7058	-0.333424	1.27984	0.1656	-0.137504	0.549751	0.4661	Gm3646	-0.275007	0.734239	0.3618	Gm3646	0.505891	2.14874	0.1023	Gm3646	0.790772	3	0.0186
TC0100002251.mm.2	Mfsd9	0.0976108	0.436519	0.7984	-0.0426443	0.295935	0.7981	0.238787	0.112889	0.9622	-0.0565835	0.484259	0.5129	-0.910733	6.48945	5.23e-06	Mfsd9	-0.378512	2.16749	0.0284	Mfsd9	0	0.505428	0.6785	Mfsd9	0.0565835	0.173213	0.8571
TC0100002260.mm.2	Tgfbrap1	-0.214125	0.271727	0.8912	-0.201634	0.612432	0.591	-0.238787	0.634887	0.7587	0.250962	0.474566	0.5196	-0.31034	1.16178	0.1694	Tgfbrap1	-0.250962	1.64782	0.0748	Tgfbrap1	0.238787	0.191789	0.8788	Tgfbrap1	-0.214125	0.953505	0.3561
TC0100002261.mm.2	Fhl2	-0.0426443	0.273844	0.8905	-0.941106	4.53018	0.0026	1.15056	1.98716	0.254	-0.298658	0.16877	0.8004	-0.163499	0.446602	0.5458	Fhl2	0	0.107127	0.8817	Fhl2	0.0426443	0.475474	0.697	Fhl2	0.137504	0.215668	0.8218
TC0100002266.mm.2	Uxs1	0.137504	0.154158	0.9469	-0.124328	0.10408	0.9306	-0.356144	0.672641	0.7407	-0.863938	2.82391	0.0216	-1.1635	8.65365	7.99e-08	Uxs1	-0.831877	5.01863	0.0001	Uxs1	-0.163499	0.399136	0.7459	Uxs1	0.0565835	0.174639	0.8558
TC0100002269.mm.2	Mettl21c	0.0565835	0.121134	0.9619	0.176323	0.254691	0.8291	-1.57046	1.57675	0.3835	-1.63691	2.18709	0.0487	0.0565835	0.0926424	0.896	Mettl21c	0.275007	0.180127	0.8037	Mettl21c	0.0976108	0.090551	0.9445	Mettl21c	0.250962	0.857611	0.4024
TC0100002271.mm.2	Gm8251	-0.0840643	0.210419	0.9206	0.214125	0.468521	0.6822	-0.163499	0.151134	0.9504	-0.0143553	0.182964	0.7854	0.124328	0.475474	0.522	Gm8251	0.0840643	0.289629	0.6964	Gm8251	0.189034	0.978811	0.4191	Gm8251	0.250962	0.909037	0.3753
TC0100002274.mm.2	Mettl21e	-0.344828	0.572189	0.7205	0.505891	0.160962	0.8909	-2.24489	3.69897	0.0269	-3.34341	4.10846	0.004	0.321928	1.22841	0.1515	Mettl21e	0.505891	3	0.0057	Mettl21e	-0.0976108	0.269056	0.8285	Mettl21e	0.0426443	0.177309	0.854
TC0100002278.mm.2	Col5a2	-0.0703893	0.510323	0.7574	-0.659925	0.672028	0.5558	-0.62293	1.1986	0.5391	-1.31615	2.45593	0.0342	0.0840643	0.241694	0.7369	Col5a2	0.0426443	0.00344455	0.9962	Col5a2	0.0703893	0.17744	0.8888	Col5a2	0.111031	0.532688	0.5922
TC0100002285.mm.2	Slc40a1	-0.790772	1.97062	0.1514	-0.214125	0.222936	0.8488	0.948601	1.54821	0.3921	3.07553	5.23359	0.0008	-0.757023	1.4023	0.1107	Slc40a1	-1.04264	1.06854	0.2093	Slc40a1	-0.0976108	0.273354	0.8239	Slc40a1	-0.765535	2.95861	0.0198
TC0100002287.mm.2	Stk-ps2	0.189034	0.0876716	0.9737	0.214125	0.0989233	0.9339	0.0143553	0.106016	0.9644	0.0976108	0.395234	0.5812	0.286881	1.03245	0.2122	Stk-ps2	0.516015	2.72125	0.0097	Stk-ps2	0.0840643	0.255864	0.8367	Stk-ps2	0.15056	0.412851	0.6725
TC0100002288.mm.2	Slc39a10	-0.31034	1.1798	0.3988	0.226509	0.718739	0.5283	0.516015	1.11577	0.5735	-0.0976108	0.414765	0.5645	-1.30451	7.84164	3.76e-07	Slc39a10	-1.26303	8.56864	1.08e-07	Slc39a10	-0.124328	0.93968	0.4376	Slc39a10	0.0703893	0.175354	0.8552
TC0100002305.mm.2	Nabp1	0.176323	0.634138	0.6858	0.505891	1.67778	0.1658	0.584963	1.16941	0.5493	-1.37851	3.1549	0.0143	0.443607	2.85387	0.0072	Nabp1	0.85599	4.5391	0.0003	Nabp1	0.782409	3.52288	0.0184	Nabp1	0.613532	3.69897	0.0055
TC0100002308.mm.2	Myo1b	-1	3.39794	0.0228	-0.871844	3.30103	0.0144	-0.176323	0.219755	0.9274	0.111031	0.0642913	0.9212	1.66448	8.10458	2.31e-07	Myo1b	1.49057	7.7122	5.51e-07	Myo1b	-0.584963	2.61979	0.057	Myo1b	-0.298658	1.37059	0.2047
TC0100002314.mm.2	Gls	0.250962	0.558776	0.7284	0.275007	1.56384	0.1951	-0.790772	2.45593	0.1504	-0.765535	2.06048	0.0574	0.594549	4.26043	0.0004	Gls	0.454176	2.52288	0.0143	Gls	0.0143553	0.229222	0.8545	Gls	0.226509	0.30945	0.7489
TC0100002319.mm.2	Nab1	-0.0703893	0.171533	0.9391	0	0.328457	0.7759	-0.739848	1.49757	0.4112	-0.62293	1.52724	0.1179	-0.799087	2.82391	0.0075	Nab1	-0.286881	1.31158	0.1376	Nab1	-0.214125	0.738261	0.5419	Nab1	-0.0976108	0.593119	0.5534
TC0100002324.mm.2	Mfsd6	-0.782409	0.89279	0.5437	-0.941106	1.75449	0.1487	-1.36737	2.92082	0.0825	-1.82782	3.52288	0.009	0.526069	1.1296	0.1792	Mfsd6	0.378512	0.929224	0.264	Mfsd6	-0.0285692	0.794254	0.5089	Mfsd6	0.298658	0.247875	0.7949
TC0100002327.mm.2	Inpp1	-0.495695	1.57675	0.2517	-0.275007	0.707744	0.5356	-0.584963	0.696372	0.7347	-0.378512	0.440333	0.5451	0.895303	2.02687	0.0347	Inpp1	0.464668	1.73049	0.0642	Inpp1	0	0.0715529	0.9581	Inpp1	-0.163499	0.36251	0.7071
TC0100002330.mm.2	1700019D03Rik	-0.713696	2.23657	0.1109	-0.739848	2.56864	0.0457	-0.545968	0.501827	0.8112	-0.650765	1.24413	0.1743	0.475085	2.29243	0.0206	1700019D03Rik	0.0285692	0.0446972	0.9512	1700019D03Rik	-0.0285692	0.233885	0.8519	1700019D03Rik	-0.0565835	0.104964	0.914
TC0100002331.mm.2	1700019A02Rik	-0.925999	1.25259	0.3665	-0.263034	0.512862	0.6527	0.757023	1.19111	0.5414	0.765535	1.34104	0.1519	0.0840643	0.643401	0.4021	1700019A02Rik	0.201634	0.914709	0.2708	1700019A02Rik	0.0840643	0.27254	0.8249	1700019A02Rik	-0.189034	0.381534	0.6937
TC0100002332.mm.2	Pms1	-0.333424	1.23582	0.3738	-0.201634	0.635824	0.5777	-0.263034	0.567833	0.787	0.516015	0.911155	0.2785	-0.0285692	0.0301184	0.9652	Pms1	0.0285692	0.0636874	0.932	Pms1	-0.0426443	0.202594	0.8721	Pms1	-0.389567	2.72125	0.0282
TC0100002333.mm.2	Asnsd1	0.263034	1.28483	0.3545	0.0976108	0.458171	0.6868	0.565597	1.42829	0.4391	0.0426443	0.0498787	0.9379	-0.773996	2.52288	0.0132	Asnsd1	-0.137504	0.929962	0.2636	Asnsd1	0.0976108	0.315873	0.7989	Asnsd1	-0.0426443	0.221126	0.8175
TC0100002335.mm.2	Dnah7a	0.124328	0.308211	0.8724	0.389567	0.554863	0.6266	-0.275007	0.707744	0.732	0.286881	0.721018	0.3646	0.0565835	0.575445	0.4483	Dnah7a	0.0703893	0.0678308	0.9269	Dnah7a	-0.286881	1.28067	0.3003	Dnah7a	-0.0703893	0.00117418	0.9996
TC0100002337.mm.2	Stk17b	-0.214125	0.473015	0.7771	-0.176323	0.466355	0.6835	-0.594549	1.19654	0.5395	-0.948601	2.72125	0.0245	-0.659925	4.40894	0.0003	Stk17b	-0.713696	4.03198	0.0007	Stk17b	0.485427	2.58503	0.0596	Stk17b	0.669027	4.91721	0.0009
TC0100002338.mm.2	Hecw2	0.731183	1.47886	0.2839	0.333424	1.1343	0.3365	0.176323	0.432268	0.8383	-0.0285692	0.0542361	0.9332	0.176323	0.373968	0.6093	Hecw2	0.189034	0.489589	0.525	Hecw2	0.111031	0.374893	0.7588	Hecw2	0.0703893	0.185752	0.8472
TC0100002348.mm.2	Gtf3c3	0.214125	0.384576	0.83	0.367371	1.04624	0.3732	-0.201634	0.0758758	0.9734	-0.879706	2.17393	0.0493	0.594549	3.39794	0.0023	Gtf3c3	0.516015	4.00656	0.0008	Gtf3c3	-0.367371	1.2321	0.3167	Gtf3c3	-0.263034	0.662341	0.5112
TC0100002349.mm.2	Pgap1	-0.485427	0.962175	0.5039	-0.604071	1.70333	0.1599	-0.333424	0.693146	0.7351	-0.454176	0.707744	0.3716	-0.250962	0.914709	0.2589	Pgap1	-0.731183	1.64207	0.0755	Pgap1	0.545968	1.71444	0.1764	Pgap1	-0.918386	4.50446	0.0018
TC0100002350.mm.2	Ankrd44	-0.584963	0.77237	0.6091	-0.321928	0.502517	0.6591	-0.163499	0.253444	0.9144	0.0426443	0.317674	0.6492	0.555816	1.95078	0.0399	Ankrd44	0.356144	0.693361	0.3855	Ankrd44	-0.238787	1.09691	0.3684	Ankrd44	-0.163499	0.522589	0.5982
TC0100002353.mm.2	Sf3b1	-0.201634	0.374893	0.8351	0.214125	1.25727	0.2916	-0.275007	0.30777	0.8939	-0.485427	0.974285	0.2542	0.226509	0.980053	0.2316	Sf3b1	0.505891	3.69897	0.0013	Sf3b1	-0.0703893	0.175159	0.8894	Sf3b1	-0.0143553	0.0356932	0.9715
TC0100002354.mm.2	Hspd1	0.526069	2.07572	0.1341	0.0565835	0.0122444	0.9915	0.871844	2.05552	0.2344	-0.815575	2.95861	0.0177	0.31034	1.81531	0.0519	Hspd1	0.31034	2.60206	0.0122	Hspd1	-0.0143553	0.263683	0.8326	Hspd1	-0.0143553	0.560667	0.5736
TC0100002356.mm.2	Rftn2	-0.790772	1.36251	0.3222	-0.748461	1.42366	0.2373	-0.389567	1.35853	0.47	-0.226509	0.639028	0.4109	-0.176323	0.741363	0.3442	Rftn2	0.0703893	0.0466753	0.9488	Rftn2	0.189034	0.607303	0.6177	Rftn2	-0.0565835	0.165706	0.8636
TC0100002357.mm.2	Boll	0.0565835	0.088576	0.9729	-0.15056	0.107516	0.9292	0.389567	0.0455645	0.9835	0.807355	1.61439	0.1041	0.176323	0.736838	0.3467	Boll	0.124328	0.100727	0.8885	Boll	0.124328	0.636764	0.5989	Boll	0.0976108	0.44418	0.6506
TC0100002364.mm.2	Hsfy2	0.422233	0.541362	0.7395	0.321928	0.100891	0.9322	0.505891	0.762959	0.7095	0.722466	1.37675	0.1445	0.250962	0.361012	0.6212	Hsfy2	-0.189034	0.502517	0.5153	Hsfy2	-0.0285692	0.174314	0.89	Hsfy2	0.137504	0.90518	0.3774
TC0100002365.mm.2	Satb2	0.0143553	0.0722704	0.9778	-0.176323	0.978811	0.3996	-0.111031	0.175614	0.9431	0.263034	0.795337	0.3288	0.0285692	0.0794593	0.9103	Satb2	0.201634	0.7597	0.348	Satb2	-0.0565835	0.24071	0.848	Satb2	0.356144	0.616364	0.5397
TC0100002371.mm.2	Tyw5	0.275007	0.750802	0.6224	0.464668	0.633204	0.5785	0.137504	0.24527	0.9168	-1.10434	1.31966	0.1562	-0.189034	0.00287584	0.9963	Tyw5	0.176323	0.261775	0.7227	Tyw5	-0.111031	0.918293	0.4484	Tyw5	-0.0565835	0.426548	0.6636
TC0100002376.mm.2	Kctd18	-0.263034	0.499764	0.7633	0.226509	0.370794	0.7471	-0.201634	0.147886	0.9519	-0.400538	0.352813	0.6173	0.0143553	0.0406247	0.9537	Kctd18	-0.250962	0.428641	0.5741	Kctd18	0.226509	0.389233	0.7512	Kctd18	-0.0285692	0.207118	0.8279
TC0100002381.mm.2	Clk1	0.201634	0.396856	0.8234	1.12433	1.81531	0.1366	0.650765	1.1512	0.5583	0.748461	1.19723	0.1851	1.04963	2.49485	0.014	Clk1	0.823749	2.02687	0.0372	Clk1	0.389567	1.34104	0.2806	Clk1	0.565597	2.72125	0.0277
TC0100002382.mm.2	Ppil3	0.226509	0.968996	0.4995	0.137504	0.0917295	0.9389	0.411426	0.422164	0.8425	-0.687061	3.22185	0.0123	-0.275007	1.80967	0.0525	Ppil3	-0.505891	3	0.0055	Ppil3	0.443607	1.17457	0.3386	Ppil3	0.321928	1.80967	0.1097
TC0100002383.mm.2	Orc2	0.15056	0.654234	0.6759	-0.0565835	0.077586	0.9492	0.298658	0.556268	0.7897	0.111031	0.10513	0.8734	0.757023	4.92445	0.0001	Orc2	0.687061	4	0.0008	Orc2	0.565597	1.37469	0.2693	Orc2	0.163499	0.0745848	0.9384
TC0100002385.mm.2	Fam126b	-0.189034	0.404504	0.818	0.356144	0.697453	0.541	0.298658	0.659159	0.746	0.176323	0.175549	0.7934	0.226509	0.631527	0.4094	Fam126b	0.238787	0.978811	0.2442	Fam126b	-0.344828	1.26922	0.3038	Fam126b	-1.21412	6.62525	7.02e-05
TC0100002388.mm.2	Als2cr12	0.111031	0.154344	0.9469	0.650765	1.30803	0.2742	0.918386	2.26761	0.1853	0.555816	1.42946	0.1344	2.488	4.30452	0.0004	Als2cr12	2.50335	6.07263	1.27e-05	Als2cr12	-0.0840643	0.222791	0.857	Als2cr12	-0.422233	1.15927	0.2727
TC0100002392.mm.2	Trak2	0.485427	0.803271	0.5942	-0.555816	1.78252	0.143	-0.565597	1.284	0.5026	-0.641546	2.65758	0.0265	0.613532	1.57025	0.0818	Trak2	0.941106	2.13077	0.0304	Trak2	0.356144	0.391046	0.75	Trak2	0.201634	0.0970729	0.9202
TC0100002393.mm.2	Als2cr11	-0.0285692	0.10785	0.967	0.0976108	0.287603	0.8052	-0.594549	0.868702	0.6698	0.15056	0.0762898	0.9072	-0.15056	0.38363	0.6011	Als2cr11	-0.0565835	0.941574	0.2588	Als2cr11	0.0285692	0.0566539	0.9663	Als2cr11	-0.163499	0.24527	0.7972
TC0100002394.mm.2	Als2cr11	0.137504	0.363111	0.8429	-0.0976108	0.104246	0.9306	0.189034	0.172308	0.9439	0.704872	1.25964	0.1704	-0.0143553	0.0897492	0.8994	Als2cr11	-0.226509	0.0155627	0.9834	Als2cr11	-0.0976108	0.314706	0.7991	Als2cr11	-0.263034	0.227532	0.8126
TC0100002395.mm.2	Tmem237	0.163499	0.191316	0.9302	0.263034	0.951947	0.4112	-0.505891	0.772628	0.7051	0.111031	0.112889	0.8645	-0.0285692	0.202732	0.7781	Tmem237	-0.0565835	0.141643	0.8448	Tmem237	-0.400538	1.39903	0.2627	Tmem237	-0.250962	0.275069	0.7757
TC0100002405.mm.2	Sumo1	0.298658	0.732594	0.6335	0.124328	0.256098	0.8282	0.176323	0.599635	0.7705	-0.782409	1.8041	0.0805	-0.526069	2.95861	0.0055	Sumo1	-0.226509	0.739929	0.3588	Sumo1	0.516015	1.40561	0.2605	Sumo1	0.650765	1.47886	0.1777
TC0100002409.mm.2	Ica1l	0.0426443	0.184422	0.9328	-0.773996	1.25337	0.2924	-0.333424	0.470185	0.8218	-0.400538	0.602408	0.4323	0.15056	0.386475	0.599	Ica1l	0.333424	2.27572	0.0231	Ica1l	-0.31034	1.01773	0.4014	Ica1l	0.250962	0.819874	0.4217
TC0100002411.mm.2	Wdr12	1.51096	3.09691	0.0357	0.62293	0.990124	0.3947	0.687061	1.25571	0.5149	-0.879706	2.88606	0.0193	0.632268	5.34104	5e-05	Wdr12	0.604071	4.72354	0.0002	Wdr12	0.201634	0.530031	0.6646	Wdr12	0.275007	0.853872	0.4039
TC0100002413.mm.2	Raph1	-0.356144	0.789414	0.6003	0.0143553	0.428408	0.7082	0.0840643	0.360414	0.87	-0.286881	0.550367	0.4645	-0.918386	4.29243	0.0004	Raph1	-0.713696	3.1549	0.0041	Raph1	0.495695	0.44855	0.7139	Raph1	0.823749	2.38722	0.0468
TC0100002442.mm.2	Ino80d	-0.748461	1.17393	0.401	0.669027	0.410497	0.7204	-1.02148	1.49349	0.4126	0.163499	0.183494	0.7848	0.214125	0.00467199	0.9951	Ino80d	-0.176323	0.0517338	0.9444	Ino80d	0.124328	0.0932879	0.943	Ino80d	-0.432959	1.86012	0.1023
TC0100002445.mm.2	Ndufs1	0.0976108	0.181444	0.9338	0.286881	0.0736061	0.951	-0.163499	0.022185	0.9932	-1.26303	4.68194	0.0017	-0.263034	1.17914	0.1643	Ndufs1	-0.0285692	0.0932879	0.8975	Ndufs1	0	0.112326	0.9297	Ndufs1	-0.286881	1.38934	0.1998
TC0100002446.mm.2	Gpr1	0.0976108	0.141463	0.9539	0.505891	1.14026	0.334	-0.111031	0.0956632	0.9678	0.263034	1.14448	0.1997	-0.0840643	0.217814	0.7621	Gpr1	-0.526069	3.69897	0.0016	Gpr1	0.15056	0.35714	0.7702	Gpr1	0.0285692	0.0395292	0.9686
TC0100002456.mm.2	Dytn	-0.0285692	0.144299	0.9529	-0.15056	0.107738	0.9292	0.344828	0.200591	0.9339	0.475085	0.910448	0.2788	-0.111031	0.204398	0.776	Dytn	-0.0703893	0.958607	0.2518	Dytn	0.298658	1.38195	0.2678	Dytn	0.238787	0.919734	0.3704
TC0100002457.mm.2	Mdh1b	0.400538	0.529884	0.7463	-0.0426443	0.129421	0.9132	-0.201634	0.16197	0.9478	0.495695	1.31247	0.1577	0.226509	1.34294	0.1234	Mdh1b	-0.111031	0.33517	0.6524	Mdh1b	0.137504	0.494986	0.6849	Mdh1b	0.163499	0.0688983	0.9428
TC0100002458.mm.2	4933402D24Rik	-0.263034	0.0202696	0.9949	0.0285692	0.592779	0.603	0.137504	0.583193	0.7816	0.321928	1.14691	0.1992	0.0840643	0.536107	0.4765	4933402D24Rik	0.15056	0.732828	0.3625	4933402D24Rik	-0.15056	0.493766	0.6854	4933402D24Rik	-0.0703893	0.105795	0.9134
TC0100002461.mm.2	Klf7	0.15056	0.0282141	0.9911	-0.0976108	0.147947	0.8995	-0.333424	0.438183	0.8357	0.0565835	0.0983238	0.8814	0.475085	1.76955	0.0564	Klf7	0.286881	1.48545	0.1004	Klf7	-0.432959	1.98297	0.1263	Klf7	-0.659925	3.30103	0.0114
TC0100002468.mm.2	Mettl21a	0.214125	0.526367	0.7484	0.286881	0.995249	0.393	0.83996	1.02549	0.6077	0.0143553	0.48096	0.515	0.298658	2.58503	0.0118	Mettl21a	-0.15056	0.902743	0.2758	Mettl21a	-0.189034	0.7716	0.5211	Mettl21a	0.214125	0.738499	0.4653
TC0100002470.mm.2	Fzd5	-0.124328	0.410721	0.8143	0.0426443	0.0526153	0.9656	0.15056	0.0494404	0.9811	0.895303	3.22185	0.0127	0.757023	2.74473	0.0089	Fzd5	0.0285692	0.00559485	0.9942	Fzd5	-0.298658	1.04096	0.3925	Fzd5	-0.895303	1.9393	0.0911
TC0100002471.mm.2	Plekhm3	-0.464668	2.11351	0.1286	-0.250962	1.27572	0.2844	-0.250962	0.177897	0.9426	0.378512	0.508498	0.4957	1.10434	5.50585	3.65e-05	Plekhm3	1.05658	5.91009	1.74e-05	Plekhm3	-0.111031	0.214101	0.8623	Plekhm3	0.411426	2.58503	0.035
TC0100002475.mm.2	Akr1cl	0.344828	0.715795	0.6412	0.124328	0.0112627	0.9925	-0.124328	0.0858685	0.9712	0.748461	1.60555	0.1053	0.0976108	0.289967	0.6882	Akr1cl	0.111031	0.317404	0.6693	Akr1cl	-0.0840643	0.0261336	0.9847	Akr1cl	-0.0840643	0.519562	0.6003
TC0100002476.mm.2	Cryge	-0.0703893	0.410497	0.8145	0.238787	0.813609	0.4776	0	0.11413	0.9618	0.124328	0.414201	0.5649	0.0285692	0.634699	0.4071	Cryge	-0.422233	1.59688	0.082	Cryge	0.163499	0.367847	0.7636	Cryge	0.0565835	0.981716	0.3441
TC0100002477.mm.2	Crygd	-0.0976108	0.211407	0.9204	0.333424	0.0315171	0.9787	0.226509	0.11053	0.9633	0.0840643	0.701147	0.3754	0.321928	1.33348	0.1255	Crygd	0.0703893	0.119701	0.8679	Crygd	0.111031	0.711751	0.5553	Crygd	0.214125	0.973467	0.3475
TC0100002478.mm.2	Crygc	-0.15056	0.0510494	0.9836	0.0285692	0.0172314	0.9884	0	0.0674755	0.976	0.0565835	0.201487	0.7652	0.0976108	0.0684404	0.9225	Crygc	-0.0703893	0.0537934	0.9426	Crygc	0.124328	0.876148	0.4683	Crygc	0.0143553	0.111933	0.9086
TC0100002479.mm.2	Crygb	-0.298658	0.233364	0.9131	0.333424	0.840433	0.4645	-0.0143553	0.00952795	0.9975	-0.15056	0.337053	0.6318	-0.0285692	0.116566	0.8684	Crygb	-0.111031	0.0868222	0.9044	Crygb	0.214125	0.56655	0.6434	Crygb	-0.111031	0.386581	0.69
TC0100002481.mm.2	Idh1	-0.389567	0.873219	0.5547	-0.0840643	0.179733	0.8789	0.505891	0.642256	0.7553	0.748461	0.80799	0.3225	-0.687061	3.30103	0.0029	Idh1	-0.831877	2.95861	0.0062	Idh1	-0.15056	0.908333	0.4527	Idh1	0	0.094312	0.9229
TC0100002488.mm.2	Kansl1l	-0.298658	0.941574	0.5142	-0.526069	0.78357	0.4935	-0.956057	2.29243	0.1826	-0.790772	1.9914	0.0629	-0.263034	0.55424	0.4629	Kansl1l	-0.0840643	1.04096	0.22	Kansl1l	0.163499	0.0570499	0.9661	Kansl1l	-0.895303	2.61979	0.0333
TC0100002495.mm.2	Acadl	0.214125	0.582694	0.7151	0.411426	0.748849	0.5127	1.32193	1.30452	0.4953	-0.83996	0.829445	0.3131	-0.0426443	0.200797	0.7798	Acadl	-0.0565835	0.0292813	0.9683	Acadl	0.0143553	0.0878843	0.9468	Acadl	-0.201634	0.828566	0.4171
TC0100002497.mm.2	Myl1	0.15056	0.409047	0.8158	-3.87676	10.1385	5.38e-07	-0.0285692	0.239201	0.9196	-0.111031	0.575935	0.4477	-1.48543	3.52288	0.0019	Myl1	-0.933573	2.14874	0.0293	Myl1	0.0976108	0.530473	0.6642	Myl1	0.0565835	0.683401	0.4976
TC0100002499.mm.2	Lancl1	0.594549	1.61439	0.2392	0.475085	0.364818	0.7502	-0.0703893	0.0813931	0.9729	-0.475085	0.913996	0.2775	-0.722466	4.11691	0.0006	Lancl1	-0.731183	4	0.0008	Lancl1	0.137504	0.694864	0.565	Lancl1	0.389567	2.46852	0.0409
TC0100002503.mm.2	Erbb4	0.454176	0.433091	0.8013	-0.111031	0.293794	0.7998	0.584963	0.751781	0.714	0.978196	2.40894	0.0364	-2.26003	14.9706	6.78e-13	Erbb4	-1.98185	12.8239	2.99e-11	Erbb4	-0.669027	1.53462	0.2212	Erbb4	-2.15056	4.11862	0.0033
TC0100002534.mm.2	Ikzf2	-0.298658	0.636576	0.6848	-0.238787	0.580375	0.6104	0.137504	0.0611302	0.978	1.10434	3.52288	0.0094	-1.73118	9.05849	3.73e-08	Ikzf2	-1.87184	8.91721	5.66e-08	Ikzf2	0.124328	0.0151128	0.9915	Ikzf2	0.137504	0.213746	0.823
TC0100002541.mm.2	Bard1	-0.367371	1.48678	0.2818	0.111031	0.158766	0.8921	0.163499	0.119415	0.9594	0.0976108	0.727926	0.3614	-0.0976108	0.0573968	0.9342	Bard1	-0.0976108	0.73969	0.3589	Bard1	0.356144	1.79048	0.1615	Bard1	-0.0565835	0.20301	0.8318
TC0100002543.mm.2	Abca12	-0.176323	0.176852	0.9371	0.286881	0.384681	0.7373	-0.201634	0.105795	0.9646	0.0426443	0.323764	0.6439	-0.189034	0.217384	0.7624	Abca12	0.333424	1.5784	0.0848	Abca12	0.124328	0.856049	0.4776	Abca12	0.15056	0.606074	0.5463
TC0100002544.mm.2	Fn1	-0.895303	0.698753	0.651	-1.72683	1.74715	0.1504	-1.66903	1.92082	0.2679	-3.96532	6.80688	0.0001	0.739848	3.69897	0.0011	Fn1	0.189034	0.541211	0.4867	Fn1	-0.124328	1.42366	0.2553	Fn1	-0.15056	1.62525	0.145
TC0100002552.mm.2	Mreg	0.516015	1.70997	0.2118	0.485427	1.49485	0.2153	-0.226509	0.775726	0.7038	-1.1375	2.88606	0.0193	1.33342	1.21042	0.1557	Mreg	0.536053	1.52433	0.0937	Mreg	0.176323	0.526221	0.6678	Mreg	0.31034	0.595337	0.5525
TC0100002554.mm.2	Pecr	0.411426	0.814458	0.5884	0.0426443	0.163803	0.8889	-0.0143553	0.0213631	0.9935	-0.464668	1.47625	0.1262	-2.09085	8.7122	7.18e-08	Pecr	-1.86394	7.43533	9.26e-07	Pecr	-0.356144	1.6517	0.1918	Pecr	-0.0703893	0.388914	0.689
TC0100002556.mm.2	2024-03-04	0.15056	0.484259	0.7721	0.176323	0.871601	0.4494	-0.226509	0.33885	0.8815	0.124328	0.574955	0.4482	-0.0426443	0.059633	0.932	2024-03-04	0.0285692	0.000173753	0.9997	2024-03-04	0.0703893	0.189633	0.8801	2024-03-04	-0.0143553	0.0928575	0.9245
TC0100002558.mm.2	Ankar	0.263034	0.591251	0.7104	-0.15056	0.468777	0.6821	0.189034	0.23448	0.9203	-0.163499	0.258691	0.7073	-0.378512	1.64397	0.0714	Ankar	0.137504	0.0496838	0.9459	Ankar	0.250962	1.1152	0.3611	Ankar	0.0840643	0.43086	0.6595
TC0100002562.mm.2	Igfbp5	-0.485427	0.541211	0.7396	-1.30451	2.39794	0.0593	-0.650765	1.5544	0.3906	-4.27128	7.74232	2.23e-05	-2.7845	11.9706	1.51e-10	Igfbp5	-3.36877	14.0264	3.37e-12	Igfbp5	0.9855	0.557363	0.6491	Igfbp5	0.941106	0.890084	0.385
TC0100002563.mm.2	Tnp1	-0.0285692	0.280006	0.8866	0.250962	1.03339	0.3789	0.176323	0.0157878	0.995	-0.0565835	0.0453716	0.9434	0.0976108	0.66314	0.3897	Tnp1	0.15056	0.615288	0.434	Tnp1	-0.137504	0.855426	0.4778	Tnp1	-0.0565835	0.0998514	0.9182
TC0100002576.mm.2	Tns1	-1	2.38722	0.0905	0.687061	0.741123	0.5167	-0.214125	0.666956	0.7423	1.97085	2.82391	0.0213	-0.443607	2.46852	0.0149	Tns1	-0.526069	2.10237	0.0322	Tns1	-0.263034	0.275151	0.8227	Tns1	-0.389567	1.50724	0.1708
TC0100002580.mm.2	Cxcr1	0.176323	0.300943	0.8757	-0.124328	0.3213	0.7809	0.367371	1.4318	0.4373	0.454176	0.549289	0.4651	0.298658	1.65365	0.07	Cxcr1	0.250962	1.21968	0.1612	Cxcr1	0.163499	0.278025	0.8213	Cxcr1	0.275007	1.27165	0.2353
TC0100002582.mm.2	Aamp	0.704872	1.07263	0.4469	0.124328	0.0884163	0.9424	0.0285692	0.255316	0.914	-0.85599	0.909037	0.2794	0.189034	0.229148	0.7501	Aamp	0.0840643	0.257511	0.7272	Aamp	0.214125	0.100015	0.9385	Aamp	-0.201634	0.586197	0.5579
TC0100002583.mm.2	Tmbim1	0.495695	1.5157	0.2716	1.63691	4.50169	0.0027	0.815575	0.693789	0.7351	1.71809	4.11805	0.0039	1	2.48149	0.0144	Tmbim1	0.464668	1.30539	0.139	Tmbim1	0.0976108	0.126447	0.9217	Tmbim1	-0.356144	1.2652	0.2374
TC0100002584.mm.2	Usp37	-0.0565835	0.0584886	0.9809	0.201634	0.398809	0.7291	-0.15056	0.0450343	0.9838	0.238787	0.495393	0.5048	0.250962	1.42022	0.1071	Usp37	0.286881	1.2426	0.1547	Usp37	0.0426443	0.0304909	0.9816	Usp37	-0.163499	0.115431	0.9063
TC0100002586.mm.2	Zfp142	0.333424	0.0154277	0.9949	0.238787	0.0584389	0.9606	0.389567	0.0175026	0.995	1.48543	2.52288	0.0318	0.238787	0.90101	0.2649	Zfp142	0.226509	0.841638	0.305	Zfp142	0.321928	0.554085	0.6507	Zfp142	-0.0426443	0.241694	0.7997
TC0100002588.mm.2	Rnf25	-0.201634	0.231584	0.9136	0.286881	0.329754	0.7749	-0.344828	0.647239	0.7519	-0.189034	0.637329	0.4117	0.344828	1.4437	0.1026	Rnf25	0.632268	1.61618	0.0792	Rnf25	0.555816	1.82681	0.1536	Rnf25	0.15056	0.102153	0.916
TC0100002589.mm.2	Prkag3	0.214125	0.082232	0.976	-0.0703893	0.176135	0.8804	-1.93734	4.48812	0.0077	-2.14731	4	0.0047	-0.0426443	0.0304443	0.9649	Prkag3	0.0840643	0.000521466	0.9996	Prkag3	0.201634	0.784362	0.5143	Prkag3	0.464668	2.07572	0.074
TC0100002593.mm.2	Fev	0.0565835	0.0586874	0.9808	-0.0703893	0.083704	0.9455	0.0143553	0.105961	0.9644	-0.0565835	0.282413	0.684	-0.0426443	0.0484682	0.9447	Fev	0	0.00121773	0.9987	Fev	-0.0703893	0.181444	0.8864	Fev	-0.137504	0.0598323	0.9503
TC0100002594.mm.2	Cryba2	0.0976108	0.614394	0.6964	0	0.272621	0.8167	-0.214125	0.27638	0.9068	0.594549	1.21968	0.1799	0.0426443	1.03668	0.2107	Cryba2	0.15056	0.763463	0.346	Cryba2	-0.111031	0.197432	0.8754	Cryba2	0.275007	0.818156	0.4223
TC0100002596.mm.2	Ccdc108	-0.0976108	0.381638	0.8312	0.464668	0.73969	0.5168	-0.238787	0.0999061	0.9659	0.31034	0.805208	0.3242	0	0.109914	0.8762	Ccdc108	-0.0565835	0.344381	0.6444	Ccdc108	0.0426443	0.201418	0.8724	Ccdc108	-0.0976108	0.512014	0.6042
TC0100002597.mm.2	Ihh	-0.124328	0.0600816	0.9807	-0.226509	0.757459	0.5079	-0.238787	0.391046	0.8566	0.124328	0.306361	0.6604	0.0565835	0.719194	0.3567	Ihh	-0.0143553	0.130827	0.8561	Ihh	0.536053	2.58503	0.0603	Ihh	0.275007	1.16368	0.2712
TC0100002598.mm.2	Nhej1	0.411426	0.794254	0.5985	0.0565835	0.0902835	0.9408	-0.31034	0.590236	0.7765	-0.604071	1.02965	0.2357	0.31034	1.48017	0.0962	Nhej1	0.137504	0.818156	0.3173	Nhej1	0.176323	0.260744	0.834	Nhej1	0	0.203218	0.8317
TC0100002599.mm.2	Slc23a3	-0.411426	1.10073	0.434	-0.176323	0.437588	0.7014	-0.0426443	0.143452	0.953	0.0976108	0.605373	0.4309	0.422233	1.16431	0.1687	Slc23a3	0.422233	2.63827	0.0114	Slc23a3	-0.124328	0.335264	0.7859	Slc23a3	-0.137504	0.223807	0.8155
TC0100002600.mm.2	Cnppd1	0.0426443	0.0529586	0.9829	0.0976108	0.172114	0.8824	0.226509	0.348916	0.8755	0.933573	2.63827	0.0275	1.1375	5.61798	2.9e-05	Cnppd1	1.14405	3.52288	0.002	Cnppd1	0.298658	0.884722	0.4647	Cnppd1	-0.263034	0.275724	0.7755
TC0100002601.mm.2	Abcb6	0.422233	0.10007	0.9699	0.298658	0.97265	0.4023	-0.432959	1.40561	0.4498	-0.632268	2.18046	0.0488	-1.29866	5.54975	3.34e-05	Abcb6	-1.11103	4.50724	0.0003	Abcb6	-0.443607	1.72125	0.1748	Abcb6	-1.60407	5.92082	0.0002
TC0100002602.mm.2	Atg9a	-0.344828	0.830914	0.5798	-0.432959	1.63264	0.1766	-1.18269	2.4318	0.1541	0.887525	2.79588	0.0221	0.0565835	0.0202696	0.9763	Atg9a	-0.516015	1.25104	0.1527	Atg9a	-0.367371	0.581036	0.6358	Atg9a	-0.201634	0.771343	0.4488
TC0100002603.mm.2	Glb1l	-0.678072	0.852942	0.5659	-0.201634	0.0747911	0.9503	-0.0426443	0.079355	0.9731	0.124328	0.68361	0.3855	-0.594549	2.61979	0.0111	Glb1l	-1.0072	4.0278	0.0007	Glb1l	-0.367371	0.801068	0.5047	Glb1l	0.0285692	0.138944	0.8864
TC0100002604.mm.2	Tuba4a	-0.526069	0.806875	0.5916	-1	3.39794	0.0133	-0.298658	0.160648	0.9485	-1.20789	2.39794	0.0371	0.124328	0.103639	0.8839	Tuba4a	0.956057	1.36151	0.1261	Tuba4a	0.111031	0.0696114	0.9588	Tuba4a	0.250962	0.90763	0.3759
TC0100002605.mm.2	A630095N17Rik	0.263034	0.497436	0.7651	0.238787	0.383735	0.7374	-0.0565835	0.0749459	0.974	0.505891	1.14935	0.1984	0.0703893	0.159894	0.8213	A630095N17Rik	0.111031	0.633577	0.4219	A630095N17Rik	-0.176323	0.866461	0.472	A630095N17Rik	-0.250962	0.585361	0.5583
TC0100002606.mm.2	Ptprn	-0.400538	1.27084	0.3602	0.263034	0.928855	0.4216	0.0976108	0.347754	0.8759	0.757023	1.58838	0.1079	-0.163499	0.211478	0.7685	Ptprn	-0.0703893	0.119587	0.8679	Ptprn	-0.111031	0.647625	0.5937	Ptprn	0.0565835	0.0518316	0.9577
TC0100002607.mm.2	Resp18	-0.15056	0.384787	0.8299	-0.15056	0.00988323	0.9935	-0.298658	0.425853	0.8406	-0.214125	0.28853	0.6782	0.111031	0.484259	0.5153	Resp18	0.124328	0.153663	0.8319	Resp18	0.0143553	0.100015	0.9385	Resp18	-0.0840643	0.18502	0.8476
TC0100002608.mm.2	Dnpep	1.09761	2.85387	0.0488	0.0565835	0.0629337	0.958	-0.201634	0.177178	0.9428	-0.704872	1.84466	0.0764	-0.871844	6.50169	5.11e-06	Dnpep	-0.903038	5.96658	1.58e-05	Dnpep	-0.298658	0.577739	0.6376	Dnpep	0.0426443	0.156518	0.8724
TC0100002618.mm.2	Epha4	-0.344828	0.735418	0.6318	-0.0976108	0.515131	0.6509	0.15056	0.546682	0.7944	-0.422233	0.928486	0.2716	-0.575312	3.52288	0.0016	Epha4	-1.02857	6.14935	1.1e-05	Epha4	-0.137504	0.34785	0.7767	Epha4	-0.0976108	0.460798	0.6383
TC0100002624.mm.2	Pax3	0.321928	0.642446	0.6814	-0.137504	0.836242	0.4666	0.0143553	0.203773	0.933	0	0.00563885	0.9925	0.0143553	0.322758	0.6573	Pax3	0.0285692	0.195384	0.7888	Pax3	0.0976108	0.114469	0.9286	Pax3	0.31034	0.294564	0.7596
TC0100002628.mm.2	Gm2102	0.0285692	0.0827046	0.9758	0.163499	0.253055	0.8302	-0.0565835	0.0209983	0.9938	-0.0285692	0.0169152	0.978	0.124328	1.7122	0.0627	Gm2102	0.0285692	0.487849	0.5262	Gm2102	-0.0840643	0.11776	0.9262	Gm2102	-0.111031	0.299383	0.7559
TC0100002631.mm.2	Farsb	1.05658	4.01728	0.01	0.356144	1.44491	0.2311	0.722466	2.92082	0.0813	-0.321928	1.56703	0.1111	0.485427	3.52288	0.0018	Farsb	0.485427	2.69897	0.01	Farsb	-0.189034	0.388064	0.7523	Farsb	0.400538	0.545155	0.5845
TC0100002633.mm.2	BC035947	-0.0285692	0.0142144	0.9949	0.0285692	0.0541377	0.9642	0.111031	0.25321	0.9144	-0.321928	0.962972	0.2583	-0.250962	1.73755	0.0597	BC035947	-0.545968	3.69897	0.0013	BC035947	0.0565835	0.274905	0.8228	BC035947	0.124328	0.384155	0.6916
TC0100002640.mm.2	Scg2	0.356144	1.20343	0.3881	0.15056	0.435689	0.7029	0.201634	0.281664	0.9042	-0.0976108	0.0926962	0.8879	0.0426443	0.0658552	0.9254	Scg2	0.111031	0.381638	0.6128	Scg2	0.0703893	0.20845	0.8668	Scg2	0.0703893	0.174055	0.8563
TC0100002642.mm.2	Ap1s3	-0.0565835	0.284916	0.8833	0.0426443	0.00559485	0.9969	0.201634	0.366734	0.8665	0.400538	0.968996	0.2562	-0.0565835	0.0295137	0.9659	Ap1s3	0.0840643	0.266081	0.7188	Ap1s3	0.124328	0.145148	0.9099	Ap1s3	0.238787	1.42597	0.1903
TC0100002644.mm.2	Wdfy1	-0.137504	0.256412	0.8994	0.163499	0.471083	0.6813	-0.189034	0.196748	0.935	0.0285692	0.0968015	0.8836	0.124328	1.13312	0.1781	Wdfy1	-0.0143553	0.0206338	0.9777	Wdfy1	-0.0143553	0.0228253	0.9866	Wdfy1	-0.0976108	0.5223	0.5984
TC0100002645.mm.2	Serpine2	-0.432959	0.984221	0.492	-0.344828	1.05998	0.3675	-0.111031	0.249492	0.9152	-0.613532	1.98297	0.0636	0	0.423313	0.5655	Serpine2	-0.0976108	0.477817	0.5338	Serpine2	0.176323	0.492684	0.6856	Serpine2	-1.1177	1.96257	0.0885
TC0100002649.mm.2	Fam124b	-0.333424	0.699187	0.6507	0.367371	0.388489	0.7344	-0.137504	0.00935041	0.9975	0.286881	0.400991	0.5763	0.575312	4.02733	0.0007	Fam124b	0.443607	2.58503	0.0125	Fam124b	-0.15056	0.465847	0.7037	Fam124b	-0.0285692	0.0808696	0.9328
TC0100002651.mm.2	Cul3	-0.201634	0.625802	0.6911	0.0840643	0.43368	0.7047	-0.584963	1.057	0.5933	-0.604071	1.27084	0.1678	0.594549	4.68403	0.0002	Cul3	0.516015	4.43297	0.0003	Cul3	-0.0703893	0.317584	0.7977	Cul3	-0.163499	1.61083	0.1476
TC0100002656.mm.2	Dock10	-0.678072	0.963371	0.503	-0.422233	1.15614	0.3289	-0.0565835	0.150703	0.9504	-0.85599	2.82391	0.0214	-0.400538	1.11407	0.1841	Dock10	-0.454176	1.8962	0.0474	Dock10	-0.495695	2.11351	0.1079	Dock10	0.226509	0.0602312	0.95
TC0100002667.mm.2	Irs1	1.16993	1.79048	0.1894	-0.815575	2.56864	0.0454	-0.536053	0.883724	0.6637	-1.51602	1.69897	0.0927	0.565597	0.140561	0.8418	Irs1	0.555816	0.242984	0.7412	Irs1	-0.189034	0.437826	0.7206	Irs1	-0.815575	1.38195	0.2019
TC0100002673.mm.2	Col4a4	-0.263034	0.625252	0.6914	-0.632268	2.49485	0.0517	0.0426443	0.334888	0.8834	0.321928	1.03716	0.2331	0.0840643	0.560194	0.4589	Col4a4	0.15056	0.485054	0.528	Col4a4	0.0976108	0.553463	0.6508	Col4a4	0.31034	1.62709	0.1444
TC0100002677.mm.2	Tm4sf20	-0.15056	0.0330608	0.9886	-0.226509	0.645124	0.5717	-0.400538	1.057	0.5933	-0.0143553	0.143452	0.8291	0.163499	0.783834	0.3216	Tm4sf20	0.0285692	0.132238	0.8548	Tm4sf20	0.176323	0.564793	0.644	Tm4sf20	0.263034	0.987585	0.3416
TC0100002681.mm.2	Slc19a3	0.555816	1.73049	0.206	0.895303	2.79588	0.0334	-0.0703893	0.186352	0.9405	0.823749	1.53018	0.1173	0.238787	0.979639	0.2319	Slc19a3	0.0285692	0.228633	0.7547	Slc19a3	-0.124328	0.253055	0.8393	Slc19a3	-0.189034	0.267687	0.7808
TC0100002685.mm.2	Sphkap	0.111031	0.233736	0.9131	0.111031	0.321937	0.7805	0.0976108	0.185353	0.9408	0.275007	0.779892	0.3362	0.137504	0.186819	0.794	Sphkap	-0.0976108	0.000304113	0.9997	Sphkap	0.163499	0.978811	0.4191	Sphkap	0.189034	0.54409	0.5851
TC0100002690.mm.2	Pid1	-0.641546	1.6073	0.2404	-0.516015	1.30539	0.2752	0.443607	0.849858	0.6758	-0.641546	0.603278	0.432	-0.879706	5.58336	3.11e-05	Pid1	-1.55582	8.04721	2.93e-07	Pid1	-1.02148	4	0.0125	Pid1	-0.201634	0.85855	0.4021
TC0100002696.mm.2	Dner	0.111031	0.170182	0.9397	-0.124328	0.00833099	0.9951	-0.124328	0.36241	0.8689	0.0565835	0.0569014	0.93	0.0426443	0.125866	0.8585	Dner	0	0.334982	0.6527	Dner	0.0565835	0.172308	0.8918	Dner	-0.0285692	0.0384365	0.9692
TC0100002698.mm.2	Trip12	-0.464668	1.88941	0.1672	0.226509	0.32615	0.7773	-0.575312	1.97062	0.2588	-0.485427	0.896881	0.2846	0.124328	0.0261336	0.9693	Trip12	0.124328	0.0568024	0.9395	Trip12	-0.0565835	0.364516	0.7661	Trip12	-0.31034	1.20135	0.2582
TC0100002702.mm.2	Slc16a14	-0.555816	1.11805	0.4255	-0.275007	0.0838093	0.9454	-0.124328	0.208731	0.9314	0.722466	2.60206	0.0286	0.263034	1.24413	0.1471	Slc16a14	0.189034	0.751536	0.3523	Slc16a14	-0.0143553	0.0283068	0.9832	Slc16a14	-0.111031	0.0503661	0.9593
TC0100002707.mm.2	C130026I21Rik; A530032D15Rik	-0.0840643	0.0887891	0.9727	-0.137504	0.517126	0.6495	0.124328	0.399027	0.8535	1.29866	2.5376	0.0313	-0.0703893	0.168258	0.8125	C130026I21Rik; A530032D15Rik	0.321928	1.18842	0.1699	C130026I21Rik; A530032D15Rik	-0.321928	0.478993	0.6942	C130026I21Rik; A530032D15Rik	0.298658	0.961777	0.3526
TC0100002711.mm.2	Csprs	-1.10434	2.82391	0.0492	-1.37851	4	0.0066	-0.526069	0.687823	0.736	0.0976108	0.141042	0.8317	-0.201634	0.876148	0.2762	Csprs	-0.321928	1.32606	0.1342	Csprs	-0.286881	0.454569	0.71	Csprs	0.464668	2.49485	0.0393
TC0100002721.mm.2	Csprs	0.201634	0.0511471	0.9836	0.0426443	0.550059	0.6301	0.970854	1.55129	0.3914	1.84398	2.24413	0.0452	0.0565835	0.211619	0.7684	Csprs	0.0703893	0.182699	0.801	Csprs	-0.226509	0.992679	0.4126	Csprs	-0.163499	0.792635	0.4364
TC0100002725.mm.2	Sp110	-0.263034	0.424697	0.8082	-0.0143553	0.50962	0.6548	0.286881	0.856361	0.6738	1.03562	1.72584	0.0892	-0.0840643	0.0908185	0.8981	Sp110	-0.0285692	0.361411	0.6296	Sp110	0.0426443	0.0156077	0.9911	Sp110	0.0143553	0.0718603	0.9411
TC0100002729.mm.2	A630001G21Rik	-0.0426443	0.871601	0.5565	-0.214125	0.599808	0.5987	-0.263034	0.448306	0.8303	0.201634	0.17757	0.7908	0.111031	0.267044	0.7112	A630001G21Rik	-0.0143553	0.110418	0.8783	A630001G21Rik	-0.250962	0.231954	0.8532	A630001G21Rik	0.111031	0.134541	0.8903
TC0100002734.mm.2	Gpr55	0	0.270349	0.8917	0.0565835	0.00130484	0.9992	0.0703893	0.0292348	0.9889	0.31034	1.13966	0.201	0.176323	0.457299	0.5362	Gpr55	0.137504	0.102043	0.887	Gpr55	-0.124328	0.273191	0.8239	Gpr55	0.0426443	0.0732975	0.94
TC0100002736.mm.2	Htr2b	-0.124328	0.110979	0.9653	-0.124328	0.365724	0.7499	0.555816	0.632085	0.7596	0.263034	0.422278	0.5583	-0.137504	0.247875	0.7299	Htr2b	-0.15056	0.335828	0.652	Htr2b	-0.344828	1.5784	0.2102	Htr2b	-0.111031	0.751046	0.4592
TC0100002739.mm.2	Ncl	0.443607	1.12668	0.4215	0.15056	0.452348	0.6911	0.0426443	0.15602	0.9495	0.15056	0.258218	0.7076	0.815575	7.95861	3.07e-07	Ncl	0.863938	7.5157	7.92e-07	Ncl	0.505891	1.07263	0.38	Ncl	0.464668	2.5376	0.0367
TC0100002743.mm.2	Nmur1	0.214125	0.517698	0.7536	-0.189034	0.0205427	0.9869	0.201634	0.0748427	0.974	0.765535	0.697236	0.3776	0.0426443	0.0411018	0.9533	Nmur1	0.176323	1.08884	0.202	Nmur1	0.0703893	0.291834	0.8121	Nmur1	0.0143553	0.0573968	0.9524
TC0100002748.mm.2	Pde6d	0.163499	0.212115	0.9204	-0.176323	0.15484	0.8947	-0.443607	0.607127	0.7679	-0.422233	1.0655	0.2239	-0.298658	1.83268	0.0503	Pde6d	-0.250962	0.516698	0.5046	Pde6d	0.0143553	0.0631848	0.9624	Pde6d	0.238787	1.05257	0.3144
TC0100002751.mm.2	Nppc	-0.226509	0.30945	0.8718	0.111031	0.367441	0.7489	-0.214125	0.6874	0.7362	0.659925	0.564156	0.4553	0.163499	1.15802	0.1705	Nppc	-0.163499	0.0380571	0.9582	Nppc	0.201634	1.03905	0.3929	Nppc	0.189034	0.70952	0.483
TC0100002756.mm.2	Alppl2	0.378512	2.02687	0.1409	0.0565835	0.0478374	0.9683	0.0976108	0.214385	0.9291	-0.0143553	0.37976	0.5951	0.111031	0.816445	0.3049	Alppl2	0.163499	0.548214	0.4816	Alppl2	-0.0143553	0.0118872	0.993	Alppl2	-0.0976108	0.252045	0.7915
TC0100002757.mm.2	Alpi	0.378512	1.09745	0.4348	-0.15056	0.129128	0.9132	-0.201634	0.54607	0.7944	0.124328	0.373454	0.6002	0.15056	0.126796	0.8574	Alpi	0.137504	0.260269	0.7242	Alpi	0.111031	0.712646	0.555	Alpi	0.238787	0.374276	0.6988
TC0100002758.mm.2	Ecel1	-0.0976108	0.332921	0.8607	-0.0840643	0.614394	0.59	-0.400538	0.423543	0.8415	0.163499	0.344094	0.6252	0.0426443	0.017955	0.979	Ecel1	0.0285692	0.705754	0.3782	Ecel1	0.0285692	0.191519	0.8791	Ecel1	0.0565835	0.142065	0.8839
TC0100002762.mm.2	Kcnj13	0.263034	0.461929	0.7822	0.0840643	0.0206338	0.9868	-0.15056	0.131591	0.9559	0.0426443	0.109803	0.8678	-0.0840643	0.0632852	0.9285	Kcnj13	0	0.025166	0.9726	Kcnj13	-0.238787	0.0172766	0.9898	Kcnj13	-0.0565835	0.0334359	0.9738
TC0100002764.mm.2	Ngef	0.163499	0.0161483	0.9949	0.214125	0.539854	0.6355	0.0143553	0.037536	0.9863	0.443607	2.08092	0.0561	-0.31034	0.868702	0.2798	Ngef	-0.367371	0.576918	0.4603	Ngef	-0.790772	2.10237	0.1094	Ngef	-0.555816	1.61618	0.1465
TC0100002769.mm.2	Usp40	0.0976108	0.240408	0.9083	0.0285692	0.595508	0.6016	0.226509	0.282912	0.9032	0.0840643	0.340464	0.6286	0.687061	5.82391	1.94e-05	Usp40	0.695994	5.22257	6.86e-05	Usp40	-0.594549	2.22185	0.0942	Usp40	-0.632268	1.5376	0.164
TC0100002771.mm.2	Dnajb3	-0.0840643	0.136737	0.9553	-0.0285692	0.104356	0.9306	-0.0840643	0.175224	0.9431	-0.263034	0.377372	0.5968	-0.0565835	0.0461437	0.9472	Dnajb3	0.0565835	0.00895122	0.991	Dnajb3	0.0976108	0.191114	0.8792	Dnajb3	-0.111031	0.571217	0.5673
TC0100002772.mm.2	A730008H23Rik; Hjurp; 6430706D22Rik	-0.516015	1.1707	0.4025	-0.356144	0.685711	0.5474	0.0285692	0.108909	0.9641	0.356144	0.443577	0.5427	-0.31034	0.703554	0.3655	A730008H23Rik; Hjurp; 6430706D22Rik	-0.422233	1.79317	0.0575	A730008H23Rik; Hjurp; 6430706D22Rik	-1.02857	2.76955	0.047	A730008H23Rik; Hjurp; 6430706D22Rik	-0.695994	2.58503	0.0347
TC0100002775.mm.2	Glrp1	0.0285692	0.0751007	0.9776	0.214125	0.0945279	0.9372	-0.201634	0.20621	0.9322	0	0.159016	0.8113	-0.275007	0.408379	0.5799	Glrp1	0.0703893	0.334607	0.6531	Glrp1	0	0.365926	0.7653	Glrp1	-0.0285692	0.22856	0.8116
TC0100002776.mm.2	Arl4c	-0.400538	1.22841	0.3769	0.604071	1.54821	0.1994	-0.298658	0.601713	0.7693	-0.344828	1.20135	0.184	-0.15056	1.22915	0.1512	Arl4c	-0.0565835	0.0791465	0.9141	Arl4c	-0.15056	0.184024	0.8843	Arl4c	-0.15056	0.45867	0.6397
TC0100002781.mm.2	Gbx2	-0.137504	0.726767	0.636	0.163499	0.983384	0.3971	0.15056	0.605023	0.7684	0.263034	0.482804	0.5138	-0.275007	1.58336	0.0797	Gbx2	-0.124328	0.793174	0.3298	Gbx2	0.0426443	0.671824	0.5793	Gbx2	0.0285692	0.0264104	0.9789
TC0100002783.mm.2	Asb18	0.555816	1.57349	0.2527	0.807355	2.82391	0.0323	-0.650765	1.13608	0.5642	-1.37851	3.22185	0.013	0.0426443	0.0968015	0.8915	Asb18	-0.250962	1.44612	0.1082	Asb18	-0.0143553	0.149967	0.9065	Asb18	0.0285692	0.268331	0.7804
TC0100002784.mm.2	Iqca	-0.321928	0.447332	0.7915	0.62293	1.53165	0.2039	-0.454176	0.0356461	0.9866	0.250962	0.122168	0.8535	-0.163499	0.234331	0.745	Iqca	0.214125	0.87517	0.2882	Iqca	0	0.353106	0.7729	Iqca	0.137504	0.231066	0.8094
TC0100002789.mm.2	Col6a3	0.0840643	0.0503661	0.9841	-0.9855	2.52288	0.0488	-0.475085	0.742321	0.7189	-1.99277	6.02872	0.0003	-0.956057	2.50864	0.0136	Col6a3	-0.782409	1.82974	0.0535	Col6a3	0.214125	0.358625	0.77	Col6a3	0.263034	0.504872	0.6085
TC0100002793.mm.2	Rab17	0.0285692	0.210137	0.9206	-0.0703893	0.516984	0.6496	-0.584963	0.899629	0.6553	-0.124328	0.27311	0.693	0.0285692	0.0728864	0.9175	Rab17	0.238787	1.48545	0.1005	Rab17	-0.333424	0.574629	0.6386	Rab17	-0.0703893	0.150703	0.8767
TC0100002798.mm.2	Ilkap	0.250962	0.588886	0.7124	0	0.0197693	0.9872	0.226509	0.255707	0.914	-0.0976108	0.176852	0.7915	0.356144	3.30103	0.003	Ilkap	0.495695	4	0.0009	Ilkap	0.321928	1.76955	0.1654	Ilkap	0.238787	1.62709	0.1444
TC0100002800.mm.2	Hes6	0.333424	0.90518	0.5355	0.0285692	0.284582	0.8076	-0.0285692	0.081236	0.9729	-0.344828	1.11919	0.2066	0	0.217886	0.7621	Hes6	-0.0976108	0.991826	0.239	Hes6	-1.02857	2.06048	0.1147	Hes6	-1.23879	4.29243	0.0025
TC0100002801.mm.2	Per2	-0.201634	1.2321	0.3758	-0.85599	3.09691	0.021	-0.137504	0.573164	0.7841	-0.250962	0.455932	0.5336	0.400538	1.07058	0.1987	Per2	-0.226509	0.880744	0.2858	Per2	-0.333424	1.31426	0.2886	Per2	-0.687061	2.16115	0.0647
TC0100002805.mm.2	Hdac4	-0.790772	3.04576	0.0374	-0.250962	1.1296	0.338	-0.604071	1.37059	0.4655	0.189034	0.0776379	0.9055	0.516015	2.26761	0.0217	Hdac4	0.432959	2.5376	0.0136	Hdac4	0	0.722849	0.5494	Hdac4	-0.495695	0.904134	0.3778
TC0100002806.mm.2	Hdac4	-1.23266	3.69897	0.0146	-0.286881	0.920819	0.425	-0.757023	1.5986	0.3763	-0.422233	0.105407	0.8729	0.659925	3.69897	0.0014	Hdac4	0.650765	2.24413	0.0243	Hdac4	0.344828	0.156394	0.9033	Hdac4	-0.536053	1.45223	0.1839
TC0100002810.mm.2	Ndufa10	-0.0565835	0.113848	0.9649	0.263034	0.0862921	0.9438	1.22651	0.302771	0.8966	-1.29866	1.54212	0.1154	-0.111031	0.234853	0.7443	Ndufa10	0.0285692	0.462937	0.5452	Ndufa10	0.321928	1.13253	0.3546	Ndufa10	0.367371	0.819014	0.422
TC0100002812.mm.2	Olfr1416	0.0840643	0.634887	0.6857	0.137504	0.740884	0.5168	0.0976108	0.382895	0.8594	0.823749	1.51004	0.1207	0.0840643	0.480434	0.5181	Olfr1416	0.0143553	0.40749	0.5913	Olfr1416	-0.0976108	0.17134	0.8924	Olfr1416	-0.0976108	0.180522	0.8511
TC0100002813.mm.2	Olfr1415	0.124328	0.341702	0.8552	0.226509	0.368353	0.7487	-0.226509	0.094366	0.9681	0.871844	1.63078	0.102	0.344828	1.10403	0.1874	Olfr1415	0.15056	0.434034	0.5695	Olfr1415	-0.475085	1.09313	0.3702	Olfr1415	-0.238787	0.197637	0.8375
TC0100002814.mm.2	Olfr1414	0.111031	0.109355	0.9665	-0.201634	0.0955008	0.9363	0.0285692	0.256412	0.9136	0.823749	1.42481	0.135	0.0840643	0.257589	0.7209	Olfr1414	0.0143553	0.224244	0.7593	Olfr1414	0.0703893	0.308919	0.8027	Olfr1414	0.0426443	0.199627	0.8354
TC0100002816.mm.2	Myeov2	0.485427	0.862646	0.5611	0.137504	0.106016	0.9299	1	0.49812	0.8113	-3.0197	3	0.0172	0.0703893	0.535809	0.4768	Myeov2	0.0565835	0.691863	0.3865	Myeov2	0.0976108	0.493224	0.6855	Myeov2	0.356144	1.05453	0.3137
TC0100002817.mm.2	Otos	0	0.0662091	0.9796	0.367371	1.41229	0.2407	-0.0703893	0.135548	0.955	0.443607	1.39469	0.1413	0.189034	1.75203	0.0583	Otos	0.263034	1.08725	0.2027	Otos	-0.163499	0.436994	0.721	Otos	-0.0285692	0.532836	0.5921
TC0100002823.mm.2	Ankmy1	0.0426443	0.398809	0.8213	-0.0976108	0.176982	0.8802	0.321928	0.392438	0.8565	0.214125	0.411168	0.5674	0.189034	0.771343	0.3282	Ankmy1	0.298658	1.1107	0.1943	Ankmy1	0.0565835	0.300336	0.8084	Ankmy1	0.238787	0.57741	0.5639
TC0100002827.mm.2	Kif1a	0.124328	0.259716	0.8975	-0.137504	0.0524683	0.9656	-0.0143553	0.333857	0.8836	0.0426443	0.134363	0.8396	0.475085	2.39794	0.0168	Kif1a	0.443607	2.5376	0.0138	Kif1a	-0.124328	0.56639	0.6435	Kif1a	-0.0143553	0.305219	0.752
TC0100002830.mm.2	2310007B03Rik	-0.0143553	0.182831	0.9336	0.176323	0.68508	0.5478	-0.189034	0.300683	0.8974	0.176323	0.845576	0.3062	0.163499	1.58004	0.0802	2310007B03Rik	0.250962	1.14813	0.1822	2310007B03Rik	0.0285692	0.0284922	0.9832	2310007B03Rik	0.250962	1.77728	0.1158
TC0100002831.mm.2	Mterf4	0.31034	0.636764	0.6847	0.201634	0.344862	0.763	-0.275007	0.255707	0.914	-0.871844	3.09691	0.015	0.333424	0.678402	0.3804	Mterf4	0.594549	1.57512	0.0851	Mterf4	-0.0976108	0.011664	0.993	Mterf4	-0.0285692	0.0319375	0.9745
TC0100002832.mm.2	Pask	0.454176	1.70553	0.2133	-0.0143553	0.44916	0.6933	0.0143553	0.414088	0.846	-0.263034	0.370998	0.6017	0.367371	0.273028	0.7048	Pask	0.201634	0.762205	0.3467	Pask	0.475085	1.17718	0.3377	Pask	-0.0565835	0.59346	0.5533
TC0100002833.mm.2	Hdlbp	-0.238787	0.936291	0.5166	-0.389567	1.40012	0.2453	-0.0565835	0.110138	0.9634	-0.0840643	0.0115748	0.9851	0.124328	0.287771	0.6904	Hdlbp	0.0426443	0.00943917	0.9906	Hdlbp	-0.263034	1.28819	0.2976	Hdlbp	-0.0426443	0.475474	0.6294
TC0100002836.mm.2	Stk25	-0.111031	0.0587371	0.9808	-0.0285692	0.128953	0.9134	0.0285692	0.138944	0.9542	-0.485427	0.61048	0.4276	-0.0285692	0.292941	0.6855	Stk25	-0.0976108	0.360115	0.6307	Stk25	0.298658	1.24718	0.3109	Stk25	-0.0703893	0.126912	0.8967
TC0100002837.mm.2	Thap4	0.879706	1.6968	0.216	0.613532	1.3536	0.2597	-0.124328	0.492279	0.812	-0.250962	0.495665	0.5046	0.344828	1.52578	0.0886	Thap4	0.713696	2.67778	0.0103	Thap4	0.495695	1.54668	0.2178	Thap4	0.485427	1.38405	0.2015
TC0100002838.mm.2	Dtymk	0.641546	3	0.0407	0.250962	0.881405	0.4449	0.516015	1.23284	0.5255	-0.0565835	0.090551	0.8905	-0.443607	3.69897	0.0011	Dtymk	-0.895303	7.66756	5.93e-07	Dtymk	-0.15056	0.49336	0.6855	Dtymk	0.263034	0.295764	0.7584
TC0100002840.mm.2	Pdcd1	-0.298658	0.464326	0.7813	-0.238787	0.0324988	0.9783	0.526069	0.475994	0.8185	0.526069	0.457299	0.5325	0.356144	1.67985	0.0667	Pdcd1	0.286881	1.04239	0.2195	Pdcd1	0.214125	0.776245	0.5184	Pdcd1	-0.0565835	0.337242	0.7272
TC0100002844.mm.2	St8sia4	-0.879706	2.06048	0.1368	-1.34483	4.007	0.0057	0.0143553	0.0428239	0.9845	-1.0635	1.45593	0.1295	-0.659925	5.2636	5.85e-05	St8sia4	-0.687061	6.0575	1.31e-05	St8sia4	-0.201634	0.417823	0.7334	St8sia4	0.189034	0.59329	0.5534
TC0100002856.mm.2	Slco4c1	0.238787	0.711304	0.6437	-0.0565835	0.174509	0.8815	0.422233	1.05453	0.5939	0.263034	0.417823	0.5618	0.0285692	0.226067	0.7532	Slco4c1	0	0.215311	0.769	Slco4c1	-0.137504	0.188291	0.8812	Slco4c1	0.111031	0.382266	0.6931
TC0100002857.mm.2	Slco6b1	0	0.0051112	0.9981	0.15056	0.452595	0.691	0.111031	0.00908425	0.9975	0.111031	0.126505	0.8487	0.0285692	0.475215	0.5223	Slco6b1	0.0565835	0.519849	0.5022	Slco6b1	-0.0840643	0.351445	0.7745	Slco6b1	-0.163499	0.475734	0.6294
TC0100002859.mm.2	Slco6c1	0.0143553	0.277119	0.8883	-0.226509	0.501965	0.6593	0.275007	0.50724	0.8092	0.475085	0.84436	0.3067	0.111031	0.88306	0.273	Slco6c1	0.201634	0.00182788	0.9978	Slco6c1	0.0976108	0.0624821	0.963	Slco6c1	-0.0285692	0.187755	0.8461
TC0100002863.mm.2	D1Ertd622e	-0.0285692	0.287519	0.8818	-0.0285692	0.0850754	0.9445	-0.863938	0.975514	0.6262	-1.87578	4.75203	0.0015	-0.0285692	0.259006	0.7194	D1Ertd622e	-0.0285692	0.102208	0.887	D1Ertd622e	0.344828	1.30364	0.2921	D1Ertd622e	0.263034	0.632831	0.5293
TC0100002864.mm.2	Ppip5k2	-0.0565835	0.291239	0.8801	0.275007	0.024936	0.9836	0.378512	0.595851	0.7732	-0.137504	0.0869283	0.895	-0.298658	0.89279	0.2684	Ppip5k2	-0.0426443	0.0935572	0.8971	Ppip5k2	-0.0703893	0.161592	0.8992	Ppip5k2	0.400538	0.674074	0.5038
TC0100002866.mm.2	Pam	0.0565835	0.606952	0.7002	0.505891	2.42022	0.0578	0.378512	0.608359	0.7679	-1.41684	3.09691	0.0152	-0.475085	1.09474	0.1905	Pam	-0.31034	0.796967	0.3279	Pam	0.0285692	0.0336705	0.9795	Pam	-0.201634	0.520569	0.5996
TC0100002887.mm.2	Rnf152	-0.495695	1.5376	0.2638	-0.505891	1.82974	0.1338	-0.124328	0.495393	0.8116	-0.275007	0.724228	0.363	-0.432959	1.88273	0.0455	Rnf152	-0.704872	2.74473	0.0091	Rnf152	-1.12433	1.39686	0.2633	Rnf152	-2.20789	4.09637	0.0035
TC0100002888.mm.2	Pign	0.137504	0.640734	0.6821	0.321928	1.32606	0.2679	0.250962	0.529884	0.7991	0.575312	0.895172	0.2852	0.189034	1.30539	0.132	Pign	0.214125	0.356942	0.6329	Pign	0.176323	0.0778457	0.9543	Pign	-0.111031	0.218532	0.8193
TC0100002894.mm.2	Bcl2	0.536053	1.35067	0.3268	0.790772	1.61618	0.1814	-0.137504	0.218245	0.9278	0.0285692	0.0625824	0.9231	0.400538	2.37675	0.0175	Bcl2	0.0143553	0.665546	0.4018	Bcl2	-0.356144	1.42022	0.2562	Bcl2	0.214125	0.0550734	0.9544
TC0100002899.mm.2	Kdsr	-0.176323	0.378928	0.8331	-0.189034	0.500725	0.6603	0.31034	0.539854	0.7966	0.505891	1.10513	0.2106	-0.111031	1.36251	0.1189	Kdsr	-0.111031	0.334325	0.6533	Kdsr	0.367371	0.638839	0.5976	Kdsr	-0.263034	0.927383	0.3671
TC0100002900.mm.2	Vps4b	-0.163499	0.33564	0.8589	0.432959	1.04335	0.3747	-0.0285692	0.0991961	0.9664	-0.176323	0.921543	0.2744	0.0703893	0.353204	0.6281	Vps4b	0.516015	2.85387	0.0073	Vps4b	-0.201634	0.827105	0.4914	Vps4b	-0.214125	0.995679	0.338
TC0100002903.mm.2	Serpinb3a	0.226509	0.337431	0.858	-0.238787	0.531948	0.6405	0.124328	0.514137	0.8063	0.731183	1.50031	0.1224	-0.163499	0.179601	0.8019	Serpinb3a	-0.111031	0.0509029	0.9449	Serpinb3a	0.31034	0.809388	0.4998	Serpinb3a	-0.0426443	0.175679	0.8549
TC0100002904.mm.2	Serpinb3d	-0.0703893	0.230032	0.9142	0.0285692	0.594483	0.602	-0.176323	0.199971	0.9339	0.432959	0.950394	0.2633	0.321928	1.08672	0.1933	Serpinb3d	0.214125	0.850781	0.3004	Serpinb3d	-0.422233	0.909389	0.4522	Serpinb3d	-0.286881	0.452841	0.6434
TC0100002916.mm.2	Cdh19	-0.713696	1.66154	0.2254	-0.275007	0.940437	0.4166	0.163499	0.542572	0.7961	0.176323	0.373044	0.6004	0.31034	0.688882	0.3743	Cdh19	-0.333424	0.782779	0.3355	Cdh19	-0.238787	2.01323	0.1214	Cdh19	-0.226509	1.73755	0.1229
TC0100002921.mm.2	Dsel	-0.0976108	0.00121773	0.9993	-0.422233	1.20971	0.3094	0.321928	1.07727	0.5856	-0.565597	2.05061	0.0583	0.0143553	0.170118	0.8109	Dsel	0.0426443	0.136083	0.8507	Dsel	0	0.0900163	0.9448	Dsel	0.0703893	0.035929	0.9714
TC0100002936.mm.2	Tsn	0.516015	1.28233	0.3551	0.298658	0.263444	0.823	0.555816	0.389659	0.8566	0.0976108	0.150274	0.8212	-0.214125	1.67572	0.0671	Tsn	-0.321928	2.4437	0.0166	Tsn	-0.516015	1.48413	0.2371	Tsn	-0.163499	0.4698	0.6327
TC0100002938.mm.2	2900060B14Rik	0.189034	0.046192	0.9851	-0.565597	0.997834	0.3922	-0.536053	0.98506	0.6224	-0.641546	1.24185	0.1747	0	0.178355	0.8032	2900060B14Rik	0.356144	1.6968	0.0683	2900060B14Rik	1.01436	2.02687	0.1195	2900060B14Rik	0.847997	1.51713	0.1683
TC0100002942.mm.2	Gli2	0.0703893	0.785421	0.6015	0.0703893	0.161655	0.8903	-0.0703893	0.0853396	0.9712	0.0840643	0.0576447	0.9291	-0.15056	0.290052	0.6882	Gli2	0.137504	0.680062	0.3932	Gli2	0.0285692	0.0103722	0.9939	Gli2	-0.15056	0.76853	0.4504
TC0100002945.mm.2	Inhbb	0.111031	0.0355989	0.9886	-0.400538	1.38616	0.249	0.0703893	0.0910863	0.969	0.604071	1.09151	0.2148	0.298658	0.656591	0.3936	Inhbb	0.176323	0.520281	0.502	Inhbb	-0.454176	1.70115	0.1796	Inhbb	-0.356144	1.87615	0.1004
TC0100002947.mm.2	Ralb	-0.263034	0.376337	0.8348	-0.613532	1.7986	0.1399	-0.0703893	0.0317039	0.9879	-0.495695	1.53313	0.1167	-0.632268	3.69897	0.0015	Ralb	-0.367371	2.5376	0.0138	Ralb	-0.0565835	0.189835	0.8798	Ralb	0.389567	0.895854	0.3821
TC0100002950.mm.2	Epb41l5	-0.956057	1.75945	0.1973	-0.871844	1.65365	0.1715	-0.887525	1.92082	0.2679	-0.286881	0.69897	0.3767	0.918386	6.11805	1.09e-05	Epb41l5	0.963474	7.00393	2.08e-06	Epb41l5	0.807355	4.32698	0.0068	Epb41l5	0.454176	1.81248	0.1093
TC0100002954.mm.2	Ptpn4	-0.298658	0.996539	0.4854	0.526069	2.16749	0.0834	0.594549	0.764472	0.7088	0.9855	2.08619	0.0556	-0.0285692	0.0790423	0.9107	Ptpn4	0.31034	1.22113	0.1608	Ptpn4	0.238787	0.390512	0.7506	Ptpn4	-0.356144	1.44977	0.1844
TC0100002960.mm.2	Tmem177	0.0143553	0.0406247	0.9878	-0.641546	2.49485	0.0513	0.0285692	0.0925349	0.9685	-0.454176	1.95468	0.066	-0.970854	7.55752	6.45e-07	Tmem177	-0.941106	7.06198	1.87e-06	Tmem177	-0.454176	1.47108	0.2414	Tmem177	-0.0426443	0.229295	0.8111
TC0100002961.mm.2	Cfap221	0	0.0185892	0.9949	0.0143553	0.0143939	0.9901	0.378512	0.694649	0.7349	0.62293	1.89963	0.071	-0.555816	2.92082	0.0061	Cfap221	-0.632268	2.50864	0.0144	Cfap221	-0.0426443	0.136618	0.9156	Cfap221	-0.0840643	0.402963	0.6796
TC0100002963.mm.2	Tmem37	0.189034	0.489589	0.7699	-0.0840643	0.222283	0.8493	0.650765	0.929962	0.6454	-0.124328	0.417482	0.562	0.475085	3.1549	0.0039	Tmem37	0.575312	4.58004	0.0002	Tmem37	0.31034	0.984221	0.4167	Tmem37	0.124328	0.428291	0.6621
TC0100002964.mm.2	Dbi	0.111031	0.223154	0.9157	-0.250962	0.640544	0.5746	-0.516015	0.437113	0.8362	-2.20163	4.06148	0.0042	-0.584963	4.19518	0.0005	Dbi	-0.201634	1.51856	0.0945	Dbi	-0.0703893	0.353498	0.7729	Dbi	0.0285692	0.618344	0.5384
TC0100002965.mm.2	Steap3	-0.687061	1.56067	0.2558	-2.30451	6.80967	7.65e-05	-0.650765	1.81816	0.2993	-1.56071	3.69897	0.0063	-1.93357	7.85078	3.7e-07	Steap3	-2.22959	8.55129	1.11e-07	Steap3	-0.124328	0.389659	0.7512	Steap3	0.62293	0.589898	0.5553
TC0100002967.mm.2	Marco	-0.378512	0.243136	0.9075	-0.250962	0.247414	0.8344	0.0703893	0.594824	0.7733	-0.356144	0.98632	0.25	0.163499	0.36241	0.6199	Marco	0.214125	0.627272	0.4262	Marco	0.443607	0.431329	0.7248	Marco	0.411426	0.707744	0.4838
TC0100002969.mm.2	Insig2	0.31034	0.337809	0.858	0.321928	0.237246	0.841	-0.695994	0.600153	0.7704	-1.13093	2.22185	0.0467	0.695994	2.30103	0.0204	Insig2	0.83996	3.30103	0.0032	Insig2	-0.815575	0.811916	0.4988	Insig2	-0.189034	0.342944	0.7224
TC0100002973.mm.2	Htr5b	0.0426443	0.0118425	0.9953	-0.189034	0.15789	0.8922	0.526069	0.877129	0.6685	0.782409	2.82391	0.021	0.226509	1.95468	0.0397	Htr5b	0.111031	0.530915	0.4938	Htr5b	0.226509	2.11919	0.107	Htr5b	0.0285692	0.215739	0.8218
TC0100002974.mm.2	Ddx18	0.443607	1.44491	0.2939	0.250962	1.07676	0.3603	0.505891	1.71897	0.3314	0.275007	0.0639892	0.9215	0.831877	6.11295	1.09e-05	Ddx18	0.773996	4.57025	0.0002	Ddx18	0.526069	1.9431	0.1322	Ddx18	0.565597	2.38722	0.0462
TC0100002977.mm.2	Dpp10	-0.250962	0.595337	0.7073	0.0565835	0.0305841	0.9794	-0.0565835	0.038484	0.9856	-0.0976108	0.235226	0.7306	0.111031	0.716473	0.3582	Dpp10	-0.0426443	0.026595	0.9708	Dpp10	-0.0426443	0.226652	0.8557	Dpp10	-0.0976108	0.652865	0.5175
TC0100002993.mm.2	Actr3	0.250962	0.857298	0.5635	0.400538	1.30892	0.2738	0.137504	0.173148	0.9435	-0.765535	1.87615	0.0727	-0.0565835	0.0152927	0.9819	Actr3	0.163499	1.266	0.1488	Actr3	-0.0976108	0.328179	0.7905	Actr3	0.124328	0.729088	0.4711
TC0100002997.mm.2	Lypd1	-0.0703893	0.0233291	0.994	0.298658	0.160522	0.8913	0.0285692	0.0567034	0.9796	0.526069	1.37986	0.1442	-0.0703893	0.0824945	0.9068	Lypd1	-0.124328	0.625985	0.4271	Lypd1	0.0426443	0.13543	0.916	Lypd1	-0.31034	0.458047	0.64
TC0100002998.mm.2	Nckap5	-0.432959	0.635261	0.6857	-1.09085	3.22185	0.0181	0.389567	0.613501	0.7673	0.124328	0.537752	0.4735	-0.356144	1.27246	0.1395	Nckap5	0.333424	0.787014	0.3332	Nckap5	0.0840643	0.341607	0.7811	Nckap5	0.163499	0.445632	0.6494
TC0100003010.mm.2	Tmem163	-0.124328	0.243516	0.907	-0.111031	0.461049	0.6848	-0.137504	0.0583892	0.9789	0.226509	0.218245	0.7472	-0.189034	0.383314	0.6015	Tmem163	-0.201634	0.969805	0.2479	Tmem163	0.137504	1.22185	0.3206	Tmem163	-0.111031	0.2656	0.7821
TC0100003015.mm.2	Map3k19	-0.201634	0.746178	0.626	0.111031	0.362811	0.7513	0	0.0131835	0.9961	0.0285692	0.00427708	0.9943	0.176323	0.72262	0.3547	Map3k19	0.201634	1.23284	0.1575	Map3k19	0.238787	1.39254	0.2643	Map3k19	0.0426443	0.315963	0.7438
TC0100003021.mm.2	Zranb3	-0.613532	1.78252	0.1909	-0.275007	0.436045	0.7025	-0.214125	0.167555	0.946	-0.124328	0.563996	0.4555	-1.40054	6.86328	2.48e-06	Zranb3	-1.35614	5.23062	6.76e-05	Zranb3	-0.400538	1.75203	0.1689	Zranb3	-0.443607	3.52288	0.0082
TC0100003025.mm.2	Lct	0.0565835	0.0933418	0.9715	-0.250962	1.27737	0.284	-0.189034	0.308565	0.8936	0.389567	1.00174	0.245	-0.0143553	0.189096	0.7914	Lct	0.163499	0.191857	0.7921	Lct	0	0.237772	0.85	Lct	0.0285692	0.501001	0.6111
TC0100003026.mm.2	Mcm6	-0.367371	0.592949	0.7089	-0.565597	1.93181	0.1175	0.356144	0.215739	0.9285	-0.201634	0.279262	0.6875	-0.411426	3.69897	0.0016	Mcm6	-0.31034	1.15058	0.1815	Mcm6	0.941106	2.95861	0.038	Mcm6	1.91073	6.11577	0.0001
TC0100003027.mm.2	Dars	0.454176	1.82974	0.1799	0.333424	1.29499	0.2785	0.250962	0.508218	0.8092	-0.356144	1.20971	0.1821	0.0840643	0.384787	0.6002	Dars	0.0840643	0.161592	0.8235	Dars	-0.400538	2.05552	0.1157	Dars	-0.263034	1.09151	0.2997
TC0100003029.mm.2	Cxcr4	-1.02857	3.04576	0.0369	-0.879706	2.49485	0.0512	-0.250962	0.380907	0.861	-0.0703893	0.535958	0.4747	0.475085	1.54363	0.0857	Cxcr4	-0.0840643	0.242149	0.7421	Cxcr4	0.189034	0.401866	0.7442	Cxcr4	0.389567	1.93181	0.092
TC0100003035.mm.2	Cd55b	-0.389567	1.78252	0.1911	-1.46467	6.55909	0.0001	-1.07039	3.04576	0.0706	-1.50589	4.48413	0.0023	0.765535	1.37986	0.1152	Cd55b	0.201634	0.199902	0.7846	Cd55b	0.333424	0.224608	0.8562	Cd55b	0.176323	0.301378	0.7544
TC0100003037.mm.2	Cd55	-0.650765	1.82102	0.1827	-1.21412	4.04479	0.0054	-1.24489	2.05061	0.235	-1.59455	4.34199	0.0028	0.31034	1.25104	0.1451	Cd55	0.286881	0.153415	0.8322	Cd55	-0.124328	0.733768	0.5431	Cd55	-0.526069	1.41117	0.1942
TC0100003039.mm.2	Zp3r	0.0840643	0.318759	0.8685	0.226509	0.552377	0.6286	0.0840643	0.0525173	0.9807	-0.111031	0.0225508	0.9713	0.0285692	0.298518	0.6803	Zp3r	-0.163499	0.537003	0.49	Zp3r	-0.137504	0.289121	0.8135	Zp3r	-0.0285692	0.0700194	0.9425
TC0100003041.mm.2	C4bp	-0.485427	1.28819	0.3525	0.214125	0.0695094	0.9537	-0.163499	0.174899	0.9431	0.526069	1.04001	0.2322	-0.137504	0.947691	0.2447	C4bp	0.15056	0.513286	0.507	C4bp	-0.400538	3.69897	0.0129	C4bp	-0.201634	1.26761	0.2367
TC0100003042.mm.2	Pfkfb2; C4bp-ps1	-0.0426443	0.0290491	0.9911	0.765535	1.86646	0.1278	0.536053	1.47886	0.4185	-0.632268	1.64782	0.0999	-0.0143553	0.511308	0.4943	Pfkfb2; C4bp-ps1	-0.176323	0.834459	0.3092	Pfkfb2; C4bp-ps1	0.565597	0.462307	0.7058	Pfkfb2; C4bp-ps1	0.124328	0.0988687	0.9186
TC0100003048.mm.2	Il24	0.333424	0.452348	0.7882	0.0143553	0.00824246	0.9952	-0.0840643	0.195724	0.9356	0.659925	1.00745	0.2432	-0.111031	0.0139004	0.9834	Il24	-0.0426443	0.0364955	0.9602	Il24	0.464668	1.10902	0.3639	Il24	0.367371	0.717151	0.4785
TC0100003049.mm.2	Il20	0.0840643	0.114582	0.9646	-0.0703893	0.405607	0.7245	0.137504	0.279097	0.905	0.925999	2.14267	0.0512	0.495695	2.50864	0.0137	Il20	0.0703893	0.54409	0.4845	Il20	0	0.121766	0.9237	Il20	0.475085	2.74473	0.027
TC0100003050.mm.2	Il19	0	0.464453	0.7813	0.0976108	0.031237	0.9787	0.545968	0.84588	0.6774	0.238787	0.0175026	0.9772	0.275007	0.524184	0.4853	Il19	0.226509	0.564315	0.4692	Il19	-0.176323	0.0540885	0.9681	Il19	-0.137504	0.322484	0.7388
TC0100003051.mm.2	Mapkapk2	0.124328	0.450997	0.7889	-0.275007	0.58603	0.6067	-0.163499	0.191451	0.9384	0.286881	0.699405	0.3765	0.695994	2.22915	0.0234	Mapkapk2	1.1375	2.79588	0.0084	Mapkapk2	-0.650765	0.546376	0.6563	Mapkapk2	-0.0143553	0.385314	0.6908
TC0100003055.mm.2	Dyrk3	0.298658	0.38122	0.8316	-0.250962	0.0877779	0.943	0.201634	0.0652996	0.9765	0.263034	0.000391041	0.9994	0.0426443	0.228119	0.751	Dyrk3	0.111031	0.339514	0.6484	Dyrk3	0.298658	1.09098	0.3715	Dyrk3	0.0976108	0.0543837	0.9551
TC0100003056.mm.2	Rassf5	-0.111031	0.175354	0.9381	0.0143553	0.0985962	0.9343	0.214125	0.716021	0.7307	-0.0703893	0.248413	0.7173	0.0703893	0.390726	0.5958	Rassf5	0.137504	1.35067	0.1284	Rassf5	-0.678072	2.52288	0.0645	Rassf5	-0.516015	1.85078	0.1035
TC0100003057.mm.2	Ikbke	0.0426443	0.29056	0.8803	0.0285692	0.0331077	0.9776	-0.565597	1.22621	0.5292	0.275007	0.298518	0.668	0.400538	1.4045	0.1103	Ikbke	0.124328	0.704873	0.3786	Ikbke	-0.0426443	0.0585383	0.9654	Ikbke	1.65535	6.97881	3.96e-05
TC0100003058.mm.2	Srgap2	-0.526069	0.620694	0.6935	-0.189034	0.738737	0.5169	-0.389567	1.49349	0.4131	-0.176323	0.312382	0.6543	-0.613532	3.09691	0.0045	Srgap2	-0.495695	2.85387	0.0073	Srgap2	-0.0143553	0.202317	0.8722	Srgap2	-0.15056	0.909742	0.3749
TC0100003068.mm.2	Mfsd4	-0.356144	0.590405	0.7109	-0.475085	0.53432	0.6389	0.669027	1.20135	0.5376	0.604071	1.78781	0.0822	0.286881	1.48545	0.0952	Mfsd4	0.0426443	0.0164639	0.9827	Mfsd4	-0.286881	0.158578	0.9015	Mfsd4	-0.0840643	0.0832829	0.9316
TC0100003069.mm.2	Cdk18	-0.432959	0.617983	0.6945	-0.321928	0.487449	0.6701	-0.536053	1.86646	0.2824	-0.367371	1.23657	0.176	0.641546	3.69897	0.0014	Cdk18	0.516015	3.04576	0.0052	Cdk18	-0.475085	1.1107	0.3636	Cdk18	-0.526069	1.68403	0.1335
TC0100003071.mm.2	Gm10188	0.250962	0.721018	0.6392	-0.137504	0.0432555	0.9712	0.0426443	0.170246	0.9444	0.748461	1.61798	0.1035	0.176323	0.524329	0.4852	Gm10188	0.0285692	0.0170507	0.9823	Gm10188	0.124328	0.0183626	0.9891	Gm10188	0.485427	2.12494	0.0683
TC0100003074.mm.2	Tmcc2	0	0.456926	0.7853	-0.400538	1.00966	0.3875	-0.863938	0.797512	0.6961	-0.565597	1.13549	0.202	-0.226509	1.26122	0.1427	Tmcc2	0.0426443	0.184887	0.7991	Tmcc2	0.226509	0.525492	0.6681	Tmcc2	-0.163499	0.176461	0.8544
TC0100003079.mm.2	Cntn2	-0.250962	0.501414	0.7629	-1.13093	2.37675	0.061	-0.111031	0.141222	0.9532	0	0.0110399	0.9857	-0.0285692	0.287603	0.6904	Cntn2	0.163499	0.548367	0.4814	Cntn2	-0.0565835	0.292941	0.8114	Cntn2	0.0143553	0.166853	0.8627
TC0100003080.mm.2	Nfasc	0.378512	1.04964	0.457	0.378512	0.871601	0.4494	0.176323	0.113284	0.9621	0.505891	0.0566539	0.9303	0.0426443	0.276873	0.7009	Nfasc	0.189034	1.17198	0.1749	Nfasc	0.0703893	0.334513	0.7864	Nfasc	-0.0285692	0.0818648	0.9324
TC0100003087.mm.2	Mdm4	-0.15056	0.386053	0.8291	0.344828	0.977984	0.3999	0.495695	0.768785	0.7068	1.04264	1.81816	0.079	-0.344828	2.04576	0.0335	Mdm4	-0.400538	3.30103	0.0032	Mdm4	0.0285692	0.013094	0.9927	Mdm4	0.0285692	0.406382	0.6767
TC0100003088.mm.2	Gm26616	0.15056	0.818728	0.5864	0.0285692	0.142668	0.9035	-0.0703893	0.139962	0.954	0.176323	0.375409	0.5987	0.0143553	0.20412	0.7764	Gm26616	0.0565835	0.301551	0.6848	Gm26616	-0.298658	0.904134	0.4546	Gm26616	-0.124328	0.513428	0.6035
TC0100003090.mm.2	Sox13	-0.432959	0.957818	0.507	0.0143553	0.04072	0.9733	0.0840643	0.0205882	0.9939	-0.594549	0.919374	0.2754	-0.163499	1.45967	0.1	Sox13	-0.475085	1.56067	0.0875	Sox13	-0.0703893	0.183692	0.8844	Sox13	-0.333424	1.2636	0.2377
TC0100003092.mm.2	Snrpe	0.641546	1.86012	0.1736	-0.124328	0.262092	0.824	0.250962	0.598083	0.7715	-0.250962	0.399572	0.5776	0.0703893	0.66736	0.3871	Snrpe	-0.137504	0.710857	0.3752	Snrpe	0.275007	1.01547	0.4028	Snrpe	0.201634	0.899629	0.38
TC0100003093.mm.2	Zbed6; Zc3h11a	-0.641546	3.39794	0.0243	-0.0285692	0.276791	0.8136	-0.669027	1.50307	0.4081	-0.485427	1.451	0.1305	-0.163499	0.809108	0.308	Zbed6; Zc3h11a	-0.0703893	0.897566	0.2782	Zbed6; Zc3h11a	0.495695	1.04001	0.3928	Zbed6; Zc3h11a	-0.321928	0.469032	0.6331
TC0100003094.mm.2	Lax1	0.137504	0.0806604	0.9762	0.464668	0.56591	0.6208	0.575312	1.60555	0.3735	0.495695	1.52433	0.1182	-0.0840643	0.00555086	0.9942	Lax1	-0.0840643	0.0380097	0.9582	Lax1	0.333424	1.10735	0.3643	Lax1	0.432959	1.98716	0.0846
TC0100003095.mm.2	Atp2b4	-0.163499	0.250109	0.9029	-0.0143553	0.316143	0.7848	0.163499	0.250805	0.9152	0.632268	1.14327	0.2	-0.189034	0.61997	0.4175	Atp2b4	0.176323	0.13071	0.8561	Atp2b4	0.0840643	0.750802	0.5335	Atp2b4	-0.124328	0.0650473	0.9462
TC0100003096.mm.2	Atp2b4; Mir6903	-0.807355	1.73049	0.2057	-0.344828	0.872247	0.4494	-0.226509	1.05306	0.5944	-0.536053	0.589391	0.4402	-0.298658	1.31069	0.1307	Atp2b4; Mir6903	-0.704872	2.67778	0.0103	Atp2b4; Mir6903	-0.137504	0.675512	0.5775	Atp2b4; Mir6903	-0.443607	2.11351	0.0698
TC0100003098.mm.2	Optc	0.0840643	0.237171	0.9099	0.0976108	0.237022	0.841	-0.214125	0.68361	0.7371	-0.0285692	0.0387688	0.9506	0.189034	0.901702	0.2647	Optc	0.0565835	0.464706	0.5438	Optc	-0.0840643	0.0768596	0.9548	Optc	-0.0840643	0.102923	0.9154
TC0100003099.mm.2	Prelp	-0.925999	1.04818	0.4582	-0.454176	0.455808	0.6889	-0.0976108	0.0598821	0.9784	0.545968	0.731656	0.3595	-1.05658	4.18776	0.0005	Prelp	-0.948601	3.69897	0.0012	Prelp	-0.695994	1.43063	0.2535	Prelp	-0.411426	1.35853	0.2073
TC0100003102.mm.2	Btg2	-0.536053	0.579055	0.7171	-1.81147	2.92082	0.0277	0.286881	0.331055	0.8836	2.09761	2.79588	0.022	0.933573	2.3279	0.0195	Btg2	0.956057	2.26761	0.0235	Btg2	-0.378512	0.780154	0.5163	Btg2	0.214125	0.358923	0.7101
TC0100003104.mm.2	Adora1	-1.36177	2.88606	0.047	-1.31615	2.72125	0.0365	-0.367371	0.560667	0.7881	0.238787	0.709298	0.3709	-2.19849	6.92812	2.18e-06	Adora1	-2.62761	6.48678	5.69e-06	Adora1	1.55582	2.08619	0.1117	Adora1	0.970854	0.588886	0.556
TC0100003107.mm.2	Ppfia4	-0.526069	1.04721	0.4584	-0.286881	0.946154	0.414	-0.0143553	0.0269646	0.9904	-0.356144	0.393834	0.5824	-0.298658	1.14874	0.1735	Ppfia4	-0.214125	0.613858	0.4348	Ppfia4	0.15056	0.248798	0.8423	Ppfia4	0.238787	0.430275	0.6598
TC0100003108.mm.2	Tmem183a	0.411426	0.972243	0.4991	0.0703893	0.623788	0.5837	-0.201634	0.175029	0.9431	-0.739848	1.0048	0.2441	-0.15056	0.610657	0.4235	Tmem183a	0.214125	0.218747	0.7651	Tmem183a	0.201634	0.892451	0.4612	Tmem183a	-0.137504	1.42829	0.1896
TC0100003111.mm.2	Mgat4e	0.0426443	0.306009	0.8736	0.0703893	0.310602	0.7879	0.378512	0.301812	0.8971	0.250962	1.07883	0.2192	0.0565835	0.0900163	0.8992	Mgat4e	0.214125	0.659754	0.4052	Mgat4e	0.0703893	0.221415	0.8583	Mgat4e	0.0840643	0.9813	0.3441
TC0100003113.mm.2	Ppp1r12b	-0.163499	0.66274	0.6712	-0.321928	1.51004	0.2097	-0.545968	1.59176	0.3783	-0.201634	0.194363	0.773	-0.411426	0.94424	0.2462	Ppp1r12b	0.0426443	0.831208	0.3109	Ppp1r12b	0.214125	0.370285	0.7616	Ppp1r12b	0.298658	0.135548	0.8895
TC0100003119.mm.2	Lgr6	-0.815575	2.72125	0.0578	-1.03562	3.39794	0.0125	0.124328	0.248952	0.9155	1.18269	1.41117	0.1381	0.0285692	0.25649	0.7219	Lgr6	0.722466	0.463568	0.545	Lgr6	-0.0976108	0.0054629	0.997	Lgr6	-0.0976108	0.0400528	0.9683
TC0100003120.mm.2	Ptprv	0.0143553	0.225556	0.9154	-0.0565835	0.107182	0.9294	-0.137504	0.434979	0.8377	0.275007	0.581202	0.4445	0.275007	0.956245	0.2413	Ptprv	0.411426	2.05552	0.0351	Ptprv	0.0703893	0.114017	0.9287	Ptprv	0.0976108	0.38426	0.6914
TC0100003122.mm.2	Gpr37l1	0.137504	0.185553	0.9325	-0.137504	0.50515	0.6575	-0.344828	0.402634	0.8525	0.0565835	0.227092	0.739	-0.201634	1.14691	0.174	Gpr37l1	-0.189034	1.49214	0.0993	Gpr37l1	0.0143553	0.28853	0.8138	Gpr37l1	-0.226509	0.73969	0.4647
TC0100003123.mm.2	Elf3	-0.124328	0.354774	0.8485	-0.0426443	0.102318	0.9316	0.0840643	0.134481	0.9551	-0.0840643	0.120904	0.8549	-0.0703893	0.0408632	0.9535	Elf3	0.0840643	0.511167	0.5086	Elf3	0.189034	0.442012	0.7177	Elf3	0.464668	1.50169	0.1724
TC0100003124.mm.2	Rnpep	0.400538	0.644548	0.6803	-0.887525	2.20066	0.0794	-0.475085	0.66274	0.7438	-0.815575	1.5817	0.1087	-1.82782	10.4056	2.89e-09	Rnpep	-1.87578	10.6968	1.9e-09	Rnpep	-0.62293	1.90658	0.1395	Rnpep	-0.163499	0.329012	0.7333
TC0100003125.mm.2	Timm17a	0.432959	2.08092	0.1339	0.356144	1.11014	0.3454	0.333424	0.607303	0.7679	-1.08406	2.20066	0.0479	0.516015	2.88606	0.0064	Timm17a	0.536053	4.49894	0.0003	Timm17a	0.189034	1.03433	0.3949	Timm17a	0.214125	0.846185	0.4081
TC0100003127.mm.2	Shisa4	0.111031	0.336205	0.8589	0.713696	2.63827	0.0413	-0.443607	1.10018	0.5777	-0.918386	1.3279	0.1545	0.298658	0.980468	0.2316	Shisa4	0.124328	0.234108	0.7494	Shisa4	0.15056	0.383	0.7543	Shisa4	0.0840643	0.119987	0.9017
TC0100003128.mm.2	Ipo9	0.0426443	0.0534004	0.9829	0.214125	0.0888957	0.9422	0.201634	0.0203606	0.994	0.250962	0.139482	0.8336	-0.263034	1.9393	0.0407	Ipo9	-0.201634	1.15989	0.1787	Ipo9	-0.400538	0.927383	0.4432	Ipo9	-0.454176	1.64782	0.1404
TC0100003129.mm.2	Nav1	-0.464668	1.13549	0.4173	0.400538	0.133358	0.9104	-0.650765	0.664743	0.7433	0.226509	0.381952	0.5928	0.0840643	0.915781	0.2585	Nav1	0.286881	0.172049	0.8123	Nav1	-0.389567	0.496891	0.6839	Nav1	-0.485427	0.783834	0.442
TC0100003138.mm.2	Pkp1	0.15056	0.406714	0.8169	-0.298658	0.433563	0.7047	0.0703893	0.083862	0.9717	0.454176	1.4698	0.1273	0.189034	1.09637	0.19	Pkp1	0.238787	1.38828	0.1202	Pkp1	0.201634	0.311936	0.8005	Pkp1	0.555816	0.966576	0.3506
TC0100003139.mm.2	Igfn1	0.0143553	0.0085524	0.9969	0.0143553	0.0483226	0.9683	-0.0285692	0.0988142	0.9667	0.536053	1.1891	0.1872	0.0565835	0.266562	0.7116	Igfn1	0.15056	0.463694	0.5448	Igfn1	0.0143553	0.212115	0.8642	Igfn1	0.111031	0.214457	0.8226
TC0100003140.mm.2	Gm15850	0	0.0362122	0.9886	0.15056	0.00126128	0.9993	-0.163499	0.52491	0.801	0.238787	0.696372	0.3781	0	0.450384	0.5424	Gm15850	0.124328	0.447332	0.5586	Gm15850	0.176323	0.96138	0.4268	Gm15850	-0.0143553	0.00484762	0.997
TC0100003141.mm.2	Mroh3	0.0840643	0.128019	0.9585	-0.0143553	0.102923	0.9312	-0.0840643	0.0306307	0.9883	0.189034	0.415556	0.5638	-0.189034	1.07676	0.1967	Mroh3	-0.111031	0.465466	0.5433	Mroh3	0.15056	0.380594	0.7556	Mroh3	0.250962	1.39577	0.198
TC0100003142.mm.2	5730559C18Rik	-0.0840643	0.249337	0.9035	-0.214125	0.0125125	0.9915	0.0703893	0.224972	0.9249	-0.226509	0.0387213	0.9507	-0.0285692	0.00625524	0.9933	5730559C18Rik	0.0285692	0.163993	0.8209	5730559C18Rik	0.0565835	0.392331	0.7491	5730559C18Rik	0.201634	1.18177	0.265
TC0100003145.mm.2	Gpr25	-0.0143553	0.173407	0.9386	-0.0565835	0.0617305	0.9584	0.0143553	0.00200236	0.9992	0.15056	0.787812	0.3324	0.475085	3.04576	0.0046	Gpr25	0.111031	0.686977	0.389	Gpr25	-0.111031	0.0388638	0.9773	Gpr25	-0.0143553	0.00793274	0.9947
TC0100003146.mm.2	Camsap2	-0.378512	1.03858	0.4633	0.0285692	0.392009	0.7321	-0.250962	0.479647	0.8174	-0.15056	1.13371	0.2025	-0.0565835	0.236497	0.7427	Camsap2	0.0840643	0.0996875	0.8898	Camsap2	0.333424	2.85387	0.0432	Camsap2	-0.333424	0.278684	0.7733
TC0100003155.mm.2	Nr5a2	-0.454176	1.42022	0.3024	-0.0143553	0.248644	0.8333	-0.176323	0.273925	0.9072	0.124328	0.602755	0.4322	-0.516015	1.91364	0.0428	Nr5a2	-0.275007	1.15927	0.1788	Nr5a2	-0.250962	1.5867	0.2085	Nr5a2	-0.678072	2.16115	0.0653
TC0100003167.mm.2	Ptprc	-0.124328	0.462811	0.7819	-0.356144	0.288615	0.8045	0.0143553	0.170632	0.9444	0.124328	0.217456	0.7479	0.632268	5.12726	7.68e-05	Ptprc	0.443607	3.69897	0.0012	Ptprc	-0.505891	0.906228	0.4537	Ptprc	0.565597	1.07263	0.3065
TC0100003170.mm.2	Nek7	-0.356144	1.62342	0.2374	0.124328	0.129245	0.9132	-0.555816	2.0655	0.2319	-0.163499	0.351445	0.6183	0.773996	7.36856	9.25e-07	Nek7	0.669027	6.20135	9.93e-06	Nek7	0.378512	0.025028	0.9858	Nek7	-0.659925	2.03152	0.0791
TC0100003175.mm.2	Lhx9	0.137504	0.205651	0.9229	-0.0976108	0.409381	0.7213	0.400538	0.942714	0.6383	0.250962	0.521867	0.4858	0.189034	0.684449	0.3769	Lhx9	0.250962	1.06601	0.2103	Lhx9	0.0143553	0.157204	0.9023	Lhx9	-0.0143553	0.144905	0.8814
TC0100003176.mm.2	2310009B15Rik	-0.15056	0.0131387	0.9949	0.516015	1.72816	0.1542	-0.356144	1.5544	0.3906	0.137504	0.462055	0.5289	-0.773996	3.52288	0.0018	2310009B15Rik	-0.731183	3.69897	0.0015	2310009B15Rik	0.356144	1.31695	0.2882	2310009B15Rik	-0.389567	0.26512	0.7824
TC0100003183.mm.2	Crb1	0.594549	1.02411	0.4701	0.422233	0.885056	0.4436	0.545968	1.07417	0.5871	0.333424	1.25649	0.171	0.214125	0.750557	0.3393	Crb1	0.250962	0.0371573	0.9593	Crb1	0.298658	0.68487	0.5711	Crb1	0.201634	0.414652	0.6712
TC0100003186.mm.2	Cfhr1	-0.226509	0.425737	0.8076	-0.238787	0.484259	0.6718	-0.124328	0.176265	0.9431	0.669027	1.61439	0.1041	0.432959	1.60555	0.0768	Cfhr1	0.15056	0.967784	0.2487	Cfhr1	-0.214125	0.837137	0.4876	Cfhr1	-0.0285692	0.852015	0.4049
TC0100003190.mm.2	Gm4788	-0.0143553	0.0626828	0.9804	-0.137504	0.300943	0.7949	0.378512	0.0521253	0.9808	0.454176	0.943476	0.266	0.757023	2.13668	0.0282	Gm4788	0.226509	1.09151	0.2011	Gm4788	-0.201634	0.779369	0.5168	Gm4788	-0.201634	1.27901	0.2331
TC0100003191.mm.2	Cfhr2	-0.485427	0.58838	0.7125	-0.378512	0.147276	0.9002	-0.275007	0.459295	0.8257	-0.565597	0.29226	0.6745	0.238787	1.32698	0.1271	Cfhr2	0.321928	1.45469	0.1066	Cfhr2	0.0565835	0.122917	0.9235	Cfhr2	0.15056	0.572676	0.5668
TC0100003193.mm.2	Cfh	-0.389567	0.968592	0.4997	0.111031	0.0639892	0.9574	-0.163499	0.417028	0.8448	-0.0703893	0.15789	0.8124	1.85599	5.60033	3e-05	Cfh	1.35614	2.14267	0.0296	Cfh	-0.137504	0.656198	0.5887	Cfh	-0.275007	1.20273	0.2578
TC0100003202.mm.2	Cdc73	-0.111031	0.574303	0.7198	0.137504	1.19723	0.3143	0.378512	0.832978	0.6819	0.321928	0.1093	0.8684	0.773996	8.69897	7.35e-08	Cdc73	0.575312	6.71444	3.68e-06	Cdc73	0.124328	0.131356	0.919	Cdc73	-0.176323	0.706196	0.4847
TC0100003203.mm.2	Trove2	0.201634	0.706637	0.646	0.565597	1.767	0.1465	0.432959	0.22388	0.9256	0.378512	0.0406724	0.9484	0.389567	1.83268	0.0503	Trove2	0.344828	1.40782	0.1159	Trove2	-0.367371	1.02503	0.3993	Trove2	-0.669027	1.74232	0.1222
TC0100003204.mm.2	Rgs2	-0.970854	0.315424	0.8692	-0.669027	1.10568	0.3471	-0.464668	0.0683388	0.9757	0.137504	0.0862921	0.8957	0.871844	0.0850754	0.9044	Rgs2	-0.773996	0.266482	0.7185	Rgs2	-0.485427	0.353008	0.773	Rgs2	-0.0565835	0.307329	0.7506
TC0100003205.mm.2	Rgs13	-0.344828	0.26576	0.8942	-0.0143553	0.0726296	0.9515	0.263034	0.171598	0.9441	-0.111031	0.595508	0.4365	0.0565835	0.10785	0.8789	Rgs13	-0.0565835	0.369877	0.6227	Rgs13	-0.111031	0.190979	0.8794	Rgs13	-0.137504	0.140441	0.8848
TC0100003207.mm.2	Rgs1	-0.0285692	0.317584	0.8688	0.0426443	0.00331324	0.9981	0.790772	0.809108	0.6905	0.575312	0.584026	0.4428	0.214125	0.319846	0.6597	Rgs1	-0.163499	0.109859	0.879	Rgs1	-0.687061	0.458546	0.709	Rgs1	1.72247	4.14691	0.0032
TC0100003208.mm.2	Rgs21	-0.0285692	0.036165	0.9886	-0.286881	0.996539	0.3927	-0.124328	0.440932	0.8345	-0.659925	2.3279	0.0411	0.0703893	0.0933418	0.8951	Rgs21	-0.226509	0.497163	0.5194	Rgs21	0.0565835	0.26568	0.8311	Rgs21	0.111031	0.439257	0.6534
TC0100003210.mm.2	Rgs18	-0.757023	1.50031	0.2765	-0.464668	0.526221	0.6444	0.0840643	0.074327	0.974	-0.0143553	0.0102833	0.9866	0	0.0929113	0.8957	Rgs18	-0.0285692	0.202179	0.7821	Rgs18	0.201634	0.15764	0.902	Rgs18	-0.0976108	0.567833	0.5696
TC0100003233.mm.2	Pla2g4a	-0.124328	0.355463	0.8483	-0.250962	0.145572	0.9011	-0.454176	0.165834	0.9468	-1.30451	2.61979	0.0279	-0.111031	0.257118	0.7213	Pla2g4a	0.0840643	0.405055	0.5929	Pla2g4a	-0.163499	0.538201	0.661	Pla2g4a	0.432959	0.106793	0.9125
TC0100003239.mm.2	BC003331	0.333424	1.18977	0.3938	0.485427	1.7986	0.1397	0.275007	0.505706	0.8097	0.536053	0.558934	0.4587	-0.400538	1.33819	0.1244	BC003331	-0.137504	0.553774	0.4773	BC003331	-0.263034	0.931072	0.4418	BC003331	-0.124328	0.56639	0.5706
TC0100003240.mm.2	Prg4	0.189034	0.220404	0.9163	1.66448	0.540608	0.635	1.1177	1.01412	0.6121	0.214125	0.0601315	0.9258	2.43563	7.15864	1.4e-06	Prg4	2.5509	7.34969	1.09e-06	Prg4	-0.9855	2.63827	0.0562	Prg4	-0.584963	2.55284	0.0363
TC0100003241.mm.2	Hmcn1	0.678072	1.41005	0.3057	-0.344828	0.415217	0.7169	0.137504	0.557834	0.789	0.0426443	0.0646439	0.9207	0.454176	2.50864	0.0138	Hmcn1	0.275007	1.13549	0.1862	Hmcn1	0.111031	0.119358	0.9248	Hmcn1	0.15056	0.482408	0.624
TC0100003253.mm.2	Swt1	-0.214125	0.358129	0.8456	-0.0143553	0.380385	0.7394	0.286881	0.840132	0.6792	0.263034	0.493495	0.5064	0.516015	4	0.0008	Swt1	0.226509	2.08619	0.0329	Swt1	-0.15056	0.606249	0.6181	Swt1	-0.356144	1.44491	0.1854
TC0100003254.mm.2	Rnf2	-0.0285692	0.237547	0.9098	0.536053	1.98716	0.1094	0.604071	1.02919	0.6061	0.0703893	0.450384	0.5377	0.176323	1.08566	0.1936	Rnf2	0.344828	1.75203	0.0618	Rnf2	0.0976108	0.679438	0.5747	Rnf2	-0.641546	1.383	0.2016
TC0100003258.mm.2	1700025G04Rik	-0.356144	1.30539	0.3446	-0.565597	1.87615	0.1263	-0.9855	2.33724	0.1726	-0.411426	1.21325	0.1811	0.0976108	0.0226423	0.9741	1700025G04Rik	0.31034	0.0491972	0.9464	1700025G04Rik	0.584963	2.10791	0.1084	1700025G04Rik	0.344828	1.56703	0.1576
TC0100003262.mm.2	Tsen15	0.389567	1.22257	0.3801	0.275007	0.109244	0.9278	0.505891	0.374173	0.8637	-0.526069	1.12436	0.2051	0.250962	0.531505	0.4799	Tsen15	0.0143553	0.0820746	0.9102	Tsen15	-1.02148	1.21968	0.3214	Tsen15	-0.250962	0.819014	0.422
TC0100003264.mm.2	Rgl1	-0.344828	1.12378	0.4231	-0.584963	1.27901	0.2835	-0.201634	0.197158	0.9347	-0.704872	1.60033	0.1062	0.163499	0.0380097	0.9567	Rgl1	0.495695	0.682564	0.3917	Rgl1	-0.722466	2.79588	0.0462	Rgl1	-0.275007	1.41005	0.1942
TC0100003271.mm.2	Smg7	-0.757023	1.27491	0.3581	-0.0976108	0.0890556	0.9421	-0.298658	0.517841	0.8043	-0.475085	0.61997	0.4213	0.15056	0.264321	0.7138	Smg7	-0.0840643	0.257118	0.7276	Smg7	0.163499	0.293709	0.8112	Smg7	0.0976108	0.141042	0.8846
TC0100003272.mm.2	Lamc2	-0.0143553	0.250418	0.9027	0.275007	1.23732	0.2987	0.731183	1.5544	0.3906	0.214125	0.136201	0.8374	0.275007	2.39794	0.017	Lamc2	0.163499	0.460798	0.5471	Lamc2	0.250962	1.27654	0.3019	Lamc2	0.0565835	0.00563885	0.9962
TC0100003273.mm.2	Lamc1	-0.895303	2.65758	0.0638	-0.748461	1.56067	0.1957	-1.24489	1.10237	0.5773	-1.35614	2.48149	0.0332	0.641546	1.85699	0.048	Lamc1	0.356144	0.910448	0.2729	Lamc1	0.400538	1.88606	0.1427	Lamc1	0.516015	3.30103	0.0122
TC0100003276.mm.2	E330020D12Rik	0.176323	0.0491485	0.9843	0.344828	1.14267	0.333	0.298658	0.317314	0.8907	-0.0565835	0.0887891	0.8927	0.0565835	0.583359	0.443	E330020D12Rik	0.411426	2.88606	0.0069	E330020D12Rik	0	0.0815503	0.9523	E330020D12Rik	0	0.207748	0.8275
TC0100003279.mm.2	Dhx9	-0.321928	0.895854	0.5418	-0.0565835	0.159392	0.8918	0.0143553	0.012736	0.9961	0.0976108	0.431329	0.5514	0.189034	0.716021	0.3585	Dhx9	0.536053	3	0.0057	Dhx9	0.575312	2.45593	0.0711	Dhx9	0.201634	0.65014	0.5184
TC0100003280.mm.2	Npl	-0.0285692	0.113961	0.9649	0.0143553	0.128252	0.9137	-0.0426443	0.519131	0.8036	-0.124328	0.0362594	0.9532	0.321928	1.63078	0.0733	Npl	0.0840643	0.204398	0.7797	Npl	0.111031	0.0970186	0.9405	Npl	0.613532	1.94692	0.0903
TC0100003282.mm.2	Rgsl1	0.0840643	0.0562582	0.9818	0.879706	1.13136	0.3377	0.536053	0.697669	0.7341	0.333424	0.480172	0.5157	-0.0285692	0.112045	0.8735	Rgsl1	0.163499	0.250728	0.7333	Rgsl1	-0.226509	0.452841	0.7114	Rgsl1	-0.15056	0.299729	0.7559
TC0100003283.mm.2	Teddm2	-0.263034	0.528562	0.7467	0.201634	0.592609	0.603	0.0703893	0.227898	0.9229	0.432959	0.389659	0.5861	0.189034	0.731188	0.3498	Teddm2	0.31034	0.94424	0.2577	Teddm2	-0.189034	1.1261	0.3568	Teddm2	-0.226509	0.999566	0.3367
TC0100003294.mm.2	Cacna1e	-0.263034	0.209082	0.9213	0.432959	0.797784	0.4863	-0.275007	0.909389	0.653	0.505891	1.0716	0.2218	-0.15056	0.573814	0.4494	Cacna1e	-0.0143553	0.316143	0.6702	Cacna1e	0.0565835	0.223735	0.8562	Cacna1e	-0.0426443	0.0745332	0.9384
TC0100003300.mm.2	Ier5	0.0565835	0.119072	0.9622	-0.0703893	0.360713	0.7525	0.0565835	0.0918905	0.9687	0.0840643	0.0372519	0.9523	-0.111031	0.461426	0.5331	Ier5	-0.0703893	0.335828	0.652	Ier5	0.0426443	0.132415	0.9182	Ier5	0.0703893	0.0963133	0.9211
TC0100003301.mm.2	Mr1	-0.731183	1.16941	0.4029	-0.15056	0.171469	0.8831	-0.250962	0.0501223	0.9808	-0.565597	0.586365	0.4416	-2.31034	5.4389	4.15e-05	Mr1	-2.98003	7.17653	1.5e-06	Mr1	-2.03914	3.69897	0.0154	Mr1	-1.18903	2.26761	0.0551
TC0100003302.mm.2	BC034090	-0.250962	0.168642	0.9404	0.389567	0.213888	0.8555	-0.111031	0.541967	0.7962	0.275007	0.187889	0.7802	-0.111031	0.197363	0.7834	BC034090	0.0285692	0.124591	0.8627	BC034090	-0.15056	0.56639	0.6434	BC034090	-0.0565835	0.0856568	0.9297
TC0100003304.mm.2	Xpr1	-0.124328	0.142426	0.9532	0.321928	0.430041	0.707	-1.85997	3.52288	0.0381	-0.847997	1.05012	0.2294	-0.238787	0.79915	0.3132	Xpr1	-0.0840643	0.0354575	0.9611	Xpr1	0.0565835	0.510745	0.6755	Xpr1	-0.526069	2.14267	0.0671
TC0100003308.mm.2	Lhx4	-0.0143553	0.10513	0.9674	-0.238787	0.314617	0.7854	-0.0976108	0.115885	0.9608	0.0703893	0.292174	0.6745	-0.286881	0.581865	0.4439	Lhx4	0.0426443	0.0209983	0.9774	Lhx4	-0.0976108	0.182369	0.8854	Lhx4	-0.214125	1.29585	0.2281
TC0100003309.mm.2	Qsox1	0.0976108	0.0769115	0.9767	0.201634	0.864231	0.4531	0.475085	1.18642	0.5445	0.704872	2.00877	0.0614	1.83188	6.20551	9.14e-06	Qsox1	1.29866	4.7167	0.0002	Qsox1	-0.831877	3.30103	0.0249	Qsox1	-0.704872	3.52288	0.0075
TC0100003310.mm.2	Cep350	-0.650765	1.88606	0.1681	0.0285692	0.0110845	0.9926	-0.669027	1.17198	0.5489	0.422233	0.392974	0.5828	-0.226509	1.07263	0.1982	Cep350	-0.111031	0.856361	0.2978	Cep350	0.0703893	0.352813	0.7732	Cep350	0.0426443	0.504594	0.6087
TC0100003313.mm.2	Tor1aip1	-0.0976108	0.278107	0.8877	-0.0285692	0.281083	0.8106	-0.613532	1.55596	0.3906	0.536053	1.35458	0.1489	-0.214125	0.348431	0.6325	Tor1aip1	0.411426	0.740884	0.3581	Tor1aip1	-0.0426443	0.134126	0.9169	Tor1aip1	0.0976108	0.172889	0.8575
TC0100003315.mm.2	Fam163a	0.0840643	0.53566	0.7434	-0.111031	0.220043	0.851	-0.238787	0.0318908	0.9879	-0.0565835	0.129128	0.8457	0.163499	0.273599	0.7041	Fam163a	0.176323	0.701365	0.3806	Fam163a	0.124328	0.0825995	0.9513	Fam163a	0.298658	0.832978	0.4145
TC0100003316.mm.2	Tdrd5	0.0840643	0.173472	0.9386	0.286881	0.258533	0.8263	-0.0976108	0.455808	0.8272	0.214125	0.378928	0.5957	0.201634	0.671417	0.3847	Tdrd5	0	0.00788851	0.992	Tdrd5	-0.238787	0.793444	0.5095	Tdrd5	-0.263034	0.385525	0.6906
TC0100003318.mm.2	Axdnd1	-0.286881	0.231362	0.9136	-0.286881	0.88773	0.4422	-0.238787	0.0562582	0.9796	0.536053	0.430041	0.5519	-0.0426443	0.419531	0.5691	Axdnd1	-0.298658	0.682982	0.3914	Axdnd1	-0.516015	0.757956	0.5291	Axdnd1	-0.485427	0.575282	0.5654
TC0100003319.mm.2	Soat1	-0.632268	1.17849	0.3996	-0.344828	1.17457	0.3219	-0.201634	0.066108	0.9763	-0.992768	2.23657	0.0462	0.275007	0.865186	0.2813	Soat1	0.176323	0.461803	0.5463	Soat1	-0.226509	0.698319	0.5629	Soat1	1.09085	0.912574	0.373
TC0100003320.mm.2	Tor3a	-0.0703893	0.194431	0.9287	-0.505891	1.58503	0.1892	0.545968	1.54363	0.3938	0	0.0444566	0.9442	0.201634	0.845272	0.2902	Tor3a	0.0840643	0.49336	0.5224	Tor3a	-0.83996	2.16115	0.1017	Tor3a	-0.321928	0.376027	0.6978
TC0100003321.mm.2	Fam20b	-0.163499	0.408045	0.8163	-0.389567	1.63639	0.1757	-0.163499	0.246187	0.9166	-0.124328	0.447819	0.5397	-0.903038	5.92082	1.6e-05	Fam20b	-0.454176	2.50864	0.0144	Fam20b	-0.495695	1.62893	0.1978	Fam20b	-0.678072	3.52288	0.0089
TC0100003323.mm.2	Ralgps2	-0.250962	0.144663	0.9528	-0.464668	1.06098	0.3671	0.238787	0.348916	0.8755	-0.321928	0.635261	0.4126	-0.584963	2.92082	0.0063	Ralgps2	-0.545968	2.25181	0.0239	Ralgps2	0.704872	1.51713	0.227	Ralgps2	-0.0143553	0.0691528	0.9426
TC0100003327.mm.2	Tex35	0.0426443	0.0884695	0.9729	-0.0426443	0.548214	0.6316	0.0143553	0.0182267	0.995	0.15056	0.106738	0.8714	0.163499	0.785421	0.3208	Tex35	0.163499	0.547907	0.4817	Tex35	-0.0285692	0.0387213	0.9773	Tex35	0.263034	0.306009	0.7514
TC0100003328.mm.2	Rasal2	-0.695994	2.08619	0.1322	-0.411426	1.09366	0.3529	-0.0703893	0.125518	0.9573	0.0840643	0.382057	0.5927	0.263034	0.685711	0.3762	Rasal2	0.536053	1.91364	0.0458	Rasal2	0.321928	0.0201331	0.9877	Rasal2	0.367371	0.0117979	0.9921
TC0100003338.mm.2	Brinp2	-0.298658	0.224098	0.9157	0	0.106238	0.9299	0.0426443	0.0623317	0.9772	0.575312	1.92445	0.0686	0.0703893	0.19233	0.7882	Brinp2	0	0.0410063	0.9548	Brinp2	0.0565835	0.134126	0.9169	Brinp2	-0.432959	1.25571	0.2402
TC0100003341.mm.2	Pappa2; 1600012P17Rik	0.111031	0.232251	0.9131	0.0285692	0.253521	0.8301	-0.226509	0.183162	0.9412	-0.111031	0.063788	0.9217	-0.137504	0.402854	0.5849	Pappa2; 1600012P17Rik	0.0565835	0.955852	0.2527	Pappa2; 1600012P17Rik	-0.111031	0.263843	0.8325	Pappa2; 1600012P17Rik	-0.238787	0.909389	0.375
TC0100003349.mm.2	4930562F07Rik	0.505891	2.16749	0.1205	-0.0565835	0.0861332	0.944	-0.411426	1.15864	0.5549	-0.555816	0.91364	0.2775	0.111031	0.577739	0.4471	4930562F07Rik	-0.0285692	0.0134522	0.9854	4930562F07Rik	-0.333424	0.739929	0.5407	4930562F07Rik	-0.0143553	0.174444	0.8559
TC0100003350.mm.2	Tnn	-0.163499	0.51159	0.7567	0.378512	1.4045	0.244	-0.0143553	0.0425843	0.9845	0.111031	0.204676	0.7616	0.124328	0.468138	0.5275	Tnn	-0.0143553	0.193752	0.7905	Tnn	0	0.314258	0.7994	Tnn	-0.111031	0.408713	0.675
TC0100003351.mm.2	Cacybp	0.970854	1.66555	0.2248	0.970854	2.12494	0.0895	0.584963	0.241088	0.9191	-1.98914	3.1549	0.0134	-0.0840643	0.232696	0.7469	Cacybp	0.485427	0.885056	0.284	Cacybp	-0.0703893	0.00837527	0.9956	Cacybp	0.124328	0.313453	0.746
TC0100003352.mm.2	Rabgap1l	-0.298658	0.573651	0.7198	0.333424	0.596365	0.6009	-0.594549	1.9914	0.253	-0.565597	1.37779	0.1445	-0.31034	1.56864	0.082	Rabgap1l	0.124328	0.661743	0.404	Rabgap1l	0.124328	0.309893	0.8023	Rabgap1l	-0.85599	5	0.0008
TC0100003361.mm.2	Gpr52	-0.333424	0.921906	0.5265	0.163499	0.777284	0.497	0.0976108	0.0505124	0.9808	0.575312	1.94692	0.0668	-0.0976108	0.237622	0.7416	Gpr52	0.333424	1.84164	0.0525	Gpr52	-0.344828	0.868061	0.4716	Gpr52	-0.286881	0.796967	0.4339
TC0100003370.mm.2	Zbtb37	0.0565835	0.128135	0.9584	0.0703893	0.60206	0.5974	-0.238787	0.216668	0.9279	0.0285692	0.0201331	0.9743	-0.687061	4.05998	0.0006	Zbtb37	-0.389567	1.71897	0.0656	Zbtb37	-0.584963	1.8041	0.1586	Zbtb37	-0.584963	1.39903	0.1972
TC0100003371.mm.2	Dars2	0.201634	0.907279	0.5343	-0.495695	1.28651	0.2814	0.226509	0.0321246	0.9879	-1.14405	2.40894	0.0369	-2.07039	9.95078	7.11e-09	Dars2	-1.93357	8.91721	5.66e-08	Dars2	-0.545968	2.88606	0.041	Dars2	-0.298658	1.17718	0.2667
TC0100003372.mm.2	Klhl20	0.124328	0.132297	0.9569	-0.0426443	0.179011	0.8791	-0.333424	1.13608	0.5642	-0.176323	0.809949	0.3219	-0.485427	3.52288	0.0016	Klhl20	-0.31034	2.79588	0.0082	Klhl20	-0.333424	1.45842	0.2458	Klhl20	0.0143553	0.0697643	0.9426
TC0100003373.mm.2	4930469G21Rik	0.201634	0.288361	0.8817	0.137504	0.450751	0.6925	0.485427	1.52871	0.3988	0.584963	1.14086	0.2005	0.0840643	0.0886826	0.9006	4930469G21Rik	0.0285692	0.0528605	0.9431	4930469G21Rik	0.298658	0.272866	0.8244	4930469G21Rik	0.214125	0.216239	0.8216
TC0100003374.mm.2	Prdx6	1.15704	2.95861	0.0423	0.485427	1.22621	0.3034	0.400538	0.287014	0.9018	-0.516015	1.59517	0.1069	1.29866	9.54668	1.54e-08	Prdx6	1.84398	13.1675	1.58e-11	Prdx6	-0.356144	2.79588	0.0462	Prdx6	-0.422233	4	0.0051
TC0100003378.mm.2	Fasl	0.0976108	0.136023	0.9553	-0.516015	1.30103	0.2765	0	0.0128702	0.9961	-0.250962	0.187755	0.7802	0.333424	0.813044	0.3064	Fasl	0.536053	1.81248	0.0553	Fasl	-0.111031	0.299642	0.8085	Fasl	0.111031	0.463947	0.6363
TC0100003380.mm.2	Suco	-0.454176	0.948847	0.5113	0.214125	0.306801	0.7903	-0.250962	0.331614	0.8836	-0.321928	0.763211	0.3441	1.66448	7.8962	3.41e-07	Suco	1.55582	7.53165	7.66e-07	Suco	0.189034	0.281415	0.8182	Suco	-0.0426443	0.0506588	0.959
TC0100003381.mm.2	4930558K02Rik	0.201634	0.466864	0.7806	0.0976108	0.0805558	0.9476	0.536053	0.513145	0.8071	0.454176	0.686344	0.3839	0.0285692	0.409604	0.5786	4930558K02Rik	-0.0976108	0.744486	0.3562	4930558K02Rik	-0.111031	0.296451	0.8096	4930558K02Rik	-0.0143553	0.0547284	0.9547
TC0100003382.mm.2	Dnm3	-0.495695	1.47237	0.2858	0.0976108	0.486782	0.6705	-0.0840643	0.122111	0.9584	2.64616	7.93181	1.62e-05	0.0426443	0.925184	0.2545	Dnm3	-0.604071	3.69897	0.0012	Dnm3	-0.31034	0.257511	0.8359	Dnm3	-0.214125	0.475215	0.6295
TC0100003393.mm.2	Mettl13	0.214125	0.587707	0.7128	0.0426443	0.174964	0.8814	-0.137504	0.0727837	0.9746	-0.163499	0.168322	0.8007	0.0840643	0.631527	0.4094	Mettl13	0.0285692	0.0857097	0.9058	Mettl13	0.0565835	0.512014	0.6751	Mettl13	0.0703893	0.0733489	0.94
TC0100003395.mm.2	7420461P10Rik	0.0426443	0.0626326	0.9804	-0.238787	0.791827	0.4895	-0.0703893	0.00815395	0.9975	-0.0285692	0.665546	0.3952	0.0703893	0.741602	0.3442	7420461P10Rik	0.214125	0.813044	0.3198	7420461P10Rik	0.333424	2.05552	0.1158	7420461P10Rik	-0.0426443	0.901702	0.3792
TC0100003397.mm.2	Prrc2c	-0.545968	2.05061	0.1378	-0.214125	0.404173	0.7253	-0.432959	0.553618	0.7911	0.516015	0.854493	0.3023	0.400538	2.76955	0.0083	Prrc2c	0.516015	4	0.0008	Prrc2c	0.263034	0.126679	0.9217	Prrc2c	0.321928	0.137272	0.888
TC0100003399.mm.2	Fmo4	-0.263034	0.629672	0.6884	-0.15056	0.672437	0.5556	-0.163499	0.399027	0.8535	0.124328	0.417596	0.562	-0.584963	4	0.0008	Fmo4	-0.226509	1.72125	0.0654	Fmo4	-0.704872	1.51428	0.2273	Fmo4	0.321928	0.184289	0.8479
TC0100003401.mm.2	Fmo1	-0.695994	1.66959	0.2242	-0.443607	0.784627	0.4934	0	0.198048	0.9346	0.0565835	0.0801377	0.9027	-0.815575	5.9393	1.54e-05	Fmo1	-0.757023	5.28988	6.01e-05	Fmo1	-0.389567	0.632644	0.6011	Fmo1	-0.226509	0.587876	0.5569
TC0100003402.mm.2	Fmo2	0.0426443	0.0507564	0.9839	1.82375	4.42481	0.003	0.0285692	0.398483	0.8537	2.03914	4	0.0058	1.31034	4.94692	0.0001	Fmo2	0.978196	2.88606	0.0068	Fmo2	-0.669027	0.157703	0.902	Fmo2	-0.941106	0.0989778	0.9186
TC0100003404.mm.2	Fmo6	-0.0143553	0.175289	0.9381	-0.15056	0.543938	0.6338	0.0285692	0.062031	0.9772	0.62293	1.32883	0.1543	0.111031	0.675718	0.382	Fmo6	0.0285692	0.329012	0.658	Fmo6	-0.137504	0.475474	0.697	Fmo6	-0.0143553	0.0745332	0.9384
TC0100003406.mm.2	Fmo3	0.0565835	0.20838	0.9219	0.189034	0.374071	0.7446	0.226509	0.336299	0.8827	0.565597	0.859492	0.3003	-0.0143553	0.213391	0.7665	Fmo3	0.505891	2	0.039	Fmo3	-7.39951	0.635637	0.5993	Fmo3	-0.189034	0.230475	0.8099
TC0100003407.mm.2	Mroh9	0.201634	0.243897	0.9068	-0.214125	0.0228711	0.9849	0	0.220187	0.9272	-0.15056	0.181708	0.7866	-0.0285692	0.109523	0.8767	Mroh9	-0.163499	0.730721	0.3638	Mroh9	-0.124328	0.0875654	0.9468	Mroh9	-0.0565835	0.231732	0.8091
TC0100003409.mm.2	Prrx1	-0.250962	0.708853	0.6444	-0.250962	0.480172	0.6745	0.669027	0.916856	0.6507	-0.111031	0.861066	0.2996	-0.443607	0.323215	0.6567	Prrx1	-0.163499	0.200866	0.7835	Prrx1	-0.0565835	0.498256	0.683	Prrx1	-0.263034	1.50864	0.1705
TC0100003412.mm.2	Gorab	-0.0285692	0.198253	0.9274	0.263034	0.382161	0.7385	0.0565835	0.185486	0.9408	0.0143553	0.326426	0.6415	0.31034	1.21467	0.1548	Gorab	0.475085	3	0.0057	Gorab	0	0.13024	0.9201	Gorab	0.0143553	0.0985962	0.9189
TC0100003414.mm.2	Mettl11b	-0.0285692	0.257746	0.899	-0.15056	0.454569	0.69	-1.34483	1.54363	0.3938	-2.56071	6.17263	0.0002	0.0143553	0.264721	0.7133	Mettl11b	0.137504	0.121363	0.8663	Mettl11b	0.0703893	0.62142	0.6095	Mettl11b	-0.0565835	0.16954	0.8602
TC0100003416.mm.2	BC055324	-0.201634	0.481749	0.7726	0.0976108	0.159831	0.8916	0.0703893	0.133181	0.9552	-0.137504	0.0887358	0.8927	0.286881	1.27246	0.1395	BC055324	0.0285692	0.359221	0.6311	BC055324	-0.238787	0.200108	0.8737	BC055324	0.0143553	0.0385314	0.9692
TC0100003421.mm.2	Blzf1	0.31034	1.24565	0.3693	0.669027	3.39794	0.0124	0.464668	0.563678	0.7879	-0.124328	0.639217	0.4107	0.704872	5.76447	2.19e-05	Blzf1	0.659925	5.37469	5.08e-05	Blzf1	-0.15056	0.418619	0.733	Blzf1	-0.111031	0.925915	0.3677
TC0100003422.mm.2	Atp1b1	-0.0426443	0.151565	0.9486	0.189034	0.381952	0.7385	2.66448	4.36653	0.0095	-0.176323	0.109691	0.868	2.47768	9.15927	3.08e-08	Atp1b1	2.64386	9.0752	4.25e-08	Atp1b1	0.485427	0.777284	0.5179	Atp1b1	0.321928	0.75995	0.4552
TC0100003432.mm.2	Xcl1	0.0426443	0.0616304	0.9804	-0.201634	0.105352	0.93	-0.0976108	0.0703767	0.975	0.713696	1.10292	0.2112	0.111031	0.469544	0.5266	Xcl1	0.0426443	0.106294	0.8825	Xcl1	0.0285692	0.202248	0.8722	Xcl1	-0.0143553	0.0435914	0.9655
TC0100003437.mm.2	Tbx19	0.0143553	0.040577	0.9879	0.0976108	0.252122	0.8309	-0.0143553	0.147703	0.9521	0.356144	1.00043	0.2454	0	0.185419	0.7954	Tbx19	0.137504	1.02919	0.2244	Tbx19	-0.0426443	0.263444	0.8327	Tbx19	-0.163499	0.600153	0.5501
TC0100003439.mm.2	Sft2d2	0	0.107683	0.9672	-0.505891	1.5784	0.1911	-0.0840643	0.193006	0.9373	-0.238787	0.90518	0.2813	-1.26303	8.01055	2.78e-07	Sft2d2	-1.29278	8.68194	8.65e-08	Sft2d2	-0.333424	0.860121	0.4752	Sft2d2	-0.378512	1.50724	0.1708
TC0100003440.mm.2	Tiprl	0	0.4011	0.82	0.485427	1.82681	0.1344	0.0143553	0.390299	0.8566	-1.07039	3.69897	0.0066	-0.201634	0.0669178	0.9243	Tiprl	0.124328	0.036779	0.9597	Tiprl	0.176323	0.180061	0.8875	Tiprl	0.124328	0.364315	0.7058
TC0100003443.mm.2	Dcaf6	-0.695994	2.88606	0.0463	-0.189034	0.958607	0.4086	-0.933573	3.39794	0.0448	-0.0565835	0.102483	0.8762	-0.650765	5.4698	3.92e-05	Dcaf6	-0.485427	3.1549	0.004	Dcaf6	0.790772	1.98297	0.1268	Dcaf6	-0.432959	0.520137	0.6
TC0100003449.mm.2	Mpzl1	0.0703893	0.0857097	0.9746	0.176323	0.376854	0.7426	0.250962	0.295764	0.8988	0.0565835	0.461803	0.529	0.176323	0.472886	0.5238	Mpzl1	-0.400538	1.20831	0.1643	Mpzl1	0.31034	0.776245	0.5184	Mpzl1	1.22033	4	0.0047
TC0100003451.mm.2	Rcsd1	-0.389567	1.39903	0.3099	-0.454176	1.72125	0.1555	-1.20789	3.69897	0.0312	-0.495695	1.63639	0.101	-0.0143553	0.220548	0.7594	Rcsd1	-0.0840643	0.024063	0.974	Rcsd1	0.443607	0.801068	0.5047	Rcsd1	0.356144	0.942714	0.3601
TC0100003457.mm.2	Pou2f1	-0.443607	0.542572	0.7391	0.863938	1.28567	0.2815	-0.275007	0.132297	0.9558	0.903038	2.31876	0.0412	-0.201634	0.998699	0.2248	Pou2f1	-0.238787	0.58838	0.452	Pou2f1	-0.948601	2.74473	0.0483	Pou2f1	-0.669027	2.40894	0.0448
TC0100003463.mm.2	Dusp27	-0.659925	1.45223	0.2916	0.163499	0.503209	0.6585	-0.31034	0.784891	0.701	0.0703893	0.115715	0.861	0.0426443	0.177048	0.8042	Dusp27	0.0143553	0.452225	0.5543	Dusp27	0.124328	0.430743	0.7251	Dusp27	0.15056	0.416008	0.6704
TC0100003464.mm.2	Mael	0.137504	0.336488	0.8587	-0.613532	0.700711	0.5387	-0.0285692	0.471598	0.8211	-0.263034	0.215597	0.7499	0.0285692	0.111427	0.8743	Mael	0.124328	0.194635	0.7896	Mael	0.0976108	0.686133	0.5704	Mael	0.189034	0.4011	0.6809
TC0100003468.mm.2	Pogk	-0.0840643	0.260744	0.8974	0.0143553	0.114074	0.9247	-0.111031	0.848324	0.6759	-0.275007	0.438064	0.5467	0.782409	3.69897	0.0015	Pogk	0.807355	2.74473	0.0091	Pogk	0.0426443	0.357437	0.7702	Pogk	-1.11103	3.69897	0.0067
TC0100003471.mm.2	Gm4846	-0.443607	1.50169	0.2762	-0.422233	0.798603	0.486	-0.344828	0.378305	0.8622	0.422233	1.04191	0.2317	0.0703893	0.764724	0.3317	Gm4846	0.0840643	0.672845	0.3975	Gm4846	0.176323	0.0175026	0.9896	Gm4846	0.0565835	0.00126128	0.9996
TC0100003472.mm.2	Gm4847	-0.286881	0.538501	0.7413	0.15056	0.326795	0.7771	-0.263034	0.606952	0.7681	-0.238787	0.917933	0.2759	0.111031	0.322484	0.6575	Gm4847	0	0.401428	0.5958	Gm4847	0.176323	1.01818	0.4013	Gm4847	0.137504	0.59363	0.5533
TC0100003473.mm.2	Fmo9	-0.263034	0.245881	0.9059	-0.111031	0.543027	0.6341	-0.0840643	0.0341401	0.987	0.344828	0.32994	0.6381	0.321928	1.44009	0.1033	Fmo9	-0.214125	0.821023	0.3159	Fmo9	-0.0703893	0.252278	0.84	Fmo9	-0.0565835	0.0890023	0.9272
TC0100003477.mm.2	Uck2	1.45418	1.5867	0.2483	-0.0703893	0.510604	0.6539	0.641546	2.21467	0.196	0.238787	0.444906	0.5418	0.367371	1.12321	0.1811	Uck2	1.07724	4.70333	0.0002	Uck2	-0.432959	0.676748	0.5765	Uck2	-0.0285692	0.108574	0.9109
TC0100003478.mm.2	Uck2	1.23266	1.85699	0.174	0.505891	1.77211	0.1452	1.25701	1.10182	0.5773	0.321928	0.129128	0.8457	1.04264	5.97062	1.45e-05	Uck2	1.29278	8.2204	2.11e-07	Uck2	-0.333424	1.09637	0.3688	Uck2	-0.111031	0.13769	0.8877
TC0100003483.mm.2	Mgst3	-0.15056	0.714893	0.6419	-0.163499	0.280669	0.8109	0.565597	0.725842	0.7253	0.31034	0.24527	0.7205	-0.687061	2.09151	0.0308	Mgst3	-0.823749	2.63827	0.0111	Mgst3	1.1375	3.04576	0.0346	Mgst3	1.80323	5.82974	0.0002
TC0100003485.mm.2	Lrrc52	0.111031	0.0915686	0.9717	0.536053	1.15058	0.3308	0.799087	1.07469	0.5871	0.0703893	0.114469	0.8624	3.19061	4.54668	0.0002	Lrrc52	3.57652	5.48413	4.07e-05	Lrrc52	-0.0703893	0.122283	0.9237	Lrrc52	-0.0565835	0.299383	0.7559
TC0100003487.mm.2	Pbx1	-0.238787	0.519275	0.7528	0.124328	0.281	0.8106	-0.124328	0.135786	0.955	0.722466	2.23657	0.0461	-0.575312	2.63827	0.0107	Pbx1	-0.575312	2.07058	0.0341	Pbx1	-0.0703893	0.331801	0.7881	Pbx1	-1.07724	5.51286	0.0004
TC0100003500.mm.2	Nuf2	-1.22651	1.08302	0.4416	-1.36737	1.94692	0.1149	-0.650765	1.01144	0.6123	-0.454176	0.613679	0.4255	0.0840643	0.243212	0.7357	Nuf2	-0.0426443	0.950782	0.2549	Nuf2	1.33914	3.52288	0.0198	Nuf2	1.24489	3.04576	0.0168
TC0100003502.mm.2	Rgs4	-0.722466	2.18709	0.1178	-1.62761	5.46597	0.0007	0.713696	1.07314	0.5874	-0.367371	0.704653	0.3734	0.0976108	0.0629839	0.9287	Rgs4	0.0840643	0.0625323	0.9332	Rgs4	0.286881	0.322484	0.7952	Rgs4	0.963474	2.79588	0.0252
TC0100003505.mm.2	Hsd17b7	-0.790772	0.937042	0.5162	-1.61824	3.52288	0.0102	0.176323	0.403623	0.852	0.604071	1.3279	0.1544	0.650765	0.967381	0.2368	Hsd17b7	1.04264	2.39794	0.0179	Hsd17b7	-1.23266	3.69897	0.0147	Hsd17b7	-0.739848	2.30103	0.0526
TC0100003506.mm.2	Ddr2	-0.815575	1.6073	0.2404	-1.70929	5.22548	0.0009	-0.344828	0.579219	0.7827	-1.54597	4	0.0046	-0.275007	0.637895	0.4052	Ddr2	-0.485427	0.963371	0.2501	Ddr2	0.201634	0.0278435	0.9834	Ddr2	-0.0143553	0.0868222	0.9289
TC0100003507.mm.2	Uap1	0.0703893	0.126912	0.9594	-0.378512	0.82594	0.4725	-0.641546	1.10513	0.5751	-1.26303	3	0.0169	0.286881	0.674895	0.3825	Uap1	0.536053	2.29243	0.0223	Uap1	0.214125	0.281831	0.818	Uap1	0.124328	0.17031	0.8592
TC0100003508.mm.2	Uhmk1	-0.226509	1.13077	0.4197	-0.356144	1.08938	0.3545	-0.443607	0.881074	0.6654	-0.163499	0.864867	0.2981	-0.367371	1.30277	0.1325	Uhmk1	-0.333424	1.19314	0.1684	Uhmk1	-0.565597	1.54212	0.2188	Uhmk1	-0.687061	2.5376	0.0369
TC0100003513.mm.2	Atf6	0.641546	2.33724	0.0979	0.214125	0.643974	0.5723	1.79077	4.77989	0.0049	0.263034	0.629117	0.4159	1.31034	7.94692	3.1e-07	Atf6	1.14405	6.77211	3.28e-06	Atf6	0.731183	4.75203	0.0039	Atf6	-0.214125	0.243212	0.7987
TC0100003518.mm.2	Dusp12	0.400538	1.42251	0.3019	0.356144	1.38616	0.249	0.201634	0.366835	0.8664	0.356144	0.0992506	0.8801	-0.0426443	0.504317	0.4997	Dusp12	-0.263034	1.07831	0.206	Dusp12	-0.176323	0.693361	0.5656	Dusp12	0.378512	1.00218	0.3353
TC0100003519.mm.2	Fcrlb	-0.0840643	0.0780016	0.9764	0.0426443	0.0105947	0.9931	-0.111031	0.267124	0.909	-0.0703893	0.0522233	0.9353	0.0285692	0.796423	0.3147	Fcrlb	0.0565835	0.11413	0.8745	Fcrlb	0.238787	0.679646	0.5747	Fcrlb	0.0976108	0.267365	0.7808
TC0100003520.mm.2	Fcrla	-0.176323	0.0220936	0.9941	-0.485427	1.91364	0.1206	0.0426443	0.015923	0.995	0.189034	0.659358	0.3987	0.0143553	0.141764	0.8406	Fcrla	-0.0426443	0.145876	0.84	Fcrla	0.0840643	0.53566	0.6624	Fcrla	0.15056	0.809108	0.4267
TC0100003522.mm.2	Fcgr2b	-0.137504	0.0340931	0.9886	-0.739848	1.5157	0.2086	0.389567	0.0428239	0.9845	-0.536053	0.926648	0.2723	0.782409	2.55284	0.0127	Fcgr2b	0.963474	3.69897	0.0011	Fcgr2b	0.0703893	0.0383417	0.9776	Fcgr2b	-0.333424	1.25104	0.2417
TC0100003524.mm.2	Fcgr3	-0.263034	0.480697	0.7732	-0.389567	0.525784	0.6445	-0.650765	0.218891	0.9277	-0.464668	0.839832	0.3086	0.948601	4.88941	0.0001	Fcgr3	0.970854	4.70553	0.0002	Fcgr3	-0.321928	0.667764	0.5814	Fcgr3	0.0703893	0.034281	0.9728
TC0100003528.mm.2	Sdhc	-0.0565835	0.00895122	0.9966	-0.422233	2.08092	0.0955	-0.378512	0.13757	0.955	-1.05658	4	0.0047	-0.443607	4.84466	0.0001	Sdhc	-0.495695	5.73993	2.46e-05	Sdhc	0.124328	0.766496	0.5235	Sdhc	0.367371	1.23508	0.2466
TC0100003531.mm.2	Pcp4l1	-0.956057	4.42713	0.0055	-0.443607	0.963371	0.4062	0.15056	0.142065	0.953	0.0976108	0.372634	0.6007	0.378512	1.44855	0.1019	Pcp4l1	0.0976108	0.667562	0.4005	Pcp4l1	-0.831877	1.22185	0.3206	Pcp4l1	-0.687061	1.24413	0.2439
TC0100003532.mm.2	Tomm40l	0.137504	0.397723	0.8227	-0.367371	1.68194	0.1649	0.31034	0.0952304	0.968	-1.1177	2.82391	0.0208	-1.41143	9.07007	3.65e-08	Tomm40l	-1.03562	6.09044	1.23e-05	Tomm40l	-0.176323	0.0963675	0.941	Tomm40l	0.0565835	0.587204	0.5571
TC0100003533.mm.2	Fcer1g	-0.137504	0.229885	0.9142	-0.575312	0.934794	0.4185	-0.344828	0.0443122	0.9839	0.176323	0.300162	0.6666	0.275007	0.123667	0.8609	Fcer1g	0.201634	0.569119	0.4656	Fcer1g	0.111031	0.634887	0.5997	Fcer1g	1.37851	1.67366	0.1355
TC0100003534.mm.2	Ndufs2	0.201634	0.250418	0.9027	-0.321928	1.23359	0.3	-0.432959	1.29414	0.4982	-0.333424	0.884389	0.2899	-0.321928	2.26761	0.0218	Ndufs2	-0.0565835	0.543482	0.4848	Ndufs2	0.594549	1.31336	0.2889	Ndufs2	0	0.691222	0.4939
TC0100003536.mm.2	Ppox	-0.0976108	0.212256	0.9204	-0.214125	0.198116	0.8674	0.0143553	0.390726	0.8566	-0.443607	0.713768	0.3683	-1.15704	8.84466	5.59e-08	Ppox	-1.33914	9.9914	7.1e-09	Ppox	0.0565835	0.374482	0.7593	Ppox	-0.124328	0.270592	0.7789
TC0100003537.mm.2	Usp21	-0.263034	0.741363	0.6284	-0.0285692	0.531653	0.6407	-0.201634	0.190171	0.9391	-0.0426443	0.0987597	0.8809	-0.443607	2.88606	0.0068	Usp21	-0.575312	4.42713	0.0003	Usp21	-0.0703893	0.5867	0.632	Usp21	0.0143553	0.300943	0.7548
TC0100003538.mm.2	Ufc1	1.17632	2.26761	0.1061	0.650765	0.726304	0.5241	-0.31034	0.267928	0.909	-1.56071	2.55284	0.0308	-0.62293	4.08991	0.0006	Ufc1	-0.422233	1.66154	0.0729	Ufc1	-0.0703893	0.411504	0.7377	Ufc1	0.0426443	0.0307239	0.9755
TC0100003541.mm.2	Nit1	0.31034	0.0169152	0.9949	0.0285692	0.0593839	0.9601	0.163499	0.0748427	0.974	-0.815575	1.47496	0.1265	0.31034	0.427593	0.562	Nit1	0.356144	1.68613	0.0697	Nit1	-0.163499	1.27409	0.3025	Nit1	-0.0976108	0.918293	0.3711
TC0100003542.mm.2	Klhdc9	-0.0703893	0.0772227	0.9766	0.0976108	0.447453	0.6947	-0.321928	0.797784	0.6961	0.565597	1.87615	0.0727	0	0.152983	0.828	Klhdc9	0.0976108	0.924453	0.2663	Klhdc9	0.176323	0.900319	0.4575	Klhdc9	0.226509	0.722162	0.4756
TC0100003546.mm.2	Itln1	0.0143553	0.158766	0.9439	0	0.0770152	0.9494	0.286881	0.0833355	0.9717	-0.189034	0.251269	0.7141	0.0565835	0.150642	0.8304	Itln1	0.0565835	0.16954	0.8151	Itln1	0.0703893	0.649558	0.5925	Itln1	-0.0143553	0.495257	0.6142
TC0100003549.mm.2	Ly9	0.137504	0.68361	0.6605	0	0.474307	0.6791	0.124328	0.058936	0.9784	0.298658	0.748119	0.3516	-0.163499	1.1945	0.1603	Ly9	-0.298658	0.327625	0.6592	Ly9	-0.111031	0.172695	0.8915	Ly9	0.137504	0.64859	0.5189
TC0100003550.mm.2	Slamf7	-0.201634	0.261854	0.8967	-0.201634	0.186686	0.8746	-0.0285692	0.0816551	0.9727	0.475085	0.74958	0.3509	-0.695994	2.65758	0.0102	Slamf7	-0.555816	2.38722	0.0184	Slamf7	-0.321928	0.109803	0.9317	Slamf7	0.678072	1.43533	0.1876
TC0100003558.mm.2	Vangl2	-0.163499	0.326426	0.8643	-0.275007	0.574792	0.6142	-0.321928	0.718512	0.7296	0.0840643	0.155336	0.8154	-0.0840643	0.904831	0.2633	Vangl2	-0.0840643	0.658961	0.4059	Vangl2	-0.0565835	0.0139901	0.9923	Vangl2	-0.0285692	0.304781	0.7523
TC0100003559.mm.2	Nhlh1	0.176323	0.604848	0.7013	-0.400538	0.184157	0.876	0.176323	0.0266412	0.9905	0.495695	1.32239	0.1556	0	0.285251	0.6927	Nhlh1	0.124328	0.339609	0.6483	Nhlh1	-0.389567	0.0659057	0.9609	Nhlh1	0.0426443	0.0346101	0.9727
TC0100003560.mm.2	Ncstn	-0.411426	1.56225	0.2552	-0.137504	0.552377	0.6286	-0.526069	1.26841	0.5094	-0.443607	0.482408	0.5141	-0.584963	2.04576	0.0335	Ncstn	-0.378512	1.38828	0.1201	Ncstn	-0.15056	0.829738	0.4902	Ncstn	-0.0426443	0.84588	0.4082
TC0100003563.mm.2	Pea15a	-0.505891	1.27819	0.3566	-1.20163	3.1549	0.0199	0.238787	0.369776	0.8653	-0.0840643	0.0734003	0.9108	-0.238787	0.744486	0.3427	Pea15a	-0.15056	0.965773	0.2495	Pea15a	-0.201634	0.246723	0.8438	Pea15a	0.0703893	0.606952	0.546
TC0100003564.mm.2	Casq1	-3.54473	6.81531	8.48e-05	-4.25626	8.15181	9.87e-06	-0.432959	1.2204	0.5305	-1.44361	6.27901	0.0002	0.454176	0.133299	0.8504	Casq1	0.464668	0.0205882	0.9777	Casq1	-0.0565835	0.0635365	0.9624	Casq1	0.176323	0.84863	0.4066
TC0100003565.mm.2	Atp1a4	0.111031	0.564315	0.7251	-0.0840643	0.0858685	0.944	-0.163499	0.13389	0.9551	-0.214125	0.0628835	0.9228	0.176323	0.552842	0.4638	Atp1a4	-0.189034	0.500863	0.5166	Atp1a4	0.214125	0.413413	0.7365	Atp1a4	0.0426443	0.343423	0.7221
TC0100003566.mm.2	Atp1a2	-0.83996	2.56864	0.0713	-0.863938	3.52288	0.0103	-0.0703893	0.0295137	0.9888	1.02148	3	0.0171	-1.07039	9.1463	3.15e-08	Atp1a2	-0.871844	7.35262	1.08e-06	Atp1a2	-0.464668	1.16368	0.3432	Atp1a2	-0.536053	1.41341	0.1933
TC0100003568.mm.2	Kcnj9	-0.0143553	0.139063	0.9544	-0.226509	0.389553	0.7341	-0.411426	0.66354	0.7434	0.389567	0.780154	0.3361	0.0703893	0.28609	0.6919	Kcnj9	-0.176323	1.10902	0.1949	Kcnj9	0.201634	0.766496	0.5235	Kcnj9	0.124328	0.73002	0.4704
TC0100003575.mm.2	Slamf8	0.163499	0.195997	0.928	-0.250962	0.24306	0.8378	-0.238787	0.915424	0.6508	0.137504	0.38711	0.5883	0.111031	0.580044	0.4453	Slamf8	-0.189034	0.550213	0.4797	Slamf8	-0.176323	0.728158	0.5465	Slamf8	-0.0285692	0.148191	0.8791
TC0100003576.mm.2	Fcrl6	0.15056	0.195043	0.9287	-0.226509	0.707744	0.5356	0.0565835	0.0510005	0.9808	0.298658	0.00427708	0.9943	0.367371	1.39254	0.1125	Fcrl6	-0.0840643	0.093665	0.8971	Fcrl6	0.111031	0.692932	0.5658	Fcrl6	0.15056	0.623241	0.5354
TC0100003577.mm.2	Dusp23	0.356144	0.712198	0.6433	-0.485427	2.01773	0.1049	-0.545968	1.25414	0.5157	-1.27501	4.43297	0.0025	-1.03562	4.88273	0.0001	Dusp23	-1.0072	4.48678	0.0003	Dusp23	0	0.0242466	0.986	Dusp23	0.443607	0.712198	0.4815
TC0100003580.mm.2	Apcs	-0.536053	0.479385	0.7738	-0.31034	0.330683	0.774	-0.0840643	0.0126019	0.9962	1.39506	1.98716	0.063	0	0.299642	0.6793	Apcs	-0.238787	0.44406	0.5609	Apcs	-0.0285692	0.325139	0.793	Apcs	0.400538	1.34294	0.2125
TC0100003582.mm.2	Olfr1408	0.286881	0.379032	0.8331	-0.124328	0.230032	0.8442	0.389567	0.807711	0.6907	0.584963	0.853562	0.3027	0.0565835	0.420559	0.568	Olfr1408	-0.0840643	0.0867161	0.9044	Olfr1408	0.0840643	0.100946	0.9378	Olfr1408	0.0426443	0.136618	0.8886
TC0100003583.mm.2	Olfr1406	0.0703893	0.21261	0.9204	0.286881	1.18977	0.3172	0.565597	0.921181	0.6475	0.31034	0.592439	0.4382	-0.0840643	0.0822845	0.9072	Olfr1406	0.0285692	0.133358	0.8535	Olfr1406	-0.0143553	0.00265731	0.9982	Olfr1406	-0.0565835	0.0197693	0.9848
TC0100003584.mm.2	Fcer1a	0.124328	0.204815	0.9234	-0.214125	0.0490513	0.9679	-0.333424	0.118159	0.9595	0.475085	1.10735	0.2099	0.321928	0.998266	0.2249	Fcer1a	0.250962	0.866461	0.2927	Fcer1a	-0.0565835	0.398701	0.7459	Fcer1a	0.250962	0.753748	0.4575
TC0100003585.mm.2	Mptx2	0.201634	0.0923737	0.9717	0.238787	0.144844	0.9017	-0.321928	0.354774	0.8734	0.137504	0.037678	0.952	0.111031	0.160522	0.8204	Mptx2	0.15056	0.509901	0.5094	Mptx2	-0.695994	0.927383	0.4432	Mptx2	-0.443607	0.219827	0.8184
TC0100003586.mm.2	Ackr1	0.0426443	0.0253962	0.9926	0.0426443	0.0890556	0.9421	0.263034	0.0852339	0.9712	0	0.0262258	0.9666	0.0703893	0.271565	0.7062	Ackr1	-0.356144	2	0.039	Ackr1	0.0426443	0.126796	0.9217	Ackr1	0.15056	0.184622	0.8479
TC0100003587.mm.2	Cadm3	0.0426443	0.0492945	0.9843	-0.275007	1.1261	0.3395	-0.111031	0.234853	0.92	-0.650765	1.6038	0.1055	0.137504	0.568797	0.4526	Cadm3	-0.226509	1.03386	0.2225	Cadm3	0.0285692	0.383524	0.7542	Cadm3	0.0703893	0.110362	0.9098
TC0100003589.mm.2	Gm4955	-0.594549	1.29671	0.3483	-0.400538	1.28483	0.2818	0.367371	0.659754	0.7453	0.422233	0.334231	0.6344	0.214125	0.637518	0.4055	Gm4955	0.0426443	0.0704278	0.9242	Gm4955	-0.137504	0.294222	0.8111	Gm4955	0.275007	1.66354	0.1372
TC0100003590.mm.2	BC094916	-0.0976108	0.213959	0.9198	-0.286881	0.968996	0.4034	-0.389567	0.733768	0.722	-0.0285692	0.224827	0.7414	-0.0840643	0.376958	0.6066	BC094916	0.163499	0.508638	0.5105	BC094916	-0.163499	0.21169	0.8644	BC094916	0.713696	4.33442	0.0024
TC0100003591.mm.2	Pydc4	-1.34483	2.55284	0.0722	-1.28688	3.1549	0.0186	-0.163499	0.066108	0.9763	0.163499	0.0769633	0.9063	0.275007	1.11919	0.1824	Pydc4	0.263034	0.726767	0.3661	Pydc4	-0.263034	0.94424	0.4351	Pydc4	1.14405	3.04576	0.0174
TC0100003593.mm.2	AI607873	-0.713696	1.36151	0.3224	0.163499	0.274333	0.8153	0.189034	0.171469	0.9441	1.78241	2.58503	0.0289	1.98914	6.17457	9.69e-06	AI607873	1.61824	4.17849	0.0005	AI607873	0.773996	0.143513	0.9109	AI607873	1.32193	0.750557	0.4595
TC0100003597.mm.2	Gm7897	-0.0285692	0.542724	0.7391	0.0703893	0.0956091	0.9363	-0.659925	0.838632	0.6793	0.111031	0.177636	0.7908	-0.0285692	0.08019	0.9093	Gm7897	0.0703893	0.112439	0.8762	Gm7897	-0.0426443	0.024798	0.9859	Gm7897	-0.0703893	0.0181361	0.9861
TC0100003599.mm.2	Ifi202b; Ifi205	-0.0426443	0.27786	0.8877	-0.0426443	0.171276	0.8834	0.565597	1.25337	0.5161	0.454176	0.980884	0.2521	-0.250962	0.96377	0.2384	Ifi202b; Ifi205	-0.0426443	0.0160581	0.983	Ifi202b; Ifi205	-0.137504	0.102153	0.9375	Ifi202b; Ifi205	-0.0426443	0.121938	0.9005
TC0100003600.mm.2	Olfr231	0.111031	0.0353633	0.9886	0.0426443	0.0231459	0.9849	0.432959	0.710634	0.732	0.992768	3.69897	0.0059	0.0285692	0.0443603	0.9493	Olfr231	-0.0143553	0.337525	0.6502	Olfr231	0.176323	0.834756	0.4888	Olfr231	0.137504	0.88306	0.3888
TC0100003601.mm.2	Olfr419	0.124328	0.0918368	0.9717	0.344828	0.516698	0.6497	0.0976108	0.196133	0.9353	-0.31034	0.765736	0.3426	-0.454176	1.33536	0.1251	Olfr419	-0.163499	0.417482	0.5831	Olfr419	0.124328	1.04479	0.3908	Olfr419	-0.0143553	0.0308171	0.9755
TC0100003603.mm.2	Grem2	0.137504	0.270916	0.8915	-0.124328	0.182699	0.8771	-0.941106	1.5784	0.3831	-1	1.21896	0.1799	-0.124328	0.529002	0.4818	Grem2	-0.0285692	0.167236	0.8175	Grem2	0.400538	0.53551	0.6624	Grem2	1.40599	3.52288	0.0087
TC0100003604.mm.2	Rgs7	-0.604071	1.16749	0.4034	-2.08406	4.31785	0.0035	-0.238787	0.787812	0.7	0.0565835	0.466101	0.5258	-0.516015	2.30103	0.0204	Rgs7	-0.422233	1.057	0.2138	Rgs7	0.137504	0.213817	0.8624	Rgs7	0.0840643	0.135133	0.8898
TC0100003610.mm.2	Fh1	0.176323	0.176917	0.937	-0.31034	0.738975	0.5169	-0.214125	0.100836	0.9658	-0.823749	1.82102	0.079	-0.0565835	0.0295601	0.9659	Fh1	0.111031	0.906228	0.2744	Fh1	0.594549	2.3279	0.083	Fh1	0.15056	0.588212	0.5567
TC0100003611.mm.2	Opn3	0.137504	0.211902	0.9204	-0.422233	1.20412	0.3116	0.0143553	0.35047	0.8755	0.286881	0.65189	0.4035	0.0565835	0.101056	0.8866	Opn3	-0.0143553	0.146606	0.8395	Opn3	0.0565835	0.0819172	0.9521	Opn3	-0.0840643	0.118501	0.9033
TC0100003612.mm.2	Chml	-0.555816	1.5157	0.2716	-0.356144	0.66615	0.5595	-0.0565835	0.146241	0.9525	-0.137504	0.182369	0.7861	-0.286881	2.31876	0.0196	Chml	-0.124328	0.793444	0.3297	Chml	-0.163499	0.0121997	0.993	Chml	0.0840643	0.0705811	0.9421
TC0100003614.mm.2	Pld5	0.189034	0.675718	0.6643	0.201634	1.12263	0.3409	-0.389567	0.863279	0.6716	0.124328	0.147703	0.8244	-0.0565835	0.224681	0.7547	Pld5	0.124328	0.718967	0.3704	Pld5	-0.0426443	0.0352691	0.9792	Pld5	0.0703893	0.14917	0.8783
TC0100003615.mm.2	Rbm8a2; Rbm8a	0	0.120274	0.9619	0.137504	0.219251	0.8518	0.298658	0.499078	0.8113	0.0565835	0.0366372	0.9529	0.214125	1.00833	0.2209	Rbm8a2; Rbm8a	0.137504	1.18709	0.1701	Rbm8a2; Rbm8a	0.0565835	0.503209	0.6797	Rbm8a2; Rbm8a	-0.176323	0.280337	0.7717
TC0100003620.mm.2	Cep170	-0.31034	1.56864	0.2538	-0.0976108	0.155709	0.8943	-0.526069	0.58838	0.7783	-0.925999	2.21467	0.0471	0.748461	4.49349	0.0003	Cep170	0.31034	1.6038	0.0811	Cep170	0.443607	0.980884	0.4181	Cep170	0.298658	0.588549	0.5563
TC0100003627.mm.2	Akt3	-1.0635	3.09691	0.0354	-0.422233	1.17718	0.3212	-0.555816	0.617443	0.7655	0.992768	1.29757	0.1614	-0.226509	0.535361	0.4771	Akt3	-0.0565835	0.126389	0.8603	Akt3	0.454176	1.08407	0.3747	Akt3	0.238787	0.958213	0.3541
TC0100003639.mm.2	Adss	-0.163499	0.348625	0.8513	-0.124328	0.208941	0.8594	0.0285692	0.0047598	0.9983	-1.22033	2.35655	0.0394	0.464668	1.35164	0.1213	Adss	0.443607	1.38195	0.1215	Adss	-0.321928	2.42022	0.0732	Adss	-0.163499	1.67985	0.1342
TC0100003645.mm.2	Hnrnpu	0	0.0633857	0.9804	0.389567	0.64474	0.5719	0.111031	0.639028	0.7572	1.17632	2.14874	0.0512	0.201634	1.64975	0.0705	Hnrnpu	0.214125	1.65758	0.0734	Hnrnpu	0.0840643	0.086451	0.9475	Hnrnpu	-0.0143553	0.0886826	0.9273
TC0100003649.mm.2	Smyd3	0.214125	0.518701	0.7534	0.0703893	0.674895	0.554	-0.189034	0.064392	0.9769	0.0143553	0.0660068	0.9189	-0.298658	2.01773	0.035	Smyd3	-0.594549	2.82391	0.0078	Smyd3	-0.0976108	0.0857627	0.9482	Smyd3	-0.731183	2.19382	0.0618
TC0100003657.mm.2	Tfb2m	0.214125	0.452225	0.7882	0.124328	0.246877	0.835	0.0143553	0.124476	0.9573	-0.831877	2.69897	0.0251	0.137504	0.935917	0.2497	Tfb2m	0.0565835	0.612966	0.4355	Tfb2m	0.275007	0.250032	0.8409	Tfb2m	-0.176323	0.792096	0.4369
TC0100003662.mm.2	Adck3	-0.250962	0.627272	0.6905	-0.367371	1.82681	0.1345	1.05658	2.17393	0.207	0.910733	1.2161	0.1807	-3.19535	11.9508	1.54e-10	Adck3	-3.21101	11.1518	8.16e-10	Adck3	-0.0565835	0.0254883	0.9854	Adck3	0.15056	0.298864	0.7561
TC0100003664.mm.2	Psen2	-0.422233	0.340464	0.8559	-0.137504	0.184821	0.876	0.0143553	0.0314237	0.988	0.176323	0.327533	0.6405	0.189034	0.392867	0.5936	Psen2	0.0840643	0.114356	0.8742	Psen2	0	0.139303	0.9141	Psen2	0.443607	0.7597	0.4552
TC0100003665.mm.2	Gm5069	0.0426443	0.14917	0.9497	-0.389567	1.31695	0.2713	-0.0426443	0.107961	0.9641	0.238787	0.134186	0.8399	-0.678072	2.79588	0.0078	Gm5069	-0.613532	2.95861	0.0061	Gm5069	0.0426443	0.221126	0.8583	Gm5069	0.137504	1.04287	0.3182
TC0100003666.mm.2	6330403A02Rik	-0.0285692	0.271159	0.8914	0.454176	0.517555	0.6492	0.584963	0.994391	0.6184	1.52607	4.43297	0.0025	-0.0143553	0.0684913	0.9225	6330403A02Rik	-0.111031	0.0879906	0.9031	6330403A02Rik	0.0143553	0.350763	0.775	6330403A02Rik	0.0565835	0.417937	0.6692
TC0100003670.mm.2	Mixl1	0.0426443	0.0843891	0.9753	-0.344828	1.36856	0.2551	-0.111031	0.40749	0.8505	0.0285692	0.0951222	0.8853	0.0703893	1.00833	0.2209	Mixl1	0.214125	1.05998	0.2125	Mixl1	-0.111031	0.058588	0.9654	Mixl1	-0.176323	0.635824	0.5271
TC0100003671.mm.2	H3f3a	0.250962	0.244888	0.9062	0.790772	1.93554	0.117	-0.201634	0.0366372	0.9866	-1.01436	1.77211	0.0839	-0.925999	3	0.0052	H3f3a	0.111031	0.523313	0.4997	H3f3a	0.0976108	0.750068	0.534	H3f3a	-0.176323	0.206559	0.8284
TC0100003679.mm.2	Ephx1	0.333424	0.204885	0.9234	0.214125	1.19928	0.3139	0.495695	0.203495	0.933	-0.799087	2.04576	0.0583	-1.4957	6.24413	8.5e-06	Ephx1	-1.07039	4.39577	0.0003	Ephx1	1.22651	3.52288	0.0198	Ephx1	0.495695	1.34294	0.2128
TC0100003682.mm.2	Nvl	0.0703893	0.111708	0.9649	0.238787	1.011	0.3871	0.933573	3	0.074	0.475085	1.52578	0.1181	-0.0143553	0.364014	0.6184	Nvl	-0.0426443	0.0218195	0.9766	Nvl	0.0285692	0.242376	0.8471	Nvl	0.214125	1.64016	0.1415
TC0100003683.mm.2	Wdr26	-0.464668	1.8041	0.1869	-0.0976108	0.148436	0.8988	-0.356144	0.62142	0.7644	-0.189034	0.263843	0.702	0.378512	3.69897	0.0014	Wdr26	0.516015	5.43297	4.49e-05	Wdr26	0.201634	1.12494	0.357	Wdr26	0.298658	1.08513	0.3016
TC0100003689.mm.2	Ccdc121	0.214125	0.2522	0.9008	0.0703893	0.0969643	0.9351	0.0143553	0.147215	0.9521	0.286881	0.509199	0.4953	0.124328	0.401319	0.5865	Ccdc121	0.505891	3.69897	0.0017	Ccdc121	-0.0143553	0.12332	0.9235	Ccdc121	-0.0285692	0.313096	0.7462
TC0100003697.mm.2	Lbr	-0.189034	0.229811	0.9142	-0.214125	0.783306	0.4936	0.275007	0.412065	0.847	0.516015	0.116168	0.8605	0.0285692	0.090658	0.8983	Lbr	-0.0426443	0.666553	0.4011	Lbr	-0.344828	1.79048	0.1615	Lbr	-0.495695	1.41908	0.192
TC0100003700.mm.2	Enah	0.687061	2.02687	0.1409	1.76977	4.4389	0.0029	0.201634	0.56655	0.7875	-0.356144	0.257904	0.7078	-0.31034	1.14327	0.175	Enah	-0.0565835	0.298864	0.687	Enah	0.176323	0.540909	0.6592	Enah	0.238787	0.737786	0.4659
TC0100003708.mm.2	Vmn1r1	-0.137504	0.48625	0.7707	-0.0840643	0.244964	0.8365	0.505891	1.0048	0.6141	-0.0703893	0.145572	0.8268	-0.111031	0.243364	0.7355	Vmn1r1	-0.189034	0.0938266	0.897	Vmn1r1	-0.0703893	0.163233	0.8983	Vmn1r1	0.0976108	0.292941	0.7613
TC0100003709.mm.2	Degs1	0.263034	0.856361	0.5641	0.970854	4.13966	0.0046	0.443607	0.53432	0.7981	-0.83996	2.4437	0.0348	0.0285692	0.138346	0.8444	Degs1	-0.0285692	0.129655	0.8573	Degs1	0.286881	1.1831	0.3352	Degs1	0	0.286762	0.7663
TC0100003710.mm.2	Fbxo28	0.163499	0.14436	0.9529	0.333424	0.603278	0.5965	0.263034	0.202386	0.9331	-0.62293	1.85078	0.0755	0.356144	2.92082	0.0061	Fbxo28	0.773996	4.66756	0.0002	Fbxo28	-0.495695	1.25571	0.308	Fbxo28	-0.526069	1.60555	0.1489
TC0100003714.mm.2	Gm10517	-0.0143553	0.00243888	0.9991	-0.0143553	0.127785	0.9138	-0.176323	0.119072	0.9594	0	0.130944	0.8433	0.0285692	0.679231	0.3799	Gm10517	0.189034	1.47756	0.1022	Gm10517	-0.0143553	0.0707344	0.9582	Gm10517	-0.0840643	0.218747	0.819
TC0100003715.mm.2	Capn2	-0.422233	0.597223	0.7061	-0.275007	0.368455	0.7487	-0.137504	0.617803	0.7655	-0.189034	0.493089	0.5067	-0.83996	4.35556	0.0004	Capn2	-0.495695	1.77469	0.0595	Capn2	-0.111031	0.359717	0.7693	Capn2	0.176323	0.33904	0.7254
TC0100003719.mm.2	Ccdc185	0.250962	0.325598	0.8646	-0.250962	0.586533	0.6063	0.422233	0.668978	0.7419	-0.495695	1.34104	0.1516	-0.275007	0.753255	0.338	Ccdc185	-0.226509	1.12784	0.1888	Ccdc185	-0.111031	0.381534	0.7551	Ccdc185	0	0.403733	0.6789
TC0100003721.mm.2	Disp1	-0.275007	0.527536	0.7477	-0.815575	2.31876	0.0671	-0.475085	0.922632	0.6468	-0.214125	0.293197	0.6734	-0.613532	3	0.0051	Disp1	-0.815575	4.48149	0.0003	Disp1	-0.189034	0.230844	0.8541	Disp1	-0.15056	0.240181	0.8012
TC0100003723.mm.2	Brox	-0.201634	0.0283995	0.9911	0.0703893	0.166407	0.8867	0.238787	0.440572	0.8345	-0.111031	0.0512937	0.9366	0.201634	0.953505	0.2424	Brox	0.432959	2.37675	0.0188	Brox	-0.189034	0.2656	0.8312	Brox	-0.321928	1.17263	0.268
TC0100003725.mm.2	Mia3	-0.678072	1.46092	0.29	0.31034	0.69229	0.5434	-0.799087	1.24642	0.5197	-0.226509	0.743523	0.3539	0.659925	2.82391	0.0074	Mia3	0.344828	1.19314	0.1684	Mia3	0.516015	0.126563	0.9217	Mia3	0.0143553	0.0673233	0.9446
TC0100003727.mm.2	Gm8214	-0.111031	0.0978339	0.9706	0.0426443	0.401209	0.7275	-0.0143553	0.285754	0.902	-0.0285692	0.157017	0.8134	0.176323	0.596879	0.4331	Gm8214	-0.0703893	0.0118425	0.9877	Gm8214	0.443607	1.10568	0.3648	Gm8214	0.214125	0.75995	0.4552
TC0100003731.mm.2	1700056E22Rik	0.137504	0.210631	0.9206	-0.31034	0.555955	0.6265	0.189034	0.282579	0.9036	0.367371	1.13371	0.2026	-0.422233	2.29243	0.0208	1700056E22Rik	-0.111031	0.474566	0.5362	1700056E22Rik	0.0285692	0.178028	0.8887	1700056E22Rik	0.356144	1.33819	0.2145
TC0100003736.mm.2	Hlx	-0.485427	1.66756	0.2242	-0.659925	2.95861	0.0265	-0.0840643	0.150089	0.9505	0.321928	0.526951	0.4816	-0.356144	1.91364	0.043	Hlx	-0.15056	1.15614	0.1797	Hlx	-0.0703893	0.204537	0.8703	Hlx	-0.238787	1.16241	0.2717
TC0100003738.mm.2	2024-03-01	-0.176323	0.484391	0.7721	-0.0840643	0.0978339	0.9345	-0.15056	0.20204	0.9333	-0.0285692	0.175094	0.7939	2.75489	5.08938	8.27e-05	2024-03-01	2.59694	4.87615	0.0001	2024-03-01	-0.176323	0.734475	0.543	2024-03-01	-0.823749	5.39577	0.0004
TC0100003739.mm.2	2024-03-02	0.0426443	0.490529	0.7695	-0.0840643	0.35125	0.7584	-0.526069	0.819587	0.6864	-0.422233	0.995249	0.247	0.475085	1.37986	0.1151	2024-03-02	0.344828	1.25885	0.1506	2024-03-02	0.275007	0.53121	0.664	2024-03-02	0	0.449649	0.6458
TC0100003742.mm.2	C130074G19Rik	0.226509	0.323855	0.8655	0.0426443	0.252821	0.8305	-0.475085	0.849244	0.6758	-0.275007	1.5817	0.1087	-0.722466	3.1549	0.0039	C130074G19Rik	-0.475085	1.89963	0.0472	C130074G19Rik	0.189034	0.526513	0.6674	C130074G19Rik	-0.137504	0.342371	0.7229
TC0100003743.mm.2	Mark1	-0.137504	0.252433	0.9008	0.0285692	0.108184	0.9289	0.545968	0.708187	0.732	-0.176323	0.401866	0.5758	0.0976108	0.177178	0.8041	Mark1	-0.0840643	0.146728	0.8395	Mark1	0.176323	0.431212	0.7249	Mark1	0.111031	0.256098	0.7883
TC0100003747.mm.2	Iars2	-0.201634	0.441892	0.7947	-0.333424	0.324863	0.7783	0.15056	0.041962	0.9848	-0.0285692	0.522156	0.4855	-1.0635	9.28651	2.46e-08	Iars2	-0.807355	6.77211	3.27e-06	Iars2	0.124328	0.138884	0.9144	Iars2	0.263034	0.0409586	0.9675
TC0100003749.mm.2	9630028B13Rik	-0.0143553	0.00749066	0.9973	-0.189034	0.519706	0.6484	0.378512	0.0262258	0.9909	-0.0426443	0.123898	0.8518	-0.176323	0.216239	0.7637	9630028B13Rik	-0.15056	0.493089	0.5226	9630028B13Rik	-0.0976108	0.236422	0.8507	9630028B13Rik	-0.176323	0.304343	0.7526
TC0100003751.mm.2	Lyplal1	0.526069	2.33724	0.0977	-0.163499	0.0236959	0.9845	0.321928	0.796423	0.6963	-0.0976108	0.101056	0.878	0	0.260744	0.7176	Lyplal1	-0.286881	0.244278	0.7398	Lyplal1	-0.238787	1.22475	0.3199	Lyplal1	0.321928	0.129538	0.8943
TC0100003754.mm.2	Tgfb2	0.831877	2.42022	0.0873	0.632268	3.1549	0.0199	-0.584963	0.577574	0.7828	-1.29866	2.49485	0.0331	-0.214125	0.734004	0.3482	Tgfb2	-0.432959	1.24642	0.1539	Tgfb2	-0.0840643	0.381324	0.7553	Tgfb2	0.137504	0.0928575	0.9245
TC0100003757.mm.2	Rrp15	1.03562	2.18046	0.1187	-0.31034	0.657775	0.5642	-0.124328	0.178225	0.9426	-0.536053	0.734946	0.3579	0.613532	2.3098	0.02	Rrp15	0.485427	2.52288	0.014	Rrp15	0.400538	1.57349	0.2108	Rrp15	0.485427	2.61979	0.0326
TC0100003761.mm.2	Spata17	0.163499	0.343806	0.8549	-0.0426443	0.0236959	0.9845	-0.263034	0.568475	0.7867	0.189034	0.226067	0.7399	-0.475085	1.02457	0.2151	Spata17	-0.163499	0.102813	0.8865	Spata17	0.176323	0.599117	0.6234	Spata17	0.378512	1.007	0.3344
TC0100003776.mm.2	Kctd3	0.545968	0.89279	0.5437	0.378512	1.83565	0.1331	-0.15056	0.10746	0.9642	-0.400538	1.7122	0.091	-0.411426	0.538952	0.4745	Kctd3	-0.659925	0.431212	0.572	Kctd3	0.286881	0.152242	0.9055	Kctd3	-0.250962	0.63865	0.5254
TC0100003778.mm.2	Kcnk2	-0.641546	2.04096	0.1393	-0.831877	2.26761	0.0721	0.356144	1.1261	0.5681	0.0565835	0.0710923	0.9129	-0.0426443	0.170053	0.8109	Kcnk2	-0.516015	4.25026	0.0005	Kcnk2	0.214125	0.622148	0.6091	Kcnk2	0.226509	0.95117	0.3569
TC0100003780.mm.2	Gm3837	0.214125	0.87517	0.5532	0.536053	1.3536	0.2596	0.286881	0.563043	0.7879	-0.62293	1.01189	0.2417	-0.226509	0.218963	0.7611	Gm3837	0.189034	0.478339	0.5337	Gm3837	0.799087	3.30103	0.0238	Gm3837	0.659925	3.09691	0.0156
TC0100003783.mm.2	Cenpf	-0.263034	1.09963	0.4341	-0.704872	2.63827	0.0417	-0.454176	1.04964	0.597	-0.613532	1.52871	0.1178	0.0703893	0.492954	0.5084	Cenpf	-0.0840643	0.111652	0.8769	Cenpf	0.464668	2.3098	0.0841	Cenpf	0.464668	2.17393	0.064
TC0100003786.mm.2	Smyd2	0.422233	1.41567	0.3036	1.02148	4.47366	0.0028	-1.5008	2.46852	0.148	0.286881	0.495529	0.5047	-0.604071	4.21467	0.0005	Smyd2	-0.526069	4.84466	0.0001	Smyd2	-0.286881	0.71287	0.5549	Smyd2	-0.226509	0.37924	0.6954
TC0100003791.mm.2	Prox1	-0.333424	0.458047	0.7846	1.0635	1.77728	0.1442	-0.0703893	0.350081	0.8755	0.454176	0.325506	0.6423	0.0426443	0.203842	0.7766	Prox1	-0.0703893	0.0359762	0.9608	Prox1	0.0285692	0.782253	0.5151	Prox1	-1.14405	2.48149	0.0403
TC0100003795.mm.2	Rps6kc1	-0.0143553	0.322484	0.8661	0.124328	0.183295	0.8768	0	0.277778	0.9055	-0.565597	0.940058	0.2674	-0.0285692	0.072681	0.9177	Rps6kc1	0.298658	1.84164	0.0526	Rps6kc1	0.0143553	0.507659	0.6774	Rps6kc1	0.226509	0.209433	0.8266
TC0100003796.mm.2	Vash2	-0.443607	1.4318	0.2987	0.0285692	0.288699	0.8045	-0.0976108	0.288868	0.9007	0.422233	0.445027	0.5418	0.0285692	0.0328266	0.9626	Vash2	0.0565835	0.308476	0.6781	Vash2	0.0976108	0.91151	0.4514	Vash2	-0.0143553	0.0408155	0.9676
TC0100003797.mm.2	Mfsd7b	0.0840643	0.125402	0.9597	0.641546	0.689732	0.5448	0.0426443	0.013273	0.9961	-0.678072	0.464326	0.5268	-0.454176	1.44249	0.1028	Mfsd7b	-0.454176	2.00877	0.0383	Mfsd7b	0.0703893	0.129128	0.9207	Mfsd7b	-0.201634	0.111427	0.9092
TC0100003799.mm.2	Tatdn3	-0.124328	0.012155	0.9951	0.0285692	0.322849	0.78	0.263034	0.636388	0.7576	0.432959	1.17914	0.1899	-0.432959	2.74473	0.0085	Tatdn3	-0.378512	1.48812	0.1	Tatdn3	0.0976108	0.456429	0.7098	Tatdn3	0.367371	1.97062	0.0872
TC0100003803.mm.2	Fam71a	0.475085	0.536256	0.7428	-0.0976108	0.331801	0.7732	-0.545968	1.6038	0.3738	-0.176323	0.945387	0.2652	0.344828	0.331055	0.6499	Fam71a	0.0840643	0.268814	0.7167	Fam71a	-0.111031	0.160459	0.9002	Fam71a	0.0976108	0.744727	0.4629
TC0100003804.mm.2	Atf3	0.695994	1.90309	0.164	-0.15056	0.322849	0.78	0.62293	0.76904	0.7068	0.31034	0.841336	0.3083	2.11103	6.4023	6.19e-06	Atf3	2.02857	6.13194	1.13e-05	Atf3	1.54102	4.56864	0.0048	Atf3	1.16993	3.69897	0.0068
TC0100003805.mm.2	Nenf	0.0703893	0.255003	0.8997	-0.356144	1.44733	0.2307	-0.250962	0.428291	0.84	-1.70929	4.61979	0.0018	-0.124328	0.339419	0.6413	Nenf	0.189034	0.434979	0.5688	Nenf	0.536053	0.88706	0.4639	Nenf	1.41684	4.04576	0.0038
TC0100003806.mm.2	Ppp2r5a	0.0565835	0.285922	0.8824	-0.226509	0.400117	0.7283	-0.137504	0.13638	0.955	-0.137504	1.03152	0.2351	-0.286881	1.98297	0.0374	Ppp2r5a	-0.400538	4	0.0011	Ppp2r5a	-0.0703893	0.179011	0.8881	Ppp2r5a	-0.286881	2.3279	0.05
TC0100003814.mm.2	Dtl	-0.275007	0.930702	0.5213	-0.678072	3.30103	0.0157	0.0426443	0.49174	0.812	-0.356144	0.905878	0.281	-0.659925	2.79588	0.0081	Dtl	-0.62293	2.35655	0.0194	Dtl	0.176323	0.113566	0.929	Dtl	0.495695	0.728391	0.4716
TC0100003820.mm.2	1700034H15Rik	0.176323	0.314886	0.8694	0.176323	0.545003	0.6335	-0.31034	0.302074	0.897	0.505891	0.919374	0.2754	-0.0565835	0.00926167	0.989	1700034H15Rik	0.176323	0.720561	0.3695	1700034H15Rik	0	0.0549748	0.9673	1700034H15Rik	0.201634	0.438541	0.6537
TC0100003823.mm.2	Traf5	-0.189034	0.377579	0.834	-0.411426	1.14206	0.333	-0.545968	1.11634	0.5728	-0.201634	0.754487	0.3485	-0.214125	0.427361	0.5622	Traf5	-0.263034	0.287182	0.6984	Traf5	-0.163499	0.412401	0.7371	Traf5	-0.275007	0.652475	0.5176
TC0100003825.mm.2	Gm3934	0.0840643	0.131826	0.957	-0.963474	2.4437	0.0557	0.695994	0.287434	0.9014	-1.35614	1.62709	0.1024	-0.85599	4.46092	0.0003	Gm3934	-0.887525	3.69897	0.0012	Gm3934	3.67356	2.24413	0.0918	Gm3934	2.50589	2.82391	0.0235
TC0100003826.mm.2	Rcor3	-0.238787	0.220981	0.9163	0.238787	0.735891	0.5184	0.333424	0.523603	0.8016	0.695994	0.69229	0.3803	-0.565597	3.52288	0.0017	Rcor3	-0.495695	2.63827	0.0112	Rcor3	-0.263034	1.75449	0.1684	Rcor3	-0.659925	1.75449	0.1198
TC0100003827.mm.2	Hhat	0.189034	0.276544	0.8889	0.250962	0.542724	0.6341	0.0285692	0.134896	0.955	0.0565835	0.203218	0.7634	-0.214125	0.0811313	0.9083	Hhat	-0.111031	0.789681	0.3318	Hhat	-0.263034	0.843754	0.4833	Hhat	-0.0426443	0.288108	0.765
TC0100003830.mm.2	Sertad4	-0.613532	1.56384	0.2546	-0.739848	2.19382	0.0804	-0.0840643	0.13324	0.9552	-0.555816	1.16304	0.1942	0.0143553	0.769296	0.3292	Sertad4	-0.0426443	0.252666	0.732	Sertad4	0.333424	1.37059	0.27	Sertad4	-0.0703893	0.194159	0.8405
TC0100003832.mm.2	Syt14	0.124328	0.365321	0.8412	-0.189034	0.449283	0.6932	-0.632268	1.00877	0.6128	0.695994	0.401319	0.5762	0.31034	0.176591	0.8048	Syt14	0.367371	0.571703	0.4636	Syt14	-0.0285692	0.0186798	0.9889	Syt14	-0.226509	0.218747	0.819
TC0100003834.mm.2	Diexf	0.163499	0.291919	0.8799	0.176323	0.080399	0.9476	0.333424	0.337904	0.8815	0.0285692	0.249106	0.7166	0.0426443	0.0995782	0.8883	Diexf	-0.0143553	0.1897	0.7943	Diexf	-0.0143553	0.141703	0.9119	Diexf	-0.238787	0.529002	0.5941
TC0100003835.mm.2	Traf3ip3	-0.0976108	0.141703	0.9537	-0.0976108	0.619427	0.5863	0.0285692	0.576099	0.7834	1.41143	2.04096	0.0587	0.0565835	0.139063	0.8435	Traf3ip3	0.0143553	0.0963133	0.8937	Traf3ip3	0.0565835	0.00815395	0.9957	Traf3ip3	-0.0426443	0.20211	0.8328
TC0100003836.mm.2	Hsd11b1	-0.298658	0.330962	0.862	0.807355	0.993106	0.3934	-0.713696	0.00305075	0.9987	0.176323	0.0561594	0.9307	-0.163499	0.414652	0.5739	Hsd11b1	0.0143553	0.418847	0.582	Hsd11b1	-0.137504	0.00283213	0.9979	Hsd11b1	-0.111031	0.0668672	0.9447
TC0100003838.mm.2	G0s2	1.69153	2.42022	0.0873	-0.214125	0.499215	0.6615	1.62293	3.30103	0.0518	1.46467	1.06048	0.2258	-0.871844	1.77989	0.0554	G0s2	-0.475085	1.10958	0.1946	G0s2	1.95977	2.61979	0.0572	G0s2	-2.4957	3.22185	0.0139
TC0100003840.mm.2	Camk1g	-0.321928	0.256177	0.8994	0.62293	1.72816	0.1542	-0.367371	0.201971	0.9333	0.321928	0.458296	0.5319	0.0976108	0.140862	0.8415	Camk1g	-0.250962	0.879755	0.2864	Camk1g	-0.545968	0.615467	0.6134	Camk1g	-0.176323	0.0817075	0.9324
TC0100003853.mm.2	Cd46	0.201634	0.455808	0.7864	0.536053	2.76955	0.0341	-0.189034	0.0687456	0.9755	0.632268	1.41117	0.1382	-0.263034	0.956638	0.2411	Cd46	-0.613532	3.1549	0.0038	Cd46	-0.400538	0.802995	0.5035	Cd46	-0.0285692	0.0907115	0.9262
TC0100003855.mm.2	Cr1l	0.0285692	0.206629	0.9225	-0.31034	1.60555	0.1841	-0.15056	0.368252	0.8659	-0.422233	1.56384	0.1116	-0.432959	2.82391	0.0075	Cr1l	-0.594549	4.78781	0.0002	Cr1l	0.214125	0.986741	0.4155	Cr1l	0.411426	3	0.018
TC0100003856.mm.2	Cr2	0.250962	0.139243	0.9544	-0.0565835	0.00256993	0.9986	0.0285692	0.178159	0.9426	0.799087	1.00524	0.2441	-0.0703893	0.185486	0.7954	Cr2	-0.137504	0.287603	0.6982	Cr2	-0.31034	0.754981	0.5305	Cr2	0.124328	0.0120211	0.9918
TC0100003857.mm.2	Cr2	-0.0565835	0.679438	0.6625	-0.516015	0.849244	0.4594	-0.807355	0.73002	0.7243	-0.286881	0.273191	0.693	0.238787	0.876148	0.2762	Cr2	0.201634	0.774432	0.34	Cr2	-0.137504	0.184422	0.8839	Cr2	-0.0143553	0.145633	0.8809
TC0100003860.mm.2	Lypla1	-0.0285692	0.0192242	0.9949	0.0840643	0.54607	0.6329	-0.298658	0.924088	0.646	-0.879706	4	0.0051	-0.799087	6.22621	8.78e-06	Lypla1	-0.275007	2.20066	0.0266	Lypla1	0.176323	0.885723	0.4645	Lypla1	-0.0143553	0.0910327	0.9262
TC0100003861.mm.2	Tcea1	0.584963	2.58503	0.0701	0.713696	3.22185	0.0173	0.925999	3.69897	0.03	0.0285692	0.207538	0.7583	0.298658	1.97881	0.0378	Tcea1	0.124328	1.25104	0.1527	Tcea1	0.495695	3.30103	0.0249	Tcea1	0.378512	2.67778	0.0301
TC0100003864.mm.2	Psmd1	-0.163499	0.307153	0.8729	0.15056	0.852015	0.4578	-0.545968	1.91009	0.273	-0.163499	0.34592	0.6233	-0.443607	0.823619	0.3012	Psmd1	0.163499	0.425159	0.577	Psmd1	-0.584963	2.24413	0.0918	Psmd1	-0.400538	1.8729	0.1004
TC0100003865.mm.2	Armc9	-0.31034	0.441171	0.7954	-0.0565835	0.0631848	0.9579	0.226509	0.420102	0.8436	-0.400538	0.852942	0.303	-0.0565835	1.59007	0.0789	Armc9	-0.263034	1.28819	0.1431	Armc9	-0.389567	0.847712	0.4818	Armc9	-0.176323	0.45867	0.6397
TC0100003866.mm.2	Serpinb2	-0.0976108	0.211549	0.9204	-0.0565835	0.186886	0.8746	-0.0285692	0.133535	0.9551	0.124328	0.553929	0.4623	-0.367371	1.61439	0.0755	Serpinb2	-0.0285692	0.0045842	0.9952	Serpinb2	-0.0565835	0.0809742	0.9526	Serpinb2	-0.0285692	0.448062	0.6475
TC0100003867.mm.2	Serpinb10	-0.344828	1.03716	0.4636	-0.333424	1.51145	0.2094	0.356144	0.518701	0.8037	0.226509	0.270835	0.6951	-0.0840643	0.0430156	0.9511	Serpinb10	0.0426443	0.0975619	0.8922	Serpinb10	0.333424	0.950394	0.4323	Serpinb10	0.485427	3.1549	0.0147
TC0100003869.mm.2	Tnni1	0.344828	0.628194	0.6898	0.367371	1.30103	0.2765	3.3505	2.63827	0.1199	-0.526069	0.153106	0.8182	0.163499	0.505428	0.499	Tnni1	0.124328	0.00139197	0.9985	Tnni1	0.0143553	0.0366845	0.9786	Tnni1	-0.0426443	0.26504	0.7824
TC0100003870.mm.2	Usf1	0.137504	0.131944	0.957	-0.555816	1.37469	0.253	-0.378512	0.665546	0.743	-0.0285692	0.180917	0.7874	-0.0143553	0.088097	0.9013	Usf1	0.367371	0.7602	0.3478	Usf1	0.0426443	0.0750491	0.9559	Usf1	0.275007	0.228707	0.8115
TC0100003871.mm.2	Tstd1	0.0565835	0.0573968	0.9816	0.0143553	0.508778	0.6551	0.0426443	0.456056	0.8272	0.0703893	0.821887	0.3161	0.0285692	0.162412	0.8186	Tstd1	-0.0703893	0.210913	0.773	Tstd1	0.263034	0.0945279	0.9424	Tstd1	1.48027	3.52288	0.0075
TC0100003872.mm.2	Irf6	0.367371	0.372839	0.8364	0.226509	0.617443	0.5876	-0.275007	0.215098	0.9287	0.565597	1.11805	0.207	-0.238787	1.13906	0.1762	Irf6	-0.163499	0.48096	0.5312	Irf6	0.226509	0.596193	0.6258	Irf6	0.704872	1.35164	0.2099
TC0100003873.mm.2	A130010J15Rik	0.275007	0.92336	0.5258	0.432959	1.94692	0.1153	-0.189034	0.318307	0.8901	0.124328	0.036165	0.9532	-0.286881	0.870632	0.2788	A130010J15Rik	-0.238787	0.575445	0.4613	A130010J15Rik	-0.298658	0.879097	0.4673	A130010J15Rik	-0.356144	1.42946	0.1891
TC0100003874.mm.2	Ankrd23	-0.0840643	0.0673233	0.9793	0.910733	3.39794	0.0141	-0.687061	2.36653	0.168	-0.970854	3.52288	0.0087	-0.526069	1.09151	0.1914	Ankrd23	-0.0285692	1.26043	0.1501	Ankrd23	0.0285692	0.0877779	0.9468	Ankrd23	0.0285692	0.0539901	0.9555
TC0100003875.mm.2	Ankrd39	0.201634	0.263285	0.8959	0.594549	1.284	0.2818	0.422233	0.501276	0.8112	0.632268	0.904134	0.2816	-0.565597	3.69897	0.0015	Ankrd39	-0.356144	2.72125	0.0094	Ankrd39	0.0703893	0.453704	0.7109	Ankrd39	-0.0840643	0.119186	0.9025
TC0100003876.mm.2	Tex30	0.695994	1.40671	0.3068	0.62293	0.75721	0.5079	0.505891	0.603975	0.7686	-0.731183	2.5376	0.0313	1.04963	6.44612	5.69e-06	Tex30	1.1635	6.68194	3.94e-06	Tex30	0.963474	5.82391	0.001	Tex30	0.0976108	0.68361	0.4975
TC0100003877.mm.2	Kdelc1	0.650765	1.03858	0.4631	-0.0143553	0.229001	0.8453	0.0976108	0.114639	0.9614	-0.713696	1.2644	0.1694	-0.367371	0.824488	0.3007	Kdelc1	0.0426443	0.0130492	0.986	Kdelc1	-0.0285692	0.445996	0.7149	Kdelc1	0.659925	1.59517	0.1511
TC0100003878.mm.2	Mpp4	-0.516015	0.94962	0.5113	0.163499	0.479647	0.6751	0.214125	0.0519785	0.9808	0.757023	1.65561	0.0987	-0.163499	0.221632	0.7579	Mpp4	-0.0703893	0.199077	0.7854	Mpp4	0.344828	1.51713	0.2269	Mpp4	0.298658	1.11464	0.2896
TC0100003879.mm.2	Als2	-0.495695	0.719422	0.6399	0.0840643	0.110754	0.9269	-0.189034	0.335828	0.8831	0.189034	0.204676	0.7616	0.632268	3.69897	0.0014	Als2	1.1375	6.30803	8.13e-06	Als2	-0.454176	1.23807	0.3145	Als2	-0.250962	0.80827	0.427
TC0100003880.mm.2	Cryga	-0.163499	0.367745	0.8401	-0.0840643	0.582362	0.6091	-0.238787	0.130944	0.956	0.411426	0.956638	0.2607	-0.0143553	0.053646	0.9384	Cryga	0.0285692	0.0673233	0.9274	Cryga	0.286881	1.38195	0.2678	Cryga	0.0703893	0.687823	0.4955
TC0100003881.mm.2	D630023F18Rik	-0.137504	0.318849	0.8685	0.31034	1.47756	0.2204	0.31034	0.404173	0.8516	0.790772	1.1891	0.1872	-0.238787	0.909037	0.2614	D630023F18Rik	0.321928	1.06349	0.2113	D630023F18Rik	-0.0285692	0.179996	0.8875	D630023F18Rik	0.389567	1.44977	0.1844
TC0100003882.mm.2	Chpf	0.250962	0.274824	0.8903	-0.594549	1.42946	0.2355	-0.695994	1.39903	0.4518	-1.15056	1.92082	0.069	0.454176	1.65956	0.0692	Chpf	0.555816	1.90309	0.0468	Chpf	0.214125	0.576099	0.6383	Chpf	-0.275007	0.549443	0.5815
TC0100003883.mm.2	Obsl1	-0.536053	1.20901	0.3866	-0.275007	1.34679	0.2615	-1.5008	3.69897	0.0261	-1.43829	3.04576	0.0157	0.0840643	0.212115	0.7678	Obsl1	-0.214125	0.614215	0.4346	Obsl1	-0.0143553	0.24703	0.8436	Obsl1	-0.111031	0.371407	0.7006
TC0100003884.mm.2	Serpinb3b	0	0.262489	0.8962	0.0840643	0.137809	0.9071	-0.263034	0.452718	0.8283	0.15056	0.81051	0.3217	0.137504	0.216311	0.7636	Serpinb3b	-0.176323	0.462937	0.5452	Serpinb3b	0.0840643	0.037678	0.9778	Serpinb3b	-0.137504	0.0302115	0.9758
TC0100003885.mm.2	Serpinb3c	0.555816	0.939302	0.5151	-0.226509	0.0764451	0.9494	-0.0143553	0.392009	0.8565	0.62293	1.41005	0.1383	-0.137504	0.237171	0.742	Serpinb3c	0.0565835	0.0813931	0.9112	Serpinb3c	-0.367371	0.44855	0.7139	Serpinb3c	-0.378512	0.346112	0.7198
TC0100003886.mm.2	Gm7694	-0.669027	0.840433	0.5743	0.0840643	0.0587371	0.9605	0.0840643	0.167172	0.9461	1.15704	2.37675	0.0382	0.124328	0.654626	0.395	Gm7694	-0.124328	0.116736	0.8714	Gm7694	-0.0143553	0.223735	0.8562	Gm7694	0.111031	0.248259	0.7947
TC0100003887.mm.2	Nos1ap	-0.411426	0.798603	0.5968	-0.757023	1.92812	0.1178	-0.176323	0.230549	0.9215	0.422233	1.65365	0.0988	0.748461	1.12784	0.1797	Nos1ap	0.176323	0.297053	0.6884	Nos1ap	-0.464668	2.09691	0.1094	Nos1ap	-0.526069	1.95078	0.09
TC0100003888.mm.2	Ifi204	-0.495695	1.27003	0.3602	-0.124328	0.0194967	0.9873	-0.0285692	0.167747	0.9459	0.0143553	0.124418	0.8511	0.879706	3.04576	0.0048	Ifi204	0.879706	2.61979	0.0116	Ifi204	-0.0840643	0.235525	0.8508	Ifi204	1.22651	3.69897	0.0055
TC0100003889.mm.2	Mnda	-0.536053	0.719649	0.6399	-0.0143553	0.0686947	0.9541	-0.464668	0.360812	0.8698	-0.321928	0.148069	0.824	1.36737	3.39794	0.0026	Mnda	0.847997	2.45593	0.0163	Mnda	-0.333424	1.06702	0.382	Mnda	0.807355	1.89963	0.0969
TC0100003890.mm.2	Mndal	-0.356144	1.30277	0.3462	-0.731183	2.50864	0.0506	-0.565597	1.2321	0.5255	-0.669027	1.04769	0.2301	-0.344828	1.77989	0.0554	Mndal	-0.201634	0.758454	0.3488	Mndal	0.475085	0.572352	0.6402	Mndal	0.933573	3.69897	0.0065
TC0100003891.mm.2	Ifi203	-0.782409	3.39794	0.0243	-1.40599	6.14206	0.0002	-0.422233	0.633204	0.7593	-1.61824	4	0.005	-2.02857	9.81248	9.27e-09	Ifi203	-2.02857	10.0227	6.75e-09	Ifi203	-0.124328	0.57889	0.6369	Ifi203	0.731183	2.76955	0.0264
TC0100003892.mm.2	Gm1305	-0.0976108	0.11993	0.9619	0.367371	0.577739	0.6121	0.0426443	0.332174	0.8836	0.704872	0.950782	0.2632	-0.0976108	0.587204	0.4399	Gm1305	-0.226509	0.432033	0.5713	Gm1305	-0.0840643	0.734239	0.5431	Gm1305	-0.0426443	0.531062	0.5927
TC0100003893.mm.2	Ahctf1	-0.0426443	0.0573472	0.9816	0.432959	0.754981	0.5086	0.226509	0.0843364	0.9715	-0.887525	2.5376	0.031	0.565597	3.30103	0.0027	Ahctf1	0.454176	4	0.0011	Ahctf1	0.464668	2.16749	0.1009	Ahctf1	0.0285692	0.368252	0.7028
TC0200000002.mm.2	Fam171a1	-1.33914	2.69897	0.0599	-0.992768	2.09691	0.0933	-0.464668	0.424697	0.8409	-0.748461	1.20551	0.1831	-0.863938	4.64975	0.0002	Fam171a1	-0.485427	2.38722	0.0185	Fam171a1	-0.650765	1.86967	0.1451	Fam171a1	-0.925999	3.04576	0.0174
TC0200000004.mm.2	Nmt2	-0.0426443	0.58603	0.7138	0.344828	1.82391	0.1349	-0.584963	1.70997	0.3354	-1.4489	3.69897	0.0063	-1.02857	5.86967	1.77e-05	Nmt2	-0.641546	2.92082	0.0063	Nmt2	0.250962	0.411392	0.7377	Nmt2	-0.0976108	0.0669178	0.9447
TC0200000005.mm.2	Acbd7	0.782409	2.23657	0.1103	0.485427	1.28067	0.2828	0.411426	0.638272	0.7572	0.545968	0.77963	0.3363	0.0840643	0.042297	0.9516	Acbd7	0.15056	0.13024	0.8565	Acbd7	0	0.0291884	0.9826	Acbd7	0.0703893	0.255238	0.7886
TC0200000006.mm.2	Dclre1c	-0.454176	2.11351	0.1282	-0.176323	0.579714	0.6107	0.189034	0.123147	0.9579	-0.516015	0.390299	0.5853	0.31034	0.515558	0.4913	Dclre1c	-0.0285692	0.0174574	0.9821	Dclre1c	-0.263034	0.38321	0.7542	Dclre1c	-0.356144	1.31695	0.221
TC0200000007.mm.2	Phxr1	-0.163499	0.681311	0.6614	0.344828	0.459045	0.6863	0.0285692	0.082547	0.9718	0.250962	0.608007	0.4292	0.226509	0.895172	0.2675	Phxr1	-0.0840643	0.637706	0.4196	Phxr1	0.137504	0.069051	0.9592	Phxr1	0.238787	0.353596	0.7142
TC0200000009.mm.2	Cdnf	0.713696	0.555643	0.7302	-0.238787	0.3711	0.7469	-0.238787	0.334607	0.8835	-1.1375	4	0.005	-1.15056	4	0.0009	Cdnf	-1.38957	3.69897	0.0013	Cdnf	-0.201634	0.249337	0.842	Cdnf	0.0426443	0.394695	0.6853
TC0200000013.mm.2	Fam107b	-0.321928	0.9914	0.4878	-0.516015	1.84164	0.1321	-0.443607	0.682982	0.7371	-0.124328	0.337809	0.6312	-1.5509	9.13608	3.2e-08	Fam107b	-1.34483	6.53313	5.2e-06	Fam107b	-0.555816	0.980053	0.4185	Fam107b	-0.263034	1.34969	0.2103
TC0200000019.mm.2	Frmd4a	-0.62293	2.26761	0.1059	-0.526069	2.52288	0.0493	-0.0285692	0.473661	0.8195	-0.0285692	0.19552	0.7719	0.475085	3.30103	0.0031	Frmd4a	0.0703893	0.38934	0.606	Frmd4a	0.189034	1.10902	0.3639	Frmd4a	0.0565835	0.309981	0.7484
TC0200000033.mm.2	Bend7	-0.0703893	0.52739	0.7478	0.275007	0.0816551	0.9472	-0.111031	0.249569	0.9152	-0.432959	0.829738	0.313	-0.378512	1.60906	0.0762	Bend7	-0.545968	1.96658	0.0414	Bend7	0.773996	2.35655	0.0794	Bend7	-1.14405	4.05601	0.0037
TC0200000036.mm.2	Sephs1	0.15056	0.0161934	0.9949	-0.176323	0.380907	0.7391	0.0143553	0.564952	0.7875	-1.07724	2.65758	0.0265	-0.757023	2.58503	0.012	Sephs1	-0.584963	2.13077	0.0304	Sephs1	0.432959	0.214101	0.8623	Sephs1	-0.201634	0.45942	0.6393
TC0200000037.mm.2	Phyh	-0.356144	1.12205	0.4239	-0.214125	0.679438	0.5508	1.0072	1.51856	0.4027	-1.70929	3.1549	0.014	-0.400538	1.75696	0.0577	Phyh	-0.238787	0.279427	0.7053	Phyh	0.286881	1.09205	0.3709	Phyh	0.111031	0.0696624	0.9426
TC0200000040.mm.2	Ucma	-0.111031	0.0717578	0.9781	-0.422233	0.9859	0.3961	0.0426443	0.164944	0.9468	0.201634	0.0567034	0.9303	0.604071	3.69897	0.0011	Ucma	0.443607	3.69897	0.0011	Ucma	0	0.0400052	0.9767	Ucma	-0.0426443	0.253288	0.7905
TC0200000048.mm.2	Ccdc3	-0.422233	1.1986	0.3894	-0.847997	1.35952	0.2578	-0.516015	0.740406	0.7191	-0.773996	2.26761	0.0445	-2.30159	4	0.0008	Ccdc3	-2.8679	4	0.0009	Ccdc3	-0.910733	2.76955	0.0471	Ccdc3	-0.475085	1.14691	0.277
TC0200000055.mm.2	Nudt5	0.879706	1.53611	0.2644	-0.238787	0.0693566	0.9539	0.422233	0.931072	0.6449	-0.422233	1.11182	0.2086	-0.111031	0.448794	0.544	Nudt5	-0.124328	0.393834	0.6019	Nudt5	0.238787	1.5376	0.2202	Nudt5	0.0426443	0.501276	0.6108
TC0200000057.mm.2	Upf2	-0.505891	1.83863	0.1784	-0.0840643	0.242225	0.8379	-0.632268	1.10127	0.5773	-0.378512	0.453828	0.5349	0.214125	0.498393	0.5044	Upf2	0.286881	1.1512	0.1814	Upf2	0.0426443	0.0289098	0.9827	Upf2	0.189034	0.410162	0.6743
TC0200000060.mm.2	Usp6nl	-0.0840643	0.0978883	0.9706	0.367371	0.659358	0.5635	0.0840643	0.0339522	0.987	-0.226509	0.123724	0.852	-0.137504	0.250341	0.7272	Usp6nl	0.0285692	0.0696114	0.9249	Usp6nl	0.505891	1.15677	0.3456	Usp6nl	-0.137504	0.84436	0.4088
TC0200000079.mm.2	4930412O13Rik	0.238787	0.666351	0.6696	0.124328	0.222283	0.8493	0.475085	0.634512	0.7588	0.163499	0.334982	0.6337	0.31034	1.2233	0.1527	4930412O13Rik	0.333424	1.74232	0.063	4930412O13Rik	0.0976108	0.300336	0.8084	4930412O13Rik	-0.0976108	0.263683	0.7833
TC0200000082.mm.2	Kin	-0.0840643	0.00762324	0.9972	0.163499	0.142909	0.9033	0.263034	0.0203606	0.994	0.0703893	0.136023	0.8374	1.1177	5.69037	2.53e-05	Kin	1.03562	6.30016	8.26e-06	Kin	-0.378512	0.696156	0.5642	Kin	-0.757023	2.55284	0.0367
TC0200000083.mm.2	Itih5	-0.632268	0.507659	0.7592	-1.15704	1.70333	0.1596	-0.333424	0.17134	0.9442	-1.19535	1.51999	0.119	-3.09085	7.78252	4.18e-07	Itih5	-3.30743	8.13727	2.47e-07	Itih5	1.03562	2.76955	0.0479	Itih5	1.29866	4.42713	0.002
TC0200000087.mm.2	Sfmbt2	-0.0565835	0.041962	0.9878	-0.344828	0.710634	0.5337	0.485427	0.789681	0.6995	0.137504	0.0510982	0.9368	-0.367371	1.56543	0.0824	Sfmbt2	-0.411426	1.76955	0.0599	Sfmbt2	0.137504	0.525201	0.6681	Sfmbt2	0.15056	0.722849	0.4752
TC0200000211.mm.2	Prkcq	-0.941106	3.04576	0.0379	-0.9855	3.69897	0.0075	0.526069	1.22621	0.5292	1.9782	6.30364	0.0002	-0.137504	0.310514	0.6686	Prkcq	-0.263034	0.559721	0.4725	Prkcq	-0.0840643	0.120044	0.9246	Prkcq	0.0426443	0.177048	0.8541
TC0200000220.mm.2	Il2ra	0.0285692	0.0651987	0.9796	-0.389567	0.696372	0.5416	-0.298658	0.755228	0.7127	-0.111031	0.322849	0.6445	0.111031	0.419189	0.5693	Il2ra	0.464668	1.00393	0.2342	Il2ra	-0.0426443	0.089856	0.9449	Il2ra	0.0285692	0.230623	0.8097
TC0200000222.mm.2	Il15ra	-0.495695	1.47625	0.2847	-0.475085	0.470441	0.6816	-0.0565835	0.157079	0.9491	0.111031	0.103584	0.875	-0.790772	2.95861	0.0058	Il15ra	-0.545968	1.61618	0.0791	Il15ra	0.0565835	0.0317973	0.9804	Il15ra	-1.13093	2.04576	0.0774
TC0200000223.mm.2	Ankrd16	-0.321928	0.582362	0.7152	0.201634	0.581036	0.6101	0.263034	0.0536951	0.9804	-0.263034	0.336676	0.6322	-0.0426443	0.266161	0.7119	Ankrd16	-0.176323	1.39903	0.1179	Ankrd16	0.0976108	0.0435434	0.9745	Ankrd16	0.0426443	0.18356	0.8485
TC0200000228.mm.2	Pter	0.978196	2.13668	0.125	0.286881	0.990549	0.3946	-0.15056	0.235973	0.92	-1.24489	3.52288	0.0093	-0.516015	3.52288	0.0016	Pter	-0.250962	0.862963	0.2945	Pter	-0.111031	1.01954	0.4008	Pter	0.659925	0.346498	0.7196
TC0200000240.mm.2	Vim	-0.722466	0.754981	0.6192	-1.82375	3.04576	0.0225	-0.604071	0.7602	0.7117	-1.85599	2.3098	0.042	-1.52607	5.95468	1.49e-05	Vim	-1.45418	5.7167	2.57e-05	Vim	0.0285692	0.465593	0.7037	Vim	1	4.91721	0.0009
TC0200000242.mm.2	Stam	-0.0285692	0.0904975	0.9722	0.464668	2.31876	0.0667	0.333424	1.79317	0.3073	0.0143553	0.0635868	0.9219	1.59455	9.97062	6.93e-09	Stam	1.61824	10.1427	5.34e-09	Stam	-0.176323	0.264721	0.8321	Stam	-0.0426443	0.447697	0.6476
TC0200000244.mm.2	Tmem236	0.0426443	0.287434	0.8818	-0.0976108	0.180522	0.8783	-0.0703893	0.209222	0.9313	-0.0976108	0.31256	0.6542	-0.0703893	0.510042	0.4951	Tmem236	0.356144	1.24109	0.1551	Tmem236	-0.298658	1.42946	0.2537	Tmem236	0.111031	0.215954	0.8218
TC0200000245.mm.2	Mrc1	-0.298658	0.360514	0.8445	-0.495695	0.695941	0.5419	-0.0143553	0.196475	0.9351	-1.51602	3.52288	0.0086	0.910733	2.45593	0.015	Mrc1	0.863938	2.95861	0.0062	Mrc1	-0.526069	1.78781	0.1618	Mrc1	-1.61353	7.32148	2.18e-05
TC0200000247.mm.2	Slc39a12	-0.0840643	0.00100003	0.9993	0.163499	0.393081	0.7317	-0.475085	1.05948	0.5918	-0.226509	0.223735	0.7425	0.298658	0.960586	0.2397	Slc39a12	0.422233	1.43533	0.1103	Slc39a12	0.31034	0.691009	0.5674	Slc39a12	0.201634	0.742802	0.4636
TC0200000250.mm.2	Cacnb2	-0.485427	0.800245	0.5961	-0.632268	1.37986	0.2512	0.201634	0.0915686	0.9687	1.51096	3.52288	0.0091	-0.0976108	0.102758	0.885	Cacnb2	0.137504	0.358129	0.6321	Cacnb2	0.0976108	0.150458	0.9062	Cacnb2	0.137504	0.0267336	0.9786
TC0200000261.mm.2	Arl5b	-0.389567	1.21042	0.3863	-0.400538	1.62342	0.1794	-0.286881	0.925915	0.646	-0.956057	2.65758	0.0264	0.831877	5.42022	4.3e-05	Arl5b	0.687061	4.72584	0.0002	Arl5b	-0.0426443	0.180259	0.8874	Arl5b	-0.575312	2.02228	0.0801
TC0200000272.mm.2	Malrd1	-0.0565835	0.105961	0.9673	-0.0840643	0.190912	0.8718	0.526069	0.788079	0.7	0.286881	0.480566	0.5153	0.389567	0.554085	0.4629	Malrd1	0.0840643	0.337525	0.6502	Malrd1	-0.0976108	0.251967	0.84	Malrd1	-0.124328	0.291834	0.7619
TC0200000274.mm.2	Plxdc2	-0.739848	3	0.0403	-0.799087	2.85387	0.0301	-0.545968	0.788079	0.7	-0.189034	0.309007	0.658	-0.111031	0.294393	0.6839	Plxdc2	-0.604071	2.56864	0.013	Plxdc2	-0.0285692	0.31894	0.7975	Plxdc2	0.15056	0.495257	0.6142
TC0200000293.mm.2	Mllt10	-0.443607	0.790217	0.6	0.238787	1.2652	0.2886	-0.15056	0.242376	0.9187	0.584963	2.14267	0.0512	-0.226509	1.11976	0.1823	Mllt10	-0.650765	3.52288	0.0022	Mllt10	-0.176323	0.480041	0.6931	Mllt10	-0.505891	2.49485	0.0397
TC0200000301.mm.2	Commd3	0.411426	1.88941	0.1671	0.411426	1.04721	0.373	0.432959	0.408379	0.8499	-1.25096	3.1549	0.0141	-0.411426	3.22185	0.0035	Commd3	-0.536053	1.81531	0.0551	Commd3	0.0703893	0.81673	0.4964	Commd3	0.201634	1.11577	0.2894
TC0200000302.mm.2	Bmi1	0.400538	1.67778	0.2216	0.632268	2.4437	0.0559	0.250962	0.331241	0.8836	-0.15056	0.802168	0.3256	0.757023	2.67778	0.0099	Bmi1	0.604071	2.88606	0.0071	Bmi1	-0.0703893	0.376441	0.7577	Bmi1	-0.0285692	0.00585889	0.9961
TC0200000303.mm.2	Spag6l	-0.250962	0.0814979	0.976	0.15056	0.452102	0.6912	-0.389567	1.14874	0.5594	-0.389567	0.70952	0.3707	0.189034	1.02091	0.2164	Spag6l	0.298658	1.47108	0.1032	Spag6l	-0.111031	0.363312	0.7668	Spag6l	0.111031	0.237547	0.8032
TC0200000306.mm.2	4930426L09Rik	-0.0285692	0.0684913	0.9793	0.163499	0.421819	0.7122	0.111031	0.114639	0.9614	0.31034	0.462937	0.528	-0.0840643	0.217599	0.7622	4930426L09Rik	-0.0840643	0.186086	0.7977	4930426L09Rik	0.0565835	0.0582402	0.9655	4930426L09Rik	0.124328	0.857924	0.4024
TC0200000309.mm.2	Armc3	0.111031	0.394156	0.8252	-0.124328	0.0236959	0.9845	-0.226509	0.0506588	0.9808	0	0.146119	0.8264	0	0.296451	0.682	Armc3	0.0976108	0.227678	0.7558	Armc3	-0.0143553	0.0963133	0.941	Armc3	0.176323	0.629302	0.5316
TC0200000312.mm.2	Msrb2	-0.594549	1.60906	0.2404	-1.10434	3.1549	0.0186	0.137504	0.248721	0.9157	-1.37851	3.69897	0.0077	-1.34483	7.07058	1.66e-06	Msrb2	-1.1177	5.31605	5.71e-05	Msrb2	-0.941106	2.07058	0.1134	Msrb2	-0.575312	1.383	0.2017
TC0200000314.mm.2	Ptf1a	0.0703893	0.180588	0.9347	0.124328	0.382161	0.7385	0.0703893	0.0328734	0.9873	0.0565835	0.063788	0.9217	0	0.333014	0.648	Ptf1a	-0.0143553	0.294478	0.6911	Ptf1a	0.0143553	0.22636	0.8557	Ptf1a	-0.0840643	0.2652	0.7824
TC0200000316.mm.2	Otud1	-0.298658	0.856673	0.564	-0.367371	0.741602	0.5167	-0.933573	0.0741724	0.974	-0.250962	0.362811	0.609	0.367371	3.39794	0.0026	Otud1	0.226509	1.24185	0.1549	Otud1	0.0840643	0.88773	0.4636	Otud1	-0.0143553	0.301638	0.7542
TC0200000319.mm.2	Etl4	-0.823749	1.93554	0.1575	0.176323	0.316323	0.7847	-0.443607	0.437945	0.8358	1.64616	3.69897	0.0063	0.0426443	0.230106	0.7494	Etl4	0.0426443	0.253677	0.7313	Etl4	-0.464668	1.11805	0.3599	Etl4	-0.0143553	0.679438	0.5
TC0200000339.mm.2	Thnsl1	0.298658	0.682354	0.6612	-0.176323	0.269137	0.8191	-0.0426443	0.0777937	0.9733	-0.650765	1.44009	0.1323	-0.863938	6.45717	5.58e-06	Thnsl1	-0.475085	4	0.0008	Thnsl1	-0.495695	1.29499	0.2949	Thnsl1	0.137504	0.300422	0.7552
TC0200000342.mm.2	Gpr158	0.263034	0.00744648	0.9973	0.0703893	0.106183	0.9299	-0.0976108	0.235376	0.92	0.333424	0.323764	0.6439	0.263034	1.24795	0.146	Gpr158	0.124328	0.513428	0.507	Gpr158	0	0.00502333	0.9971	Gpr158	-0.0976108	0.106682	0.9125
TC0200000346.mm.2	Myo3a	-0.0143553	0.0337174	0.9886	-0.263034	0.76675	0.5018	-0.356144	0.740406	0.7191	-0.137504	0.368759	0.6039	-0.15056	0.272459	0.7053	Myo3a	0.238787	0.0085967	0.9912	Myo3a	-0.344828	0.453704	0.7109	Myo3a	0.0143553	0.33059	0.7322
TC0200000347.mm.2	Gad2	0.0840643	0.459545	0.7837	-0.111031	0.354087	0.7568	-0.411426	0.706859	0.7321	0.176323	0.407934	0.5696	0.286881	1.55129	0.0846	Gad2	0.475085	1.77469	0.0596	Gad2	0.0143553	0.11413	0.9287	Gad2	0.0565835	0.00744648	0.9951
TC0200000352.mm.2	Apbb1ip	-0.367371	1.25181	0.3665	-0.62293	2.63827	0.0417	-0.298658	0.488785	0.8135	-0.333424	0.169604	0.7996	0.713696	1.22113	0.1531	Apbb1ip	0.356144	0.296881	0.6886	Apbb1ip	0.0976108	0.607655	0.6174	Apbb1ip	-0.0285692	0.719422	0.4773
TC0200000354.mm.2	Pdss1	0.516015	1.21896	0.3815	0.555816	0.503901	0.658	0.992768	1.72354	0.3311	-0.687061	1.73518	0.0881	0.0840643	0.102593	0.8852	Pdss1	0.575312	2.74473	0.0091	Pdss1	-0.163499	0.177048	0.889	Pdss1	0.286881	1.1798	0.2657
TC0200000361.mm.2	Acbd5	0.505891	1.41341	0.3047	0.632268	2.26761	0.0718	-0.344828	0.455932	0.8272	-0.604071	1.11748	0.207	-0.163499	0.812197	0.3068	Acbd5	-0.163499	0.733063	0.3624	Acbd5	0.0703893	0.240257	0.8483	Acbd5	0.0143553	0.0175931	0.9862
TC0200000363.mm.2	Yme1l1	0.226509	1.03152	0.4657	0.137504	0.538052	0.6365	-0.189034	0.0269646	0.9904	-0.378512	0.764724	0.3432	-0.298658	0.925549	0.2544	Yme1l1	0.214125	0.141162	0.8452	Yme1l1	-0.250962	1.46725	0.242	Yme1l1	-0.475085	1.55752	0.1593
TC0200000365.mm.2	4931423N10Rik	-0.495695	0.913284	0.531	0.163499	0.432386	0.7054	-0.0703893	0.234108	0.9205	0.15056	0.122168	0.8535	0.214125	1.96257	0.0389	4931423N10Rik	0.0426443	0.0152927	0.9836	4931423N10Rik	0.0426443	0.659754	0.5866	4931423N10Rik	0.201634	1.13966	0.2799
TC0200000368.mm.2	Nxph2	0.0565835	0.0684404	0.9793	-0.15056	0.409047	0.7215	0.0703893	0.100344	0.9658	0.15056	0.740406	0.3555	0.0426443	0.196338	0.7845	Nxph2	0	0.219539	0.7641	Nxph2	-0.124328	0.202386	0.8722	Nxph2	-0.163499	0.14813	0.8791
TC0200000373.mm.2	Il1f8	0.31034	0.551912	0.7331	-0.0703893	0.441531	0.6988	0.695994	0.796152	0.6963	0.189034	0.267687	0.6984	0.0285692	0.0732975	0.917	Il1f8	0.0565835	0.0319843	0.9655	Il1f8	0.201634	0.826231	0.4917	Il1f8	0.0426443	0.00174066	0.9993
TC0200000376.mm.2	Il1f9	-0.137504	0.33677	0.8583	0.0143553	0.0642409	0.9574	-0.422233	0.465213	0.8248	0.333424	0.902396	0.2822	-0.137504	0.305307	0.6734	Il1f9	0.0840643	0.920457	0.268	Il1f9	-0.0976108	0.319846	0.7969	Il1f9	-0.0840643	0.0902301	0.9264
TC0200000377.mm.2	Il1f6	-0.356144	0.723079	0.638	0.432959	0.885389	0.4435	-0.378512	0.762456	0.7099	0.432959	1.37779	0.1445	0.0703893	0.515131	0.4916	Il1f6	-0.356144	1.59688	0.0821	Il1f6	-0.0840643	0.0927499	0.9434	Il1f6	0.275007	0.589054	0.5559
TC0200000379.mm.2	Il1f5	-0.0703893	0.141944	0.9536	-0.15056	0.171856	0.8828	-0.298658	0.460297	0.8257	0.344828	0.19321	0.7744	-0.0285692	0.314079	0.6649	Il1f5	0.137504	0.747632	0.3544	Il1f5	-0.111031	0.072835	0.9571	Il1f5	-0.0565835	0.172114	0.8577
TC0200000380.mm.2	Il1f10	-0.176323	0.990974	0.4878	0.464668	0.728623	0.5226	0.495695	0.117931	0.9595	0.422233	0.47379	0.52	-0.0976108	0.0595333	0.9321	Il1f10	-0.485427	2.69897	0.0101	Il1f10	0.163499	0.617803	0.6119	Il1f10	-0.0976108	0.400008	0.6819
TC0200000382.mm.2	Il1rn	-0.0285692	0.11334	0.9649	0.356144	0.952725	0.4109	0.0143553	0.0202241	0.994	0.0565835	0.459545	0.5307	-0.367371	0.869988	0.2791	Il1rn	0.137504	0.100508	0.8888	Il1rn	-1.09761	0.789414	0.5115	Il1rn	-1.23879	0.188626	0.8453
TC0200000383.mm.2	Psd4	-0.400538	1.20273	0.3881	-0.176323	0.820161	0.4751	-0.250962	0.241618	0.919	-0.0426443	0.381952	0.5928	-0.464668	3.22185	0.0034	Psd4	-0.443607	2.38722	0.0185	Psd4	-0.903038	2.82391	0.0446	Psd4	0.201634	0.122283	0.9005
TC0200000391.mm.2	Zmynd19	0.847997	1.86967	0.1713	0.432959	0.866461	0.4522	-0.344828	0.463694	0.8248	-0.214125	0.633951	0.4132	0.0426443	0.0104167	0.9878	Zmynd19	-0.0565835	0.300683	0.6855	Zmynd19	0.641546	2.61979	0.058	Zmynd19	-0.505891	1.42481	0.1904
TC0200000392.mm.2	Dph7	0.0976108	0.338187	0.858	-0.298658	1.23807	0.2984	0.124328	0.221632	0.9264	0	0.0405293	0.9486	-0.15056	0.849244	0.2884	Dph7	0.0976108	0.0659563	0.9292	Dph7	-0.495695	0.841939	0.4842	Dph7	-0.0840643	0.0417229	0.967
TC0200000393.mm.2	Pnpla7	0.454176	0.42412	0.8085	0.286881	1.1261	0.3395	-0.0565835	0.0774302	0.9733	0.970854	2.92082	0.0192	1.15056	3.69897	0.0012	Pnpla7	0.526069	2.55284	0.0134	Pnpla7	-0.286881	0.682354	0.5729	Pnpla7	-0.0285692	0.0895891	0.9267
TC0200000395.mm.2	Nsmf	0.163499	0.388808	0.8272	-0.31034	1.40012	0.2453	0.0840643	0.0496838	0.9811	-0.0426443	0.224317	0.7418	-0.275007	2.284	0.0212	Nsmf	-0.400538	2.39794	0.018	Nsmf	-0.15056	0.831503	0.4897	Nsmf	-0.111031	0.742561	0.4637
TC0200000397.mm.2	Entpd8	0.189034	0.698102	0.651	-0.0565835	0.106571	0.9296	0.176323	0.200935	0.9337	-0.0285692	0.206978	0.7588	0	0.558619	0.4601	Entpd8	-0.0143553	0.0155177	0.9834	Entpd8	-0.584963	2.60206	0.0591	Entpd8	-0.62293	3.30103	0.0113
TC0200000398.mm.2	Nrarp	0.0285692	0.123724	0.9598	-2.12102	3	0.0251	-0.344828	0.904831	0.6538	-0.879706	1.93554	0.0677	0.790772	2.36653	0.0179	Nrarp	0.704872	1.94692	0.0431	Nrarp	-0.137504	0.452348	0.7118	Nrarp	0.163499	0.255551	0.7884
TC0200000401.mm.2	Fam166a	-0.0426443	0.126679	0.9595	-0.250962	0.436875	0.7019	0.422233	0.642446	0.7552	0.526069	0.753994	0.3488	0.214125	1.1512	0.1728	Fam166a	-0.111031	0.0138107	0.985	Fam166a	-0.0285692	0.0442642	0.9742	Fam166a	0.0143553	0.119129	0.9025
TC0200000403.mm.2	Rnf208	0	0.211407	0.9204	0.0426443	0.103088	0.9312	0.367371	0.627825	0.7621	0.594549	1.06956	0.2225	0.226509	1.12205	0.1815	Rnf208	0	0.724228	0.3677	Rnf208	-0.0840643	0.318216	0.7975	Rnf208	0.0143553	0.0776898	0.9358
TC0200000404.mm.2	Tmem203	0.0703893	0.130651	0.9577	0.137504	0.119529	0.9204	-0.214125	0.427245	0.8405	0.485427	0.42539	0.5558	-0.286881	1.31426	0.1298	Tmem203	-0.15056	1.11577	0.1929	Tmem203	0.443607	2.07058	0.1134	Tmem203	-0.0285692	0.624154	0.535
TC0200000405.mm.2	Tprn	-0.0143553	0.0412928	0.9878	0.516015	2.49485	0.0516	0.163499	0.229222	0.922	0.31034	0.447332	0.5401	0.201634	1.65956	0.0693	Tprn	0.275007	1.67162	0.0716	Tprn	0.275007	1.15927	0.3447	Tprn	0.15056	0.706637	0.4847
TC0200000406.mm.2	Anapc2	0.0285692	0.241088	0.9081	0.0565835	0.0183173	0.9879	-0.0565835	0.293624	0.8995	0.0703893	0.040434	0.9486	-0.948601	6.51856	4.94e-06	Anapc2	-0.782409	5.72125	2.55e-05	Anapc2	-0.485427	1.56067	0.2148	Anapc2	-0.275007	1.08092	0.303
TC0200000407.mm.2	Tmem210	-0.124328	0.682354	0.6612	-0.111031	0.133004	0.9108	-0.516015	1.46218	0.4254	-0.214125	0.0783655	0.9049	-0.238787	0.854804	0.2862	Tmem210	0.124328	0.165071	0.8198	Tmem210	0.0285692	0.0894823	0.9452	Tmem210	0.226509	0.807711	0.4274
TC0200000408.mm.2	Lrrc26	0.0840643	0.228486	0.9142	0.15056	0.352519	0.7575	-0.137504	0.0693056	0.9755	0.31034	0.837137	0.3098	0.0143553	0.077586	0.9124	Lrrc26	0.15056	0.714218	0.3732	Lrrc26	0.124328	0.912929	0.4507	Lrrc26	-0.0143553	0.0566539	0.9527
TC0200000409.mm.2	Grin1os	0.0840643	0.36241	0.8433	0.137504	1.21254	0.3085	0.238787	0.770062	0.7058	0.0426443	0.0385314	0.9508	0.163499	0.442132	0.5492	Grin1os	-0.0143553	0.235824	0.7481	Grin1os	0	0.117589	0.9263	Grin1os	0	0.177832	0.8534
TC0200000410.mm.2	Man1b1	0	0.161277	0.9433	-0.526069	3	0.0242	-0.0703893	0.144602	0.9527	-0.31034	1.23882	0.1755	-0.411426	2.4437	0.0156	Man1b1	-0.263034	3.04576	0.0051	Man1b1	0.189034	0.433091	0.7238	Man1b1	0.0285692	0.0611802	0.9491
TC0200000413.mm.2	Sapcd2	0.0976108	0.0156978	0.9949	0.137504	0.761201	0.5055	0.344828	0.207819	0.9316	0.713696	1.75945	0.0854	0.226509	0.804377	0.3106	Sapcd2	0.0426443	0.231436	0.752	Sapcd2	-0.0703893	0.37924	0.7566	Sapcd2	0	0.176395	0.8544
TC0200000416.mm.2	Fut7	0.0565835	0.0333421	0.9886	-0.189034	0.3203	0.7816	0.137504	0.178421	0.9426	0.903038	2.12494	0.0528	0.356144	1.84164	0.0494	Fut7	0.286881	0.869988	0.2909	Fut7	-0.0976108	0.121708	0.9237	Fut7	-0.0565835	0.0879906	0.9279
TC0200000417.mm.2	Abca2	-0.214125	0.165452	0.9421	0.782409	0.586365	0.6064	-0.389567	0.61048	0.7679	-0.356144	0.319302	0.6478	-1.18269	6.11634	1.09e-05	Abca2	-1.59455	7.12494	1.66e-06	Abca2	0.0143553	0.0937188	0.943	Abca2	-0.298658	1.13847	0.2805
TC0200000419.mm.2	Clic3	-0.124328	0.037536	0.9886	0.0143553	0.201418	0.8646	-0.111031	0.120503	0.9593	0.389567	0.82594	0.3145	0	0.33762	0.6432	Clic3	-0.0840643	0.129304	0.8574	Clic3	-0.176323	0.259637	0.8346	Clic3	0.124328	0.20852	0.827
TC0200000420.mm.2	Fbxw5	-0.137504	0.0418185	0.9878	0.0426443	0.0168701	0.9886	-0.678072	1.31966	0.4903	-0.356144	0.249955	0.7158	-1.02148	6.25727	8.29e-06	Fbxw5	-1.03562	6.5817	4.77e-06	Fbxw5	-0.356144	1.31069	0.2893	Fbxw5	-0.0976108	0.737075	0.4663
TC0200000422.mm.2	Edf1	0.879706	1.49894	0.277	-0.0976108	0.343902	0.7636	-0.0285692	0.0682371	0.9758	-0.687061	0.7716	0.3396	-0.748461	3.39794	0.0024	Edf1	-0.0143553	0.401976	0.5955	Edf1	0.0426443	0.979639	0.4185	Edf1	0.137504	1.22695	0.2492
TC0200000427.mm.2	Lcn8	0.0703893	0.0908721	0.972	-0.0976108	0.66294	0.5616	-0.137504	0.187153	0.9404	1.09085	2.5376	0.0312	0.298658	0.622512	0.4157	Lcn8	0.443607	0.853872	0.299	Lcn8	0.333424	0.599462	0.6232	Lcn8	0.201634	0.637518	0.5257
TC0200000428.mm.2	Lcn5	0.485427	0.74642	0.626	-0.367371	0.65817	0.5639	-0.0565835	0.264561	0.9093	0.992768	1.56703	0.1112	0.0565835	0.347754	0.6331	Lcn5	0.275007	0.999566	0.2357	Lcn5	0.0426443	0.142005	0.9119	Lcn5	-0.15056	0.0545314	0.955
TC0200000429.mm.2	Lcn6	-0.0143553	0.0961507	0.9707	-0.124328	0.450016	0.6928	0.124328	0.244506	0.9174	0.773996	2.22185	0.0468	-0.0143553	0.168514	0.8123	Lcn6	-0.0426443	0.318578	0.6681	Lcn6	0	0.0267336	0.9842	Lcn6	0.201634	1.20204	0.2581
TC0200000430.mm.2	Lcn10	0.238787	1.02273	0.4709	0.15056	0.384576	0.7373	0.250962	0.268976	0.909	0.137504	0.384681	0.5904	0.176323	1.74473	0.059	Lcn10	0	0.0445047	0.9514	Lcn10	0.124328	0.106349	0.9341	Lcn10	0.0285692	0.109635	0.91
TC0200000431.mm.2	Obp2a	0.0285692	0.06778	0.9793	0	0.296709	0.7977	-0.526069	0.857298	0.6738	0.687061	2.38722	0.0381	0.0143553	0.275642	0.7022	Obp2a	0.0703893	0.402086	0.5954	Obp2a	0.31034	0.727926	0.5467	Obp2a	0.238787	0.950007	0.3573
TC0200000432.mm.2	Bmyc	0	0.00300702	0.999	-0.163499	0.629487	0.5814	-0.344828	0.642065	0.7553	-0.963474	3.52288	0.0092	-0.695994	2.92082	0.006	Bmyc	-0.526069	2.82391	0.0077	Bmyc	-0.0565835	0.771856	0.521	Bmyc	-0.137504	0.631713	0.5303
TC0200000433.mm.2	Obp2b	-0.378512	1.34969	0.3272	-0.263034	1.08991	0.3544	0.124328	0.222211	0.9263	0.214125	0.181312	0.787	0	0.0764969	0.9136	Obp2b	0.0840643	0.702677	0.38	Obp2b	0	0.236347	0.8507	Obp2b	0.0976108	0.398918	0.683
TC0200000434.mm.2	Lcn3	-0.321928	0.818442	0.5867	-0.214125	0.583526	0.6085	-0.176323	0.0449861	0.9838	-0.0426443	0.455684	0.5336	0.214125	0.253521	0.7241	Lcn3	0.0285692	0.360514	0.6303	Lcn3	-0.0143553	0.00515515	0.997	Lcn3	-0.163499	0.73471	0.4675
TC0200000435.mm.2	Lcn11	0.15056	0.293282	0.8794	0.333424	1.4828	0.2187	-0.275007	0.159392	0.9488	0.903038	0.430626	0.5518	0.0565835	0.240483	0.7383	Lcn11	0	0.105739	0.8832	Lcn11	0	0.0430636	0.9748	Lcn11	0.0976108	0.262013	0.784
TC0200000437.mm.2	Lcn9	-0.163499	0.639596	0.6828	0.176323	0.638461	0.5761	0.378512	0.718058	0.7297	0.464668	1.29671	0.1616	-0.137504	0.067577	0.9236	Lcn9	0.238787	1.12668	0.1892	Lcn9	0.111031	0.188961	0.8805	Lcn9	0.0976108	0.044649	0.9645
TC0200000438.mm.2	Kcnt1	-0.111031	0.139962	0.9544	0.0976108	0.11993	0.9201	0	0.0895891	0.9699	0.163499	0.697669	0.3773	-0.0143553	0.386475	0.599	Kcnt1	0	0.0299322	0.9676	Kcnt1	0.111031	0.392759	0.7487	Kcnt1	0.0285692	0.109635	0.91
TC0200000445.mm.2	Gpsm1	-0.485427	1.58838	0.2476	-0.887525	2.56864	0.0458	0.411426	0.740167	0.7192	0.201634	0.146363	0.8261	0.0565835	0.0924274	0.8963	Gpsm1	-0.0565835	0.0824945	0.9099	Gpsm1	-0.0703893	0.0798245	0.9534	Gpsm1	-0.15056	0.622876	0.5358
TC0200000450.mm.2	Pmpca	0.0703893	0.216239	0.9182	0.0143553	0.210913	0.8578	-0.356144	1.45469	0.4267	-0.0143553	0.168706	0.8004	-0.201634	0.976336	0.2332	Pmpca	-0.226509	1.33819	0.1313	Pmpca	-0.0143553	0.263365	0.8327	Pmpca	-0.0565835	0.529884	0.5933
TC0200000456.mm.2	Gm2240	-0.15056	0.343902	0.8549	0.263034	0.657775	0.5642	0	0.313721	0.8918	0.344828	0.929224	0.2714	0.0426443	0.398483	0.5888	Gm2240	0.0565835	0.574303	0.462	Gm2240	0.0565835	0.159831	0.9002	Gm2240	0	0.0506588	0.959
TC0200000457.mm.2	Rpl7a	0.722466	2.11919	0.1275	0.15056	0.221198	0.85	0.757023	2.33724	0.1721	0.669027	1.03012	0.2357	0.0285692	0.221921	0.7575	Rpl7a	0.0703893	0.0169152	0.9823	Rpl7a	0.505891	2.03621	0.1187	Rpl7a	0.475085	2.33724	0.0497
TC0200000459.mm.2	Surf2	1.12433	3.69897	0.0169	0.250962	1.22475	0.3041	0.604071	2.36653	0.168	-0.722466	1.51004	0.1206	0.765535	6.06651	1.2e-05	Surf2	1.0072	7.00305	2.08e-06	Surf2	0.176323	0.291239	0.8124	Surf2	-0.0426443	0.568154	0.5694
TC0200000460.mm.2	Stkld1	0.0840643	0.03659	0.9886	0.189034	0.470057	0.6818	0.400538	0.613679	0.7673	0.731183	1.80134	0.0807	-0.0426443	0.0485653	0.9446	Stkld1	0	0.418392	0.5824	Stkld1	0.0565835	0.419759	0.7328	Stkld1	0.422233	1.32422	0.2184
TC0200000461.mm.2	Adamts13	-0.111031	0.0493918	0.9843	0.137504	0.445269	0.6961	0.0565835	0.410944	0.8477	-0.201634	0.212823	0.7526	0.15056	0.256177	0.7219	Adamts13	0.367371	1.66154	0.0728	Adamts13	-0.0285692	0.188291	0.8812	Adamts13	-0.286881	0.419531	0.6684
TC0200000462.mm.2	Cacfd1	-0.0285692	0.304256	0.8741	-0.275007	0.293538	0.7998	0.536053	0.858864	0.6736	-0.565597	1.02872	0.2362	-0.31034	2.00877	0.0357	Cacfd1	-0.85599	4.05159	0.0007	Cacfd1	-0.0426443	0.227458	0.8557	Cacfd1	0.604071	1.30277	0.226
TC0200000465.mm.2	Adamtsl2	0.15056	0.0678815	0.9793	-0.887525	0.227019	0.8468	0.367371	0.460798	0.8257	-0.15056	0.5071	0.4966	0.189034	0.594312	0.4346	Adamtsl2	-0.0426443	0.129947	0.857	Adamtsl2	-0.516015	0.247491	0.8433	Adamtsl2	-0.389567	0.0662091	0.9451
TC0200000467.mm.2	Dbh	0.214125	0.203981	0.9239	-0.124328	0.158265	0.8922	-0.137504	0.00687251	0.9975	0.941106	2.07058	0.0567	0.356144	1.44129	0.103	Dbh	0.163499	0.240408	0.7439	Dbh	-0.137504	0.0262719	0.9846	Dbh	0.0285692	0.0628835	0.9484
TC0200000473.mm.2	Wdr5	0.495695	0.788346	0.6004	0.0840643	0.273436	0.816	0.333424	0.458546	0.8259	0.0426443	0.0474982	0.9406	0.163499	0.548367	0.4673	Wdr5	0.0840643	0.578396	0.4594	Wdr5	0.321928	1.43771	0.2514	Wdr5	0.0703893	0.199627	0.8354
TC0200000477.mm.2	Rxra	-0.176323	0.293368	0.8794	-0.400538	0.572027	0.6163	-0.863938	2.03621	0.2395	0.604071	0.73002	0.3605	0.475085	0.841035	0.2925	Rxra	0.124328	0.372122	0.6209	Rxra	0.238787	0.124591	0.9227	Rxra	-0.137504	0.98632	0.342
TC0200000478.mm.2	Col5a1	-0.831877	1.38616	0.3145	-1.5008	1.80688	0.1379	-1.09761	1.51713	0.4028	-2.19535	4	0.0055	-0.298658	1.6925	0.0649	Col5a1	-0.176323	1.13847	0.1852	Col5a1	-0.0840643	0.211196	0.8646	Col5a1	0.214125	0.506821	0.6076
TC0200000480.mm.2	Olfm1	-0.0840643	0.239427	0.909	-0.454176	1.50031	0.2132	0.0143553	0.437588	0.8359	0.0565835	0.173277	0.7958	-0.411426	1.42829	0.1054	Olfm1	0.0565835	0.282996	0.7021	Olfm1	-0.111031	0.0717066	0.9579	Olfm1	-0.378512	0.996539	0.3376
TC0200000481.mm.2	Ppp1r26	0.124328	0.0126466	0.9949	0.0426443	0.127203	0.9138	0.238787	0.764472	0.7088	0.0976108	0.00178427	0.9978	0.0143553	0.0383891	0.9561	Ppp1r26	-0.0976108	0.0541869	0.9423	Ppp1r26	0.238787	1.83565	0.152	Ppp1r26	0.0285692	0.392331	0.6868
TC0200000482.mm.2	Mrps2	0.201634	0.416348	0.8124	0.238787	0.247721	0.834	0.432959	0.285503	0.902	-0.176323	0.628194	0.4164	0.411426	3.1549	0.0039	Mrps2	0.632268	4.24795	0.0005	Mrps2	0.163499	0.0989778	0.9396	Mrps2	-0.0703893	0.117475	0.9038
TC0200000484.mm.2	Gbgt1	-0.321928	0.716021	0.6412	0.111031	0.000782434	0.9996	0.0565835	0.187956	0.9403	0.333424	0.542724	0.4696	0.0285692	0.0783655	0.9115	Gbgt1	-0.0840643	0.37976	0.6144	Gbgt1	0	0.550059	0.6528	Gbgt1	0.0426443	0.261775	0.784
TC0200000485.mm.2	Gm10134	0.0565835	0.305307	0.8736	-0.454176	1.61979	0.1806	-0.250962	0.98506	0.6224	-0.15056	0.0986507	0.881	0.0703893	0.0453716	0.9482	Gm10134	0.0565835	0.340654	0.6476	Gm10134	0.163499	0.039339	0.9771	Gm10134	0.250962	0.293112	0.7612
TC0200000486.mm.2	Ralgds	-0.9855	3.69897	0.0159	-0.85599	3.52288	0.0116	-0.389567	0.962175	0.6291	0.189034	0.8471	0.3055	-0.214125	1.37572	0.116	Ralgds	-0.163499	0.424928	0.5772	Ralgds	0.124328	0.162222	0.8991	Ralgds	0.15056	0.718512	0.4779
TC0200000490.mm.2	Tsc1	-0.739848	1.45967	0.2903	0.124328	0.169155	0.8853	-0.641546	1.11464	0.5736	1.64155	4.64975	0.0018	0.432959	1.05208	0.2054	Tsc1	0.367371	1.17849	0.1728	Tsc1	-0.124328	0.474307	0.6978	Tsc1	-0.475085	1.20066	0.2585
TC0200000492.mm.2	Ak8	-0.238787	0.323032	0.866	-0.201634	0.437469	0.7014	0.111031	0.166088	0.9468	0.250962	0.217599	0.7478	0.111031	0.198116	0.7826	Ak8	0.176323	0.283579	0.7018	Ak8	0.124328	0.134126	0.9169	Ak8	0.124328	0.441411	0.6529
TC0200000495.mm.2	Ddx31	0.163499	0.0716554	0.9781	-0.0703893	0.158015	0.8922	0.411426	0.365624	0.8672	-0.124328	0.413525	0.5653	0.189034	0.980468	0.2316	Ddx31	0.137504	0.934794	0.2617	Ddx31	-0.250962	0.113566	0.929	Ddx31	-0.286881	0.449649	0.6458
TC0200000499.mm.2	Ttf1	-0.226509	0.605548	0.701	0.0143553	0.272296	0.817	-0.15056	0.234928	0.92	-0.765535	1.32606	0.1548	0.432959	0.852942	0.2869	Ttf1	0.15056	0.272296	0.7129	Ttf1	0.933573	2.34679	0.0805	Ttf1	0.918386	2.24413	0.057
TC0200000501.mm.2	Setx	-0.111031	0.710411	0.6441	0.356144	0.649752	0.5686	-0.536053	0.705754	0.7323	-0.0840643	0.323764	0.6439	-0.214125	0.593971	0.4347	Setx	0.137504	0.116907	0.8714	Setx	-0.0143553	0.145815	0.9093	Setx	-0.137504	0.350179	0.7166
TC0200000503.mm.2	Med27	0.367371	0.763463	0.614	0.137504	0.373352	0.7453	0.575312	0.284582	0.9024	-0.432959	0.436756	0.5475	0.0703893	0.294564	0.6838	Med27	0.0426443	0.220259	0.7637	Med27	0.124328	0.88773	0.4636	Med27	0.163499	0.359519	0.7097
TC0200000507.mm.2	Rapgef1	-0.124328	0.0730405	0.9777	0.333424	1.39469	0.2464	-0.238787	0.973058	0.6273	0.731183	1.85387	0.0753	0	0.0899629	0.8992	Rapgef1	0.0426443	0.0453716	0.9503	Rapgef1	-0.0840643	0.439137	0.7195	Rapgef1	-0.321928	1.11126	0.2912
TC0200000509.mm.2	Gm13547	0.0976108	0.139004	0.9544	0.422233	1.18442	0.3188	0.124328	0.88706	0.6617	2.34767	1.95861	0.0658	1.24489	4.95468	0.0001	Gm13547	0.422233	2.3098	0.0215	Gm13547	-0.594549	0.234853	0.851	Gm13547	-1.36737	0.157516	0.8716
TC0200000510.mm.2	Coq4	0.0565835	0.134186	0.956	-0.9855	2.25181	0.0735	-0.298658	0.442373	0.8338	-0.485427	0.508358	0.4957	-0.782409	1.71444	0.0624	Coq4	-0.604071	1.69465	0.0687	Coq4	-0.422233	0.558619	0.648	Coq4	-0.356144	1.04915	0.3158
TC0200000511.mm.2	Slc27a4	0.333424	0.882066	0.5506	0.0143553	0.0389113	0.9741	0.137504	0.170053	0.9445	0.0703893	0.376441	0.5977	-0.286881	0.931814	0.2515	Slc27a4	-0.238787	1.45346	0.1068	Slc27a4	-0.432959	1.76955	0.1654	Slc27a4	-0.739848	4	0.0048
TC0200000512.mm.2	Urm1	0.0703893	0.175354	0.9381	-0.526069	2.31876	0.0669	0.613532	0.497573	0.8115	-0.0285692	0.0541377	0.9332	0.201634	1.01011	0.2203	Urm1	0.189034	0.932185	0.2628	Urm1	0.378512	1.89279	0.1418	Urm1	0.389567	1.36051	0.207
TC0200000514.mm.2	Cercam	-0.516015	2.09151	0.1318	-0.298658	1.08566	0.3565	-0.31034	1.22768	0.528	-0.124328	0.336865	0.632	0.189034	0.1762	0.8049	Cercam	-0.0426443	0.0524683	0.9433	Cercam	0.298658	1.74958	0.1697	Cercam	0.124328	1.28904	0.2303
TC0200000515.mm.2	Odf2	-0.400538	0.611011	0.6983	-0.0976108	0.152674	0.896	-0.333424	0.737075	0.7208	0.565597	1.49621	0.123	0.443607	2.07058	0.0319	Odf2	0.124328	0.301725	0.6847	Odf2	0.163499	0.522879	0.6685	Odf2	-0.124328	0.302858	0.7533
TC0200000517.mm.2	Gle1	0.298658	0.323672	0.8656	0.238787	0.0170055	0.9885	0.201634	0.153168	0.9496	0.687061	0.827397	0.3138	0	0.0564066	0.9354	Gle1	-0.0565835	0.588044	0.4522	Gle1	0.176323	0.0150229	0.9915	Gle1	-0.389567	1.7167	0.1275
TC0200000518.mm.2	Sptan1	0.189034	0.7734	0.6086	0.344828	0.572514	0.6158	-0.238787	0.380594	0.8613	-0.722466	1.4698	0.1273	0.584963	4.4318	0.0003	Sptan1	1.1177	7.9431	3.57e-07	Sptan1	0.344828	1.83863	0.1512	Sptan1	0.887525	2.63827	0.0323
TC0200000522.mm.2	Set	0.298658	0.894149	0.5428	0.189034	0.144299	0.9021	0.333424	0.601886	0.7693	1.08406	2.76955	0.023	-0.378512	2.38722	0.0172	Set	-0.298658	1.28735	0.1434	Set	0.189034	0.987163	0.4152	Set	0.422233	2.24413	0.0573
TC0200000523.mm.2	Pkn3	-0.286881	0.898941	0.5401	0.124328	0.596193	0.6011	-0.0703893	0.278767	0.905	0.0426443	0.657972	0.3996	-0.0976108	0.492279	0.5089	Pkn3	0.0426443	0.36947	0.6229	Pkn3	0.226509	0.315424	0.7989	Pkn3	0.137504	0.462559	0.6371
TC0200000525.mm.2	Tbc1d13	-0.0143553	0.612254	0.6976	-0.250962	0.338661	0.7688	-0.137504	0.451856	0.8287	-0.163499	0.00388252	0.9949	-1.66903	7.23582	1.2e-06	Tbc1d13	-1.17632	4	0.0008	Tbc1d13	-0.238787	0.466101	0.7037	Tbc1d13	-0.565597	1.1261	0.2853
TC0200000528.mm.2	Endog	0.555816	0.959793	0.5058	-0.739848	1.35853	0.2579	0.0426443	0.481486	0.8164	-0.678072	2.07572	0.0561	-0.495695	2.30103	0.0204	Endog	-0.250962	0.973467	0.2463	Endog	0.263034	0.516555	0.6723	Endog	0.0976108	0.386581	0.69
TC0200000532.mm.2	Fam73b	0.0143553	0.0485168	0.9845	0.124328	0.0660574	0.9563	0.226509	0.507659	0.8092	0.378512	1.18977	0.1871	-1.30451	4.52143	0.0003	Fam73b	-1.11103	3.69897	0.0012	Fam73b	-0.367371	2.14267	0.1035	Fam73b	-0.422233	1.8041	0.1105
TC0200000533.mm.2	Dolpp1	-0.321928	1.61083	0.2404	-0.422233	1.84164	0.1321	0.0703893	0.0625824	0.9772	-0.0976108	0.298778	0.6679	-0.918386	6.39147	6.32e-06	Dolpp1	-0.782409	7.03763	1.96e-06	Dolpp1	-0.432959	1.15739	0.3456	Dolpp1	-0.516015	1.39794	0.1973
TC0200000535.mm.2	Ppp2r4	0.526069	1.18642	0.3951	-0.275007	0.686344	0.5468	0.0840643	0.0891622	0.9701	-0.863938	2.88606	0.0198	-1.05658	7.86967	3.57e-07	Ppp2r4	-0.863938	6.26841	8.75e-06	Ppp2r4	0.443607	1.85699	0.1477	Ppp2r4	0.367371	1.8041	0.1109
TC0200000538.mm.2	Cstad	-0.0976108	0.235376	0.9116	-0.321928	0.343327	0.7642	-0.687061	0.926648	0.646	0.0976108	0.805763	0.3239	0.545968	1.31336	0.13	Cstad	0.250962	1.13608	0.186	Cstad	-0.15056	0.582694	0.6343	Cstad	-0.0285692	0.112326	0.9082
TC0200000542.mm.2	Ntmt1	0.485427	2.03152	0.1409	0.298658	0.957818	0.4088	-0.526069	0.419189	0.8438	-0.189034	0.0798767	0.9031	-0.0285692	0.118387	0.8666	Ntmt1	0.124328	1.01144	0.2312	Ntmt1	0.0565835	0.691863	0.5667	Ntmt1	0.226509	1.47886	0.1776
TC0200000543.mm.2	Prrx2	-0.226509	0.288783	0.8814	-0.189034	0.056555	0.962	-0.321928	0.0795114	0.9731	-0.0840643	0.190171	0.7778	-0.0703893	0.390939	0.5955	Prrx2	0.0426443	0.321573	0.6652	Prrx2	0	0.0616805	0.9633	Prrx2	0.0426443	0.207468	0.8278
TC0200000545.mm.2	Tor1b	0.0143553	0.33208	0.8617	-0.189034	0.269298	0.819	0.137504	0.0224136	0.9932	-0.400538	0.605198	0.4309	-0.201634	1.23582	0.1495	Tor1b	-0.189034	0.995679	0.2374	Tor1b	-0.0285692	0.185486	0.8831	Tor1b	-0.298658	1.69037	0.1325
TC0200000546.mm.2	Usp20	0.464668	1.37366	0.3183	0.823749	3	0.024	0.443607	1.2815	0.5049	0.695994	2.31876	0.0412	-0.604071	2.39794	0.0171	Usp20	-0.555816	2.50864	0.0145	Usp20	-0.111031	0.0652996	0.9612	Usp20	-0.226509	0.0918905	0.9255
TC0200000547.mm.2	Gpr107	-0.163499	0.377268	0.834	-0.275007	0.999132	0.3916	0.0840643	0.495801	0.8116	-0.594549	0.857611	0.3008	0.275007	0.967381	0.2368	Gpr107	-0.0565835	0.106349	0.8824	Gpr107	-0.495695	1.52433	0.2247	Gpr107	-0.464668	1.56225	0.1588
TC0200000549.mm.2	Ncs1	0.604071	2.31876	0.0992	-0.250962	0.544242	0.6338	0.263034	0.864231	0.6714	-0.0976108	0.189969	0.7781	-0.111031	0.055616	0.9364	Ncs1	0.0976108	0.771087	0.3418	Ncs1	0.0285692	0.0581905	0.9655	Ncs1	0.0565835	0.150274	0.8771
TC0200000550.mm.2	Hmcn2	-0.887525	2.25181	0.1078	-0.871844	2.72125	0.0366	-0.0285692	0.309272	0.8933	-0.748461	1.38091	0.1439	0.0703893	0.256725	0.7217	Hmcn2	-0.226509	1.19654	0.1674	Hmcn2	0.0565835	0.238147	0.8497	Hmcn2	0.137504	0.268734	0.7803
TC0200000551.mm.2	Ass1; Gm5424	0.594549	0.36261	0.8431	-0.344828	1.15243	0.3302	0.454176	0.371815	0.8644	0.389567	1.55752	0.1127	-0.0976108	0.476254	0.5215	Ass1; Gm5424	-0.189034	0.85855	0.2966	Ass1; Gm5424	0.163499	0.407823	0.7401	Ass1; Gm5424	0.201634	1.03858	0.32
TC0200000552.mm.2	Fubp3	-0.15056	0.287098	0.882	-0.214125	0.0685421	0.9542	-0.432959	0.698753	0.7333	0.565597	1.70553	0.0921	0.321928	1.96658	0.0387	Fubp3	0.389567	1.97469	0.0408	Fubp3	-0.201634	0.411168	0.7377	Fubp3	0	0.320481	0.7403
TC0200000555.mm.2	Prdm12	-0.0285692	0.112889	0.9649	0.0703893	0.0225965	0.985	-0.0285692	0.140742	0.9536	-0.201634	0.163803	0.8058	0.0703893	0.261378	0.7168	Prdm12	-0.163499	0.894149	0.2798	Prdm12	0.0840643	0.383735	0.7542	Prdm12	0.0976108	0.387004	0.6898
TC0200000557.mm.2	Exosc2	0.669027	1.40012	0.3094	0.176323	0.237697	0.8406	-0.111031	0.160836	0.9485	0.0703893	0.249877	0.7159	0.263034	0.49336	0.5083	Exosc2	0.516015	1.03763	0.2211	Exosc2	0.201634	0.597911	0.6241	Exosc2	0.275007	0.857298	0.4024
TC0200000558.mm.2	Abl1	-0.632268	1.3851	0.3146	-0.226509	0.330683	0.774	-0.0426443	0.0601315	0.9783	-0.176323	0.239276	0.7265	-0.163499	0.463189	0.5316	Abl1	-0.411426	0.841638	0.305	Abl1	-0.687061	1.82102	0.155	Abl1	-0.669027	1.47756	0.1781
TC0200000559.mm.2	Lamc3	0.0840643	0.0372993	0.9886	0.0285692	0.0428239	0.9713	-0.432959	0.416348	0.8454	0.15056	0.367543	0.6047	-0.604071	2.88606	0.0064	Lamc3	-0.575312	3.1549	0.004	Lamc3	-0.411426	1.00656	0.4066	Lamc3	-0.226509	0.259953	0.7851
TC0200000561.mm.2	Aif1l	-0.0840643	0.0644927	0.98	-0.201634	0.514705	0.651	-0.0703893	0.383105	0.8594	-0.454176	1.18177	0.1893	0.137504	0.560983	0.4583	Aif1l	0.15056	0.0840728	0.9079	Aif1l	0.214125	0.594312	0.6269	Aif1l	0.286881	0.707966	0.4838
TC0200000562.mm.2	Nup214; Mir7674	-0.495695	0.254145	0.9003	0.475085	0.934047	0.4191	0.298658	0.219035	0.9277	0.0840643	0.559563	0.4584	0.250962	1.05651	0.2038	Nup214; Mir7674	0	0.030258	0.9672	Nup214; Mir7674	0.15056	0.225337	0.8559	Nup214; Mir7674	-0.0976108	0.761703	0.4544
TC0200000566.mm.2	Plpp7	0.0565835	0.00948356	0.9966	0.0426443	0.156269	0.8938	-1.25701	2.3279	0.1732	-1.52105	3.22185	0.0122	0.124328	0.266081	0.7119	Plpp7	0.0703893	0.133417	0.8535	Plpp7	-0.124328	0.284916	0.816	Plpp7	0.0143553	0.306097	0.7514
TC0200000567.mm.2	Prrc2b	-0.275007	0.447697	0.791	0.378512	0.0101054	0.9933	-0.925999	2.16115	0.2092	0.31034	0.0878843	0.8938	-0.400538	2.19382	0.0249	Prrc2b	-0.722466	5.07263	9.17e-05	Prrc2b	-0.298658	0.8671	0.4718	Prrc2b	-0.238787	0.854182	0.4038
TC0200000572.mm.2	Pomt1	0.15056	0.268411	0.8927	-0.85599	1.92812	0.1182	0.367371	0.122341	0.9584	-0.163499	0.0690001	0.9151	-2.85997	14.0458	3.5e-12	Pomt1	-3.16189	13.4647	8.96e-12	Pomt1	-0.0840643	0.876802	0.4682	Pomt1	-0.545968	0.786217	0.4405
TC0200000574.mm.2	Golga2	-0.15056	0.403513	0.8193	-0.124328	0.0935033	0.9376	-1.09085	1.35754	0.4707	0.0976108	0.452471	0.5361	-0.0565835	0.0288634	0.9664	Golga2	0.356144	0.942334	0.2585	Golga2	-0.0840643	0.153354	0.9048	Golga2	0.0426443	0.502794	0.6099
TC0200000577.mm.2	Ciz1	-0.250962	0.8173	0.5873	0.0840643	0.0549748	0.9634	-0.454176	1.39041	0.4567	0.298658	1.35262	0.1493	-0.333424	2.95861	0.0057	Ciz1	-0.641546	5.9393	1.66e-05	Ciz1	0.0426443	0.315873	0.7989	Ciz1	0.0285692	0.15453	0.8741
TC0200000578.mm.2	Ptges2	0.411426	1.284	0.3547	-0.356144	1.07935	0.3593	0.411426	0.946922	0.637	-0.757023	2.4318	0.0356	-1.1635	6.48945	5.24e-06	Ptges2	-0.807355	5.25414	6.45e-05	Ptges2	-0.0426443	0.108407	0.9325	Ptges2	0.0143553	0.0473528	0.962
TC0200000581.mm.2	Naif1	0.0565835	0.158328	0.9439	-0.594549	1.93181	0.1177	-0.0426443	0.0338583	0.987	-0.575312	1.45346	0.1302	-0.0703893	0.283246	0.6945	Naif1	-0.111031	0.549289	0.4806	Naif1	-0.15056	0.242984	0.8471	Naif1	0.0840643	0.152366	0.8758
TC0200000585.mm.2	Fam102a	-0.263034	0.694864	0.6534	-0.214125	0.848937	0.4596	-0.250962	0.703554	0.7327	-0.0143553	0.0186345	0.9762	-1.19535	6.00043	1.37e-05	Fam102a	-0.9855	5.36856	5.14e-05	Fam102a	-1.07039	1.74232	0.1705	Fam102a	-1.02148	3.22185	0.0131
TC0200000587.mm.2	St6galnac6; St6galnac4	-0.214125	0.406825	0.8169	-0.765535	2.00877	0.1064	-0.176323	0.608712	0.7679	0.536053	0.815593	0.3191	-1.39506	5.31515	5.27e-05	St6galnac6; St6galnac4	-1.13093	3.39794	0.0024	St6galnac6; St6galnac4	-1.15704	3.30103	0.025	St6galnac6; St6galnac4	-1.31034	3.52288	0.0075
TC0200000591.mm.2	Sh2d3c	-0.799087	0.760951	0.6155	-0.933573	1.37366	0.2533	-0.713696	1.27084	0.5094	0.0703893	0.109355	0.8684	0.765535	3.69897	0.0011	Sh2d3c	0.823749	3.69897	0.0017	Sh2d3c	0.201634	0.369267	0.7625	Sh2d3c	0.214125	0.841035	0.4108
TC0200000592.mm.2	Tor2a	-0.263034	0.425506	0.8078	-0.0703893	0.0978339	0.9345	0.0840643	0.161277	0.9483	-0.344828	0.7716	0.3396	-0.790772	6.06048	1.21e-05	Tor2a	-0.62293	5.11351	8.48e-05	Tor2a	0.124328	0.600499	0.6228	Tor2a	-0.0285692	0.0878311	0.9281
TC0200000593.mm.2	Ptrh1	0.594549	2.45593	0.0827	0.0976108	0.371407	0.7467	0.286881	0.983384	0.6227	-0.333424	1.45223	0.1304	0.263034	2.37675	0.0175	Ptrh1	0.163499	0.529884	0.4946	Ptrh1	0.163499	0.96417	0.4257	Ptrh1	0.0976108	0.7602	0.4552
TC0200000597.mm.2	Fam129b	-0.111031	0.358923	0.845	-0.378512	1.48017	0.2196	-0.367371	1.64016	0.3595	0.298658	0.482276	0.5141	0.201634	0.88306	0.273	Fam129b	0.250962	1.0278	0.2249	Fam129b	0.111031	0.164119	0.8978	Fam129b	0.137504	0.309361	0.7489
TC0200000600.mm.2	Rpl12; Snora65	1.04264	4.06148	0.0095	0.978196	4.16685	0.0044	1.22651	2.95861	0.0798	0.238787	0.0280287	0.9638	-0.0143553	0.12907	0.8554	Rpl12; Snora65	0.275007	1.25806	0.1508	Rpl12; Snora65	0.485427	2.92082	0.0393	Rpl12; Snora65	0.831877	4.75203	0.0012
TC0200000603.mm.2	Angptl2	-0.85599	2.11919	0.1275	-2.37573	7.5986	2.54e-05	-1.1177	2.95861	0.0799	-2.22651	5.9393	0.0003	-2.95791	13.104	1.75e-11	Angptl2	-2.73769	12.3565	7.45e-11	Angptl2	0.0976108	0.156518	0.9033	Angptl2	-0.321928	1.66154	0.1375
TC0200000612.mm.2	Mapkap1	0.176323	0.850473	0.5673	-0.15056	0.203426	0.8636	0.189034	0.172889	0.9438	-0.604071	2.20761	0.0475	-0.454176	2.11919	0.029	Mapkap1	-0.443607	1.65365	0.0739	Mapkap1	-0.0840643	0.0299322	0.9823	Mapkap1	-0.344828	2.00877	0.0819
TC0200000620.mm.2	Hspa5	0.0143553	0.08302	0.9758	-0.250962	0.967784	0.4042	1.29866	4.0752	0.0154	-0.111031	0.353204	0.617	0.137504	1.00922	0.2206	Hspa5	-0.0565835	0.0662091	0.929	Hspa5	-0.411426	0.707522	0.5579	Hspa5	0.0565835	0.189297	0.845
TC0200000626.mm.2	Cutal	-0.111031	0.213817	0.9198	-0.124328	0.0778457	0.9491	0.0143553	0.00322573	0.9987	-0.137504	0.00625524	0.9918	0.0565835	0.537602	0.4756	Cutal	-0.0143553	0.0767042	0.9167	Cutal	-0.432959	2.55284	0.0622	Cutal	-0.15056	1.00349	0.3353
TC0200000634.mm.2	Cntrl	-0.454176	2.08619	0.1324	-0.321928	0.953895	0.4106	-0.226509	0.498667	0.8113	0.124328	0.058936	0.9274	0.432959	0.298087	0.6806	Cntrl	0.389567	0.689307	0.3878	Cntrl	-0.226509	0.671009	0.5798	Cntrl	0.111031	0.321482	0.7398
TC0200000636.mm.2	Gsn	-0.163499	0.374996	0.8351	-0.454176	1.38091	0.2509	-0.0565835	0.225921	0.9242	-0.344828	0.474955	0.5194	0.545968	0.812479	0.3068	Gsn	-0.111031	0.473015	0.5374	Gsn	-0.613532	0.456801	0.7097	Gsn	-0.748461	0.368658	0.7025
TC0200000641.mm.2	Dab2ip	-0.584963	1.9393	0.1575	-0.333424	1.00043	0.3913	-0.516015	0.925184	0.646	0.163499	0.259874	0.7061	-0.956057	6.7986	2.83e-06	Dab2ip	-1.22033	6.7986	3.1e-06	Dab2ip	-0.613532	1.88941	0.1421	Dab2ip	0	0.192262	0.8422
TC0200000646.mm.2	Morn5	-0.111031	0.129187	0.9582	-0.0426443	0.0892689	0.942	-0.0976108	0.690157	0.7357	-0.321928	0.464959	0.5265	0.0426443	0.0895357	0.8996	Morn5	0.0285692	0.422164	0.5796	Morn5	-0.0143553	0.105629	0.9345	Morn5	0.0840643	0.388064	0.6894
TC0200000647.mm.2	Mrrf	0.124328	0.892451	0.5437	-0.226509	0.68361	0.5487	-0.0565835	0.064392	0.9769	-1.43829	5.47108	0.0006	0.411426	2.60206	0.0115	Mrrf	0.298658	2.95861	0.0058	Mrrf	-0.15056	0.0207704	0.9876	Mrrf	0.333424	2.76955	0.0254
TC0200000651.mm.2	Ptgs1	-0.526069	1.29414	0.3496	-0.910733	1.45967	0.2266	-0.400538	0.266402	0.909	-0.765535	0.831797	0.3119	-0.333424	1.50585	0.0919	Ptgs1	-0.238787	1.35164	0.1281	Ptgs1	-0.238787	0.551294	0.652	Ptgs1	0.214125	0.0360234	0.9713
TC0200000657.mm.2	Olfr338	-0.432959	0.262171	0.8965	0.378512	0.858864	0.4549	0.0840643	0.209926	0.9307	1.17632	0.534171	0.476	0.0976108	0.0586874	0.9329	Olfr338	-0.0143553	0.0464819	0.9489	Olfr338	-0.333424	0.533577	0.6628	Olfr338	-0.31034	0.375821	0.6979
TC0200000659.mm.2	Olfr339	0.15056	0.059135	0.9808	0.226509	0.990124	0.3947	-0.226509	0.102813	0.9651	1.24489	2.20066	0.0479	0.176323	0.146667	0.8346	Olfr339	0.176323	0.10111	0.8881	Olfr339	0.176323	0.747147	0.5361	Olfr339	-0.0840643	0.00502333	0.9969
TC0200000660.mm.2	Olfr340	0.201634	0.285	0.8833	0.31034	0.374996	0.7439	-0.516015	0.12796	0.9569	0.555816	0.773916	0.3387	0.443607	0.942334	0.2469	Olfr340	-0.275007	0.226067	0.7571	Olfr340	0.344828	0.541211	0.6592	Olfr340	0.871844	1.49349	0.1742
TC0200000661.mm.2	Olfr342	-0.163499	0.26512	0.8947	0.0143553	0.364818	0.7502	0.422233	1.08355	0.5825	2.11103	2.65758	0.0265	-0.137504	0.0264565	0.9689	Olfr342	-0.0426443	0.231806	0.7518	Olfr342	0.111031	0.313721	0.7998	Olfr342	-0.176323	0.406382	0.6767
TC0200000663.mm.2	Olfr344	0.0426443	0.0640899	0.9803	0.0976108	0.066108	0.9563	0.432959	1.31069	0.4948	0.475085	1.58503	0.1082	0.286881	0.358625	0.6237	Olfr344	0.111031	0.465086	0.5436	Olfr344	-0.137504	0.321209	0.7961	Olfr344	-0.0285692	0.237922	0.8027
TC0200000664.mm.2	Olfr345	0.298658	0.436163	0.7984	-0.111031	0.679854	0.5506	0.250962	0.692718	0.7354	0.604071	1.25885	0.1706	-0.0840643	0.342657	0.6381	Olfr345	-0.0285692	0.235226	0.7486	Olfr345	0.0703893	0.710634	0.5559	Olfr345	0.0143553	0.0849169	0.9302
TC0200000665.mm.2	Olfr346	-0.0565835	0.415669	0.8126	-0.0143553	0.464579	0.6837	0.432959	0.640165	0.7564	1.15704	1.99568	0.0623	0.31034	0.673869	0.3831	Olfr346	0.111031	0.454198	0.5526	Olfr346	-0.15056	0.370692	0.7613	Olfr346	0.189034	0.00104356	0.9996
TC0200000666.mm.2	Olfr347	-0.0840643	0.0447453	0.9861	0.163499	0.343614	0.764	0.238787	0.630228	0.7608	0.464668	1.25727	0.171	0.0840643	0.0424885	0.9514	Olfr347	-0.0285692	0.0214999	0.9768	Olfr347	0.356144	1.06248	0.3837	Olfr347	0.0703893	0.536256	0.5901
TC0200000668.mm.2	Olfr348	0.0565835	0.0770152	0.9766	0.111031	0.260269	0.8248	0.226509	0.573651	0.7841	0.545968	1.6038	0.1057	-0.0565835	0.357041	0.6249	Olfr348	0.201634	0.812479	0.3201	Olfr348	0.0143553	0.121593	0.9237	Olfr348	0.0976108	0.348722	0.7179
TC0200000669.mm.2	Olfr50	0	0.0848113	0.9751	-0.201634	0.48254	0.6729	0.321928	1.01233	0.6122	0	0.324588	0.6433	0.137504	0.673255	0.3835	Olfr50	0	0.054827	0.9415	Olfr50	-0.0285692	0.461175	0.7067	Olfr50	-0.137504	0.628932	0.5317
TC0200000671.mm.2	Olfr350	-0.333424	0.659754	0.6723	-0.176323	0.579879	0.6106	-0.356144	0.409047	0.8489	0.485427	0.728391	0.3612	0.263034	0.935542	0.2499	Olfr350	0.0285692	0.0459023	0.9498	Olfr350	0.0703893	0.437945	0.7205	Olfr350	0.111031	0.78199	0.4432
TC0200000672.mm.2	Olfr352	-0.214125	0.0168701	0.9949	-0.15056	0.0177288	0.9882	0.790772	1.50864	0.4057	1.05658	2.11351	0.0535	0.0703893	0.00493547	0.995	Olfr352	-0.0143553	0.173666	0.8105	Olfr352	0.0285692	0.0150678	0.9915	Olfr352	0.0426443	0.107961	0.9114
TC0200000673.mm.2	Olfr354	0.286881	0.270026	0.8918	0.201634	0.239804	0.8397	0.298658	0.0729378	0.9746	1.07724	2.37675	0.0381	0.124328	0.594142	0.4346	Olfr354	0.0703893	0.406492	0.5923	Olfr354	-0.0285692	0.0664621	0.9607	Olfr354	0.214125	0.249646	0.7934
TC0200000675.mm.2	Olfr356	-0.0426443	0.0382468	0.9885	-0.176323	0.237697	0.8406	0.0426443	0.160082	0.9485	0.0840643	0.475085	0.5194	0.0143553	0.222936	0.7566	Olfr356	0.0703893	0.203564	0.7805	Olfr356	0.0143553	0.411728	0.7375	Olfr356	-0.0976108	0.514989	0.6026
TC0200000676.mm.2	Olfr357	0.226509	0.13265	0.9566	-0.0565835	0.596879	0.6004	0.263034	0.20128	0.9336	0.176323	0.267445	0.6987	-0.0565835	0.121478	0.8635	Olfr357	0.15056	0.502517	0.5153	Olfr357	0.214125	0.0149779	0.9915	Olfr357	0.124328	0.0608803	0.9494
TC0200000678.mm.2	Olfr360	0.163499	0.323032	0.866	0.594549	0.784627	0.4934	0.411426	0.592609	0.7744	0.250962	0.737549	0.3568	0.124328	0.284331	0.6934	Olfr360	0.0285692	0.00674017	0.9929	Olfr360	-0.0143553	0.0169152	0.9899	Olfr360	0.0976108	0.484524	0.6222
TC0200000680.mm.2	Olfr365	-0.0426443	0.0406724	0.9878	0.15056	0.173472	0.8819	0.0143553	0.0475951	0.9824	0.970854	3.30103	0.0116	0.0143553	0.257589	0.7209	Olfr365	-0.137504	0.237321	0.7467	Olfr365	0.111031	0.280337	0.8193	Olfr365	0.0426443	0.130827	0.8935
TC0200000682.mm.2	Olfr366	-0.0565835	0.111821	0.9649	-0.0143553	0.200039	0.8659	0.333424	0.0862921	0.9712	0.831877	0.59998	0.4339	0.298658	1.52433	0.0887	Olfr366	0.389567	2.23657	0.0249	Olfr366	-0.0426443	0.00226422	0.9984	Olfr366	-0.124328	0.135726	0.8892
TC0200000683.mm.2	Olfr367-ps	0.286881	0.203356	0.9241	0.111031	0.753501	0.5095	0.356144	0.323032	0.888	1.1375	1.58336	0.1085	0.15056	0.852942	0.2869	Olfr367-ps	0.0285692	0.718967	0.3704	Olfr367-ps	0.250962	0.96377	0.4259	Olfr367-ps	0.422233	1.85078	0.1034
TC0200000685.mm.2	Olfr368	0.422233	0.78094	0.604	0.124328	0.994819	0.393	-0.0426443	0.0827046	0.9718	1.0072	2.17393	0.0495	0.31034	1.098	0.1895	Olfr368	0.263034	1.34679	0.1291	Olfr368	0.0840643	0.402086	0.744	Olfr368	-0.163499	0.464833	0.6355
TC0200000686.mm.2	Rabgap1; Gpr21	-0.443607	1.18709	0.3951	0	0.104356	0.9306	-0.333424	0.673664	0.7399	0.0565835	0.136856	0.8365	0.137504	0.1926	0.7881	Rabgap1; Gpr21	0.0285692	0.175354	0.8089	Rabgap1; Gpr21	0.111031	0.216883	0.8604	Rabgap1; Gpr21	-0.250962	0.638461	0.5254
TC0200000694.mm.2	Crb2	-0.163499	0.182765	0.9336	-0.214125	0.137928	0.907	-0.263034	0.501965	0.8112	0.443607	0.441052	0.5445	0.0143553	0.0683388	0.9226	Crb2	-0.176323	0.562249	0.4707	Crb2	0.137504	0.195384	0.8769	Crb2	0.137504	0.395774	0.6848
TC0200000697.mm.2	Lhx2	0.356144	0.673459	0.6652	-0.0565835	0.466228	0.6835	-0.0143553	0.051196	0.9808	0.0976108	0.105684	0.8726	-0.0426443	0.130006	0.8543	Lhx2	-0.0143553	0.28929	0.6967	Lhx2	-0.275007	1.63827	0.1954	Lhx2	-0.201634	0.562567	0.573
TC0200000702.mm.2	Nek6	-0.176323	0.135786	0.9553	-0.15056	0.354971	0.7561	0.0426443	0.282996	0.9032	-0.250962	0.159957	0.8101	0.485427	1.6968	0.0643	Nek6	0.85599	2.95861	0.0061	Nek6	-0.321928	0.791021	0.5108	Nek6	0.31034	0.693361	0.4927
TC0200000714.mm.2	Olfml2a	-1.1177	1.61439	0.2391	-0.321928	0.703993	0.5368	-0.367371	1.6216	0.3656	-0.933573	2.04576	0.0584	-0.275007	0.852942	0.2869	Olfml2a	-0.226509	0.71108	0.3751	Olfml2a	-0.0703893	0.359221	0.7697	Olfml2a	0.0143553	0.111315	0.9092
TC0200000718.mm.2	Wdr38	-0.454176	1.04431	0.4599	-0.214125	0.627825	0.5821	-0.31034	0.627456	0.7621	0.15056	0.454817	0.5342	0.111031	1.05257	0.2053	Wdr38	0.176323	1.19044	0.1693	Wdr38	0.163499	1.15058	0.3484	Wdr38	0.432959	1.08407	0.302
TC0200000719.mm.2	Arpc5l	0.978196	2.34679	0.0966	0.344828	0.908685	0.4323	0.0976108	0.380176	0.8617	-0.831877	1.70553	0.0922	0.748461	1.66354	0.0688	Arpc5l	0.422233	1.37263	0.1235	Arpc5l	0.214125	0.653256	0.5906	Arpc5l	0.31034	0.624519	0.5347
TC0200000740.mm.2	Kynu	0.0565835	0.0619809	0.9804	-0.176323	0.0829148	0.9462	0.137504	0.548828	0.794	-0.575312	0.598772	0.4347	0	0.27043	0.7074	Kynu	-0.137504	0.423659	0.5782	Kynu	-0.505891	0.201557	0.8723	Kynu	-0.565597	1.82391	0.1079
TC0200000741.mm.2	Arhgap15	-0.516015	1.2161	0.3832	-0.124328	0.833866	0.4679	-0.941106	2.95861	0.0802	0.0565835	0.576754	0.4472	-0.321928	0.25516	0.7226	Arhgap15	0.0703893	0.199077	0.7854	Arhgap15	-0.137504	0.455064	0.71	Arhgap15	0.367371	1.13966	0.2799
TC0200000759.mm.2	Zeb2os; ZEB2_AS1_4; ZEB2_AS1_2; ZEB2_AS1_1; ZEB2_AS1_3; Gm13476; RP23-431O5.1	0.124328	0.0824945	0.9759	-0.0976108	0.308211	0.7887	-0.0976108	0.14436	0.9527	0.298658	0.0517338	0.9359	0	0.358427	0.6237	Zeb2os; ZEB2_AS1_4; ZEB2_AS1_2; ZEB2_AS1_1; ZEB2_AS1_3; Gm13476; RP23-431O5.1	-0.356144	0.682354	0.3918	Zeb2os; ZEB2_AS1_4; ZEB2_AS1_2; ZEB2_AS1_1; ZEB2_AS1_3; Gm13476; RP23-431O5.1	-0.0703893	0.319121	0.7975	Zeb2os; ZEB2_AS1_4; ZEB2_AS1_2; ZEB2_AS1_1; ZEB2_AS1_3; Gm13476; RP23-431O5.1	0.333424	1.09691	0.297
TC0200000778.mm.2	Gm19922	0.0976108	0.252744	0.9008	0.286881	0.536704	0.6374	-0.226509	0.247798	0.9159	0.0285692	0.146119	0.8264	-0.0976108	0.163233	0.8177	Gm19922	-0.0565835	0.0901232	0.901	Gm19922	-0.321928	0.560352	0.6468	Gm19922	-0.0426443	0.0983782	0.919
TC0200000781.mm.2	Acvr2a	-0.516015	0.911155	0.5318	-0.0976108	0.0985962	0.9343	-0.333424	0.26512	0.909	0.443607	1.20204	0.1838	0.575312	5.27491	5.71e-05	Acvr2a	0.516015	4.11691	0.0006	Acvr2a	-0.0143553	0.178486	0.8883	Acvr2a	-0.594549	2.85387	0.0223
TC0200000783.mm.2	Mbd5	-1.0072	2.34679	0.0956	-0.0976108	0.201833	0.8645	-0.799087	1.96658	0.2588	-0.918386	1.27654	0.1663	-0.356144	1.37263	0.1166	Mbd5	-0.0143553	0.23018	0.7535	Mbd5	0.15056	0.024798	0.9859	Mbd5	-0.555816	1.70997	0.1289
TC0200000798.mm.2	Epc2	-0.321928	0.915781	0.5294	0.189034	0.732359	0.5209	-0.695994	1.00745	0.6128	0.321928	0.835053	0.3106	1.09761	6.94692	2.11e-06	Epc2	1.12433	7.13253	1.64e-06	Epc2	-0.163499	0.422623	0.7312	Epc2	-0.378512	0.825068	0.4191
TC0200000801.mm.2	Kif5c	0.378512	1.73283	0.2052	-0.286881	1.30715	0.2745	-0.124328	0.0115748	0.9965	0.495695	0.921906	0.2742	-0.176323	0.602408	0.429	Kif5c	0.333424	1.14388	0.1835	Kif5c	-0.0976108	0.0569509	0.9662	Kif5c	0.411426	1.99568	0.0838
TC0200000803.mm.2	Lypd6b	0.0426443	0.00436481	0.9985	0	0.145694	0.9011	0.263034	0.0101054	0.9972	0.263034	1.31426	0.1574	0.378512	1.83863	0.0498	Lypd6b	0.0285692	0.277037	0.7078	Lypd6b	0.0703893	0.729321	0.5461	Lypd6b	0.263034	1.48678	0.1756
TC0200000804.mm.2	Lypd6	-0.0565835	0.50696	0.7596	0.176323	0.539553	0.6356	-0.0426443	0.295335	0.8992	-0.0426443	0.086557	0.8954	-0.111031	0.121593	0.8634	Lypd6	-0.400538	2.49485	0.0149	Lypd6	-0.15056	0.246723	0.8438	Lypd6	0.263034	2.20761	0.0605
TC0200000816.mm.2	Tas2r134	0.0703893	0.172049	0.939	-0.275007	0.367037	0.7489	0.286881	0.312739	0.8919	0.263034	0.444301	0.5423	0.111031	0.43086	0.559	Tas2r134	-0.189034	0.254925	0.73	Tas2r134	0.137504	1.14874	0.349	Tas2r134	0.275007	0.846795	0.408
TC0200000819.mm.2	Tnfaip6	0.189034	0.0429197	0.9875	-0.0426443	0.172243	0.8824	0.545968	0.744486	0.7177	-0.333424	0.245575	0.7203	0.163499	1.04191	0.2089	Tnfaip6	0.0840643	0.321664	0.6652	Tnfaip6	-0.15056	0.222936	0.857	Tnfaip6	-0.0703893	0.194227	0.8404
TC0200000821.mm.2	Rif1	0.0426443	0.267445	0.893	0.687061	2.19382	0.0804	0.333424	0.549905	0.7938	-0.0426443	0.367037	0.6051	0.464668	2.11351	0.0294	Rif1	0.505891	3.52288	0.0017	Rif1	0.669027	3.39794	0.0217	Rif1	0.226509	0.428757	0.6618
TC0200000833.mm.2	Fmnl2	-0.321928	1.04672	0.4587	-0.189034	0.611366	0.5914	-0.454176	1.21254	0.5331	-0.411426	0.756962	0.3471	0.0426443	0.507659	0.4973	Fmnl2	-0.111031	0.0409109	0.9549	Fmnl2	0.286881	1.25571	0.308	Fmnl2	0.669027	3.69897	0.0069
TC0200000843.mm.2	Arl6ip6	0.15056	0.211832	0.9204	0.124328	0.118558	0.9206	0.62293	1.52724	0.3989	-0.613532	1.49621	0.123	1.15056	4.78516	0.0002	Arl6ip6	0.632268	3.30103	0.0033	Arl6ip6	0.0840643	0.00449643	0.9971	Arl6ip6	-0.201634	0.457424	0.6404
TC0200000850.mm.2	Galnt13	-0.163499	0.223517	0.9157	-0.250962	0.57741	0.6121	-0.0703893	0.130886	0.956	0.201634	0.33208	0.6361	-0.15056	0.222211	0.7573	Galnt13	0.298658	2.46852	0.0157	Galnt13	0	0.350763	0.775	Galnt13	0.226509	0.436638	0.6548
TC0200000856.mm.2	Kcnj3	-1.75702	3.69897	0.0159	-2.29278	5.37675	0.0008	0.176323	0.118273	0.9595	0	0.0393865	0.9497	0	0.0319375	0.9635	Kcnj3	-0.0426443	0.373147	0.6202	Kcnj3	0.0285692	0.280255	0.8194	Kcnj3	0.0840643	0.207328	0.8279
TC0200000868.mm.2	Gpd2	-0.263034	0.232251	0.9131	-0.687061	1.89279	0.1235	-2.18903	4	0.0222	-1.12433	1.3851	0.1433	-0.464668	4.11464	0.0006	Gpd2	-0.378512	2.95861	0.0062	Gpd2	-0.454176	0.952336	0.4313	Gpd2	-0.526069	1.42946	0.1891
TC0200000872.mm.2	Galnt5	0.176323	0.470185	0.7789	-0.124328	0.392652	0.7318	-0.189034	0.255707	0.914	-1.15704	2.29243	0.0428	0.0285692	0.197021	0.7839	Galnt5	-0.0426443	0.0620811	0.9338	Galnt5	0.263034	0.660549	0.5859	Galnt5	0.214125	0.81673	0.4228
TC0200000878.mm.2	Gm17409	0.389567	0.548521	0.7361	-0.238787	0.33564	0.7707	0.15056	0.0841255	0.9716	0.678072	1.33536	0.1529	0.263034	1.5391	0.0865	Gm17409	0.485427	1.6968	0.0685	Gm17409	-0.0976108	0.266963	0.8302	Gm17409	0.15056	0.331521	0.7314
TC0200000879.mm.2	Upp2	0.0565835	0.441892	0.7947	-0.238787	0.574792	0.6142	-0.0976108	0.00243888	0.9989	-0.214125	0.824488	0.315	-0.201634	1.17653	0.1651	Upp2	0.0285692	0.132768	0.8542	Upp2	-0.298658	0.425043	0.7293	Upp2	-0.0143553	0.0825995	0.9318
TC0200000886.mm.2	Gm11099	0.831877	0.917574	0.5286	-0.422233	0.0204061	0.9869	1.19535	0.744245	0.7177	0.722466	0.674895	0.3901	-0.464668	1.01818	0.2176	Gm11099	0.367371	0.450506	0.5559	Gm11099	0.454176	2.4318	0.0723	Gm11099	0.321928	1.14691	0.2771
TC0200000888.mm.2	Pkp4	-0.15056	0.33762	0.858	0.432959	1.14146	0.3332	-0.0285692	0.0927499	0.9683	1.30451	3.52288	0.009	0.871844	5.0804	8.41e-05	Pkp4	0.970854	5.50724	3.89e-05	Pkp4	0.250962	0.0938266	0.943	Pkp4	-0.475085	1.6073	0.1486
TC0200000894.mm.2	Dapl1	-0.15056	0.229074	0.9142	0.263034	0.267285	0.8201	0.0143553	0.612077	0.7676	0.695994	1.44855	0.1309	0.111031	1.02319	0.2156	Dapl1	0.214125	0.896196	0.2786	Dapl1	0.111031	0.0644424	0.9619	Dapl1	0.137504	0.319937	0.7405
TC0200000897.mm.2	Tanc1	-0.422233	0.363713	0.8423	0.356144	0.105518	0.93	-0.201634	0.249955	0.9152	-0.0426443	0.110754	0.8666	0.344828	0.806597	0.3095	Tanc1	0.0703893	0.465339	0.5433	Tanc1	-0.0565835	0.313096	0.8	Tanc1	-0.111031	0.713319	0.4808
TC0200000909.mm.2	2024-03-07	0.137504	0.249337	0.9035	0.925999	2.34679	0.0637	0.344828	0.18118	0.9419	0.176323	0.14309	0.8293	0.739848	5.0655	8.66e-05	2024-03-07	0.895303	6.25649	8.95e-06	2024-03-07	-0.124328	0.091247	0.9445	2024-03-07	0.111031	0.234928	0.8058
TC0200000923.mm.2	Tank	0.124328	0.189835	0.931	0.422233	1.40121	0.245	0.411426	0.578067	0.7828	-0.189034	0.904831	0.2814	0.713696	4	0.0008	Tank	0.823749	4.34775	0.0004	Tank	-0.422233	1.56384	0.2132	Tank	-0.214125	0.814741	0.4238
TC0200000924.mm.2	Psmd14	0.790772	1.75449	0.1992	0.400538	1.68194	0.1651	0.111031	0.220259	0.9272	-1.04963	2.95861	0.0177	-0.731183	3.09691	0.0045	Psmd14	-0.250962	0.667158	0.4009	Psmd14	-0.163499	1.46852	0.2416	Psmd14	-0.111031	1.00789	0.3342
TC0200000927.mm.2	Tbr1	-0.298658	0.384997	0.8298	-0.176323	0.104246	0.9306	-0.0703893	0.14917	0.951	0.485427	0.973875	0.2544	-0.0703893	0.094312	0.8939	Tbr1	-0.0565835	0.319937	0.6666	Tbr1	0.124328	0.298001	0.809	Tbr1	0.0840643	0.300509	0.7551
TC0200000929.mm.2	Slc4a10	0.189034	0.941574	0.5142	-0.0703893	0.161592	0.8903	-0.238787	0.169411	0.9446	0.137504	0.33395	0.6346	-0.0285692	0.0385789	0.9559	Slc4a10	0.0426443	0.484524	0.5286	Slc4a10	0.0565835	0.553618	0.6507	Slc4a10	0.176323	0.992252	0.3399
TC0200000933.mm.2	Gca	-0.389567	0.701147	0.649	0.0703893	0.781464	0.495	0.378512	0.571865	0.7841	-0.555816	1.82681	0.0782	0.641546	3.69897	0.0014	Gca	0.659925	1.33819	0.1313	Gca	-0.124328	0.0680339	0.9599	Gca	1.1375	3.1549	0.0151
TC0200000953.mm.2	Scn2a1	-0.263034	0.959398	0.5059	-0.201634	0.353106	0.7573	-0.250962	1.16877	0.5493	-0.536053	0.902396	0.2822	0.432959	1.64207	0.0716	Scn2a1	0.124328	0.534023	0.4915	Scn2a1	-0.0143553	0.104301	0.9358	Scn2a1	0.333424	0.859178	0.4016
TC0200000955.mm.2	Csrnp3	-0.263034	0.503624	0.7611	0.124328	0.331335	0.7736	-0.0143553	0.0316105	0.9879	-0.0565835	0.170696	0.7985	-0.0565835	0.860436	0.2835	Csrnp3	0.275007	0.873219	0.2892	Csrnp3	0.163499	0.0918905	0.9438	Csrnp3	0.0703893	0.0234208	0.9814
TC0200000965.mm.2	Gm1322	0.0976108	0.164627	0.9422	-0.124328	0.125808	0.9148	-0.176323	0.156954	0.9491	0.124328	0.536256	0.4747	0.111031	0.210631	0.7695	Gm1322	0.31034	1.74958	0.0622	Gm1322	-0.163499	0.38426	0.7542	Gm1322	0.124328	0.58486	0.5587
TC0200000966.mm.2	Xirp2	0.464668	0.84649	0.5702	1.5656	3.52288	0.0109	-0.201634	0.0373466	0.9863	-0.895303	2.02228	0.0599	-0.275007	0.183958	0.797	Xirp2	0.124328	0.171211	0.8135	Xirp2	-0.0565835	0.0229627	0.9865	Xirp2	0.263034	1.46471	0.1808
TC0200000967.mm.2	Gm21830	0.0703893	0.0412451	0.9878	0.0285692	0.0678308	0.9547	0.0840643	0.178683	0.9426	0.15056	0.00484762	0.9937	-0.124328	0.216954	0.7629	Gm21830	0.15056	0.351055	0.6384	Gm21830	0.176323	0.167044	0.8953	Gm21830	-0.0285692	0.0282604	0.9772
TC0200000969.mm.2	B3galt1	-0.604071	1.83565	0.1792	-0.163499	0.722849	0.5253	1.83592	4	0.0196	2.24184	3.69897	0.0059	0.604071	0.846185	0.2898	B3galt1	0.226509	0.0662091	0.929	B3galt1	-0.124328	0.248875	0.8423	B3galt1	0.555816	0.401538	0.6806
TC0200000989.mm.2	4933409G03Rik	0.536053	1.61798	0.2379	0.0143553	0.293538	0.7999	-0.555816	0.493495	0.812	-0.214125	0.102923	0.8758	-0.0426443	0.176591	0.8048	4933409G03Rik	0.356144	1.47756	0.1021	4933409G03Rik	0.0143553	0.373249	0.7604	4933409G03Rik	-0.0285692	0.0655015	0.9459
TC0200000990.mm.2	4932414N04Rik	0.485427	1.48545	0.2818	-0.226509	0.383314	0.7378	-0.0840643	0.0982693	0.9671	-0.400538	0.583027	0.4432	-0.0426443	0.045661	0.9479	4932414N04Rik	-0.15056	0.345054	0.6437	4932414N04Rik	0.250962	0.175939	0.889	4932414N04Rik	0.333424	0.671824	0.5051
TC0200000994.mm.2	Cers6	0.632268	1.45593	0.2909	0.847997	1.79588	0.1407	-0.400538	0.910448	0.653	-0.298658	0.472886	0.5207	0.659925	0.773658	0.3269	Cers6	0.238787	0.631527	0.4233	Cers6	-0.650765	0.602581	0.6212	Cers6	-0.0565835	0.561141	0.5734
TC0200001002.mm.2	Nostrin	0.495695	1.34486	0.3289	-0.389567	1.63827	0.1754	0.250962	0.668168	0.7419	-0.378512	0.685922	0.3841	0.0285692	0.864231	0.2814	Nostrin	0.678072	3.39794	0.0025	Nostrin	-0.526069	2.03621	0.1187	Nostrin	0.189034	0.279014	0.773
TC0200001003.mm.2	G6pc2	0	0.119358	0.962	-0.176323	0.410609	0.7204	-0.0840643	0.262966	0.9099	0.111031	0.64321	0.4087	0.124328	0.340274	0.6406	G6pc2	0.0976108	0.402854	0.5947	G6pc2	0.0840643	0.32413	0.7938	G6pc2	-0.0565835	0.0887891	0.9273
TC0200001006.mm.2	Dhrs9	0.189034	0.517412	0.7536	0	0.217098	0.8536	-0.389567	0.669789	0.7417	0.389567	0.88706	0.2887	3.02326	3.52288	0.0021	Dhrs9	3.74201	4.51999	0.0003	Dhrs9	0.389567	0.552377	0.6513	Dhrs9	0.847997	1.79048	0.1132
TC0200001007.mm.2	Bbs5	0.226509	0.378512	0.8336	-0.0703893	0.151688	0.897	-0.250962	0.484789	0.8149	-0.992768	2.52288	0.0318	0.176323	0.452964	0.54	Bbs5	0	0.0473528	0.9482	Bbs5	-0.137504	0.461301	0.7067	Bbs5	-0.0976108	0.300596	0.7551
TC0200001008.mm.2	Klhl41	-0.757023	2.05061	0.1378	-0.0143553	0.089429	0.9418	-0.263034	0.240181	0.9193	-0.250962	0.364416	0.6075	0.0565835	0.0479829	0.9453	Klhl41	0.189034	0.371918	0.621	Klhl41	0.238787	0.648397	0.5934	Klhl41	0.111031	0.297742	0.7567
TC0200001009.mm.2	Ppig	-0.604071	0.9897	0.4887	-0.0565835	0.211902	0.8567	-0.31034	0.672641	0.7407	0.0426443	0.228192	0.738	0.584963	5.17393	6.97e-05	Ppig	0.757023	6.66959	4.03e-06	Ppig	-0.0703893	0.911155	0.4516	Ppig	-0.238787	1	0.3364
TC0200001011.mm.2	Phospho2	0.263034	0.65443	0.6757	0.214125	0.174509	0.8815	0.275007	0.501276	0.8112	-1.1177	2.69897	0.025	1.02148	3.52288	0.0021	Phospho2	0.659925	2.36653	0.0191	Phospho2	0.321928	0.286425	0.815	Phospho2	-0.356144	1.01412	0.3308
TC0200001012.mm.2	Klhl23	-0.367371	1.20135	0.3881	-0.823749	2.74473	0.0361	-0.604071	0.294222	0.8995	-1.19535	3.69897	0.0068	-0.201634	1.0655	0.2006	Klhl23	-0.367371	1.45346	0.1067	Klhl23	-0.0565835	0.0336236	0.9795	Klhl23	-0.286881	0.710857	0.4822
TC0200001013.mm.2	Ssb	-0.176323	0.174899	0.9381	0.176323	0.78357	0.4935	0.15056	0.34075	0.8809	-0.516015	1.35556	0.1488	0.555816	2.79588	0.0078	Ssb	0.604071	4	0.001	Ssb	0.0143553	0.0279824	0.9834	Ssb	0.575312	2.35655	0.0486
TC0200001015.mm.2	Ubr3	-0.411426	1.41794	0.3031	0.0976108	0.396206	0.7303	-0.536053	1.61618	0.3674	-0.321928	0.034187	0.9559	-0.0426443	0.236572	0.7425	Ubr3	0.344828	1.76195	0.0607	Ubr3	-0.15056	1.17005	0.3403	Ubr3	-0.632268	2.10791	0.0705
TC0200001018.mm.2	Myo3b	-0.0426443	0.0569014	0.9816	-0.0143553	0.322576	0.7802	-0.0840643	0.232325	0.9208	-0.298658	1.31966	0.1561	0.163499	0.715569	0.3587	Myo3b	-0.0143553	0.0884695	0.9024	Myo3b	-0.0143553	0.00555086	0.997	Myo3b	-0.0703893	0.223735	0.8155
TC0200001021.mm.2	Sp5	0	0.189163	0.9312	0	0.127669	0.9138	0.111031	0.319574	0.8894	0.333424	0.850781	0.304	0	0.200039	0.7806	Sp5	-0.0840643	0.218891	0.7649	Sp5	-0.0285692	0.116339	0.9272	Sp5	-0.250962	0.754487	0.4573
TC0200001022.mm.2	Erich2	-0.0840643	0.151626	0.9486	-0.111031	0.0390063	0.9741	-0.432959	0.841035	0.6792	-0.189034	0.888737	0.288	-0.0703893	0.104577	0.8825	Erich2	0.0143553	0.0572976	0.9391	Erich2	-0.137504	0.0616805	0.9633	Erich2	0.0565835	0.0464336	0.9628
TC0200001023.mm.2	Gad1	0.124328	0.319574	0.8682	-0.111031	0.66736	0.5584	-0.238787	0.348334	0.8758	0.250962	0.135964	0.8375	0.238787	1.39903	0.1113	Gad1	0.176323	1.17653	0.1735	Gad1	0.0426443	0.111877	0.9298	Gad1	0.201634	0.678816	0.5003
TC0200001025.mm.2	Gorasp2	0.516015	1.065	0.4509	0.536053	1.77469	0.1444	-0.0703893	0.303294	0.8962	-0.495695	0.596022	0.4362	0.0565835	0.0827571	0.9067	Gorasp2	0.0840643	0.103749	0.8852	Gorasp2	0.0426443	0.0120657	0.993	Gorasp2	0.485427	0.787546	0.4398
TC0200001030.mm.2	Dcaf17	-0.250962	0.567351	0.7234	0.0426443	0.160899	0.8909	-0.111031	0.0344691	0.987	-0.275007	0.645507	0.4075	-0.367371	1.61979	0.0747	Dcaf17	-0.505891	3.30103	0.0031	Dcaf17	-0.0565835	0.679854	0.5747	Dcaf17	-0.575312	2.0655	0.0751
TC0200001032.mm.2	Cybrd1	-0.0840643	0.427942	0.8051	-0.263034	0.364717	0.7502	0.124328	0.128485	0.9567	-0.536053	1.48017	0.1257	-0.0143553	0.474049	0.5229	Cybrd1	0.0143553	0.0618307	0.934	Cybrd1	0.0976108	1.07314	0.38	Cybrd1	0.124328	0.522156	0.5985
TC0200001033.mm.2	Dync1i2	0.189034	0.142547	0.9532	0.650765	1.28067	0.283	-0.0143553	0.0613302	0.9778	-0.948601	1.85387	0.0754	-0.15056	0.263603	0.7145	Dync1i2	-0.15056	0.953115	0.254	Dync1i2	-0.378512	1.37366	0.2693	Dync1i2	-0.163499	0.169796	0.8599
TC0200001036.mm.2	Hat1	0.432959	0.734946	0.6318	0.757023	1.23062	0.3015	0.687061	1.49485	0.4122	-0.992768	2.69897	0.0248	-0.0840643	0.206489	0.7738	Hat1	-0.286881	0.913996	0.2712	Hat1	-0.137504	0.455064	0.71	Hat1	0.275007	0.774691	0.4474
TC0200001038.mm.2	Metap1d	0.422233	2.3279	0.0984	0.0285692	0.425506	0.71	0.321928	0.477947	0.8182	-0.799087	2.01323	0.0609	-0.367371	3.1549	0.0037	Metap1d	-0.226509	0.951947	0.2545	Metap1d	-0.0976108	1.30627	0.2914	Metap1d	0.263034	0.180127	0.8514
TC0200001042.mm.2	Dlx1	0.0840643	0.100508	0.9699	-0.0703893	0.454322	0.6901	0.0285692	0.173472	0.9431	0.815575	1.33442	0.1531	0	0.117931	0.867	Dlx1	0.214125	1.284	0.1441	Dlx1	-0.0565835	0.436994	0.721	Dlx1	-0.111031	0.223154	0.8159
TC0200001043.mm.2	Platr26	0.321928	0.466228	0.7806	-0.659925	1.78781	0.1425	-0.124328	0.0656531	0.9763	0.15056	0.122168	0.8535	0.111031	0.294051	0.6842	Platr26	0.137504	0.0666646	0.9286	Platr26	0	0.337525	0.7843	Platr26	0.432959	1.5986	0.1499
TC0200001045.mm.2	Itga6	-0.464668	1.41908	0.3025	-1.31615	5.58336	0.0006	-0.137504	0.318126	0.8902	-0.475085	1.00922	0.2428	0.632268	2.92082	0.0063	Itga6	0.933573	4	0.0011	Itga6	-0.214125	0.195247	0.8769	Itga6	0.910733	1.11295	0.2903
TC0200001047.mm.2	Pdk1	0.275007	0.473531	0.7769	0.555816	0.287098	0.8053	0.163499	0.212044	0.9303	-0.137504	0.183427	0.7848	-2.11437	9.54821	1.53e-08	Pdk1	-1.9486	8.17263	2.32e-07	Pdk1	-1.09085	3.69897	0.0138	Pdk1	-1.77821	7.64207	1.32e-05
TC0200001049.mm.2	Rapgef4	0.505891	0.707522	0.6457	-0.0143553	0.0395292	0.9739	-0.226509	0.113171	0.9622	0.367371	0.918293	0.2758	0.641546	2.82391	0.0073	Rapgef4	0.963474	5.98297	1.53e-05	Rapgef4	-0.0565835	0.0684404	0.9596	Rapgef4	-0.163499	0.391581	0.6874
TC0200001053.mm.2	Zak	0.0703893	0.201211	0.9255	-0.201634	0.545003	0.6335	-0.263034	0.286509	0.902	0.757023	2.07058	0.0567	-0.286881	0.753255	0.338	Zak	-0.526069	0.966979	0.2491	Zak	0.0565835	0.34218	0.7809	Zak	-0.526069	0.995249	0.3381
TC0200001056.mm.2	Cdca7	0.176323	0.59568	0.7072	-0.0840643	0.0816551	0.9472	-0.263034	0.00957234	0.9975	0.137504	0.23905	0.7267	0.111031	0.439974	0.551	Cdca7	0.124328	0.677574	0.3947	Cdca7	-0.124328	0.663941	0.5833	Cdca7	-0.176323	0.489723	0.6182
TC0200001071.mm.2	Sp9	0.0840643	0.24634	0.9056	-0.0285692	0.14685	0.9005	-0.495695	1.04866	0.5979	-0.0976108	0.107127	0.871	0.124328	0.753255	0.3379	Sp9	0.0565835	0.0848641	0.9069	Sp9	-0.0840643	0.135192	0.916	Sp9	-0.238787	0.0259491	0.9791
TC0200001072.mm.2	Scrn3	0.526069	1.34008	0.3298	-0.214125	0.000304113	0.9997	-0.641546	0.380072	0.8617	-1.11103	3	0.0174	0.0426443	0.296881	0.6817	Scrn3	-0.226509	0.938925	0.2599	Scrn3	-0.275007	1.40671	0.2605	Scrn3	-0.226509	1.53313	0.1648
TC0200001091.mm.2	Hoxd13	0.111031	0.270754	0.8916	0.0976108	0.336393	0.7699	0.0565835	0.091515	0.9687	-0.226509	0.601019	0.4332	0.189034	0.953505	0.2423	Hoxd13	0.137504	0.574955	0.4616	Hoxd13	0.189034	0.994391	0.4116	Hoxd13	0.163499	0.693575	0.4925
TC0200001092.mm.2	Hoxd12	-0.15056	0.104412	0.968	-0.0703893	0.551448	0.6292	-0.400538	0.281249	0.9046	0.356144	0.550213	0.4645	0.201634	0.228045	0.7511	Hoxd12	0.111031	0.421934	0.5797	Hoxd12	0.226509	0.45494	0.71	Hoxd12	0.0143553	0.552687	0.5794
TC0200001095.mm.2	Hoxd9	0	0.174769	0.9381	0.0840643	0.544242	0.6338	-0.516015	1.27409	0.507	-0.575312	2.65758	0.0266	-0.0976108	0.325139	0.6548	Hoxd9	0.0565835	0.118501	0.8693	Hoxd9	0.176323	0.506821	0.6779	Hoxd9	0.0565835	0.159643	0.8697
TC0200001096.mm.2	Hoxd8	-0.238787	0.128602	0.9582	-0.124328	0.177374	0.88	-1.14405	2.04096	0.2377	-1.5008	4.34872	0.0028	-0.555816	2.09151	0.0307	Hoxd8	0.0285692	0.0468688	0.9487	Hoxd8	0.0840643	0.391795	0.7496	Hoxd8	0.201634	1.72125	0.1266
TC0200001097.mm.2	Hoxd3; Hoxd4	0.214125	0.344094	0.8549	-0.0285692	0.296623	0.7977	0.0840643	0.071297	0.9749	0.475085	1.04964	0.2296	-0.201634	1.68613	0.066	Hoxd3; Hoxd4	-0.226509	0.812761	0.3199	Hoxd3; Hoxd4	0.0840643	0.442012	0.7177	Hoxd3; Hoxd4	0.124328	0.477165	0.6282
TC0200001101.mm.2	Hoxd1	0.485427	1.47756	0.2845	0.214125	0.386475	0.736	0.321928	0.475864	0.8185	0.536053	1.51145	0.1205	0.0285692	0.0421055	0.952	Hoxd1	0.176323	0.814175	0.3193	Hoxd1	0.0565835	0.251192	0.8404	Hoxd1	-0.0840643	0.00660786	0.9956
TC0200001102.mm.2	Mtx2	0.739848	2.05061	0.1378	0.713696	1.31247	0.2729	1.50589	2.27572	0.1853	-0.722466	1.6216	0.1031	0.214125	1.93554	0.041	Mtx2	0.286881	1.72584	0.0648	Mtx2	-0.176323	0.414652	0.7354	Mtx2	0.15056	0.343136	0.7223
TC0200001115.mm.2	Hnrnpa3; Gm6793	0.176323	0.598772	0.7048	0.584963	1.47366	0.2217	0.925999	2.56864	0.1298	0.367371	0.862646	0.299	0.799087	4.54516	0.0002	Hnrnpa3; Gm6793	0.933573	5.66959	2.81e-05	Hnrnpa3; Gm6793	0.0976108	0.266001	0.8309	Hnrnpa3; Gm6793	0.516015	2.82391	0.0233
TC0200001121.mm.2	Agps	0.201634	0.913284	0.531	0.594549	3	0.0247	0.250962	0.892451	0.6583	-0.678072	1.60555	0.1053	0.443607	4.50169	0.0003	Agps	0.704872	6.10127	1.2e-05	Agps	-0.189034	0.832092	0.4896	Agps	0.226509	0.537752	0.5888
TC0200001125.mm.2	Rbm45	0.0565835	0.66334	0.6709	0.495695	0.928118	0.4218	0.0565835	0.0260874	0.991	0.163499	0.117532	0.8589	0.454176	3.04576	0.0047	Rbm45	0.378512	1.68194	0.0701	Rbm45	0.189034	0.531357	0.6639	Rbm45	0.15056	0.387216	0.6896
TC0200001127.mm.2	Osbpl6	-0.782409	1.19997	0.3885	-1.29866	2.72125	0.0365	-0.226509	0.447575	0.8306	-0.925999	1.72354	0.0897	0.124328	0.000608438	0.9991	Osbpl6	-0.356144	1.00568	0.2333	Osbpl6	-0.263034	1.69897	0.1802	Osbpl6	0.0426443	0.0323116	0.9743
TC0200001133.mm.2	Dfnb59	0.0703893	0.110418	0.966	-0.163499	0.122571	0.9177	-0.0840643	0.234928	0.92	-0.333424	0.649364	0.4049	-0.0285692	0.111427	0.8743	Dfnb59	0.378512	1.72584	0.0648	Dfnb59	0.505891	1.2233	0.3201	Dfnb59	0.201634	0.811916	0.4253
TC0200001134.mm.2	Plekha3	0.263034	0.217886	0.9178	0.0703893	0.236048	0.8414	0.163499	0.367543	0.8659	-1.0635	2.4318	0.0356	0.344828	2.18046	0.0257	Plekha3	0.214125	0.8671	0.2925	Plekha3	-0.214125	1.4045	0.2612	Plekha3	-0.344828	1.33161	0.2164
TC0200001144.mm.2	Gm14461	-0.0285692	0.00966115	0.9966	-0.0976108	0.0795636	0.9485	0.378512	0.405055	0.8514	0	0.402195	0.5755	0.201634	1.00877	0.2208	Gm14461	0.238787	0.525201	0.4981	Gm14461	-0.411426	2.13077	0.1055	Gm14461	-0.0426443	0.292345	0.7617
TC0200001150.mm.2	Ube2e3	0.214125	0.0853924	0.9749	0.0703893	0.148558	0.8987	-0.31034	0.0979427	0.9672	-0.815575	1.89963	0.0709	-0.594549	3.22185	0.0033	Ube2e3	-0.356144	2.65758	0.0108	Ube2e3	0.0426443	0.189835	0.8798	Ube2e3	-0.321928	0.906929	0.3762
TC0200001158.mm.2	Itga4	-0.575312	0.671824	0.666	-0.495695	0.938548	0.4174	-1.62293	3.1549	0.0628	-1.76129	3.39794	0.0095	-0.124328	0.171727	0.8094	Itga4	-0.111031	0.633577	0.4219	Itga4	-0.356144	0.596536	0.6253	Itga4	1	5.20066	0.0006
TC0200001164.mm.2	Ssfa2	-0.799087	3	0.0397	-0.201634	0.34785	0.7609	-0.485427	0.603104	0.7686	0.678072	1.18509	0.1883	0.263034	1.21183	0.1553	Ssfa2	0.263034	1.00745	0.2327	Ssfa2	-0.0426443	0.417823	0.7334	Ssfa2	-0.659925	2.4318	0.0437
TC0200001166.mm.2	Ppp1r1c	0.0565835	0.311224	0.8708	0.201634	0.237922	0.8405	0.15056	0.196543	0.9351	0.0703893	0.78094	0.3356	0.263034	0.884722	0.2724	Ppp1r1c	0.516015	2.58503	0.0124	Ppp1r1c	0.214125	0.830326	0.4901	Ppp1r1c	0.250962	1.08513	0.3017
TC0200001170.mm.2	Prdx6b	0.137504	0.78094	0.604	0.298658	1.27246	0.2856	-0.263034	0.143392	0.953	0.176323	0.075669	0.908	0.565597	4.44491	0.0003	Prdx6b	0.485427	3.1549	0.0039	Prdx6b	-0.0285692	0.404724	0.7418	Prdx6b	-0.163499	0.484524	0.6222
TC0200001171.mm.2	Dnajc10	-0.0976108	0.282662	0.8849	0.0703893	0.126215	0.9145	0.0703893	0.494443	0.8118	-0.321928	0.411056	0.5674	-0.0565835	0.0336705	0.9616	Dnajc10	0.15056	0.744969	0.356	Dnajc10	0.263034	1.06854	0.3815	Dnajc10	1.08406	5.86646	0.0002
TC0200001189.mm.2	Zfp804a	-0.0565835	0.010061	0.9965	0.298658	0.574792	0.6142	0.163499	0.159768	0.9486	0.344828	0.948462	0.2641	-0.111031	0.280255	0.6974	Zfp804a	0.163499	0.946922	0.2567	Zfp804a	0.201634	1.07727	0.378	Zfp804a	0.0426443	0.196611	0.8382
TC0200001195.mm.2	Fsip2	0.201634	0.584693	0.7143	0.176323	0.143211	0.9031	-0.176323	0.037678	0.9862	-0.250962	0.114865	0.8619	0.137504	0.82594	0.3	Fsip2	0.189034	0.367644	0.6244	Fsip2	0.0426443	0.518128	0.6715	Fsip2	0.0703893	0.200591	0.8346
TC0200001201.mm.2	Zc3h15	0.594549	1.3439	0.3289	0.765535	2.14267	0.0867	-0.189034	0.0942041	0.9681	0.0565835	0.0315171	0.9592	1.29278	8.06651	2.49e-07	Zc3h15	1.22033	8.76447	7.44e-08	Zc3h15	0.765535	4.82102	0.0035	Zc3h15	0.613532	4.55909	0.0017
TC0200001203.mm.2	Itgav	-0.0285692	0.0470623	0.9851	0.0840643	0.219107	0.8519	-0.765535	1.88606	0.2805	-0.823749	1.85699	0.0749	-0.389567	1.71897	0.0619	Itgav	-0.378512	1.7167	0.066	Itgav	-0.111031	0.560352	0.6468	Itgav	-0.333424	1.77211	0.1164
TC0200001204.mm.2	Fam171b	-0.659925	1.77989	0.1919	-1.08406	2.95861	0.0258	-0.31034	0.406714	0.8512	-0.526069	0.932185	0.2702	-0.333424	0.304431	0.6744	Fam171b	-0.321928	1.23359	0.1572	Fam171b	-0.475085	1.90309	0.1401	Fam171b	-0.226509	1.03527	0.3215
TC0200001206.mm.2	Gm13698	0.0703893	0.0935572	0.9713	0.263034	1.39469	0.2462	-0.0143553	0.137392	0.955	-0.137504	0.563201	0.4558	1.14405	7.94692	3.1e-07	Gm13698	1.33914	8.54975	1.11e-07	Gm13698	-0.15056	1.0278	0.3977	Gm13698	-0.344828	0.615467	0.5398
TC0200001207.mm.2	Gm13693	0.0703893	0.0935572	0.9713	0.263034	1.39469	0.2462	-0.0143553	0.137392	0.955	-0.137504	0.563201	0.4558	1.14405	7.94692	3.1e-07	Gm13693	1.33914	8.54975	1.11e-07	Gm13693	-0.15056	1.0278	0.3977	Gm13693	-0.344828	0.615467	0.5398
TC0200001208.mm.2	Gm13695	0.0703893	0.0935572	0.9713	0.263034	1.39469	0.2462	-0.0143553	0.137392	0.955	-0.137504	0.563201	0.4558	1.14405	7.94692	3.1e-07	Gm13695	1.33914	8.54975	1.11e-07	Gm13695	-0.15056	1.0278	0.3977	Gm13695	-0.344828	0.615467	0.5398
TC0200001209.mm.2	Gm13696	0.0703893	0.0935572	0.9713	0.263034	1.39469	0.2462	-0.0143553	0.137392	0.955	-0.137504	0.563201	0.4558	1.14405	7.94692	3.1e-07	Gm13696	1.33914	8.54975	1.11e-07	Gm13696	-0.15056	1.0278	0.3977	Gm13696	-0.344828	0.615467	0.5398
TC0200001210.mm.2	Gm13694	0.0703893	0.0935572	0.9713	0.263034	1.39469	0.2462	-0.0143553	0.137392	0.955	-0.137504	0.563201	0.4558	1.14405	7.94692	3.1e-07	Gm13694	1.33914	8.54975	1.11e-07	Gm13694	-0.15056	1.0278	0.3977	Gm13694	-0.344828	0.615467	0.5398
TC0200001211.mm.2	Gm13697	0.0703893	0.0935572	0.9713	0.263034	1.39469	0.2462	-0.0143553	0.137392	0.955	-0.137504	0.563201	0.4558	1.14405	7.94692	3.1e-07	Gm13697	1.33914	8.54975	1.11e-07	Gm13697	-0.15056	1.0278	0.3977	Gm13697	-0.344828	0.615467	0.5398
TC0200001212.mm.2	Gm13691	-0.0703893	0.159141	0.9439	0.526069	1.61618	0.1814	0.263034	0.5867	0.7795	0.263034	0.607831	0.4293	1.14405	7.37469	9.14e-07	Gm13691	1.43829	8.85699	6.31e-08	Gm13691	-0.0703893	0.218819	0.8594	Gm13691	-0.286881	0.573814	0.5663
TC0200001217.mm.2	Btbd18	-0.137504	0.164627	0.9422	-0.464668	0.48096	0.6737	-0.124328	0.427128	0.8405	0.62293	1.80967	0.08	-0.15056	0.43427	0.5563	Btbd18	-0.344828	1.60206	0.0812	Btbd18	0.275007	1.065	0.3826	Btbd18	0.356144	0.619789	0.5377
TC0200001218.mm.2	Med19	0.111031	0.396856	0.8234	0.163499	0.539704	0.6355	-0.0426443	0.281831	0.9042	-0.238787	0.133181	0.8408	-0.124328	0.777804	0.3248	Med19	-0.0703893	0.356251	0.6335	Med19	-0.0285692	0.00160987	0.999	Med19	0.464668	2.85387	0.0225
TC0200001221.mm.2	Ypel4	-0.333424	0.581865	0.7152	0.0143553	0.269864	0.8185	0.356144	0.934047	0.6436	0.298658	1.04001	0.2322	0.422233	2.33724	0.019	Ypel4	-0.0976108	0.685922	0.3898	Ypel4	-0.176323	0.929224	0.4427	Ypel4	-0.0565835	0.08302	0.9316
TC0200001222.mm.2	Ube2l6	-0.815575	2.34679	0.0953	-1.18903	3.52288	0.0115	-0.650765	0.791827	0.6984	-1.62761	4.22548	0.0033	0.31034	0.413075	0.5752	Ube2l6	-0.124328	0.228266	0.7552	Ube2l6	-0.678072	2.67778	0.0538	Ube2l6	0.731183	4.26841	0.0026
TC0200001223.mm.2	Timm10	2.17313	4.30539	0.0067	1.76977	3.30103	0.0146	1.42761	3.39794	0.043	-0.575312	1.33442	0.1531	0.963474	6.61261	4.09e-06	Timm10	1.03562	7.01278	2.05e-06	Timm10	0.773996	3.30103	0.0239	Timm10	0.298658	0.91364	0.3726
TC0200001224.mm.2	Slc43a1	-0.201634	0.351933	0.8502	-0.0976108	0.0975619	0.9346	-0.137504	0.359519	0.8702	2.7866	4.65561	0.0018	0.918386	1.18575	0.1626	Slc43a1	-0.275007	0.00191511	0.9976	Slc43a1	-1.1177	1.49621	0.2337	Slc43a1	0.565597	0.405386	0.6776
TC0200001226.mm.2	Slc43a3	-0.604071	1.46218	0.2899	-0.176323	0.10585	0.93	-0.799087	0.0827571	0.9718	1.24489	0.83357	0.3111	0.298658	1.60555	0.0767	Slc43a3	0	0.21846	0.7654	Slc43a3	0	0.412738	0.737	Slc43a3	-0.9855	2.72125	0.0277
TC0200001227.mm.2	Prg2	-0.0426443	0.0489541	0.9843	0.0976108	0.120331	0.9195	0.214125	0.0747395	0.974	0.137504	0.131238	0.8431	0.0285692	0.353106	0.6281	Prg2	0.214125	1.47886	0.102	Prg2	0.0976108	0.600153	0.6228	Prg2	0.0703893	0.333014	0.7306
TC0200001228.mm.2	Prg3	-0.0840643	0.205861	0.9229	-0.263034	0.296193	0.798	0.443607	0.839531	0.6792	0.536053	1.38828	0.1427	-0.15056	0.533726	0.4783	Prg3	0.201634	1.04624	0.2179	Prg3	0.201634	0.534915	0.6624	Prg3	0.298658	0.889074	0.3855
TC0200001229.mm.2	Ssrp1	0.286881	0.771087	0.6094	-0.0976108	0.198116	0.8674	0.124328	0.504317	0.8101	0.201634	0.0945279	0.8859	0.201634	0.357535	0.6246	Ssrp1	0.137504	0.576754	0.4604	Ssrp1	-0.0840643	1.34872	0.2781	Ssrp1	-0.0143553	0.556424	0.5765
TC0200001230.mm.2	Tnks1bp1	-0.344828	1.34775	0.328	-0.333424	1.21968	0.306	-0.0976108	0.059135	0.9784	0.722466	2.08092	0.0561	-0.275007	1.38405	0.1142	Tnks1bp1	-0.344828	1.1986	0.1669	Tnks1bp1	-0.0565835	0.12332	0.9235	Tnks1bp1	0.0976108	0.136677	0.8885
TC0200001234.mm.2	Aplnr	-0.925999	2.14267	0.1241	-2.59694	7.28233	3.52e-05	0.163499	0.549597	0.794	-1.47508	2.49485	0.0331	-3.0197	9.95468	7.11e-09	Aplnr	-3.15704	11.556	3.74e-10	Aplnr	0.0426443	0.0146634	0.9918	Aplnr	0.214125	0.75597	0.4566
TC0200001239.mm.2	Olfr996	0.189034	0.0238335	0.9937	-0.176323	0.337809	0.769	0.15056	0.535809	0.7975	0.594549	2.14267	0.0515	0.111031	0.625068	0.414	Olfr996	0.464668	1.06098	0.2122	Olfr996	0.0426443	0.0894823	0.9452	Olfr996	0	0.440452	0.6531
TC0200001241.mm.2	Olfr998	-0.0703893	0.0425843	0.9876	0.111031	0.227825	0.8461	0.704872	0.848324	0.6759	0.918386	1.89963	0.071	-0.0976108	0.019315	0.9771	Olfr998	0.124328	0.403623	0.5938	Olfr998	-0.0426443	0.109747	0.9317	Olfr998	0.137504	0.00370728	0.9975
TC0200001244.mm.2	Olfr1008	-0.15056	0.138764	0.9545	0.238787	0.0734518	0.9511	-0.263034	0.813609	0.6877	0.31034	1.42597	0.1349	0.124328	0.227312	0.7518	Olfr1008	-0.263034	0.179536	0.8043	Olfr1008	-0.400538	0.754241	0.531	Olfr1008	-0.15056	0.206978	0.8281
TC0200001245.mm.2	Olfr1009	0.111031	0.202248	0.9249	0.111031	0.729787	0.5219	0.678072	1.68194	0.3448	1.79494	2.95861	0.0176	0.0143553	0.0552706	0.9367	Olfr1009	-0.111031	0.389872	0.6054	Olfr1009	-0.0285692	0.165706	0.8964	Olfr1009	0.0703893	0.25877	0.7864
TC0200001246.mm.2	Olfr1010	-0.505891	0.776764	0.6063	0.0143553	0.474049	0.6792	0.831877	2.02687	0.2419	0.992768	2.65758	0.0262	0.250962	0.738737	0.3457	Olfr1010	0.443607	1.29757	0.1411	Olfr1010	-0.0143553	0.302422	0.8074	Olfr1010	-0.0426443	0.421475	0.6668
TC0200001247.mm.2	Olfr1013	0.0840643	0.253833	0.9004	-0.367371	0.0781575	0.9491	0.748461	1.59688	0.3763	1.1177	1.89279	0.0713	0.0285692	0.196133	0.7847	Olfr1013	-0.0426443	0.356054	0.6336	Olfr1013	-0.0703893	0.238598	0.8493	Olfr1013	0	0.0224136	0.982
TC0200001248.mm.2	Olfr1014	0.163499	0.348238	0.8519	-0.124328	0.758703	0.5071	0.641546	1.02273	0.6077	1.23879	1.83268	0.0776	0.15056	0.444785	0.5471	Olfr1014	0	0.187488	0.7967	Olfr1014	-0.333424	0.371305	0.7608	Olfr1014	-0.176323	0.530767	0.5928
TC0200001249.mm.2	Olfr1015	-0.0976108	0.193006	0.9293	0.124328	0.824778	0.4727	0.321928	0.863279	0.6716	0.565597	1.56067	0.1121	-0.201634	0.208309	0.7718	Olfr1015	-0.201634	0.229516	0.754	Olfr1015	0.0976108	0.302945	0.8069	Olfr1015	-0.124328	0.142728	0.8833
TC0200001250.mm.2	Olfr1018	0.0703893	0.118615	0.9623	0.321928	0.436045	0.7025	-0.0976108	0.689094	0.7357	0.495695	1.33724	0.1527	0.0840643	0.0606805	0.9309	Olfr1018	0.189034	1.26122	0.1498	Olfr1018	-0.0285692	0.122053	0.9237	Olfr1018	0.275007	1.41341	0.1934
TC0200001251.mm.2	Olfr1020	-0.214125	0.638839	0.6833	-0.124328	0.0880438	0.9429	-0.0840643	0.170696	0.9444	0.613532	1.37366	0.1449	-0.0703893	0.68466	0.3767	Olfr1020	0.0840643	0.106849	0.882	Olfr1020	0.0840643	0.00524306	0.997	Olfr1020	0.124328	0.135548	0.8895
TC0200001253.mm.2	Olfr1022	-0.226509	0.443939	0.793	0.0143553	0.838033	0.4659	0.454176	1.02595	0.6077	1.38405	3.04576	0.0162	0.163499	0.491066	0.5098	Olfr1022	0.176323	0.8041	0.3242	Olfr1022	-0.0703893	0.137451	0.9153	Olfr1022	-0.189034	0.178749	0.8524
TC0200001254.mm.2	Olfr1023	0.344828	0.20412	0.9239	0.378512	0.783834	0.4935	0.286881	0.499215	0.8113	0.443607	0.514563	0.4912	-0.0426443	0.077586	0.9124	Olfr1023	-0.0976108	0.971022	0.2473	Olfr1023	0.0426443	0.243592	0.8463	Olfr1023	0.111031	0.0296066	0.976
TC0200001256.mm.2	Olfr1026	-0.0840643	0.72515	0.6363	0.0840643	0.380489	0.7393	0.275007	0.929224	0.6455	0.604071	1.29499	0.162	-0.0565835	0.0579423	0.9338	Olfr1026	0.0426443	0.306185	0.6807	Olfr1026	-0.0840643	0.0892156	0.9455	Olfr1026	-0.298658	0.51272	0.6038
TC0200001258.mm.2	Olfr1028	-0.298658	0.142366	0.9532	-0.0565835	0.0307705	0.9792	0.356144	0.515843	0.8059	-0.0143553	0.0769633	0.9063	0	0.0847585	0.9047	Olfr1028	0.0426443	0.128661	0.8579	Olfr1028	0.0143553	0.0355989	0.9792	Olfr1028	-0.0976108	0.539553	0.5879
TC0200001260.mm.2	Olfr1029	-0.0143553	0.142728	0.9531	-0.0426443	0.0368736	0.9758	-0.0285692	0.0254883	0.9914	0.765535	1.9431	0.0672	0.0285692	0.171985	0.8091	Olfr1029	-0.0840643	0.153663	0.8319	Olfr1029	-0.238787	0.334231	0.7864	Olfr1029	-0.298658	1.18709	0.263
TC0200001261.mm.2	Olfr1030	0.378512	0.593801	0.7084	0.176323	1.15366	0.3298	0.389567	0.703554	0.7327	0.713696	1.00393	0.2444	0.0285692	0.724919	0.3533	Olfr1030	-0.0840643	0.546682	0.4826	Olfr1030	-0.163499	0.85855	0.4757	Olfr1030	0	0.260111	0.7849
TC0200001262.mm.2	Olfr1031	0.137504	0.0796158	0.9763	0.0565835	0.304693	0.7918	0.286881	0.353204	0.8745	0.807355	1.35952	0.148	0.163499	0.999132	0.2246	Olfr1031	0.176323	0.540758	0.4872	Olfr1031	-0.226509	0.736601	0.5425	Olfr1031	-0.163499	0.460422	0.6387
TC0200001263.mm.2	Olfr1032	-0.250962	0.443697	0.793	-0.15056	0.0051112	0.9972	0.0143553	0.0463853	0.9827	0.214125	0.869988	0.296	-0.0143553	0.22959	0.7499	Olfr1032	-0.124328	0.111596	0.8769	Olfr1032	0.0565835	0.024798	0.9859	Olfr1032	0.189034	0.170761	0.8588
TC0200001264.mm.2	Olfr1033	0	0.0712458	0.9781	0.250962	0.545155	0.6335	-0.189034	0.321937	0.8881	0.604071	1.58503	0.1081	0.443607	1.54363	0.0856	Olfr1033	0.0565835	0.0398623	0.9563	Olfr1033	-0.454176	1.29757	0.2942	Olfr1033	-0.250962	0.986741	0.342
TC0200001266.mm.2	Olfr1034	-0.773996	0.785686	0.6015	0.263034	0.533281	0.6395	-0.0285692	0.0108172	0.9968	0.400538	0.622512	0.4198	0.286881	1.15058	0.173	Olfr1034	-0.111031	0.679231	0.3936	Olfr1034	-0.790772	2.3098	0.0841	Olfr1034	-0.739848	2.31876	0.051
TC0200001267.mm.2	Olfr1036	-0.411426	1.01954	0.4719	0.344828	0.901356	0.4359	-0.485427	0.189969	0.9391	0.641546	0.931443	0.2705	0.298658	0.518271	0.4892	Olfr1036	-0.0565835	0.02489	0.973	Olfr1036	-0.85599	2.55284	0.0625	Olfr1036	-0.83996	2.55284	0.0363
TC0200001268.mm.2	Olfr1038-ps	0.275007	0.101275	0.9696	0.0565835	0.862646	0.4533	0.378512	0.928855	0.6455	1.7866	1.86328	0.0743	0.137504	0.944622	0.246	Olfr1038-ps	0.0143553	0.0306307	0.9668	Olfr1038-ps	0.15056	0.336676	0.7846	Olfr1038-ps	0.0976108	0.317494	0.7428
TC0200001269.mm.2	Olfr1052	0.0840643	0.173407	0.9386	0.389567	0.950782	0.4118	-0.226509	0.231732	0.9208	0.163499	0.664141	0.396	0	0.0302115	0.9651	Olfr1052	-0.0143553	0.583692	0.4557	Olfr1052	-0.0285692	0.0730405	0.9571	Olfr1052	0.189034	0.188961	0.8452
TC0200001272.mm.2	Olfr1076	-0.124328	0.0799289	0.9762	0.263034	0.385419	0.737	-0.263034	0.433327	0.8377	0.464668	1.65758	0.0985	0.111031	0.0197239	0.9767	Olfr1076	0.275007	0.386264	0.6088	Olfr1076	0.163499	0.0721679	0.9575	Olfr1076	0.263034	0.333857	0.7299
TC0200001273.mm.2	Olfr1093	-0.0565835	0.0710412	0.9781	0.163499	0.563837	0.6213	0.356144	0.314437	0.8916	0.443607	0.736601	0.3572	-0.0285692	0.0133626	0.9842	Olfr1093	0.124328	1.4828	0.101	Olfr1093	-0.0285692	0.601886	0.6218	Olfr1093	0.189034	0.462055	0.6373
TC0200001274.mm.2	Olfr1094	0.176323	0.209363	0.9212	0.0426443	0.24071	0.8393	-0.0703893	0.476774	0.8185	-0.0285692	0.0051112	0.9934	0.0143553	0.473144	0.5236	Olfr1094	-0.15056	0.635074	0.4214	Olfr1094	0.137504	0.848324	0.4814	Olfr1094	0.0565835	0.0144837	0.9893
TC0200001275.mm.2	Olfr1102	-0.124328	0.196679	0.928	-0.0143553	0.0217738	0.9859	-0.111031	0.073812	0.9741	0.555816	0.0945279	0.8859	0.137504	0.471469	0.5249	Olfr1102	-0.0976108	0.278189	0.7065	Olfr1102	0.0565835	0.198871	0.8742	Olfr1102	0.0703893	0.441531	0.6529
TC0200001276.mm.2	Olfr1112	-0.176323	0.212823	0.9204	-0.0426443	0.768021	0.5011	0.356144	0.0833882	0.9717	0.214125	0.0416751	0.9474	0.31034	1.56543	0.0824	Olfr1112	0	0.0394817	0.9566	Olfr1112	-0.201634	1.16749	0.3412	Olfr1112	-0.124328	0.786748	0.4403
TC0200001277.mm.2	Olfr1113	-0.137504	0.185153	0.9325	0.575312	1.33442	0.2656	0.765535	1.69037	0.3415	0.367371	0.602581	0.4322	-0.0565835	0.0957715	0.8925	Olfr1113	0.176323	0.0625323	0.9332	Olfr1113	0.189034	0.0335767	0.9795	Olfr1113	0.163499	0.376647	0.6972
TC0200001279.mm.2	Olfr1115	-0.432959	0.424466	0.8084	0.333424	1.01323	0.3861	0.485427	0.922632	0.6468	-0.0565835	0.0463853	0.9422	0.163499	0.395342	0.5915	Olfr1115	0.201634	1.06349	0.2113	Olfr1115	0.226509	0.602408	0.6213	Olfr1115	0.189034	0.661344	0.5116
TC0200001281.mm.2	Olfr1116	-0.238787	0.554707	0.7304	0.378512	0.457424	0.6876	0.495695	0.864549	0.6714	1.48027	2.21467	0.0469	0.411426	2.36653	0.0178	Olfr1116	-0.0285692	0.326703	0.6602	Olfr1116	-0.15056	0.284665	0.8164	Olfr1116	-0.0976108	0.180719	0.8509
TC0200001285.mm.2	Olfr1118	-0.0143553	0.000260655	0.9997	0.15056	0.0316105	0.9786	0.432959	0.474178	0.8193	0.495695	0.492549	0.507	0.176323	1.92445	0.042	Olfr1118	0.111031	0.128077	0.8585	Olfr1118	0.15056	0.608359	0.6166	Olfr1118	0.0426443	0.40616	0.6769
TC0200001287.mm.2	Olfr1120	-0.0143553	0.0326393	0.9886	-0.111031	0.000651931	0.9996	0.15056	0.33677	0.8824	0.545968	0.982549	0.2515	0.163499	0.726073	0.3526	Olfr1120	0.163499	0.609418	0.4381	Olfr1120	-0.137504	0.250032	0.8409	Olfr1120	-0.214125	1.00043	0.3362
TC0200001288.mm.2	Olfr1121	0.0703893	0.017367	0.9949	-0.0426443	0.0180456	0.988	-0.176323	0.16469	0.9468	0.464668	1.3279	0.1545	0.214125	1.39362	0.1123	Olfr1121	-0.124328	0.0206793	0.9777	Olfr1121	-0.0285692	0.0214087	0.9872	Olfr1121	-0.163499	0.0782095	0.9354
TC0200001289.mm.2	Olfr1122	-0.176323	0.0930188	0.9715	-0.124328	0.399572	0.7289	0.263034	0.132061	0.9559	-0.411426	0.598427	0.4349	0.0426443	0.18522	0.7955	Olfr1122	-0.137504	0.0338583	0.9632	Olfr1122	0.0840643	0.136558	0.9156	Olfr1122	0.124328	0.179339	0.852
TC0200001291.mm.2	Olfr1123	-0.201634	0.767004	0.6118	0.0565835	0.12309	0.9173	-0.0565835	0.152366	0.9496	0.286881	0.54806	0.4657	0.0285692	0.24634	0.7319	Olfr1123	-0.226509	0.235674	0.7482	Olfr1123	0.0143553	0.255081	0.8375	Olfr1123	0.0143553	0.0257647	0.9792
TC0200001292.mm.2	Olfr1124	0.15056	0.17993	0.9353	0.536053	1.93181	0.1178	0.0703893	0.0766523	0.9733	0.356144	0.33395	0.6346	0.0703893	0.151134	0.8299	Olfr1124	-0.137504	0.0243844	0.9735	Olfr1124	0.0426443	0.0086853	0.9951	Olfr1124	0.0976108	0.385525	0.6906
TC0200001293.mm.2	Olfr1126	0.0976108	0.073709	0.9777	0.485427	0.674074	0.5544	0.15056	0.710411	0.732	1.57531	3.39794	0.0102	0.0285692	0.0717066	0.9188	Olfr1126	-0.250962	0.941195	0.2591	Olfr1126	0.516015	1.72125	0.1752	Olfr1126	0.0426443	0.133004	0.8919
TC0200001294.mm.2	Pramel6	-0.189034	0.859178	0.5627	-0.226509	0.882066	0.4449	-0.495695	1.54668	0.3929	-0.454176	0.934794	0.2694	-0.263034	0.41005	0.5782	Pramel6	-0.238787	0.558462	0.4733	Pramel6	0.344828	1.22695	0.3187	Pramel6	0.0143553	0.151688	0.8761
TC0200001295.mm.2	Gm13736; Srp9	0.422233	0.909389	0.5328	0.678072	1.42481	0.2368	-0.0285692	0.0520274	0.9808	-1.26903	2.85387	0.0201	-0.124328	0.327625	0.6524	Gm13736; Srp9	0.0565835	0.649171	0.4118	Gm13736; Srp9	0.226509	1.89279	0.1419	Gm13736; Srp9	0.238787	1.57349	0.1559
TC0200001296.mm.2	Olfr153	0.659925	0.642256	0.6814	0	0.773916	0.4982	0.378512	0.388383	0.8573	1.27501	2.08619	0.0555	0.137504	0.686977	0.3753	Olfr153	-0.189034	0.194431	0.7898	Olfr153	-0.0143553	0.196338	0.8763	Olfr153	0.111031	0.496618	0.6134
TC0200001297.mm.2	Olfr1129	-0.555816	0.606249	0.7005	0.238787	0.291324	0.8021	-0.555816	0.431564	0.8389	1.32193	2.3098	0.0417	0.678072	1.59517	0.078	Olfr1129	-0.250962	0.130944	0.8561	Olfr1129	0.333424	0.419075	0.733	Olfr1129	-0.0840643	0.340084	0.7248
TC0200001298.mm.2	Olfr1130	0.189034	0.221487	0.9163	-0.0703893	0.0372993	0.9752	-0.189034	0.180983	0.9419	1.56071	3.69897	0.0067	0.454176	1.37263	0.1166	Olfr1130	-0.0565835	0.0541869	0.9423	Olfr1130	0.124328	0.201902	0.8722	Olfr1130	-0.0426443	0.0350807	0.9718
TC0200001299.mm.2	Olfr1131	0.432959	0.503624	0.7611	-0.189034	0.534915	0.6383	0.238787	0.785951	0.7007	2.18269	2.72125	0.0242	-0.176323	0.279345	0.6981	Olfr1131	-0.0426443	0.0964217	0.8936	Olfr1131	-0.201634	0.282579	0.8174	Olfr1131	-0.0976108	0.312471	0.7465
TC0200001300.mm.2	Olfr1140	0.286881	0.138406	0.9546	0.748461	1.88941	0.1239	-0.298658	0.138705	0.9544	0.9855	1.15366	0.1971	0.189034	0.691009	0.3728	Olfr1140	0.226509	0.419189	0.5819	Olfr1140	-0.137504	0.320481	0.7967	Olfr1140	0.0143553	0.195792	0.8389
TC0200001301.mm.2	Olfr152	-0.226509	0.487716	0.7702	0.0840643	0.399572	0.7289	0.422233	0.608007	0.7679	0.422233	0.815309	0.3192	0.189034	0.321937	0.658	Olfr152	0	0.372634	0.6206	Olfr152	0.124328	0.753009	0.5319	Olfr152	0.0565835	0.0512448	0.9583
TC0200001302.mm.2	Olfr1143	0.111031	0.0517827	0.9835	0.641546	2.67778	0.0397	0.0426443	0.574466	0.7841	1.54102	2.5376	0.031	0.0565835	0.270835	0.7069	Olfr1143	-0.238787	0.796423	0.3281	Olfr1143	0.0840643	0.441772	0.7178	Olfr1143	-0.0976108	0.210278	0.8258
TC0200001303.mm.2	Olfr1145	0.176323	0.0608303	0.9804	-0.226509	0.121478	0.9189	0.400538	0.352421	0.8749	0.464668	0.670195	0.3925	0.0285692	0.256177	0.7219	Olfr1145	0.201634	0.910448	0.2729	Olfr1145	0.226509	0.564315	0.6442	Olfr1145	0.238787	0.812197	0.4253
TC0200001306.mm.2	Olfr1148	0	0.0818648	0.976	0.137504	0.42678	0.7094	0.176323	0.478208	0.8182	0.790772	1.42136	0.1357	0.604071	1.55909	0.0834	Olfr1148	0.201634	0.813892	0.3194	Olfr1148	0.799087	1.15989	0.3446	Olfr1148	0.367371	0.549597	0.5815
TC0200001309.mm.2	Olfr1151	-0.0565835	0.368861	0.8397	-0.516015	0.714443	0.5311	0.321928	0.384366	0.8582	0.356144	0.0327797	0.9577	0.201634	0.834756	0.2955	Olfr1151	0.124328	0.590574	0.4504	Olfr1151	0.0976108	0.226579	0.8557	Olfr1151	0.0143553	0.0649464	0.9462
TC0200001310.mm.2	Olfr1152	0.0703893	0.197774	0.9277	0.495695	1.10237	0.3484	-0.286881	0.086451	0.9712	1.13093	2.4437	0.0348	0.0565835	0.336959	0.644	Olfr1152	0.137504	0.0717578	0.9227	Olfr1152	-0.0426443	0.240786	0.848	Olfr1152	-0.0285692	0.0337174	0.9734
TC0200001312.mm.2	Olfr1153	0.378512	0.479255	0.7738	0.0703893	0.222936	0.8488	0.757023	0.675923	0.7396	0.933573	2.18046	0.0488	0.0565835	0.102978	0.8847	Olfr1153	-0.226509	0.0210438	0.9774	Olfr1153	0.0143553	0.266402	0.8307	Olfr1153	0.163499	0.83062	0.4159
TC0200001313.mm.2	Olfr1158	0.0426443	0.222936	0.9157	-0.0703893	0.142306	0.9036	0.214125	0.494307	0.8118	0.748461	1.66154	0.098	0	0.124939	0.8597	Olfr1158	-0.0565835	0.0401957	0.9559	Olfr1158	0.0426443	0.244125	0.8458	Olfr1158	0.163499	0.453087	0.6433
TC0200001314.mm.2	Olfr1161	0.0976108	0.0081097	0.9969	0.15056	0.451119	0.6922	0.163499	0.499901	0.8113	0.925999	1.8729	0.0734	-0.124328	0.809108	0.308	Olfr1161	0.0426443	0.0143939	0.9844	Olfr1161	0.189034	0.967784	0.4239	Olfr1161	-0.0426443	0.0258569	0.9791
TC0200001315.mm.2	Olfr1168	-0.111031	0.15422	0.9469	-0.201634	0.345246	0.7627	0.15056	0.804377	0.6928	0.704872	1.95468	0.0662	-0.201634	1.32239	0.1281	Olfr1168	0.201634	0.874519	0.2885	Olfr1168	0	0.0370154	0.9782	Olfr1168	-0.124328	0.525201	0.5961
TC0200001317.mm.2	Olfr1176	-0.226509	0.811634	0.5897	0.0143553	0.188291	0.8737	-0.321928	0.186086	0.9407	0.565597	0.231288	0.7349	0.111031	0.155399	0.8256	Olfr1176	0.0143553	0.276052	0.7091	Olfr1176	0.176323	1.04239	0.3916	Olfr1176	0.298658	0.695079	0.4917
TC0200001318.mm.2	Olfr1178	-0.411426	0.235973	0.9111	0.0143553	0.495937	0.6639	0.333424	0.534915	0.7976	0.298658	0.243668	0.7222	-0.163499	0.386053	0.5993	Olfr1178	0.0976108	0.226433	0.7569	Olfr1178	-0.0285692	0.09691	0.9405	Olfr1178	0.111031	0.709075	0.4833
TC0200001319.mm.2	Olfr1183	0.286881	0.148314	0.9507	-0.163499	0.594995	0.6018	-0.584963	0.531653	0.7987	0.367371	0.0531058	0.9343	-0.226509	1.04431	0.208	Olfr1183	-0.286881	1.13136	0.1878	Olfr1183	-0.0565835	0.0699684	0.9585	Olfr1183	-0.250962	0.0484197	0.961
TC0200001320.mm.2	Olfr1184	-0.344828	0.317765	0.8688	-0.111031	0.671009	0.5563	0.250962	0.525784	0.8007	1.95606	2.04576	0.0585	0.124328	0.792904	0.3165	Olfr1184	-0.0143553	0.216239	0.768	Olfr1184	-0.0840643	0.0746879	0.9559	Olfr1184	-0.0703893	0.12604	0.8971
TC0200001322.mm.2	Olfr1186	0.226509	0.452964	0.7882	-0.163499	0.183692	0.8763	-0.263034	0.027057	0.9904	0	0.570571	0.4511	-0.0285692	0.297656	0.6809	Olfr1186	-0.111031	0.164246	0.8207	Olfr1186	0.0976108	0.0229627	0.9865	Olfr1186	-0.0143553	0.0693056	0.9426
TC0200001323.mm.2	Olfr1188	0.137504	0.174509	0.9381	0.238787	0.0602312	0.9597	0.286881	1.03292	0.6037	0.62293	1.5391	0.1159	0.111031	0.550213	0.4657	Olfr1188	-0.0840643	0.117817	0.8701	Olfr1188	0.263034	0.353989	0.7725	Olfr1188	-0.163499	0.235899	0.8048
TC0200001325.mm.2	Olfr1189	-0.201634	0.185419	0.9325	0.0565835	0.216883	0.8536	0.799087	1.57187	0.3849	-0.111031	0.0237876	0.9696	-0.111031	0.119015	0.866	Olfr1189	-0.0976108	0.0513426	0.9446	Olfr1189	-0.163499	0.251269	0.8404	Olfr1189	-0.0565835	0.517412	0.6016
TC0200001329.mm.2	Olfr1193	0.0840643	0.532244	0.7449	-0.226509	0.356844	0.7547	0	0.0995782	0.966	0.536053	1.10347	0.2111	-0.0976108	0.313364	0.6657	Olfr1193	-0.0976108	0.489321	0.5252	Olfr1193	0.0285692	0.544242	0.6578	Olfr1193	0.0565835	0.206419	0.8284
TC0200001330.mm.2	Olfr1201	-0.111031	0.0185892	0.9949	0.201634	0.531357	0.6407	0.0426443	0.185486	0.9408	-0.333424	0.685501	0.3843	-0.0426443	0.162096	0.8188	Olfr1201	0.0976108	0.405607	0.5926	Olfr1201	0.0565835	0.16698	0.8953	Olfr1201	0.111031	0.440932	0.653
TC0200001331.mm.2	Olfr1202	-0.111031	0.184356	0.9328	0.189034	1.16749	0.3246	0.124328	0.551912	0.7927	0.62293	1.1463	0.1994	0.124328	0.661544	0.3905	Olfr1202	0.298658	0.14539	0.8406	Olfr1202	-0.0703893	0.0618307	0.9632	Olfr1202	0.0143553	0.457922	0.64
TC0200001332.mm.2	Olfr1205	-0.0703893	0.126563	0.9595	-0.0565835	0.680894	0.5501	0.333424	0.378616	0.8622	0.356144	0.854804	0.3022	-0.0976108	0.556737	0.4611	Olfr1205	-0.0703893	0.456304	0.5507	Olfr1205	0.0285692	0.136261	0.9157	Olfr1205	0.238787	0.128602	0.8949
TC0200001333.mm.2	Olfr1204	0.15056	0.196884	0.9277	0.422233	0.345727	0.7624	0.275007	0.47991	0.8173	1.08406	3.22185	0.0131	-0.0840643	0.00423322	0.9952	Olfr1204	-0.201634	0.888066	0.2827	Olfr1204	0.321928	1.34582	0.2789	Olfr1204	0.31034	0.365422	0.7048
TC0200001334.mm.2	Olfr1206	-0.0565835	0.402086	0.8196	0.201634	0.331707	0.7732	0.400538	1.13371	0.5651	0.536053	1.50724	0.1212	0	0.0986507	0.8894	Olfr1206	-0.214125	0.171598	0.813	Olfr1206	-0.238787	0.740167	0.5407	Olfr1206	-0.0426443	0.351445	0.7156
TC0200001335.mm.2	Olfr1212	-0.0426443	0.0174122	0.9949	0.333424	1.14997	0.3311	-0.201634	0.402744	0.8525	1.01436	1.96257	0.0654	0.0840643	0.498256	0.5044	Olfr1212	0.15056	0.799971	0.3262	Olfr1212	0.0426443	0.350373	0.7753	Olfr1212	0.485427	0.844968	0.4087
TC0200001336.mm.2	Olfr1255	0.0565835	0.0139004	0.9949	-0.298658	0.605899	0.5951	-0.0143553	0.257904	0.9124	-0.31034	0.707744	0.3716	-0.0976108	0.171598	0.8095	Olfr1255	-0.286881	0.599808	0.4442	Olfr1255	-0.0976108	0.165897	0.8963	Olfr1255	-0.0976108	0.0979427	0.9193
TC0200001337.mm.2	Olfr1257	-0.0426443	0.372429	0.8369	0.189034	1.27409	0.2853	0.333424	0.301638	0.8971	0.963474	2.72125	0.0244	0.176323	0.896881	0.2667	Olfr1257	0.189034	1.17653	0.1734	Olfr1257	0.0976108	0.338661	0.7837	Olfr1257	0.238787	0.120044	0.9017
TC0200001338.mm.2	Olfr1258	-0.226509	0.0553693	0.9821	0.0565835	0.683401	0.5487	0.62293	1.12148	0.5704	1.11103	2.61979	0.0277	0.15056	0.303993	0.6749	Olfr1258	0.0285692	0.131297	0.8558	Olfr1258	0.214125	0.639975	0.5976	Olfr1258	-0.238787	0.559406	0.5747
TC0200001339.mm.2	Olfr1260	-0.0285692	0.0416273	0.9878	0.111031	0.719194	0.528	0.286881	0.066108	0.9763	0.526069	0.906578	0.2807	0.400538	1.76195	0.0573	Olfr1260	0.495695	1.57349	0.0855	Olfr1260	0.0976108	0.578725	0.6369	Olfr1260	0.0143553	0.315065	0.7446
TC0200001340.mm.2	Olfr1261	0.0143553	0.189431	0.9311	0.389567	0.246417	0.8354	0.847997	0.711974	0.732	1.02148	2.18709	0.0486	-0.124328	0.302335	0.6766	Olfr1261	0.0976108	0.108351	0.8806	Olfr1261	-0.238787	0.348528	0.7765	Olfr1261	0.0703893	0.0722704	0.941
TC0200001341.mm.2	Olfr1262	-0.411426	0.487049	0.7703	0.333424	0.44539	0.6961	-0.15056	0.238899	0.9197	0.815575	1.7167	0.0904	0.0565835	0.143694	0.8382	Olfr1262	-0.111031	0.79915	0.3266	Olfr1262	0.275007	1.05552	0.3865	Olfr1262	-0.124328	0.268089	0.7805
TC0200001342.mm.2	Olfr1263	-0.189034	0.560983	0.7276	-0.0840643	0.471855	0.6808	0.678072	0.535212	0.7975	0.956057	1.5867	0.108	0.250962	0.406382	0.5817	Olfr1263	-0.124328	0.896538	0.2786	Olfr1263	0.137504	0.549597	0.6532	Olfr1263	-0.0840643	0.255472	0.7884
TC0200001343.mm.2	Olfr1265	-0.201634	0.930332	0.5215	-0.0840643	0.205233	0.8623	-0.0143553	0.157017	0.9491	0.422233	1.28988	0.163	0.137504	0.859492	0.2839	Olfr1265	0.15056	0.618885	0.4316	Olfr1265	-0.176323	0.0668165	0.9607	Olfr1265	0.0285692	0.147947	0.8793
TC0200001347.mm.2	Gm13769	0.201634	0.318578	0.8685	-0.432959	0.112664	0.9257	-0.111031	0.241315	0.919	0.748461	1.48149	0.1254	0.0840643	0.190844	0.7896	Gm13769	-0.0703893	0.00744648	0.9925	Gm13769	-0.0840643	0.121248	0.9237	Gm13769	-0.250962	0.190642	0.8433
TC0200001348.mm.2	Olfr1274-ps	0.0143553	0.0143041	0.9949	0.201634	0.594142	0.6022	0.0840643	0.0793029	0.9731	0.575312	1.80688	0.0802	0.31034	1.03386	0.2117	Olfr1274-ps	-0.0565835	0.310247	0.6761	Olfr1274-ps	-0.0565835	0.0512937	0.9696	Olfr1274-ps	-0.111031	0.186552	0.847
TC0200001352.mm.2	Nup160	-0.0143553	0.0273344	0.9915	0.201634	0.202179	0.8643	0.15056	0.537602	0.7966	0.641546	0.895854	0.2849	0.298658	1.06854	0.1995	Nup160	0	0.24268	0.7416	Nup160	0.0143553	0.641304	0.597	Nup160	-0.298658	0.274497	0.7759
TC0200001354.mm.2	Fnbp4	-0.189034	0.558776	0.7284	0.422233	0.836839	0.4663	-0.176323	0.014349	0.9957	0.356144	0.137511	0.8356	0	0.0474013	0.9461	Fnbp4	-0.226509	1.62342	0.078	Fnbp4	0.0285692	0.200453	0.8734	Fnbp4	0.356144	0.707966	0.4838
TC0200001355.mm.2	Agbl2	-0.765535	2.69897	0.0591	-0.731183	2.69897	0.0386	-0.226509	0.256255	0.9137	-0.0840643	0.0161934	0.9791	0.678072	2.07058	0.0318	Agbl2	0.485427	2.82391	0.0077	Agbl2	0.163499	0.87517	0.4683	Agbl2	0.137504	0.450261	0.6452
TC0200001356.mm.2	Mtch2	0.748461	1.22915	0.3766	0.263034	0.713544	0.5318	0.632268	0.802995	0.6929	-0.400538	0.67162	0.3918	-0.111031	0.472112	0.5244	Mtch2	0	0.161655	0.8235	Mtch2	0.124328	0.665949	0.582	Mtch2	-0.333424	1.057	0.3126
[truncated: 20,610 more rows]
