# Supplementary material for: DELE1 maintains muscle proteostasis to promote growth and survival in mitochondrial myopathy
Source: EMBO J. 2024 Oct 8;43(22):5548–85. doi: 10.1038/s44318-024-00242-x (PMC11574132; doi:10.1038/s44318-024-00242-x)
Supplement: Supplementary file 9 — Data Set EV7 [file 44318_2024_242_MOESM9_ESM.xlsx]

## Sheet: README
Dataset EV7. RNA-Seq transcriptomics of gastrocnemius tissue from P28 C10 G58R KI mice.

## Sheet: sample_information
Sample	Group	Sex	Color
G_Control_Rep1	Control	F	green
G_Control_Rep2	Control	F	green
G_Control_Rep3	Control	F	green
G_Control_Rep4	Control	F	green
G_Control_Rep5	Control	M	green
G_Control_Rep6	Control	M	green
G_Dele1neg_Rep1	Dele1neg	F	cyan
G_Dele1neg_Rep2	Dele1neg	F	cyan
G_Dele1neg_Rep3	Dele1neg	F	cyan
G_Dele1neg_Rep4	Dele1neg	M	cyan
G_Dele1neg_Rep5	Dele1neg	M	cyan
G_Dele1neg_Rep6	Dele1neg	M	cyan
G_MutMTstress_Rep1	MutMTstress	F	yellow
G_MutMTstress_Rep2	MutMTstress	F	yellow
G_MutMTstress_Rep3	MutMTstress	F	yellow
G_MutMTstress_Rep4	MutMTstress	M	yellow
G_MutMTstress_Rep5	MutMTstress	M	yellow
G_MutMTstress_Rep6	MutMTstress	M	yellow
G_Dele1neg_MutMTstress_Rep1	Dele1neg_MutMTstress	F	red
G_Dele1neg_MutMTstress_Rep2	Dele1neg_MutMTstress	F	red
G_Dele1neg_MutMTstress_Rep3	Dele1neg_MutMTstress	F	red
G_Dele1neg_MutMTstress_Rep4	Dele1neg_MutMTstress	M	red
G_Dele1neg_MutMTstress_Rep5	Dele1neg_MutMTstress	M	red
G_Dele1neg_MutMTstress_Rep6	Dele1neg_MutMTstress	M	red

## Sheet: length_scaled_epxression_counts
Index	Accession	Symbol	G_Control_Rep1	G_Control_Rep2	G_Control_Rep3	G_Control_Rep4	G_Control_Rep5	G_Control_Rep6	G_Dele1neg_Rep1	G_Dele1neg_Rep2	G_Dele1neg_Rep3	G_Dele1neg_Rep4	G_Dele1neg_Rep5	G_Dele1neg_Rep6	G_MutMTstress_Rep1	G_MutMTstress_Rep2	G_MutMTstress_Rep3	G_MutMTstress_Rep4	G_MutMTstress_Rep5	G_MutMTstress_Rep6	G_Dele1neg_MutMTstress_Rep1	G_Dele1neg_MutMTstress_Rep2	G_Dele1neg_MutMTstress_Rep3	G_Dele1neg_MutMTstress_Rep4	G_Dele1neg_MutMTstress_Rep5	G_Dele1neg_MutMTstress_Rep6
G1	ENSMUSG00000000001	Gnai3	715.536	253.07	606.647	563.522	492.542	318.4	322.498	610.853	366.646	499.191	478.963	419.542	572.654	374.631	341.579	463.843	332.651	412.288	669.453	507.506	628.842	462.912	410.805	857.862
G2	ENSMUSG00000000003	Pbsn	0	0	0	0	0	0	0	0	0	0	0	0	0	0	0	0	0	0	0	0	0	0	0	0
G3	ENSMUSG00000000028	Cdc45	175.101	55.466	148.636	142.775	99.4541	46.1325	81.4899	133.673	64.7585	91.504	75.7339	105.014	143.061	124.777	118.179	109.809	60.938	65.5358	149.56	151.999	91.9251	120.808	91.0888	89.1101
G4	ENSMUSG00000000031	H19	330010	85427.2	398981	278128	235389	122607	123677	273155	280587	199428	194762	269962	151504	155722	99140.6	133448	78319	128709	120277	237129	138609	66197.3	108639	54546.6
G5	ENSMUSG00000000037	Scml2	11.5727	3.94835	4.97916	5.69394	4.25414	0	4.01558	4.92712	3.27468	3.32042	34.495	22.3414	8.63902	0	2.77931	4.96499	3.27476	4.08329	4.8778	1.61585	1.63404	1.38594	2.77783	1.11421
G6	ENSMUSG00000000049	Apoh	38.6229	14.5724	22.4534	108.923	27.2555	24.3267	20.8175	19.6625	21.3183	27.3017	27.6195	23.3458	4.50226	10.5892	3.61357	56.399	11.5863	6.25133	22.3189	36.9357	38.0335	15.3239	28.379	118.542
G7	ENSMUSG00000000056	Narf	5968.9	2203.44	4005.85	5553.45	4001.19	3084.9	3058.8	5766.62	2780.28	3160.43	2988.78	3077.22	3487.27	3336.27	3137.13	4256.47	2729.08	2379.02	2422.61	2438.98	2112.69	2058.16	1903.26	1636.25
G8	ENSMUSG00000000058	Cav2	1092.09	467.022	770.365	543.896	571.009	524.714	542.926	817.658	586.291	837.135	838.165	461.498	562.586	317.997	250.424	354.927	407.461	381.579	525.787	410.931	461.73	368.081	269.597	373.545
G9	ENSMUSG00000000078	Klf6	1887.81	720.045	1046.77	706.922	875.79	420.989	677.511	1353.45	934.04	1242.41	1257.05	1252.73	1244.32	1000.24	618.57	906.92	593.559	716.877	1764.88	1072.16	1319.07	3145.66	1040.37	2067.04
G10	ENSMUSG00000000085	Scmh1	1194.48	428.022	961.325	1069.2	755.662	506.934	493.546	1242.99	693.317	823.475	666.198	833.593	1245.56	998.781	1364.52	1122.9	1008.1	965.326	1066.81	1196.2	1026.72	874.16	912.389	1062.77
G11	ENSMUSG00000000088	Cox5a	63637.8	16737.8	40726.6	29575.6	28182.2	15938.9	16523.8	50899.7	33856.6	33126.9	34005.5	35160.8	41250.6	46763.8	27382.6	38950.3	27360.1	28080.3	36573.3	33087.1	26215.3	22123.3	25084.2	18652.2
G12	ENSMUSG00000000093	Tbx2	233.479	72.2144	230.378	199.115	182.89	123.1	101.133	201.85	113.665	169.333	191.187	193.311	127.614	92.7809	75.3872	121.143	64.3979	60.2498	77.0018	87.5853	106.558	98.2419	82.426	105.851
G13	ENSMUSG00000000094	Tbx4	126.876	45.1469	90.7352	103.191	130.551	62.3603	54.7936	123.911	76.474	100.435	83.0251	71.9171	230.141	104.806	173.348	202.891	111.762	112.584	83.549	90.8225	64.4445	67.3085	79.5335	120.258
G14	ENSMUSG00000000103	Zfy2	0	0	0	0	0	0	0	0	0	0	0	0	0	0	0	0	0	0	0	0	0	0	0	0
G15	ENSMUSG00000000120	Ngfr	95.3508	17.576	106.96	95.8822	53.3959	33.4983	32.7318	141.214	52.2728	35.6813	28.3096	58.6705	85.0347	75.7754	80.3936	54.9521	39.2202	68.2505	41.9845	31.8465	48.2365	21.047	45.2173	64.2736
G16	ENSMUSG00000000125	Wnt3	4.06942	1.9651	2.04361	0	2.06046	0.991045	0	3.03621	1.00847	6.13691	0	3.04521	0	2.00064	0	2.04317	0	0	0	0.999781	0	0	0	0
G17	ENSMUSG00000000126	Wnt9a	942.752	300.885	844.024	784.178	735.9	519.41	383.969	729.953	522.429	547.195	655.918	622.864	507.974	484.338	501.363	530.035	283.466	315.04	501.663	538.373	435.02	289.596	350.587	266.891
G18	ENSMUSG00000000127	Fer	496.27	141.439	338.623	373.847	260.999	170.945	165.557	376.466	230.023	285.542	233.298	254.306	370.724	297.239	282.341	286.271	185.443	158.611	343.155	284.686	229.08	178.568	161.498	212.63
G19	ENSMUSG00000000131	Xpo6	393.073	175.036	437.796	355.185	189.759	168.141	227.316	363.415	248.655	334.42	319.251	348.044	360.297	325.782	278.026	403.074	274.35	240.437	250.323	239.602	326.885	318.324	276.521	474.672
G20	ENSMUSG00000000134	Tfe3	481.246	176.878	444.611	315.78	314.325	193.525	238.645	412.137	239.803	313.645	317.192	348.847	479.768	385.144	343.661	350.654	203.632	309.826	332.252	313.252	318.968	233.232	238.504	310.155
G21	ENSMUSG00000000142	Axin2	412.14	145.778	230.011	228.238	188.608	122.245	146.521	338.484	152.321	171.433	136.014	181.132	264.559	189.441	147.525	163.129	49.6864	132.748	246.253	222.547	240.787	200.904	146.778	281.795
G22	ENSMUSG00000000148	Brat1	317.477	110.875	246.668	241.128	237.812	125.68	138.167	312.795	127.394	217.789	185.655	169.679	352.342	240.402	254.466	368.572	167.893	189.941	263.129	174.056	158.473	235.608	152.113	272.37
G23	ENSMUSG00000000149	Gna12	1901.61	589.808	1500.25	1589.53	1236.13	874.93	849.063	1449.25	805.075	1062.12	1063.49	1236.97	1572.94	1243.13	916.408	1135.55	705.86	983.483	834.598	912.549	795.818	679.46	789.71	735.595
G24	ENSMUSG00000000154	Slc22a18	10.7674	4.03836	15.632	12.7948	10.0289	2.70308	4.52562	7.0202	6.98163	7.0882	2.70063	10.8002	13.1235	10.7201	4.04112	2.7284	11.9378	5.00562	8.99939	12.5518	8.69384	3.02385	6.68229	19.7523
G25	ENSMUSG00000000157	Itgb2l	0.872742	0	0	0	0	0	0	0	1.69422	0	0.871308	2.61471	1.74504	4.89336	0	0	0	0.865117	0	11.0495	0	0.865316	10.2767	0.852506
G26	ENSMUSG00000000159	Igsf5	0.94874	0	0	0	0	0	0	0	0.94285	0	0.951613	0	0	0	0.952554	0.929028	0	0	0	0	0	0	0	0
G27	ENSMUSG00000000167	Pih1d2	38.888	9.31743	20.0988	13.0975	16.7122	9.90647	5.6297	18.1731	26.7609	20.9514	13.6416	16.1392	7.10728	14.737	11.7528	14.7301	8.7688	16.9774	8.0935	17.1056	15.3397	8.15524	4.61391	2.71538
G28	ENSMUSG00000000168	Dlat	13823.5	4277.46	11553.7	12746.7	10571.2	6472.78	6178.82	12299.7	6106.58	9117.5	8720.16	9227.06	11216.4	8312.1	7516.65	13104	5149.64	5127.81	10158.8	12124.4	8037.11	7263.38	7227.53	3534.05
G29	ENSMUSG00000000171	Sdhd	22812.2	7343.71	18285.7	14583.9	13316.3	8669.06	8815.06	19103.7	12587.8	13220.4	13065.5	14450	15051.5	15249	9564.83	14271.7	8246.08	9736.87	16292	18433.3	11676.2	9709.16	12223.4	6710.14
G30	ENSMUSG00000000182	Fgf23	3.03986	0.98281	0	2.06069	5.13268	2.97277	0	2.01719	3.01427	2.03838	1.01137	1.01166	4.05084	4.98391	3.02015	0	1.00556	3.01235	2.00111	0.997917	1.00615	1.00408	0	1.97889
G31	ENSMUSG00000000183	Fgf6	537.657	145.049	539.782	754.195	503.71	353.861	126.714	585.759	294.503	281.231	298.031	283.004	298.368	413.062	161.994	254.896	262.239	164.005	184.305	263.842	170.126	113.388	381.545	56.493
G32	ENSMUSG00000000184	Ccnd2	1307.16	176.942	544.112	401.341	334.471	193.988	263.974	953.516	508.396	485.566	500.997	338.289	1003.43	503.729	471.645	380.757	339.004	454.006	212.522	278.695	263.566	118.846	145.805	75.8353
G33	ENSMUSG00000000194	Gpr107	1910.85	563.888	1620.03	1775.28	1229.23	771.446	782.821	1675.26	926.1	1101.33	988.612	1135.94	1942.72	1389.32	1286.35	1600.83	921.341	1233.33	1165.02	1244.79	1107.3	971.646	1029.7	1372.91
G34	ENSMUSG00000000197	Nalcn	26.5705	1.94114	13.3341	5.18945	8.26451	3.92266	5.92825	12.1732	5.05822	17.4354	16.2583	3.05089	20.3437	0	3.02179	4.08541	14.1589	5.04218	5.01748	4.97958	5.04112	2.00899	5.04212	3.97278
G35	ENSMUSG00000000202	Btbd17	5.08405	3.35914	6.52908	0	10.3235	2.12085	17.6592	4.22848	3.36663	8.54179	3.39571	8.48877	1.70078	5.01275	0	4.28489	3.37297	1.68653	0	3.30115	0	3.2601	0	0.83138
G36	ENSMUSG00000000204	Slfn4	5.20054	2.99811	4.86333	1.05712	2.10543	0	4.72218	0	2.87917	3.13548	5.18191	10.6203	5.18821	6.66252	2.05944	1.04291	1.91985	1.02875	8.58363	8.15621	3.83459	2.05392	4.11912	0
G37	ENSMUSG00000000214	Th	3.2365	0	2.40219	0	1.65116	0	1.69223	3.17837	2.37285	1.20522	6.06541	2.89504	2.1745	2.35516	2.38995	3.21897	0	0	0.790175	1.58265	3.18099	2.38405	0	0
G38	ENSMUSG00000000215	Ins2	1.01297	0	0	0	0	0	0	1.03924	1.02542	1.91798	0	0	1.94702	0	0	0.996709	0	0.967044	0	1.13037	0	0	0	0
G39	ENSMUSG00000000216	Scnn1g	0	0	0	0	0	0	0	0	0	0	0	0	0	0	0	0	0	0	0	0	0	0	0	0
G40	ENSMUSG00000000223	Drp2	659.893	80.1654	233.811	205.567	133.447	79.4602	252.448	349.474	93.7564	153.113	116.422	139.642	478.739	352.166	211.526	107.643	70.457	204.631	653.458	370.263	749.905	195.012	101.161	265.286
G41	ENSMUSG00000000244	Tspan32	15.4496	2.70266	18.1511	8.63634	5.38658	4.52883	1.81328	9.93255	4.21441	10.2103	10.8799	8.32256	14.9751	18.5295	2.24223	5.3808	5.28224	8.6218	5.83294	8.23191	3.62065	5.32453	4.25166	1.88934
G42	ENSMUSG00000000247	Lhx2	10.5041	16.7803	7.91342	6.22989	6.20646	2.56404	0.860132	6.96856	13.0181	5.28168	4.36699	8.31499	6.99655	1.72185	2.21019	6.1572	1.73698	3.46854	1.52409	0	0.868733	0	0	1.50581
G43	ENSMUSG00000000248	Clec2g	1.00979	0.9839	0	0	0	0	0	0	0	0	0	0	0	0	0	0	0	0	0	0	0	0	0	0
G44	ENSMUSG00000000253	Gmpr	14605	4770.28	12569.5	9886.2	9609.95	5755.25	5649.41	13548.9	8031.91	7115.9	6641.07	8109.28	8917.75	11119.2	8352.18	9032.65	5923.59	5197.4	7613.64	7940.3	5851.2	6144.75	6487.14	5485.13
G45	ENSMUSG00000000263	Glra1	0	0	0	0	0	0	0	0	0	0	0	0	0	0	0	0	0	0	0	0	0	0	0	0
G46	ENSMUSG00000000266	Mid2	275.287	101.851	216.622	160.508	179.025	96.116	126.178	191.905	135.348	184.25	171.87	156.402	268.197	169.573	105.967	187.443	90.0161	100.247	159.227	109.021	110.238	109.924	78.2893	157.738
G47	ENSMUSG00000000275	Trim25	469.09	175.893	459.27	374.982	359.899	172.752	213.563	446.608	225.178	330.103	328.728	419.318	419.479	293.365	261.665	428.458	214.044	243.687	364.438	209.052	243.723	206.749	165.188	690.308
G48	ENSMUSG00000000276	Dgke	186.802	100.332	164.261	126.185	142.717	83.8033	115.661	145.602	102.158	121.78	100.896	117.947	212.153	118.857	124.52	197.71	81.8616	86.3346	97.498	109.439	97.5626	111.171	59.7289	70.4344
G49	ENSMUSG00000000278	Scpep1	529.206	164.384	399.638	403.573	284.135	178.444	168.49	480.405	242.169	351.875	392.614	362.543	1063	491.508	639.043	791.791	411.137	520.537	359.947	309.16	395.148	255.772	256.972	336.139
G50	ENSMUSG00000000282	Mnt	326.635	120.659	268.678	249.153	204.845	131.653	141.494	263.866	151.18	143.073	167.15	215.911	199.794	258.86	217.2	163.029	153.204	155.852	446.451	207.966	222.332	317.893	245.482	853.772
G51	ENSMUSG00000000290	Itgb2	50.5023	32.6303	77.2214	65.2993	61.1068	55.6185	28.6531	36.7939	47.2736	50.8831	54.7391	80.8447	46.4793	61.7159	36.697	53.7631	32.8226	26.9857	83.722	65.0672	40.5477	38.5268	24.131	26.589
G52	ENSMUSG00000000295	Hddc2	778.347	257.768	695.673	504.483	458.636	249.86	215.192	704.919	446.101	452.302	552.754	513.095	741.653	744.53	512.365	692.193	472.968	388.531	458.558	519.997	334.702	314.646	335.864	144.106
G53	ENSMUSG00000000296	Tpd52l1	1378.56	415.862	986.697	818.68	677.864	369.168	393.668	1089.87	659.898	669.102	640.332	634.062	1394.61	986.597	986.494	1020	575.368	652.14	1414.6	1377.83	946.217	770.738	719.21	1287.55
G54	ENSMUSG00000000301	Pemt	165.166	47.9991	127.046	82.2067	63.1457	39.4315	74.1076	205.452	132.358	95.2298	87.538	95.3945	95.9568	138.001	88.6323	133.668	90.6574	66.0658	35.8846	51.6319	33.2458	31.8226	45.8138	45.7055
G55	ENSMUSG00000000303	Cdh1	102.834	4.73107	17.8694	16.0744	8.00275	4.77657	25.0139	40.2822	4.89724	7.94509	5.90719	5.91073	41.3973	36.9087	16.6157	4.95169	7.83624	8.79489	23.3496	25.1489	44.9789	10.7222	6.84482	12.5139
G56	ENSMUSG00000000305	Cdh4	419.974	112.295	396.98	319.669	440.488	163.814	96.3521	512.664	294.616	319.126	272.691	402.158	54.9866	180.483	86.9519	192.434	197.911	275.44	75.191	141.739	65.0303	165.8	199.905	22.607
G57	ENSMUSG00000000308	Ckmt1	7.85035	2.57548	1.44187	0	0	2.01222	4.8929	8.07272	1.4249	1.44639	2.15759	0	2.16158	0	2.16044	0.726611	0	4.03381	2.14005	4.29809	5.74618	0.718432	0.717623	2.84208
G58	ENSMUSG00000000317	Bcl6b	161.991	57.2435	222.121	73.0701	238.491	64.2764	95.9469	175.492	94.9952	194.539	196.921	192.15	77.4932	106.471	41.7924	54.8215	58.7679	54.0674	26.4533	46.095	16.1464	23.6825	34.1887	23.363
G59	ENSMUSG00000000318	Clec10a	123.136	50.1559	181.827	85.9957	112.024	39.3516	67.7114	53.0726	82.8861	123.171	125.314	98.4969	136.294	180.266	121.658	123.197	105.353	114.255	145.284	116.038	88.3264	70.7677	68.7081	27.3623
G60	ENSMUSG00000000320	Alox12	104.401	38.8694	96.0461	83.858	93.6859	85.5743	43.466	82.102	62.5848	65.8945	66.7459	77.3859	56.9991	45.2033	36.5578	30.2419	13.4265	32.2873	19.3342	78.1038	38.1514	34.3683	29.3676	7.2915
G61	ENSMUSG00000000325	Arvcf	1093.91	370.519	880.144	1074.02	696.996	442.11	419.359	838.097	624.662	584.016	464.134	616.085	917.975	709.055	829.785	669.542	557.251	676.477	1043.82	889.374	1037.99	759.389	920.01	2029.18
G62	ENSMUSG00000000326	Comt	2311.86	886.179	1921.88	1917.07	1490.23	1139.24	1084.87	2119.82	1077.17	1324.18	1174.15	1424.03	2193.76	1741.62	1745.76	1983.52	951.783	1186.18	2085.95	1737.67	1686.52	1303.51	1213.89	2449.22
G63	ENSMUSG00000000339	Rtca	1626.03	516.05	1269.9	1304.82	1075.54	654.81	573.367	1541.17	891.107	1107.31	1050.16	1113.85	948.352	1152.48	893.938	1048.66	831.277	707.667	1414.21	1371.08	1135.89	867.886	922.601	1756.99
G64	ENSMUSG00000000340	Dbt	1602.87	596.024	1337.27	1531.03	1062.63	819.004	634.042	1403.4	1189.81	1076.77	1123.37	953.084	1700.35	1554.13	1439.4	1685.13	1388.02	1231.72	1296.67	716.181	994.309	1032.6	506.581	3096.02
G65	ENSMUSG00000000346	Dazap2	4228.55	1541.57	3043.37	2555.18	2351.84	1447.04	1679.41	3392.24	2162.03	2621.32	2244.04	2190.98	4042.18	2985.74	2773.87	3302.22	1829.46	1902.67	4214.87	2671.87	3125.45	2507.6	1590.67	8486.99
G66	ENSMUSG00000000355	Mcts1	2235.94	752.922	1560.31	1243.45	1068.69	656.663	736.723	2064.48	1464.25	1364.67	1275.95	1240.82	1351.05	1458.71	934.427	1241.23	1176.82	1048.77	1333.89	1284.74	1124.64	910.062	1018.27	1357.5
G67	ENSMUSG00000000359	Rem1	79.2915	31.7139	94.3287	50.7636	58.4175	52.6707	28.8704	55.7849	52.3867	49.1205	55.7329	67.2568	60.7042	79.4247	50.2213	50.4513	43.7606	47.1112	69.6946	51.2441	39.0693	28.7223	50.0885	20.7046
G68	ENSMUSG00000000365	Rnf17	5.09323	0	0	1.03479	0	0	0	0	0	3.06854	0	1.01435	1.01487	2.00058	0	1.01934	0	0	4.00609	0	1.0065	1.00314	0	0
G69	ENSMUSG00000000374	Trappc10	1398.26	489.343	1057.89	1282.78	1098.82	730.944	631.324	1357.52	616.678	917.946	998.056	868.803	1506.87	1016.84	1288.25	1599.37	987.05	1070.13	1760.68	1336.26	1212.47	1105.06	981.945	1647.05
G70	ENSMUSG00000000378	Ccm2	1141	474.774	1094.07	1055.39	915.541	692.534	634.198	1005.59	633.513	751.11	718.896	780.702	1017.38	904.92	909.723	1015.41	601.917	655.922	553.914	825.957	632.767	485.968	568.285	524.71
G71	ENSMUSG00000000381	Wap	0	0	0	0	0	0	0	0	0	0	0	0	0	0	0	0	0	0	0	0	0	0	0	0
G72	ENSMUSG00000000384	Tbrg4	2339.07	912.145	1904.9	2243.51	1784.26	1475.47	1343.48	2151.02	1111.34	1455.46	1497.19	1444.64	2786.68	2048.66	1938.24	2864.01	1320.86	1436.05	1994.36	2103.01	1427.94	1407.99	1505.35	1416.58
G73	ENSMUSG00000000385	Tmprss2	3.04903	0	0	0	1.02903	0	0	0	3.02221	0	0	2.02784	1.0148	0	1.00778	0	2.01587	1.00613	1.00217	0.9984	0	0	1.00744	0
G74	ENSMUSG00000000386	Mx1	4.1119	0	10.3266	16.4409	5.28572	3.01605	4.04671	3.06967	4.07738	5.16982	3.07801	8.21097	0.989805	1.01121	2.0427	2.06701	0	1.01869	5.07545	0	2.04165	0	2.04107	2.04974
G75	ENSMUSG00000000392	Fap	506.774	167.645	573.935	419.925	425.13	203.519	182.282	451.398	344.999	445.403	420.244	466.641	305.585	341.876	132.252	322.446	149.892	109.835	129.706	109.694	71.3646	81.5541	105.563	55.0815
G76	ENSMUSG00000000394	Gcg	0	0	0	0	0	0	0	0.629755	0	0	0	0	0	0	0	0	0	1.2218	0	0	0	0	0	0
G77	ENSMUSG00000000399	Ndufa9	21187.5	7155.16	14227	13427.2	11229.3	7040.6	7026.93	17818.4	10244.7	11565.4	11615.5	12131.1	16605.1	14818.4	11454.2	16850	9107.61	9611.37	12990.5	14099.8	11515.6	10254.2	10993.4	7039.78
G78	ENSMUSG00000000402	Egfl6	74.9107	12.7638	66.0992	60.7311	30.7663	23.7581	16.9345	78.5917	45.1711	28.5094	59.6109	38.407	83.9745	27.883	28.1605	55.9739	44.202	37.1166	9.99585	10.9659	16.0833	6.01867	14.0693	6.91936
G79	ENSMUSG00000000409	Lck	7.51724	10.0216	6.0439	9.76829	11.2424	4.45488	1.49332	0.734834	6.71459	3.78488	4.5105	7.40549	2.95357	3.30592	0.749955	4.59853	2.24121	7.59182	4.4667	2.97741	1.49798	2.9923	1.49727	2.36758
G80	ENSMUSG00000000411	Tssk3	0	0	0	0	0	0	0	0	0	0	0	0	0	0	0	0	0	0	0	0	0	0	0	0
G81	ENSMUSG00000000416	Cttnbp2	39.9236	12.4343	70.7278	36.3605	9.04553	11.6423	7.37374	27.2172	15.207	20.0768	15.0815	14.0813	21.0033	8.13271	8.63471	9.94499	4.92099	9.62348	16.0407	12.7026	18.5094	7.33838	10.7689	4.02863
G82	ENSMUSG00000000420	Galnt1	2515.16	983.799	1848.31	2544.84	1844.42	1236.34	1208.09	2152.21	1548.44	1682.45	1605.95	1627.19	1986.92	1626.36	1550.17	1928.86	1518.28	1687.12	2049.25	1999.99	1589.23	1298.71	1668	1631.19
G83	ENSMUSG00000000435	Myf5	91.855	34.6417	38.5486	77.0267	59.376	51.8332	59.1431	72.4377	59.1049	74.1984	87.8174	37.3529	52.5699	15.9059	19.1321	30.536	48.1501	28.0682	63.9727	34.979	27.1529	29.1281	41.2121	39.5213
G84	ENSMUSG00000000439	Mkrn2	2640.48	1030.17	1984.16	2252.21	1815.29	1152.73	1058.87	2334.03	1562.93	1464.13	1394.34	1472.05	2478.74	2322.28	2169.74	2499	1721.64	1662.15	2856.29	2197.34	1986.26	1681.39	1512.1	2540.35
G85	ENSMUSG00000000440	Pparg	152.754	39.8832	110.273	95.9441	79.0549	46.9947	55.1176	83.7661	76.4755	99.8611	112.985	93.7801	255.773	158.933	119.499	104.583	49.6949	83.4366	111.496	154.181	115.262	119.002	38.3619	63.7897
G86	ENSMUSG00000000441	Raf1	6528.56	2311.51	5865.85	6756.68	5511.08	3594.56	3043.09	5862.84	3639.07	3816.6	3702.96	4402.96	5804.33	5061.57	5243.31	5451.87	3652.76	3645.41	5179.8	5536.67	4148.23	3792.01	4175.9	7589.01
G87	ENSMUSG00000000486	2024-09-01	79.4141	25.6256	69.6764	39.8672	40.0721	17.3502	29.7478	76.4282	70.2075	58.512	71.2057	62.0915	66.457	49.9263	16.672	52.9349	29.7428	25.9806	25.2698	55.8341	32.4084	30.7059	66.553	40.9704
G88	ENSMUSG00000000489	Pdgfb	1018.66	460.911	1683.63	1139.52	1381.07	836.893	509.541	1224.95	848.43	751.698	791.182	991.395	1001.41	1231.6	995.992	704.251	611.147	561.069	749.635	1342.12	917.366	465.644	1087.77	363.288
G89	ENSMUSG00000000530	Acvrl1	520.584	192.713	551.309	488.208	443.178	334.315	233.502	431.137	249.278	402.162	355.106	452.111	487.221	355.758	337.212	333.858	192.122	226.547	251.219	273.669	308.214	283.676	222.622	129.604
G90	ENSMUSG00000000531	Grasp	211.645	114.286	171.383	192.907	181.109	109.125	121.702	217.994	105.536	178.807	188.631	180.623	170.84	142.279	202.256	187.211	106.684	109.612	124.217	92.438	146.98	114.857	96.9361	121.793
G91	ENSMUSG00000000532	Acvr1b	2542.17	1158.02	1731.86	2847.65	2356.71	1047.22	1687.38	2269.15	1293.33	1895.09	2168.46	1797.68	898.815	1221.59	1124.68	2051.81	879.107	472.717	1465.97	980.631	1603.18	2379.7	924.902	4952.77
G92	ENSMUSG00000000538	Tom1l2	4373.5	1577.25	3362.49	3334.13	2875.97	2142.08	1992.37	3798.2	2009.9	2557.06	2464.48	2575.8	3838.93	3069.3	3291.15	3729.17	2257.3	2135.07	2834.37	3085.12	3066.99	2802.67	2428.08	3894.7
G93	ENSMUSG00000000544	Gpa33	0	0	0	0	0	0	0	0	0	0	0	0	0	0	0	0	0.991641	0	0	0	0	0	0	0
G94	ENSMUSG00000000552	Zfp385a	1866.97	563.986	1119.51	742.234	349.958	234.625	756.831	1214.13	468.301	736.444	485.74	657.857	894.358	597.424	498.178	905.2	259.904	457.379	1070.18	2290.95	1767.45	805.846	2310.3	300.179
G95	ENSMUSG00000000555	Itga5	776.421	288.307	720.273	572.794	519.9	287.14	360.466	559.159	397.143	534.553	565.386	806.014	991.074	490.801	497.945	604.407	231.859	475.707	643.834	579.413	710.485	382.226	406.577	831.197
G96	ENSMUSG00000000560	Gabra2	5.38312	1.03341	2.81091	3.28233	2.17905	1.89108	3.15053	2.78068	4.85219	2.81112	7.50797	0.696895	2.09149	1.05797	1.06543	2.15838	3.20085	0	0	0	0	1.06252	1.06561	0
G97	ENSMUSG00000000561	Wdr77	1598.06	521.417	1172.64	1829.67	940.137	801.385	777.706	1355.24	691.749	857.29	696.694	757.031	2314.08	1334.25	1693.36	1938.5	1042.79	1353.61	1310.12	989.994	959.355	686.697	704.257	1233.72
G98	ENSMUSG00000000562	Adora3	2.97529	0	7.37226	0	0	4.55863	0	2.97939	2.96146	1.42286	1.4974	2.11919	3.00127	7.35456	3.00975	0	1.48554	4.46482	4.46272	2.09383	0	1.50153	2.99425	2.93641
G99	ENSMUSG00000000563	Atp5f1	69730.7	21177.2	49764.1	35691.3	33373.2	20079	19665.6	52320.8	40235.3	37073.9	38338.3	39692.1	45086.7	50039.8	29459.8	44115.2	30459.4	30607	44565.1	47470.8	33804.3	26064.1	32727.6	23337.7
G100	ENSMUSG00000000567	Sox9	177.957	42.8795	78.6183	54.7644	58.6491	54.1069	27.7377	141.485	82.6058	80.7003	69.8809	60.8016	53.7396	54.9475	20.1146	27.5101	70.5288	48.2536	94.0882	96.5615	74.4473	31.0932	44.266	65.3594
G101	ENSMUSG00000000568	Hnrnpd	1989.96	607.348	1564.19	1526.36	1178.91	573.834	574.713	1663.84	818.338	1172.23	1434.36	1243.78	1973.3	1192.81	1257.1	1630.18	1011.01	1274.04	1906.01	1250.49	1511.03	1092.02	1174.52	2235.61
G102	ENSMUSG00000000579	Dynlt1c	96.4853	16.4521	104.144	68.6869	68.3604	35.7612	30.281	95.5654	45.7757	84.4849	66.3378	98.9195	86.968	104.028	97.2306	72.1784	70.0501	74.0005	72.769	76.3475	55.4223	75.8284	69.2555	48.8628
G103	ENSMUSG00000000581	C1d	2371.01	599.977	1963.56	2846.82	2693.61	1032.48	956.534	1699.21	1204.56	1644.43	1308.25	1924.41	2107.81	1752.75	1857.48	2083.07	1041.45	1024.66	1307.2	1583.53	1324.42	1049.81	1260.67	1030.66
G104	ENSMUSG00000000594	Gm2a	917.217	245.587	707.549	587.93	445.518	272.506	287.287	780.173	454.323	586.342	486.12	489.444	676.297	816.204	601.421	560.383	447.346	450.36	349.323	393.213	388.329	292.876	280.683	329.763
G105	ENSMUSG00000000600	Krit1	661.456	243.132	402.173	474.824	439.028	276.304	256.828	469.35	304.305	388.629	360.474	356.997	640.199	331.42	434.558	600.658	395.275	372.263	521.414	426.161	361.565	411.619	289.083	450.3
G106	ENSMUSG00000000605	Clcn4-2	3550.12	1115.78	1903.22	2085.33	1799.28	1192.45	1188.05	2894.99	1698.16	1951.96	1927.83	1776.91	1968.59	1770	1258.65	1870.76	1570.18	1284.72	1419.21	1247.5	1336.74	1111.74	951.26	1230.82
G107	ENSMUSG00000000606	Vmn2r88	0	0	0	0	0	0	0	0	0	0	0	0	0	0	0	0	0	0	0	0	0	0	0	0
G108	ENSMUSG00000000617	Grm6	0	0	0	0	0	0	0	0	0	0	0	1.01301	0	0	0	0	0	0	0	0	0	0	0	0
G109	ENSMUSG00000000627	Sema4f	6.78762	3.71811	9.73612	0	7.84941	2.81489	1.8897	7.70973	3.84246	5.84471	1.9316	5.79809	16.4375	13.3375	53.1405	22.3478	5.76474	6.71055	1.90907	42.7217	9.59396	2.86961	37.0459	8.49923
G110	ENSMUSG00000000628	Hk2	25482.8	6509.01	12035.7	7538.77	6019.83	3749.45	3740.07	17463.1	11408.6	9776.57	11672.8	11095.4	13281.7	23366	10663.1	11541.4	10776.8	13250.3	13698.8	11909.3	11137.7	9779.75	11215.7	9376.43
G111	ENSMUSG00000000631	Myo18a	4681.8	2170.57	4461.7	6391.73	4822.37	3215.89	2536.52	5304.67	2675.75	3424.52	3476.9	4923.18	5115.52	3102.23	4489.72	5519.49	3407.56	4507.4	6716.09	4870.37	6069.21	5533.62	3903.64	7520.19
G112	ENSMUSG00000000632	Sez6	5.71144	14.2376	16.4904	3.31763	6.24743	3.95137	4.65468	3.78632	7.54693	11.7033	8.5395	6.50774	8.74351	1.87129	0	3.27204	3.38375	8.47721	7.50502	2.98648	7.54482	1.88117	3.5162	17.6316
G113	ENSMUSG00000000673	Haao	2.94573	0.999613	2.96486	13.015	2.99866	1.00275	0	0	0	0.992528	0.988327	0.987737	0	0.97084	0	7.00242	0	0	0	0	0	1.98199	0	3.87609
G114	ENSMUSG00000000682	Cd52	79.6696	22.8049	75.2939	42.3455	39.7716	17.1036	15.9362	36.5786	46.053	36.7737	31.4973	61.8449	32.5967	43.268	20.1873	15.2369	24.6317	31.4434	13.978	58.7761	14.2013	4.80811	8.50111	15.5545
G115	ENSMUSG00000000686	Abhd15	20.9778	1.9388	8.02798	10.1578	13.1568	9.77341	12.7849	11.9323	10.8965	6.02879	6.97975	11.9694	38.941	9.82732	21.8385	26.115	3.96555	10.8902	19.7306	16.7281	25.7946	23.7618	8.92649	30.2954
G116	ENSMUSG00000000690	Hoxb6	17.2813	10.3921	34.9113	12.5615	21.0301	5.70373	4.0964	18.0515	21.7367	4.14448	26.1311	33.8389	11.5453	17.8025	15.8811	14.3759	7.36311	8.99497	14.4226	16.9937	9.84742	19.2027	11.9106	22.7967
G117	ENSMUSG00000000693	Loxl3	310.47	73.0306	245.891	256.389	177.848	117.028	118.664	202.823	155.386	173.122	229.457	269.33	243.293	162.757	147.129	260.92	159.967	115.742	68.6142	73.4384	78.0639	46.5246	79.8683	31.8001
G118	ENSMUSG00000000701	Tcl1b5	0	0	0	0	0	0	0	0	0	0	0	0	0	0	0	0	0	0	0	0	0	0	0	0
G119	ENSMUSG00000000706	Btn1a1	0	0	0	0	0	0	0	0	0	0	0	0	0	0	0	0	0	0	0	0	0	0	0	0
G120	ENSMUSG00000000708	Kat2b	3556.91	1397.22	2435.17	2740.01	2174.83	1433.03	1562.01	2972.72	1977.67	1990.12	1917.43	2299.4	2111.16	2119.24	1976.92	1869.09	1587.85	2286.51	3601.3	2481.92	2986.53	2661.22	2288.94	3349.14
G121	ENSMUSG00000000711	Rab5b	5685.01	2043.84	4253.74	5151	3954.98	2422.61	2538.82	5157.05	2661.83	3282.16	3151.59	3487.35	4597.94	3620.34	4104.33	4483.75	2726.5	3007.46	3880.81	3905.57	3860.56	3542.45	2979.3	5588.31
G122	ENSMUSG00000000724	Cryba1	0	0	0	0	0	0	0	0	0	0	0	0	0	0	0	0	0	0	0	0	0	0	0	0
G123	ENSMUSG00000000730	Dnmt3l	3.27388	0	0	0.84448	0	0	0	0.829904	4.14973	1.67509	0	0.833953	3.45114	0	0	0	0	0	0	0	0	0	0	0
G124	ENSMUSG00000000731	Aire	0	0	0	0	0	0	0	0	0	0	0	0	0	0	0	0	0	0	0	0	0	0	0	0
G125	ENSMUSG00000000732	Icosl	70.7344	21.5471	63.9488	69.8671	59.3708	57.2779	35.7768	48.2733	40.078	64.0267	56.4717	62.545	78.764	65.6018	45.1654	59.9258	19.0513	29.0354	45.8905	53.7181	51.163	34.0358	34.1005	20.7177
G126	ENSMUSG00000000738	Spg7	6299.16	2047.78	4186.19	4433.04	3765.48	2332.47	2260.56	5743.66	3399.25	3412.64	3388.38	3590.63	3755.81	3822.67	3497.99	4131.62	2675.26	3275.41	3514.46	3545.38	3644.3	3499.83	3360.31	3259.75
G127	ENSMUSG00000000739	Sult5a1	94.6229	37.7	129.299	103.103	49.2416	37.6917	31.1319	93.5362	83.3924	61.0369	98.636	83.8696	110.311	156.866	89.8641	106.913	58.3953	79.8121	117.22	71.3168	119.973	89.4732	81.1773	72.5763
G128	ENSMUSG00000000740	Rpl13	24001.8	8307.52	17959.3	18798.1	13595.3	8391.32	8800.66	22239	13677.5	14050.7	14146.3	16901.6	34385.3	27514.9	32255.8	26438	21124.2	21803.8	20953.8	24788.9	19017.7	15503.7	22869.1	27742.8
G129	ENSMUSG00000000743	Chmp1a	4382.7	1359.07	3217.13	3243.35	2722.45	1794.07	1797.57	3608.75	1975.5	2544.61	2421.18	2608.98	3874.8	3130.08	3127.3	3441.08	1952.21	2149.88	3248.57	2853.91	2737.89	2169.38	2201.39	4304.15
G130	ENSMUSG00000000751	Rpa1	3631.17	1239.13	2599.88	2778.22	2037.57	1265.71	1412.73	3393.2	1873.29	2122.15	1972.19	2414.56	3064.63	2588.22	3217.29	3446.46	2257.28	2307.32	3454.2	4120.12	3777.66	3043.47	2541.48	3424.46
G131	ENSMUSG00000000753	Serpinf1	9469.55	1379.27	5990.01	4530.13	3023.94	2533.57	2214.71	6148.88	4416.71	4330.54	4746.92	3996.49	6935.53	3799.53	3031.75	2900.16	4112.46	3232.29	770.225	646.003	707.397	631.076	902.905	286.678
G132	ENSMUSG00000000759	Tubgcp3	466.628	150.609	405.905	340.557	311.096	196.65	210.145	434.648	293.779	315.642	329.78	310.788	489.163	349.375	322.461	417.221	310.19	339.499	434.373	401.59	290.035	339.097	260.124	622.503
G133	ENSMUSG00000000766	Oprm1	0	0	0	0	0	0	0	0	0	0	0	0	0	0	0	0	0	0	0	0	0	0	0	0
G134	ENSMUSG00000000776	Polr3d	1230.58	368.167	967.66	1088.71	827.328	476.338	394.746	1143.47	562.747	681.218	700.112	687.638	1567.14	1181.75	1127.51	1427.99	776.026	932.68	920.957	774.814	681.39	830.863	594.242	1153.19
G135	ENSMUSG00000000782	Tcf7	29.2458	11.3847	43.656	11.8975	37.3905	20.0804	14.4305	30.0927	40.6111	40.8434	34.7532	27.2677	24.3739	25.9021	13.5767	14.7148	12.5822	14.5004	11.5617	25.9641	20.3496	16.4435	5.81231	27.6265
G136	ENSMUSG00000000787	Ddx3x	9019.29	3291.8	6974.56	7439.97	4631.47	2897.46	3386.74	6564.86	6124.34	3931.77	4540.3	4290.64	6771.49	4878.6	4478.77	3608.81	2938.26	3148.5	8934.07	7584.26	7351.79	3456.06	2772.01	4553.36
G137	ENSMUSG00000000791	Il12rb1	0	0	0	1.02721	0	0	0.992424	0	0	2.03188	1.00798	0	0	0	0	1.01512	1.0023	0	0	0.9939	0	0	0	12.8189
G138	ENSMUSG00000000792	Slc5a5	5.06185	1.95846	6.10114	0	4.10132	1.97516	0	5.03646	1.00362	2.03588	4.03967	6.06205	5.0563	2.98682	3.01432	3.05098	2.00861	3.00804	0	1.99127	2.00883	1.00213	1.00423	0
G139	ENSMUSG00000000794	Kcnn3	112.594	29.5933	65.6223	64.293	57.6436	39.046	57.5967	70.5812	28.3897	62.0982	48.3579	38.6563	179.192	70.0836	98.1958	101.159	40.0871	45.241	89.0444	72.7287	56.6673	22.4107	40.6246	35.9019
G140	ENSMUSG00000000804	Usp32	423.279	152.201	334.172	320.941	297.876	202.625	214.777	310.767	187.964	237.965	221.956	226.626	270.123	161.815	168.896	331.428	139.327	164.519	265.58	177.831	232.108	260.304	198.432	392.476
G141	ENSMUSG00000000805	Car4	287.102	136.776	393.85	219.465	181.273	145.923	118.283	273.889	300.417	217.532	508.823	536.231	287.025	410.546	219.641	210.311	143.393	218.795	233.875	304.367	298.773	336.399	237.072	396.545
G142	ENSMUSG00000000811	Txnrd3	321.092	121.236	314.416	288.479	300.689	182.397	132.958	308.475	194.215	297.517	235.75	222.738	378.313	326.731	248.63	381.505	221.4	177.046	275.062	168.902	167.356	194.63	119.227	354.813
G143	ENSMUSG00000000817	Fasl	0	0	0	0	0	0	0	0	0	0	0.999368	0	0	0	0	0	0.99298	0	0	0	0	0	0.99562	0
G144	ENSMUSG00000000823	Znf512b	506.206	240.045	631.948	731.759	637.251	363.019	361.98	479.464	335.259	390.021	491.316	496.005	705.864	501.197	498.006	671.141	360.473	406.537	449.302	510.744	354.023	349.551	378.939	398.758
G145	ENSMUSG00000000826	Dnajc5	1848.61	644.185	1460.41	2002.51	1504.99	984.634	881.379	1583.12	975.57	1265.6	1149.07	1290.24	1909.71	1340.03	1363.8	1698.21	1021.79	1092.34	1800.29	1764.18	1442.75	1036.08	1170.92	2174.77
G146	ENSMUSG00000000827	Tpd52l2	2778.23	1024.52	2841.24	2740.31	2428.01	1756.98	1274.18	2418.88	1768.66	1906.12	1709.47	2239.04	2879.74	2678.06	2806.74	3082.42	1673.32	1723.61	2576.43	2344.57	2024.44	1669.53	1645.79	3815.53
G147	ENSMUSG00000000838	Fmr1	342.334	105.881	215.135	213.017	173.486	141.575	128.444	256.215	229.583	247.141	244.466	134.228	128.27	56.7153	69.8433	115.049	159.738	108.296	249.36	171.559	223.637	178.177	145.581	564.294
G148	ENSMUSG00000000861	Bcl11a	3.92487	0.585032	1.23382	0.624305	2.50823	3.29377	0	1.65306	2.43396	1.24507	3.30974	0	1.23681	0	0	0	9.90562	3.28777	0.603794	9.86816	0	0	0.617891	1.81667
G149	ENSMUSG00000000869	Il4	0	0	0	0	0	0	0	0	0	0	0	1.01443	0	0	0.860377	0	0	0	0.991424	0	0	0	0	0
G150	ENSMUSG00000000876	Pxmp4	1457.85	455.255	1101.85	820.409	679.651	422.918	542.952	1337.18	693.729	735.654	668.822	900.62	895.987	898.779	641.791	1041.52	517.248	486.411	635.408	518.223	526.384	502.041	314.649	330.997
G151	ENSMUSG00000000881	Dlg3	111.963	29.3322	87.9156	68.4421	62.6148	41.1881	38.0087	41.9346	58.8863	47.4757	56.5054	64.1646	68.1018	58.1792	54.0938	57.4841	27.3513	35.3188	35.4756	37.4457	55.4326	41.4999	33.2823	57.7068
G152	ENSMUSG00000000884	Gnb1l	157.329	39.1717	103.012	92.6473	133.666	52.6064	55.4431	92.3809	79.8078	71.0681	61.4733	112.694	103.908	85.2135	94.2508	68.4389	73.1314	76.2435	33.721	57.5527	62.9357	36.6295	71.6136	74.3226
G153	ENSMUSG00000000889	Dbh	8.06489	0.979834	9.11497	0	4.08598	0	6.95653	10.0368	2.99941	4.05677	3.01959	0	1.00794	4.95957	1.00237	0	1.00071	0	1.992	0	2.00336	1.99953	0	0.984815
G154	ENSMUSG00000000901	Mmp11	102.346	33.7525	105.861	65.2723	73.1	55.3117	45.8276	83.9589	100.161	62.1937	65.3137	84.9103	105.901	195.682	95.7118	72.7786	117.009	54.9747	64.6461	88.8278	82.321	41.3785	67.7474	130.563
G155	ENSMUSG00000000902	Smarcb1	851.409	237.242	833.802	659.102	620.835	359.998	319.161	711.978	468.847	493.626	452.575	573.128	1189.97	865.731	805.48	651.503	520.586	544.477	559.664	772.573	427.59	359.709	471.15	535.352
G156	ENSMUSG00000000903	Vpreb3	6.9338	1.13128	9.69884	1.01606	2.03799	2.24104	0	3.01585	4.9728	1.0123	1.64072	6.64718	27.5408	18.4174	12.2266	8.36472	3.00825	10.3086	3.27983	11.5933	3.09375	1.04211	0	2.00149
G157	ENSMUSG00000000915	Hip1r	215.184	186.118	210.649	320.196	302.224	133.498	104.511	200.558	104.323	179.533	197.259	257.277	167.713	121.688	91.67	248.702	103.419	108.519	186.137	113.092	169.895	121.888	68.1711	535.252
G158	ENSMUSG00000000916	Nsun5	277.582	121.174	240.688	307.088	235.065	131.395	170.679	302.047	182.657	159.841	201.083	182.178	285.84	225.236	194.437	255.568	147.036	203.892	229.057	215.712	187.674	154.969	176.547	216.936
G159	ENSMUSG00000000934	Top1mt	660.931	219.996	575.776	550.352	538.534	290.965	250.598	681.117	385.756	452.979	393.877	481.096	566.179	563.429	523.383	583.416	432.174	388.215	271.055	299.126	235.793	248.564	237.652	365.018
G160	ENSMUSG00000000938	Hoxa10	833.942	337.698	793.341	694.192	671.353	446.502	309.31	840.782	618.789	525.746	674.601	523.443	648.411	439.583	553.458	475.35	519.042	598.478	418.052	708.019	616.213	326.266	516.182	444.173
G161	ENSMUSG00000000942	Hoxa4	262.862	75.3628	159.205	152.095	134.515	80.7604	106.187	282.395	113.778	179.755	134.784	178.685	194.039	262.254	216.792	209.737	160.621	144.809	238.588	115.231	153.489	97.6715	136.434	44.986
G162	ENSMUSG00000000948	Gm38393	3.58947	1.72182	1.80211	1.82371	2.72419	4.34488	2.62499	19.8887	0.889075	7.19177	3.57547	0	0	0	0	3.66152	3.50026	5.29219	0.883514	0.878983	0	0	3.57449	0.874063
G163	ENSMUSG00000000957	Mmp14	636.984	174.414	808.989	474.902	516.098	314.321	196.681	552.246	468.557	534.83	545.793	593.386	484.378	368.131	330.889	415.665	332.555	330.904	524.751	438.931	623.18	471.223	419.206	824.809
G164	ENSMUSG00000000958	Slc7a7	64.8233	14.2155	73.0087	32.8057	48.2838	15.338	22.8833	51.0949	26.6442	37.5176	44.6765	44.4276	51.7225	44.7096	25.7936	32.3564	42.1704	28.7807	33.8245	26.6489	28.9885	33.8097	30.9222	15.3955
G165	ENSMUSG00000000959	Oxa1l	3313.7	1152.44	2613.99	2592.99	2153.81	1516.34	1485.51	2851.29	1722.56	2133.31	1905.2	2151.45	3229.23	2568.82	2388.34	3298.77	1701.18	1769.69	3412.69	2571.19	2030.58	1967.59	1784.32	2623.09
G166	ENSMUSG00000000976	Heatr6	361.389	123.432	269.152	320.241	238.737	165.869	165.292	373.599	200.886	215.149	187.94	182.071	332.975	254.692	301.804	329.668	222.274	260.52	258.516	281.516	200.356	220.284	183.969	351.546
G167	ENSMUSG00000000982	Ccl3	3.80113	0	0.958908	0.972418	0.973458	0	0	1.91827	0.950591	0.966854	0	0.965488	2.91091	0.945963	0.984495	1.97048	0	0.962674	1.93198	0.989111	0.976242	0	0	0
G168	ENSMUSG00000000983	Wfdc18	0	0	0	0	0	0	0	0	0	0	0	0	0	0	0	0	0	0	0	0	0	0	0	0
G169	ENSMUSG00000001014	Icam4	46.2728	20.3698	39.8379	45.3047	46.2858	18.3154	16.2999	57.2077	31.752	35.2074	32.2197	41.9307	49.931	34.4423	63.2456	37.6895	36.7478	35.9325	30.1592	23.7469	3.92769	22.6846	15.6783	9.58734
G170	ENSMUSG00000001016	Ilf2	1700.79	557.834	1404.78	1308.82	1025.23	578.837	557.303	1532.92	919.979	933.049	981.769	1082.01	1716.09	1341.77	1228.27	1295.42	965.854	1179.23	1554.26	1624.14	1415.96	1259	1202.4	2272.83
G171	ENSMUSG00000001017	Chtop	6062.02	2113.38	4536.35	4529.93	3686.98	2110.43	2285.37	5032.51	3425.65	3294.29	3179.12	3796.54	5599.95	4073.37	4035.72	4386.56	3098.36	3372.57	3305.71	3864.56	2672.25	2703.77	3120.1	3210.9
G172	ENSMUSG00000001018	Snapin	3513.92	1320.35	2405.81	2657.09	2185.5	1275.49	1287.51	3360.59	1944.35	2198.4	1974.56	2046.67	2691.11	2326.91	2233.82	2655.67	1897.42	1986.51	3489.28	2987.16	2553.83	1922.09	2208.83	4055.55
G173	ENSMUSG00000001020	S100a4	772.882	166.216	393.023	288.868	199.12	119.661	224.856	466.837	256.659	344.33	365.39	250.625	384.03	209.726	141.233	143.565	86.7581	149.438	179.906	245.374	151.259	95.4993	110.628	123.355
G174	ENSMUSG00000001021	S100a3	7.74981	4.01159	5.01058	0	3.40642	0	4.64094	2.0531	0	0	0.240905	1.04648	3.43091	0	0	0	0	1.70347	1.71656	0	2.30474	0	1.74054	3.09477
G175	ENSMUSG00000001023	S100a5	1.83213	1.19819	1.86135	0	0.950929	0	3.48535	0	1.85904	0	0	0.953263	1.92811	1.85831	3.01323	0.989064	1.88171	0.957798	0	0	0	0	0	0
G176	ENSMUSG00000001025	S100a6	4362.38	833.777	2479.72	1733.44	1453.86	831.388	941.449	2654.84	1666.48	1936.44	1854.51	1813.34	2155.33	1963.73	954.39	1101.64	956.63	1002.92	1279.94	1410.55	1223.43	718.566	1006.61	1210.35
G177	ENSMUSG00000001027	Scn4a	4232.57	1975.05	3623.55	6348.49	4710.23	3596.32	2948.5	4420.79	1948.11	2979.26	2661.78	3037.63	3655.02	2423.51	4048.31	5665.22	2680.78	2686.86	2673.56	4061.57	3533.12	3397.21	3449.83	2925.55
G178	ENSMUSG00000001029	Icam2	367.889	145.609	496.616	196.108	330.526	208.736	180.545	351.223	233.339	345.596	435.284	454.967	220.995	259.096	140.354	199.663	119.965	133.729	122.521	175.19	132.335	90.8351	112.22	70.3679
G179	ENSMUSG00000001034	Mapk7	129.189	59.1613	157.336	133.878	120.021	88.6486	72.3366	124.818	75.9876	113.685	94.9202	142.555	130.751	99.029	77.7829	135.378	71.896	76.3408	115.447	95.2079	60.6825	71.0988	60.9035	144.999
G180	ENSMUSG00000001036	Epn2	999.126	371.92	917.904	892.874	786.446	507.949	481.462	983.46	544.751	677.862	684.918	685.563	840.828	865.489	787.049	824.646	555.362	639.729	644.932	616.111	563.103	548.925	556.55	525.674
G181	ENSMUSG00000001039	B9d1	171.614	55.8813	129.022	112.177	99.8256	47.0378	45.9522	136.073	87.4778	121.362	80.3379	103.037	145.355	149.811	97.8108	129.347	114.575	63.8225	76.588	74.6063	64.5224	62.3146	52.1977	68.9104
G182	ENSMUSG00000001052	Sec24b	628.671	203.474	587.398	654.404	532.661	207.915	225.409	625.764	304.879	353.457	551.742	614.261	638.07	494.79	526.946	564.315	487.828	478.728	791.362	539.497	661.221	570.331	450.642	1599.02
G183	ENSMUSG00000001053	N4bp3	225.536	93.4303	297.589	243.667	238.74	99.9037	127.56	207.438	117.369	222.785	238.343	284.849	146.331	150.37	132.129	130.556	80.5939	66.9273	87.9818	131.291	99.1933	87.3758	102.803	128.219
G184	ENSMUSG00000001054	Rmnd5b	588.314	225.875	477.744	495.415	400.378	255.566	231.263	599.975	308.81	321.118	363.812	360.483	646.286	472.903	483.415	606.033	314.321	385.878	531.626	469.41	451.947	353.423	375.294	460.073
G185	ENSMUSG00000001056	Nhp2	1640.82	554.539	1315.5	1379.02	973.447	558.217	584.832	1572.22	908.172	1014.41	1005.66	1231.18	2076.41	1808.63	1601.28	1751.22	1346.8	1358.35	1070.86	1215.99	759.127	715.406	1080.04	1387.51
G186	ENSMUSG00000001062	Vps9d1	745.938	259.34	656.803	621.285	637.404	387.857	364.245	731.309	391.132	511.96	508.498	512.877	524.176	510.453	465.589	638.99	396.074	382.931	553.461	459.012	404.683	360.236	420.825	422.035
G187	ENSMUSG00000001065	Zfp276	350.928	92.5653	311.438	322.309	245.09	156.059	115.499	297.5	128.719	169.989	179.203	215.132	275.454	256.737	242.453	225.86	94.9031	167.081	282.158	242.821	201.625	190.139	127.435	221.314
G188	ENSMUSG00000001076	C1ql4	0	0	0	0	0	0	0	0	0	0	0	0	0	0	0	0	0	0	0	0	0	0	0	0
G189	ENSMUSG00000001082	Mfsd10	176.459	52.4401	95.478	78.6991	70.9904	64.7695	61.7284	107.449	93.97	107.518	73.1228	104.102	152.879	113.832	74.9788	59.2135	62.528	67.9399	90.5911	76.7786	72.4763	60.0685	38.5983	70.5353
G190	ENSMUSG00000001089	Luzp1	556.03	223.24	516.29	514.756	453.669	296.367	240.023	492.577	340.054	418.086	479.638	398.74	633.393	368.072	324.334	455.976	281.499	423.893	307.127	404.138	319.371	247.152	234.344	200.269
G191	ENSMUSG00000001095	Slc13a2	0	0	0	0	0	0	0	0	2.01695	0	0	0	1.01696	0	2.02344	0	0	1.00835	0	0	1.01092	0	0	0
G192	ENSMUSG00000001098	Kctd10	687.268	237.407	618.039	621.149	492.133	344.156	345.025	491.545	283.767	467.186	482.99	636.193	600.611	482.062	392.834	396.446	251.837	344.58	466.334	446.03	459.832	365.515	300.35	356.717
G193	ENSMUSG00000001100	Poldip2	7046.38	2362.15	5725.96	5773.34	5190.95	3216.43	2818.84	6064.94	3807.13	4619.8	4465.22	4839.61	6512.54	5948.03	5294.88	6659.09	4137.29	4155.48	4922.43	5960.72	4839.98	3866.64	4854.44	5955.13
G194	ENSMUSG00000001103	Sebox	0.991598	0	0.997815	0	0	0	0	0.992268	0	0	0	0	0	0	0	0	0	0	0	0	0	0	0	0
G195	ENSMUSG00000001105	Ift20	1853.85	381.457	1214.2	1063.26	809.352	529.055	487.268	1438.74	913.025	897.534	829.155	799.618	1136.21	1068.94	665.478	782.794	714.74	609.473	569.017	752.047	578.771	352.516	523.873	453.981
G196	ENSMUSG00000001119	Col6a1	5332.85	1485.95	4142.95	4186.57	3102.28	2043.92	1963.09	4445.28	2363.59	3824.4	3994.16	3483.88	3749.45	2315.06	1911.39	3279.9	2152.48	1604.96	846.553	1101.73	1022.87	825.259	1297.43	378.182
G197	ENSMUSG00000001120	Pcbp3	112.766	20.6419	70.8622	83.1236	66.3108	34.5255	34.5246	95.4842	59.2057	66.8724	58.1141	67.2551	102.15	76.2901	114.25	60.8295	54.188	56.1246	65.7997	94.0393	98.5428	89.7878	41.1429	62.2024
G198	ENSMUSG00000001123	Lgals9	727.361	257.011	654.225	505.035	533.106	253.102	287.73	564.867	356.529	541.756	640.04	596.042	503.176	433.412	289.492	395.811	267.271	248.609	220.51	258.173	280.777	202.165	234.768	255.248
G199	ENSMUSG00000001127	Araf	4344.16	1526.37	3172.28	3116.69	2545.22	1993.57	1857.74	3534.83	2297.53	2565.59	2325.32	2410.21	3191.85	2724.03	2510.96	3302.35	2078.87	2060.9	3090.95	2936.28	2717.99	2088.43	2144.95	2814.89
G200	ENSMUSG00000001128	Cfp	228.383	63.5629	221.306	139.042	112.693	81.1067	48.7123	145.768	93.5684	166.444	130.86	165.603	161.154	229.921	132.417	165.176	123.185	119.108	92.6118	107.617	87.6755	48.5024	69.9128	66.8526
G201	ENSMUSG00000001131	Timp1	597.112	66.0877	257.941	208.565	108.949	69.5882	111.455	231.522	248.309	198.951	232.556	218.378	259.285	118.966	57.027	143.33	108.088	99.159	44.7687	28.4919	24.1209	10.4788	50.4818	50.0994
G202	ENSMUSG00000001134	Uxt	1269.2	414.447	1226.27	986.126	924.643	533.212	476.262	1073.67	779.194	919.506	662.38	889.15	1202.78	1191.61	879.404	938.974	720.024	643.069	760.514	948.316	717.283	464.926	731.709	1060.5
G203	ENSMUSG00000001138	Cnnm3	400.216	148.151	288.315	220.43	282.457	160.609	144.969	347.991	199.19	234.667	276.564	251.472	283.844	247.09	246.113	351.904	163.963	182.821	303.635	229.717	285.19	681.677	228.839	1157.81
G204	ENSMUSG00000001143	Lman2l	1278.38	465.257	881.498	1028.05	682.655	413.935	563.117	1149.54	610.084	578.74	646.42	790.723	1454.8	1020.19	932.857	1179.24	730.862	680.9	421.449	685.349	576.742	444.259	760.488	377.951
G205	ENSMUSG00000001150	Mcm3ap	959.958	279.732	742.135	738.513	639.123	400.346	329.177	872.987	446.891	515.602	526.131	597.669	671.063	660.633	506.575	609.564	392.204	428.411	565.791	619.48	594.698	386.664	409.299	433.86
G206	ENSMUSG00000001151	Pcnt	2546.2	964.543	1767.19	2693.54	1609.88	935.671	1320.98	2581.37	1333.43	1674.25	1790.68	2215.76	2238.49	1530.87	2024.92	2305.33	1114.05	1143.93	2722.19	2675.86	2809.32	2415.25	1934.94	3459.18
G207	ENSMUSG00000001155	Ftcd	0	0	0	15.6784	0	0	0	0	0	0	0	0	0	0	0	4.43535	0	0	0	0	0	0	0.729921	30.2941
G208	ENSMUSG00000001156	Mxd1	261.704	79.825	187.085	150.013	135.972	63.8911	78.2056	215.488	125.064	133.97	136.852	163.312	115.695	121.019	110.679	127.449	69.5949	83.5124	126.21	132.419	109.727	285.979	92.6183	264.627
G209	ENSMUSG00000001157	Gmcl1	237.221	78.8397	181.962	156.551	123.336	69.6962	78.0501	210.29	133.699	141.678	129.514	132.58	129.686	127.286	80.9043	137.495	97.8425	118.312	133.067	136.58	102.845	80.4058	88.849	86.4265
G210	ENSMUSG00000001158	Snrnp27	5184.51	1344.29	3483.06	2901.84	2326.88	1105.69	1146.29	4732.59	3274.81	2718.02	2515.51	2852.56	3572.03	4051.23	2711.65	2868.92	2791.82	2553.28	2693.96	3041.28	2279.89	1880.61	2241.51	2905.45
G211	ENSMUSG00000001166	Oas1c	13.7139	3.56902	17.4488	10.2265	17.5075	2.697	11.7561	9.10449	10.8809	31.2631	11.8723	13.7019	6.4022	4.49853	2.73074	7.36403	9.07766	2.72063	10.8483	5.41776	4.5468	7.26345	4.54505	32.1749
G212	ENSMUSG00000001168	Oas1h	0	0	0	0	0	0	0	0	0	0	0	0	0	0	0	0	0	0	0	0	0	0	0	0
G213	ENSMUSG00000001173	Ocrl	486.209	266.296	535.781	633.829	387.7	323.204	223.484	433.732	336.081	310.64	388.18	475.494	312.572	401.679	381.648	351.045	300.741	329.851	266.755	452.536	507.79	466.313	442.172	367.438
G214	ENSMUSG00000001175	Calm1	24873.8	8533.91	20054.9	31940.6	21631.9	12994.1	9206.35	23852.7	18480.4	14890.9	12348.2	17237.7	13104.5	17314.7	12420	12536.6	14169.6	12926.4	8169.41	15210.4	12015.7	8532.81	12919.7	2955.55
G215	ENSMUSG00000001211	Agpat3	5141.53	1527.96	3511.94	3465.63	2997.3	2307.03	2266.46	3675.26	2142.21	2681.55	2731.48	2875.49	4159.32	3287.57	2820.33	3973.49	2017.12	2426.81	4973.67	3787.62	3679.42	2716.63	2044.45	3653.94
G216	ENSMUSG00000001225	Slc26a3	0	0	0	0	0	0	0	0	0	0	0	0	0	0	0	0	0	0	0	0	0	0	0	0.768322
G217	ENSMUSG00000001227	Sema6b	236.751	102.77	207.932	182.847	225.097	107.981	163.625	215.49	100.323	245.357	272.128	287.437	211.593	153.309	103.12	221.962	80.1449	60.0081	126.289	84.4201	112.892	120.642	60.4938	131.875
G218	ENSMUSG00000001228	Uhrf1	50.9358	16.2021	64.6459	57.3047	58.1706	24.7463	42.2242	53.6915	29.2779	61.4326	35.5413	102.612	44.7365	48.0654	30.2817	63.7426	23.2302	21.1695	34.0198	43.9861	41.6469	29.1944	29.168	45.6853
G219	ENSMUSG00000001229	Dpp9	1472.25	553.526	1105.53	1613.89	1103.07	788.067	691.241	1344.84	699.813	815.75	853.488	939.921	1382.06	965.349	1208.02	1415.72	941.477	904.475	965.782	1017.13	863.335	935.166	970.793	928.657
G220	ENSMUSG00000001240	Ramp2	1801.37	544.989	1289.35	954.474	839.944	445.545	626.214	1403.73	928.702	1274.3	1335.66	1665.85	988.5	1008.71	630.93	926.142	561.464	464.996	657.658	510.907	647.412	739.465	364.611	498.232
G221	ENSMUSG00000001247	Lsr	26.0412	11.9654	8.16217	24.9203	13.7406	5.1684	20.1711	15.4333	9.6041	18.9011	9.38854	17.7347	9.03542	15.4056	13.0518	10.2331	5.84361	12.4953	22.3312	26.7317	30.0248	21.7027	7.18571	16.8582
G222	ENSMUSG00000001248	Gramd1a	970.118	407	898.278	935.031	650.211	569.584	488.223	769.899	365.568	646.967	643.75	911.287	772.147	735.979	735.624	1098.8	380.383	438.211	657.478	665.082	781.2	747.167	603.651	667.836
G223	ENSMUSG00000001249	Hpn	531.152	191.583	462.817	273.725	357.664	225.183	217.554	446.965	241.759	253.661	234.901	244.764	232.247	432.534	246.047	281.049	189.389	123.446	121.487	162.076	133.82	145.923	161.583	166.242
G224	ENSMUSG00000001260	Gabrg1	3.75422	0	0.942573	0	0	0	1.83472	1.86636	1.8601	0	0.935342	0	0	1.84491	0	0.941468	0	0	0	0	1.85934	0	0	0
G225	ENSMUSG00000001270	Ckb	803.879	182.858	655.842	467.02	344.955	225.696	212.618	658.492	284.13	369.552	379.508	392.354	540.899	426.118	304.326	267.746	235.368	246.426	479.253	346.475	337.326	178.185	221.675	450.857
G226	ENSMUSG00000001280	Sp1	593.119	213.326	480.918	364.704	364.257	177.523	251.824	505.891	325.272	393.048	413.755	421.074	591.255	386.386	353.014	498.074	290.93	361.336	558.288	437.048	522.809	652.722	346.243	1193.3
G227	ENSMUSG00000001281	Itgb7	43.4253	12.7385	45.6524	36.9686	28.6478	11.855	19.882	27.1412	18.0259	33.5215	11.0882	28.2341	21.1975	24.8372	18.0626	24.3693	7.01567	10.0084	9.97306	28.8467	13.0381	15.013	10.0267	6.90343
G228	ENSMUSG00000001285	Myg1	746.954	264.332	612.189	471.857	455.41	221.036	199.712	647.088	441.532	410.241	416.498	482.747	938.086	811.511	638.771	541.811	525.205	531.638	547.188	545.854	408.658	363.112	398.651	364.947
G229	ENSMUSG00000001288	Rarg	504.713	171.212	447.997	415.022	319.435	277.165	189.607	486.254	194.621	279.348	348.909	403.809	409.043	270.753	307.144	256.443	134.422	271.823	294.111	358.919	332.147	223.769	286.587	246.93
G230	ENSMUSG00000001289	Pfdn5	6522.23	1963.73	4321.59	3650.27	3170.33	1766.17	1942.72	5728.66	3212.87	3645.05	3212.87	3801.81	5187.49	4401.74	4473.95	4325.67	3108.48	3177.1	4472.96	5020.21	3807.64	3077.39	3268.02	4757.2
G231	ENSMUSG00000001300	Efnb2	291.615	108.202	307.982	271.694	188.865	124.842	126.703	225.604	176.918	193.586	294.4	228.223	184.088	142.738	122.706	200.13	105.963	108.71	134.05	224.124	137.722	154.209	102.795	122.805
G232	ENSMUSG00000001305	Rrp15	676.902	178.195	616.964	627.185	443.609	240.413	166.468	589.883	404.011	291.394	335.578	445.914	903.364	679.192	579.819	615.387	467.43	712.477	466.626	544.446	333.875	358.924	365.091	557.531
G233	ENSMUSG00000001313	Rnd2	192.432	53.8851	156.795	104.3	99.5081	63.2151	64.4281	133.895	91.7345	90.1344	123.548	105.563	99.9837	90.1172	64.9327	60.0876	40.549	59.4015	111.729	91.2882	64.6197	67.782	50.7625	88.1758
G234	ENSMUSG00000001323	Srr	722.26	267.855	618.531	773.449	513.355	418.317	321.362	635.427	383.553	468.334	398.282	491.158	883.742	605.37	540.266	682.09	436.285	482.165	282.583	502.126	319.579	256.798	341.627	254.142
G235	ENSMUSG00000001333	Sync	424.091	224.902	460.136	854.169	793.005	559.311	371.579	505.028	197.973	452.47	355.843	381.465	336.608	158.294	277.483	484.845	193.896	109.695	435.844	401.554	335.075	188.209	254.193	251.645
G236	ENSMUSG00000001334	Fndc5	12909.7	3016.48	7021.49	5717.02	4445.82	3910.58	3052.88	7263.4	5368.67	5737.22	5941.83	5294.32	9283.34	8464.95	4437.32	8891.58	2919.98	5525.9	2695.63	3541.44	2932.41	2888.08	2608.75	1596.3
G237	ENSMUSG00000001348	Acp5	307.258	30.5806	98.9103	130.562	79.881	43.9793	54.0166	87.9621	110.557	108.776	53.0503	66.5855	251.854	286.812	251.41	101.041	67.4708	125.711	58.7807	147.294	102.876	71.8699	25.2081	35.2071
G238	ENSMUSG00000001349	Cnn1	105.765	28.4774	40.4829	78.889	54.112	34.6341	66.6968	103.333	46.9635	66.9027	48.3001	50.3252	52.4012	100.134	49.1306	40.5641	49.0133	34.9716	19.9193	29.8339	40.0714	45.0042	41.0582	22.648
G239	ENSMUSG00000001366	Fbxo9	4271.62	1561.71	3426.52	3636.48	2735.97	1730.04	1397.95	3674.51	2326.57	2569.4	2466.94	2885.72	3446.71	3395.41	3144.68	3062.76	2228.79	2338.58	1547.59	4211.62	2682.47	2480.68	3561.27	3097.66
G240	ENSMUSG00000001376	Ccdc132	2091.29	719.64	1402.9	1222.33	1045.65	669.369	682.683	1793.27	1305.06	1221.57	1097.62	1088.86	1179.63	1087.45	989.776	1208.92	1136.08	991.674	1586.34	1265.73	1208.54	1147.35	901.158	1119.98
G241	ENSMUSG00000001380	Hars	2228.97	762.791	1843.25	2014.14	1664.08	745.198	819.148	2109.34	1213.27	1468.4	1411.37	1519.84	2393.19	1713.76	1745	2185.41	1444.31	1280.17	1546.95	1884.46	1295.61	1087.52	1328.88	1425.84
G242	ENSMUSG00000001383	Zmat2	5876.54	1725.87	4142.89	3950.46	3052.8	1572.44	1733.07	5770.27	3051.49	3227.44	3077.6	3352.79	3661.16	3795.45	2796.28	3433.66	2755.21	2753.61	2318.1	3232.45	2370.9	2155.34	2800.28	1737.7
G243	ENSMUSG00000001403	Ube2c	2493.29	1750.68	888.024	1160.69	925.67	1121.76	1381.05	2324.61	786.513	1015.08	894.193	1059.32	1061.08	910.065	923.577	1012.27	823.55	1011.25	651.386	804.92	688.812	575.74	1600.63	360.042
G244	ENSMUSG00000001415	Smg5	4436.74	1056.51	4284.95	4779.7	3908.04	2240.89	1761.17	4066.41	1939.19	2403.15	2348.04	3105.04	5302.58	3707.5	4118.41	4350.49	2433.44	2983.15	4764.63	3415.86	3090.39	2347.81	2638.52	4229.63
G245	ENSMUSG00000001416	Cct3	8548.59	2509.51	6408.96	5331.68	4190.86	1953.77	2551.04	7576.72	5139.54	4096.13	4272.75	5405.74	8004.62	7585.88	4965.64	4953.81	4460.45	4942.08	4745.63	4752.35	3457.72	2377.11	3857.92	6866.89
G246	ENSMUSG00000001418	Glmp	1569.47	355.981	1098.75	756.78	784.461	370.526	462.246	1380.67	735.852	829.182	826.659	880.18	1083	1048.24	843.717	1090.66	745.075	759.962	927.573	815.984	858.614	695.023	648.272	1217.43
G247	ENSMUSG00000001419	Mef2d	6827.71	2752.08	5387.67	6113.61	5338.63	4152.56	3243.74	6174.56	3219.29	3907.88	3773.55	4308.96	6033.99	4547.96	5660.84	6579.6	3354.2	3854.55	6358.24	5141.63	5501.29	4863.49	4241.3	7129.35
G248	ENSMUSG00000001420	Tmem79	28.8248	8.15702	41.9462	40.1797	16.1633	8.8055	21.5638	47.0881	9.05708	22.9404	28.811	30.7834	35.1073	34.2503	39.1457	33.4562	27.1108	11.7709	41.5843	32.4115	20.8659	19.4966	16.1324	48.4003
G249	ENSMUSG00000001424	Snd1	1746.9	528.18	1475.86	1768.33	1164.97	565.569	672.281	1500.06	734.553	885.855	1079.65	1112.93	13103.2	4418.36	16038	11113.5	4082.2	3925.01	1598.19	1076.82	1373.49	1491.95	996.76	1943.48
G250	ENSMUSG00000001435	Col18a1	732.842	202.571	635.023	751.057	540.444	362.343	322.596	535.821	327.432	486.425	472.142	487.847	500.978	289.807	283.481	400.192	202.339	186.494	119.723	155.173	152.699	121.779	120.757	103.345
G251	ENSMUSG00000001436	Slc19a1	257.465	104.107	277.945	297.144	246.572	170.441	140.83	287.902	143.936	184.71	175.935	207.604	492.189	347.271	594.315	488.814	280.114	346.91	184.704	245.624	177.053	219.34	196.591	124.3
G252	ENSMUSG00000001440	Kpnb1	3435.24	1317.02	3182.87	4311.31	2901.78	1428.72	1707.4	3468.44	1928.67	2668.4	2195.96	2955.47	4532.97	2453.21	4187.49	5612.66	2552.87	2397.75	4231.46	3751.83	2944.69	2888.35	2405.52	5273.81
G253	ENSMUSG00000001441	Npepps	6659.29	1786.78	3467.89	2336.16	2299.34	1129.83	1347.3	5077.4	2731.4	2830.68	2684.5	2767.56	4359.03	4120.01	2478.64	3044.18	2563.81	2833.99	2769.03	2892.76	2686.24	2239.3	2103.83	2886.96
G254	ENSMUSG00000001444	Tbx21	38.3522	14.7292	67.9371	26.6873	42.9571	14.8458	21.9068	49.2431	24.0248	21.3247	19.1497	37.3023	79.7357	37.7403	46.1789	48.7456	38.0753	34.0259	28.9247	74.658	47.1479	22.0285	55.1553	10.8482
G255	ENSMUSG00000001445	Mrpl10	2530.58	742.115	1844.62	1562.61	1386.97	873.262	893.554	2112.55	1229.7	1464.19	1281.16	1407.38	2175.16	2005.73	1523.88	1933.99	1232.05	1347.72	1207.77	1321.31	1079.74	873.972	946.074	1058.87
G256	ENSMUSG00000001467	Cyp51	699.061	143.929	405.692	415.658	268.191	140.432	221.37	521.875	235.817	239.133	234.114	205.339	570.524	523.755	386.648	247.586	268.575	330.291	342.674	390.854	425.6	366.084	166.277	142.23
G257	ENSMUSG00000001472	Tcf25	7324.62	2646.46	5653.56	6766.46	4842.35	3294.81	3355.02	7094.35	3975.44	4370.21	3745.43	4467.66	4750.61	4590.28	3930.03	4835.18	3870.87	3113.44	4048.22	4149.75	3816.98	2780.55	3595.83	4958.57
G258	ENSMUSG00000001473	Tubb6	1076.79	375.653	1186	870.426	779.761	553.011	504.851	883.118	518.844	771.109	764.379	1177.54	1655.63	871.426	799.923	884.614	557.553	789.074	1175.97	764.987	769.443	478.78	629.295	957.201
G259	ENSMUSG00000001482	Def8	2934.19	1062.68	2501.48	3039.96	2401.09	1585.16	1476.08	2757.19	1468.71	1878.11	1532.25	1935.44	2610.15	2123.22	2286.38	2539.29	1606.6	1592.42	1475.53	2236.37	1743.31	1499.5	1816.72	865.785
G260	ENSMUSG00000001493	Meox1	428.455	78.6474	427.507	286.48	237.593	133.704	124.522	324.667	315.344	208.56	274.42	344.854	360.402	212.894	205.44	196.583	205.816	204.632	108.472	114.34	111.12	48.9802	94.062	40.3353
G261	ENSMUSG00000001494	Sost	0.997868	0	0	0	0	0.98571	0	0.994563	0	0	0	0	0	0	0	0	0	0	1.97643	0.98816	0	0	0	0.976768
G262	ENSMUSG00000001496	Nkx2-1	0	0	0	0	0	0	0	0	0	0	0	0	0	0	0	0	0	0	0	0	0	0	0	0
G263	ENSMUSG00000001497	Pax9	0.921786	0	3.70231	2.81012	0	0	0.897902	1.71806	4.83887	0.926038	1.83612	3.67448	0	0.905632	1.71741	1.8472	0	0.911244	1.81464	2.70707	0	0	0	0.897656
G264	ENSMUSG00000001504	Irx2	1.59524	0	0	0.811064	0	1.56145	0	3.17602	5.12877	0.802374	0	5.26274	0	0	0.792774	3.2084	0.791648	5.23834	0.78779	0	0.792245	2.37206	5.33585	2.58659
G265	ENSMUSG00000001506	Col1a1	136640	12506.4	42268	29214.4	22322.9	13212	35061.5	110518	34521	72968	88008	34166.8	74630.7	24598	21795.9	38160.5	49316.4	23259	2774.67	3829.42	4077.34	2674.81	6628.55	1531.67
G266	ENSMUSG00000001507	Itga3	206.135	69.0823	236.362	168.246	157.962	133.187	113.308	223.691	113.901	164.258	144.096	153.214	210.29	114.215	154.662	239.144	98.8685	92.4615	207.612	190.767	153.966	118.619	123.214	99.0358
G267	ENSMUSG00000001508	Sgca	7447.85	3083.42	5515.02	5989.06	4844.73	4587.41	4024.61	7837.47	4294.9	4786.29	4024.33	4832.15	6538.94	6004.35	6045.85	7469.06	5522.91	4029.06	7031.77	6118.09	5529.5	5729.48	5009.67	8064.15
G268	ENSMUSG00000001510	Dlx3	1.00806	0.979017	0	0	0	0	0	0	0	0	1.00636	0	0	0	0	0	0	0	0	0	0	0	0	0
G269	ENSMUSG00000001517	Foxm1	29.9404	15.7143	65.6944	32.3832	52.7641	13.0655	19.7365	24.9517	26.7873	67.9054	66.3551	70.2447	12.516	18.9745	5.7284	33.8573	19.1355	6.68172	8.55302	9.44861	4.77565	0.952194	6.46204	1.88053
G270	ENSMUSG00000001518	Itfg2	775.199	278.565	659.897	757.587	643.879	366.533	329.784	674.279	408.339	462.991	457.612	471.764	766.735	549.174	575.611	818.374	357.1	393.329	537.288	623.447	430.487	510.543	490.569	507.997
G271	ENSMUSG00000001520	Nrip2	97.4251	59.7114	135.305	96.4456	96.8603	65.1527	65.5928	91.7098	45.9694	81.8083	51.4989	59.8602	75.4276	73.4074	49.1668	92.822	50.8127	46.8242	30.6066	58.4004	46.1994	46.1599	33.6671	20.7771
G272	ENSMUSG00000001521	Tulp3	300.724	104.479	282.914	278.95	304.281	189.924	150.119	221.13	136.619	165.354	189.041	241.439	186.876	285.238	201.51	211.433	202.128	160.792	288.25	203.47	238.593	142.963	152.909	402.988
G273	ENSMUSG00000001524	Gtf2h4	1322.11	353.044	1109.64	832.511	658.703	374.83	403.767	1117.48	755.981	595.183	584.151	741.491	1207.73	1296.33	885.669	815.624	743.515	848.26	734.032	868.665	612.346	625.886	724.599	447.031
G274	ENSMUSG00000001525	Tubb5	3345.76	1067.73	3248.48	2546.7	1935.1	1051.8	1405.54	2653.57	1737.21	2495.84	2335.93	3017.15	3017.51	2320.05	1937.15	2003.34	1389.71	1655.37	2021.66	1604.66	1600.15	1027.22	1752.47	2237.7
G275	ENSMUSG00000001542	Ell2	781.712	298.597	577.009	823.342	530.21	419.504	307.352	570.263	641.801	485.591	628.219	588.065	508.457	303.304	380.967	562.982	446.788	432.817	719.048	532.484	601.168	487.212	353.842	322.516
G276	ENSMUSG00000001552	Jup	2764.13	1444.2	3330.67	2722.09	2353.04	1646.67	1177.84	2234.32	2737.76	2119.91	2440.39	2708.63	1778.89	2036.21	1820.51	2080.93	1422.92	1501.2	2657.91	2056.38	2913.35	2768.69	1458.11	7777.63
G277	ENSMUSG00000001555	Fkbp10	1123.03	213.855	780.808	582.41	477.577	238.473	448.823	774.767	374.789	642.771	700.246	589.472	750.184	407.151	398.334	513.347	281.337	263.723	299.639	228.943	223.531	131.345	211.858	156.035
G278	ENSMUSG00000001558	Klhl10	21.0375	3.93551	17.5626	13.2518	8.12935	4.95351	5.97723	13.9817	9.94351	6.05351	10.0207	9.01961	24.0875	20.7225	17.9993	16.1703	14.9366	18.9087	3.96981	5.95586	8.98713	8.97711	9.98046	0.980922
G279	ENSMUSG00000001566	Mnx1	0	0	0	0	0	0	0	0	0	0	0	0	0	0	0	0	0	0	0	0	0	0	0	0
G280	ENSMUSG00000001569	Nom1	351.023	211.463	901.429	739.588	555.848	412.042	358.853	852.882	402.951	475.955	467.985	521.729	702.164	443.175	553.539	1023.15	261.238	637.401	513.384	597.393	613.49	691.076	466.958	1264.1
G281	ENSMUSG00000001576	Ergic1	1827.48	604.883	1609.67	1988.96	1317.22	820.978	720.386	1679.64	1063.14	1098.87	1144.88	1546.21	1963.22	1547.61	1593.91	1636.19	1257.74	1364.71	1080.46	1246.74	854.583	668.81	1111.63	563.288
G282	ENSMUSG00000001583	Tnk1	0	0	0.957903	0.969611	0	0.935459	0	2.48758	5.67742	0.959311	0	0	0.953573	1.87645	1.89704	0	0.946558	2.47648	0	1.64021	1.33507	0.946116	0	0
G283	ENSMUSG00000001588	Acap1	18.9196	5.92524	19.6878	9.80534	10.4789	6.74748	5.96474	11.7398	7.43892	8.27899	7.0771	10.3293	6.4346	16.5376	3.20453	2.1595	8.51302	4.25357	3.18108	14.7335	6.01869	4.94446	2.13255	2.09624
G284	ENSMUSG00000001604	Tcea3	14215.8	4270.46	8550.54	8860.71	7309.52	4166.15	4424.2	12792.9	7479.93	7751.88	6430.29	7676.51	9243.5	8520.11	8808.44	9369.52	6808.51	5505	8668.52	8250.22	6992.73	7083.73	6647.29	4664.19
G285	ENSMUSG00000001622	Csn3	0	0	0	0	0	0	0	0.934304	0	0	0	0	0	0	0	0	0	0	0	0.949097	0	0	1.88482	0
G286	ENSMUSG00000001627	Ifrd1	5247.35	1578.86	5282.02	4203.39	2959.32	1271.73	1033.51	3547.02	5026.78	2458.93	3594.52	3863.04	11242.8	11267.6	8252.94	5387.59	6330.45	9160.13	5429.56	7692.03	4881.48	7030.98	6602.15	21544.5
G287	ENSMUSG00000001630	Stk38l	459.997	178.991	395.358	388.665	340.452	207.069	215.761	383.667	239.052	306.721	292.957	269.077	297.917	240.676	239.193	240.754	186.656	184.375	218.793	283.235	190.682	230.014	182.647	207.12
G288	ENSMUSG00000001632	Brpf1	485.233	161.942	433.734	444.157	422.35	242.256	221.299	447.28	274.159	297.157	342.244	350.24	388.54	351.768	334.766	421.199	213.806	288.764	325.147	389.951	337.886	409.141	241.186	537.086
G289	ENSMUSG00000001642	Akr1b3	14547.4	4746.33	10380.8	8979.32	7771.88	5048.84	5114.68	13894.7	8671.77	7500.98	7683.26	8868.11	6343.82	10255.8	5494.88	7249.97	6531.64	5922.94	7696.09	7852.62	5661.04	4979.63	7072.61	3564.78
G290	ENSMUSG00000001655	Hoxc13	0	0	0	0	0	0	0	0	0	0	1.01293	0	0	0.998109	0	0	0	0	0	0	1.00822	0	0	0
G291	ENSMUSG00000001656	Hoxc11	437.01	132.504	418.978	273.57	345.227	186.196	130.162	332.263	298.836	297.13	281.009	336.442	266.32	272.759	249.256	268.173	216.189	180.052	254.369	228.474	239.877	144.366	218.686	196.205
G292	ENSMUSG00000001657	Hoxc8	38.909	7.56616	22.0208	10.81	4.58932	2.24443	7.81739	31.366	21.2544	19.7542	19.6133	23.3934	23.8232	14.7205	22.7411	17.4619	26.3955	20.2682	6.73776	28.8535	18.751	13.4755	23.9981	16.4534
G293	ENSMUSG00000001661	Hoxc6	194.04	50.6393	143.24	150.336	86.4057	71.5164	88.48	184.121	94.6642	92.53	117.545	91.3289	146.319	139.774	113.923	141.186	91.9879	93.3805	89.7669	98.8162	96.0159	62.7158	88.5259	69.2282
G294	ENSMUSG00000001663	Gstt1	279.155	88.4682	384.647	299.811	272.426	181.822	132.533	242.549	216.318	218.953	225.49	278.514	263.906	252.792	222.796	210.847	139.779	115.169	73.8208	114.114	74.4464	74.1256	89.1875	40.0445
G295	ENSMUSG00000001665	Gstt3	183.476	71.6623	192.149	140.94	124.062	83.228	150.537	169.285	98.617	129.124	112.074	141.799	137.354	117.2	76.6024	114.994	75.233	82.7544	47.1341	101.85	99.5558	55.7565	81.4172	51.1467
G296	ENSMUSG00000001666	Ddt	1928.47	522.567	1400.87	915.573	752.61	475.051	548.687	1377.08	900.921	874.787	791.985	1025.54	2142.71	1825.86	1523.19	1510.12	838.15	1132.16	1450.17	1454.34	1212.92	1040.66	800.641	2632.15
G297	ENSMUSG00000001670	Tat	0	0	0	59.777	0.976563	0.946403	0	0	1.91148	0	0.962444	0	7.442	0	0	30.0683	0.956731	1.91139	0	0	0.958151	3.82612	1.91563	627.258
G298	ENSMUSG00000001672	Marveld3	1.56046	0	3.16295	1.61248	1.58728	0	3.17713	3.12216	3.89082	6.30437	0	0.791952	1.58571	0.78013	0	1.59553	0	0.786105	1.56707	0	0.788056	0	0	0
G299	ENSMUSG00000001674	Ddx18	1130.88	291.554	846.229	767.042	670.765	360.424	308.915	1036.87	632.025	560.794	580.645	606.235	1335.26	1029.04	973.762	989.423	800.304	1038.04	1004.29	711.937	625.966	851.608	637.658	1915.49
G300	ENSMUSG00000001687	Ubl3	4225.01	1432.06	2888.35	3734.77	2636.83	1822.14	1563.43	3555.44	2556.14	2500	2545.25	2433.06	3441.49	2675.1	3124.99	3730.51	2620.5	2628.04	3775.14	2634.92	3093.63	2429.37	2342.65	5709.4
G301	ENSMUSG00000001700	Gramd3	622.769	245.074	450.214	449.57	378.395	300.423	275.441	605.904	279.273	398.022	411.12	316.504	546.905	360.48	318.048	493.348	316.58	271.133	234.301	195.947	253.68	236.165	199.478	365.766
G302	ENSMUSG00000001707	Eef1e1	1019.2	414.095	758.895	952.819	541.05	404.431	384.072	887.118	603.517	549.097	537.67	550.919	1015.91	799.433	758.452	797.422	748.287	982.222	586.807	663.683	426.092	393.779	677.458	288.408
G303	ENSMUSG00000001729	Akt1	3323.82	1249.89	3077.29	3878.97	2867.62	1970.77	1813.1	3094.81	1465.77	2379.74	2494.03	2933.54	5134.17	3791.37	4050.03	4812.65	2821.36	3390.27	7973.41	4854.35	4333.01	2648.26	3453.43	7842.28
G304	ENSMUSG00000001739	Cldn15	134.889	55.8753	111.819	89.5453	90.3081	47.1978	42.3997	101.22	59.2413	95.7785	96.1723	120.471	99.2991	95.0074	81.9021	80.2118	42.242	65.3834	85.5712	112.853	96.9027	45.3888	85.7461	74.5845
G305	ENSMUSG00000001741	Il16	194.178	65.1931	192.21	127.179	98.5679	57.7118	85.9168	143.62	82.5127	118.4	113.668	98.2708	141.041	104.32	77.9586	73.1527	54.3423	64.7827	117.403	130.367	135.173	56.1897	47.9755	86.6704
G306	ENSMUSG00000001750	Tcirg1	122.874	52.3875	258.783	156.008	156.766	65.5166	64.8507	185.595	110.438	183.177	200.817	239.112	127.809	169.809	113.709	138.207	113.757	88.6184	123.283	106.651	135.431	111.118	89.0872	120.277
G307	ENSMUSG00000001751	Naglu	287.728	104.382	261.342	223.461	210.675	111.378	132.094	235.446	136.815	196.279	205.619	198.794	285.709	219.115	251.836	246.805	144.761	138.713	153.814	163.185	138.048	193.468	129.198	439.913
G308	ENSMUSG00000001755	Coasy	711.062	191.194	513.55	416.484	409.022	256.136	259.736	565.322	320.473	455.898	379.195	338.19	750.328	682.15	564.293	652.715	309.523	386.061	774.165	464.982	605.333	466.636	323.875	1250.88
G309	ENSMUSG00000001761	Smo	446.476	149.838	383.034	365.986	266.314	192.386	227.437	291.062	207.432	312.604	278.717	273.183	385.649	211.64	254.928	302.279	189.587	159.838	188.956	136.871	159.677	124.856	127.36	100.855
G310	ENSMUSG00000001763	Tspan33	154.86	60.4148	130.129	148.026	102.809	73.0123	75.1366	153.197	88.411	92.9049	109.329	110.245	223.386	106.67	162.966	209.304	81.246	118.661	91.7698	67.2264	67.1935	91.8642	77.4555	40.4823
G311	ENSMUSG00000001767	Crnkl1	1321.98	366.703	840.297	797.953	646.053	324.736	384.376	1067.78	697.716	703.515	700.749	709.179	886.636	758.74	698.524	852.682	592.808	624.474	923.454	753.406	704.542	757.718	549.93	1768.67
G312	ENSMUSG00000001768	Rin2	905.618	193.137	622.807	459.891	386.389	265.199	208.886	746.609	458.58	448.258	542.258	452.89	476.177	384.408	301.915	440.662	403.718	245.19	313.551	383.668	283.207	315.069	256.296	357.372
G313	ENSMUSG00000001773	Folh1	2.04896	0.996307	2.05854	2.93102	0	1.00421	1.01039	0	1.01604	1.03071	0	5.11639	1.02439	3.02425	2.03766	3.86421	1.01703	1.01571	2.02462	4.73194	4.07247	4.06482	4.07124	2.00188
G314	ENSMUSG00000001774	Chordc1	2457.44	880.052	1564.12	1747.12	1278.45	790.465	849.854	2116.92	1396.78	1228.83	1229.14	1416.35	1681.93	1238.49	964.985	1305.99	1317.56	1355.33	968.15	1012.12	783.755	774.624	898.478	710.184
G315	ENSMUSG00000001783	Rtcb	3500.01	1035.36	2985.48	2962.4	2451.51	1199.24	1326.58	3187.28	1774.83	2111.93	1869.89	2253.34	3466.76	2798.59	2934.6	3387.39	1839.19	2012.49	2179.86	2062.13	1939.39	1719.57	1592.03	2366.65
G316	ENSMUSG00000001785	Pwp1	887.38	313.983	663.152	835.08	662.848	417.172	352.552	814.583	486.087	574.596	468.63	552.234	1163.49	784.581	946.084	1160.78	662.967	753.309	1431.71	841.551	906.198	901.496	651.72	1627.44
G317	ENSMUSG00000001786	Fbxo7	615.316	155.337	406.282	350.005	275.564	144.812	189.793	440.906	260.531	340.94	364.465	304.098	475.22	415.635	277.222	447.485	258.306	218.194	414.306	279.628	272.291	329.842	221.433	575.145
G318	ENSMUSG00000001794	Capns1	10296.6	3632.62	6960.96	6595.85	5994.05	3491.19	4006.02	9669.64	5226.39	6253.77	5513.96	6296.73	6984.89	5773.48	5299.21	5956.64	4118.01	3945.86	6793.12	7172.09	5894.37	4754.88	5040.89	10368.1
G319	ENSMUSG00000001802	Lrp3	673.366	202.62	480.311	502.891	347.48	240.611	255.646	620.647	346.307	398.237	413.13	389.309	536.595	449.385	565.565	507.231	375.044	332.164	446.289	281.277	403.454	386.575	307.251	411.661
G320	ENSMUSG00000001804	Dsg4	0	0	0	0	0	0	0	0	0	0	0	0	0	0	0	0	0	0	0	0	0	0	0	0
G321	ENSMUSG00000001815	Evx2	2.14487	0	0	0	0	0	0	2.1441	0	0	0	0	0.666566	0.656826	0	0.669771	0	0	0	0	0	0	0	0
G322	ENSMUSG00000001819	Hoxd13	0	0	0	0	0	0	0	0	1.01412	0	0	0	0	0	0	0	0	0	1.01048	0	0	0	0	0
G323	ENSMUSG00000001823	Hoxd12	0	0	0	0	0	0	0	0	0	0	0	0	0	0	0	0	0	0	0	0	0	0	0	0
G324	ENSMUSG00000001827	Folr1	14.9952	1.92952	15.5324	12.2251	3.96984	16.4228	5.91019	8.45991	8.67133	4.4556	10.2451	3.72139	11.7958	8.21838	8.53549	4.72686	13.154	2.59963	1.85485	0.941402	3.74283	2.27863	4.66971	3.3198
G325	ENSMUSG00000001829	Clpb	2184.97	777.96	1771.13	2240.86	1641.31	1342.63	1123.15	1758.55	916.334	1141.31	1032.44	1480.87	3968.11	2063.75	3165.29	3346.67	1536.33	1362.28	1626.3	1306.82	1336.56	1340.81	930.97	1186.81
G326	ENSMUSG00000001833	2024-09-07	4738.11	1543.72	3100.12	3051.97	2403.18	1589.66	1563.62	4142.98	2994.41	2888.33	2749.77	2422.14	2977.57	2225.37	1760.46	2542.12	2502.45	2460.27	3260.25	2368.12	2392.78	1982.03	1954.12	4137.31
G327	ENSMUSG00000001844	Zdhhc4	988.362	413.832	684.55	793.388	560.726	395.962	419.065	911.135	524.633	608.98	561.701	643.468	789.822	675.66	730.444	800.97	564.597	556.417	978.317	1193.92	918.251	853.865	947.937	1239.78
G328	ENSMUSG00000001847	Rac1	8816.27	2990.16	6024.95	6357.28	5233.68	3488.28	3304.64	7274.07	4446.01	5031.62	5172.59	5426.54	7081.66	5865.05	5817.29	6622.74	4752.05	4888.96	6448.65	5269.77	6043.38	4714.59	4421.46	9143.04
G329	ENSMUSG00000001855	Nup214	890.867	272.069	622.799	450.638	328.617	111.832	127.946	983.216	565.667	430.34	492.036	587.955	658.96	911.664	598.331	524.991	504.706	437.426	637.267	439.865	524.172	520.256	389.596	1070.71
G330	ENSMUSG00000001864	Aif1l	395.096	116.158	352.626	166.131	287.368	145.762	225.002	414.457	156.652	237.417	201.481	398.109	302.074	222.486	116.661	143.348	113.101	70.2306	572.964	238.203	247.523	68.3904	59.6454	255.761
G331	ENSMUSG00000001865	Cpa3	83.2955	26.8508	138.647	78.7965	38.302	31.9739	16.056	37.6631	39.4341	71.0577	78.6455	57.7229	80.7911	52.8615	35.9106	42.2579	33.6024	57.3693	91.8572	95.2963	42.7714	25.8748	40.7428	92.6665
G332	ENSMUSG00000001870	Ltbp1	797.364	213.378	529.423	417.575	363.813	188.662	204.8	674.929	390.551	539.626	518.321	366.373	589.909	327.622	290.467	424.357	377.865	275.301	291.705	274.577	267.214	251.424	174.944	188.039
G333	ENSMUSG00000001891	Ugp2	52238.9	15774.8	29436.2	22463.2	18145.3	12215.8	13174.9	41093.1	27725.6	22514.5	22486.6	22744.5	36756.1	40421.2	26034.5	36172.8	33716.2	28261.2	100532	49321.8	49124.7	40011.9	40149.2	53325.1
G334	ENSMUSG00000001901	Kcnh6	0	0	0	0	0	0	0	0	0	0	0	0	0	0	0	0	0	0	0	0	0	0	0	0
G335	ENSMUSG00000001909	Trmt1	1998.55	397.651	1180.19	946.633	797.686	563.13	550.205	1809.91	1112.58	948.408	862.95	993.864	1858.48	1587.49	1591.86	1462.01	1279.36	1131.86	2595.56	1378.77	1547.71	1376.26	1306.23	5816.76
G336	ENSMUSG00000001910	Nacc1	1468.06	550.408	1408.6	1936.17	1398.83	838.869	676.441	1360.77	853.602	1014.34	930.017	1100.88	1239.43	1074.38	751.378	1015.05	791.213	913.073	770.913	1231.47	642.98	511.608	1212.56	645.786
G337	ENSMUSG00000001911	Nfix	9579.43	3143.39	4840.91	7570.71	4734.77	3306.6	3722.74	8713.48	4549.33	5093	4654.06	4801.3	7733.86	5104.84	6448.22	6993.69	5379.68	5381.09	6210.48	7139.54	5494.88	5266.92	6385.56	5136.23
G338	ENSMUSG00000001918	Slc1a5	1701.47	394.601	893.095	1019.25	622.558	559.976	478.263	734.685	572.256	790.666	789.71	702.298	1923.53	1209.09	1243.52	1022.23	542.584	558.007	638.096	718.551	854.375	702.487	387.514	398.588
G339	ENSMUSG00000001924	Uba1	8135.88	2504.89	5674.66	5443.15	4038.07	2089.24	2609.26	8163.36	3665.71	4634.26	4264.97	4886.24	7357.68	5409.08	5349.72	6697.71	4417.86	4178.25	5470.23	6221.93	5141.66	4669.12	4482.54	7155.17
G340	ENSMUSG00000001930	Vwf	2198.48	457.185	1276.38	721.456	739.607	366.804	695.749	1671.5	1051.78	1200.9	750.072	1145.78	1246.18	1494.27	1219.72	816.008	760.354	931.246	878.88	791.358	831.481	716.325	504.602	281.195
G341	ENSMUSG00000001942	Siae	274.879	88.8605	215.946	206.188	214.6	98.528	122.004	262.243	158.821	181.456	140.531	180.05	217.64	183.448	155.76	209.626	127.711	116.423	103.959	97.5294	87.4263	98.2176	66.3169	38.5629
G342	ENSMUSG00000001943	Vsig2	18.6456	2.00697	8.89099	7.00578	9.9941	4.02461	5.04665	7.86565	12.7022	6.9467	13.8389	13.8298	10.8976	8.73653	7.9539	11.0107	6.86328	4.91276	8.84108	5.95003	12.8712	6.94449	3.95493	19.3879
G343	ENSMUSG00000001946	Esam	1278.31	568.648	1597.62	927.68	1045.12	515.318	775.139	1223.85	773.655	1335.68	1436.88	1600.97	1050.17	921.567	612.34	1088.17	483.391	468.515	747.668	636.87	669.482	665.012	419.027	663.24
G344	ENSMUSG00000001948	Spa17	349.502	76.2071	209.149	110.402	127.924	43.5455	64.1686	274.997	205.637	187.264	135.928	197.732	195.026	198.205	137.001	157.322	177.828	154.442	157.062	226.719	182.156	115.315	142.023	78.1874
G345	ENSMUSG00000001962	Fam50a	1292.08	316.941	884.672	994.049	692.127	358.11	339.767	1036.98	591.313	680.621	620.995	680.418	1032.9	931.223	859.173	1040.28	663.283	707.915	1194.02	939.841	1000.11	828.608	776.261	1289.21
G346	ENSMUSG00000001964	Emd	1562.14	486.172	1242.4	1159.12	946.927	706.385	649.477	1227.49	725.113	905.763	789.525	934.943	1555.25	1392.4	1409.57	1245.43	836.665	968.156	1593.57	1108.22	1270.62	869.324	950.678	2125.34
G347	ENSMUSG00000001983	Taco1	1063.79	392.489	1102.08	1537.73	1337.3	907.437	697.181	1049.91	462.531	821.288	771.429	893.38	1134.53	785.738	851.303	1398.09	600.926	621.333	446.944	825.708	583.334	449.533	552.945	163.67
G348	ENSMUSG00000001985	Grik3	10.2354	1.93939	1.02704	6.2359	2.06884	0.979919	3.94997	9.14142	2.02611	5.13471	3.05193	5.09044	3.05491	3.01306	10.0788	1.02229	1.01256	2.01894	3.01334	14.9438	14.1263	5.02539	7.0648	3.97672
G349	ENSMUSG00000001986	Gria3	86.9044	32.2736	53.6351	69.8712	56.9618	38.3844	20.1535	51.3221	58.7272	65.9846	88.4927	58.8362	61.4685	42.0211	23.6031	27.8978	56.039	31.208	42.4928	33.9932	33.4601	16.6886	16.5927	12.5262
G350	ENSMUSG00000001988	Npas1	0	0.982804	1.00751	0	0	0	0	0	0	3.0283	0	0	0	0	0	0	0.996216	0	0	0	0	0	0	0
G351	ENSMUSG00000001995	Sipa1l2	311.469	129.184	225.506	320.5	241.603	171.719	132.463	220.018	137.503	157.856	188.917	190.072	320.276	154.379	179.264	218.501	123.32	109.873	122.386	169.311	176.392	154.665	129.039	163.812
G352	ENSMUSG00000001998	Ap4e1	109.099	46.8979	81.3949	165.291	108.34	86.1265	81.753	100.788	41.6379	72.5801	63.9147	45.8656	93.7729	48.1721	69.2362	80.1801	73.3656	47.4739	55.6835	58.4908	68.4273	76.4233	52.0271	61.3773
G353	ENSMUSG00000001999	Blvra	841.248	288.378	642.832	585.998	498.245	271.797	292.916	732.57	546.059	509.553	484.18	514.155	657.652	590.709	532.345	646.405	525.829	398.636	434.543	527.101	467.382	349.52	368.886	177.468
G354	ENSMUSG00000002006	Pdzd4	83.3724	23.5396	88.7206	83.6475	58.1888	35.6074	32.5592	65.6247	58.0215	80.2367	73.6217	58.8391	115.098	64.8702	50.7523	58.7208	37.2853	51.6033	31.7796	47.3531	40.4264	33.976	27.6792	22.8251
G355	ENSMUSG00000002007	Srpk3	3524.11	1173.04	2944.34	3121.34	2633.97	1383.73	1360.81	2922.59	2063.26	2058.85	1743.07	2074.64	1814.14	2007.55	1513.2	1617.86	1457.51	1316.03	841.137	1762.04	1006.8	895.141	1886.8	669.346
G356	ENSMUSG00000002010	Idh3g	20363	6946.73	16082	15412.2	15023.8	10196.8	8329.45	17038.2	9936.07	12771.3	12164.4	12723.4	15189.5	14356.7	11752	16696.6	8810.8	9182.71	10716.8	11367.7	9960.29	10324.3	9525.08	8259.82
G357	ENSMUSG00000002012	Pnck	531.964	186.36	487.226	422.758	359.216	217.921	266.188	484.61	360.174	344.096	255.1	393.541	522.124	683.378	525.22	620.992	429.689	412.285	185.712	319.551	323.476	207.244	340.713	68.0014
G358	ENSMUSG00000002014	Ssr4	3663.17	1231.86	3041.92	2728.85	2264.21	1452.05	1374.36	3022.91	2295.46	2202.46	1998.29	2421.88	3599.24	3400.8	3039.19	3073.53	2040.86	2005.27	2253.59	2646.83	2138.86	1451.87	2064.49	2748.72
G359	ENSMUSG00000002015	Bcap31	2767.26	790.078	1813.28	1674.48	1364.48	625.789	870.83	2448.09	1275.4	1463.22	1416.46	1618.44	2883.69	2225.66	2246.23	2248.32	1604.58	1537.69	1814.27	1919.99	1721.23	1223.85	1296.44	1853.73
G360	ENSMUSG00000002017	Fam98a	2165.32	793.277	1399.98	1936.65	1288.98	875.876	893.369	2082.47	1048.41	1110.12	1043.01	1139.18	1782.07	1153.96	1009.87	1611.71	928.909	1128.59	1456.44	1176.74	1122.71	1079.24	891.955	1366.4
G361	ENSMUSG00000002020	Ltbp2	24.2234	4.42846	14.0271	13.834	12.3695	4.47415	9.01486	24.5539	5.65032	19.6374	15.7512	6.49069	56.949	14.6322	15.0079	18.6275	8.2991	16.1313	7.32079	7.42051	11.0332	25.8163	9.38955	6.33963
G362	ENSMUSG00000002028	Kmt2a	511.785	144.545	306.473	290.371	248.695	146.146	173.813	441.899	273.897	268.408	328.694	313.758	388.902	297.555	276.169	363.771	317.147	289.913	539.681	479.212	534.018	506.711	322.933	1020.78
G363	ENSMUSG00000002031	Ift46	587.693	223.339	569.437	475.533	386.563	209.809	258.658	496.352	329.222	485.314	334.14	350.919	514.363	355.815	381.47	587.172	265.134	255.199	379.994	335.868	359.944	298.784	277.93	544.477
G364	ENSMUSG00000002032	Tmem25	552.669	135.991	351.737	357.08	335.859	198.542	204.711	417.035	176.669	334.097	302.845	252.736	324.297	293.029	131.691	288.491	138.645	123.182	189.596	379.6	208.35	125.43	208.631	37.5748
G365	ENSMUSG00000002033	Cd3g	8.18129	0.8498	9.88895	2.50524	1.66888	7.50448	0	5.48921	6.52431	0.828624	5.58304	4.12742	5.20318	1.62111	2.50076	0.837987	0	1.64315	0	4.16485	0.829223	0	1.65563	0
G366	ENSMUSG00000002043	Trappc6a	302.193	93.5023	265.147	142.023	144.966	100.977	103.089	197.307	143.086	187.253	151.899	167.556	398.544	297.725	267.85	230.306	150.899	161.08	289.749	371.036	254.418	186.422	230.556	382.905
G367	ENSMUSG00000002052	Supt6	1508.1	460.642	1047.92	1132.65	990.388	527.493	595.056	1391.13	631.844	845.299	879.299	988.229	1173.62	809.616	911.679	1074.72	649.42	765.518	1052.81	970.391	992.361	905.648	621.561	2095.07
G368	ENSMUSG00000002055	Spag5	197.568	67.522	228.555	186.327	203.483	108.905	87.8091	223.958	109.272	124.183	148.132	172.052	215.575	170.031	140.782	128.329	105.547	83.0353	68.3436	68.9245	126.001	53.4893	47.051	237.109
G369	ENSMUSG00000002057	Foxn1	0	0	0	0	0	0	0	0	0	0	0	0	0	0	0	0	0	0	0	0	0	0	0	0
G370	ENSMUSG00000002058	Unc119	440.758	126.585	353.033	285.654	291.979	197.89	139.451	355.701	273.188	294.319	296.994	327.613	156.558	169.784	188.3	125.429	129.861	133.82	67.7777	167.357	110.96	62.5666	135.149	83.1886
G371	ENSMUSG00000002059	Rab34	394.817	97.6159	382.446	209.393	181.941	102.992	128.04	268.714	219.322	228.638	274.114	240.407	351.469	332.827	196.448	200.633	167.18	172.637	204.302	186.112	206.522	127.479	136.481	128.907
G372	ENSMUSG00000002064	Sdf2	4030.88	1290.35	3421.46	2861.26	2511.61	1579.16	1457.07	3878.27	2175.47	2337.69	2319.71	2665.13	2449.22	2949.63	2105.01	2594.53	1714.14	1504.42	1853.43	1729.16	1673.5	1579.03	1486.24	3328.4
G373	ENSMUSG00000002068	Ccne1	32.2888	17.3047	52.1211	27.8783	32.7539	8.71198	15.5736	33.1664	14.5683	49.2731	27.4064	31.3248	19.607	38.5538	29.3048	35.5398	19.4526	5.83256	24.2361	12.6065	16.0134	8.76945	2.92473	13.4145
G374	ENSMUSG00000002076	Hsf2bp	10.7582	21.7233	11.3314	19.0155	21.8636	7.49338	9.78851	6.53142	0.542294	23.028	3.27433	40.5272	9.28104	8.73992	3.80107	16.6853	0.542644	9.41124	41.8943	30.1568	32.8328	26.28	24.5676	94.9793
G375	ENSMUSG00000002083	Bbc3	68.9056	21.127	115.519	61.6242	56.9822	80.8218	35.6353	63.1228	42.4774	60.2809	71.6346	71.385	113.249	113.239	189.034	59.0685	45.2099	107.331	59.2404	54.0177	80.3373	108.49	60.0763	302.266
G376	ENSMUSG00000002100	Mybpc3	126.077	128.666	50.0225	74.3858	78.1865	84.5804	104.979	81.8459	56.4051	163.418	125.562	64.3005	156.123	51.0588	116.642	316.817	63.4658	45.3329	76.0577	68.6734	60.3514	102.287	57.334	57.4272
G377	ENSMUSG00000002102	Psmc3	13635.2	4423.04	10749.8	11652.9	10161.6	5830.54	5285.84	13249.2	7668.72	8771.87	7631.93	9658.71	11333.6	9394.93	9714.28	12692.8	6797.7	6081.88	12934	9970.18	8927.3	7329.99	7430.11	17633
G378	ENSMUSG00000002103	Acp2	1035.07	313.461	718.659	691.395	650.169	359.22	393.935	948.355	615.838	620.448	615.162	565.289	746.289	719.464	545.408	767.393	553.309	513.772	418.91	548.23	468.953	409.007	373.072	430.547
G379	ENSMUSG00000002104	Rapsn	1808.57	543.802	1299.26	1163.79	997.455	667.864	754.58	1537.45	764.701	867.096	807.001	955.787	1487.47	1198.15	1231.13	1362.89	762.091	881.13	1449.46	1437.92	1074.68	931.08	1153.98	1731.39
G380	ENSMUSG00000002105	Slc39a13	1559.55	446.012	1000.26	1064.7	918.503	580.667	643.797	1405	707.269	822.324	840.235	829.322	1118.42	976.701	882.035	938.969	729.055	743.952	733.533	752.784	691.811	565.186	696.166	634.882
G381	ENSMUSG00000002107	Celf2	2731.31	946.925	1384.58	1103.09	841.773	548.853	689.28	2578.14	1641.65	1390.3	1476.5	1217.69	1656.38	1493.58	1315.92	1518.53	2221.8	2020.84	1999.05	1372.35	1718.51	1275.38	1154.53	1611.89
G382	ENSMUSG00000002108	Nr1h3	912.859	273.211	732.039	626.919	619.4	403.039	343.088	641.663	431.789	353.711	459.683	538.057	557.633	551.781	592.047	426.908	261.41	367.567	254.162	455.955	418.825	504.426	341.316	315.766
G383	ENSMUSG00000002109	Ddb2	111.003	29.4111	108.688	97.2632	105.973	58.7785	46.1572	90.0525	76.0775	60.5254	70.6372	67.3492	100.963	121.322	82.3204	109.794	63.8364	59.3662	127.54	161.774	120.548	109.164	120.179	100.824
G384	ENSMUSG00000002111	Spi1	97.7818	29.1748	93.6936	67.7495	53.0519	32.8714	25.9024	51.0842	45.5571	49.4453	61.6004	68.0711	67.0456	56.6392	28.6018	61.0714	42.6693	28.9417	36.9344	49.4458	30.7536	17.0462	50.1471	29.0969
G385	ENSMUSG00000002129	Sf3a1	910.444	280.233	750.572	888.013	632.222	373.115	327.967	844.23	397.098	465.654	410.082	591.505	930.574	666.153	720.03	686.731	452.824	505.302	572.232	704.505	501.894	532.567	519.919	456.657
G386	ENSMUSG00000002147	Stat6	963.766	347.713	780.344	771.534	692.589	462.562	391.531	854.342	442.124	648.401	730.878	580.304	872.053	682.997	677.365	838.144	478.935	441.312	750.542	624.549	699.269	424.531	454.603	410.976
G387	ENSMUSG00000002190	Clgn	0.792415	0	0.795741	0	0.801938	0	0	0	0.785149	0	0.789455	0	0	0	0	0.794352	0	1.38415	0.780251	1.37819	0	0.782036	2.77479	0
G388	ENSMUSG00000002204	Napsa	4.96383	1.98524	15.9761	5.05611	9.07939	2.99291	1.0191	8.92727	1.97354	11.0184	17.9308	9.95917	6.9861	4.89874	3.99027	3.01945	3.95631	2.96909	4.94045	22.8244	3.97976	6.96646	1.98809	9.75931
G389	ENSMUSG00000002205	Vrk3	940.642	363.635	750.332	626.944	597.956	445.497	413.473	975.995	435.965	550.018	561.584	560.996	704.235	634.212	588.932	686.035	440.341	394.164	681.352	532.391	516.629	497.488	415.845	979.636
G390	ENSMUSG00000002210	Smg9	735.449	224.574	587.978	626.503	521.053	300.314	352.164	744.108	318.088	421.002	368.047	425.827	772.216	520.195	527.151	604.414	373.9	449.227	510.777	519.495	393.525	523.405	414.7	816.026
G391	ENSMUSG00000002221	Paxip1	423.14	85.2723	424.152	477.427	297.911	241.606	189.112	387.051	293.367	300.783	440.535	370.544	371.689	481.491	260.709	470.04	240.465	385.172	421.964	581.742	403.806	509.02	323.17	922.018
G392	ENSMUSG00000002222	Rmnd5a	7130.54	2841.37	4472.64	5190.38	4309.11	2890.89	2985.52	6428.59	3286.53	3861.23	3883.63	3883.59	6385.57	4497.25	5901.62	5698.68	3820.73	4506.23	6347.97	4272.57	5650.43	5486.09	3710.21	8553.65
G393	ENSMUSG00000002227	Mov10	39.7156	8.07621	47.7491	33.1653	26.1106	11.7709	13.6732	34.3011	28.6414	45.912	28.8066	38.1181	41.0876	30.8553	21.2424	24.9616	19.4098	14.7595	9.18737	24.4093	13.8539	12.8957	16.6232	26.8073
G394	ENSMUSG00000002228	Ppm1j	2941.69	977.377	2514.75	2132.06	2167.07	1342.09	1127.51	2761.39	1648.29	1678.15	1490.05	1456.02	1313.18	1745.97	1370.57	1506.62	1122.33	687.292	530.962	1170.58	614.458	569.943	903.97	257.279
G395	ENSMUSG00000002233	Rhoc	2199.48	659.499	1749.45	1201.74	1229.19	855.71	837.784	1623.51	1103.43	1237.17	1139.6	1426.64	1111.08	985.493	708.791	912.062	578.92	642.881	692.915	1038.64	843.849	506.314	1014.15	1284.12
G396	ENSMUSG00000002240	Prr27	0	0	0	0	0	0	0	0	0	0	0	0	0	0	0	0	0	0	0	0	0	0	0	0
G397	ENSMUSG00000002249	Tead3	216.609	65.8542	240.534	161.654	163.584	148.848	94.0393	171.928	99.2975	161.254	125.74	170.414	169.026	132.223	142.732	190.87	80.218	98.0294	135.778	105.315	145.442	97.9989	87.9392	87.5146
G398	ENSMUSG00000002250	Ppard	1490.72	596.822	1340.96	1555.34	1057.46	777.532	718.44	1442.41	686.46	822.511	911.379	1137.44	1175.61	1223.44	1292.54	1312.21	716.897	804.952	1247.8	1134.22	1180.15	990.936	1054.99	1578.44
G399	ENSMUSG00000002257	Def6	106.668	22.6014	69.7698	59.3708	62.2298	22.7716	35.8526	67.1657	46.924	51.6563	50.2785	56.3243	50.3531	44.5785	29.0673	54.7337	48.9763	25.9623	23.8904	39.7727	25.0331	15.9962	26.024	6.88872
G400	ENSMUSG00000002265	Peg3	801.391	286.693	685.244	592.504	366.797	173.322	303.519	872.542	405.42	591.533	569.592	709.877	653.157	376.963	336.64	470.617	421.807	554.72	1466.06	1137.72	1364.78	1135.76	790.26	1366.29
G401	ENSMUSG00000002266	Zim1	18.3796	0.930672	9.71426	27.4274	17.6255	14.0866	9.45455	15.3896	4.79302	10.6937	5.78459	15.4334	7.72225	3.80314	3.83259	15.6365	4.79483	6.11701	33.3605	18.9762	46.2972	47.3252	28.8347	54.6866
G402	ENSMUSG00000002274	Metrn	2891.14	904.668	2640.21	2076.88	1833.31	1360.71	1279.05	2662.64	1781.71	1351.31	1453.55	1844.38	1197.24	2054.36	1121.34	1450.6	1354.44	1091.47	722.895	1107.42	868.596	688.823	1049.49	202.613
G403	ENSMUSG00000002279	Lmf1	517.354	184.294	466.638	407.453	328.074	236.989	230.793	470.297	298.148	338.446	351.249	362.609	724.508	504.651	523.995	657.608	390.035	353.724	372.073	394.922	263.547	298.721	245.195	252.486
G404	ENSMUSG00000002280	Narfl	2203.11	701.349	1926.42	1796.44	1595.93	970.864	895.6	1926.14	1116.92	1161.91	1301.81	1364	2078.49	1815.21	1438.73	1679.6	1019.62	1187.79	1517.14	1835.38	1377.43	1332.15	1273.84	1326.49
G405	ENSMUSG00000002289	Angptl4	450.443	54.4218	63.0322	59.4236	55.9802	22.7111	30.1207	188.384	42.1036	283.757	63.8694	84.3335	214.025	94.7056	94.9989	437.596	44.2854	119.25	508.985	185.557	215.18	804.518	131.394	189.287
G406	ENSMUSG00000002297	Dbf4	33.5138	15.3804	63.3921	21.0732	34.9492	11.6303	30.2119	45.1039	35.1837	65.3522	66.9951	54.2176	23.6513	29.5217	17.6821	29.6791	18.5572	10.7693	40.5034	26.2923	20.6023	25.4635	6.86814	29.9093
G407	ENSMUSG00000002307	Daxx	948.635	224.433	599.604	460.492	383.887	244.989	206.611	421.829	350.685	364.79	473.848	436.048	764.625	632.659	500.642	511.237	341.656	556.796	848.283	310.436	664.559	665.814	504.848	3096.79
G408	ENSMUSG00000002308	Cd320	874.17	277.082	714.959	591.876	514.132	256.569	301.621	571.363	405.23	473.389	448.029	484.152	904.626	755.888	723.188	777.613	446.481	391.568	614.283	508.804	437.955	441.919	384.875	920.377
G409	ENSMUSG00000002319	Ipo4	3331.54	745.928	2146.93	1785.82	1201.15	530.24	988.462	3366.09	1920.81	1597.79	1926.02	2506.86	3762.37	3524.28	2780.23	2474.46	2328.38	2545.28	3359.03	2099.52	2135.98	2114.73	2198.24	6899.1
G410	ENSMUSG00000002320	Tm9sf1	961.673	330.688	792.811	800.704	610.511	383.642	391.217	777.16	394.645	558.065	526.214	571.786	998.59	691.062	597.654	809.323	398.083	431.156	515.398	420.587	439.794	424.085	401.837	694.234
G411	ENSMUSG00000002324	Rec8	15.0314	1.83824	6.60849	0	5.71551	3.70345	6.51855	3.74441	3.72884	5.67465	16.9036	14.0889	3.76203	0	0.936419	0.946761	0.933356	1.86515	0	5.57479	0	11.1542	0	0
G412	ENSMUSG00000002325	Irf9	351.562	132.398	246.1	196.76	232.14	119.544	161.422	271.445	183.358	250.436	211.667	207.942	208.893	192.278	167.02	229.621	92.3071	124.476	124.399	143.866	152.439	135.096	119.769	144.797
G413	ENSMUSG00000002326	Gmpr2	165.033	42.6719	140.98	92.1427	134.341	43.8927	43.0925	116.195	75.0913	97.2834	88.7574	111.672	122.891	117.716	82.864	80.5958	50.5036	63.4097	71.2128	104.261	65.7262	60.7554	66.6643	42.9861
G414	ENSMUSG00000002329	Mdp1	1697.3	478.644	1229.66	1103.84	864.609	510.389	583.967	1475.65	948.026	968.158	898.162	961.121	1171.22	1085.74	804.801	859.17	696.447	837.52	650.292	858.33	587.687	382.969	647.099	535.766
G415	ENSMUSG00000002332	Dhrs1	2712.45	760.575	1720.01	1286.41	1122.03	704.193	673.372	2163.8	1452.64	1177.47	1354.4	1330.61	1170.35	1574.71	890.25	935.119	892.929	707.411	899.564	1006.54	934.137	606.599	841.227	546.999
G416	ENSMUSG00000002341	Ncan	0	0	1.02595	0	1.03334	0	0	1.01464	0	0	1.0164	2.03451	1.01749	1.00332	3.02274	0	0	0	0	0	0	0	0	0.993522
G417	ENSMUSG00000002342	Tmem161a	3412.71	1293.32	3114.44	3308.88	2816.86	2516.91	1570.72	3334.93	1895.71	2139.88	1940.75	2307.22	3399.95	3327.45	3197.66	3648.76	2144.16	2189.66	1972.78	2125.7	1992.94	2022.86	2002.21	3106.08
G418	ENSMUSG00000002343	Armc6	761.722	202.77	740.517	563.826	489.45	292.157	269.17	763.797	393.056	450.133	442.319	527.879	756.946	692.967	531.607	635.379	462.34	589.277	188.234	484.144	269.654	351.505	538.226	176.708
G419	ENSMUSG00000002345	2310045N01Rik	418.324	125.673	340.648	331.619	264.286	168.436	180.725	377.042	200.832	200.925	240.435	240.991	349.717	273.378	309.212	351.171	240.167	179.34	244.942	248.037	221.244	184.102	183.764	237.008
G420	ENSMUSG00000002346	Slc25a42	1632.53	528.474	1216.35	998.983	782.942	657.873	769.645	1457.11	607.333	794.585	780.877	685.993	1407.06	1159.46	883.218	1371.94	560.95	685.768	1094.83	736.828	976.318	828.655	590.801	799.006
G421	ENSMUSG00000002365	Snx9	831.315	320.006	745.14	872.164	706.728	470.885	394.108	757.653	491.771	535.379	527.402	630.232	576.545	536.516	596.642	625.803	402.219	444.738	476.155	496.239	492.949	426.076	418.66	442.22
G422	ENSMUSG00000002372	Ranbp3	2457.87	925.976	2344.69	2437.06	1977.64	1283.34	1035.55	2258.47	1285.4	1483.52	1459.3	1801.25	2688.76	2289.54	2104.4	2178.61	1509.87	1752.98	2132.75	2216.89	1921.48	1619.74	1944.92	3287.4
G423	ENSMUSG00000002379	Ndufa11	10152.3	3269.14	7307.78	5971.96	5040.58	3538.91	3560.05	8466.42	5323.18	5094.86	5115.32	5794.63	7775.93	7844.94	5309.24	7308.41	4443.61	4404.4	5823.95	6507.34	4959.26	4084.41	5812.16	3097.49
G424	ENSMUSG00000002384	Bmp8b	0	0.917508	0	0.964456	0	0	1.86259	0	0	0	0.946389	0	0	0	0	0	3.21662	0	0	0	0	2.81709	0	0
G425	ENSMUSG00000002393	Nr2f6	1821.75	498.561	1572.57	1387.21	1200.85	800.639	751.169	1535.09	931.679	896.649	949.494	1102.67	1143.79	1277.83	888.395	1069.69	733.308	755.153	974.635	816.741	708.348	593.062	834.155	699.57
G426	ENSMUSG00000002395	Use1	5474.8	1583.08	4184.15	2937.61	2868.39	1695.71	1844.37	3917.73	2973.75	2745.43	2694.85	3035.48	3886.45	3758.17	2644.45	3256.81	1946.67	2067.75	3659.03	3446.64	2541.69	2273.61	2343.28	4646.74
G427	ENSMUSG00000002396	Ocel1	357.541	75.0518	218.496	244.165	160.998	100.135	145.491	203.697	164.322	145.098	160.649	167.458	246.695	197.835	136.926	185.782	85.1345	85.4173	138.609	162.184	114.195	113.239	121.471	188.468
G428	ENSMUSG00000002409	Dyrk1b	3495.31	1336.67	2282.29	2434.64	1960.99	1273.87	1623.37	3742.48	1341.98	1847.27	1763.38	1600.84	2837.59	2383.41	2437.5	3367.43	2034.91	1464.42	1352.64	1477.92	998.674	1667.84	1178.91	1392.5
G429	ENSMUSG00000002413	Braf	197.48	63.3239	139.783	173.079	141.88	89.8188	77.9007	144.119	118.457	115.201	127.463	96.9853	154.56	129.963	116.196	144.325	84.0663	128.95	123.987	125.143	155.772	128.492	153.107	261.804
G430	ENSMUSG00000002416	Ndufb2	17220.6	4165.01	12788.7	8953.62	9218.9	4725.15	4487.66	13268.8	9630.95	8242.66	8360.3	9385.05	8759.22	11933.1	6139.62	8782.04	6065.62	5901.47	5920.61	5751.86	4921.53	4345.71	5075.42	2641
G431	ENSMUSG00000002428	Hltf	301.612	96.1593	198.08	148.159	114.409	68.1015	101.271	257.792	149.072	222.279	192.662	160.553	169.49	156.514	106.535	143.691	150.447	150.293	91.9537	102.06	63.288	63.7117	54.5364	40.9693
G432	ENSMUSG00000002455	Prpf6	1674.9	575.105	1148.22	1415.99	1079.91	616.723	643.344	1674.27	812.608	951.205	873.388	989.394	1495.99	1062.49	1211.26	1476.88	798.039	819.694	1709.91	1111.64	1399.44	1368.24	815.865	3094.42
G433	ENSMUSG00000002458	Rgs19	254.815	47.3669	194.439	124.036	137.9	45.102	46.3684	96.2356	125.607	62.0281	88.5706	143.89	209.747	167.156	143.168	120.06	81.4682	101.352	70.0998	85.2836	58.8142	50.0497	78.5105	43.9653
G434	ENSMUSG00000002459	Rgs20	0	3.95212	2.55489	1.72464	0.85988	0	11.9073	0.845261	0	0.853773	2.54515	0	1.69962	0.835024	1.69549	0	0.842754	0	0	0.842259	1.69232	0	0.845614	0
G435	ENSMUSG00000002475	Abhd3	45.1306	13.8476	24.2095	15.6346	16.5606	7.96482	13.3843	24.0208	24.4798	32.0994	30.6781	18.0804	22.1335	13.2439	14.0423	16.2142	5.9877	9.97608	7.96073	4.96567	15.0207	9.00488	11.4843	11.8008
G436	ENSMUSG00000002477	Snrpd1	932.294	242.874	699.817	605.753	487.531	236.15	237.271	793.558	575.697	501.709	434.29	572.371	861.343	730.524	556.01	618.593	496.264	727.891	482.63	527.915	332.754	324.731	401.313	400.914
G437	ENSMUSG00000002486	Tchp	195.918	53.487	86.2767	166.346	64.0847	58.2961	57.8758	161.524	87.9731	133.057	63.1411	80.4294	151.48	99.4818	138.539	198.177	54.1747	107.274	236.406	132.093	157.757	168.037	97.3125	222.968
G438	ENSMUSG00000002489	Tiam1	213.425	104.63	165.763	357.199	395.321	202.1	118.212	325.929	216.424	288.087	243.124	251.38	49.9231	87.5103	50.9826	94.152	109.141	92.8861	33.6055	58.142	29.6807	34.6588	86.4303	11.3115
G439	ENSMUSG00000002496	Tsc2	1811.84	725.818	1287.93	1741.83	1236.48	877.474	874.056	1882.18	837.839	1114.84	1062.08	1112.64	1846.9	1305.74	1643.35	2083.47	1200.44	1076.25	1805.27	1625.31	1695.04	1690.03	1355.62	1729
G440	ENSMUSG00000002500	Rpl3l	38859.1	10909.5	30003.7	29221.7	25341.8	15309.7	13177.2	33052.3	22313.7	21903.3	20212.5	23896.7	24296.3	27265	20322.4	25693.9	17025.9	15117.6	17322.7	23738.3	18393.7	18078.6	20013.7	9312.99
G441	ENSMUSG00000002504	Slc9a3r2	1876.13	575.749	1672.6	1458.09	1260.29	908.334	723.996	1672.31	877.223	960.881	1380.33	1608.73	1670.49	1422.21	1036.8	1211.98	689.839	885.41	1218.56	1208.33	1192.19	1001.24	798.424	584.259
G442	ENSMUSG00000002524	Puf60	3068.08	1004.16	2232.63	2337.05	1875.25	1245.09	1153.5	2723.39	1504.39	1842.7	1697.87	1890.04	3221.09	2370.06	2410.12	2589.26	1720.23	1856.97	1936.31	1947.9	1779.62	1892.91	1588.69	3221.9
G443	ENSMUSG00000002546	Golga2	2935.16	965.213	2227.53	2861.33	2280.46	1385.4	1370.6	2868.5	1340.39	1934.31	1763.38	1758	2590.52	1814.1	2100.72	2679.07	1398.91	1452.9	2193.27	1821.98	1864.13	1750.29	1506.68	2923.9
G444	ENSMUSG00000002550	Uck1	550.528	246.601	614.48	573.749	511.326	360.747	262.299	494.867	361.718	402.915	367.88	431.942	751.089	550.966	597.003	598.995	362.826	438.876	374.269	482.809	428.899	239.189	347.026	247.326
G445	ENSMUSG00000002565	Scin	83.4589	37.9046	81.8068	99.1579	102.85	34.3091	55.2509	95.0382	42.8627	87.958	67.9095	63.2139	36.1546	39.5516	17.9586	44.4365	17.9535	23.898	21.8239	48.0626	28.9252	24.8768	66.8151	24.5276
G446	ENSMUSG00000002578	Ikzf4	12.6432	12.2508	36.2251	42.9725	26.6137	16.6144	21.1382	13.519	5.39143	25.5106	35.2169	16.2649	15.3679	9.8014	4.47976	12.7128	20.6662	23.1247	13.3818	6.20469	13.0639	6.2545	10.759	7.06232
G447	ENSMUSG00000002580	Mien1	2221.32	640.821	1434.18	999.362	870.699	533.68	622.782	1895.62	1150.3	963.028	1018.64	1061.98	1361.38	1685.68	1094.84	1179.57	906.352	900.796	987.904	882.453	747.531	552.906	676.607	1303.06
G448	ENSMUSG00000002588	Pon1	18.0069	3.27514	20.9704	79.1571	17.3346	3.80869	0.956482	2.84069	17.8978	9.56204	1.90183	7.60561	40.0131	23.3819	19.0445	24.9797	2.83254	34.0111	6.60245	19.8918	21.8439	9.49971	3.79556	10.2477
G449	ENSMUSG00000002602	Axl	2069.75	751.706	1571.01	1748.26	1078.73	912.363	625.314	1236.86	1024.03	1265.34	1364.33	1286.32	1484.19	1111.11	863.346	1239.94	756.373	735.782	1104.59	819.249	1058.15	728.691	682.689	1245.34
G450	ENSMUSG00000002603	Tgfb1	316.746	121.151	273.838	191.93	173.173	98.8517	141.08	245.375	164.542	248.907	306.705	265.065	232.5	162.297	115.803	193.134	119.367	112.368	150.36	172.851	134.308	112.548	115.62	161.744
G451	ENSMUSG00000002608	Ccdc97	1838.68	650.782	1415.01	1951.72	1240.63	843.166	789.364	1843.23	748.321	981.612	951.257	1099.29	1923.85	1453.5	1515.95	1839.03	1030	1187.04	1269.92	1256.3	1294.18	1245.37	1062.57	2321.33
G452	ENSMUSG00000002617	Zfp40	161.106	16.6843	111.946	31.8372	31.7031	20.1836	12.7196	43.2481	37.0747	38.4693	23.4041	26.0198	88.7758	20.5216	12.9124	29.6506	28.4577	110.557	27.3536	25.5622	14.6385	12.8775	15.4995	16.8921
G453	ENSMUSG00000002625	Akap8l	759.952	251.062	630.575	676.195	494.83	280.603	303.126	675.421	378.608	405.371	450.765	495.006	554.026	561.595	536.826	627.674	310.281	374.877	1031.96	591.46	1122.27	582.429	438.891	1494.68
G454	ENSMUSG00000002633	Shh	1.02226	0	1.02682	0	0	0	0	0	0	0	0	0	0	1.00542	0	0	0	0	1.00892	0	0	0	0	0
G455	ENSMUSG00000002635	Pdcd2l	1239.06	391.13	1076.69	905.755	925.089	502.259	499.742	1041.03	771.959	660.842	646.835	828.235	1226.77	1159.68	958.689	998.237	726.958	711.838	612.505	736.913	504.907	466.427	637.225	508.794
G456	ENSMUSG00000002658	Gtf2f1	1362.4	369.956	1215.25	1263.06	959.639	497.554	463.05	1278.06	747.507	769.698	715.974	958.902	1189	934.892	849.701	946.855	686.345	699.281	652.165	1030.16	654.444	669.132	832.424	574.834
G457	ENSMUSG00000002660	Clpp	2005.04	534.971	1691.68	1269.78	1188.76	690.314	597.858	1614.32	1070.33	1081.04	1000.36	1227.21	2073.5	1944.78	1576.45	1630.69	1076.8	1080.83	1330.08	1093.81	968.883	837.597	950.802	2157.78
G458	ENSMUSG00000002661	Alkbh7	1114.79	345.233	925.511	732.726	633.806	423.641	452.441	1020.54	625.579	626.395	497.168	651.108	940.824	856.944	665.733	783.252	424.711	466.057	649.536	571.72	463.137	467.593	400.93	436.649
G459	ENSMUSG00000002664	Pspn	0	0	0	0	0	0	0	0	0.915055	0	0	0	0.945916	0.913606	0	0	0	0	0	0	0	0	0	0
G460	ENSMUSG00000002668	Dennd1c	15.1296	0.980862	16.2134	11.2835	9.19889	5.93195	5.96831	8.03415	7.00264	5.07393	7.05015	11.0821	5.0429	12.9024	2.00615	3.04426	2.00261	8.00027	1.99333	7.95659	3.00712	8.00387	4.00821	3.94192
G461	ENSMUSG00000002679	Med6	736.316	197.571	560.734	470.68	405.158	216.622	189.342	584.827	401.662	374.257	359.956	385.616	534.404	456.608	334.402	462.831	321.279	442.333	459.894	429.76	348.202	341.854	327.138	598.107
G462	ENSMUSG00000002688	Prkd1	102.586	48.7715	89.7523	75.3512	66.8167	50.2074	36.6749	71.6883	51.3253	56.1305	123.459	85.0511	94.2261	61.8825	69.3691	61.0979	44.2929	55.2492	218.071	204.047	235.291	197.521	114.624	294.902
G463	ENSMUSG00000002699	Lcp2	32.4301	10.9616	66.3379	23.7027	26.8782	12.9028	10.7953	27.6303	9.31528	20.0137	25.5464	35.9362	13.2499	12.1171	5.63784	16.1748	38.3267	5.6301	11.2154	13.9596	8.45634	6.55996	5.63696	4.62236
G464	ENSMUSG00000002718	Cse1l	2986.79	1381.94	2658.8	3402.92	2535.65	1388.41	1594.23	3233.86	2101.63	2576.12	2388.57	2449.84	3267.89	2093.16	2503.14	3465.29	2382.06	2247.39	3089.98	3359.42	2984.88	2251.35	2528.05	2036.23
G465	ENSMUSG00000002728	Naa20	3043.53	909.124	2178.62	2175.18	1717.8	1476.94	1146.85	2371.49	1616.35	1539.56	1344.98	1882.22	2438.24	1945.75	1479.45	1892.65	1334.74	1635.17	2166.5	2041.82	1745.3	1238.67	1449.94	1979.36
G466	ENSMUSG00000002731	Prkra	389.928	141.542	321.087	205.624	206.105	132.376	150.011	336.718	212.493	331.037	240.343	224.354	313.704	286.503	161.635	264.875	135.686	139.69	107.779	84.3184	98.5497	77.6373	69.626	70.3308
G467	ENSMUSG00000002732	Fkbp7	838.014	215.68	507.188	404.401	358.468	192.09	222.656	564.697	416.409	495.83	543.301	459.222	675.662	371.665	268.716	378.977	352.546	327.394	174.527	210.764	171.615	141.214	218.133	132.978
G468	ENSMUSG00000002733	Plekha3	421.576	190.227	259.39	391.805	299.443	189.77	237.676	403.672	248.067	313.534	324.267	268.961	352.961	210.386	210.611	295.253	252.298	262.977	228.201	220.754	191.424	196.062	190.363	195.098
G469	ENSMUSG00000002741	Ykt6	4137.81	1229.18	3415.09	3394.78	2954.81	1747.45	1636.61	3541.94	2083.37	2677.08	2625.58	2789.4	3324.46	2817.39	2663.85	3221.29	1997.34	2206.45	2096.41	2118.7	1814.07	1347.96	1792.5	1647.71
G470	ENSMUSG00000002748	Baz1b	2521.73	742.125	1822.4	1936.04	1486.92	931.957	787.739	2270.79	1188.84	1196.89	1204.15	1422.25	2022.35	1575.01	1629.85	1606.15	1017.82	1118.14	1400.15	1316.62	1171.35	1089.06	862.709	1331.41
G471	ENSMUSG00000002763	Pex6	1781.94	516.373	1240.97	1016.15	854.919	575.839	599.801	1547.45	708.108	767.093	792.332	885.219	1627.8	1399.31	1194.3	1345.28	721.858	873.746	1202.06	683.209	1040.25	880.763	561.93	1136.88
G472	ENSMUSG00000002767	Mrpl2	6365.09	1853.81	4810.56	3962.09	3466.34	2290.27	2176.55	5121.18	3260.88	3260.56	3218.91	3590.2	4658.31	5014.13	3640.97	4543.32	2994.34	3038.68	3633.9	4262.52	3288.27	2872.55	3596.81	2789.94
G473	ENSMUSG00000002768	Mea1	1620.09	430.283	1220.48	1025.89	762.882	470.149	459.115	1246.13	855.185	762.495	715.238	963.571	1546.75	1386.32	1146.67	1244.35	905.242	853.747	1014.87	1056.86	780.137	690.867	826.2	888.877
G474	ENSMUSG00000002769	Gnmt	51.4548	17.1176	37.5299	81.8108	11.8808	12.0965	13.1348	24.3587	22.2563	20.646	19.6051	31.3393	143.469	106.751	144.761	176.878	54.4143	114.579	291.617	298.537	364.357	281.176	131.011	909.759
G475	ENSMUSG00000002771	Grin2d	13.1622	3.86114	10.1636	16.4558	7.16746	1.94987	3.92813	13.072	4.01042	11.1818	10.0743	6.04872	13.1108	9.94148	4.99697	7.09081	4.01003	3.99958	3.98094	1.97713	4.00032	8.96993	3.00053	2.95451
G476	ENSMUSG00000002778	Kdelr1	3115.6	928.231	2065.99	1957.68	1554.81	960.974	1061.12	2967.29	1406.24	1700.63	1711.76	1760.75	3279.29	2263.61	2563.07	2699.62	1768.51	1667.14	2186.64	1638.23	1871.32	1721.42	1216.46	2880.31
G477	ENSMUSG00000002781	Tmem143	2638.79	1296.73	2109.45	2249.59	1859.61	1643.98	1477.04	2578.32	1262.75	1806.46	1576.27	1837.67	2268.56	1825.24	1846.15	2549.12	1330.22	1315.01	1471.2	2127.86	1931.79	1458.17	1909.7	636.504
G478	ENSMUSG00000002791	Pdxk-ps	0	0	0	0	2.04326	0	0	0	0	0	0	0	0	1.9841	0	1.01487	0	0	0	0	0	0	0	0
G479	ENSMUSG00000002797	Ggct	736.566	172.298	398.907	509.792	310.322	172.698	159.462	646.427	385.603	527.231	419.306	365.933	589.87	546.348	375.25	356.367	389.726	435.841	303.668	404.256	287.49	180.213	317.325	156.12
G480	ENSMUSG00000002799	Jag2	585.587	225.161	690.05	782.028	676.9	528.359	448.812	550.675	303.16	450.401	379.724	485.314	533.255	331.617	517.909	566.434	244.79	278.42	510.412	685.867	466.753	316.926	445.625	542.602
G481	ENSMUSG00000002803	Btbd6	756.745	266.406	587.815	612.658	467.418	335.18	307.061	620.045	369.478	442.209	393.758	399.216	654.98	546.927	534.29	616.718	393.196	352.394	358.217	735.803	374.27	374.61	542.416	270.344
G482	ENSMUSG00000002804	Nudt14	515.103	196.631	500.43	322.376	358.708	175.424	216.431	482.038	312.242	314.63	311.699	360.468	285.473	353.291	265.695	337.031	226.039	180.142	281.197	415.92	342.668	247.555	231.778	204.561
G483	ENSMUSG00000002808	Epdr1	6913.89	2384.79	4846.39	4724.66	3590.13	2725.79	3059.69	5882.52	3008.98	3476.25	3148.8	3356.97	7864.78	5549.54	5612.01	7413.41	3972.44	4514.65	3767.93	4231.35	3986.25	3341.35	3184.65	1593.34
G484	ENSMUSG00000002812	Flii	5806.84	1566.1	3376.99	2122.76	1770.74	904.29	1385.37	5253.59	2520.81	2678.66	2422.57	2901.07	3699	3784.52	2762.49	2545.63	2081.92	2138.98	4262.03	2788.48	3322.62	3130.95	2453.17	4939.7
G485	ENSMUSG00000002814	Top3a	148.474	70.2605	144.675	131.314	95.1865	58.5774	80.1432	136.352	80.5134	92.6891	69.7825	121.128	122.873	76.6915	98.0521	142.449	75.4164	73.2286	109.385	117.672	93.204	113.686	94.1906	98.4627
G486	ENSMUSG00000002820	Atg4d	3024.45	975.804	2621.94	2889.03	2379.8	1506.55	1403.43	2684.79	1604.85	1618.81	1597.56	1868.08	3120.94	2670.2	2537.93	2704.58	1903.72	1848.29	1667.56	2425.82	1718.2	1383.74	2015.31	1808.54
G487	ENSMUSG00000002825	Qtrt1	203.399	68.8622	207.642	128.81	137.604	86.163	83.478	164.97	117.867	110.703	107.2	132.949	314.3	281.926	242.055	245.973	126.087	216.019	180.34	141.883	129.057	195.788	119.987	342.466
G488	ENSMUSG00000002831	Plin4	8150.74	3669.02	6998.7	11628	6075.25	4224.41	5654.73	7332	4422.25	6786.36	7118.01	10067.9	7070.76	6050.06	7495.89	11739.2	4690.29	4613.27	14813.4	13304.6	17245.8	22579.3	9789.98	27599.3
G489	ENSMUSG00000002833	Hdgfrp2	1465.77	391.191	953.273	1039.75	1006.67	463.434	495.036	1380.1	579.92	853.652	819.382	703.912	1278.73	904.244	907.018	1314.44	667.533	611.001	1354.58	878.949	906.083	985.68	669.525	1786.83
G490	ENSMUSG00000002835	Chaf1a	85.1535	33.2157	78.3918	92.7369	59.5263	34.4968	41.6719	86.7035	51.2398	89.6669	86.9136	78.8662	108.274	72.7472	81.3819	105.801	41.2116	40.1311	106.925	96.5281	69.3202	68.139	48.217	70.1801
G491	ENSMUSG00000002844	Adprh	2504.82	777.387	1920.49	1683.36	1479.97	965.038	938.532	2112.99	1244.02	1428.31	1436.05	1500.67	2268.46	1879.08	1635.85	1969.53	1266.53	1127.24	1518.03	1420.09	1381.87	1131.8	1195.57	1226.81
G492	ENSMUSG00000002845	Tmem39a	387.441	126.915	374.304	327.284	249.344	152.729	104.593	335.515	173.54	235.131	215.096	340.501	463.13	331.8	323.799	299.84	229.241	312.996	395.967	320.038	272.515	161.174	283.018	423.332
G493	ENSMUSG00000002846	Timmdc1	2623.69	738.663	1930.3	1905.92	1479.61	768.768	871.228	2234.99	1460.77	1452.21	1432.99	1522.21	2380.26	2240.1	1795.79	2144.72	1369.09	1434	1499.62	1809.33	1127.31	938.481	1298.73	769.355
G494	ENSMUSG00000002847	Pla1a	272.671	110.398	301.268	269.315	272.55	162.755	98.7878	187.91	159.219	225.169	331.978	307.933	156.711	216.28	118.127	243.808	114.609	110.567	73.5137	72.5541	103.958	136.805	85.9186	73.6389
G495	ENSMUSG00000002870	Mcm2	314.348	127.949	288.193	347.338	248.427	126.138	163.687	372.102	177.876	261.93	204.186	254.851	228.733	296.041	246.178	307.273	200.071	243.842	223.877	357.265	291.384	217.463	396.842	70.1923
G496	ENSMUSG00000002871	Tpra1	1102.54	333.32	992.09	628.098	602.188	416.219	429.472	1023.63	488.889	530.362	481.612	528.891	821.065	836.769	544.307	648.286	412.673	558.376	661.779	556.944	611.147	457.31	505.638	343.112
G497	ENSMUSG00000002881	Nab1	619.777	220.587	465.022	453.154	431.098	301.372	251.066	494.116	389.867	429.064	439.688	336.246	405.189	208.506	206.148	309.732	263.582	251.164	383.042	410.76	335.352	194.217	266.264	286.222
G498	ENSMUSG00000002885	Adgre5	964.45	380.528	988.574	938.479	833.418	562.522	491.968	847.493	469.862	770.813	696.012	831.847	784.016	634.807	621.207	766.508	416.16	422.676	566.2	653.956	457.289	484.799	498.428	362.238
G499	ENSMUSG00000002897	Il17ra	88.4246	34.1225	94.9096	71.2644	80.2229	38.3786	62.4259	108.092	39.2709	107.215	108.328	86.104	93.2528	60.9166	45.2502	102.882	30.2148	43.213	87.0581	56.7392	47.2733	57.1624	51.2955	46.5296
G500	ENSMUSG00000002900	Lamb1	3264.13	793.538	3026.15	1824.77	1798.05	869.547	787.371	2658.8	2209.23	2165.83	2335.02	2726.25	1877.26	2569.69	958.154	1682.59	1486.56	1146.2	1441.75	1716.65	1515.9	1128.3	1039.94	707.525
G501	ENSMUSG00000002908	Kcnn1	992.208	337.264	875.803	866.711	739.63	527.387	417.116	844.681	522.707	528.006	473.883	655.511	1301.68	1048.76	1194.69	1305.01	720.246	808.101	731.577	686.859	673.965	587.711	503.959	494.074
G502	ENSMUSG00000002910	Arrdc2	1508.26	1236.65	318.674	1537.22	679.728	151.43	1484.48	950.741	489.435	2708.59	1673.89	2428.92	2656.56	680.864	1724.3	5410.98	696.952	563.377	4265.66	1156.46	5036.88	7806.46	1054.25	9262.45
G503	ENSMUSG00000002930	Ppp1r17	0	0	0	0	0	0	0	0	0	0	0	0	0	0	0	0	0	0	0	0	0	0	0	0
G504	ENSMUSG00000002944	Cd36	10027.8	4106.44	8124.76	6481.81	5478.79	4237.75	4683.08	6324.25	5356.97	6858.11	7519.6	8174.48	13651.8	6470.78	6120.51	12232.8	4076.09	5724.47	15738.3	9682.69	12656.5	11777.5	5730.06	10054.6
G505	ENSMUSG00000002948	Map2k7	3612.22	1181.34	2757.78	2826.88	2836.59	1719.45	1450.77	3304.86	1740.7	2128.46	2192.51	2178.65	2391.72	2075.47	2046.36	2758.49	1433.36	1520.64	2388.38	1699.04	1735.32	2641.8	1451.22	4688.76
G506	ENSMUSG00000002949	Timm44	5829.3	1811.89	5082.45	4470.22	3933.96	2464.65	2141.6	4993.13	2969.43	3576.97	3582.12	3733.82	4382.98	4764.56	3410.73	5065.9	2657.73	2986.72	3545.5	4141.17	3033.69	2976.99	3070.97	2916.59
G507	ENSMUSG00000002957	Ap2a2	2888.72	1020.62	1969.71	2318.76	1752.9	1085.37	1096.07	2704.93	1342.72	1570.64	1622.08	1699.79	2487.49	2007.78	2340.04	2281.14	1496	1618.71	2032.68	2014.66	1928.33	1761.72	1610.92	1563.15
G508	ENSMUSG00000002963	Pnkp	1284.46	453.088	1019.97	889.78	734.807	485.112	471.052	1111.87	655.549	713.955	670.456	736.985	1076.3	1032.57	909.343	860.241	673.989	659.459	880.617	989.02	792.443	740.609	753.119	1703.26
G509	ENSMUSG00000002968	Med25	1752.34	757.511	1412.86	1888.96	1311.13	1012.71	941.029	1684.43	847.781	1145.75	1066.06	1106.54	1272.09	1117.63	1223.92	1520.54	986.683	943.756	1840.76	1723.19	1762.5	1425.75	1616.66	2344.44
G510	ENSMUSG00000002980	Bcam	2588.96	816.26	1666.65	1317.95	1403.53	836.108	1026.09	1832.44	906.452	1493.92	1187.46	1325.06	1920.75	1268.96	1199.99	1517.79	853.437	734.951	1741.91	2065.69	1586.98	971.972	1346.4	999.857
G511	ENSMUSG00000002981	Clptm1	2955.05	1141.19	2124.71	2439.57	1925.1	1374.33	1382.93	2646.74	1352.9	1843.83	1710.54	1873.68	2788.35	2175.89	2224.66	3060.72	1528.44	1582.3	3239.01	2355.3	2669.02	2384.14	1772.64	4321.61
G512	ENSMUSG00000002983	Relb	348.809	94.9175	264.334	199.357	239.43	131.832	143.19	353.922	150.819	281.229	209.888	193.401	297.288	227.159	213.235	351.289	186.625	139.464	663.844	380.764	256.759	156.755	229.507	369.235
G513	ENSMUSG00000002984	Tomm40	2266.8	709.599	1695.35	1645.11	1385.21	884.425	1007.25	2045.51	989.891	1247.01	1226.68	1254.05	2694.58	1943.68	1907.93	2290.33	1139.67	1212.53	1935.12	1720.1	1663.57	1479.72	1431.72	2014.23
G514	ENSMUSG00000002985	Apoe	6937.11	1433.8	6340.7	5250.63	3525.97	2356.16	1543.76	3266.46	3218.5	3844.93	3452.32	3853.74	4912.93	5096.81	4388.8	3754.29	2336.83	3297.26	5247.83	5165.4	5634.58	3949.09	2765.26	4443.54
G515	ENSMUSG00000002992	Apoc2	3.48614	0	4.405	18.5485	0	0	1.96138	2.49336	2.02849	3.09783	1.03822	3.56511	5.21474	6.97224	3.66854	10.6439	2.04707	1.78063	7.58901	16.7689	6.89915	4.28249	1.80797	5.11876
G516	ENSMUSG00000002996	Hbp1	3688.91	1546	2813.71	2815.6	2709.46	1687.51	1824.55	3583.25	1815.34	2343.2	2224.36	2257.15	2295.21	1881.63	1940.25	2622.87	1573.98	1860.78	2718.86	1762.62	2426.79	3592.14	1825.58	5411.39
G517	ENSMUSG00000002997	Prkar2b	345.601	55.8232	89.0689	79.6991	50.3387	26.0186	56.2463	112.519	66.9333	86.7064	62.6941	32.2934	269.314	176.545	126.969	65.9365	58.9517	129.229	99.2622	162.652	115.629	39.4241	26.5749	30.5485
G518	ENSMUSG00000003031	Cdkn1b	1855.59	685.683	1082.28	980.576	859.205	676.33	719.406	1923.85	1066.63	1198.09	1173.66	713.294	1425.87	825.497	1142.17	1412.22	1415.33	1219.66	2060.5	1358.88	1984.15	1698.01	1125.41	3905.66
G519	ENSMUSG00000003032	Klf4	839.362	221.274	580.609	396.654	496.519	243.83	206.823	550.006	381.027	611.63	678.195	847.601	732.114	491.048	370.281	473.144	350.232	683.294	940.441	522.588	721.438	378.327	398.172	319.887
G520	ENSMUSG00000003033	Ap1m1	1022.69	374.112	842.646	922.732	711.462	539.497	478.269	894.569	414.697	645.08	561.29	642.587	1095.08	719.984	821.71	1047.43	506.606	579.029	1027.21	800.761	771.991	783.337	581.043	1366.37
G521	ENSMUSG00000003037	Rab8a	556.769	287.945	640.139	813.048	705.081	385.549	520.477	506.114	275.738	508.251	444.465	554.663	639.134	309.601	266.821	514.091	222.012	233.608	283.402	283.622	350.758	256.944	230.551	303.674
G522	ENSMUSG00000003038	Hmgn2	3607.71	1244.25	2683.54	1568.01	1683.62	859.533	1306.79	2741.42	1933.85	2609.79	1820.08	2262.62	3751.48	2641.8	2476.32	3152.35	2287.58	1963.19	3021.54	2371.95	1945.85	1341.3	1402.92	1315.85
G523	ENSMUSG00000003039	Fam32a	890.353	265.353	792.277	610.544	573.134	338.609	335.442	714.136	476.275	582.166	491.131	578.363	753.956	611.834	468.36	651.197	351.545	418.107	405.117	417.39	459.621	449.227	349.507	634.898
G524	ENSMUSG00000003051	Elf3	5.62699	2.05584	7.34141	1.06188	3.80451	4.93427	3.12081	4.67367	9.32283	4.2045	2.08842	3.13282	23.0103	19.5335	10.2902	12.2933	11.1838	11.1759	125.984	76.5786	62.5977	9.36077	28.0903	16.3575
G525	ENSMUSG00000003053	Cyp2c29	0	0	0	96.4939	0	0	0	0	0	0	2.00801	0	0	0	0	10.1338	0	0	0	0	0	0	0	19.3663
G526	ENSMUSG00000003062	Stard3nl	355.558	145.039	264.061	208.583	197.53	126.491	116.876	328.538	199.46	235.651	195.679	249.426	347.071	290.133	196.097	293.178	263.004	253.91	296.236	230.144	238.95	118.055	202.092	294.384
G527	ENSMUSG00000003068	Stk11	7105.13	2281.45	4804.13	4318.16	3621.24	2202.33	2353.05	5921.7	3559.87	3227.89	3661.01	3720.26	5087.98	5050.54	4980.77	4645.31	3244.07	3354.69	3797.56	3499.73	4318.46	3486.05	3263.47	5359.94
G528	ENSMUSG00000003070	Efna2	35.1615	4.91996	21.2013	17.3756	10.1876	12.8842	3.98705	23.027	21.9328	18.2068	15.0663	11.0504	27.161	20.7751	27.0479	18.2293	8.98413	29.9241	4.97276	12.9237	11.0062	9.99241	18.0019	3.93243
G529	ENSMUSG00000003072	Atp5d	29718	9706.44	21848.6	17076.8	15639.1	12146.6	11974.4	24167	14637.8	15228.3	15438.6	17245.9	21934.2	22800.6	15187.6	20601.6	12526.3	13113.1	20322.8	21058.5	16579.7	13226.9	16455	14072.9
G530	ENSMUSG00000003099	Ppp5c	3483.84	1299.4	3205.32	3281.89	2707.35	1927.24	1598.25	3073.38	1649.27	2261.44	2342.97	2571.78	2996.87	2708.89	2644.16	3211.88	1637.72	1867.3	2945.43	2397.94	2303.21	2325.26	1921.44	2715.33
G531	ENSMUSG00000003119	Cdk12	208.911	95.6954	193.78	206.131	164.375	120.996	84.3282	167.232	115.711	110.408	136.694	149.127	185.344	125.89	160.871	180.254	73.1295	126.22	144.571	149.463	157.182	126.433	88.3963	247.009
G532	ENSMUSG00000003123	Lipe	1062.94	250.057	570.686	490.508	386.748	291.668	346.335	534.847	279.347	577.669	441.032	414.408	960.979	628.521	583.134	530.142	222.467	353.411	626.988	672.02	691.853	811.504	321.513	472.551
G533	ENSMUSG00000003131	Pafah1b2	1028.4	333.21	806.833	726.603	582.52	364.908	415.011	848.098	554.209	706.048	676.669	677.073	879.274	572.594	512.972	682.761	511.958	610.327	766.842	654.052	674.143	514.591	467.881	949.867
G534	ENSMUSG00000003134	Tbc1d8	616.425	204.713	309.375	202.952	192.051	128.17	155.127	456.345	312.968	303.092	281.556	300.98	389.266	340.452	241.082	279.975	474.264	455.432	470.627	479.889	343.932	195.027	306.05	236.957
G535	ENSMUSG00000003135	Cnot11	1680.27	606.482	945.733	1001.74	919.871	490.697	515.961	1468.8	813.63	945.601	929.299	814.831	1209.69	1042.69	1011.96	1120.4	890.392	915.919	1172.31	875.246	1040.82	674.922	720.007	1327.55
G536	ENSMUSG00000003153	Slc2a3	86.8296	44.3632	92.839	57.5443	124.939	146.333	26.6853	68.4798	58.9082	69.518	155.237	180.608	54.5926	51.2578	96.4693	53.917	65.7973	78.3894	112.73	81.5336	126.965	121.064	82.1915	53.3203
G537	ENSMUSG00000003154	Foxj2	917.984	342.024	757.326	715.473	638.073	437.271	416.928	855.029	478.535	621.89	571.974	658.221	993.344	660.399	833.524	1015	546.981	612.982	1055.74	648.156	924.404	725.546	545.999	1255.76
G538	ENSMUSG00000003161	Sri	666.224	207.819	622.716	480.05	401.285	218.414	222.386	476.318	334.229	407.824	377.464	408.441	462.951	412.065	333.084	330.142	213.118	237.41	221.155	275.664	216.517	280.354	178.854	165.802
G539	ENSMUSG00000003166	Dgcr2	1400.22	551.774	1379.75	1399.17	1149.13	846.66	687.548	1299.23	768.791	958.045	862.701	1042.66	1653.7	1188.15	1348.46	1519.8	836.65	901.459	1073.63	1064.28	1106.13	969.212	788.704	1308.33
G540	ENSMUSG00000003178	Mical3	87.9935	62.6369	57.9075	143.962	95.2693	76.9857	56.6202	86.5509	25.0684	61.0232	42.3803	51.4822	135.393	62.6662	79.3139	150.391	87.2962	68.123	321.388	209.92	211.762	123.164	131.446	210.253
G541	ENSMUSG00000003184	Irf3	789.248	231.548	623.57	549.151	457.982	246.064	263.616	701.432	378.019	440.711	429.411	470.884	833.273	675.905	625.748	599.641	453.09	522.674	495.608	523.713	461.087	390.02	466.78	589.854
G542	ENSMUSG00000003190	Bcl2l12	262.944	71.558	250.109	152.687	151.063	77.1963	106.86	218.068	162.622	128.949	115.69	146.719	306.096	251.039	188.3	202.557	157.154	202.231	94.8019	165.22	116.659	98.709	129.035	33.2728
G543	ENSMUSG00000003198	Zfp959	178.883	55.5804	115.937	92.8506	97.0205	52.9338	55.2038	144.287	123.479	88.6822	124.937	111.312	132.336	103.194	102.136	115.715	97.1742	119.564	119.524	105.639	101.996	149.641	80.1466	173.131
G544	ENSMUSG00000003199	Mpnd	4133.48	1279.17	3340.02	2872.12	3359.71	2099.81	1619.23	3871.82	2118.99	2623.59	2571.81	2689.62	2526.04	2680.54	1935.35	2223.52	1646.88	1515.84	842.793	1257.37	1048.27	906.114	1015.38	702.47
G545	ENSMUSG00000003200	Sh3gl1	549.111	182.149	521.593	430.012	391.982	264.745	243.303	436.258	220.183	355.826	372.449	372.499	462.515	408.33	316.483	318.892	205.518	236.286	333.043	284.297	379.086	335.667	289.923	595.499
G546	ENSMUSG00000003206	Ebi3	13.7294	7.01961	9.87213	2.00026	9.98726	3.0164	6.05185	5.89523	8.78781	8.92535	6.91469	7.89733	8.91014	7.7605	2.98067	7.00199	7.83838	10.8007	0.981673	7.92795	11.8729	4.95695	4.94028	0
G547	ENSMUSG00000003208	Ccdc94	325.736	90.8407	341.671	330.994	253.05	148.308	141.834	297.273	141.404	203.404	165.729	174.582	278.439	184.329	219.123	275.047	145.755	135.109	151.737	197.438	113.158	137.138	119.97	141.047
G548	ENSMUSG00000003226	Ranbp2	2085.43	843.388	1520.57	1848.32	1567.43	891.597	994.206	1969.76	1195.6	1328.07	1265.66	1223.94	1548.99	901.026	1110.72	1499.72	991.486	1088.38	2655.85	1605.91	1952.57	1629.25	1072.93	4103.42
G549	ENSMUSG00000003227	Edar	31.4699	11.7099	9.17468	21.6658	8.21995	2.95424	19.8293	17.1576	6.03545	11.2211	16.1854	9.10908	14.1796	8.97904	8.04131	17.3064	7.04367	0	7.00025	10.9481	2.01058	11.0271	1.00521	3.95713
G550	ENSMUSG00000003228	Grk5	161.068	55.7166	199.411	122.54	132.317	70.9958	54.5901	122.93	117.478	131.367	129.297	172.81	133.509	111.548	85.3811	86.4409	82.378	92.2593	83.9097	97.5154	91.393	57.1039	84.3504	62.2459
G551	ENSMUSG00000003233	Dvl3	136.661	75.8708	177.979	398.133	239.499	219.495	162.066	165.514	54.3551	144.92	121.764	158.821	205.11	103.699	189.108	249.11	94.7637	114.834	159.543	209.397	184.134	187.982	152.053	145.681
G552	ENSMUSG00000003234	Abcf3	4467.58	1023.29	3619.99	2751.86	2266.85	1244.17	1131.03	4272.78	2850.51	2381.5	2271.14	2705.25	3984.97	4270.22	3062.98	3209.86	2507.42	2436.29	3840.19	3184.62	3048.99	2703.98	2546.24	6794.94
G553	ENSMUSG00000003235	Eif2b5	6281.71	1850.02	4371.27	3587.06	2848.83	1564.55	1488.39	5436.43	3215.93	3319.75	3003.04	3409.76	4668.79	5502.04	4021.5	3924.41	3205.16	3388.39	4667	3617.72	3991.98	3332.99	2845.15	6658.79
G554	ENSMUSG00000003269	Cyth2	1010.86	315.728	642.288	648.13	578.461	321.14	337.953	853.34	476.996	648.023	675.846	624.89	756.683	534.761	613.367	762.217	368.461	402.448	750.603	464.007	538.858	713.018	420.827	1704.64
G555	ENSMUSG00000003271	Sult2b1	0	0	0	2.9375	0	0	0	0.961784	0	0.970829	0	0.966281	0.968993	0.949631	0.972098	0	0	0.961032	0	0	0	0.969957	0	0
G556	ENSMUSG00000003273	Car11	186.524	74.5516	125.276	116.959	141.897	91.6161	95.5417	186.199	97.9733	98.7236	75.2397	109.297	158.86	155.013	162.907	151.643	90.3299	111.969	39.2788	47.3612	51.8423	80.8333	44.3005	67.445
G557	ENSMUSG00000003279	Dlgap1	12.1625	2.48833	0.981654	7.95016	11.3269	5.23547	2.53129	11.3184	4.30552	2.61933	0	1.94771	4.33117	1.70771	0.858535	2.61029	2.58306	0	0.961752	1.69849	4.29518	1.92671	2.57743	2.17328
G558	ENSMUSG00000003282	Plag1	0.941538	2.69902	4.72613	7.65249	1.90484	24.8609	0.914975	1.87069	0.932518	1.89099	0	0	2.81487	1.84948	1.86033	1.88529	1.86505	0.930222	9.43489	1.84077	36.0872	1.85532	4.65355	3.66521
G559	ENSMUSG00000003283	Hck	29.1187	6.89084	32.2913	19.4108	18.3299	9.91411	9.97025	19.0147	17.9371	12.1327	15.061	14.0589	12.0674	21.7554	8.01285	16.1996	8.98055	12.9628	6.95994	27.834	8.00264	7.99267	5.99908	7.86249
G560	ENSMUSG00000003299	Mrpl4	3039.16	950.119	2209.88	2107.83	1718.73	1318.57	1222.83	2461.22	1559.02	1610.97	1603.6	1762.41	2510.28	2316.39	1847	2291.58	1419.04	1580.84	1822.84	1814.44	1601.35	1313.33	1674.79	1285.19
G561	ENSMUSG00000003308	Keap1	6099.27	2020.21	4885.22	5325.82	4285.77	2732.58	2417.11	5714.55	3354.08	3572.02	3530.82	3950.79	4715.38	4370.66	4247.22	4890.14	3144.31	3363.39	5488.78	4623.7	4957.38	4211.15	4661.71	6124.71
G562	ENSMUSG00000003309	Ap1m2	0	0	0	0	0	0	0	0	1.98294	0	0	0	0	0	0	0	0	0	0	0.993281	0	0	0.996871	0
G563	ENSMUSG00000003316	Glg1	2680.06	730.706	1476.18	1637.74	1235.29	650.483	866.814	2200.33	1030.2	1493.45	1519.85	1409.35	2184.91	1538.52	1537.2	1885.01	1429.05	1288.88	1469.1	1454.53	1578.47	1347.69	1190.44	1914.72
G564	ENSMUSG00000003341	Atp8b3	0	0	0	0	0	0	0	0	0	0	0	0	1.01728	0	0	0	0	0	2.0083	2.99506	0	0	0	0.993485
G565	ENSMUSG00000003344	Btbd2	1440.24	517.851	1119.62	1408.28	922.437	631.545	726.607	1277.84	686.758	873.973	802.006	748.565	1614.91	1172.19	1512.97	1557.15	899.076	912.181	1053.82	1095.37	1107.91	964.911	878.082	927.522
G566	ENSMUSG00000003345	Csnk1g2	5727.22	1627.52	4668.97	4550.13	3940.48	2436.71	2291.81	4695.24	2879.77	3295.14	2974.14	3584.88	3885.59	3843.45	3306.02	3659.3	2483.72	2631.65	3088.03	3959.57	3075.22	2557.34	3157.88	2912.86
G567	ENSMUSG00000003346	Abhd17a	3883.49	1380.76	3158.7	2907.85	2538.86	1953.34	1957.53	3201.11	2085.69	2205.48	1996.33	2589.16	2535.27	2796.52	2371.79	2368.02	1898.9	2062.48	1838.16	2336.05	2003.82	1585.23	2106.28	2342.23
G568	ENSMUSG00000003348	Mob3a	257.463	80.3649	159.242	160.165	153.442	93.8646	98.4274	191.965	101.125	187.889	127.998	144.172	181.665	123.17	116.395	126.909	95.1965	90.0619	147.583	179.044	131.37	113.09	95.2424	190.312
G569	ENSMUSG00000003352	Cacnb3	190.406	46.32	159.763	187.868	188.573	95.4375	63.5193	194.644	108.473	156.942	154.592	127.612	100.877	94.9426	77.4575	90.1469	56.3511	57.5929	60.8923	68.8667	91.3603	46.8487	68.0017	40.1461
G570	ENSMUSG00000003354	Ccdc65	6.01974	3.95501	3.02552	2.04221	2.03608	0	6.0035	3.00188	1.99219	1.01077	1.0042	1.00422	1.00583	0	2.00549	2.02625	0	0.997386	0.994827	0	0	1.00027	0	0.983142
G571	ENSMUSG00000003355	Fkbp11	142.501	39.424	50.4907	62.8052	58.0571	29.9264	48.449	105.852	33.0668	94.1847	71.1917	52.8119	111.009	55.4819	45.1301	71.6053	43.7563	34.4794	26.9231	15.7881	14.5837	23.5088	22.2998	38.7961
G572	ENSMUSG00000003360	Ddx23	3063.08	1093.64	2485.12	3120.12	2459.04	1512.69	1386.18	3004.36	1531.34	1811.72	1840.98	2178.76	2951	2357.52	2886.86	2863.47	1808.4	2034.06	2343.44	2150.02	2279.52	2302.07	1968.02	3256.39
G573	ENSMUSG00000003363	Pld3	897.54	210.811	733.945	453.882	483.019	237.389	281.28	575.793	375.216	577.552	528.613	652.197	720.837	681.537	345.749	536.666	354.7	412.678	428.697	469.914	266.918	210.284	339.942	503.168
G574	ENSMUSG00000003378	Grik5	181.849	63.3927	174.438	142.471	115.15	71.8565	77.3067	166.626	87.5704	107.176	95.1377	127.595	179.358	134.766	127.688	131.374	77.5247	109.508	133.057	139.352	154.864	117.317	108.602	192.996
G575	ENSMUSG00000003379	Cd79a	12.894	1.98857	15.9629	3.03129	13.1059	3.99613	3.01013	5.9479	4.93026	5.00504	3.98271	5.97237	13.966	18.603	7.98075	5.03131	1.97698	8.90349	2.96351	5.95618	0.994792	2.98576	2.98151	3.90231
G576	ENSMUSG00000003380	Rabac1	10014.2	3180	7725.93	6333.03	5620.76	4062.94	3725.67	8433.83	5241.58	5272.73	4791.54	5608.21	9049.33	9172.27	7341.71	6900.17	4730.2	5281.22	9271.67	7909.72	7024.53	6428.16	6736.28	12623.8
G577	ENSMUSG00000003382	Etv3	368.52	144.463	307.439	345.079	301.185	185.108	158.698	363.272	166.452	224.48	251.928	211.03	296.02	179.396	264.347	333.858	222.511	243.845	436.168	311.423	279.849	417.991	210.114	505.868
G578	ENSMUSG00000003402	Prkcsh	1208.06	409.544	838.376	903.2	695.93	402.842	471.134	1255.58	571.035	674.573	644.234	770.036	1309.98	920.752	929.657	1079.73	662.852	667.724	740.05	733.543	696.226	700.115	620.726	886.118
G579	ENSMUSG00000003410	Elavl3	2.03691	0.972272	2.0448	1.03467	0	0	3.9557	1.01175	3.02585	0	1.01369	1.01435	0	2.00029	0	2.03871	1.00856	2.012	0	0	1.00646	0	0	0
G580	ENSMUSG00000003411	Rab3b	19.4888	3.55932	9.3617	13.0007	7.01311	1.18804	8.45601	14.9531	9.13968	6.99043	8.1504	17.4734	31.4543	16.0175	26.8302	14.208	13.8944	24.1591	19.6996	13.9819	8.17601	19.9218	25.4943	14.8787
G581	ENSMUSG00000003418	St8sia6	40.5865	32.7389	28.5139	18.5476	26.6663	21.4057	16.6656	29.2059	21.0919	30.5465	29.254	34.3245	15.1468	21.9072	11.9973	23.3182	16.0646	29.0316	26.8954	30.6419	31.0243	35.8919	12.012	21.6904
G582	ENSMUSG00000003420	Fcgrt	4250.65	1192.56	3381.12	2521.98	2267.63	1346.03	1456.84	3414.89	1988.44	2433.67	2406.59	2506.49	3012.89	2725.88	2285.51	2567.54	1566.87	1565.85	1553.45	1517	1752.16	1341.43	1357.08	1329.21
G583	ENSMUSG00000003421	Nosip	1871.42	632.757	2052.26	2146.92	1881.87	986.422	976.169	1634.74	1113.92	1325.42	1175.57	1559.75	1579.31	1386.82	1453.72	1802.41	784.012	837.842	942.944	1053.43	851.82	992.17	921.853	1048.87
G584	ENSMUSG00000003423	Pih1d1	2153.18	698.372	1741.46	1276.86	1217.95	726.766	854.815	1886.61	1087.23	1143.94	1043.86	1348.56	1691.37	1624.23	1367.49	1494.25	956.828	902.813	645.555	898.034	717.005	615.691	764.669	399.891
G585	ENSMUSG00000003429	Rps11	14187.7	5429.4	9986.6	9719.1	7519.78	4647.4	5177.15	12823.9	7202.69	7944.31	8037.7	9204.03	17909.9	13690.5	15729	14177.6	9413.97	9128.65	11328.5	11976.4	9995.68	7767.4	10012.1	14153.4
G586	ENSMUSG00000003435	Supt5	2437.18	930.353	1617.03	2428.57	1872.35	1113.14	1143.47	2495.97	1101	1583.57	1459.22	1507.52	2299.38	1463.98	1741.68	2629.91	1257.31	1196.6	2731.38	1763.56	2203.06	2379.51	1385.84	4433.62
G587	ENSMUSG00000003436	Dll3	0.652257	0	0	0	0	0	0	0	0	3.32572	0	0	0	0	0	0	0	0	0.644235	0	0	0	0	3.28195
G588	ENSMUSG00000003437	Paf1	2219.98	312.398	1373.96	1438.38	1092.71	351.417	480.79	1793.73	963.281	1127.12	1164.74	1260.05	1528.92	1451.19	1147.33	1573.33	825.34	804.736	1308.12	1501.9	1307.09	1434.85	903.706	1253.03
G589	ENSMUSG00000003438	Timm50	2523.47	862.817	1932.36	1946.84	1533.16	989.821	959.093	2356.21	1237.37	1512.44	1324.11	1698.14	2588.32	2384.89	2128.58	2713.58	1670.73	1695.86	1674.77	2078.07	1509.07	1362.79	1777.28	1263.57
G590	ENSMUSG00000003444	Med29	1739.21	497.604	1274.94	1090.45	786.522	539.516	613.981	1459.38	912.333	824.806	783.369	971.299	1108.94	1284.23	803.479	910.939	727.145	761.763	682.399	910.677	677.6	517.558	733.282	790.288
G591	ENSMUSG00000003452	Bicd1	28.6378	7.74638	16.4224	16.7635	11.0249	4.14627	8.54698	31.4618	8.77268	28.0296	9.51263	10.7429	14.2433	39.94	45.3124	5.44683	52.7798	6.72405	26.7589	18.5764	23.4759	4.68557	4.70538	16.5546
G592	ENSMUSG00000003458	Ncstn	1641.99	602.894	1311.22	1376.36	1131.45	671.413	709.85	1516.54	749.43	1105.76	1123.75	1125.73	1739.97	1284.82	1239.98	1625.07	871.344	961.007	1121.84	1133.21	1193.06	1251.38	963.491	1776.9
G593	ENSMUSG00000003464	Pex19	6883.77	2445.67	5978.21	6082.82	5350.34	3561.63	3321.19	5917.08	3568.24	4572.46	4024.05	4651.33	5495.43	4986.43	4258.42	5727.08	2994.36	2947.66	4537.55	4831.33	3930.86	3322.91	3385.26	3248.01
G594	ENSMUSG00000003469	Phyhip	46.96	4.83722	37.1342	27.4284	18.2168	12.6826	17.6727	34.7997	20.8031	22.1052	41.8709	22.9382	37.9341	24.5676	27.777	35.1404	47.5832	20.7855	5.91695	47.6374	7.93303	2.96826	7.9313	7.8021
G595	ENSMUSG00000003476	Crhr2	1258.25	423.203	1287.28	1099.51	1141.32	723.345	599.515	953.326	800.364	917.472	752.492	739.705	483.541	610.285	299.697	819.562	349.484	319.847	549.875	750.149	371.162	525.008	717.441	261.084
G596	ENSMUSG00000003477	Inmt	309.179	170.121	324.119	377.453	303.221	330.383	100.081	147.963	229.6	299.123	413.268	353.935	446.799	667.287	562.44	648.88	297.552	518.73	1024.88	496.976	906.388	1383.16	531.991	1765.89
G597	ENSMUSG00000003484	Cyp4f18	6.76802	9.22806	8.50614	6.02924	10.3077	1.68779	16.1033	5.91082	6.72283	9.12961	26.2208	28.0616	15.758	17.4619	3.38997	2.56725	9.37504	9.45078	5.04135	11.7915	3.38301	3.38173	3.38054	15.4511
G598	ENSMUSG00000003500	Impdh1	865.567	291.464	747.964	569.082	523.296	320.521	369.629	907.059	425.637	549.381	611.139	608.404	916.204	663.36	653.068	631.665	472.047	457.542	274.323	232.459	245.811	269.48	289.118	577.549
G599	ENSMUSG00000003505	Psg18	0	0	0	0	0	0	0	0	0	0	0	0	0	0	0	0	0	0	0	0	0	0	0	0
G600	ENSMUSG00000003518	Dusp3	7499.67	2387.23	6050.54	6414.39	6343.6	3793.99	3152.58	7415.01	4332.49	4983.15	4848.45	5121.96	3541.21	4056.93	3119.4	4267.43	3634.12	2762.87	3321.68	2872.36	2294.25	1768.65	2358.98	2195.18
G601	ENSMUSG00000003526	Prodh	316.647	126.762	341.05	301.37	189.217	186.089	145.699	214.145	261.911	209.797	308.158	306.537	345.28	437.045	403.439	522.745	286.356	348.944	1557.68	973.697	955.283	1028.8	443.283	594.12
G602	ENSMUSG00000003527	Dgcr14	415.492	141.966	339.166	370.028	325.631	166.852	153.011	388.328	191.443	296.863	267.311	242.185	372.72	298.294	236.9	411.444	190.577	229.343	370.201	315.36	257.872	309.366	224.709	639.457
G603	ENSMUSG00000003528	Slc25a1	481.993	71.6762	367.956	353.096	196.084	86.3449	107.749	228.654	186.947	132.24	121.999	131.79	502.037	843.76	712.358	151.195	217.181	369.946	236.219	851.897	534.93	250.074	231.43	205.223
G604	ENSMUSG00000003531	Dgcr6	2741.75	760.136	1926.76	1573.23	1409.98	920.646	850.161	1982.44	1495.21	1292.72	1349.41	1354.91	2066.49	2589.59	1498.98	1499.17	1325.91	1279.25	2086.97	2046.42	1541	1280.42	1585.03	2115.77
G605	ENSMUSG00000003534	Ddr1	714.773	258.305	798.734	817.692	743.54	533.031	568.021	629.853	379.471	554.447	575.765	620.334	628.453	492.644	543.681	601.661	307.049	297.651	314.958	266.301	329.184	352.598	212.454	313.841
G606	ENSMUSG00000003541	Ier3	494.494	122.606	312.519	234.726	220.464	112.81	151.529	336.65	185.292	199.105	302.003	284.032	390.732	374.988	270.199	281.932	178.136	171.69	290.406	195.275	175.051	462.91	167.885	1653.39
G607	ENSMUSG00000003545	Fosb	11.1728	11.7072	13.259	15.4832	23.6431	6.89231	3.96542	15.1457	5.03196	15.3085	16.1919	8.10034	9.11889	6.98688	6.03248	12.2202	7.04669	4.01829	10.0037	8.95886	9.0501	15.0407	11.0607	1.97933
G608	ENSMUSG00000003546	Klc4	1170.88	304.513	989.343	906.298	754.189	418.679	486.881	1008.85	490.404	658.616	616.612	659.015	872.383	743.258	636.571	862.765	389.952	396.543	750.744	623.47	561.861	581.947	556.64	1033.6
G609	ENSMUSG00000003549	Ercc1	808.613	263.807	571.261	445.761	366.293	247.989	244.826	697.361	500.882	532.521	480.812	544.492	529.476	602.263	370.068	599.542	464.769	353.687	508.797	486.835	392.43	452.55	388.147	690.196
G610	ENSMUSG00000003555	Cyp17a1	1.78712	0	0	5.45722	0	0	0	0.89142	0	0	0	0	0	0.880695	0	1.80574	0	0	0	2.6637	0	0.891612	0.891663	2.62819
G611	ENSMUSG00000003559	As3mt	2059.44	659.431	1443.94	1156.04	1222.76	692.307	760.82	1603.63	1062.39	1134.54	1272.53	1306.49	1986.21	1631.53	1530.8	1997.34	924.206	1192.47	589.932	665.63	584.786	695.204	539.508	477.098
G612	ENSMUSG00000003573	Homer3	211.966	76.5143	293.102	200.077	237.276	112.482	128.251	165.865	125.43	165.168	179.833	192.668	191.028	153.438	125.032	113.889	86.2055	104.2	102.225	110.205	94.7345	63.0697	86.0269	76.3214
G613	ENSMUSG00000003575	Crtc1	385.264	116.479	246.423	294.53	236.529	202.88	148.52	354.977	175.23	198.123	175.037	203.085	403.089	258.014	250.666	350.097	186.744	253.113	232.016	279.605	185.056	205.78	179.537	216.132
G614	ENSMUSG00000003581	Rnf215	305.739	117.982	267.172	231.171	210.905	105.984	128.763	248.815	144.671	184.625	225.182	191.875	257.814	185.483	190.755	214.083	103.472	126.461	220.467	154.395	137.351	195.041	92.1327	310.098
G615	ENSMUSG00000003585	Sec14l2	29.4131	9.51868	27.5782	38.8827	20.8605	11.5153	18.3462	27.3276	13.6118	31.5596	20.5531	32.3084	11.7609	18.7237	14.6164	15.775	15.5694	5.83056	10.652	16.4218	12.6601	10.6908	5.84149	13.406
G616	ENSMUSG00000003604	Aven	1699.83	466.284	1037	1244.65	854.295	436.985	494.732	1556.25	785.355	976.437	1014.34	851.7	634.613	670.149	498.684	694.755	560.291	393.669	461.214	573.309	411.1	432.824	467.269	421.52
G617	ENSMUSG00000003617	Cp	303.06	132.565	263.599	239.329	110.743	130.836	88.2092	170.952	202.304	370.928	199.419	313.877	511.169	278.209	347.615	247.59	194.883	328.715	448.605	290.48	547.125	368.898	274.029	448.196
G618	ENSMUSG00000003623	Crot	2058.34	888.746	1622.65	1942	1769.08	1103.28	1037.5	2034.25	1300.91	1427	1218.15	1249.04	1474.52	1163.8	1412.57	1921.34	1402.7	1153.3	2057.2	2190.78	2183.41	1491.47	1474.89	1154.27
G619	ENSMUSG00000003644	Rps6ka1	199.663	83.6222	222.139	192.278	206.812	131.807	102.074	205.128	117.315	106.406	127.199	179.148	220.263	134.256	179.015	227.073	162.959	185.036	221.274	313.246	213.329	178.448	220.526	49.416
G620	ENSMUSG00000003657	Calb2	0	0	0	0	0	0	1.0004	0	0	1.99393	0	0	0	0	0	0	0	0	0	0	0.991072	0	0	0
G621	ENSMUSG00000003660	Snrnp200	2651.49	487.291	2512.22	1558.44	1146.76	532.913	625.149	2421.61	1260.67	1471.03	1448.19	1394.44	2115.43	2250.87	1858.87	1868.97	1389.93	1515.1	1979.65	1361.9	1741.5	2045.4	1205.38	3282.73
G622	ENSMUSG00000003662	Ciao1	2990.1	799.758	2641.28	2211.01	1988.48	1123.22	1012.38	2571.52	1323.03	1474.7	1585.73	1727.06	1750.64	2267.38	1543.03	1952.73	1091.65	1107.56	1756.24	1563.34	1534.08	1421.12	1164.15	1968.51
G623	ENSMUSG00000003665	Has1	14.0789	0.985901	2.02132	5.11593	6.11935	3.97174	1.99712	5.01153	1.9961	3.03787	2.01121	8.04604	13.0932	2.97119	2.00628	1.01402	1.99877	3.99467	5.97484	3.98238	3.00561	2.00121	3.00415	0
G624	ENSMUSG00000003680	Taf6l	560.853	172.8	395.183	283.782	257.468	127.964	188.185	477.294	274.425	296.237	258.954	311.905	462.81	446.917	303.99	385.417	272.204	289.214	370.614	329.348	267.57	268.86	192.786	736.837
G625	ENSMUSG00000003721	Insig2	2861.28	1034.24	2157.62	2629.9	1821.88	1701.85	1475.46	2479.98	1377.42	1694.26	1610.52	1919.04	2060.75	2068.93	1668.22	2093.7	1306.38	1482.91	1478.51	1824.87	1547.84	1208.43	1456.84	1100.66
G626	ENSMUSG00000003731	Kpna6	3122.25	1177.07	2545.27	2878	2273.15	1481.12	1343.05	2967.83	1711.78	1915.68	1811.32	1953.37	2764.39	2147.84	2243.34	2474.79	1792.26	1895.89	2194.61	2799.92	2195.68	1530.94	1887.5	2601.84
G627	ENSMUSG00000003746	Man1a	603.015	254.51	418.334	426.691	323.541	322.233	215.106	321.958	376.347	429.257	478.137	255.828	296.601	221.458	176.451	318.911	263.131	233.406	312.349	233.714	248.008	226.901	211.214	201.284
G628	ENSMUSG00000003752	Itpkc	245.516	87.1162	196.272	162.715	155.112	131.369	100.97	175.815	111.936	160.908	132.184	149.304	295.692	193.561	172.314	218.821	105.173	131.225	250.769	174.539	178.135	376.724	158.322	6625.37
G629	ENSMUSG00000003762	Adck4	314.413	86.1691	197.893	140.104	112.123	86.4168	139.842	211.011	137.414	162.986	137.414	185.657	340.727	249.791	209.772	242.217	115.217	140.992	213.412	161.103	155.934	109.719	127.316	866.415
G630	ENSMUSG00000003778	Brd8	582.713	171.592	555.073	464.629	392.962	228.996	219.668	465.76	284.936	332.04	301.517	445.792	522.594	410.232	417.899	534.23	277.1	355.494	422.168	418.292	376.128	399.333	271.306	793.695
G631	ENSMUSG00000003779	Kif20a	51.7601	16.5934	107.013	39.1963	61.6373	21.6693	15.8663	54.4906	45.2565	79.5525	79.9026	87.0275	34.4308	25.9343	15.0766	57.003	15.0908	15.0605	7.99933	8.95751	6.03099	9.02181	3.01533	9.8914
G632	ENSMUSG00000003808	Farsa	1194.56	425.619	1006.35	1126.09	905.839	564.223	495.381	1149.74	665.618	643.66	703.986	832.931	1207.18	1032.43	1031.12	1080.57	738.214	810.006	664.702	847.481	681.885	737.645	816.672	737.928
G633	ENSMUSG00000003809	Gcdh	2479.84	767.554	2046.78	1819.59	1359.27	926.864	992.875	2091.82	1370.4	1344.27	1214.87	1423.69	2016.25	2055.36	1795.69	2041.17	1188.55	1692.69	2478.23	2713.95	2894.98	2092.65	1929.67	3238.39
G634	ENSMUSG00000003810	Mast2	2527.89	997.187	1722.45	2644.86	1666.05	1245.52	1265.23	2240.57	1266.28	1560.15	1604.26	1904.18	2708.97	1927.02	2533.91	2957.02	1649.12	1676.75	2802.5	3283.79	3116.51	3661.04	2272.25	2862.95
G635	ENSMUSG00000003812	Dnase2a	527.765	149.659	384.762	275.332	263.768	109.847	152.794	429.321	266.169	270.465	280.859	229.569	445.554	369.768	382.099	399.141	252.688	169.504	173.678	198.853	255.858	156.467	117.036	786.508
G636	ENSMUSG00000003813	Rad23a	7502.07	2353.21	5598.96	5985.19	4731.22	2952.75	2911.15	7144.82	4303.35	4337.96	4211.63	4814.01	7217.48	6099.43	6682.11	6343.55	4527.23	4616.94	5829.01	7838.75	5667.68	3763.72	5358.82	8936.93
G637	ENSMUSG00000003814	Calr	12447.4	3296.12	8163.52	7971.99	5749.31	2710.96	3371.96	11120	5426.23	5776.95	6121.46	7133.6	12506.5	8214.01	9202.45	9749.29	7121.99	7119.4	6542.83	6736.24	5866.17	4765.68	5829.86	7005.27
G638	ENSMUSG00000003824	Syce2	51.0792	12.1653	62.8261	19.766	20.8165	9.32217	7.40461	46.9374	22.4728	27.4447	26.3713	18.4754	24.7639	27.702	18.4321	20.6979	14.2522	14.8834	22.1502	7.89171	11.4715	3.395	6.89813	14.1436
G639	ENSMUSG00000003847	Nfat5	674.848	189.691	519.988	285.68	240.375	177.778	176.246	378.863	398.034	390.111	412.383	435.352	407.646	404.997	286.383	293.804	299.963	253.415	371.055	294.244	267.744	274.583	234.435	657.774
G640	ENSMUSG00000003848	Nob1	1340.7	397.024	1216.37	1338.26	1081.93	697.712	501.572	1161.25	790.629	764.097	718.944	932.635	2046.34	1468.64	1466.52	1492.62	941.706	1524.76	1218.65	1115.15	1028.56	1043.05	824.545	2196.32
G641	ENSMUSG00000003849	Nqo1	672.233	201.409	497.045	388.91	445.54	231.397	207.418	536.388	383.444	346.079	269.311	328.097	827.401	814.369	917.571	734.523	391.232	364.666	1193.96	496.495	625.466	554.811	302.515	1040.62
G642	ENSMUSG00000003863	Ppfia3	33.4751	16.5413	35.0318	16.4277	36.9372	8.12828	32.0868	68.0494	32.3352	19.503	13.6147	37.5396	10.6373	26.9957	10.3214	19.9761	9.84108	4.97368	5.42745	3.77669	10.9185	12.9303	4.50604	12.1634
G643	ENSMUSG00000003865	Gys1	15552.9	5785.26	10320.7	11714.2	9467.91	7082.77	6948.66	14132.7	6866.29	8313.53	8624.48	8989.05	12214	9373.59	10270.9	13199	6661.81	5747.31	11666.9	14017	11985.2	11337.8	8669.35	7361.8
G644	ENSMUSG00000003868	Ruvbl2	1298.41	374.042	1173.73	1303.26	1089.71	618.461	540.72	1113.42	641.046	751.635	625.872	868.159	1754.58	1293.81	1417.7	1299.64	815.855	906.581	731.281	880.223	639.741	632.818	730.238	637.116
G645	ENSMUSG00000003872	Lin7b	23.5126	1.91247	22.8553	8.02398	8.92802	4.75634	8.55269	9.67844	10.4607	11.5278	7.10066	9.74511	4.45284	9.31748	0	7.33604	8.84761	2.18843	2.66111	0.910057	0.896854	3.61403	7.15519	4.36169
G646	ENSMUSG00000003873	Bax	1130.48	372.929	936.39	645.914	597.926	350.869	429.754	954.261	606.176	584.051	589.198	674.944	1311.63	1066.44	991.92	924.618	595.937	651.043	781.609	723.96	550.905	502.41	628.921	1285.64
G647	ENSMUSG00000003882	Il7r	5.06647	0.97736	5.08835	2.06007	2.05192	0	0.992469	2.01568	2.00867	3.05582	3.03106	0	1.0116	0.99615	3.01383	2.03425	4.01937	0	0.999056	4.97571	6.02692	3.00586	0	3.9529
G648	ENSMUSG00000003923	Tfam	3061.92	1007.24	1994.18	1992.69	1832.31	957.941	972.291	3123.02	1633.1	1743.48	1705.7	1507.62	2796.42	2322.03	2491.41	2726.28	1830.47	1949.79	1858.28	1911.9	2158.83	1501.8	1372.08	1525.85
G649	ENSMUSG00000003929	Zfp81	132.8	66.0323	87.153	93.3761	82.6208	53.9585	49.4187	88.2314	78.8833	106.631	103.622	64.0496	122.035	100.272	64.461	98.0349	78.863	100.822	88.2933	97.6062	77.6235	67.2957	54.4467	82.4181
G650	ENSMUSG00000003934	Efnb3	38.4979	9.7741	24.4197	40.1636	21.5417	9.85995	13.895	29.2232	16.0667	14.258	26.2651	25.2664	59.6781	21.9128	22.0993	14.238	4.01875	26.0749	21.9775	28.8569	23.1003	17.0314	23.097	12.8451
G651	ENSMUSG00000003948	Mmd	1323.34	382.366	950.524	962.588	775.809	442.422	380.365	1242.92	918.602	673.587	666.629	750.648	849.91	834.979	678.248	575.326	740.533	757.383	1214.38	1012.69	1087.16	648.104	1106.74	1069.66
G652	ENSMUSG00000003949	Hlf	593.426	211.686	214.213	344.504	202.986	128.468	200.561	534.158	216.13	256.305	219.098	184.326	205.747	194.214	154.819	179.353	168.829	156.835	194.405	160.746	135.685	140.009	141.62	123.201
G653	ENSMUSG00000003955	Fam162a	4037.21	1157.25	3007.19	2273.6	2024.34	992.168	1183.05	3392.15	2270.74	2265.73	2318.77	2480.75	3065.12	3222.03	2370.58	2553.74	2112.81	2034.06	2364.05	2878.73	1903.47	1506.17	1960.25	1154.47
G654	ENSMUSG00000003970	Rpl8	24721.9	8068.47	19366.5	18918.5	14177.8	8519.79	8840.52	22363.6	14127	14000.2	14299.2	17035.9	31488.5	27056.3	28126.3	23952.7	18298.9	18926.6	21751.4	22609.8	19051.9	15706.1	20573.8	29697.2
G655	ENSMUSG00000003974	Grm3	0	0	0	0	0	0	0	0	0	0	1.00621	0	0	0	0	0	0	0	0	0.991528	0	0	0	0
G656	ENSMUSG00000003992	Ssbp2	546.08	177.065	477.227	440.338	448.498	273.645	223.792	433.734	389.258	407.071	372.411	447.434	708.078	438.033	603.175	528.983	306.465	440.167	321.369	339.076	338.47	227.804	283.702	215.503
G657	ENSMUSG00000004018	Fancl	159.471	68.9523	142.917	242.78	177.433	74.615	83.3899	158.639	111.329	147.268	107.745	131.448	129.795	225.167	178.691	138.449	119.436	97.3352	85.8025	99.4693	66.6384	70.7145	80.1315	59.606
G658	ENSMUSG00000004031	Brinp2	15.2642	10.7257	28.6086	19.6463	21.6225	11.8117	7.9295	17.1921	19.1536	27.6002	22.873	28.3935	16.2342	15.9958	10.0638	30.5868	20.165	16.0953	13.0208	10.9571	6.04019	12.0438	10.067	10.9005
G659	ENSMUSG00000004032	Gstm5	4787.98	1837.13	3393.35	3135.79	2690.18	1786.88	1583.86	4194.88	2933.94	2683.45	2486.83	2865.38	4454.76	4558.97	4075.13	3719.46	3115.66	3198.74	3368.26	3811.32	3393.11	2998.66	2805.28	4642.64
G660	ENSMUSG00000004035	Gstm7	337.81	56.3343	87.3954	110.609	42.0081	36.557	87.9946	165.913	74.4639	106.016	52.7427	67.3646	257.51	131.144	124.256	152.2	51.4928	118.01	175.832	228.729	216.048	171.791	95.8284	344.804
G661	ENSMUSG00000004038	Gstm3	2.98879	0	0	9.93193	3.03152	1.00623	0	1.99454	4.95967	3.02332	4.04367	1.05492	1.00088	0.982002	1.00191	0	0	0	0.990914	7.01407	0	0	0	6.01309
G662	ENSMUSG00000004040	Stat3	2140.26	749.65	1346.16	1450.06	1027.64	674.619	986.038	1803.95	851.788	1154.39	984.584	1055.89	1484.75	1058.47	885.015	1212.61	674.909	733.589	1422.69	983.403	995.604	735.755	769.938	1505.41
G663	ENSMUSG00000004043	Stat5a	404.678	137.496	344.433	271.562	262.171	181.796	193.916	347.647	212.305	250.821	262.112	246.142	439.455	255.618	300.025	542.287	270.223	240.569	338.274	317.271	298.868	268.077	236.378	438.07
G664	ENSMUSG00000004044	Ptrf	6505.52	1926.31	5581.93	6003.88	4883.23	3390.93	3033.4	6118.59	3051.66	4110.19	3949	4672.6	5671.94	3818.65	3769.61	4577.49	2600.27	3060.86	3465.42	3901.37	4342.54	3636.47	3416.81	1888.84
G665	ENSMUSG00000004054	Map3k11	652.138	250.669	723.173	521.304	633.259	340.606	349.884	523.055	325.084	407.228	566.731	593.368	572.48	420.23	431.306	497.969	233.559	296.352	394.145	457.865	462.556	340.908	367.013	442.375
G666	ENSMUSG00000004056	Akt2	11640	4363.19	9171.77	11040.1	8957.46	6451.27	5495.18	10715.4	5706.06	6552.28	6177.09	8128.56	8993.07	8432.59	9193.25	9276	5936.91	7225.74	9129.3	10520.9	10043.9	9749.35	9912.81	13104.3
G667	ENSMUSG00000004069	Dnaja3	5583.86	1947.99	4182.83	4627.88	3731.36	2561.26	2269.66	4823.22	2793.85	3324.07	3334.17	3630.09	10603.8	6922.24	7480.67	10264.8	5590.56	6208.99	4026.98	4496.44	3628.51	3157.15	3414.41	2756.99
G668	ENSMUSG00000004070	Hmox2	2048.9	589.242	1370.72	1413.08	1082.37	604.815	590.586	1733.57	1018.15	1128.83	1022.07	1121.64	2282.57	1687.9	1557.53	2059.88	1281.49	1281.62	1133.61	1313.03	1102.31	799.736	885.145	748.56
G669	ENSMUSG00000004071	Cdip1	5121.45	1704.39	3967.24	4179.59	3307.04	2127.8	2246.75	4697.03	2667.26	2746.73	2551.94	3244.25	4381.08	3614.31	3365.06	3889.08	2484.15	2853.37	3647.14	4222.84	3301.43	2588.08	3216.95	3844.28
G670	ENSMUSG00000004085	Zak	10148.5	2904.29	7185.03	5604.16	5331.97	3347.18	2689.63	8476.23	6587.93	5954.86	5301.96	6399.4	6997.13	7495.7	5928.76	6325.93	5009.55	5493.4	6606.48	6275.61	6081.7	5542.44	4883.4	8059.59
G671	ENSMUSG00000004096	Cwc15	5451.14	1592.32	3398.78	3221.09	2651.18	1445.39	1516.17	5192.59	3223.01	3202.64	3124.28	3265.77	3697.93	3355.46	3133.98	3674.09	3102.05	2444.12	3500.49	3724.63	3001.08	2545.63	2600.82	5048.82
G672	ENSMUSG00000004098	Col5a3	1848.47	642.797	1683.71	1439.48	1414.17	764.106	806.996	1800.26	981.923	1540.08	1474.64	1556.66	1379.4	951.243	781.998	1078.46	766.596	769.533	603.466	853.015	850.114	534.946	905.648	316.466
G673	ENSMUSG00000004099	Dnmt1	286.259	122.784	292.979	347.282	228.49	154.165	186.799	307.249	143.468	254.337	229.116	231.734	273.5	208.707	225.923	298.612	150.905	159.67	194.903	204.461	143.435	172.351	192.283	80.2527
G674	ENSMUSG00000004100	Ppan	322.274	87.8624	294.479	253.692	210.758	119.11	112.939	260.777	142.778	176.555	176.194	210.286	447.184	326.264	421.702	381.922	275.376	381.812	219.279	178.997	178.807	226.695	189.922	228.486
G675	ENSMUSG00000004105	Angptl2	5529.67	1628.18	4062.07	5472.39	3589.59	1836.86	2236.96	4412.08	2468.14	2740.36	2510.12	2604.31	1837.74	2084.38	1724.46	1853.15	1337.14	1158.9	858.646	2506.16	1193.19	688.415	2183.15	437.215
G676	ENSMUSG00000004110	Cacna1e	6.95352	0	0.898697	0	2.13108	0	0	1.776	1.77207	0	0.889195	0.88993	1.78016	0.878231	1.7608	1.05214	0.885309	0.882555	0.877735	1.02511	3.11589	0.878026	1.03901	0
G677	ENSMUSG00000004113	Cacna1b	0	0	0.632985	0.640615	1.27513	0	0	0	0	0.632863	0.626892	0.627523	17.8749	35.3619	0.621035	0	0	0	0	0.613881	0	18.4375	0	0.853749
G678	ENSMUSG00000004127	Trmt10a	123.428	22.6216	93.9555	90.0792	72.1547	40.8251	45.9564	104.647	78.8805	72.9082	37.7383	74.9112	168.742	170.364	145.768	160.536	84.0962	97.5799	63.9682	42.7015	65.425	49.5659	72.8681	99.2228
G679	ENSMUSG00000004151	Etv1	73.9218	37.2862	29.0299	55.9748	35.7447	25.1498	33.9927	55.3481	39.2089	53.3805	77.3779	31.6768	33.6276	21.7785	16.6747	32.8997	47.6353	32.398	38.2007	33.7976	49.1692	27.8079	22.8882	14.0804
G680	ENSMUSG00000004187	Kifc2	111.418	19.5515	98.6773	101.935	75.8958	44.3755	52.6081	82.6178	51.2033	67.2049	82.8242	59.6197	104.17	83.653	90.4001	110.841	44.199	58.1591	60.9307	71.6431	73.3115	56.1	43.177	37.5425
G681	ENSMUSG00000004207	Psap	45101.3	12824.6	36241.4	29526.3	26783.4	16348.6	15541.2	39698.4	20626.8	25107.6	24984.7	27737.2	35450.3	35117.3	27475.5	33805.5	20624.8	22657.1	23665.7	20500	25677.8	20518.7	18000.4	22405.2
G682	ENSMUSG00000004221	Ikbkg	963.316	321.679	637.184	771.872	699.663	345.953	425.013	758.285	371.177	458.447	445.233	450.597	835.802	548.994	487.3	760.79	367.756	357.106	644.841	433.371	478.415	353.504	306.108	878.687
G683	ENSMUSG00000004231	Pax2	0	0	0	0	0	0.98625	0	0	0	0	0.703744	0	1.01112	0.995639	0	0	0	0	0.998662	0	0	0	0	0
G684	ENSMUSG00000004233	Wars2	243.286	94.2437	142.632	189.929	143.816	101.477	113.513	216.404	118.245	119.814	136.769	127.17	197.323	160.693	150.051	201.884	112.703	105.197	163.329	145.269	114.804	138.665	95.4572	188.939
G685	ENSMUSG00000004263	Atn1	1099.68	451.673	878.019	1192.97	891.762	571.939	532.566	1125.19	547.092	785.809	730.611	774.528	1042.86	855.229	1015.98	1150.9	710.203	666.645	692.716	775.041	612.858	695.232	796.506	1000.09
G686	ENSMUSG00000004264	Phb2	7346.98	2441.98	5354.89	4703.72	3907.58	2513.52	2490.81	6143.21	3774.44	4032.21	3743.48	4380.09	8181.18	6510.02	5845.45	6829.51	4066.94	4248.7	8749.31	7388.36	6286.67	4516.49	4958.49	7638.87
G687	ENSMUSG00000004266	Ptpn6	57.6561	31.4775	67.5932	97.3405	44.6546	13.3373	40.2116	41.4274	68.2708	72.2241	84.4681	126.425	49.194	97.0804	32.2227	43.4904	36.1043	22.1995	75.8269	38.7117	66.1006	25.4324	16.7319	11.7497
G688	ENSMUSG00000004267	Eno2	49.1164	27.6552	26.872	18.4711	36.0863	13.0294	12.1475	19	22.7531	26.1383	15.6732	11.6036	30.2885	23.515	14.9005	14.1926	15.5803	15.8089	120.206	41.482	33.4721	25.219	18.3941	31.7778
G689	ENSMUSG00000004268	Emg1	3639.44	1154.4	2956.45	2790.12	2105.28	1222.22	1212.78	3179.95	2017.15	1924.2	1817.57	2243.42	3253.59	3077.1	2467.4	2512.87	1753.71	2190.78	2015.44	2642.71	1996.75	1551.47	2104.83	1990.5
G690	ENSMUSG00000004270	Lpcat3	888.811	213.939	550.223	458.07	442.643	262.912	243.399	821.782	544.019	493.723	495.855	598.877	576.771	574.151	412.743	474.804	399.125	458.973	905.85	605.14	746.536	527.222	450.251	1374.3
G691	ENSMUSG00000004285	Atp6v1f	4266.23	1382.72	3296.93	2475.02	2273.02	1646.49	1607.31	3633.8	2222.18	2219.18	2121.62	2535.19	2645.67	3083.22	2262.8	2367.69	1730.11	1720.32	2075.44	2033.24	1884.9	1696.24	1893.37	2490.68
G692	ENSMUSG00000004296	Il12b	0	0.980171	0	0	0	0	0	0	0	0	0.994744	0	0	0	0	0	0	0	0	0	0	0	0	0
G693	ENSMUSG00000004317	Clcn5	231.239	43.4624	157.358	140.49	120.517	62.3693	46.0263	164.705	98.9234	181.788	115.113	97.5994	97.6184	121.468	65.0245	87.9272	96.9469	86.2125	70.1942	89.2766	107.657	35.5428	91.3345	52.2647
G694	ENSMUSG00000004319	Clcn3	1687.4	543.614	903.608	964.323	948.738	500.868	578.299	1328.24	725.718	833.919	816.621	718.524	3743.78	1969.26	2980.61	2370.14	1958.13	2266.34	893.043	986.937	836.986	683.121	580.197	409.456
G695	ENSMUSG00000004328	Hif3a	12.8088	8.43378	7.91179	18.0133	11.9541	7.57346	11.4445	3.91289	5.85304	15.8239	18.6193	43.1499	23.5435	13.5409	17.49	38.4194	21.456	18.4785	92.9159	24.9832	90.4416	132.75	27.2342	105.413
G696	ENSMUSG00000004341	Gpx6	0	0	0	0	0	0	0	0	0	0	0	0	0	0	0	0	0	0	0	0	0	0	0.992522	0
G697	ENSMUSG00000004344	Gpx5	0	0	0	0	0	0	0	0	0	0	0	0	0	0	0	0	0	0	0	0	0	0	0	0
G698	ENSMUSG00000004347	Pde1c	34.2973	7.40569	35.2392	21.1596	25.9737	17.2019	10.7614	43.042	15.845	11.3396	26.4691	18.0753	34.0685	28.4358	23.8435	14.3522	17.8278	12.548	31.8922	24.0084	33.3559	17.2439	15.145	27.5208
G699	ENSMUSG00000004356	Utp20	342.837	125.09	249.575	290.977	216.167	148.959	109.61	303.657	148.896	193.041	164.779	247.369	561.005	349.457	385.985	492.66	253.117	292.723	341.458	204.217	176.56	229.134	163.484	355.876
G700	ENSMUSG00000004359	Spic	2.40382	2.1729	4.02786	1.09835	0.813381	1.09134	0	1.59912	1.59157	1.08842	0	3.24794	2.7825	4.25851	1.6041	0.810015	1.07499	0	2.77606	4.32729	0.8005	0.800072	0	0
G701	ENSMUSG00000004360	9330159F19Rik	1131.72	507.554	681.209	628.171	559.314	452.752	287.885	1185.7	658.828	445.657	428.449	365.758	231.734	331.642	189.327	250.1	352.607	310.357	690.011	593.684	380.943	414.771	742.831	228.273
G702	ENSMUSG00000004364	Cul3	14620.3	3922.9	10630.5	8489.67	7567.97	3395.72	2984.46	14154.9	9852.95	8924.99	8526.48	8641.1	7178.39	7987.9	5991.06	7995.96	7710.45	6738.14	15119.9	11544.3	9889.86	8684.74	9532.13	17022.4
G703	ENSMUSG00000004366	Sst	0	0	0	0	0	0	0	0	0	0	0	0	0	0	0	0	0	0	0	0	0	1.00662	0	0
G704	ENSMUSG00000004371	Il11	0	1.05312	0	2.06138	1.03009	0	1.05571	1.01389	0	0	0	1.01926	0	0	1.5215	0	0	0	0	0	0	0	0	0
G705	ENSMUSG00000004383	Large	1264.73	406.896	800.295	861.088	643.239	449.812	507.607	954.014	566.908	710.362	638.292	730.405	942.44	708.398	506.907	919.79	454.549	659.082	972.594	785.364	632.237	475.968	640.757	444.968
G706	ENSMUSG00000004393	Ddx56	1815.95	590.665	1193.29	1245.7	968.425	720.683	677.882	1483.94	782.013	975.799	979.07	1092.51	1975.46	1387.82	1062.64	1628.92	882.59	1047.81	1935.88	1317.57	1302.28	1490.7	839.379	3674.83
G707	ENSMUSG00000004394	Tmed4	3589.45	1298.1	2855.72	3233.54	2400.97	1862.39	1677.17	3185.68	1973.56	2108.38	1852.57	2354.79	3540.32	2840.64	2708.5	2975.6	1903.41	2020.46	2806.02	3344	2559.01	2061.44	2465.47	3398.68
G708	ENSMUSG00000004415	Col26a1	493.235	105.031	407.245	336.088	325.236	136.551	183.75	351.958	273.482	345.329	331.601	420.243	296.187	236.284	158.462	319.926	153.02	155.729	113.549	117.408	104.045	46.0227	75.2446	33.5524
G709	ENSMUSG00000004446	Bid	34.7092	21.8821	41.5316	31.3614	22.2076	20.1271	16.124	31.4067	18.8387	25.5895	27.4411	40.4202	61.6601	31.6944	22.7408	44.0919	17.2452	44.4083	78.4872	46.2542	56.3063	24.2601	19.2248	98.832
G710	ENSMUSG00000004451	Ralb	575.053	188.12	537.487	326.674	405.936	207.311	241.305	479.873	303.679	424.065	389.915	419.27	501.208	389.455	252.478	341.645	203.345	223.061	222.185	255.812	199.53	165.018	153.716	186.466
G711	ENSMUSG00000004455	Ppp1cc	12346.9	3584.38	8288.57	7516.1	6167.43	3608.78	2994	10745.8	8207.09	7141.81	6547.98	6924.5	6905	9732.05	5730.21	6467.17	6191.97	6577.42	12096.3	10451.7	9029.01	7261.77	8715.55	15361.2
G712	ENSMUSG00000004460	Dnajb11	3138.56	653.159	1756.41	1620.26	1390.06	643.05	716.742	2057.75	1610.77	1473.21	1522.44	1671.89	2887.84	2267.21	2161.19	2330.02	1858.5	1808.98	1812.25	1530.33	1639.15	1163.27	1213.19	1783.38
G713	ENSMUSG00000004462	Tbccd1	397.979	111.688	266.865	225.962	193.405	116.559	153.075	299.607	191.308	216.403	213.729	192.625	266.518	236.49	237.841	258.951	150.361	169.164	159.586	154.184	147.444	100.093	140.387	151.895
G714	ENSMUSG00000004473	Clec11a	693.501	68.029	480.486	397.746	246.049	159.807	196.608	467.668	280.551	267.513	351.965	257.727	542.354	206.355	181.177	128.461	251.085	184.243	28.8049	24.8464	22.9877	12.9803	30.9661	25.5236
G715	ENSMUSG00000004500	Zfp324	108.148	45.2067	123.883	100.042	98.1014	60.3662	55.2208	124.272	58.5446	79.3448	61.3721	61.9164	73.6443	67.2254	54.0005	65.3919	39.3653	37.919	31.6309	48.9194	24.0036	21.6411	30.7408	13.1399
G716	ENSMUSG00000004508	Gab2	216.394	75.7899	146.515	151.369	111.466	102.079	88.9888	173.315	81.8617	155.746	148.242	144.284	162.629	85.1765	85.5905	133.724	68.7108	66.5086	155.452	108.553	117.906	132.55	62.4888	347.382
G717	ENSMUSG00000004530	Coro1c	469.198	180.314	403.948	322.765	341.11	165.352	197.396	426.167	244.944	377.628	380.024	371.747	339.878	308.206	202.563	272.363	161.665	169.918	206.622	231.664	215.251	144.384	171.559	132.131
G718	ENSMUSG00000004535	Tax1bp1	4908.1	1638.71	3489.97	3390.71	3083.91	1695.89	1731.61	4069.49	2658.82	2907.23	2761.22	2881.97	3106.53	2766.86	2322.67	2994.76	1988.48	1894.33	3788.64	2540.72	2925.91	2891.89	1821.87	9140.11
G719	ENSMUSG00000004540	Psg17	0	0	0	0	0	0	0	0	0	0	0	1.00987	1.01128	0	0	0	0	0	0	0	0	0	0	1.9767
G720	ENSMUSG00000004542	Psg19	0	0	0	0	0	0.975742	0	0	0	0	0	0	0	0	0	0	0	0	0	0	0	0	0	0
G721	ENSMUSG00000004552	Ctse	4.49282	0	5.30261	1.07381	0	0.88656	0.891622	5.26191	1.04755	2.12605	0	4.49275	0	10.6185	3.1651	0	0	1.04909	1.22879	24.8986	1.05318	0	2.10504	2.06834
G722	ENSMUSG00000004558	Ndrg2	130694	37416.9	84633.9	76801.5	66598.2	41254.7	42553	106868	62700.2	59531.5	58095.6	63179.2	93576.7	86321.1	78099.7	79881.3	49093.5	58388.2	84678.1	71670.8	74260.5	66848.9	50885.8	93016.5
G723	ENSMUSG00000004561	Mettl17	504.119	147.034	387.848	375.852	271.285	178.325	166.871	461.282	232.763	258.735	253.691	326.543	527.701	396.285	356.862	438.876	242.759	300.061	249.151	240.237	272.833	290.974	276.989	171.687
G724	ENSMUSG00000004562	Arhgef40	950.311	234.511	844.34	470.271	493.833	285.214	290.648	836.021	552.908	458.153	639.103	662.8	738.105	745.65	430.077	447.522	354.65	410.662	466.885	395.207	425.493	302.358	318.586	198.107
G725	ENSMUSG00000004565	Pnpla6	242.581	81.1222	211.244	192.298	194.954	127.656	101.856	220.802	114.323	141.57	184.815	190.693	198.006	158.52	159.516	203.132	120.404	147.375	140.694	142.876	130.292	115.788	106.591	72.5709
G726	ENSMUSG00000004567	Mcoln1	1532.69	520.361	891.919	740.498	661.111	459.839	461.174	1279.18	745.145	694.781	702.946	778.649	1095.28	1503.27	919.988	1085.47	678.295	719.478	1087.18	695.004	964.564	815.349	726.495	1302.78
G727	ENSMUSG00000004568	Arhgef18	313.395	107.385	276.933	291.573	213.352	163.169	147.622	277.019	159.694	193.901	176.62	205.009	251.999	202.17	190.228	233.421	136.396	171.29	250.263	184.486	172.335	178.742	175.359	153.917
G728	ENSMUSG00000004591	Pkn2	1650.31	649.419	1245.1	1625.76	1287.57	849.249	664.783	1467.24	1108.35	1117.41	1089.13	903.064	1088.79	842.064	799.207	952.038	991.011	875.362	1360.88	958.012	857.795	763.809	705.046	1959.27
G729	ENSMUSG00000004609	Cd33	17.2063	5.90836	24.4047	7.20538	13.86	18.8579	1.99719	13.1015	14.7712	19.3485	14.1503	13.1433	14.1705	12.9478	7.04717	18.3314	8.03862	7.02519	13.003	5.98958	9.05389	2.00825	7.03963	7.91194
G730	ENSMUSG00000004610	Etfb	17913	5371.51	12994.4	9209.6	7593.5	5129.62	6144.42	13793.9	8620.84	9191.74	8320.2	9798.67	15768.2	14329.4	10078.9	14424.4	6781.65	7842.71	13826	12332.5	10854.1	8265.78	8900.14	7129.16
G731	ENSMUSG00000004612	Nkg7	3.8327	2.03513	8.69361	1.95838	2.93793	2.032	3.05073	4.82163	3.8269	1.9451	3.88508	1.93994	1.94801	5.70857	0.984036	0	0	0	0	5.9151	0.97743	0	0	0
G732	ENSMUSG00000004613	Lim2	0	0	0	0	0	0	0	0	0	0	0	0	0	0	0	0	0	0	0	0	0	0	0	0
G733	ENSMUSG00000004626	Stxbp2	28.019	25.9793	39.9674	47.0582	25.8596	20.2872	14.1742	27.9099	17.8384	37.3231	30.9445	32.1979	23.4736	90.0935	31.0963	34.5678	16.242	19.7531	15.244	53.6421	28.3128	16.0981	13.0431	31.3556
G734	ENSMUSG00000004630	Pcp2	2.74013	0	0.918776	0	0	0	1.84881	2.73885	0	0	0	0	0	0	0	0	0	0	0	3.65759	0	0	0	0
G735	ENSMUSG00000004631	Sgce	530.782	172.193	549.987	417.246	340.056	212.44	181.254	443.41	265.704	330.073	368.51	409.719	480.766	369.603	321.169	389.048	253.886	291.902	307.677	324.57	342.528	288.056	289.059	334.137
G736	ENSMUSG00000004633	Chn2	61.7064	28.1305	59.5449	37.0668	47.8108	25.8233	41.7849	39.5419	35.1346	42.1586	55.8793	59.0409	62.0556	44.8949	26.4187	58.5854	22.145	19.5594	42.4591	46.3954	45.1688	27.0512	20.8844	30.7581
G737	ENSMUSG00000004637	Wwox	266.04	67.9451	224.466	218.926	195.696	104.015	109.529	219.262	148.174	181.656	187.208	170.692	194.79	148.909	121.849	209.267	97.0087	92.257	157.102	189.491	123.988	133.281	133.629	129.97
G738	ENSMUSG00000004642	Slbp	437.462	171.499	419.901	245.169	225.183	148.723	185.386	365.168	303.917	343.324	330.156	269.583	217.455	199.131	130.242	186.583	169.575	122.285	304.858	365.968	306.992	192.971	207.755	249.824
G739	ENSMUSG00000004651	Tyr	0	0	0	0	0	0	0	0	0	1.01497	1.00673	0	0	0	0	0	0	0	0	0	0	0	0	0
G740	ENSMUSG00000004654	Ghrhr	0	0	0	0	0	0	0	0	0	0	0	0	0	0	0	0	0	0	0	0	0	0	0	0
G741	ENSMUSG00000004655	Aqp1	15004.6	6745.48	13729.7	18189.9	14791.2	8803.24	8904.8	12936.7	7767.74	12845.1	15570	19682.1	15402.9	11882.6	10483.1	16370.2	6889.53	6915.17	6508.17	7150.71	8274.82	8018.05	7261.01	7725.26
G742	ENSMUSG00000004661	Arid3b	86.0674	35.2218	75.5914	99.7947	76.7317	63.7707	47.8892	85.5139	50.5409	46.2965	80.0285	84.8167	78.2003	45.4322	47.6768	84.8879	31.6028	33.4604	84.576	90.6255	115.642	87.4595	81.5694	74.7028
G743	ENSMUSG00000004665	Cnn2	797.086	147.912	580.717	412.675	350.519	232.076	262.239	699.039	291.278	376.152	425.492	541.096	535.19	378.9	239.283	271.131	236.951	257.932	196.261	254.756	197.395	148.935	176.948	102.037
G744	ENSMUSG00000004667	Polr2e	2380.67	731.978	1837.6	1717.34	1440.5	876.205	964.116	1933.85	1016.99	1242.21	1243.86	1447.06	2728.01	2102.48	1886.99	2249.2	1283.91	1315.05	2374.46	1746.21	1688.32	1381.99	1351.41	2622.62
G745	ENSMUSG00000004668	Abca13	0	0	0	0	0	0	0	0	0	0	0	1.01943	0	0	0	0	0	0	1.00518	0.995817	0	0	0	0
G746	ENSMUSG00000004677	Myo9b	403.546	134.794	391.104	391.178	278.708	154.418	181.116	353.78	230.096	289.982	271.805	274.031	330.811	252.6	189.416	263.095	157.62	161.784	216.107	185.894	184.899	179.028	150.862	284.526
G747	ENSMUSG00000004698	Hdac9	129.248	98.3663	76.6327	61.0076	75.1607	64.897	120.809	91.0102	89.7187	142.083	75.9985	30.418	182.606	28.991	31.1856	136.585	103.841	137.794	144.195	59.7341	23.1472	9.02926	53.341	26.7507
G748	ENSMUSG00000004707	Ly9	14.8857	3.12666	10.6857	5.41209	3.23499	0	1.46212	7.94842	10.5522	6.42373	6.37925	7.4435	7.45392	9.56734	2.1211	4.28837	2.11322	5.27931	0	1.05259	1.05926	1.05787	1.05872	0
G749	ENSMUSG00000004709	Cd244	2.69489	1.4654	3.83015	0	0	1.47895	0	2.68578	2.26757	0	2.28023	1.52099	1.06446	2.0956	1.05802	2.14145	0	2.11085	0	4.76456	1.05755	1.05533	1.05724	0
G750	ENSMUSG00000004730	Adgre1	142.89	49.7501	167.028	118.261	103.454	93.4911	23.7754	88.5468	121.695	112.996	116.102	141.281	95.0527	88.5178	56.1621	102.779	61.4099	71.0966	57.8507	48.6763	57.1584	38.0087	28.0741	12.9391
G751	ENSMUSG00000004748	Mtfp1	3727.08	1149.19	3433.4	2706.86	2547.24	1947.86	1426.4	3049.95	2092.1	2257.74	2416.95	2468.63	3047.1	3117.35	1883.86	2948.1	1470.88	2120.34	1713.97	2150.61	1332.33	1227.17	1756.86	309.899
G752	ENSMUSG00000004768	Rab23	199.323	73.3418	160.427	167.409	156.515	104.565	79.2	131.254	89.9278	138.672	123.868	102.637	292.557	128.382	124.747	193.965	102.347	131.006	167.366	147.889	135.606	112.62	116.997	83.6762
G753	ENSMUSG00000004771	Rab11a	2643.81	889.692	3254.45	2760.57	3132.95	1329.67	1055.76	2380.42	1912.35	2138.2	1706.4	2796.81	2764.67	3152.74	2585.07	3344.59	1507.48	1336.56	3024.19	2168.89	2060.23	1631.21	1425.13	3900.09
G754	ENSMUSG00000004788	Eif2b2	3003.62	818.916	2496.54	2956.71	2267.75	1032.42	962.827	2811.64	1814.54	1725.79	1719.65	2125.29	2402.48	2742.09	2267.13	2556.74	1901.08	2093.78	1855.52	3058.14	1705.22	1472.55	2438.16	2197.48
G755	ENSMUSG00000004789	Dlst	17631.4	6023.03	14499.1	14873.5	12237.3	8436.24	7763.26	15611.3	7958	11399.5	10394.4	11849.9	14478.2	12311	9768.01	15987.6	7412.41	8146.32	9028.81	12243.9	9002.01	8241.85	9155.32	7825.76
G756	ENSMUSG00000004791	Pgf	73.6402	28.7559	52.0392	43.5778	29.3157	30.9056	35.0577	66.5887	23.7328	90.3342	75.8431	64.8549	36.9906	39.2694	35.9524	52.4127	27.7481	30.7333	60.3641	47.6673	60.7736	33.874	33.8458	41.0561
G757	ENSMUSG00000004798	Ulk2	4873.27	1837.77	2841.62	3896.54	3020.52	2166.76	2087.91	4418.87	2652.93	2832.71	2888.05	2434.7	2412.91	2135.51	1998.32	2436.69	2256.74	2097.04	1913.01	2063.6	2112.1	1779.65	1518.32	1115.8
G758	ENSMUSG00000004814	Ccl24	50.0081	16.363	75.5982	45.1338	41.207	24.2676	19.0095	24.465	38.4678	61.048	62.6773	45.2123	78.2655	70.4632	36.7983	69.2342	37.3392	40.5421	27.8587	22.72	11.3689	15.2919	23.6428	6.13747
G759	ENSMUSG00000004815	Dgkq	109.404	34.9329	100.212	90.2044	70.6018	43.3799	46.9428	90.1045	54.2807	84.2396	67.9782	61.1176	87.2965	65.9936	77.4415	66.1938	27.6933	27.9258	64.1653	59.2893	59.8969	93.4112	64.4525	70.5598
G760	ENSMUSG00000004821	Tmed11	0	0	0	0	0	0	0	0	0	0	0	0	0	0	0	0	0	0	0	0	0	0	0	0
G761	ENSMUSG00000004837	Grap	359.901	130.694	483.18	217.231	323.967	118.502	166.116	317.49	237.7	368.91	346.716	424.608	204.192	271.36	121.912	231.029	142.904	113.152	135.703	134.092	147.573	158.501	79.7085	126.24
G762	ENSMUSG00000004842	Pou1f1	4.11548	0	0	0	0	0	0	0	0	0	0	0	0	0	0	0	0	0	0	0	0	0	0	0
G763	ENSMUSG00000004843	Chmp2b	2663.9	761.276	1635.11	1422.41	1153.28	707.528	809.149	2227.26	1523.72	1544.23	1467.19	1209.82	1629.13	1186.02	1190.45	1531.02	1367.09	1352.84	2009.43	1549.11	1475.99	1096.71	1030.95	2408.35
G764	ENSMUSG00000004846	Plod3	1158.62	212.201	916.101	945.753	656.371	340.778	442.688	1200.78	481.766	605.18	833.222	648.816	1271.06	845.918	839.374	1001.52	532.735	543.191	525.366	512.879	471.432	591.944	433.454	340.025
G765	ENSMUSG00000004849	Ap1s1	1387.85	407.466	1248.84	1291.55	955.165	562.097	668.244	1332.67	696.48	800.085	781.3	863.385	1066.62	1083.59	953.503	1130.26	551.838	703.195	636.862	663.713	698.513	519.246	669.557	546.677
G766	ENSMUSG00000004864	Mapk13	7.04566	0	5.96698	0.89739	3.58201	2.55386	1.78733	7.04503	0.875797	3.55667	0	8.88142	2.09641	0	3.548	2.68317	1.75624	2.47158	1.75595	3.5321	0	1.80085	2.48977	0
G767	ENSMUSG00000004865	Srpk1	964.008	333.911	852.573	791.316	628.253	342.651	305.027	836.4	560.715	543.742	585.782	836.52	928.366	815.029	679.871	799.913	570.475	628.166	994.378	766.035	704.104	547.145	439.884	1020.57
G768	ENSMUSG00000004872	Pax3	2.55549	0	1.7106	1.10022	1.09597	0	0	2.15321	0	1.7117	2.15869	5.39925	0	0	1.00591	0	3.22033	0	2.135	1.06353	0	0	1.00561	1.0558
G769	ENSMUSG00000004880	Lbr	934.677	428.898	819.965	600.549	545.822	347.251	329.156	787.111	598.205	608.954	639.981	702.692	817.107	924.377	706.609	662.353	634.337	662.784	642.86	665.852	760.615	613.64	566.17	664.206
G770	ENSMUSG00000004885	Crabp2	23.9439	1.00786	13.5128	6.84792	2.93414	3.02207	10.0881	7.70295	5.73386	1.94252	3.87748	2.90468	16.5236	8.55119	2.94122	3.93745	2.88089	2.89239	3.86245	5.88709	4.87215	1.95691	1.94499	3.80686
G771	ENSMUSG00000004891	Nes	3344.56	925.197	2792.19	2706.92	2586.1	1087.99	1179.44	3209.7	1503.5	2102.44	2194.35	2537.81	2621.64	1694.74	1380.51	1517.81	1305.03	1188.7	1537.34	2488.03	1371.65	801.1	1817.23	1005.95
G772	ENSMUSG00000004892	Bcan	12.4622	0.697058	3.11202	2.20255	0.731291	0	5.46255	5.24254	0.942062	3.63033	3.60106	2.16163	5.70221	0.710141	0	0	0	0	0	0	0	0	0	0
G773	ENSMUSG00000004894	Hapln2	3.186	0	6.96762	0	2.42604	1.58852	0	3.17982	0	1.60587	0	0.797945	2.39818	1.66968	1.59561	5.68836	0	0.560947	0.791001	1.58568	1.59233	0	0.56224	0
G774	ENSMUSG00000004895	Prcc	3096.99	889.818	2204.12	2185.47	1717.07	1129.14	1047.81	2850.46	1584.6	1546.06	1726.12	1847.9	2907.47	2548.58	2411.96	2373.38	1509.86	1843.85	2015.53	1792.34	1858.72	1696.5	1516.86	2639.03
G775	ENSMUSG00000004896	Rrnad1	185.079	60.4743	258.179	129.53	149.331	67.748	79.9607	147.715	91.0609	146.282	117.891	161.071	171.836	188.083	95.3663	118.433	84.1818	97.9336	145.523	146.791	144.018	142.442	92.5533	197.65
G776	ENSMUSG00000004897	Hdgf	14656.5	5013.57	10997.6	13843	10272.6	5692.45	5832.4	14688.9	8385.99	8550.28	7980.03	9881.89	11188.8	8778.55	10871.4	10809.1	7913.29	7348.81	8489.4	9025.24	6844.55	6498.61	7352.75	10572.4
G777	ENSMUSG00000004902	Slc25a18	2.96442	0	0.99417	0	1.00491	2.99973	0	1.97647	0.982753	0.997771	0	0	0.99483	0	1.99153	3.01176	0	0	1.9709	0	0.992602	0	0	4.86513
G778	ENSMUSG00000004929	Thop1	1515.31	554.22	1148.77	1443.44	1071.01	665.005	679.782	1297.61	650.703	831.157	720.191	1005.24	1628.77	1289.62	1455.48	1823.18	982.375	975.939	1235.05	1111.75	1169.74	1076.15	1007.2	998.596
G779	ENSMUSG00000004931	Apba3	3554.22	1187	3179.28	3330.07	2512.64	1860.65	1607.04	3087.88	1640.53	1837.4	1860.79	2350.2	4133.65	3074.93	3233.4	3264.55	1833.32	2150.12	2885.72	2907.73	2333.99	2094.21	2282.88	4191.22
G780	ENSMUSG00000004933	Matk	14.4551	6.40303	9.57292	8.36408	7.69458	8.58498	4.31309	5.98042	11.3992	11.8989	11.8291	14.3878	4.30918	10.0704	10.7585	5.91972	7.07068	5.74536	6.9195	18.9012	3.89963	5.67505	6.8197	3.8284
G781	ENSMUSG00000004934	Pias4	999.592	317.32	770.524	890.242	733.775	510.734	461.596	923.874	513.32	544.139	548.11	707.167	902.589	796.766	743.429	882.229	561.572	633.312	1159.14	857.848	880.954	1065.2	747.788	3460.99
G782	ENSMUSG00000004936	Map2k1	2916.78	1199.22	2408.27	2711.53	2380.45	1586.1	1398.34	2747.29	1547.22	1868.59	1649.39	1717.8	2206.37	1636.78	1800.7	2155.83	1412.61	1400.62	1975.43	2201.7	1887.34	1554.71	1720.74	1315.52
G783	ENSMUSG00000004937	Sgta	5797.01	1884.71	4580.29	4660.81	3692.52	2362.99	2287.14	5177.33	2975.29	3346.12	3017.8	3544.63	4586.66	4464.7	3947.19	4416.78	2856.15	3006.14	4551.78	4615.61	4225.23	3877.42	3869.25	5211.53
G784	ENSMUSG00000004939	Nmrk2	2858.06	691.153	1384.76	1315.54	3141.15	4383.2	671.282	2922.86	595.998	302.403	222.338	275.422	8741.73	3576.89	2384.94	1307.71	7164.99	6936.43	1383.31	4881.84	475.36	201.581	1231.57	283.398
G785	ENSMUSG00000004945	Tmem242	6738.51	2021.2	5442.99	4974.71	3941.47	2437.16	2355.21	5812.95	3775.5	3909.08	3765.1	4311.12	4658.28	4834.35	3730.89	4620.21	2935.13	2959.44	3582.97	4873.93	3371.65	2844.01	3824.76	2016.21
G786	ENSMUSG00000004947	Dtx2	491.223	157.66	412.099	431.174	301.17	183.153	205.745	447.233	224.295	260.794	273.356	319.301	443.941	388.364	388.742	378.497	199.497	274.127	431.33	335.565	309.15	369.407	289.998	470.794
G787	ENSMUSG00000004948	Zp3	0	0.951041	0	0	0.957404	0	0	0.941569	0	0	0	0.945708	0	0.929856	0.949398	0	0	0	0	0	0	0	0	0
G788	ENSMUSG00000004951	Hspb1	10983	3701.49	9837.13	10603.8	7461.47	5047.75	4716.73	10191.2	6554.3	5248.5	5053.35	8986.54	18613.8	8353.93	6961.28	6589.22	5230.46	6789	9891.78	7154.08	5524.95	5476.15	5956.05	50165.7
G789	ENSMUSG00000004952	Rasa4	1267.72	351.064	1153.06	867.642	905.035	497.01	468.941	968.721	682.113	669.576	736.392	624.521	617.191	792.903	528.391	646.967	482.989	342.831	417.367	682.034	455.893	350.559	440.564	254.796
G790	ENSMUSG00000004961	Syt5	2.99146	0	2.00504	2.03026	0	0	0	0	0.990357	2.01016	1.99768	1.99756	6.00323	1.96609	0	2.0164	0	1.9843	0	0	0	0	0	0
G791	ENSMUSG00000004980	Hnrnpa2b1	30919	8627.65	23317.8	24466.4	19034.5	10865	10468.8	26588.4	14586.1	17009.2	16508.2	18055.5	18211.3	17171	14625.7	20323	12505.9	12805.9	16530.2	15033.8	14142.9	11996.5	13083.1	11627.7
G792	ENSMUSG00000004988	Fxyd4	0	0	0	0	0	0	0	0	0	0	0	0	0	0	0	0	0	0	0	0	0	0	0	0
G793	ENSMUSG00000004994	Ccdc130	284.304	110.129	225.818	169.846	208.986	76.7083	100.125	234.976	107.518	204.205	140.487	150.48	250.798	192.337	216.951	253.859	139.66	164.35	257.052	184.096	200.563	169.706	138.709	344.878
G794	ENSMUSG00000004996	Mri1	794.751	309.454	672.92	720.059	653.187	393.495	397.07	767.196	380.084	397.669	390.145	448.044	1244.78	787.12	960.55	966.146	476.609	574.239	541.231	729.804	446.113	392.017	527.892	864.836
G795	ENSMUSG00000005034	Prkacb	1517.95	674.67	1208.45	1194.82	960.935	770.264	684.943	1354.71	1010.94	1078.41	1062.37	959.173	1176.74	974.604	843.571	1046.11	923.795	1008.96	1202.12	1163.74	1027.42	827.264	934.588	1065.81
G796	ENSMUSG00000005043	Sgsh	263.213	66.6804	186.683	192.691	165.199	84.1221	89.5902	220.376	107.665	167.686	118.07	132.406	215.622	174.07	190.931	210.428	113.059	128.044	63.6473	66.4627	72.7817	76.9964	66.9229	43.597
G797	ENSMUSG00000005045	Chd5	18.4068	3.52023	7.55695	5.94694	7.64452	4.74151	3.58238	5.6519	2.44221	4.19723	209.264	1.2276	64.6386	63.9268	85.2451	44.3321	348.909	20.6294	1.64202	4.81197	3.65228	2.42614	9.99857	15.9047
G798	ENSMUSG00000005054	Cstb	596.338	124.251	368.027	240.478	260.174	118.716	150.7	471.526	282.562	314.897	324.764	305.054	593.555	461.953	387.677	426.337	243.103	323.745	770.801	446.243	415.518	305.768	271.73	811.338
G799	ENSMUSG00000005057	Sh2b2	148.447	58.5791	173.73	135.562	141.154	90.3436	80.9301	161.186	93.9207	105.457	111.833	150.34	191.292	118.54	173.655	147.176	76.1173	72.7292	180.442	175.57	131.526	90.1037	95.7683	101.171
G800	ENSMUSG00000005069	Pex5	1620.6	499.655	1334.05	1177.5	990.629	682.791	650.904	1374.68	726.753	863.151	954.546	852.348	1551.29	1105.3	1042.05	1335.94	659.165	819.703	1272.55	1020.64	1093.33	949.404	788.53	1457.97
G801	ENSMUSG00000005078	Jkamp	1017.04	323.883	610.299	504.047	461.215	250.681	350.062	778.832	490.566	561.547	526.157	415.244	703.82	586.717	413.879	588.193	455.777	414.759	417.811	446.741	397.272	269.632	333.643	309.85
G802	ENSMUSG00000005087	Cd44	526.018	143.726	428.906	209.318	227.041	120.593	129.234	393.514	311.354	311.266	346.989	219.377	256.693	192.043	83.8532	146.73	137.986	141.336	263.706	150.41	146.723	74.2473	82.9528	100.548
G803	ENSMUSG00000005089	Slc1a2	3.87366	15.6406	1.45765	13.1719	0.978549	1.85091	0.466341	11.99	6.21758	0	2.40529	6.25258	8.97759	12.0924	13.0826	6.13997	0.957874	12.5843	11.8705	6.25622	15.4579	1.42532	0	99.2941
G804	ENSMUSG00000005102	Eif2ak4	142.607	57.2469	147.205	113.855	132.954	85.2295	65.272	128.908	62.4569	123.378	126.16	123.199	86.4761	88.5883	71.0532	125.628	55.4353	80.1792	112.812	108.686	86.678	122.144	73.5537	175.564
G805	ENSMUSG00000005103	Wdr1	3080.72	1044.18	2382.98	3339.57	1829.14	1422.05	1189.86	2684.31	1420.22	1693.56	1407.97	1690.2	3251.3	2261.27	1691.06	2145.28	1231	1540.19	1870.94	2129.19	1589.19	1094.22	1690.66	1225.87
G806	ENSMUSG00000005107	Slc2a9	12.0127	4.68757	12.2362	12.2431	13.7816	7.77153	16.4734	16.5402	12.572	17.6459	15.5102	12.8103	29.0548	8.60263	10.3426	20.8656	4.58072	5.48634	14.5714	6.68298	11.9488	7.30504	10.07	6.63701
G807	ENSMUSG00000005124	Wisp1	346.225	38.2015	154.698	209.407	120.436	80.052	82.5728	279.296	135.763	145.691	208.133	160.439	184.436	69.7679	54.6716	87.1264	106.029	138.377	17.7096	25.4169	15.8195	9.85417	20.7648	9.73569
G808	ENSMUSG00000005125	Ndrg1	2498.64	448.511	1154.45	899.775	707.342	439.6	863.499	1399.15	559.206	845.687	751.953	814.052	2226.98	1450.18	1002.82	710.606	362.601	1024.13	1745.18	1531.1	2078.28	1029.97	666.408	1040.25
G809	ENSMUSG00000005131	4930550C14Rik	6.92847	4.02571	5.97702	4.03648	2.0149	0	1.01324	9.90984	1.97014	2.00073	7.96828	5.9729	6.98718	4.89254	4.00293	6.04828	2.96462	1.97986	1.97875	0.997501	0	1.99701	1.99139	0
G810	ENSMUSG00000005142	Man2b1	600.292	278.599	583.292	464.172	426.165	279.297	261.456	540.898	279.175	450.689	468.07	474.435	488.897	453.764	351.06	602.326	256.025	240.346	348.425	329.524	346.163	322.019	227.426	531.96
G811	ENSMUSG00000005148	Klf5	71.8686	25.7172	50.1792	54.8755	46.617	30.8468	28.0019	51.8028	17.8463	16.0993	31.0006	33.9985	99.1723	36.4139	75.9753	77.73	44.6996	41.7206	78.3028	72.519	53.8739	61.829	65.799	30.359
G812	ENSMUSG00000005150	Wdr83	1650.88	514.608	1397.57	1044.12	986.072	621.878	561.391	1281.54	792.732	893.652	909.832	959.818	1167.78	1248.26	759.395	1128.65	695.293	725.671	925.346	994.4	780.54	648.77	845.741	593.873
G813	ENSMUSG00000005161	Prdx2	15377.8	3628.69	10571.3	6062.64	6078.26	3235.56	3556.17	12578.9	9114.32	8017.37	7476.83	8334.94	9402.73	11797.9	5961.99	7415.56	6109.65	5849.44	8308.5	7925.19	5770.5	4488.84	5365.33	5519.89
G814	ENSMUSG00000005198	Polr2a	1526.31	491.587	1068.91	1003.17	834.193	528.246	494.467	1481.07	695.154	808.79	995.389	1071.46	1179.52	880.744	830.538	1119.4	794.537	881.547	1214.6	1042.18	817.279	1191.9	677.984	1391.73
G815	ENSMUSG00000005202	Shbg	6.49295	0.8153	4.08227	4.1346	3.30047	2.45708	2.46745	4.86832	0	0	3.26017	4.88866	11.7617	10.3545	5.92845	9.06266	7.3354	17.9127	5.74975	4.0657	2.62619	0	3.25488	4.79198
G816	ENSMUSG00000005204	Senp3	1746.82	530.301	1354.76	1136.76	981.292	625.976	538.522	1459.15	845.016	1021.84	898.231	1109.64	1463.76	1401.68	1002.1	1249.69	780.568	961.252	1203.76	943.991	997.02	1057.85	610.434	1875.63
G817	ENSMUSG00000005220	Corin	26.4001	6.79551	7.13586	16.702	22.5975	11.7626	6.91036	10.0879	8.0457	21.3649	12.1301	7.0804	12.1438	5.9838	10.1242	11.1838	8.04606	10.0332	16.9801	4.96413	5.0191	5.00298	8.03096	8.89477
G818	ENSMUSG00000005225	Plekha8	431.057	91.596	218.322	203.744	220.821	107.032	90.9912	359.741	170.346	236.803	231.053	200.237	129.915	146.19	117.458	160.385	110.8	81.8871	203.253	179.921	104.573	71.3217	90.2596	120.917
G819	ENSMUSG00000005232	G6pc2	0	0	0	0	0	0	0	0	0	0	0	0	0	0	0	0	0	0	0	0	0	0	0	0
G820	ENSMUSG00000005233	Spc25	42.9068	38.3055	102.569	47.7936	46.5804	15.5118	34.5938	67.8994	77.8212	65.021	72.1368	101.316	21.7945	37.7062	16.488	34.2003	29.4862	5.12118	7.85115	11.8633	10.9464	11.8739	4.93745	2.31892
G821	ENSMUSG00000005237	Dnah2	15.139	14.3477	6.47896	0.771504	14.6767	0	1.46235	15.2015	18.8537	1.52458	0	0.755572	0	1.49065	1.49478	2.27491	0.751456	28.9234	0.73749	1.47704	1.49675	0	0	0
G822	ENSMUSG00000005251	Ripk4	3.04404	0	0	0	1.02708	0	0	1.00882	1.00551	0	0	1.01178	1.01255	0	1.00499	0	0	0	0	0	0	0	0	2.96692
G823	ENSMUSG00000005262	Ufd1l	2203.64	833.562	1865.62	2008.88	1692.4	965.291	862.809	2045.55	1289.69	1244.19	1276.39	1485.26	1789.56	1709.25	1620	1765.9	1160.13	1104.69	2056.85	1579.08	1473.11	1047.45	1263.01	2662.29
G824	ENSMUSG00000005267	Zfp287	43.3393	5.57793	35.5282	25.7251	15.5275	11.7776	13.6568	25.6914	17.2968	29.0846	22.829	28.7966	30.6217	30.9856	13.3874	22.0979	16.173	10.8643	13.2807	12.5386	9.25931	8.88494	14.7418	12.3021
G825	ENSMUSG00000005268	Prlr	25.2453	3.11722	17.3503	76.5916	10.9876	0	8.75213	18.8591	11.407	19.4049	10.086	6.55051	35.8865	35.3019	16.638	15.3008	9.77292	10.5543	20.1888	26.4328	23.5412	11.3141	12.9858	15.1873
G826	ENSMUSG00000005299	Letm1	3956	1149.47	2739.55	3583.72	2423.11	2118.21	1975.55	3297.55	1816.56	2213.62	2294.21	2346.57	3086.09	2421.88	2216.68	3239.31	1538.82	1636.98	1719.82	2198.35	1659.86	1650.66	1502.84	1251.8
G827	ENSMUSG00000005312	Ubqln1	2288.26	972.186	1536.69	1814.56	1507.66	884.753	938.767	2011.69	1215.35	1331.33	1336.65	1410.87	2394.8	1400.26	1668.27	2033.02	1397.43	1699.31	2971.45	2045.84	2091	1523.82	1345.66	4189.1
G828	ENSMUSG00000005320	Fgfr4	155.266	76.7225	215.903	134.551	154.168	60.9574	98.3772	152.433	85.8183	135.053	133.949	167.765	68.5495	76.315	63.129	118.854	46.3841	44.2013	48.0734	57.6412	56.2206	34.4318	54.2417	32.0247
G829	ENSMUSG00000005338	Cadm3	623.631	153.656	406.63	392.749	296.895	203.704	337.438	334.861	161.98	283.776	269.117	211.729	479.493	351.934	267.777	248.526	160.372	217.042	181.711	185.913	231.022	100.696	132.46	58.1086
G830	ENSMUSG00000005339	Fcer1a	4.57444	1.90671	6.4516	1.86801	1.18383	4.95374	0	3.67482	8.20986	1.85381	5.87495	5.5413	3.70729	0.906725	0	3.75159	2.74865	1.83857	8.28142	3.73166	3.55182	1.19064	0.926528	25.4041
G831	ENSMUSG00000005354	Txn2	17676.4	5476.8	14046.4	11173.5	9423.03	6533.59	6538.34	14536.3	8746.81	8690.26	9165.78	10517	14685.8	15284.5	11399.3	12938.3	7813.2	8503.07	10405.9	10498.7	8651.82	7956.95	8042.21	9448.22
G832	ENSMUSG00000005355	Casp14	0	0	0	0	0	0	0	0	0	0	0	0	0	0	0	0	0	0	0	0	0	0	0	0
G833	ENSMUSG00000005357	Slc1a6	0	0	2.02765	1.02635	0	0	0	0	1.00117	1.01579	4.03501	1.0089	5.05156	3.97398	0	3.05157	4.00999	2.00358	0.998931	0	0	1.00375	1.0045	0
G834	ENSMUSG00000005360	Slc1a3	167.754	64.8868	60.0706	140.122	74.6006	27.5963	37.0176	151.103	52.3622	81.7476	75.8524	38.8916	197.371	120.637	135.18	92.7301	57.153	76.4388	62.145	93.5343	92.0554	48.707	47.3234	32.1971
G835	ENSMUSG00000005362	Crbn	1371.96	445.313	845.946	915.933	885.637	651.053	475.489	1042.22	735.63	786.023	767.329	608.871	951.031	720.307	871.769	1217.12	670.181	583.697	1395.05	758.425	962.53	1183.39	543.264	3516.08
G836	ENSMUSG00000005364	Il5ra	0	0	0	0	0	0	0	0	0	0	0	0	0	0	0	0	0	0	0	0	0	0	0	0
G837	ENSMUSG00000005370	Msh6	260.415	68.199	197.119	161.243	156.441	70.8162	100.037	217.338	121.93	157.358	137.768	159.137	206.893	154.895	132.771	195.66	85.6647	108.594	143.16	119.462	90.558	122.38	80.497	142.632
G838	ENSMUSG00000005371	Fbxo11	1575.26	703.525	1530.78	1332.28	1319.04	777.966	870.866	1374.64	897.584	1074.53	960.223	1155.4	1389.8	1021.56	1264.8	1338.23	874.012	848.008	1018.03	1114.36	1084.63	958.246	732.853	941.387
G839	ENSMUSG00000005373	Mlxipl	2743.97	970.268	2402.77	2307.05	1632.36	1195.31	1294.89	2484.28	1409.48	1340.94	1132.47	1581	1794.25	1842.11	1269.92	1686.4	950.309	1195.96	1245.76	1323.04	1258.98	1508.22	1375.67	981.494
G840	ENSMUSG00000005374	Tbl2	514.98	200.148	430.492	516.28	409.6	178.169	292.755	556.395	284.336	270.426	355.344	277.166	505.386	480.433	347.367	578.689	296.177	292.077	284.545	305.731	306.39	252.867	277.972	484.93
G841	ENSMUSG00000005378	Wbscr22	1053.32	330.412	886.177	794.276	720.878	524.32	486.704	988.458	524.52	620.807	694.893	663.24	967.802	874.256	758.743	911.378	599.997	743.143	565.317	830.46	635.373	497.517	593.924	647.906
G842	ENSMUSG00000005397	Nid1	4301.63	1823.72	5086.32	4087.22	3619.75	2246.57	1785.65	3492.83	2883.51	4328.33	4507.37	4360.23	3568.86	3047.48	2257.64	4123.13	2437.34	2152.53	2476.28	2214.89	2195.93	2193.15	1987.61	1126.56
G843	ENSMUSG00000005410	Mcm5	104.469	31.2488	122.228	130.924	94.4615	26.6033	95.225	110.945	58.2989	101.938	83.9116	108.229	97.1757	53.8358	59.2883	82.4238	30.1669	26.094	24.9894	77.6251	24.117	34.075	50.2389	20.764
G844	ENSMUSG00000005413	Hmox1	362.13	147.552	270.117	217.816	268.794	147.372	134.068	281.149	152.231	280.932	269.32	221.408	556.594	366.046	415.176	371.721	232.791	367.632	360.009	204.412	238.969	159.3	156.199	250.121
G845	ENSMUSG00000005417	Mprip	4010.13	1245.84	3442.67	3496.72	2751.59	1657.69	1523.88	3701.35	1989.23	2627.1	2548.78	2925.02	4332.41	2989.93	3008.92	3156.18	2262.42	2654.9	3085.68	3265.16	2812.12	2082.28	2843.22	3012.48
G846	ENSMUSG00000005442	Cic	1552.8	449.423	1116.48	698.334	458.219	275.17	389.506	1172.06	827.036	869.65	782.542	852.347	1133.11	1473.2	1043.91	886.862	688.565	943.934	1160.9	904.191	842.802	1152.77	685.467	1615.92
G847	ENSMUSG00000005447	Pafah1b3	51.7938	9.92791	42.9044	24.1456	26.1278	25.9576	19.8573	34.3201	29.5548	33.6275	32.5002	21.999	38.3059	32.6582	12.595	24.1519	18.836	16.2565	17.071	16.1646	13.3903	16.3332	14.3168	12.1392
G848	ENSMUSG00000005465	Il27ra	20.1951	10.7798	21.302	13.3483	16.3684	7.90391	11.93	25.1283	14.0185	19.2982	19.1505	19.157	9.08389	14.9008	3.01028	14.2146	10.0214	2.0015	0.997229	5.96818	3.0086	5.00411	5.01298	0.986157
G849	ENSMUSG00000005469	Prkaca	6857.09	2272.61	4795.66	4782.12	3816.95	2381.86	2585.15	6018.63	3406.98	4273.88	3883.96	4224.84	5996.71	4605.1	4606.92	5652.24	3631.72	3736.97	5523.16	7002.12	4819.74	3600.33	4954.97	2247.92
G850	ENSMUSG00000005470	Asf1b	37.5394	13.6732	72.4993	48.2689	41.1119	39.8917	26.6716	36.469	21.5832	60.7312	42.5401	70.2393	48.5576	39.4945	26.6899	42.9326	21.6213	29.4797	43.136	63.8333	65.1211	25.6383	24.6508	33.5006
G851	ENSMUSG00000005474	Myl10	202.762	38.0075	98.1867	56.632	57.8423	27.9407	44.293	73.8165	49.0725	87.5447	48.273	84.8294	219.008	104.529	86.0638	117.084	14.7747	44.0525	138.675	135.052	158.326	174.474	92.7839	102.333
G852	ENSMUSG00000005481	Ddx39	761.267	282.789	574.247	597.558	441.913	286.474	312.043	633.413	382.745	448.577	450.065	491.027	613.076	496.214	375.795	495.922	338.6	398.927	616.301	597.657	382.853	375.081	545.821	415.308
G853	ENSMUSG00000005483	Dnajb1	454.779	158.229	438.781	422.704	378.433	162.387	201.188	343.808	237.584	325.091	313.706	581.285	557.857	373.424	333.757	313.175	160.904	231.641	407.1	509.082	391.491	222.937	212.18	304.061
G854	ENSMUSG00000005493	Msh4	0.554049	0	0	0	0	0	0	0	0	0	0	0	0	0	0	0	0	0	0	0	4.00548	0	0	3.91586
G855	ENSMUSG00000005501	Usp40	519.273	194.459	422.776	491.235	444.24	265.023	282.244	417.714	274.856	377.412	298.148	346.38	520.465	345.821	265.204	526.124	246.571	316.504	329.956	422.851	352.784	287.342	262.326	203.902
G856	ENSMUSG00000005503	Evx1	0	0	0	0	0	0.980395	0.986679	0	0	0	0	0	0	0	0	0	0	0	0	0	0	0	0	0
G857	ENSMUSG00000005505	Kbtbd4	816.97	319.667	573.302	707.521	515.651	360.683	334.147	672.791	395.542	457.318	403.865	478.296	645.724	418.474	512.422	627.071	347.305	419.509	514.147	597.71	600.785	391.101	453.319	344.024
G858	ENSMUSG00000005506	Celf1	2962.29	923.4	2349.85	2659.99	1962.87	1183.98	1034	2576.84	1892.81	1851.06	1842.34	1899.61	2782.35	1891.46	1850.1	2043.6	1634.97	2024.46	3134.37	2879.66	2233.95	1549.89	2090.49	2724.44
G859	ENSMUSG00000005510	Ndufs3	25807.9	8181.25	19484.2	13866.4	12210	8054.96	7778.55	20431.6	15268.7	13782.1	13191.9	14927.7	16844	21305.5	12539.2	16962	12145.5	12234.6	16440.2	17980.7	13762.3	11452.6	14439.1	10544.3
G860	ENSMUSG00000005514	Por	1227.05	350.493	856.096	811.334	597.184	423.345	389.634	878.989	400.496	602.266	511.031	524.872	1204.82	1000.2	953.009	1204.01	526.546	621.563	1518.87	726.119	1011.38	1056.97	438.517	2798.6
G861	ENSMUSG00000005533	Igf1r	65.1441	31.1614	59.272	65.1537	54.5762	33.4284	46.537	99.1131	24.1974	79.7412	58.7791	70.9841	166.393	51.9908	88.5316	112.132	43.3569	52.3072	163.236	115.488	122.791	144.476	76.4953	706.488
G862	ENSMUSG00000005534	Insr	2135.34	697.975	1228.64	1378.29	974.494	736.783	695.042	1608.25	1153.93	1105.07	1031.56	1049.71	2089.56	1317.75	1370.66	1773.55	1184.8	1437.58	2808.29	1502.21	1925.17	1992.95	1041.55	4274.04
G863	ENSMUSG00000005540	Fcer2a	5.03338	0.983727	9.10418	2.04816	9.18563	1.98217	0	7.02066	2.99647	5.06669	5.03043	8.05032	18.1366	16.8486	23.0684	25.3544	26.9998	0.999075	0	2.98516	0	2.00082	2.00304	0.984665
G864	ENSMUSG00000005547	Cyp2a5	0	0	0	111.468	1.47809	0	0	0	0	0	0	0	0	0	0	15.117	0	0	0	0	0	0	0	65.6358
G865	ENSMUSG00000005553	Atp4a	0	0	0	0.686632	0	0	0	0	0	0	0	0	0	0	0	0.677729	0	0	0	0	0	0	0	0.658539
G866	ENSMUSG00000005566	Trim28	4020.11	1004.9	2877.37	1945.58	1679.52	918.762	990.122	3249.3	2079.68	1860.06	1834.44	2272.15	2830.93	2771.85	1866.56	1934.8	2069.02	2391.91	2776.48	1831.85	1873.31	1997.12	1441.87	3337.11
G867	ENSMUSG00000005575	Ube2m	8187.23	2677.28	5662.32	4645.26	3951.24	2565.71	2735.12	7114.41	4688.49	4468.46	4457	5015.68	5997.2	5985.57	4689.58	5137.68	4166.11	3947.16	5075.72	5347.61	4447.58	3464.61	4385.64	5602.04
G868	ENSMUSG00000005580	Adcy9	155.396	74.5441	112.197	489.708	365.759	328.768	206.979	124.952	55.1888	110.684	130.139	114.847	153.185	105.058	180.561	282.488	106.65	80.107	86.7597	106.99	110.098	120.642	76.9329	97.8485
G869	ENSMUSG00000005583	Mef2c	34589.6	6316.25	17061.7	14151.9	11120.3	6223.25	5395.63	29404.6	21223.1	14199	16856.5	15486.3	18616.7	18809.7	11353.4	16297.9	19274.8	14981.5	14827	17205.5	8585	8345.15	14586	3815.14
G870	ENSMUSG00000005609	Ctr9	765.073	237.804	528.921	608.829	457.723	292.53	276.97	886.243	403.334	424.98	421.471	492.847	612.393	457.209	418.449	526.318	392.495	424.312	407.614	467.313	341.068	445.42	329.888	404.273
G871	ENSMUSG00000005610	Eif4g2	42632.2	16713.1	33067	31754.8	23487.1	14775.3	15426.6	36528.1	26149.3	25438.3	26690.6	26736.8	37525.7	25666.9	22183.7	26914.2	23333.1	29053.6	31650.5	31341.2	27863.2	21219.5	26873.9	25735.3
G872	ENSMUSG00000005611	Mrvi1	97.7021	53.5642	121.562	126.9	103.233	52.2347	83.0532	133.091	57.2621	112.138	116.476	101.262	105.577	74.402	47.5053	108.741	59.2323	33.8255	22.33	106.771	69.9296	56.9328	46.296	43.0347
G873	ENSMUSG00000005615	Pcyt1a	5047.46	1983.41	3748.47	4791.85	3838.56	2431.93	2227.36	4643.74	2824.45	2985.35	2932.21	2811.88	3671.7	3247.51	3280.23	4047.03	2728.86	2450.08	4775.35	3881.96	3641.42	3502.27	2810.42	6895.24
G874	ENSMUSG00000005621	Zfp592	504.179	204.823	495.653	493.563	591.054	326.059	326.042	428.262	450.257	345.058	425.21	377.492	677.21	347.191	325.01	592.869	233.926	407.774	580.393	554.731	588.18	779.806	254.44	886.419
G875	ENSMUSG00000005625	Psmd4	10751.8	3382.76	8234.19	7495.66	6666.19	4054.92	3704.51	10379.7	6013.56	6017.34	5785.68	6724.47	7291.05	8189.2	6779.42	7603.01	5108.98	4963.17	15128.2	6816.8	8317.33	6781.57	5261.38	37008.9
G876	ENSMUSG00000005628	Tmod4	36828.9	12795.8	32890.7	31796.5	29206.8	17806.8	14191.4	34281.1	22992.8	21980.8	21182.9	27116.7	19976.7	26152.6	20495.3	23066.4	16858	16940.4	18321.7	23921.8	17823.3	14766.1	19215.4	7604.24
G877	ENSMUSG00000005640	Insrr	0	0	1.87503	0	0.944511	0.982738	0	4.63806	1.0084	2.04509	2.78811	2.02844	0	3.00007	0	1.01945	0	0	1.83645	0.99551	0	0	0.922791	0
G878	ENSMUSG00000005649	Cabp5	0	0	0.970849	2.43999	0	0	1.93185	0	0	0.973249	0	0	0	0	0	0	0	0	0	0	0	0	0	0
G879	ENSMUSG00000005656	Snx6	1038.87	387.584	926.41	929.81	734.878	390.176	413.253	994.013	574.851	666.061	604.508	664.7	751.082	652.442	542.466	569.372	507.011	511.776	869.939	838.782	710.503	486.206	587.253	900.982
G880	ENSMUSG00000005667	Mthfd2	356.521	120.778	200.286	204.809	219.385	113.725	102.434	272.499	145.11	224.878	195.284	178.284	16525.9	13549.5	14664.9	17415.3	13174.3	10893.9	243.959	241.932	191.567	206.829	116.679	129.706
G881	ENSMUSG00000005672	Kit	50.7917	26.5245	35.2929	42.3296	80.8718	21.5765	31.8108	70.0147	32.0551	74.434	68.3653	51.96	64.3099	29.2521	10.5308	53.3209	16.8937	11.5252	32.1881	19.191	21.8021	6.39633	11.5406	22.974
G882	ENSMUSG00000005674	Tomm40l	4183.76	1510.63	4024.56	3731.19	3605.87	2874.32	1994.38	3739.55	2193.58	2514.88	2453.09	3066.79	3972.62	2977.9	2907.28	3905.71	1772.44	1949.46	1178.99	2483.66	1326.48	1134.39	1603.57	463.143
G883	ENSMUSG00000005677	Nr1i3	16.7593	12.3211	4.85178	17.0936	9.01227	10.4133	9.52597	12.6756	2.96285	1.98826	5.84447	2.93747	8.77498	6.78363	7.82439	12.8188	7.76815	4.78363	2.94903	11.5774	2.87507	4.00509	6.70716	24.5727
G884	ENSMUSG00000005681	Apoa2	6.63033	1.19848	1.92224	254.43	6.86916	1.17585	2.33356	7.45845	4.79315	1.95104	18.8009	1.96378	1.76881	1.91498	0	108.26	2.90881	2.63511	4.42732	5.0471	6.97409	1.83122	7.18887	113.664
G885	ENSMUSG00000005682	Pan2	285.996	93.4914	302.464	220.262	222.406	139.621	124.765	226.527	131.058	165.603	179.365	207.868	214.065	198.949	151.907	241.581	119.979	128.748	159.222	147.345	120.772	180.59	123.796	122.86
G886	ENSMUSG00000005683	Cs	34686.1	13386.3	24274.1	27090.6	21628.9	14943	15647.4	30760.8	15714.2	20439.8	18416	20264.7	29311.7	21896.8	21004.2	33106.5	17243	17235.4	25686.4	24691.8	22135.5	18992.9	18362.5	13617.6
G887	ENSMUSG00000005686	Ampd3	605.082	201.173	285.372	252.143	210.774	200.851	327.433	412.358	147.368	301.408	208.125	213.022	461.309	231.818	216.636	338.114	106.308	238.346	309.089	160.258	300.487	606.483	153.873	2502.51
G888	ENSMUSG00000005687	Bcas2	3284.88	898.189	2114.17	1924.63	1553.65	810.933	976.214	2750.19	1666.99	1719.5	1491.35	1605.04	2677.52	2528.84	2379.87	2388.58	1883.44	2007.65	2183.55	2237.09	1834.03	1440.09	1753.88	1347.12
G889	ENSMUSG00000005696	Sh2d1a	0	0.227461	2.00957	0	0	1.07562	0	0	1.99184	0	1.01296	0	0	0	0	0	0.856708	0	1.38083	3.1039	0	0	0	0
G890	ENSMUSG00000005698	Ctcf	1327.08	484.725	786.18	1042.81	834.209	491.6	496.594	1162.71	739.082	703.496	785.146	741.012	929.896	671.809	819.872	941.942	750.876	684.367	998.393	896.778	778.976	951.527	703.266	984.279
G891	ENSMUSG00000005699	Pard6a	381.623	111.926	284.572	207.943	187.517	129.425	130.826	329.512	211.864	151.391	206.402	193.2	457.833	380.874	401.064	350.958	236.995	208.804	216.611	180.48	124.943	148.148	157.677	113.671
G892	ENSMUSG00000005705	Agrp	58.342	11.5602	33.1888	25.0411	6.70304	10.4451	23.1831	24.9068	57.32	28.622	35.5039	28.9328	38.4848	71.7469	34.2629	30.8267	14.0741	16.343	53.568	103.865	31.9887	26.501	42.6466	26.4669
G893	ENSMUSG00000005716	Pvalb	1.27587e+06	448319	1.19461e+06	1.08606e+06	981451	423623	388103	1.48056e+06	952976	893936	833570	972526	328235	858871	387832	618207	664552	500553	291037	545277	417454	401123	694908	116785
G894	ENSMUSG00000005718	Tfap4	127.557	24.6043	90.8439	73.576	74.356	56.5003	29.9063	96.096	49.8377	50.5651	47.2005	47.2078	97.5638	94.9548	74.1259	87.0857	47.907	70.8102	151.154	101.399	143.067	108.91	81.9993	253.61
G895	ENSMUSG00000005732	Ranbp1	1215.12	352.085	944.986	832.124	700.295	381.84	341.393	1082.63	726.936	712.571	677.043	733.356	1270.68	1001.56	731.515	850.241	773.45	935.503	842.862	802.945	691.643	433.049	568.767	653.622
G896	ENSMUSG00000005763	Cd247	46.1424	12.748	95.169	24.9181	61.3028	28.5981	18.8272	48.1279	38.2135	52.199	39.1001	58.2092	18.1043	36.5633	16.104	20.9667	19.234	12.7673	4.90081	15.7303	7.89376	4.93282	16.0679	9.68307
G897	ENSMUSG00000005774	Rfx5	189.379	72.3628	99.6545	95.6148	111.579	63.4908	90.7115	167.354	50.0157	121.339	117.744	83.7048	90.6411	64.7868	82.8554	124.028	67.0916	78.7171	87.3737	67.8307	77.321	43.1422	71.615	118.098
G898	ENSMUSG00000005779	Psmb4	10882.5	3266.94	8744.97	6885.92	6182.51	3407.16	3519.27	9850.78	5991.31	6170.45	5380.53	6722.2	8766.84	9171.48	7171.38	7430.3	5317.13	5130.42	11513.9	8548.89	7200.78	5553.23	6749.52	22558.8
G899	ENSMUSG00000005800	Mmp8	3.02914	0	10.1444	1.02691	5.11645	0.990621	0.996658	3.01639	0	1.016	1.0084	30.2607	7.06899	5.96189	2.00907	0	2.00493	2.00263	2.99395	68.7338	5.01871	0	2.00684	4.93373
G900	ENSMUSG00000005802	Slc30a4	1153.47	397.223	802.877	845.544	782.108	495.136	477.059	940.675	695.388	719.336	752.329	730.423	862.474	609.698	669.076	747.419	700.345	643.313	897.04	735.274	549.925	385.137	548.136	807.462
G901	ENSMUSG00000005803	Sqrdl	1884.01	500.453	1378.11	1206.16	1280.48	555.456	546.405	1597.59	1117.84	889.065	768.689	1127.05	701.55	1084.14	717.688	798.142	534.918	608.903	404.184	471.11	371.942	531.114	469.88	283.844
G902	ENSMUSG00000005804	Bloc1s6	1161.23	443.394	785.991	988.788	721.599	381.675	619.063	903.845	510.411	670.718	557.687	610.848	1034.99	760.563	687.098	917.928	600.079	561.046	769.121	770.233	544.512	438.567	524.803	415.098
G903	ENSMUSG00000005813	Metap1	2896.92	1125.33	2185.66	2780.23	2040.05	1375.03	1255.34	2816.06	1637.24	1848.18	1779.79	1795.16	2496.29	2170.73	2277.37	2759.14	2084.12	2040.78	2512.51	2339.27	2099.75	1766.41	1976.28	2291.89
G904	ENSMUSG00000005823	Gpr108	1768.33	604.393	1515.76	1405.83	1087.63	700.9	762.699	1623.34	955.7	1052.57	911.732	1091.63	1752.87	1467.57	1496.43	1645.33	928.035	889.485	1214.06	1009.99	1231.45	1108	956.885	1978.47
G905	ENSMUSG00000005824	Tnfsf14	1.0012	0.987644	5.03243	1.0191	2.03215	0	3.9973	1.99739	0	0	0	4.00931	3.01188	1.97341	3.00314	0	0.995785	0.995527	0.993039	1.98852	0	0.998582	0	0
G906	ENSMUSG00000005836	Gata6	19.2501	3.90948	21.3684	13.3886	14.3618	6.90177	7.93975	27.209	16.0675	15.2771	13.133	6.06414	16.1845	8.9647	10.0453	19.3235	17.0803	12.035	16.983	11.9409	12.0527	8.01495	11.0467	17.7861
G907	ENSMUSG00000005846	Rsl1d1	4311.49	1304.53	3432.51	3210.25	2623.12	1418.38	1390.23	4006.87	2729.58	2556.04	2347.8	2784.52	4331.92	3841.65	3285.23	3662.77	2858.1	3115.34	4310.12	3615.22	3176.44	2663.51	2567.25	5991.59
G908	ENSMUSG00000005864	Cnga2	0	0.978577	1.01752	1.02998	1.02597	0	1.98698	0	1.00432	0	0	0	3.0352	0.996223	0	2.03466	1.00482	0	0	0	2.00942	2.00464	1.00459	0.988359
G909	ENSMUSG00000005871	Apc	1014.23	287.546	593.004	596.988	472.724	301.505	340.533	771.572	529.527	541.052	565.875	438.582	544.502	400.48	388.874	420.623	460.78	526.541	784.514	597.828	553	443.634	488.421	766.601
G910	ENSMUSG00000005873	Reep5	10626	3290.38	7064.77	6856.76	5949.76	3809.79	3625.67	8961.09	5758.75	6107.44	5412.58	5709.49	6907.11	7289.21	6234.68	6727.99	5551.87	5480.92	7346.04	8887.28	7950.63	5224.98	6348.56	8224.57
G911	ENSMUSG00000005881	Ergic3	3233.74	863.688	2341.55	1740.83	1635.44	857.889	988.741	2825.46	1579.26	1715.42	1651.04	1668.57	2784.17	2707.19	2257.89	2202.53	1794.36	1501.57	1902.71	1861.85	1399.4	1350.13	1449.8	2048.29
G912	ENSMUSG00000005882	Uqcc1	5205.43	1870.14	5733.47	7143.62	5578.18	4411.03	3134.61	4395.26	2827.33	3767.18	3175.16	4109.59	5446.65	4295.88	3824.75	6464.37	2474.98	2772.05	2799.69	3450.17	2447.42	2400.18	2844.52	2767.9
G913	ENSMUSG00000005883	Spo11	0	0	0	0	0	0	0	0	0	0	0	0.583399	1.75148	0	0	0	0	0	0	0	0	0	0	0
G914	ENSMUSG00000005886	Ncoa2	684.706	290.67	408.821	413.667	347.78	253.412	298.147	576.382	377.439	448.419	406.697	263.624	427.431	240.108	271.672	410.964	329.727	330.939	537.377	357.966	503.446	381.804	302.273	805.479
G915	ENSMUSG00000005891	Prl4a1	0	0	0	0	0	0	0	0	0	0	0	0	0	0	0	0	0	0	0	0	0	0	0	0
G916	ENSMUSG00000005892	Trh	0	0	0	0	0	0	0	0	0	0	0	0	0	0	0	0	0	0	0.980988	0	0	0	0	0
G917	ENSMUSG00000005893	Nr2c2	944.346	360.026	640.367	649.342	535.866	334.693	423.115	705.937	491.716	664.468	684.963	604.577	773.25	532.792	672.883	953.261	481.238	533.024	861.727	566.377	741.415	871.068	431.805	1248.48
G918	ENSMUSG00000005897	Nr2c1	319.904	119.625	202.437	230.27	167.882	87.2454	103.808	278.485	171.073	176.073	190.224	159.658	321.646	229.115	172.502	312.14	148.25	193.298	309.304	209.013	188.686	257.188	124.361	336.182
G919	ENSMUSG00000005899	Smpd4	274.803	94.251	193.741	354.109	218.308	141.222	134.718	269.067	129.852	185.981	163.729	158.35	214.355	162.438	130.113	267.643	115.981	110.368	218.914	231.289	188.689	146.158	151.49	248.378
G920	ENSMUSG00000005907	Pex1	378.38	106.054	407.043	221.282	196.785	68.4582	60.7881	311.11	316.133	153.922	211.265	284.134	377.778	330.927	170.492	188.56	163.457	122.465	205.98	211.348	133.957	189.497	132.684	340.868
G921	ENSMUSG00000005917	Otx1	0	0	0	0	0	0	0	0	0	0	0	0	0	0	0	0	0	0	0	0	0	0	0	0
G922	ENSMUSG00000005936	Kctd20	1725.15	633.744	1496	1349.41	1361.65	907.554	810.138	1567.37	941.375	1050.67	963.04	1157.51	1483.18	1114.62	1323.91	1447.5	877.809	1070.65	1458.31	1053.33	1496.71	2100.54	922.106	4382.92
G923	ENSMUSG00000005947	Itgae	70.0794	9.74958	35.6941	18.5781	13.3619	8.85624	18.8252	22.2107	24.1508	19.3885	24.2838	31.3839	40.5216	36.9259	14.0718	28.5072	12.0784	22.0965	12.0018	7.96063	5.02666	5.01212	14.0741	5.9367
G924	ENSMUSG00000005949	Ctns	308.045	89.494	240.699	202.508	141.786	96.274	108.205	256.57	123.798	171.152	160.328	169.911	244.576	214.936	147.896	202.3	111.916	136.536	240.198	214.905	221.655	232.593	192.981	273.096
G925	ENSMUSG00000005950	P2rx5	1018.58	302.374	781.477	746.003	556.53	368.037	373.237	707.394	532.683	472.454	452.875	606.004	963.5	555.29	456.233	641.983	286.123	408.719	448.227	468.386	336.625	383.051	282.424	692.321
G926	ENSMUSG00000005951	Shpk	97.0422	20.5618	72.0932	66.8063	48.1249	19.7467	38.7511	49.2926	23.0519	46.7632	43.3728	44.3982	64.642	61.6438	44.1669	30.4762	30.0894	30.0435	29.9342	40.7876	40.1344	41.0477	11.0345	46.3783
G927	ENSMUSG00000005952	Trpv1	7.86563	0.975967	2.02067	10.8689	3.98142	6.1156	2.97039	7.00797	0	2.33046	5.01955	4.01702	11.0583	4.94721	1.99887	12.1352	1.14982	2.99031	0.993236	2.97213	3.99543	6.97771	0.998583	0.982183
G928	ENSMUSG00000005958	Ephb3	141.08	30.0249	155.535	82.7076	88.9038	50.5673	52.0504	111.655	95.9926	56.046	65.8909	85.7162	98.1565	59.3496	42.5895	47.387	63.2495	129.047	34.3882	63.5904	46.4564	28.6958	61.9884	24.8701
G929	ENSMUSG00000005968	Tuft1	26.877	3.86999	13.0008	22.271	15.1302	10.0039	11.7753	14.4037	6.91076	25.0363	18.4828	20.2283	18.3211	3.91784	13.422	23.0309	8.8932	11.8423	11.8017	7.60328	16.8147	5.92317	2.96641	75.1473
G930	ENSMUSG00000005973	Rcn1	1334.82	347.311	860.434	728.208	646.386	328.046	395.361	982.61	563.917	801.214	818.891	699.92	1001.84	559.381	451.91	670.968	519.744	419.376	310.455	260.01	232.773	188.303	263.467	119.905
G931	ENSMUSG00000005980	Dnase1	2.25564	0	3.7457	2.2778	1.89941	4.54429	0	6.46738	0	0	0	9.6411	2.25198	5.95262	12.6824	18.9089	15.2628	21.2172	21.5932	38.2163	24.4206	10.1304	22.4569	151.663
G932	ENSMUSG00000005981	Trap1	7178.28	2420.64	5893.58	6593.59	5276.57	3422.98	3030.24	6301.99	3892.22	4583.86	4246.03	4808.72	8473.1	7953.03	7762.18	8698.92	5198.37	5507.83	5211.5	7093.76	6166.24	5289.67	5708.68	3925.35
G933	ENSMUSG00000005982	Naa60	1858.39	569.47	1605.11	1658.34	1261	948.754	777.477	1455.71	865.186	1042.14	997.535	1015.96	1590.82	1403.85	1302.85	1289.13	802.404	779.527	711.585	881.925	643.884	538.084	673.466	546.789
G934	ENSMUSG00000005983	1700037C18Rik	142.502	31.995	126.688	129.528	104.532	66.6395	80.1964	100.539	108.777	81.9855	73.1273	68.3977	123.122	107.425	69.6422	71.7573	61.0601	43.7327	32.5029	71.3396	58.82	42.5981	54.4167	61.8976
G935	ENSMUSG00000005986	Ankrd13d	19.4234	2.4815	12.6971	8.55682	10.2767	9.16446	13.4564	4.208	6.70438	8.50271	5.91031	5.06684	21.8177	21.3464	5.05267	7.66194	7.80398	27.4448	8.36038	5.0141	16.6728	2.51992	1.68139	10.8401
G936	ENSMUSG00000005994	Tyrp1	0.907161	1.76177	2.73417	0.922557	0.919207	7.4292	0.893545	0.903062	0.899684	0	0	0.905937	10.1467	2.67767	3.60685	1.82468	1.80089	0.899239	6.89288	1.78778	8.11051	3.59746	5.40551	7.97482
G937	ENSMUSG00000006005	Tpr	6562.94	1675.25	4360.43	2762.27	2377.76	1142.5	1422.2	5499.14	3420.65	2883.21	3312.78	3024.54	3455.58	4929.58	2892.8	3207.74	2628.21	2676.01	6205.37	3676.35	4348.05	3918.46	2678.85	9481.33
G938	ENSMUSG00000006007	Pdc	8.35869	0.850063	5.02192	9.76568	0	0	0	1.87697	3.3276	3.78125	7.5705	3.36279	1.90311	1.8502	0	1.70265	0.83455	0	0.835563	0	0	0	0	0
G939	ENSMUSG00000006010	BC003331	1865.92	671.632	1145.08	1102.73	910.524	456.321	512.156	1650.99	924.386	1045.04	962.259	844.083	1581.35	1153.92	1293.45	1422.17	1057.78	1118.91	1797.26	1402.41	1527.35	1301.77	937.454	2344.61
G940	ENSMUSG00000006014	Prg4	1261.6	112.717	450.853	331.635	172.131	141.153	220.494	673.277	467.962	431.102	544.809	238.52	955.553	275.64	375.92	256.967	443.202	344.546	219.91	161.645	253.274	172.823	172.057	256.515
G941	ENSMUSG00000006019	Dhx34	270.853	67.9155	148.868	142.031	83.0643	62.364	61.9663	289.051	104.469	123.755	105.228	89.2764	179.317	174.14	132.116	173.168	94.3113	110.113	166.342	135.669	109.076	146.508	122.426	133.299
G942	ENSMUSG00000006021	Kptn	677.928	271.509	568.674	468.647	399.377	298.951	300.673	664.119	348.409	426.992	326.197	451.834	620.286	537.759	445.769	564.051	368.828	348.7	235.701	246.526	253.755	250.142	231.798	117.823
G943	ENSMUSG00000006024	Napa	6703.48	2521.61	5245.8	5529.97	3423.35	3276.81	3185.61	6287.21	3321.61	3525.71	3588.15	3876.45	4580.97	4387.79	4758.35	4993.55	3193.28	3219.05	5449.28	4665.14	5419.45	4180.67	3505.12	7695.23
G944	ENSMUSG00000006050	Sra1	2713.14	923.026	1669.06	1896.78	1562.32	1101.93	927.216	2405.5	1331.06	1630.26	1682.94	1715.33	2598.39	1881.55	1871.09	2165.3	1497.6	1650.58	1460.46	1631.51	1375.37	1319.74	1263.44	2270.53
G945	ENSMUSG00000006056	Calcoco2	2.93996	0	0	0	0	0	0	1.47682	0	2.43651	0	0	0	2.38315	0	0	0	0.802084	0	0	0	0	0	0
G946	ENSMUSG00000006057	Atp5g1	43986	14990.6	29689.2	22941.4	21188.8	16540.2	15725.7	34534	21209.8	22319	23715.7	24037.4	35174.5	33577.9	21923.1	36368.9	19894.9	22043.6	32241.5	29279.8	22496.7	20610.5	25043.5	16391.5
G947	ENSMUSG00000006058	Snf8	2092.14	551.558	1346.38	1175.25	989.941	574.416	632.429	1758.48	1053.57	1077.29	1026.81	1180.31	1423.79	1412.73	1019.51	1126.21	868.362	915.955	752.928	1210.19	846.112	546.899	807.703	573.716
G948	ENSMUSG00000006095	Tbcb	2071.96	613.73	1265.03	874.321	864.44	495.938	476.207	1795.84	1306.34	993.317	1044.39	1113.15	1558.44	1513.72	1114.61	1083.52	972.256	887.487	1789.17	1478.76	1072.81	756.107	1151.25	1857.33
G949	ENSMUSG00000006127	Inpp5k	1557.13	554.385	1297.79	1353.38	1036.51	723.557	806.09	1371.24	785.303	945.652	1009.02	1037.63	1612.31	1475.4	1840.34	1545.12	833.5	996.758	1822.27	1598.08	1951.13	1516.98	1115.98	3103.69
G950	ENSMUSG00000006134	Crkl	246.891	137.503	265.251	505.918	363.983	292.331	253.713	217.134	120.797	154.141	144.74	214.699	383.058	150.75	347.884	451.173	147.005	172.812	218.105	286.67	237.334	205.561	192.073	205.874
G951	ENSMUSG00000006143	Upk3bl	0	0	0	0	0	0	0	0	0	0	0	0	0	0.708078	0	0	0	1.26349	0	0	1.28492	0	0	1.24859
G952	ENSMUSG00000006154	Eps8l1	167.386	53.9213	98.9198	61.9847	67.0191	19.1474	49.2506	77.3093	26.9901	11.7795	18.894	54.8978	92.4418	113.157	152.98	52.1912	58.7395	46.4594	111.099	100.803	162.587	103.631	74.6737	248.729
G953	ENSMUSG00000006169	Clint1	1250.79	503.077	890.987	1399.3	1032.58	760.133	619.656	1105.12	706.857	811.867	794.208	820.773	1117.72	620.046	960.898	1057.21	886.12	895.582	1160.78	752.016	1025.91	825.375	733.973	2195.38
G954	ENSMUSG00000006179	Prss16	0	0	4.13618	0	0.663974	0	0	0	0.64975	0	0	0	0	0	0	0	0	0	0	2.68057	0	2.20264	0	0
G955	ENSMUSG00000006191	Cdkal1	604.203	231.449	406.285	512.305	433.422	230.506	200.625	557.492	376.428	378.835	374.738	452.477	503.751	452.632	440.53	493.638	366.657	434.339	891.896	713.826	627.314	1124.91	534.387	9515.04
G956	ENSMUSG00000006200	Rhox6	0	0	0	0	0	0	0	0	0	0	0	0	0	0	0	0	0	0	0	0	0	0	0	0
G957	ENSMUSG00000006204	5430419D17Rik	0	0	0	0	0	0	0	0	0	0	0	0	0	0	0	0	0	0	0	0	0	0	0	0
G958	ENSMUSG00000006205	Htra1	2736.62	699.776	2573.63	1852.92	1680.11	1045.7	746.993	2020.98	1523.31	1805.33	1900.97	1952.59	1335.45	1568.07	880.124	1078.04	999.973	832.578	269.729	381.817	321.823	334.17	476.292	436.457
G959	ENSMUSG00000006215	Zbtb17	2229.4	578.068	1506.01	1334.34	1157.24	779.858	656.319	1757.58	969.455	964.487	981.585	1113.41	1407.72	1440.45	1057.52	1196.88	795.41	1052.96	1867.59	1711.29	1305.15	1086.28	1300.1	1811.41
G960	ENSMUSG00000006216	Clcnkb	13.0548	0.75679	7.75005	2.36877	0	0.762605	22.863	2.31953	12.1794	5.46862	14.5639	3.87847	0.776652	22.25	2.31819	11.4181	7.5529	2.31017	9.97847	20.6931	8.49262	3.083	1.54353	78.4093
G961	ENSMUSG00000006218	Fam131c	15.8736	0	5.98793	3.03226	3.02558	1.00047	1.00472	8.92551	1.97282	7.00977	7.96923	0.995826	5.98843	1.95897	3.99331	3.02064	4.94449	0.989771	0.988414	1.98718	3.98173	0	0.994469	1.95219
G962	ENSMUSG00000006219	Fblim1	72.2265	36.1376	69.9215	51.2074	51.1113	39.3869	33.2878	77.9144	31.9171	53.3692	51.2076	89.0235	38.2386	41.0723	51.1184	39.239	25.8939	32.7433	90.101	43.5807	33.0189	65.5958	21.573	23.7666
G963	ENSMUSG00000006221	Hspb7	58180.4	14747.9	21306.9	23053.9	13490.5	13987.9	17756.4	27295.5	19552.6	19228.7	18184	19305.5	47195.6	26569.7	19650.5	30259.8	9370.9	20914.7	34920.3	34634.6	29044.8	21546.2	21326.8	63842.8
G964	ENSMUSG00000006235	Epor	15.0027	1.97503	20.1091	7.12631	17.2564	3.97524	6.99321	6.98431	11.918	20.1571	11.0153	15.021	15.0459	17.7437	7.0023	16.168	9.94853	7.95707	3.96893	4.9682	1.99715	4.98934	4.98971	4.90255
G965	ENSMUSG00000006241	Ccdc159	18.7145	1.98782	18.0155	9.12228	10.1113	3.99619	6.02166	11.93	9.78889	8.0317	6.98847	9.98139	23.9335	15.7118	14.9933	6.05155	4.95656	4.95928	2.97057	1.9884	1.99402	1.99436	0.996108	0.978023
G966	ENSMUSG00000006262	Mob1b	1758.55	692.335	1047.36	880.943	750.01	666.164	623.632	1470.41	932.358	1025.75	1111.16	701.337	829.523	639.052	501.859	761.105	825.645	553.838	1000.49	961.047	707.223	442.314	570.766	750.225
G967	ENSMUSG00000006269	Atp6v1b1	0	0	0	1.02934	0	0	0	0	0	0	0	1.01224	0	0	0	0	0	0	1.00263	1.00344	0	0	0	0
G968	ENSMUSG00000006270	Vax1	0	0	0	0	0	0	0	0	0	0	0	0	0	0	0	0	0	0	0	0	0	0	0	0
G969	ENSMUSG00000006273	Atp6v1b2	2872.93	1237.91	2072.96	2447.71	1733.66	1180.92	1268.74	2614.58	1223.97	1479.15	1473.49	2022.6	2750.27	2197.55	1961.13	2499.72	1311.34	1724.53	2319.66	2161.94	2371.44	1849.82	1486.36	2526.04
G970	ENSMUSG00000006276	Eps15l1	644.191	237.552	477.105	539.528	468.704	291.894	295.798	576.305	288.142	394.061	356.546	356.705	612.877	371.456	374.657	635.554	281.264	341.933	608.305	477.62	415.764	497.886	354.451	606.604
G971	ENSMUSG00000006281	Tep1	404.061	159.084	320.31	292.939	224.36	141.157	188.65	408.121	177.19	263.796	263.364	250.344	486.539	353.347	381.899	482.333	244.934	198.793	225.912	240.068	265.292	269.296	177.574	376.651
G972	ENSMUSG00000006288	Ttc5	486.189	127.368	379.118	347.218	319.805	169.92	175.81	362.244	211.582	281.235	264.405	233.361	430.37	308.595	244.097	359.774	188.057	217.854	326.479	227.541	201.73	190.605	209.572	176.513
G973	ENSMUSG00000006289	Osgep	2640.06	821.247	2239.88	2127.69	1778.82	998.043	1117.3	2293.64	1370.1	1337.67	1287.85	1743.38	2613.28	2499.4	2201.95	2104.11	1376.4	1357.23	1580.32	1645.11	1469.49	1297.54	1391.68	1401.05
G974	ENSMUSG00000006299	Aamp	6436.94	2138.59	4916.7	4478.12	3748.99	2310.74	2460.1	5991.46	3343.82	3704.96	3612.68	4220.11	4955.84	5060.15	4035.75	4624.43	3097.67	3028.87	5166.18	3626.18	3830.14	3441.41	3369.41	8150.43
G975	ENSMUSG00000006301	Tmbim1	3149.24	1063.92	2272.22	2077.35	1630.9	1224.6	1344.39	2879.97	1449.68	1727.98	1480.85	1870.61	3358.25	2328	2784.99	2725.01	1649.27	2140.77	5135.77	2752.41	4170.61	2491.96	2293.21	21588.7
G976	ENSMUSG00000006304	Arpc2	4376.38	1327.81	3008.29	2587.41	2114.87	1177.06	1352.42	3553.39	2367.82	2768.2	2421.7	2431.63	3415.66	2720.47	2158.7	2694.98	1989.81	1814.66	2985.43	3154.57	2487.11	1777.01	1967.57	3039.09
G977	ENSMUSG00000006307	Kmt2b	631.56	205.723	591.135	633.218	487.759	303.506	328.358	489.718	254.86	440.048	367.749	519.814	728.006	472.881	507.327	649.274	237.163	322.411	657.913	531.693	512.919	643.043	353.849	1146.3
G978	ENSMUSG00000006310	Zbtb32	0.598108	1.50575	0	0	1.44312	0	0	0.596794	1.40969	0	0	0	0	1.40206	0	0	0	2.84879	1.42776	1.18941	0	1.44912	0	0
G979	ENSMUSG00000006311	Etv2	0	0	0	0	0	0	0	0	0	0	0	0	0	0	0	0	0	0	0	0	0	0	0	0
G980	ENSMUSG00000006313	Upk1a	5.9192	4.98949	5.95612	6.03309	6.02175	4.00684	1.00552	10.858	4.90723	4.98271	3.96748	6.93994	4.96956	3.89907	0.995536	4.01329	0.984307	0	2.95442	12.8921	2.97637	4.96637	6.93692	5.83347
G981	ENSMUSG00000006315	Tmem147	6510.39	2373.67	4620.5	4433.62	3620.63	2422.59	2465.36	6094.4	3581.11	3699.98	3719.96	4090.21	5943.44	5698.02	4873.57	5704.81	4159.66	4314.81	3768.99	4319.97	3632.66	3372.93	4203.67	3662.51
G982	ENSMUSG00000006333	Rps9	22458.6	6431.68	16857.6	13651.6	11248.6	6187.57	6788.04	19040.7	12601.1	12319.2	11985	14524.4	22188.8	21983.5	19451.7	16881	14017.7	13144.2	17841	15988.9	13701	11592.1	13121.3	25554.6
G983	ENSMUSG00000006335	Tfpt	619.347	206.78	389.48	407.724	344.894	201.428	200.862	539.606	296.356	339.384	325.361	320.537	537.765	452.035	365.327	463.251	291.439	265.645	301.728	249.404	265.455	233.459	279.291	251.396
G984	ENSMUSG00000006342	Susd2	87.5569	30.5804	80.5109	77.0337	62.0082	29.4382	35.3987	105.062	54.8815	92.2885	89.6436	84.3007	80.0056	50.8604	44.9173	62.764	59.435	44.8207	23.3906	15.8966	40.625	29.1421	30.1722	10.515
G985	ENSMUSG00000006344	Ggt5	185.903	75.8646	194.953	158.731	123.226	98.927	68.3714	158.739	131.721	136.523	141.718	161.803	153.73	158.661	116.912	173.267	119.701	116.017	110.419	181.353	179.188	144.055	114.345	109.935
G986	ENSMUSG00000006345	Ggt1	8.00294	4.37376	6.71114	5.62525	1.38824	1.31564	9.84967	15.221	6.92513	19.4877	12.1791	8.12994	15.0074	0.87562	5.86161	10.6108	4.0916	3.09001	3.20552	0	2.77746	0	1.38544	1.67507
G987	ENSMUSG00000006356	Crip2	2413.28	836.423	2109.96	1410.92	1489.71	840.361	963.663	2045.68	1067.48	1561.16	1571.53	1935.61	1547.55	1426.97	1008.24	1123.06	703.644	783.355	1085.31	1024.62	1054.95	923.05	986.188	802.888
G988	ENSMUSG00000006360	Crip1	2604.71	788.035	1765.43	1179.58	1124.09	732.967	739.045	1596.61	1091.57	1271.88	1229.06	1332.65	1353.25	1563.26	862.825	881.882	713.405	727.9	687.906	876.525	812.346	625.019	751.328	423.615
G989	ENSMUSG00000006362	Cbfa2t3	501.468	184.981	406.56	700.123	543.938	726.045	183.439	616.258	255.485	282.196	270.632	296.37	721.68	349.983	731.051	649.207	477.209	526.053	369.984	596.253	377.951	307.707	320.387	154.023
G990	ENSMUSG00000006369	Fbln1	486.961	121.267	360.431	381.559	192.13	160.993	150.903	291.222	241.694	266.633	255.649	283.89	400.716	285.55	328.036	298.472	227.712	292.148	158.236	171.843	261.367	146.536	192.505	134.684
G991	ENSMUSG00000006373	Pgrmc1	965.636	265.538	651.824	662.014	454.934	301.036	279.659	635.806	485.859	588.815	601.031	562.979	862.899	498.002	465.226	549.842	377.188	460.658	652.06	567.397	663.194	436.133	309.433	535.51
G992	ENSMUSG00000006378	Gcat	612.897	196.242	439.766	406.557	332.159	215.069	236.232	527.836	299.035	291.618	264.349	299.332	442.703	400.068	294.34	291.743	223.121	315.425	406.712	456.026	525.813	388.125	468.879	766.258
G993	ENSMUSG00000006386	Tek	698.511	314.344	620.143	489.266	513.381	411.792	245.719	503.568	360.399	520.492	470.623	476.882	447.972	366.46	318.209	461.979	277.367	308.548	280.312	353.98	363.8	308.246	307.859	153.627
G994	ENSMUSG00000006389	Mpl	0	0	0	0	0	0	0	0	0	0.939127	0	0	0	0.918447	0	0	2.77948	0	0	0	0.926577	0	0	0.911359
G995	ENSMUSG00000006390	Elovl1	671.083	139.754	422.09	339.801	234.512	166.706	251.578	417.518	208.252	331.915	279.241	303.8	607.11	453.341	268.854	244.619	174	257.398	317.678	312.354	401.335	192.185	170.785	207.74
G996	ENSMUSG00000006392	Med8	1951.25	547.099	1413.54	1600.6	1264.48	748.567	668.51	1788.39	1096.18	1156.15	1083.85	1241.24	1702.49	1449.15	1271.37	1821.69	1079.69	1146.93	1353.23	1243.47	1073.71	1013.62	940.178	2179.76
G997	ENSMUSG00000006395	Hyi	92.8927	33.0222	117.853	69.149	55.756	21.3813	33.698	107.872	64.0494	83.3757	98.5319	72.5959	90.7708	116.195	92.9309	82.3296	51.2668	52.121	54.9907	36.8154	56.0164	54.4483	33.906	29.4209
G998	ENSMUSG00000006398	Cdc20	27.1927	20.112	77.1303	47.4518	56.1876	22.2177	27.1877	30.0376	30.8623	92.9796	86.5559	125.456	27.2769	25.8466	15.5477	39.2599	19.3228	9.65998	12.3623	18.3418	18.4289	8.7241	6.7851	5.71385
G999	ENSMUSG00000006403	Adamts4	2.88082	0	21.2113	6.83012	29.1464	11.1355	11.0145	8.97517	10.0639	7.93775	9.56183	31.8833	5.62892	5.65987	3.79718	4.5259	7.61058	15.6263	13.2288	11.2739	13.4074	7.79867	11.1723	4.67464
G1000	ENSMUSG00000006411	Pvrl4	5.09366	0	3.06953	2.04136	5.15751	8.92209	0.99791	3.03983	6.05857	5.12049	5.00579	3.04882	4.06834	5.00784	2.02014	2.04529	3.03083	0	1.0045	0	3.02975	1.00738	0	0.99353
G1001	ENSMUSG00000006412	Pfdn2	3959.84	775.998	2916.6	2705.3	2429.45	992.961	944.543	3098.28	1687.07	1997.37	1761.91	2865.18	3270.05	2673.5	2906.56	2948.2	1974.49	2261.08	2895.17	2283	2556.58	1759.69	1755.54	4074.9
G1002	ENSMUSG00000006418	Rnf114	2712.34	820.028	2069.35	1794.53	1747.18	1324.16	1072.47	2108.35	1421.69	1359.71	1345.04	1444.88	1473.89	1765.89	1519.36	1422	872.179	1016.92	2277.12	1385.51	1746.89	2093.08	1218.6	4936.16
G1003	ENSMUSG00000006423	C330007P06Rik	726.301	267.881	424.292	613.179	478.447	366.186	310.918	544.432	378.072	476.608	423.823	392.392	580.069	393.313	442.572	553.934	425.281	359.241	436.73	349.711	425.288	327.762	275.176	381.977
G1004	ENSMUSG00000006435	Neurl1a	9509.08	3309.33	7380.13	6994.87	6703.98	4493.33	3758.82	9299.45	4897.25	5516.19	5450.62	5958.56	6061.38	6138.7	6282.01	7247.57	4577.79	4104.14	4546.38	4878.95	4200.11	3910.7	4009.14	5140.61
G1005	ENSMUSG00000006442	Srm	607.163	154.418	344.67	474.58	286.636	188.758	226.667	526.759	235.707	255.298	252.852	240.547	855.916	557.275	647.079	558.135	337.116	567.443	676.432	353.506	425.903	327.774	267.217	687.649
G1006	ENSMUSG00000006445	Epha2	100.208	43.7061	57.9321	64.8014	78.8719	47.0553	63.1741	87.5307	49.139	59.9994	75.6237	75.666	73.6949	37.7935	40.0624	64.9307	32.0982	46.041	36.8759	49.575	47.0839	51.9406	28.0492	34.51
G1007	ENSMUSG00000006456	Rbm14	287.686	100.776	226.792	209.686	178.857	131.466	97.7299	248.011	141.757	169.406	171.003	228.483	348.541	244.351	219.951	254.248	146.572	159.038	337.955	216.805	269.746	262.435	195.358	452.6
G1008	ENSMUSG00000006457	Actn3	441158	185007	339978	321875	273003	158759	151718	564344	288425	280033	276321	304274	161533	302252	249933	273836	276476	254944	251574	250333	331069	326290	251975	222944
G1009	ENSMUSG00000006462	A530013C23Rik	359.942	103.754	317.699	203.337	240.91	129.606	121.446	322.732	333.505	175.468	190.427	261.659	374.019	444.577	342.247	338.705	198.913	138.155	199.539	144.347	158.537	184.269	87.2692	267.069
G1010	ENSMUSG00000006463	Zdhhc24	94.0716	47.8482	115.716	134.159	97.5877	73.9249	67.9658	108.951	68.7183	101.592	132.19	84.1872	59.4703	86.3069	29.6652	76.8546	33.7291	58.508	84.2802	57.1003	113.354	50.6866	46.2677	159.767
G1011	ENSMUSG00000006464	Bbs1	100.99	26.2475	55.2959	74.6069	54.6734	34.3663	38.5737	65.8485	36.3639	63.4963	62.9259	67.0322	60.9617	55.087	53.3576	75.5157	51.509	41.2997	43.1115	46.8039	42.3134	33.1314	36.2731	29.7647
G1012	ENSMUSG00000006469	Slc34a3	0	0	0	0	0	0	0	0	0	0	0	0	0	0	0	0	0	0	0	0	0	0	0	0
G1013	ENSMUSG00000006471	Ndor1	186.913	55.9136	172.937	214.31	155.109	99.6039	148.991	160.943	83.8432	123.15	100.498	114.205	247.568	108.941	153.537	241.127	94.8816	137.391	174.68	147.228	124.104	206.755	152.512	354.745
G1014	ENSMUSG00000006476	Nsmf	616.657	188.869	566.985	465.516	456.725	241.444	251.307	472.05	318.117	419.861	377.979	358.013	513.956	455.799	351.532	516.053	259.686	214.171	280.84	236.489	228.067	262.979	178.282	232.998
G1015	ENSMUSG00000006488	Prl7a1	0	0	0	0	0	0	0	0	0	0	0	0	0	0	0	0	0	0	0	0	0	0	0	0
G1016	ENSMUSG00000006490	Prl8a9	0	0	0	0	0	0	0	0	0	0	0	0	0	0	0	0	0	0	0	0	0	0	0	0
G1017	ENSMUSG00000006494	Pdk1	3884.84	1155.58	2155.82	2543.99	1822.88	1351.96	1467.36	2569.01	1563.39	2105.65	1814.5	1728.98	2542.28	1813.72	1793.74	2379.28	1157.74	1441.72	2056.54	1735.2	1474.44	1258.09	1231.47	1366.65
G1018	ENSMUSG00000006498	Ptbp1	712.402	257.733	611.532	558.691	378.175	222.487	287.953	515.817	331.232	462.02	470.893	533.391	591.796	458.889	403.509	398.846	274.499	303.797	374.62	333.009	371.363	260.76	308.179	365.53
G1019	ENSMUSG00000006517	Mvd	464.512	144.321	333.43	288.806	215.994	139.241	191.936	344.895	180.566	227.546	217.119	261.134	571.282	463.831	337.976	344.367	187.85	271.32	403.574	337.789	245.511	204.484	212.432	220.45
G1020	ENSMUSG00000006519	Cyba	705.006	173.679	588.114	338.455	359.23	209.948	197.469	487.896	313.807	446.473	467.926	502.725	314.576	402.869	235.788	302.757	230.929	181.503	504.039	285.331	262.031	162.82	226.364	248.541
G1021	ENSMUSG00000006522	Itih3	0.86798	0	1.27642	56.4516	5.06235	0.846223	1.26091	0.863601	4.3024	0	1.73157	3.89804	1.27198	1.2508	1.26685	11.3334	1.26216	0	15.1204	2.56004	10.3322	2.57697	2.58259	22.8669
G1022	ENSMUSG00000006526	Tmem110	563.396	143.505	752.528	1012.22	514.122	311.445	160.583	434.456	260.601	297.942	315.537	481.878	379.823	299.654	293.512	360.515	353.596	324.283	304.267	279.24	359.93	623.253	279.759	855.261
G1023	ENSMUSG00000006527	Sfmbt1	291.985	92.1605	259.702	245.319	226.197	121.149	149.907	216.724	216.991	214.803	172.681	224.077	406.569	248.879	318.958	278.286	221.607	286.667	305.368	258.878	235.7	193.416	212.855	491.347
G1024	ENSMUSG00000006529	Itih1	2.02836	0	0	37.1139	0	0	0	0	0	0	1.01136	0	0	0	0	8.1466	1.00588	0	0	0	0	0	0	1.97864
G1025	ENSMUSG00000006538	Ihh	0	2.78909	7.67791	0.971562	0	2.81103	1.88543	6.65855	4.73742	2.8835	3.816	3.6382	8.59821	2.82012	3.80111	4.80637	0.94842	2.84178	0	6.59624	0.94957	0	1.89852	2.80047
G1026	ENSMUSG00000006542	Prkag3	8172.2	3027.43	6402.18	10038	8384.18	4393.51	3843.19	10402.4	5374.67	6645.59	5863.26	5587.93	1069.76	2249.56	1209.82	2025.03	2275.17	1507.92	357.928	1481.2	711.809	824.884	1765.71	257.549
G1027	ENSMUSG00000006546	Cryba2	0	0	0	0	0	0	0	0	0	0	0	0	0	0	0	0	0	0	0	0	0	0	0	0
G1028	ENSMUSG00000006567	Atp7b	0.875229	0	0	0	1.76958	0	0	0	0	1.75679	0.870318	2.61311	1.74259	0	0	4.30539	0	0.863819	0	0	0	0	1.72772	0
G1029	ENSMUSG00000006570	Defb2	0	0	0	0	0	0	0	0	0	0	0	0	0	0	0	0	0	0	0	0	0	0	0	0
G1030	ENSMUSG00000006574	Slc4a1	41.6954	4.50906	17.039	23.2707	12.3998	5.46319	5.50193	6.55767	10.273	11.3635	8.4483	44.1468	26.3137	41.6753	10.25	2.83253	4.6698	6.52208	4.63786	153.069	5.59349	1.85855	2.79682	1.83561
G1031	ENSMUSG00000006575	Rundc3a	68.9766	17.154	24.9563	15.1598	24.3466	8.99828	29.6597	25.5776	15.6089	13.3367	8.27839	17.3868	11.1143	8.22658	6.60787	7.51375	5.75867	2.80569	28.6947	71.0502	27.3852	21.6355	21.4359	49.4317
G1032	ENSMUSG00000006576	Slc4a3	188.385	73.7496	178.059	213.147	220.459	126.754	124.776	145.696	89.0767	172.689	142.077	196.585	209.645	75.1632	88.8584	208.061	86.7388	52.386	175.847	141.019	106.477	86.2638	73.0957	169.106
G1033	ENSMUSG00000006585	Cdt1	37.1966	16.7185	34.3481	41.932	26.5029	18.8227	25.9066	45.077	18.9533	48.5789	30.1469	39.1982	53.3401	40.5838	43.0861	40.5236	14.9815	23.95	24.8729	27.8378	31.0273	32.9821	34.015	93.4349
G1034	ENSMUSG00000006586	Runx1t1	117.772	20.2278	69.747	46.0864	34.1654	24.147	20.6275	78.1556	53.5276	59.1156	75.8587	42.2859	51.9152	54.0229	37.1481	42.8502	57.342	40.985	95.8951	57.4693	64.2588	54.4362	37.5127	60.0763
G1035	ENSMUSG00000006587	Snai3	761.409	161.606	345.314	215.895	187.04	229.276	144.225	338.951	195.824	218.839	149.708	145.692	696.899	792.369	545.309	435.466	229.943	226.063	547.284	359.498	388.582	351.71	260.833	444.82
G1036	ENSMUSG00000006589	Aprt	1367.29	468.073	1189.76	904.814	830.406	519.271	541.112	1216.94	736.424	801.284	777.965	851.757	1623.83	1622.15	1243.48	1339.2	861.879	942.467	1039.71	782.282	794.877	654.055	709.993	1711.95
G1037	ENSMUSG00000006599	Gtf2h1	1210.98	379.289	893.016	978.536	765.871	479.481	398.522	1118.96	576.541	740.873	706.333	714.981	938.228	965.94	761.734	804.658	698.865	769.493	1326.74	1089.54	1006.18	715.425	758.764	1675.18
G1038	ENSMUSG00000006611	Hfe	1440.18	509.275	1451.45	1206.73	1162	684.414	659.913	1383.27	731.566	877.68	704.324	840.667	2383.92	1737.01	1892.45	2012.66	1367.44	935.651	373.249	577.078	442.434	377.465	533.308	272.254
G1039	ENSMUSG00000006638	Abhd1	31.6528	16.4625	18.6721	26.2229	13.9731	4.23738	7.35882	23.7121	16.7963	17.3711	30.1132	19.0952	19.5536	17.475	29.426	32.8362	9.62445	14.8943	9.20871	10.8955	5.87578	12.3985	10.8521	23.5052
G1040	ENSMUSG00000006641	Slc5a6	209.74	64.874	105.546	101.092	102.211	70.1593	86.8973	157.332	55.7925	87.4629	76.1546	69.607	217.161	116.029	168.766	203.8	88.529	79.5756	163.536	128.592	125.003	102.329	113.061	70.5098
G1041	ENSMUSG00000006642	Tcf23	11.1853	5.84743	13.2726	14.4653	7.20212	9.83792	2.97198	8.08458	8.05874	8.17183	4.05088	12.1598	8.11129	6.99302	5.0285	12.2263	3.02254	1.00523	3.00268	0.995532	6.03614	5.01495	1.00603	2.9708
G1042	ENSMUSG00000006649	Nphs1	0	0	0	0	1.03887	0	0	0	0	0	0	0	0	0	0	0	0	0	0	0	0	0	0	0
G1043	ENSMUSG00000006651	Aplp1	69.515	33.38	68.8322	59.4322	68.4154	24.7342	35.8315	51.1716	39.9749	53.7324	64.4072	57.3775	50.3911	51.561	41.1106	32.4534	24.0096	27.9801	27.8891	25.8556	30.0553	27.0033	28.0416	30.5284
G1044	ENSMUSG00000006673	Qrich1	1079.45	366.167	771.143	862.989	792.082	387.576	366.808	666.313	567.899	648.091	699.433	643.925	1057.19	748.212	894.775	1023.58	477.964	713.671	869.804	974.216	833.326	737.533	612.24	951.578
G1045	ENSMUSG00000006675	P4htm	152.102	43.8355	146.675	117.931	95.0483	49.8714	74.2372	118.359	89.1624	125.504	90.4038	88.932	146.221	158.195	116.149	124.729	94.8574	90.0465	154.2	67.0241	115.664	122.322	87.6572	75.3605
G1046	ENSMUSG00000006676	Usp19	4810.96	1889.58	3612.53	3918.22	3347.1	2436.5	2408.35	4720.99	1984.92	2753.53	2827.92	2951.89	3567.99	2396.18	2536.37	3628.67	1708.16	1957.85	2554.61	2101.69	2680.96	2720.62	1821.57	4109.1
G1047	ENSMUSG00000006678	Pola1	61.4308	17.9528	89.3445	71.4621	63.1285	38.1725	27.8761	75.0416	49.7092	55.7095	65.0711	57.2228	60.5626	48.9666	30.3215	56.0041	34.3379	38.163	40.9079	32.8978	39.1504	39.9925	40.1333	21.2043
G1048	ENSMUSG00000006699	Cdc42	12395.8	4556.57	8671.67	6932.16	6297.14	3827.89	4709.81	11508.1	6767.76	7128.33	6267.6	6660.23	8817.57	7666.93	6169.38	7517.97	5233.77	4975.73	7108.07	6494.3	5769.21	4670.34	4411.53	6152.25
G1049	ENSMUSG00000006705	Pknox1	365.971	127.493	265.608	247.202	265.203	180.914	134.932	326.638	178.428	219.97	247.231	267.568	362.76	268.68	319.675	303.838	254.774	316.121	359.668	288.74	294.671	199.659	209.345	476.717
G1050	ENSMUSG00000006711	D130043K22Rik	0	0	0	0	0	0	0	0	0	0	0	0	0	0	0	0	0	0.658323	0	0	0	0	0	0
G1051	ENSMUSG00000006715	Gmnn	295.009	68.6837	220.746	122.533	131.782	70.8429	70.8272	208.627	143.517	139.922	166.032	153.424	184.227	231.375	119.606	200.603	72.6292	56.3446	95.2703	97.2416	102.093	75.205	30.9599	92.1868
G1052	ENSMUSG00000006717	Acot13	6516.16	1869.01	4620.21	3605.64	3157.87	2041.26	1895.35	4997.3	3300.26	3306.5	3062.63	3783.58	4528.13	4847.88	2956.28	4433.77	2367.47	2718.16	5073.28	4937.71	3470.23	3050.66	3297.71	2021.03
G1053	ENSMUSG00000006720	Zfp184	7.35755	5.19275	11.6034	9.28139	7.09556	0.899393	4.5194	6.11914	7.92109	3.44413	6.83924	6.42771	7.99105	6.04837	6.3961	8.32142	3.05041	5.65973	1.12849	4.51022	4.54093	4.53435	3.81119	1.11561
G1054	ENSMUSG00000006724	Cyp27b1	2.80475	0	0	0	2.8428	1.83656	0	0	0.927409	1.88169	0.933912	1.8683	0.935291	1.84031	9.04331	7.52953	1.85676	4.63685	2.69526	0	0.929729	5.41199	2.78826	6.39737
G1055	ENSMUSG00000006728	Cdk4	1905.75	510.542	1471.18	1151.77	995.441	613.506	714.038	1447.24	942.102	994.061	863.493	1213.18	1681.82	1595.93	1251.13	1271.2	863.36	965.672	1165.35	801.482	749.363	654.639	759.029	1582.96
G1056	ENSMUSG00000006731	B4galnt1	40.3295	13.7362	48.6221	35.889	33.7182	21.7559	23.8783	22.0872	43.0013	24.3469	30.2066	55.3948	32.2664	18.8513	23.0678	38.5533	22.0217	16.9963	21.9218	28.8414	29.0635	14.005	15.0279	26.6015
G1057	ENSMUSG00000006732	Mettl1	1413.53	374.49	902.511	1057.68	744.237	337.129	378.799	1246.69	784.638	723.207	726.584	714.317	2493.09	1708.53	1595.36	1640.7	1564.69	1576.49	911.705	647.155	620.058	604.516	713.363	1074.94
G1058	ENSMUSG00000006736	Tspan31	1900.52	590.801	1323.94	1228.47	922.684	579.839	648.63	1579.19	948.935	1045.45	929.012	1119.15	1810.55	1457.87	1336.5	1454.24	955.091	1109.17	757.342	1131.88	801.404	574.56	840.476	510.732
G1059	ENSMUSG00000006740	Kif5b	11659.9	2879.43	5949.98	4278.83	3056.56	2233.1	2497.37	13439.8	6954.38	5360.05	6255.7	4817.22	6585.58	8862.68	3709.95	4396.5	6402.74	6678.44	5971.96	5108.25	4328.38	3228.93	3711.12	6319.15
G1060	ENSMUSG00000006763	Saal1	212.966	81.8713	219.709	189.958	163.011	85.1977	83.7638	197.545	133.796	151.331	147.876	169.795	212.189	187.009	181.05	192.443	179.762	104.281	177.32	222.532	170.515	135.024	135.9	141.495
G1061	ENSMUSG00000006764	Tph2	4.05842	1.97021	7.13474	6.19035	2.05592	0.993113	0.9993	12.12	7.04302	3.06179	5.06414	2.02632	0	1.99638	5.04201	2.04064	1.00702	2.01127	2.00423	4.99832	3.02344	2.01153	11.0827	1.98188
G1062	ENSMUSG00000006777	Krt23	0	0	0.997016	0	0	0.993895	0	0.990246	0	0	0	0	0	1.95626	0	0	0	0	0	0	0.992805	0	0	0.974055
G1063	ENSMUSG00000006782	Cnp	1563.14	270.111	742.748	696.511	588.076	298.414	533.441	1014.62	424.74	477.083	425.438	451.8	1632.86	1104.16	851.068	636.736	407.499	684	1058.56	1014.89	1628.23	643.271	440.074	712.45
G1064	ENSMUSG00000006784	Ttc25	34.4226	11.0221	42.944	14.8671	13.5601	6.42984	4.2005	15.9796	25.8581	11.5873	9.50172	10.4465	40.4113	133.564	107.767	56.2939	67.2618	62.5234	130.112	310.804	146.195	62.5252	113.2	150.475
G1065	ENSMUSG00000006800	Sulf2	724.311	179.728	466.232	391.866	307.426	261.221	215.723	557.618	217.195	390.668	338.847	287.224	623.932	264.891	232.575	336.901	159.4	156.166	164.118	190.974	251.173	133.981	110.546	139.122
G1066	ENSMUSG00000006818	Sod2	17506.6	4873.6	11769.5	10073.8	8514.61	5574.44	5207.41	13855.8	8996.29	9296.44	8744.32	9287.86	12063.2	12498.9	8069.35	11838.7	7575.03	8139.56	11294.6	10208.5	7894.91	6446.33	7286.24	4924.75
G1067	ENSMUSG00000006850	Tmco6	373.989	117.534	224.173	222.91	216.175	118.279	147.872	350.156	144.976	185.413	173.216	146.182	284.829	233.586	270.071	262.702	125.332	126.302	281.762	132.151	248.62	506.883	138.699	760.776
G1068	ENSMUSG00000006906	Stambp	345.697	106.244	208.036	200.388	158.968	94.1356	137.531	336.477	166.535	209.432	185.858	169.813	276.696	229.575	156.293	265.379	165.747	172.598	271.558	147.137	142.101	164.891	104.027	462.152
G1069	ENSMUSG00000006920	Ezh1	1218.28	441.364	739.029	925.034	698.767	407.232	553.597	1231.94	446.278	660.57	569.463	681.946	1000.49	700.992	911.386	1313.86	577.209	609.689	2176.14	946.56	1470.23	1916.96	726.023	6925.65
G1070	ENSMUSG00000006930	Hap1	12.5517	1.72791	14.4061	3.69123	8.16904	6.10146	6.14211	6.24136	4.6518	8.1103	14.3006	9.83638	7.15931	6.99126	5.33125	5.39814	3.21704	1.77456	2.65133	0.88008	1.77702	7.08946	0	3.49672
G1071	ENSMUSG00000006931	P3h4	517.555	184.579	542.265	391.723	407.715	175.088	199.897	368.369	194.373	318.038	331.15	296.649	505.649	293.095	324.141	321.278	153.592	185.873	204.324	146.256	164.44	192.85	167.234	163.465
G1072	ENSMUSG00000006932	Ctnnb1	11298.9	3849.23	8832.28	9167.13	7464.55	4507.63	4805.19	9649.74	5914.26	6678.74	6890.15	6684.98	7697.42	5246.32	5483.38	6599	4413.5	4825.91	5658.26	5777.59	5796.71	5165.19	4791.43	4915.65
G1073	ENSMUSG00000006941	Eif1b	2172.94	584.156	1358.54	1209.43	973.715	602.019	578.366	1771.78	1077.52	1128.45	950.587	1117.26	1811.33	1505.09	1405.66	1426.91	967.72	1125.26	1601.16	1404.18	1422.43	1104.96	988.18	1299.8
G1074	ENSMUSG00000006948	Klk4	0	0	0	0	1.03711	0	0	0	0	0	0	1.02477	0	1.00728	0	0	0	0	0	0	0	0	0	0
G1075	ENSMUSG00000006958	Chrd	165.653	65.7608	148.208	134.447	155.418	108.163	64.5133	118.886	73.6094	157.053	136.575	123.457	119.219	108.276	101.121	133.249	77.0596	66.7622	92.2974	68.8111	86.7538	81.5029	51.7226	115.914
G1076	ENSMUSG00000006998	Psmd2	11499.3	4140.81	8190.39	9475.55	7804.93	4413.07	4468.72	11351.9	5716.14	6740.69	6238.61	7268.36	10709.9	8452.22	9227.13	10953.8	6188.21	6203.38	16366.3	8754.93	9444.19	7551.75	6406.24	32228.9
G1077	ENSMUSG00000007021	Syngr3	0.939098	0	1.88777	0	1.90541	0.929804	0	3.74539	0	4.72954	1.87915	0.939678	1.88215	3.70065	0.93783	0.94776	0	1.86632	3.72266	1.8623	0.936451	1.87101	0	0.919825
G1078	ENSMUSG00000007029	Vars	1031.86	504.839	833.791	1186.71	881.245	469.994	641.835	1162.3	529.425	849.461	705.368	768.052	2413.45	1402.07	2369.06	2451.26	1234.26	1362.77	2151.62	1244.62	1471.85	1530.93	1220.41	4592.03
G1079	ENSMUSG00000007030	Vwa7	603.853	222.899	471.549	382.181	419.637	242.074	247.796	615.2	321.236	389.438	295.59	341.349	421.042	574.22	486.458	613.45	402.852	253.209	330.517	204.914	183.999	201.473	123.674	374.142
G1080	ENSMUSG00000007033	Hspa1l	2488.5	665.175	1603.74	2133.85	1350.4	897.063	790.85	1651.57	1235.76	1030.34	1160.76	1388.43	1400.02	874.802	726.762	772.606	518.482	820.148	773.178	629.823	935.808	621.125	749.59	1671.24
G1081	ENSMUSG00000007034	Slc44a4	7.11433	0	0	1.03384	4.12157	0	0	0	2.01674	1.023	1.01574	6.09547	0	2.00112	1.01252	1.02385	1.00953	0	9.98198	4.01812	1.01152	4.03988	0	66.1175
G1082	ENSMUSG00000007035	Msh5	6.57999	3.08226	14.4951	5.80843	6.02055	0	0.684318	3.25398	2.43227	3.88085	2.60797	5.48223	4.39089	0	3.5444	31.2822	1.37564	0.974388	1.94438	10.7962	4.45699	0	4.44576	0.960576
G1083	ENSMUSG00000007036	Abhd16a	3946.12	1381.48	3442.53	3488.4	3198.38	2279.06	1965.67	3497.8	2174.04	2499.55	2220.27	2702.57	3232.89	3395.07	2791.29	3525.95	2228.31	2125.19	2234.83	2649.22	2545.24	2291.76	2230.58	1807.45
G1084	ENSMUSG00000007038	Neu1	1173.58	346.934	938.009	911.461	686.754	399.947	411.665	1008.03	567.431	607.19	620.752	663.514	1164.79	953.72	844.002	1008.34	571.062	736.309	925.827	761.023	841.765	772.483	633.696	1816.46
G1085	ENSMUSG00000007039	Ddah2	874.516	240.056	1101.37	607.31	593.84	327.048	339.084	769.926	475.45	661.928	753.355	692.81	615.382	612.879	353.689	435.413	295.012	287.732	241.117	306.832	271.772	173.889	257.757	146.675
G1086	ENSMUSG00000007041	Clic1	1413.62	460.949	1628.77	910.668	939.167	495.579	537.455	1137.27	774.851	1064.28	1169.81	1235.95	983.682	863.72	592.124	711.571	503.727	421.76	570.058	609.468	553.204	389.497	425.674	542.993
G1087	ENSMUSG00000007050	Lsm2	695.733	161.26	497.417	424.355	327.683	142.268	204.239	574.139	418.117	358.386	315.113	417.347	702.824	701.704	509.502	491.838	408.549	458.202	356.791	399.118	248.784	293.33	259.618	359.479
G1088	ENSMUSG00000007080	Pole	93.8106	53.9097	105.625	40.7662	59.139	36.4316	49.3601	97.9924	61.1947	126.143	66.7117	91.24	88.8502	128.889	123.088	89.3139	55.2164	40.2177	197.495	121.403	165.996	176.556	45.0115	185.863
G1089	ENSMUSG00000007097	Atp1a2	83780.6	25456.9	41590.6	48670.8	35625.2	27945.8	27998	73822.9	34341.1	39461	40030.6	37127.1	64165.8	47599.9	45443.6	74882.6	36231.5	36852.8	74456.5	52961.4	59880.7	73351.7	34552.3	147544
G1090	ENSMUSG00000007107	Atp1a4	55.934	22.5109	55.1493	77.5275	50.4489	25.677	17.8981	67.7535	34.266	47.027	35.4783	41.5778	3.04493	24.9887	2.01496	19.3843	20.166	13.081	3.00638	5.9858	2.01487	12.0567	25.1854	0.991272
G1091	ENSMUSG00000007122	Casq1	392732	124762	294139	268408	227903	110528	126068	416167	238368	248951	230335	253667	134671	238674	118226	216175	205075	150417	64774.8	132046	101521	91182.9	168839	20860.2
G1092	ENSMUSG00000007207	Stx1a	31.3722	6.68216	27.6455	17.4092	29.8084	13.1056	16.9686	19.8438	15.4691	12.7521	24.7097	11.4065	18.9882	20.5424	13.2345	11.4689	13.1903	9.43782	13.3176	11.5709	7.55387	10.3988	7.56975	11.4415
G1093	ENSMUSG00000007209	Ceacam9	0	0	0	0	0	0	0	0	0	0	0	0	0	0	0	0	0	0	0	0	0	0	0	0
G1094	ENSMUSG00000007216	Zfp775	536.836	185.184	428.765	389.496	290.121	216.448	195.17	442.591	246.777	258.412	249.114	248.245	399.457	380.588	338.913	369.828	222.643	259.337	399.341	432.031	372.211	350.032	314.868	701.063
G1095	ENSMUSG00000007279	Scube2	186.472	21.6918	66.5699	73.9958	52.1688	34.0488	52.1998	78.6562	45.9239	67.9711	61.8366	39.7825	170.167	51.1312	44.2818	65.436	28.1068	59.489	126.274	159.374	45.6651	23.9643	51.2777	18.2125
G1096	ENSMUSG00000007338	Mrpl49	2197.03	653.8	1817.53	1573.13	1337.73	830.863	782.044	1898.8	1220.5	1284.95	1264.04	1399.96	1661.91	1563.86	1220.61	1540.48	1053.93	1097.66	1096.25	1207.99	971.733	798.795	824.49	547.448
G1097	ENSMUSG00000007379	Dennd2c	140.479	66.8613	178.735	123.637	221.716	122.778	78.7499	150.148	155.5	130.575	70.0797	99.3125	81.59	71.5423	51.2001	67.9495	64.041	54.3145	126.899	95.6284	81.3028	47.6691	55.7406	116.375
G1098	ENSMUSG00000007411	Mark3	2573.58	905.156	2182.63	2260.45	1958.39	1310.3	1101.88	2155.81	1371.56	1612.96	1659.69	1744.25	1935.23	1676.85	1858.55	1956.24	1314.95	1314.46	1598.39	1740.72	1496.07	1271.47	1291.98	1661.03
G1099	ENSMUSG00000007415	Gatad1	4186.68	1399.21	3178.68	3235.21	3015.86	1785.47	1585.55	3573.85	2508.06	2723.5	2596.41	2823.84	3217.95	2503.3	2425.57	3497	2037.42	2255.18	3131.91	3597.07	2559.33	2098.06	2385.78	2025.47
G1100	ENSMUSG00000007440	Pcdha11	0	0	0	0	0	0	0	0	0	0	0	0	0	0	0	0	0	0	0	0	0	0	0	0
G1101	ENSMUSG00000007457	2310003L06Rik	0	0	0	0	0	0	0	0	0	0	0	0	0	0	0	0	0	0	0	0	0	0	0	0
G1102	ENSMUSG00000007458	M6pr	1865.93	641.989	1308.29	1383.91	1117.33	604.927	610.605	1504.24	937.411	1125.73	992.408	1137.41	1772.33	1338.41	1248.36	1580.45	918.792	1094.44	1338.36	1064.18	1135.12	938.811	789.282	1891.88
G1103	ENSMUSG00000007476	Lrrc8a	713.864	193.475	500.091	475.668	403.613	226.453	246.165	470.537	351.622	525.439	537.625	576.568	993.567	743.942	638.916	844.205	300.765	432.198	434.852	365.327	422.625	613.711	322.219	611.572
G1104	ENSMUSG00000007480	Mc5r	14.8593	3.04111	11.967	10.1032	9.08028	20.3263	11.2143	21.8368	12.8229	11.0202	10.9775	9.9728	20.0038	10.7796	9.03504	16.17	8.90839	9.91969	17.8525	27.0375	31.989	33.0564	25.9551	35.2333
G1105	ENSMUSG00000007564	Ppp2r1a	5706.56	2271.75	3940.17	4270.07	3383.51	2308.81	2653.05	5215.22	2441.8	3261.07	3113.85	3489.44	4969.86	3603.64	3641.37	4455.52	2478.76	2646.72	3449.89	3579.72	3259.31	3014.85	2424.18	2953.57
G1106	ENSMUSG00000007570	Fance	503.035	208.601	506.965	330.535	399.087	244.706	173.872	429.729	365.91	315.323	337.593	397.95	473.226	574.453	385.82	402.191	312.5	339.596	493.599	346.633	395.911	394.582	321.907	575.925
G1107	ENSMUSG00000007589	Tinf2	691.94	278.866	675.598	627.17	565.621	309.406	318.972	706.473	443.294	461.96	461.101	470.079	774.495	642.81	680.844	625.971	420.271	397.415	534.327	775.88	452.002	384.971	473.622	274.259
G1108	ENSMUSG00000007591	Tssk4	2.72713	0	0.914033	1.1258	1.84604	0	0.911697	3.31403	1.09872	8.92336	1.10967	2.73251	0.912519	0	2.73246	1.12165	0	3.30766	3.6118	1.10701	0	0	1.10783	2.17469
G1109	ENSMUSG00000007594	Hapln4	5.08739	0	1.02177	2.06824	2.05984	0	0	2.0234	1.0083	2.04499	2.02797	1.01456	2.0305	1.00004	1.0077	0	1.00858	0	0	0	0	1.00494	0	0
G1110	ENSMUSG00000007603	Dus3l	635.15	293.754	549.198	583.615	530.603	323.699	335.573	616.651	325.549	372.819	413.367	455.713	653.7	469.665	478.15	657.908	291.92	391.5	396.24	358.96	296.428	476.927	347.366	467.527
G1111	ENSMUSG00000007610	Gtpbp3	487.463	185.974	513.94	428.864	512.671	260.163	229.761	450.117	277.739	297.278	364.146	326.705	662.561	519.787	526.764	586.647	290.048	426.06	271.914	295.612	248.954	182.305	219.627	248.215
G1112	ENSMUSG00000007613	Tgfbr1	1089.93	457.195	797.992	921.843	703.685	558.817	495.377	756.332	749.146	701.746	734.099	710.984	825.929	578.185	743.558	912.508	737.275	655.271	1147.52	754.181	920.662	794.655	581.599	1474.82
G1113	ENSMUSG00000007617	Homer1	2029.97	889.651	1476.01	2560.75	1720.09	1424.45	951.658	1866.34	1588.86	1316.96	1355.36	1186.82	976.771	960.404	1007.3	1125.05	1368.12	1134.13	1491.83	1815.68	1278.46	841.322	1474.38	423.47
G1114	ENSMUSG00000007646	Rad51c	19.0167	17.3988	40.1308	30.4745	7.78266	8.12255	12.9513	13.5012	22.8245	18.8264	31.9956	25.1518	60.2503	31.7186	43.531	37.4633	25.3362	32.1944	11.9268	32.4568	39.2859	10.1803	25.3036	3.19638
G1115	ENSMUSG00000007653	Gabrb2	2.09328	0	1.13129	12.4623	0	6.30226	0.729169	5.18279	2.22322	5.10985	24.0092	0	1.87145	0	0	2.24891	2.23498	0	0	0	0.740227	2.21403	0	0
G1116	ENSMUSG00000007655	Cav1	5122.48	2349.3	5019.19	3406.29	3779.36	2322.78	2583.89	4623.75	2994.91	4037.05	4205.8	4058.35	3648.63	2475.96	2227.42	2861.91	1742.39	1833.97	2075.3	2113.94	2106.37	1880.6	1535.8	1379.22
G1117	ENSMUSG00000007656	Arpp19	5406.76	1211.99	3552.37	2762.29	2540.39	1144.37	1168.09	4720.02	3019.19	2988.49	3135.76	3048.19	6468.45	4498.55	4440.39	5659.19	3290.37	3317.6	5301.93	4705.14	3885.65	2826.13	2921.41	4727.97
G1118	ENSMUSG00000007659	Bcl2l1	653.429	259.303	475.794	425.971	347.854	174.69	356.051	483.211	257.245	789.591	631.964	756.446	925.21	586.424	517.282	1018.51	302.067	358.46	1074.13	539.847	1107.04	1188.3	345.972	5340.04
G1119	ENSMUSG00000007670	Khsrp	609.864	248.594	525.606	582.542	430.964	313.905	326.982	645.554	335.331	418.672	449.531	401.162	843.365	477.371	634.522	727.326	377.704	531.642	682.479	600.244	657.822	597.71	451.616	913.797
G1120	ENSMUSG00000007682	Dio2	146.946	48.5932	150.577	99.5074	66.0398	61.8463	38.5669	88.16	82.8538	55.3191	52.7892	38.604	61.992	101.189	42.2882	35.7233	39.3999	32.2412	78.2167	48.7975	56.4269	19.0776	27.2094	216.336
G1121	ENSMUSG00000007721	Ccdc124	5142.98	1453.94	3462.21	3817.68	2985.84	1624.59	1663.29	4946.49	2628.54	2753.85	2591.9	2992.5	3932.78	3346.68	3576.78	4016.68	2692.05	2594.56	2881.25	3735.35	3142.69	2728.39	3361.65	2788.62
G1122	ENSMUSG00000007739	Cct4	7702.64	2419.8	5707.97	5141.1	4132.58	2402.14	2437.35	6570.76	4085.31	4090.6	4109.8	4783.99	7097.24	6030.01	6084.94	6271.04	4339.67	3891.71	7366.99	5102.42	4621.01	4203.96	3663.85	9466.33
G1123	ENSMUSG00000007777	0610009B22Rik	1381.75	484.492	928.406	846.233	734.718	475.946	476.608	1168.46	801.887	742.964	718.027	776.168	929.434	856.618	728.305	872.849	757.79	713.236	803.669	814.84	787.024	625.012	691.096	783.8
G1124	ENSMUSG00000007783	Cpt1c	65.6989	23.5011	81.2242	57.5509	50.1686	17.7731	31.7974	77.4538	30.0651	44.7263	58.4988	53.4758	48.4783	49.7086	30.1127	30.4747	19.0551	30.0416	24.9438	15.9169	31.1028	23.026	27.0832	20.721
G1125	ENSMUSG00000007805	Twist2	52.3767	17.9679	44.7458	46.7182	25.1307	18.0392	18.1095	34.6021	28.5081	44.9158	46.6875	38.7241	52.7546	36.1236	18.9381	26.1215	21.6884	24.6782	30.0081	30.7749	33.7764	15.9115	22.8233	16.5517
G1126	ENSMUSG00000007812	Zfp655	875.543	278.456	494.394	449.014	495.953	277.354	270.695	609.775	342.148	463.704	395.564	431.905	754.071	682.352	489.943	660.698	325.476	314.395	593.083	321.946	464.942	376.232	361.156	1867.93
G1127	ENSMUSG00000007815	Rhoa	7359.17	2475.61	4980.12	4365.23	3921.54	2330.88	2527.06	5982.98	3728.95	4565.07	4089.65	4167.43	6352.84	4678.54	3967.34	4713.88	3202.71	3346.8	4333.86	4164.33	3579.12	2887.76	2731.94	6574.93
G1128	ENSMUSG00000007817	Zmiz1	713.075	301.555	578.74	510.362	481.503	303.596	316.975	714.706	389.406	433.977	553.28	519.038	603.425	547.349	647.88	717.481	487.827	474.193	810.547	798.582	966.303	787.947	616.034	1006.14
G1129	ENSMUSG00000007827	Ankrd26	170.364	48.6509	100.817	117.016	90.593	48.2094	83.659	159.346	100.412	92.9037	115.55	99.9577	158.799	94.7235	96.1037	121.067	116.952	91.3507	107.345	120.943	85.5045	69.6996	78.7177	35.4137
G1130	ENSMUSG00000007833	Aldh16a1	655.427	297.737	494.608	476.811	365.883	322.707	289.054	508.502	417.528	465.966	331.895	569.98	685.925	623.572	397.096	560.368	250.602	348.928	284.874	379.005	200.757	364.992	384.611	409.211
G1131	ENSMUSG00000007836	Hnrnpa0	3449.88	1190.53	2500.81	2164.78	1910.24	1222.02	1347.98	2749.37	1731.53	1914.83	1856.8	1857.44	3134.25	2144	1945.77	2261.31	1627.68	1940.66	2103.35	1666.15	1984.82	1803.58	1619.32	3252.57
G1132	ENSMUSG00000007837	Prrg2	533.713	176.377	492.835	430.497	417.979	322.92	217.955	430.666	285.651	280.545	268.103	404.897	245.538	317.285	253.151	336.58	199.624	148.31	125.016	184.593	137.225	151.553	163.576	118.971
G1133	ENSMUSG00000007850	Hnrnph1	5368	2022.34	4093.53	3402.45	2175.6	1539.77	1565.83	4466.22	3304.4	2906.86	2668.28	3119.3	2904.23	2607.42	2077.07	2166.48	2320.11	3465.28	2097.83	4430.53	3744.32	2489.78	3634.93	1634.47
G1134	ENSMUSG00000007867	Ift43	357.15	94.9118	237.68	201.176	165.38	111.999	94.4952	290.408	172.902	183.578	164.287	185.228	385.846	280.764	228.116	282.478	143.401	201.023	217.133	188.633	196.006	128.591	163.411	418.961
G1135	ENSMUSG00000007872	Id3	1202.3	412.72	1490.87	971.96	1056.44	456.596	673.439	906.155	665.8	980.053	1211.38	1574.97	1151.8	1248.29	570.718	617.368	400.651	543.421	783.766	642.478	835.534	732.744	688.556	1133.92
G1136	ENSMUSG00000007877	Tcap	288762	92622.3	165544	155387	135177	94045.1	106009	227589	125898	117296	120616	110102	83132.4	132228	77348	106896	37058.1	36461.1	92127.6	62605.7	74279.7	108749	61915	118451
G1137	ENSMUSG00000007880	Arid1a	895.688	343.277	637.427	748.506	569.122	377.819	381.877	791.467	554.699	540.322	675.29	617.249	834.811	638.667	629.678	634.427	544.575	595.75	690.854	723.08	785.725	535.056	572.665	961.195
G1138	ENSMUSG00000007888	Crlf1	191.767	53.5518	162.281	127.722	115.724	101.533	64.4238	129.642	110.457	89.0713	72.6045	184.672	95.6266	90.6052	97.4191	86.7241	72.1088	73.1324	26.3343	59.8098	47.718	22.9708	49.4471	7.80489
G1139	ENSMUSG00000007891	Ctsd	40547.2	12540.6	30162	21067	22809.7	15333.2	13718.3	33781	21252.6	20569	22981.6	26295.7	35534.8	34769.9	27926.5	30128.1	20191.3	21868.8	35487.4	22845.5	28224.4	19099.7	16798.7	59522.8
G1140	ENSMUSG00000007892	Rplp1	45183.1	15849.3	42986.6	32068.7	27060.4	17786.4	18407.9	40393.4	25498.6	24384.7	25529.7	31822.6	49987.5	57731.6	45727	38199.1	28071.2	31789.2	25980.7	31867.2	26291.6	23186.8	29776	34046.7
G1141	ENSMUSG00000007907	Cabs1	0	0	0	0	0	0	0	0	0	0	0	0	0	0	0	0	0	0	0	0	0	0	0	0
G1142	ENSMUSG00000007908	Hmgcll1	20.5581	3.58847	4.67188	6.61988	2.8259	0.905041	4.68662	9.54606	9.22107	14.0279	4.78384	10.7402	3.99137	4.71825	0.922266	4.66904	5.53538	2.76259	5.71366	0	3.68872	4.59923	4.61028	3.11878
G1143	ENSMUSG00000007944	Ttc9b	0	0	0	0	0	0	0	0	0.98713	0	1.00157	0	1.00432	0	0	0	0	0	0	0	0	0	0	0
G1144	ENSMUSG00000007946	Phox2a	13.9447	3.96537	6.00971	4.0572	2.02339	0.996824	5.00794	3.97852	6.92775	7.0316	3.99458	10.9836	9.00398	5.89508	2.99748	3.0256	3.96705	1.98415	2.97057	0.993414	5.98113	4.98384	2.98813	6.84722
G1145	ENSMUSG00000007950	Abhd8	1547.1	451.378	1372.57	1342.72	1006.97	713.458	714.396	1398.53	758.402	920.003	951.926	983.113	1455.78	1507.28	1458.66	1212.08	860.188	991.238	760.049	1228.48	1095.66	672.081	1204.97	331.904
G1146	ENSMUSG00000007987	Ift22	373.267	126.502	449.33	287.258	232.578	115.175	115.976	195.159	176.945	234.724	210.097	270.662	258.016	260.966	240.054	289.268	183.141	114.549	111.886	181.998	117.778	129.631	77.8155	135.004
G1147	ENSMUSG00000007989	Fzd3	15.2594	4.56937	9.57571	8.72174	6.75494	18.0284	4.64499	9.47796	9.44784	15.3786	3.79924	29.1055	7.60744	7.49561	6.60235	6.68891	2.83482	3.77125	7.50981	9.33574	30.276	7.52518	3.77399	1.85753
G1148	ENSMUSG00000008028	1700008O03Rik	0	0.949392	0.90663	0	0.918845	0	0	3.88437	0.897734	0.912478	0	2.93915	0.843135	0	0	0	0	0.906003	0.90757	0	0	0	2.10248	0
G1149	ENSMUSG00000008035	Mid1ip1	2040.68	772.742	2384.86	1613.06	1390.9	897.267	826.471	1047.5	1187	1197.62	1281.38	1198.9	4000.59	5873.71	6282.61	3469.8	1689.16	1955.42	1948.43	2413.84	1632.61	712.979	1170.27	899.707
G1150	ENSMUSG00000008036	Ap2s1	3245.34	960.26	2267.86	1713.86	1580.28	1035.48	1044.27	2730.34	1639.37	1627.52	1573.39	1726	2139.64	2359.87	1680.75	1813.01	1289.69	1257.1	1416.53	1477.99	1257.35	956.428	1084.88	1278.88
G1151	ENSMUSG00000008090	Fgfrl1	1987.31	577.701	1055.7	1189.54	812.331	735.564	910.724	1186.23	471.712	948.889	838.182	802.947	1828.01	1155.03	1055.55	1605.18	520.282	824.005	1818.95	1383.42	1292.89	1359.87	899.295	973.27
G1152	ENSMUSG00000008129	4930432K21Rik	14.1448	6.0911	7.57985	5.75486	5.25901	3.70565	7.1994	5.16807	3.74175	1.04425	1.0369	3.11135	15.5776	7.14954	22.7488	9.49384	3.09172	7.20819	8.2134	5.58606	16.5256	13.1078	3.09717	24.3576
G1153	ENSMUSG00000008136	Fhl2	400.551	128.875	137.348	184.666	154.514	138.177	139.316	216.508	105.687	198.109	129.881	130.45	339.163	184.813	187.328	288.488	69.841	156.905	110.095	191.955	127.164	99.1614	164.381	81.9121
G1154	ENSMUSG00000008140	Emc10	3897.54	1207.32	2906.89	2631.45	2305.28	1395.77	1634.19	3603.15	1836.78	2148.43	2208.84	2350.11	2747.34	2578.7	1883.67	2316.95	1625.7	1552.9	2055.43	1828.89	1641.84	1249.69	1527.02	1955.03
G1155	ENSMUSG00000008153	Clstn3	115.659	12.4436	30.5615	72.1884	35.8257	12.5581	28.7198	69.3969	14.1158	16.9175	26.1795	28.6177	77.8747	135.581	92.3876	41.9754	33.2414	66.052	78.6909	139.445	212.118	71.5207	39.7821	69.1985
G1156	ENSMUSG00000008167	Fbxw9	126.613	28.2798	127.557	94.9661	87.2413	59.1126	48.5699	135.524	73.2877	91.3431	68.2145	77.3091	114.297	122.387	111.978	117.615	59.2401	43.2884	72.4568	99.93	57.3579	59.0154	53.1935	68.5201
G1157	ENSMUSG00000008193	Spib	5.05943	3.92161	9.14804	0	3.07504	0	2.98463	5.03519	3.00997	1.01769	3.02924	14.1418	2.02223	9.95304	1.00493	3.05095	2.00805	3.00756	14.9836	3.98388	3.01339	2.00457	1.00424	4.93921
G1158	ENSMUSG00000008200	Fnbp4	258.615	111.19	289.136	302.962	245.441	174.178	120.961	208.818	157.649	218.794	200.987	185.456	306.348	170.819	219.432	252.768	147.41	122.576	202.315	272.412	312.413	216.429	190.357	583.136
G1159	ENSMUSG00000008206	Cers4	232.821	46.2949	183.413	125.202	109.75	64.2168	123.82	174.092	98.3501	136.199	111.037	116.635	158.382	141.842	93.9587	104.743	80.0342	92.5605	94.095	90.8539	89.5202	96.5762	59.1263	46.4552
G1160	ENSMUSG00000008226	Scrn3	2240.88	874.512	1432.11	1709.2	1459.03	1132.08	1075.32	1904.22	1187.7	1372.24	1155.89	1076.99	1417.87	1125.07	1293.64	1607.91	1361.24	1036.47	1063.61	966.69	998.237	962.56	819.866	850.991
G1161	ENSMUSG00000008301	Phax	1366.6	380.748	962.553	792.163	724.535	317.277	379.548	1240.74	808.415	774.001	809.461	827.692	1013.37	924.746	785.221	927.469	655.402	689.874	1131.7	815.792	824.369	806.976	621.902	2183.83
G1162	ENSMUSG00000008305	Tle1	1020.34	355.249	967.123	808.675	770.482	545.008	407.447	762.198	735.622	702.866	678.071	874.854	876.985	663.916	661.239	916.602	597.134	705.104	1044.55	1050.23	1158.44	1067.16	709.965	1548.48
G1163	ENSMUSG00000008307	1700109H08Rik	11.2822	6.87045	1.95586	3.13062	14.7053	4.98169	2.097	11.4793	59.6952	1.83464	1.97236	23.7943	0.564401	5.81037	0	1.13617	17.2039	3.64192	1.82983	9.39234	24.9437	47.9301	7.07789	24.0154
G1164	ENSMUSG00000008318	Relt	466.992	189.398	933.333	728.821	712.951	741.214	231.332	442.594	394.177	391.644	344.417	530.171	503.256	499.32	288.424	346.759	252.137	450.722	216.517	549.982	221.127	105.31	521.29	58.9567
G1165	ENSMUSG00000008333	Snrpb2	1901.48	403.976	1176.82	997.404	747.158	293.841	357.279	1679.53	1030.18	970.469	1081.33	710.048	1388.34	871.253	843.589	1049.35	1166.29	1168.35	1597.12	1050.35	1092.7	738.441	754.555	2596.75
G1166	ENSMUSG00000008348	Ubc	11435.9	3794.57	15471.1	6986.57	9342.65	6461.67	3084.77	10556.7	12606.5	9172.18	10928.1	12021.5	10503.1	18102.2	14876.7	11668.4	13666.2	10010.7	17498.4	12459.9	13589.6	42098.9	10695.5	58092.9
G1167	ENSMUSG00000008373	Prpf31	1292.77	395.111	1093.89	1296.08	1126.01	555.493	493.953	1274.64	704.169	944.539	776.859	892.207	1228.19	875.782	1006.49	1273.4	692.173	637.547	544.43	739.522	558.982	511.206	639.167	533.861
G1168	ENSMUSG00000008384	Sertad1	657.61	192.506	474.249	353.104	335.643	219.01	249.742	515.802	286.434	288.908	354.161	408.199	421.109	353.971	254.513	245.727	168.513	224.431	327.293	457.244	417.659	305.129	347.747	722.914
G1169	ENSMUSG00000008393	Carhsp1	1001.02	343.602	860.224	680.563	631.909	380.06	471.903	756.652	453.127	689.403	673.917	799.324	652.568	503.204	426.649	513.086	282.899	358.582	484.006	475.538	486.689	372.464	304.992	494.454
G1170	ENSMUSG00000008398	Elk3	734.583	207.369	777.237	498.391	554.897	286.544	264.145	650.995	378.793	539.719	576.715	531.955	486.066	542.366	300.432	387.694	320.166	384.74	289.303	383.91	369.109	275.694	276.663	224.194
G1171	ENSMUSG00000008429	Herpud2	1887.44	702.288	1274.81	1243.13	1182.22	822.672	707.616	1729.68	1254.35	1187.97	1126.34	960.31	1444.94	976.007	1232.48	1468.63	1219.21	1204.4	2420.11	1227.55	1889.95	1474.51	1168.39	3824.7
G1172	ENSMUSG00000008435	Rdh13	873.458	233.027	672.35	697.174	594.523	476.015	361.313	681.557	354.169	442.236	427.635	512.654	911.237	737.97	590.623	575.034	350.121	420.502	529.198	677.249	595.567	462.571	442.548	325.471
G1173	ENSMUSG00000008438	Adam21	2.02745	0	4.07285	1.03062	2.05336	0	0.995394	0	1.00498	2.03867	2.02253	1.01172	2.02529	0.996884	0	0	1.00561	0	0	1.99403	2.01166	0	0	0.989308
G1174	ENSMUSG00000008450	Nutf2	3662.63	1196.21	2661.25	2816.9	2207.05	1334.17	1240.08	3318.41	2073.49	2169.71	2047.26	2264.77	3510.92	2981.84	3199.22	2994.2	2282.88	2396.87	1994.64	2228.65	2019.11	1420.92	2285.83	1461.84
G1175	ENSMUSG00000008461	Fut1	1.01058	0	1.01533	1.02776	0	0.989839	0	0	1.00229	1.01665	1.00896	0	276.852	186.94	364.714	242.947	209.66	208.382	3.99358	1.99222	0	1.00212	0	0.987257
G1176	ENSMUSG00000008475	Arpc5	1332.84	419.756	972.287	737.61	633.695	353.157	456.126	1011.11	703.071	934.96	892.612	832.092	964.656	763.846	458.994	604.74	481.6	543.437	719.964	696.454	601.784	459.831	426.791	653.971
G1177	ENSMUSG00000008482	Rnf151	0	0	0	0	0	0	0	0	0	0	0.991136	0	0.993335	0.973457	0	0	0	0	0	0	0.992548	0	0	0.971933
G1178	ENSMUSG00000008489	Elavl2	7.56792	2.42432	6.75511	7.82197	0.851127	4.10313	1.64219	6.68782	2.49959	5.06978	1.67575	1.67665	8.38907	2.92303	40.1934	9.27515	5.0008	4.9905	0.828296	3.18121	4.99578	9.13326	1.66516	4.91644
G1179	ENSMUSG00000008496	Pou2f2	30.3507	7.66317	24.2919	18.2077	10.8742	8.81758	7.95714	19.5766	17.7477	18.8922	13.6263	14.2723	19.6294	17.5963	7.95221	8.0631	9.75829	5.30746	9.68285	8.73644	3.53764	2.6434	10.794	5.22724
G1180	ENSMUSG00000008540	Mgst1	968.882	348.806	644.305	701.825	579.431	472.558	264.55	341.29	458.14	667.418	513.614	516.006	736.087	920.13	703.666	482.584	313.367	775.696	725.978	805.763	1019.26	645.119	281.862	590.974
G1181	ENSMUSG00000008575	Nfib	10894	2699.2	6274.86	4107.86	3621.19	1582.23	2055.09	9302.41	6395.21	5917.44	5935.23	4791.63	6507.76	6968.53	4070.78	4766.43	6251.13	5105.22	4281.1	4739.66	3395.52	2259.41	3503.81	2219.5
G1182	ENSMUSG00000008590	Htr3b	0	0	0	0	0	0	0	0	1.00076	0	0	0	0	0	0	0	0	0	0	0	0	1.00137	0	0
G1183	ENSMUSG00000008601	Rab25	0	0	1.59207	0	0	0	0	0	0	0	1.00539	0	0	0	0	1.61642	0	0	0	0	0	0	0	0
G1184	ENSMUSG00000008604	Ubqln4	3999.77	1547.61	2677.29	3411.04	2637.33	1864.35	1594.79	3767.76	1925.59	2138.56	2100.77	2312.26	3475.7	2726.23	3053.74	3087.25	2282.33	2401.05	4187.06	2786.91	2865.29	2606	2443.2	3353.04
G1185	ENSMUSG00000008658	Rbfox1	7635.84	2477.86	4217.48	4426.19	3152.36	1998.2	2274.41	8338.83	4051.02	3790.65	3652.7	3517.6	4482.76	4306.95	4677.38	4843.16	4726.99	4649.15	6245.55	5171.71	6822.59	4733.64	4688.18	3618.34
G1186	ENSMUSG00000008668	Rps18	17821.3	5403.39	14642.4	13047.2	10195.7	5648.19	5900.99	16546.1	10230.5	9974.7	10898.1	12314.2	26843.1	22753.6	24721.3	19346.7	14050.6	15351.8	18581.9	19549.2	14417.9	12732.8	16066.3	29757
G1187	ENSMUSG00000008682	Rpl10	16275.8	7374.02	10364.1	12493.9	9172.99	6093.22	7147.29	15329.8	8374.08	9494.65	9448.34	10245.8	24406.6	13979.9	21724.8	18192.3	12805.7	10725.2	15171.3	11349.7	11042.2	8717.52	9546.43	19476
G1188	ENSMUSG00000008683	Rps15a	15985	4421.81	15038	13000.8	10364.7	6350.13	6781.86	12852.4	9267.71	9253.76	9066	12197.1	19630.2	19994.2	16794.2	16527.4	10994.2	10449.6	12052.3	12548.3	9317.64	7868.11	12002.5	16549.5
G1189	ENSMUSG00000008690	Ncaph2	4067.31	1113.74	2873.1	2827.03	2472.93	1513.3	1483.66	3399.96	2451.37	2110.88	2344.4	2422.18	3516.47	3630.45	2881.63	3104.92	2221.29	2387.77	2700.48	3565.95	3127.78	2060.32	2810.09	3046.35
G1190	ENSMUSG00000008730	Hipk1	1151.36	438.615	726.677	880.103	695.911	505.605	632.08	877.178	598.252	974.531	953.904	945.26	941.905	607.254	573.31	889.555	536.134	598.626	920.879	590.08	873.512	830.401	445.871	1315
G1191	ENSMUSG00000008734	Gprc5b	762.459	339.83	741.983	947.39	740.439	498.449	440.597	660.462	350.888	556.184	584.785	551.684	955.801	625.935	841.075	746.219	491.075	677.013	1329.98	1900.59	1353.77	625.077	1303.5	521.224
G1192	ENSMUSG00000008763	Man1a2	623.806	196.285	499.841	390.991	586.621	222.057	212.592	1187.63	974.894	744.608	620.923	518.557	745.888	906.088	471.891	443.629	522.613	412.194	566.162	271.398	326.035	315.19	281.379	1383.9
G1193	ENSMUSG00000008789	Ceacam5	0	0	0	0	0	0	0	0	0	0	0	0	0	0	0	0	0	0	0	0	0	0	0	0
G1194	ENSMUSG00000008813	Tppp2	21.175	7.68786	7.78404	2.96174	7.09127	6.5276	1.08461	18.5576	10.6295	6.88482	6.90905	6.8918	1.98195	0	0	3.02875	0.974251	1.9671	11.8692	38.8998	14.0251	7.086	15.9809	26.2505
G1195	ENSMUSG00000008822	Acyp1	1769.43	626.618	1152.22	1007.09	989.512	628.514	561.163	1707.14	930.089	870.821	879.516	834.341	1157.34	1445.76	983.229	1353.72	1225.11	842.831	698.951	778.449	648.901	529.318	579.466	1080.53
G1196	ENSMUSG00000008843	Cldn13	0	0	1.98547	0	0	0	0	0	0	0	0	1.9877	0.99709	0.976121	1.00248	0	0	0	1.97872	12.0135	0	0	0	0
G1197	ENSMUSG00000008845	Cd163	190.406	90.6981	279.049	235.036	148.176	112.294	75.7291	128.976	172.971	265.156	355.708	319.836	142.691	194.039	136.557	268.386	123.789	102.969	234.953	133.774	230.704	171.1	98.1618	98.9579
G1198	ENSMUSG00000008855	Hdac5	3977.46	1109.48	2936.08	2048.33	2072.31	1188.01	1073.37	3117.13	2253.48	1928.49	2576.75	2296.6	3043.32	3087.92	2782.94	2947.4	2112.38	1827.41	3937.49	2403.13	3367.8	3226.6	2243.7	6187.05
G1199	ENSMUSG00000008859	Rala	2344.13	689.795	1536.06	1448.04	1302.53	777.45	754.494	2147.3	1274.91	1391.73	1243.95	1308.92	1623.2	1389.97	1104.86	1281.47	1188.73	1109.98	1643.62	1666.16	1108.27	849.755	1038.8	1388.64
G1200	ENSMUSG00000008874	Clec3a	0	0	0.911409	0.924855	0.927948	1.03373	2.05908	0	2.7171	0	4.63129	0	4.65173	0	0	0	0	0	0	0	0	0	0	0
G1201	ENSMUSG00000008892	Vdac3	25777.6	10108.8	16296.1	16501.3	13331.9	8201.24	8964.19	22586.4	14654.6	13329.2	12100	14068.9	29323.9	23786.4	22499.3	28475.6	21712.6	17943.5	17665.2	16802	15165.2	12126.7	12536.5	9427.18
G1202	ENSMUSG00000008932	Slc1a7	1.24909	1.23113	0	0.767404	1.26753	0	0	0	0	0	0	0	0.753869	0	0	1.26139	0	1.24176	0	1.23988	0	0	0	0
G1203	ENSMUSG00000008958	Vps72	1549.24	489.252	1379.98	1413.71	1490.63	762.986	584.323	1331.35	751.633	1073.08	1006.98	1033.48	1194.14	959.555	1042.72	1141.94	754.448	880.592	1159.77	890.317	889.268	916.512	785.443	2318.36
G1204	ENSMUSG00000008976	Gabpa	974.576	374.537	659.227	756.697	582.365	468.885	449.636	760.762	513.66	641.952	655.95	419.241	818.384	409.764	563.981	824.577	545.154	528.248	882.462	469.506	584.628	566.781	381.092	1218.89
G1205	ENSMUSG00000008999	Bmp7	94.423	13.6603	51.9963	51.592	34.9389	24.6174	25.7768	65.61	31.1871	33.6673	22.2571	18.22	76.982	57.8713	35.1826	18.3258	23.1461	36.1538	31.0035	35.831	37.1975	4.01005	20.1056	18.798
G1206	ENSMUSG00000009013	Dynll1	3813.88	632.252	2297.12	2332.49	1512.38	734.355	643.905	2987.05	1786.39	1271.04	1518.72	1883.36	4061.72	2697.5	2343.3	1228.76	1760.51	2826.88	1303.04	2880.91	1962.92	627.937	1505.27	549.693
G1207	ENSMUSG00000009030	Pdcl	593.106	222.505	309.95	492.469	403.345	299.43	294.857	416.828	323.501	386.316	342.828	250.022	349.783	124.871	173.764	372.188	290.531	238.449	235.396	245.697	225.417	204.718	164.892	256.332
G1208	ENSMUSG00000009035	Tmem184b	1120.05	338.178	1058.2	1222.57	852.792	570.632	512.042	1071.41	605.096	532.956	641.753	810.899	1013.74	911.662	797.855	651.399	557.573	591.878	482.65	682.656	495.825	238.152	647.4	224.935
G1209	ENSMUSG00000009047	Gm5965	0	0	0	0	0	0	0	0	0	0	0	0	0	0	0	0	0	0	0	0	0	0	0	0
G1210	ENSMUSG00000009070	Rsph14	0	0	0	0	0	0	0	0	0	0	0	0	0	0	0	0	0	0	0	0	0	0	0	0
G1211	ENSMUSG00000009073	Nf2	2726.02	1055.84	2019.67	3171.06	2196.74	1544.26	1418.26	2237.67	1153.56	1667.14	1527.63	1535.53	2444.65	1562.45	1675.43	2414.65	1136.51	1324.47	1637.73	1728.61	1425.17	1245.61	1345.2	908.021
G1212	ENSMUSG00000009075	Cabp7	54.6718	16.7107	36.6151	46.3292	25.6446	26.7562	23.9314	23.1806	21.0843	29.5346	21.2241	42.4623	48.5797	25.8976	23.1439	31.5621	16.0777	39.1361	26.9997	40.899	32.181	28.1019	30.1613	24.7209
G1213	ENSMUSG00000009076	Zmat5	1048.24	371.375	838.649	677.525	602.509	365.782	362.286	891.877	627.392	532.658	533.587	629.202	716.192	860.06	590.742	652.46	462.521	545.44	528.802	609.371	509.291	390.86	576.342	413.567
G1214	ENSMUSG00000009079	Ewsr1	4915.33	995.527	3504.37	3089.93	2544.57	1149.14	1077.86	4270.26	2446.81	2695.86	3130.72	2877.82	3419.11	3368.8	2518.52	3002.59	2181.46	2413.92	3656.97	2024.39	2136.63	2516.24	1971.12	7158.67
G1215	ENSMUSG00000009090	Ap1b1	2047.07	726.594	1596.18	1745.87	1227.6	876.794	824.852	1795.24	999.821	1172.29	1024.59	1225.34	1911.46	1469.84	1259.59	1627.4	966.875	1247.41	1750.89	1906.66	1456.64	1257.62	1428.98	1145.65
G1216	ENSMUSG00000009092	Derl3	1.9744	0.996676	0	2.01212	0	0	1.00461	4.93759	0.98196	0.997005	0	3.96715	15.9074	2.92566	8.95956	5.01736	2.95416	4.92991	8.86487	0.991459	1.98442	0.993235	0	19.4497
G1217	ENSMUSG00000009093	Gstt4	0	0	0.969305	0	0	1.04232	0	1.99474	0	4.87542	0	0.971805	0	0	0	0	0	0	0.968683	0	1.95462	0	1.00714	1.97141
G1218	ENSMUSG00000009097	Tbx1	328.753	64.2369	249.137	327.537	158.232	198.878	131.935	189.437	151.833	152.07	130.098	91.0663	292.714	247.239	223.006	176.754	130.233	151.094	423.473	227.519	260.517	172.581	149.622	726.147
G1219	ENSMUSG00000009108	Gnat2	4.68026	1.16581	14.908	10.4993	22.2652	10.3403	3.06089	10.6097	5.86889	7.61104	15.2136	15.8537	13.6233	19.2524	33.3206	32.9635	20.5976	21.8445	4.68923	10.0686	7.42088	1.15136	8.24133	3.37427
G1220	ENSMUSG00000009112	Bcl2l13	3131.98	1289.26	2456.38	3593.91	2469.96	1862.69	1634.52	2804.81	1477.94	1810.12	1850.35	2022.59	3334.26	2567.6	2733.83	2970.1	1691.91	2129.78	2923.18	3139.44	2682.92	2172.75	2450.47	2203.85
G1221	ENSMUSG00000009114	2610028H24Rik	63.8508	19.3184	26.1894	7.57723	9.44669	7.43876	8.40919	15.8511	10.5115	21.6136	16.4987	2.12217	15.8789	13.5685	12.1244	5.64909	3.16115	6.32723	41.7934	38.4687	34.431	16.7472	11.1582	42.637
G1222	ENSMUSG00000009115	Spatc1l	1.03983	0	0	0	0	0.806067	0	0	0	0	0	0	0	1.02972	1.05775	0	0	0	1.0438	1.05642	0	2.11108	1.05086	0
G1223	ENSMUSG00000009145	Dqx1	7.09127	0.977621	6.10462	3.08934	1.02571	1.97244	0.992686	4.03073	1.0041	2.03679	6.06104	4.04251	12.1378	3.98396	3.01371	8.13611	6.02788	2.00576	2.99697	4.97571	3.01314	3.00567	2.00842	7.9047
G1224	ENSMUSG00000009185	Ccl8	26.8243	13.042	38.9655	6.43699	24.9485	17.1152	14.8827	16.4447	17.1403	22.042	32.3965	35.9674	6.5139	18.9021	11.5296	7.61283	7.29147	4.62036	2.7934	2.93554	1.89233	2.88356	3.77606	0
G1225	ENSMUSG00000009207	Lnp	1215.09	529.896	575.629	770.448	594.426	389.34	498.47	987.076	757.626	799.042	715.156	354.944	884.58	541.284	819.742	1125.47	1111.16	570.265	772.516	640.334	500.623	466.118	460.208	593.159
G1226	ENSMUSG00000009210	2310007L24Rik	140.996	57.82	164.288	103.123	131.053	81.2138	56.1179	162.592	91.922	98.3297	92.5607	112.624	110.693	107.053	80.5461	134.345	64.7153	74.4227	56.8223	180.566	97.6074	85.262	156.596	47.4479
G1227	ENSMUSG00000009214	Tmem8c	234.811	126.843	257.358	77.8099	224.209	100.369	143.418	547.883	156.626	246.718	286.711	355.622	33.6279	159.311	28.8464	124.097	169.419	20.0093	10.4686	11.4876	2.24436	3.37235	1.12072	22.3036
G1228	ENSMUSG00000009216	Fam163b	0	0	0	1.0265	0	0	0.991043	1.00457	1.00096	0	0	0	1.00856	0	0	0	0	0.999938	0	1.98566	2.00339	1.9987	0	0.985266
G1229	ENSMUSG00000009246	Trpm5	0	0	0.682761	1.38217	0.688282	0	0	1.3355	1.32955	1.34911	8.82118	0.677933	2.44475	1.31949	8.86423	0	0	0	0	0	4.39175	1.24216	0.673336	0
G1230	ENSMUSG00000009248	Ascl2	0	0	1.00062	0	2.02142	0	0	0	0	0	0.997697	0	0.999456	1.96312	0	1.00758	0	0	1.97849	1.98505	0	0	0	0.977234
G1231	ENSMUSG00000009281	Rarres2	788.784	226.91	636.049	449.701	451.397	288.63	274.784	521.971	443.546	483.832	516.218	504.644	760.669	688.118	514.384	435.622	344.277	411.782	437.529	423.093	441.571	283.713	364.838	282.263
G1232	ENSMUSG00000009291	Pttg1ip	1966.82	622.582	1718.1	1391.98	1215.17	790.244	698.693	1304.94	983.079	1284.9	1253.78	1435.29	1763.06	1350.63	1056.2	1358.25	705.879	818.237	1943.33	1178.81	1523.5	1196.34	734.419	3780.13
G1233	ENSMUSG00000009292	Trpm2	7.24109	2.01963	0	2.81088	3.19627	0	2.05271	25.8123	4.17229	1.05782	3.03607	2.09871	2.09992	4.02659	1.04164	4.00711	4.17318	3.33957	0	5.40007	2.08384	1.03878	0	1.09953
G1234	ENSMUSG00000009293	Ube2g2	7700.99	2234.33	5465.83	5137.22	4280.79	3380.98	3293.55	5977.13	3085.32	4446.97	4083.95	4784.83	6347.78	4651.47	4592.81	5721.31	2880.49	3319.3	3326.81	2731.63	3754.73	2933.29	2029.22	2562.52
G1235	ENSMUSG00000009350	Mpo	0	0	1.09019	2.67817	0	0	0	0	0	0	6.63647	2.71023	1.08535	9.81487	7.1704	5.472	0	0.538084	3.42775	41.9497	2.71437	3.16512	3.7848	0.530269
G1236	ENSMUSG00000009356	Lpo	0	0.97375	0	1.02348	0	0	0	0	0	0	0	0	0	0	0	0	0	0	0	0	0	0	0	0
G1237	ENSMUSG00000009376	Met	747.824	249.112	474.851	343.465	340.455	209.984	240.443	632.368	384.968	351.021	282.821	261.762	641.64	530.623	490.179	547.561	347.356	336.415	351.557	260.166	220.482	186.601	250.161	165.759
G1238	ENSMUSG00000009378	Slc16a12	55.915	16.5704	42.8726	46.4874	43.206	33.4531	9.90757	40.4162	21.1506	41.8737	35.4407	27.3557	38.5238	11.9861	6.03385	23.4314	11.0809	16.0819	8.00639	14.9318	12.0711	8.02344	12.071	9.90148
G1239	ENSMUSG00000009394	Syn2	104.194	52.3899	70.8806	109.346	89.0099	61.2479	45.3004	86.6833	54.6332	56.8207	75.7881	108.953	99.0487	83.3494	75.2607	93.8406	40.0183	82.3607	119.54	105.169	330.411	214.547	102.314	247.66
G1240	ENSMUSG00000009406	Elk1	528.587	187.368	393.932	475.356	321.091	212.705	251.82	503.372	223.193	319.127	266.932	279.209	423.829	385.897	315.513	383.637	289.651	250.929	289.889	362.184	308.497	256.545	245.17	714.584
G1241	ENSMUSG00000009418	Nav1	439.714	127.925	282.057	253.391	203.253	150.156	147.807	321.383	208.632	218.402	218.819	286.187	248.081	243.898	199.794	218.284	213.836	169.613	236.746	252.563	235.074	185.569	202.427	171.914
G1242	ENSMUSG00000009470	Tnpo1	1280	475.403	883.622	901.559	666.125	489.36	478.526	945.094	647.586	802.055	714.056	715.843	1153	722.859	832.237	981.864	697.704	692.484	1114.54	769.843	878.983	595.058	624.533	1429.42
G1243	ENSMUSG00000009471	Myod1	1012.57	316.193	1148.76	1016.34	945.248	679.236	335.917	694.326	660.33	586.32	1042.74	1354.58	893.814	750.145	730.032	571.593	583.727	804.646	308.945	837.473	594.826	155.835	529.517	96.2051
G1244	ENSMUSG00000009487	Otog	13.324	8.72992	18.5137	9.36595	23.8211	31.3736	3.95193	12.2029	10.143	14.3952	36.6644	54.0231	2.03906	9.05006	2.0177	20.466	19.2625	24.2557	3.01644	3.98829	20.2011	17.1022	15.1548	2.98592
G1245	ENSMUSG00000009535	Rnmt	1783.65	637.072	1355.15	1224.24	1173.19	722.932	698.467	1631.64	884.924	987.419	918.732	996.856	1516.86	1316	1187.3	1530.42	1024.82	1151.17	1529.72	903.012	1097.77	906.113	784.678	2290.66
G1246	ENSMUSG00000009545	Kcnq1	23.4187	15.0851	21.5615	13.8878	18.7749	7.60763	16.2715	25.2398	6.77106	27.4698	20.438	38.0675	32.159	28.785	46.4668	27.4385	42.422	43.6925	16.3634	13.4277	21.2918	9.65504	15.4822	10.472
G1247	ENSMUSG00000009549	Srp14	6908.71	2097.55	4700.08	4030.25	3335.24	1943.05	2088.19	5831.14	3759.52	3747.99	3564.71	4126.7	4936.33	5351.38	4347.25	4229.19	3269.89	3335.71	3748.43	4270.29	3394.52	2670.89	3119.71	5005.23
G1248	ENSMUSG00000009551	6330409D20Rik	0.942928	1.03632	0	0	0.966797	0	0	0.952812	0	0	0	0	0	1.87913	0.980174	0	0	0	0	0	0	0	0	1.89082
G1249	ENSMUSG00000009555	Cdk9	1200.61	431.547	1066.87	790.673	823.311	534.477	537.25	1025.91	622.601	748.434	774.856	855.933	862.06	943.798	789.42	838.806	492.088	566.041	714.122	620.915	740.846	720.489	512.316	1826.14
G1250	ENSMUSG00000009563	Tor2a	409.175	96.6394	411.177	263.838	332.157	190.601	125.904	348.1	229.744	243.54	258.785	240.879	322.37	333.965	255.296	246.445	185.889	188.668	182.313	182.304	175.14	142.427	153.892	206.342
G1251	ENSMUSG00000009566	Fpgs	316.976	114.682	347.85	344.844	312.471	192.523	116.482	370.867	165.753	214.162	205.318	230.088	406.621	355.705	292.402	327.86	253.059	273.028	244.721	249.559	171.157	89.1	216.618	120.731
G1252	ENSMUSG00000009569	Mkl2	1235.7	439.265	1033.65	1098.74	1002.9	542.95	571.793	1238.28	854.036	887.478	582.041	812.561	623.033	961.525	604.603	776.351	743.191	516.694	582.742	709.307	533.671	518.856	815.355	809.958
G1253	ENSMUSG00000009575	Cbx5	1973.95	596.143	1388.49	1122.38	983.054	481.084	448.836	1534.13	1083.31	1090.24	990.685	1100.99	1341.33	1364.99	871.409	1038.07	977.321	965.462	658.067	1327.45	762.408	532.43	780.081	424.268
G1254	ENSMUSG00000009580	Odam	0	0	0	0	0	0	0	0	0	0	0	0	0	0	0	0	0	0	0	0	0	0	0	0
G1255	ENSMUSG00000009585	Apobec3	109.441	54.3849	116.086	68.2799	93.5905	27.2341	71.5391	94.8761	68.3136	135.977	120.863	119.535	105.787	65.0382	54.4818	65.5156	33.2403	27.3214	53.2317	37.8656	45.9476	57.2877	27.7125	44.884
G1256	ENSMUSG00000009588	St6galnac1	0	0	2.02615	0	0	0	0	0	0	0	0	0	0	0	0	0	0	0	0	0	0	0	0	0
G1257	ENSMUSG00000009596	Taf7l	0	0	0	0	0	0	0	0	0	0	0	0	6.0058	0.843386	2.56549	0.864117	0	0	0	0	0	0	0	0
G1258	ENSMUSG00000009614	Sardh	69.3981	17.4684	95.1351	72.286	73.9491	39.8055	27.9877	81.1209	56.3785	79.0552	37.6361	50.9921	122.215	82.666	129.335	68.9327	86.9952	50.5733	29.2765	42.4838	56.0791	26.0714	23.6881	34.1273
G1259	ENSMUSG00000009621	Vav2	192.652	64.1197	174.747	140.323	105.241	85.2556	68.648	121.499	75.0639	89.5557	94.3058	71.2398	124.028	73.5628	83.4755	147.529	41.4003	48.4407	77.5422	75.6051	46.8125	51.3323	49.5653	73.6397
G1260	ENSMUSG00000009628	Tex15	1.71917	0	6.90812	3.49641	0	0	0.494009	6.84537	0	0	1.71622	3.47348	1.71853	0	3.41727	0	0	0	1.69808	0	1.70771	3.40838	1.70715	0
G1261	ENSMUSG00000009630	Ppp2cb	2064.27	725.853	1605.63	1717.36	1379.44	872.597	817.228	1811.85	1391.37	1277.9	1358.84	1411.92	1407.24	1242.99	982.308	1159.01	911.251	943.876	1492.27	1020.46	1132.35	910.039	851.219	1459.93
G1262	ENSMUSG00000009633	G0s2	2760.97	875.461	8485.27	4507.51	3521.38	2123.29	841.039	1246.44	3169.55	983.982	2753.55	4096.96	12128.6	29935.9	30835.5	5279.98	5072.06	5411.56	444.741	8671.89	2469.5	606.872	2509.09	544.36
G1263	ENSMUSG00000009640	Dmap1	830.941	340.184	692.028	693.148	583.77	307.168	337.91	841.865	405.047	483.086	435.659	530.527	733.327	545.142	471.639	715.131	377.565	410.686	464.169	460.578	393.565	462.202	403.804	358.666
G1264	ENSMUSG00000009646	Pla2g12b	8.95108	0	9.58394	4.69992	0.782468	1.20275	3.60826	3.84961	5.5923	4.54938	5.68522	2.27043	8.09147	0	4.62137	6.27784	2.3034	4.52597	1.13485	1.15952	1.1464	0.778369	5.7181	1.11749
G1265	ENSMUSG00000009647	Mcu	2123.99	761.336	1412.38	1384.52	1095.46	667.955	837.075	1717.32	1145.09	1351.41	1129.83	1169.61	2330.38	1635.24	1609.78	1923.16	1210.23	1258.73	1647.38	1548.84	1152.66	1041.45	1220.64	816.134
G1266	ENSMUSG00000009654	Oit3	26.6565	0.957375	13.8846	3.01165	6.00097	4.8265	10.6851	22.6009	5.87377	7.94395	17.7362	1.97138	8.88021	3.88472	1.96163	2.97749	5.87834	2.93498	0.97487	0	0	0	0.980072	0
G1267	ENSMUSG00000009670	Tex11	0	0	0	0	0	0	0	0	0	1.22289	2.85632	0	0	0	0	0	0	0	0	0.937639	0	0	0	0
G1268	ENSMUSG00000009681	Bcr	220.626	63.125	125.077	111.003	106.364	52.9811	88.9588	174.419	97.0775	128.151	155.421	124.022	170.836	95.2494	102.731	118.452	66.7244	69.562	107.35	82.6654	111.893	99.4335	68.5586	117.165
G1269	ENSMUSG00000009687	Fxyd5	532.943	134.493	306.448	250.193	184.698	129.671	134.497	309.265	200.598	263.881	244.416	298.763	295.012	215.661	132.121	177.828	115.43	136.913	224.252	276.067	212.721	133.152	116.014	140.888
G1270	ENSMUSG00000009731	Kcnd1	34.2612	13.456	27.3124	12.2837	19.3631	6.79498	9.77753	24.0201	17.9618	21.2468	21.0574	25.0855	25.0958	16.8212	4.97417	11.0914	4.98901	5.9714	7.92498	7.8731	3.98186	1.98417	4.97791	3.92105
G1271	ENSMUSG00000009733	Tfcp2	357.747	113.349	272.773	287.412	267.807	137.025	156.788	320.532	170.758	252.64	227.347	207.235	415.815	299.89	361.665	350.924	235.157	281.87	274.767	237.83	216.975	262.512	131.574	247.071
G1272	ENSMUSG00000009734	Pou6f2	0	0	0	0	0	0	0	0	0	0	0	0	0	0	0	0	3.76973	0	0.552434	0	0	0	1.11029	0
G1273	ENSMUSG00000009739	Pou6f1	571.292	232.436	404.132	587.514	470.758	253.667	245.348	534.984	315.149	335.419	341.112	312.667	665.927	491.871	770.886	706.487	409.462	433.033	457.041	369.483	452.313	411.6	283.166	649.534
G1274	ENSMUSG00000009741	Ubp1	723.59	261.869	621.379	640.872	564.379	334.188	330.084	710.054	399.199	456.938	468.003	538.385	726.085	576.133	487.568	650.153	385.946	507.193	552.847	418.071	417.071	403.815	356.123	601.828
G1275	ENSMUSG00000009772	Nuak2	36.3179	8.06551	24.0813	21.952	26.8363	7.1175	22.1303	32.1521	12.4009	22.6964	37.1972	24.4827	33.3249	6.15062	16.5525	21.9899	12.4089	19.6154	22.6278	11.2762	16.5471	7.76746	12.4079	24.4134
G1276	ENSMUSG00000009828	Ick	280.359	101.504	211.771	183.953	155.427	106.932	134.491	211.242	114.822	150.91	137.626	131.314	261.956	172.69	157.342	227.897	129.819	117.098	203.345	187.218	224.581	193.848	162.063	682.826
G1277	ENSMUSG00000009863	Sdhb	38150.8	10407.4	28816.8	22077.5	19296.9	11545.2	11471.5	28467.9	18438.9	18951.6	17894.8	20685.1	28882.2	28527.4	18727.6	27364	14048.1	15722.6	18295.6	19400.4	15406.1	12939.8	14592.9	8571.88
G1278	ENSMUSG00000009876	Cox4i2	189.558	66.4194	259.853	110.106	128.644	89.8298	71.1251	138.23	133.113	217.962	188.469	202.452	143.79	156.004	76.5195	119.649	86.533	59.2888	50.9516	71.9346	68.0476	78.3591	73.6743	84.1968
G1279	ENSMUSG00000009894	Snap47	1541.26	513.905	947.767	1060.41	758.455	625.068	570.99	1090.82	639.616	668.669	694.103	722.06	1181.41	873.334	806.177	979.051	544.353	555.135	915.182	873.946	743.003	572.694	726.413	789.671
G1280	ENSMUSG00000009900	Wnt3a	0	0	0	0	1.03644	0	0	0	0	1.02909	0	0	0	0	0	0	0	0	0	0	2.03158	0	0	0
G1281	ENSMUSG00000009905	Kdsr	265.097	78.3853	186.472	143.488	122.301	53.0912	66.6137	180.64	139.874	147.646	125.143	129.083	212.01	193.793	133.687	152.932	94.8354	128.981	351.851	167.418	154.803	159.032	128.062	271.962
G1282	ENSMUSG00000009907	Vps4b	757.538	262.759	550.234	969.258	581.277	446.531	255.012	579.265	440.107	486.423	452.353	430.923	620.097	389.657	407.618	801.5	331.762	386.141	497.726	378.904	392.407	343.148	284.08	503.88
G1283	ENSMUSG00000009927	Rps25	15703.7	6190.27	11205.1	10654.6	8234.73	4914.16	5634.29	13799.3	9215.39	9549.14	9047.4	11219.5	19326	16771.2	16374.4	15154.7	12235.7	11356.4	15164	17792.1	13799.1	9525	13909	20794
G1284	ENSMUSG00000009941	Nxf2	1.10043	0	0	2.24019	0	1.0939	0	0	0	3.32675	1.10187	0	0.842726	2.40033	0	0	0	0	0	0	0	1.09805	0	0
G1285	ENSMUSG00000009995	Taz	2382.25	690.53	2012.94	1896.65	1578.89	1066.49	913.306	1991.39	1322.28	1330.34	1314.67	1328.45	2005.18	1827.94	1659.35	1713.52	1127.67	1183.67	1243.03	1245.09	1261.42	889.797	1136.13	1346.13
G1286	ENSMUSG00000010021	Kif19a	251.685	26.8611	106.994	55.3515	49.8557	24.2948	58.292	140.614	42.3136	64.1968	23.2128	50.9696	216.351	195.389	70.5444	24.0696	20.252	67.2137	131.796	130.871	169.754	37.0842	34.4332	34.6565
G1287	ENSMUSG00000010025	Aldh3a2	604.988	225.357	522.057	442.907	432.068	289.788	275.433	472.885	251.465	347.229	382.475	363.871	592.406	414.516	418.83	601.424	328.032	326.999	320.503	285.238	277.257	223.353	200.426	315.317
G1288	ENSMUSG00000010044	Zmynd10	1.7575	3.58878	0.884057	1.79088	0	0	0	1.75746	0	0	0	1.76495	1.76906	0.867839	0.885198	0	0	3.08274	2.50893	0.881289	3.52989	0	3.52623	0
G1289	ENSMUSG00000010045	Tmem115	1025.48	355.99	806.213	920.508	657.507	431.917	419.474	866.52	486.825	572.853	577.839	611.116	1007.46	679.068	769.551	936.122	486.42	547.877	617.863	656.182	697.632	623.673	614.289	928.481
G1290	ENSMUSG00000010047	Hyal2	600.896	238.758	700.211	583.051	567.38	365.342	375.711	585.467	326.071	417.858	415.295	514.221	603.342	564.727	428.108	482.495	273.436	367.626	298.408	410.383	375.576	256.49	354.051	231.016
G1291	ENSMUSG00000010048	Ifrd2	2894.25	1180.01	2498.35	2648.24	1992.85	1075.39	1219.84	2712.75	1650.74	1407.99	1627.43	1758.27	3408.24	2956.75	3157.51	2698.09	2224.43	2444.41	2176.08	3067.88	1800.81	1419.7	2631.52	2263.98
G1292	ENSMUSG00000010051	Hyal1	132.991	25.4705	117.853	70.2437	40.4811	41.6955	34.6908	103.358	38.0953	66.151	71.7502	68.4338	116.047	76.4271	77.7342	68.5744	37.3499	62.2743	25.7814	21.6511	47.4584	26.7102	28.3763	38.834
G1293	ENSMUSG00000010054	Tusc2	2797.6	883.284	2167.69	1790.84	1499.13	1118.09	1085.12	2497.36	1572.13	1487	1573.75	1653.29	1773.46	2132.58	1477.27	1549.2	1394.55	1299.75	1549.78	1589.15	1729.92	1337.37	1293.48	2619.94
G1294	ENSMUSG00000010057	Nprl2	559.466	176.007	454.974	334.838	308.367	185.146	231.265	478.845	271.322	299.84	270.482	311.153	503.891	429.223	339.557	318.885	222.409	284.856	288.238	334.545	237.929	245.207	299.727	192.764
G1295	ENSMUSG00000010064	Slc38a3	2660.22	1057.85	2986.01	2294.39	1972.41	1925.18	1182.27	1744.68	1720.84	1723.67	1584.06	2230.76	2105.34	1662.45	1200.47	2295.62	933.82	1678.28	1939.39	2023.54	2181.76	3530.31	1629.98	1044.46
G1296	ENSMUSG00000010066	Cacna2d2	34.6316	14.2638	32.2196	30.2938	24.5778	12.7454	9.93502	28.3066	9.0716	30.6594	19.2443	17.2302	33.9741	19.9895	13.0629	20.3694	16.1261	13.9574	7.00418	13.7021	4.02199	4.00825	5.028	4.95084
G1297	ENSMUSG00000010067	Rassf1	832.325	293.377	871.297	853.579	604.062	373.445	337.135	784.335	562.336	556	580.07	759.952	710.761	777.711	634.535	624.326	456.385	516.225	659.893	474.842	606.233	660.921	514.522	1842.28
G1298	ENSMUSG00000010080	Epn3	38.1489	8.34625	6.35075	6.42728	3.10892	5.36073	20.2285	3.92921	4.69978	11.1205	4.72551	6.73415	14.9822	4.66102	7.82339	6.35875	3.13395	4.69081	0.778481	3.87251	5.4776	0	3.12997	0
G1299	ENSMUSG00000010086	Rnf112	13.6429	0.941033	30.3413	11.8877	16.7756	5.69527	5.73257	14.5412	17.3875	7.83774	7.77491	6.80602	25.3012	7.66545	15.4652	5.87092	20.2968	18.3319	2.88342	1.91519	0.966358	0.964041	4.83106	2.85192
G1300	ENSMUSG00000010095	Slc3a2	1522.76	484.63	1065.57	1164.14	861.444	443.008	622.815	1340.06	691.75	821.07	814.626	906.283	6488.39	4326.64	5785.63	4630.23	3631.13	4488.35	1372.76	1248.68	1554.21	1172.59	998.768	1842.11
G1301	ENSMUSG00000010097	Nxf1	6759.13	2154.98	4712.99	3236.11	3407.69	2261.47	2095.39	4192.84	3440.03	3402.35	3047.78	4038.5	4903.49	4942.56	3410.93	4063.5	3018.32	3388.94	2978.77	3566.18	2696.19	2323.08	3909.87	2923.77
G1302	ENSMUSG00000010110	Stx5a	970.14	327.044	828.022	730.066	565.628	342.034	424.882	827.438	452.782	683.292	642.398	669.192	845.924	665.41	610.387	872.407	459.058	507.693	805.404	698.472	681.104	672.714	530.576	1772.08
G1303	ENSMUSG00000010122	Slc47a1	1740.84	661.865	1307.33	1744.88	1165.73	1047.18	774.819	1307.48	972.338	813.735	922.99	908.136	889.005	741.501	612.918	856.73	608.894	440.503	643.069	1219.07	631.714	702.294	690.931	412.096
G1304	ENSMUSG00000010136	Pifo	3.9134	1.03505	5.9169	1.99919	9.99573	1.03391	4.14027	14.7629	2.92976	6.94856	0.991102	2.9695	0	0	0	0	0	0	0	0	0	0	0.994834	0
G1305	ENSMUSG00000010142	Tnfrsf13b	17.7604	2.46593	22.9405	13.7611	31.3437	8.28571	15.0004	17.6823	9.22642	11.0608	13.5106	24.4296	17.7576	19.9715	11.7726	9.35814	8.39513	10.0612	3.34222	2.50112	5.88234	4.19356	7.56076	2.47864
G1306	ENSMUSG00000010154	Spire2	37.2661	2.94768	15.1802	7.17137	8.16772	3.96025	16.9313	15.0486	0	19.2596	7.04402	3.01957	43.3337	18.8367	20.0567	1.01421	1.00031	17.9862	36.8541	27.8519	23.0439	9.00239	3.0046	9.84759
G1307	ENSMUSG00000010175	Prox1	212.167	57.5032	91.2586	70.8828	72.5051	31.9592	53.6686	114.313	55.0029	86.1746	82.3583	63.325	108.581	51.5571	29.8605	78.7318	43.9862	52.8263	100.168	60.0247	67.7537	51.6139	41.8571	55.9523
G1308	ENSMUSG00000010205	Raver1	696.855	282.198	639.709	602.085	515.465	335.974	369.974	754.47	367.911	427.146	417.559	497.678	875.639	640.089	627.065	741.844	446.497	606.214	645.753	615.035	479.344	544.211	456.187	869.163
G1309	ENSMUSG00000010277	2610507B11Rik	15811.5	7097.3	13930.5	21503.7	17832	10501.5	9163.65	16207	5971.01	12015.8	12680.4	13123	13317.7	8385.28	12397	15798	6960.5	8557.02	8676.75	12097.9	11461.4	10125.7	10467.4	4789.91
G1310	ENSMUSG00000010290	AI597479	990.078	349.553	618.362	744.411	558.627	333.988	369.959	829.161	449.365	576.021	460.047	479.498	898.968	586.287	596.933	813.109	543.069	598.215	753.743	527.462	549.707	504.134	428.068	785.151
G1311	ENSMUSG00000010307	Tmem86a	525.74	175.874	267.284	194.329	228.267	158.083	212.867	388.922	151.867	299.168	361.335	288.263	257.672	209.852	153.017	292.945	124.292	110.356	181.513	125.189	140.755	205.517	123.703	402.824
G1312	ENSMUSG00000010311	Optc	5.49742	1.90686	5.52603	3.79942	2.84221	3.39305	1.69998	1.91102	1.9014	3.95617	1.6446	0	1.92235	1.54779	1.87121	1.93812	0.952776	1.33865	0	2.79062	0.933462	0	0	2.81946
G1313	ENSMUSG00000010342	Tex14	26.82	18.9536	21.6305	8.88113	8.79847	0	5.5228	21.9183	9.17057	4.82175	39.9668	4.37152	0.896131	21.9964	5.12987	8.27594	17.7935	13.2331	7.70435	13.3752	11.4803	13.2529	0	9.54963
G1314	ENSMUSG00000010358	Ifi35	959.316	308.89	812.097	831.569	808.786	435.817	356.653	823.78	513.148	809.261	737.417	678.459	633.362	654.844	362.979	562.572	420.791	305.6	237.028	244.841	276.077	250.877	223.231	287.086
G1315	ENSMUSG00000010362	Rdm1	1543.36	433.481	1279.08	856.912	754.766	490.536	519.356	1252.06	826.632	685.487	634.761	836.652	1153.65	1330.89	1080.89	794.532	711.244	794.778	904.423	837.798	939.192	792.335	827.465	372.708
G1316	ENSMUSG00000010376	Nedd8	6755.13	2010.58	5070.94	3933.05	3429.04	2180.33	2168.91	5876.2	3723.75	3636.98	3463.15	4034.31	4578.89	5366.14	3708.52	4100.29	2801.01	3138.47	3418.11	3611.09	3219.9	2600.07	2948.56	3922.52
G1317	ENSMUSG00000010392	Gosr1	790.267	259.65	640.625	632.954	482.384	358.601	330.701	609.007	406.392	421.198	471.766	492.137	747.663	529.765	574.057	636.141	407.442	434.398	532.687	568.154	492.516	541.688	390.829	943.175
G1318	ENSMUSG00000010406	Mrpl52	1835.03	577.134	1343.35	1115.82	909.739	505.458	597.768	1633.82	992.921	973.928	905.82	1110.23	1678.41	1729.24	1355.03	1351.61	1129.97	923.733	1150.91	1317	904.146	748.417	1131.51	911.919
G1319	ENSMUSG00000010435	Spaca7	0	0	0	0	0	0	0	0	0	0	0	0	0	0	0	0	0	0	0	0	0	0	0	0
G1320	ENSMUSG00000010453	Kansl3	1559.72	558.823	1472.37	1755.87	1320.77	972.533	832.003	1437.37	837.008	863.823	913.244	1084.68	1518.6	996.908	1458.02	1374.74	703.242	812.957	1223.01	1242.22	1085.08	1285.18	855.782	1838.99
G1321	ENSMUSG00000010461	Eya4	263.811	216.529	269.842	750.16	537.332	411.3	311.545	243.518	151.15	342.682	305.226	258.68	212.7	152.11	253.108	328.372	178.17	163.571	247.003	186.237	211.731	287.325	182.603	259.213
G1322	ENSMUSG00000010476	Ebf3	287.542	106.72	305.192	237.58	202.039	121.349	102.15	254.846	211.165	195.079	221.613	225.851	176.732	212.83	153.267	152.631	120.81	114.433	193.553	149.27	164.888	164.765	142.204	243.246
G1323	ENSMUSG00000010492	Uckl1os	2092.52	737.28	1373.48	1419.39	1371.14	865.013	849.662	2139.29	945.425	1192.33	992.448	827.279	1395.8	1413.91	1444.82	1746.34	903.744	808.789	1193.62	1454.14	1260.91	724.823	916.639	928.854
G1324	ENSMUSG00000010505	Myt1	0	0	0	0	0	0	0	0	0	0	3.77172	0	0	0	0	0	0	0	0	0	0	0	0	0
G1325	ENSMUSG00000010517	Faf1	3075.76	1076.57	1915.47	2577.7	1770.73	1032.94	1134.99	2841.98	1651.16	1658.95	1576.73	1733.65	3327.28	2460.12	3242.03	3443.79	2323.9	2165.72	4070.24	3374.41	2915.77	2499.81	2550	4705.03
G1326	ENSMUSG00000010529	Gm266	62.9196	16.0253	49.4765	35.085	32.0273	17.0789	33.2653	57.1032	20.5502	37.7647	25.7309	24.7267	28.7621	33.0517	14.9203	23.0409	11.7814	13.7708	5.89914	7.93351	7.92633	6.94743	11.8741	7.76298
G1327	ENSMUSG00000010538	Tsacc	121.568	49.9337	103.824	72.1935	54.5787	36.7819	46.0976	129.474	81.7754	63.5248	60.8672	76.8025	123.696	140.181	89.15	106.704	75.0143	60.9064	169.803	148.164	124.36	85.167	97.2882	212.293
G1328	ENSMUSG00000010554	Mettl16	812.309	201.803	705.482	663.304	593.116	323.814	337.404	515.87	282.52	555.452	491.692	577.318	857.336	600.266	714.893	635.674	493.637	522.014	402.783	520.324	384.591	284.594	375.305	318.947
G1329	ENSMUSG00000010592	Dazl	22.2556	5.8701	7.11266	14.3986	13.3191	4.93349	5.95841	17.1111	9.02595	13.2235	6.05494	2.0191	2.02093	1.98966	0	3.04854	15.0529	2.0038	1.99627	1.98963	0	1.00129	1.00342	0
G1330	ENSMUSG00000010601	Apol7a	0	0	0	3.24742	0	0	0	0	0	0	0	0	0	0	0	2.55665	0	0	0	0	0	0	0	2.48229
G1331	ENSMUSG00000010607	Pigyl	1539.34	484.952	1315.78	932.115	846.189	602.974	585.421	1268.87	937.952	750.662	739.537	917.72	1005.6	1235.16	707.767	884.819	612.495	642.985	551.104	522.506	403.264	486.826	572.239	468.486
G1332	ENSMUSG00000010608	Rbm25	3759.78	984.231	1924.66	1854.77	1550.8	777.477	805.103	3261.25	2156.81	2053.03	2198.67	2012.17	2302.48	1829.44	1682.29	1887.15	2142.09	2153.39	3621.17	2735.77	2937.97	2438.68	1815	6656.34
G1333	ENSMUSG00000010609	Psen2	659.024	193.46	407.063	433.889	312.009	191.673	228.527	590.417	329.503	384.287	331.057	340.146	463.964	453.109	390.25	386.284	344.661	277.731	418.552	324.777	306.618	339.307	255.644	595.507
G1334	ENSMUSG00000010651	Acaa1b	38.4859	1.08197	13.1139	64.1168	11.6171	1.07991	8.08533	3.47016	5.80257	8.14231	4.64282	3.45423	24.7614	20.0416	30.6556	17.8915	2.30214	5.76639	16.3839	21.0456	37.3536	22.9576	3.40609	9.11029
G1335	ENSMUSG00000010660	Plcd1	476.584	138.182	342.845	279.275	263.931	181.795	200.826	448.272	147.189	282.353	248.949	192.572	539.968	303.964	390.332	535.063	252.532	215.155	286.2	278.514	335.955	272.221	186.479	470.372
G1336	ENSMUSG00000010663	Fads1	701.976	152.32	476.756	474.275	291.634	137.931	206.305	450.891	268.41	292.596	306.359	313.593	572.988	390.855	304.495	256.449	235.329	363.344	248.914	281.644	341.681	148.333	216.043	196.781
G1337	ENSMUSG00000010721	Lmbr1	614.388	216.308	360.351	488.456	409.605	241.348	227.421	595.34	315.005	389.758	309.586	299.401	436.636	398.051	460.816	405.235	302.003	342.051	287.768	391.415	349.374	297.162	272.149	183.54
G1338	ENSMUSG00000010751	Tnfrsf22	103.824	21.0665	44.3645	40.2475	57.9965	26.5488	22.0494	68.353	41.4117	28.6303	43.9599	39.3082	77.0184	42.6613	39.2305	72.9109	33.8133	44.5247	31.1304	49.3825	41.6329	26.0293	23.7972	39.2264
G1339	ENSMUSG00000010755	Cars	1832.99	739.887	1336.48	1430.05	1162.89	732.289	723.725	1660.73	974.069	1174.74	1077.18	1130.22	3673.5	2919.53	3246.71	4037.29	2673.43	2288.81	1398.84	1141.75	1481.76	1141.16	861.83	1480.44
G1340	ENSMUSG00000010760	Phlda2	0	0	0.956666	0	0	0	0	0	0	0	0	0.963478	0	0	0	0	0	0	0	0	0	0	0	0
G1341	ENSMUSG00000010796	Asz1	0	0	0	0	0	0	0	0	0	0	0	0	0	0	0	0	0	0	0	0	0	0	0	0
G1342	ENSMUSG00000010797	Wnt2	14.0849	11.7943	24.2624	9.21076	12.2395	2.97067	7.96821	20.0457	6.98725	15.19	19.1027	8.04493	12.0828	9.90447	1.00222	4.05388	5.99599	2.99516	1.99062	0.994321	6.00726	1.99937	6.00482	2.9519
G1343	ENSMUSG00000010803	Gabra1	17.338	9.20717	4.83507	16.0168	0.974328	5.57804	8.42675	12.4403	6.67819	11.6081	7.67091	6.71631	20.159	4.73022	4.7585	13.5017	6.6783	8.5656	0.947386	10.359	1.9044	2.84732	3.809	0
G1344	ENSMUSG00000010825	Grid2ip	0	0	0	0	0	0	0	0	0	0	0	0	0.918861	0	0	0	0	0	0	0	0	0	0	0
G1345	ENSMUSG00000010830	Kdelr3	704.287	160.251	488.275	301.765	240.689	206.97	241.978	531.799	290.561	366.98	316.342	256.571	441.55	246.475	162.538	227.266	178.737	185.828	103.651	120.099	73.5711	65.6603	181.757	54.5894
G1346	ENSMUSG00000010841	1700006E09Rik	0	0	0	0	0	0	0	0	0	0	0	0	0	0	0	0	0	0	0	0	0	0	0	0
G1347	ENSMUSG00000010911	Apip	2179.67	627.562	1648.03	1350.81	1121.37	646.006	663.93	1856.21	1288.67	1224.58	1164.84	1320.37	1658.98	2012.15	1210.74	1812.11	1460.4	1116.44	920.414	1166.96	878.395	711.882	810.833	495.157
G1348	ENSMUSG00000010914	Pdhx	6121.37	1944.51	4543.98	4677.99	4067.72	2996.11	2268.18	4947.16	3243.01	3745.86	3737.67	3631.42	3999.52	4043.81	2718.55	4902.54	2937.88	2846.75	4092.03	4377.53	3299.29	2802.12	3343.14	2788.68
G1349	ENSMUSG00000010936	Vac14	1057.8	400.029	725.918	833.535	662.205	439.981	419.015	937.555	525.802	707.321	573.461	641.378	1266.7	944.595	997.209	1366.27	828.327	719.676	1272.13	1655.63	1047.15	720.142	1162.4	1156.46
G1350	ENSMUSG00000011008	Mcoln2	3.28927	0	8.21747	0.8363	2.49997	2.41902	0.811268	8.24171	0.815626	0	8.32425	2.46424	11.9273	10.7697	0	2.48225	0.806589	0.815365	8.4412	4.22748	0	0	0	0
G1351	ENSMUSG00000011034	Slc5a1	0	0	0	0	1.02523	0	0	0	0	0	1.00921	0	0	0	0	0	0	0	0	0	0	0	0	0
G1352	ENSMUSG00000011052	1700049J03Rik	0	0	0	0	0	0	0	0	0	0	0	0	0	0	0	0	0	0	0	0	0	0	0	0
G1353	ENSMUSG00000011096	Akt1s1	7186.98	2507.72	5275.73	5621.66	4649.82	3071.08	2938.2	6688.25	3663.85	3599	3396.9	4365.75	7039.04	5926.55	6630.03	6031.85	4035.47	4239.58	4295	4764.16	3986.61	3963.04	4282.08	8052.83
G1354	ENSMUSG00000011114	Tbrg1	1930.93	641.736	1355.34	1573.49	1091.8	656.895	732.047	1786.65	916.688	1122.9	1079.96	1184.71	2113.02	1579.71	1698.41	1761.15	1156.46	1190.79	1754.72	1212.74	1446.59	1217.04	1087.12	3653.13
G1355	ENSMUSG00000011118	Panx3	0	0.982656	0	0	0	0	0	0	0	0	0	0	0	0	0	0	1.00311	0	0	0	0	0	0	0
G1356	ENSMUSG00000011148	Adssl1	48700.7	19497.8	37059.5	49893.7	35154.9	22637.6	21211	45331	26166.9	24049.7	24176.3	25920.2	30624.6	26607.7	31151.7	30381.5	19683.8	19770.5	40848.1	50604.9	38454.6	30394.5	36975.6	30026.4
G1357	ENSMUSG00000011154	1700026D08Rik	0	0	0	0	0	0	0	0	0	0	0.719975	0	0	0	0	0	0	0	2.19915	0	0	0	0.7192	0
G1358	ENSMUSG00000011158	Brf1	739.675	205.678	699.372	613.388	593.705	311.079	290.19	651.686	345.67	418.712	469.923	529.613	526.101	437.343	402.473	471.279	288.777	386.469	534.721	558.071	396.262	460.483	386.136	847.452
G1359	ENSMUSG00000011171	Vipr2	29.808	9.56931	43.9045	57.5648	42.2464	31.8617	17.4955	53.3562	25.6021	37.9483	38.6271	49.5462	52.5593	27.3471	29.5359	43.865	36.4493	30.48	20.5651	17.5512	18.7055	19.638	22.641	11.6242
G1360	ENSMUSG00000011179	Odc1	5243.81	1898.57	3552.26	5709.8	4804.22	3539.59	2070.43	4972.6	2260.14	3991.74	3095.41	2976.02	4067.9	3837.35	2489.6	2759.04	2495.44	2543.43	3815.54	2463.54	3301.98	1797.68	2180.15	2630.43
G1361	ENSMUSG00000011254	Thg1l	287.532	94.1238	266.872	251.373	165.515	100.845	118.992	325.493	157.358	198.315	173.266	185.119	333.087	211.419	166.836	294.734	169.284	201.133	128.646	140.2	83.332	101.856	58.7984	109.735
G1362	ENSMUSG00000011256	Adam19	224.14	67.8729	289.545	183.756	148.367	151.623	64.2124	155.74	111.452	145.278	129.956	176.07	125.089	151.945	106.06	102.921	104.462	97.4494	239.224	160.104	142.208	79.6645	155.19	57.6513
G1363	ENSMUSG00000011257	Pabpc4	19517.9	6702	11487.8	15164.2	12095.3	8034.62	6966.25	18718.6	9127.29	9997.36	11027.1	11016.3	20796.7	13319.4	16746.7	19744.5	13228	12872.8	15001.3	12635	10945.5	8729.42	10379	7581.92
G1364	ENSMUSG00000011263	Exoc3l2	46.2617	11.803	14.1415	27.6237	20.3939	18.8259	20.9176	39.0608	11.9688	17.2025	16.0837	14.0759	39.2632	26.7219	16.0366	18.2412	11.9833	35.9368	52.7471	50.7177	29.0343	12.9901	27.0067	15.7414
G1365	ENSMUSG00000011267	Zfp296	34.7845	8.93379	20.9904	32.392	26.255	4.98885	6.01397	40.7072	9.87757	6.0159	13.9586	15.9493	24.9723	23.5368	17.9685	8.0582	6.93007	19.8113	6.92222	5.95755	6.9699	3.98352	9.94824	3.90705
G1366	ENSMUSG00000011305	Plin5	1415.77	475.025	905.99	674.432	472.974	536.825	797.204	903.708	383.187	949.301	1068.29	945.002	1817.48	795.134	570.651	2152.01	308.993	624.635	1438.64	819.979	2174.33	2041.22	761.355	1362.98
G1367	ENSMUSG00000011306	Sugp1	788.017	298.706	565.293	700.233	502.983	301.952	342.573	806.054	341.478	546.996	469.635	473.764	663.7	493.378	547.286	846.39	342.862	363.496	782.455	414.635	564.773	699.857	403.392	1232.18
G1368	ENSMUSG00000011349	Dmrtc2	0	0	0	0	0	0	0	0	0	0	0	0	0	0	0	0	0	0	0	0	0	0	0	0
G1369	ENSMUSG00000011350	Gm5893	0	0	0	0	0	0	0	0	0	0	0	0	0	0	0	0	0	0	0	0	0	0	0	0
G1370	ENSMUSG00000011382	Dhdh	1332.49	415.836	999.311	1144.28	874.016	417.582	414.425	1323.12	808.418	772	618.197	737.749	1726.46	1513.04	1877.75	1655.3	1250.83	1021.83	919.872	580.801	634.589	631.927	392.558	569.058
G1371	ENSMUSG00000011427	Zfp790	314.823	112.923	232.994	240.913	231.499	115.491	123.677	251.727	210.755	217.842	176.822	217.122	247.745	162.45	166.535	210.174	170.452	199.626	208.296	198.09	200.103	183.411	150.653	320.196
G1372	ENSMUSG00000011463	Cpb1	1.81764	0	12.8201	0	5.02689	0	0.894127	2.71363	0	2.74214	3.62804	0.907283	0.908284	0	0	0.913548	0.901858	0.900536	0	0	0	0	0	0.887381
G1373	ENSMUSG00000011486	Slc25a41	0	0	2.01264	0	2.03608	0	0.972388	0	0	0	0	0	0	0	0	0.966863	0	0	1.00063	0	0	1.0105	0	0
G1374	ENSMUSG00000011589	Fsd1	4.00146	0	2.01154	2.0368	1.01555	2.98919	2.00293	4.99138	2.98071	3.02497	1.00203	4.00801	3.01128	3.94493	0	1.01141	0	0	0	0	0.999543	0.999072	0	0
G1375	ENSMUSG00000011632	Pinlyp	1.96788	0	0	0	2.01643	0	0	1.98692	0.984486	2.00274	1.00194	1.00015	0	0.979754	1.02043	1.02091	0.990961	0.997333	1.00092	3.07671	3.03511	3.05633	2.01803	3.94077
G1376	ENSMUSG00000011658	Fuz	1395.88	464.596	1145.46	1010.1	918.626	676.305	591.942	1139.58	683.022	835.445	707.896	762.404	1076.09	867.891	982.394	1085.63	557.303	580.123	405.926	1039.97	612.092	532.8	711.68	302.911
G1377	ENSMUSG00000011751	Sptbn4	1.39695	1.33512	1.40242	2.83847	1.49993	0	1.35776	1.47297	1.38351	2.80587	2.78113	1.39148	0	1.45621	1.38017	2.22335	0	0	0	26.0702	0	0	2.76195	2.1625
G1378	ENSMUSG00000011752	Pgam1	1397.66	378.693	1223.48	1090.36	771.682	518.76	522.514	1117.2	700.194	723.367	805.138	996.99	1540.73	1363.13	1014	971.105	529.145	1004.32	765.023	1016.49	1363.55	576.773	596.381	541.251
G1379	ENSMUSG00000011831	Evi5	826.71	192.203	477.693	461.933	340.113	246.179	285.169	769.021	465.954	364.974	386.915	449.864	429.28	397.616	416.394	326.979	300.879	322.696	465.408	340.194	339.338	355.92	177.905	964.554
G1380	ENSMUSG00000011832	Evi5l	830.524	266.335	593.166	662.101	452.533	368.791	348.022	700.66	310.191	484.311	468.313	488.052	835.696	608.699	672.947	798.69	439.004	448.034	409.137	591.7	331.742	320.313	490.785	164.62
G1381	ENSMUSG00000011837	Snapc2	743.061	243.287	567.505	542.348	408.821	268.476	290.743	633.224	366.317	435.992	477.438	467.364	505.291	556.835	337.36	446.123	294.922	343.626	380.632	333.605	302.631	315.651	305.344	612.262
G1382	ENSMUSG00000011877	Git1	1309.2	484.299	1025.26	1051.69	1002.68	777.021	672.698	1068.09	562.167	840.77	698.963	809.15	1534.03	1000.16	1198.03	1367.45	660.167	852.831	1556.14	969.479	955.44	782.904	842.859	1200.71
G1383	ENSMUSG00000011884	Gltp	453.352	133.131	301.895	247.463	226.639	140.745	140.844	367.739	194.624	271.212	261.703	239.235	368.027	278.724	287.889	300.609	174.606	244.43	203.228	240.464	229.871	174.258	179.099	193.159
G1384	ENSMUSG00000011958	Bnip2	4242.1	1476.23	3060.82	3352.93	2809.6	1868	1669.56	3737.21	2390.87	2420.52	2362.19	2570.93	2883.51	2641.66	2282.52	2687.69	2057.48	1977.69	2080.65	2156.92	1827.41	1692.93	1747.09	1687.51
G1385	ENSMUSG00000011960	Ccnt1	1800.87	254.16	829.19	376.299	303.744	178.03	200.97	1273.09	1136.59	625.351	728.133	721.23	914.308	961.234	445.43	642.365	911.727	1068.14	703.85	830.299	872.901	656.977	578.695	1635.85
G1386	ENSMUSG00000012017	Scarf2	378.111	88.9027	369.551	316.328	284.283	200.085	150.815	307.488	220.024	224.162	291.054	291.192	306.601	219.233	143.673	214.65	162.832	135.44	103.926	107.474	108.5	104.212	115.518	127.508
G1387	ENSMUSG00000012042	4930579F01Rik	1.83091	0.997488	0	3.06041	1.01754	0	0	0	0.995393	1.01034	0	1.00432	0	0	1.00506	0	1.99503	0	0	0	0	0	0	0
G1388	ENSMUSG00000012076	Brms1l	857.676	267.689	718.713	811.664	604.253	369.671	373.944	754.433	390.275	503.49	475.506	551.237	754.614	614.546	612.957	670.888	377.6	355.102	290.086	341.154	341.868	257.155	310.697	257.269
G1389	ENSMUSG00000012114	Med15	444.086	173.814	339.011	394.517	306.918	177.095	194.659	369.652	192.787	259.282	268.508	295.46	412.142	300.489	330.546	430.614	224.515	238.857	677.605	352.189	364.777	525.698	217.249	1660.14
G1390	ENSMUSG00000012117	Dhdds	713.444	254.07	586.951	582.879	495.131	238.715	313.195	650.296	332.782	397.628	363.296	462.471	753.621	483.579	612.155	812.144	372.303	365.391	408.68	348.094	373.463	326.787	268.845	314.335
G1391	ENSMUSG00000012123	Aim1l	0	0	1.65161	0	0	0	0	0	0	1.8038	0	0	0	0	0	0	0	1.80394	0	0	0	0	0	0
G1392	ENSMUSG00000012126	Ubxn11	34.8631	18.3032	42.3781	21.5986	12.3212	8.9138	39.0626	34.4206	21.6841	15.2213	11.0895	24.2724	52.5235	31.6356	60.5457	27.6178	43.5051	13.9035	8.30771	31.0881	3.64836	11.335	8.89831	35.114
G1393	ENSMUSG00000012187	Mogat1	20.7109	2.78796	17.9006	7.70837	20.831	12.2564	4.04158	22.6041	10.9903	13.0243	9.76881	15.1305	6.22684	4.41233	0.38589	4.49131	3.1996	0.925071	12.0852	5.52227	6.94722	3.44496	3.36914	26.0198
G1394	ENSMUSG00000012211	Tex22	1.05654	0	0	0	0	0	0	0	0	0	0	0	1.08048	1.05267	1.09794	1.09785	1.06481	1.07204	0.620167	0	0	0	0	0
G1395	ENSMUSG00000012282	Wnt8a	0	0	0	0	0	0	0	0	0	0	0	1.02187	0	0	0	0	0	0	0	0	0	0	0	0
G1396	ENSMUSG00000012296	Tjap1	1045	353.419	1031.17	1141.33	908.405	660.83	447.403	1005.77	611.594	536.05	609.027	788.024	914.385	783.788	759.141	794.839	404.956	589.917	1070.18	799.674	803.169	769.124	713.267	1491.49
G1397	ENSMUSG00000012350	Ehf	11.2982	1.7685	11.6585	15.6866	6.46348	1.3341	3.76172	4.46544	1.82399	1.84947	3.66681	7.02764	0	1.65527	0	3.885	0.456035	5.36566	3.80681	0.900587	3.39669	1.7602	11.1243	3.60825
G1398	ENSMUSG00000012396	Nanog	1.00839	0.990959	0	0	0	0	0	0	0	0	0	0	0	0	0	0	0	0	0	0	0	0	0	0
G1399	ENSMUSG00000012405	Rpl15	26527.3	8319.23	22026.4	18297.6	15580	8979.57	8910.73	23313.5	17245.6	15588.6	15367	18612.8	29924.6	29264.5	26226.6	23026.6	17879.2	18323	21923.3	22068.5	16965.8	13745.9	18898.3	27687.8
G1400	ENSMUSG00000012422	Tmem167	1772.39	576.234	1195.51	1127.87	864.687	528.413	588.126	1564.41	979.033	967.462	999.211	934.716	1217.86	952.886	687.424	866.06	845.486	863.229	1154.43	706.039	680.707	453.62	615.52	2204.95
G1401	ENSMUSG00000012428	Steap4	841.765	412.515	1034.65	908.196	856.436	598.553	416.881	750.65	610.457	873.708	769.693	858.967	859.687	601.536	517.3	852.182	477.171	505.403	603.334	767.183	720.08	801.444	665.749	590.823
G1402	ENSMUSG00000012429	Mplkip	387.726	122.487	283.041	199.217	196.439	130.405	103.387	298.55	261.371	188.896	218.736	176.461	247.301	207.636	125.434	208.044	161.359	130.092	321.094	233.757	226.66	134.084	111.295	515.782
G1403	ENSMUSG00000012443	Kif11	75.3807	39.9015	123.742	68.3032	110.251	35.3783	61.3657	69.8249	66.5864	119.686	110.522	126.827	49.7398	48.0213	12.0755	58.1268	20.1779	19.1217	15.0278	25.8875	6.04102	5.01773	12.0826	6.93925
G1404	ENSMUSG00000012483	Rpa3	442.607	152.803	281.176	233.5	218.68	127.786	132.726	310.168	194.714	237.221	236.793	223.902	528.219	471.814	273.742	302.398	176.41	216.866	203.351	200.967	169.296	140.485	141.733	60.1151
G1405	ENSMUSG00000012519	Mlkl	30.5666	16.814	38.9017	34.8064	28.2375	16.0377	22.9511	45.6239	29.8945	31.7313	47.3836	36.2608	44.9027	42.8382	30.8585	27.1491	14.3171	10.7323	11.5955	11.6006	17.0525	4.48283	20.8734	8.81568
G1406	ENSMUSG00000012520	Phox2b	0	0	0	0	0	0	0	0	1.00731	0	0	0	0	0	0	0	0	0	0	0	0	0	0	0
G1407	ENSMUSG00000012535	Tnpo3	3135.4	949.276	2043.03	2023.72	1531.01	710.317	844.21	2801.44	1915.23	1585.48	1617.93	1925.91	2831.86	2381.07	2044	2039.28	1892.84	1947.23	2145.97	2057.68	1597.69	1401.4	1477.1	1794.95
G1408	ENSMUSG00000012609	Ttll5	184.899	95.7075	133.342	186.737	135.374	55.6081	60.1038	152.429	88.9479	113.303	81.4384	125.306	150.57	116.68	104.914	152.838	84.6425	100.879	116.644	136.903	131.218	102.021	121.31	111.712
G1409	ENSMUSG00000012640	Zfp715	327.448	169.489	255.863	225.783	224.77	215.224	180.575	311.58	175.732	215.296	216.398	147.518	239.317	145.882	152.736	220.738	170.049	145.271	302.262	257.484	240.073	231.806	241.7	436.425
G1410	ENSMUSG00000012705	Retn	742.243	73.8375	212.206	306.025	69.0412	55.8588	103.069	183.563	245.332	117.54	53.4182	70.8846	885.837	802.164	860.601	226.301	241.792	841.785	480.1	999.105	669.473	527.784	194.518	156.618
G1411	ENSMUSG00000012777	Acpt	0	0	0	0	0	0	0	0	0	0	0	0	0	0	0	0	0	0	0	0	0	0	0	0
G1412	ENSMUSG00000012819	Cdh23	35.1114	18.3171	60.0956	32.4572	64.2647	25.3153	51.2768	47.6021	37.9087	26.9266	40.7154	55.8111	68.8622	64.715	23.6847	55.5974	66.4413	15.7884	12.41	20.5304	40.6879	42.4062	11.0396	44.1447
G1413	ENSMUSG00000012848	Rps5	24723	8124.56	19118.9	17053.3	13835.9	8387.75	8627.79	22607.9	14072	13402.8	13096.6	16321.5	30172.5	27366.2	27572.7	22988.6	17641.9	17838.1	19466.2	20273.3	16868.2	14665.3	18221.3	26231.2
G1414	ENSMUSG00000012889	Podnl1	0.902336	0	1.81276	2.7522	0	0	0	1.79554	0	4.20679	1.80015	2.70141	1.33885	2.66214	0.895302	0	0	1.32752	1.32373	0.887115	1.79021	0	1.33118	0
G1415	ENSMUSG00000013033	Adgrl1	1790.44	606.75	1263.66	1729.68	1263.2	868.683	665.344	1802.59	950.102	1120.3	1330.43	1128.63	615.049	634.627	511.09	617.556	492.695	499.649	363.33	578.367	422.547	472.093	436.395	339.713
G1416	ENSMUSG00000013076	Amotl1	14973	4323.93	7683.22	12336	6989.96	5181.68	5024.08	11727.2	6876.77	7982.98	7145.6	8729.03	16515.3	11858.3	15888.5	13778.2	13046	15471.5	8906.05	8424.09	7846.06	7067.83	8090.68	4473.49
G1417	ENSMUSG00000013083	2200002J24Rik	0	0	0	0	0	0	0	0	0	0	0	0	0	0	0	0	0	0	0	0	0	0	0	0
G1418	ENSMUSG00000013089	Etv5	495.089	191.029	445.935	493.011	358.694	211.418	209.869	448.254	242.425	291.383	293.038	341.359	628.136	388.818	336.459	442.805	237.151	336.283	357.164	546.397	414.439	351.732	374.587	292.157
G1419	ENSMUSG00000013091	Tmem190	0	0	0	0	0	0	0	0	0	0	0	0	0	0	0	0	0	0	0	0	0	0	0	0
G1420	ENSMUSG00000013150	Gfod2	544.188	166.816	453.14	518.911	419.111	297.789	286.561	453.412	301.079	295.513	266.545	434.82	366.928	353.877	413.639	403.393	187.798	210.549	159.274	396.371	289.242	222.561	314.928	274.809
G1421	ENSMUSG00000013155	Enkd1	49.2795	10.9945	62.4859	30.1409	39.114	19.0579	25.1679	56.2283	22.5561	29.8756	29.7409	38.6438	43.7114	30.1969	35.8387	37.1131	26.5595	23.6456	9.84513	29.7594	27.7741	17.8791	16.8427	21.3808
G1422	ENSMUSG00000013158	4933405L10Rik	1.99153	0	3.00678	0	0	0	1.02108	1.99445	0.991163	0	2.00479	0	0	1.96923	0	1.01469	0	1.99259	0	0	1.00356	0	1.00228	0
G1423	ENSMUSG00000013160	Atp6v0d1	2399.69	794.132	1564.97	1484.37	1176.11	776.694	844.477	2036.11	1060.52	1209.94	1113.96	1269.51	2106.9	1647.97	1479.82	1773.03	1007.19	1138.35	2514.69	1609.14	1924.8	1466.29	1168.71	2891.95
G1424	ENSMUSG00000013236	Ptprs	852.079	252.663	703.177	567.105	601.695	328.08	382.839	903.908	317.655	483.735	471.835	407.73	439.117	352.569	295.743	411.161	248.884	184.416	174.938	276.993	188.48	207.106	234.437	73.6746
G1425	ENSMUSG00000013275	Slc41a1	2474.27	865.131	1749.92	1838.07	1534.85	1343.9	1211.93	2037.84	1012.28	1666.78	1621.8	1405.04	4484.24	2371.22	2880.76	4697	1568.33	1914.19	2263.7	2693.43	2014.62	1372.82	1592.48	1478.73
G1426	ENSMUSG00000013338	Fer1l4	0	0	0	0	0.486567	0	0	0	0	0	0	0	0	0	0	0	0	0	0	0	0	0	0	0
G1427	ENSMUSG00000013353	4931406B18Rik	0	0	0	0	0	0	0	0	0	0	0	0	0	0	0	0	0	0	0	0	0	0	0	0
G1428	ENSMUSG00000013367	Iglon5	23.2184	9.80251	20.2827	24.6373	16.3651	10.8702	10.9379	16.079	13.0144	15.2324	16.1241	10.0809	15.1374	7.94542	12.0406	7.10645	9.01759	7.00424	6.97983	0.994736	4.01107	2.00154	11.0275	1.97201
G1429	ENSMUSG00000013415	Igf2bp1	1.66931	0	0.837715	0	0	0	0	0.828341	0	0	0	0	1.66085	0	0.822135	0	1.65159	0.823268	1.63838	3.25061	1.64593	2.45937	0	1.62172
G1430	ENSMUSG00000013418	B4galnt2	0	0	0	0	0	0	0	0	0	0	0	0	6.03552	1.97653	2.00769	2.02741	2.99241	0.997475	0.995319	0	0	0	0	0
G1431	ENSMUSG00000013419	Zfp651	6992.13	2333.1	5739.06	7483.43	5866.55	4194.89	2970.56	5686.94	4096.72	4275.38	4314.58	4843.24	5116.23	4598.24	4727.31	4988.74	3558.04	3886.86	4212.26	6697.73	4214.22	3663.73	6305.72	2031.25
G1432	ENSMUSG00000013465	Nelfb	1375.06	401.503	1151.58	953.69	825.976	545.201	622.352	1294.44	544.728	844.938	703.134	775.161	1243.98	789.551	934.801	1217.43	590.875	623.044	927.351	677.477	743.125	698.51	507.493	1157.36
G1433	ENSMUSG00000013483	Card14	28.1365	17.1637	40.3879	34.7351	23.8231	24.184	16.1687	17.0491	13.9944	47.4186	29.0789	34.7268	25.104	35.3005	13.535	41.527	17.7301	10.2423	105.154	31.7574	23.2981	21.3711	10.4904	72.4634
G1434	ENSMUSG00000013495	Tmem175	348.778	131.136	217.815	229.395	201.029	135.043	121.19	292.168	129.045	178.341	171.641	115.902	242.221	213.817	221.292	229.103	158.657	106.849	171.249	94.6005	176.17	171.49	97.8557	260.268
G1435	ENSMUSG00000013523	Bcas1	157.757	11.5919	46.4444	38.4201	18.8543	14.7254	39.9269	77.5301	13.5176	30.5475	19.0953	16.1033	129.24	95.9536	43.2721	14.228	11.5527	63.052	131.325	95.4706	104.73	41.2811	12.3974	40.6275
G1436	ENSMUSG00000013539	Tango2	1238.62	493.106	1283.02	907.366	823.178	875.842	495.306	1037.17	731.205	750.34	842.565	969.41	1689.29	1486.22	1468.03	2197.04	703.866	1106.13	4041.56	1958.02	2993.04	2011.32	1168.74	7038.99
G1437	ENSMUSG00000013562	4833413E03Rik	0	0	0	0	0	0	0	0	0	0	0	0	0	0	0	0	0	0	0	0	0	0	0	0
G1438	ENSMUSG00000013584	Aldh1a2	170.041	65.8463	127.389	143.291	214.209	136.642	49.7988	125.296	59.8958	136.722	152.832	92.5235	157.087	96.0806	50.1138	154.054	74.9557	64.8998	32.8469	49.7151	30.0378	13.9961	17.0145	14.7604
G1439	ENSMUSG00000013593	Ndufs2	79013.3	22251.9	52068.4	37502.4	34426	23896	19434.2	65403.8	40080.1	39820.8	42772.7	44008	33691.9	55022	23403.9	37266.9	28908.9	31101.1	44065.7	41250.1	44337.8	38915.7	40152.5	33606.8
G1440	ENSMUSG00000013611	Snx31	1.01073	0	0	0	0	0	0	0	0	0	0	0	1.01131	0	0	0	0	0	0	0	0	1.00369	0	0
G1441	ENSMUSG00000013622	Atraid	2550.02	883.346	1993.44	1676.91	1324.31	852.014	950.368	2308.83	1476.93	1571.89	1420.94	1537.92	2037.63	2163.66	1814.45	1942.48	1362.36	1374.08	2026.29	1742.55	1704.89	1401.87	1370.24	2645.03
G1442	ENSMUSG00000013629	Cad	270.788	52.2497	234.431	371.729	187.204	179.48	155.854	214.816	58.0526	222.837	118.064	178.699	523.18	222.333	408.617	374.414	190.994	235.522	215.448	284.223	230.098	207.346	179.673	103.859
G1443	ENSMUSG00000013643	Lypd8	0	1.00894	0	0	0	2.02158	0	0	0.975567	0.991027	0	0.986862	0	0	0	0	0	0.981861	0	1.98632	0	0	0	1.93778
G1444	ENSMUSG00000013646	Sh3bp5l	1530.78	439.898	1173.03	1148.89	906.632	574.583	633.691	1316.19	628.111	767.794	785.58	787.347	1186.71	1023.62	1073.07	1117.94	678.813	676.327	642.757	777.696	829.909	658.484	643.238	742.743
G1445	ENSMUSG00000013653	1810065E05Rik	0	0	0	0	0	0	0	0	0	0	0	0	0	0	0	0	0	0	0	0	0	0	0	0
G1446	ENSMUSG00000013662	Atad1	2756.7	1061.35	1740.45	1954.91	1548.23	1161.08	1167.48	2360.08	1606.67	1801.45	1787.4	1404.63	2761.49	1673.38	1808.85	2613.89	1969.9	2002.94	2899.68	2484.07	2035.85	1728.03	1526.79	2356.46
G1447	ENSMUSG00000013663	Pten	2990.5	1058.64	1681.31	1800.3	1358.96	762.067	907.648	2374.43	1546.98	1666.54	1869	1599.71	1459.55	1278.3	817.791	1279.11	982.662	1088.35	1365.06	1277.36	1160.08	757.985	858.866	1160.16
G1448	ENSMUSG00000013668	4933402N03Rik	0	0	0	0	0	0	0	0	0	0	0	0	0	0	0	0	0	0	0	0	0	0	0	0
G1449	ENSMUSG00000013698	Pea15a	3066.65	688.586	2392.32	1584.05	1515.1	811.038	991.067	2239.17	1143.13	1451.89	1224.94	1516.01	2305.2	1925.89	1102.5	1080.56	827.497	1220.36	1325.21	1321.36	1394.29	691.379	772.909	620.15
G1450	ENSMUSG00000013701	Timm23	17385.9	6303.04	14155.8	13687.3	11067.7	7474.31	6607.6	14604.7	10788.8	10580.1	10382.8	11701.7	14354.5	15538.4	11455.8	14328.8	9868.83	11014.5	17262.6	18007.7	13078.8	9929.16	13954.5	12820.9
G1451	ENSMUSG00000013707	Tnfaip8l2	50.8936	12.0645	48.2856	27.9552	24.9294	11.083	5.05227	29.4335	27.2948	35.6465	46.3707	29.5763	24.722	33.9003	18.8712	23.9884	14.6761	30.404	22.5595	15.859	8.89893	13.8753	13.8225	5.80647
G1452	ENSMUSG00000013736	Trnt1	1125.85	403.22	773.864	880.773	729.196	492.604	394.918	915.186	674.443	675.459	768.391	616.393	1051.75	778.04	650.018	1048.25	656.75	722.885	1258.77	830.49	771.936	778.021	540.569	2115.62
G1453	ENSMUSG00000013766	Ly6g6e	1.28345	0	0	0	3.88326	1.56702	0	0	0	0	4.60986	0.767776	0	0	0	0	0.761978	0	0	0	0	0	0	1.28543
G1454	ENSMUSG00000013787	Ehmt2	2087.52	566.145	1492.72	1026.89	1022.83	597.246	707.451	1785.65	991.575	1209.46	1224.76	1249.04	1197.43	1398.29	1085.08	1090.26	646.285	789.337	1412.44	1301.29	1107.04	1025.15	951.288	1822.77
G1455	ENSMUSG00000013822	Elof1	1844.4	624.667	1362.4	1322.58	1013.47	695.051	745.771	1722.01	995.506	1008.43	978.53	1147.65	1415.58	1507.93	1182.4	1163.67	869.053	855.209	1132.99	1380.87	1068.38	808.644	1112.51	1354.7
G1456	ENSMUSG00000013833	Med16	1154.53	472.279	878.926	1070.76	834.432	642.02	644.047	972.856	541.361	716.791	603.163	731.356	1059.33	701.685	805.64	1039.89	582.964	499.008	795.923	714.506	760.532	777.897	592.812	1139.05
G1457	ENSMUSG00000013846	St3gal1	411.681	165.401	419.424	469.989	347.339	233.841	156.356	374.523	211.929	309.021	277.89	311.564	289.368	226.163	216.377	243.767	159.447	231.523	242.492	358.455	307.13	193.704	304.133	168.559
G1458	ENSMUSG00000013858	Tmem259	4657.31	1554.71	3782.84	3510.68	3098.1	2117.03	2062.25	3643.63	2199	2634.17	2625.42	2885.34	4142.4	3558.75	2918.11	3768.51	2082.75	2430.76	3806.02	3196.46	2948.19	2957.72	2748.03	4255.01
G1459	ENSMUSG00000013878	Rnf170	1983.21	673.309	1397.9	1782.85	1374.5	838.894	735.484	1702.42	1370.61	1274.2	1172.34	1163.57	821.261	987.214	677.021	1060.38	864.402	694.866	1153.77	1219.68	822.194	733.459	857.749	568.23
G1460	ENSMUSG00000013921	Clip3	238.051	78.2011	169.439	171.766	131.484	66.2836	107.017	203.755	85.0441	181.584	151.206	139.859	189.267	126.965	95.2597	171.845	80.6521	95.9822	154.284	127.959	143.595	94.6812	69.1962	209.937
G1461	ENSMUSG00000013928	Thap8	0	0	0.989166	0	0	1.00653	2.01524	1.9688	0.978296	1.98718	1.97924	0	0.991821	0	0	0	0	0	0	1.98495	0.991101	0	0	5.82277
G1462	ENSMUSG00000013936	Myl2	120287	15394	19566.9	14888.2	6370.39	6020.92	24240	24836.7	20251.4	40942.1	14570.3	17241.7	52455.6	27345.5	15450.7	29523.7	5044.27	19069.7	29631.6	26676.7	20782.9	14981	14041.2	9739.22
G1463	ENSMUSG00000013973	Dedd	1464.85	547.779	1263.65	1285.19	1147.92	675.431	604.862	1374.94	841.04	947.933	940.029	1052.34	1146.26	1086.05	1039.84	1263.08	913.818	861.346	1266.38	1276.33	1189.99	935.533	961.902	1786.6
G1464	ENSMUSG00000013974	Mcemp1	2.94746	0	3.95667	1.00217	0	1.01053	0	1.96954	0.978488	0	1.98047	7.91607	3.96997	4.861	1.99335	1.00309	0	1.96872	1.96873	31.8246	0	0.994525	3.96336	0.971252
G1465	ENSMUSG00000013997	Nit1	1416.27	481.925	1233.92	1070.38	953.583	595.602	555.704	1187.68	857.281	859.504	874.61	906.986	1152.7	1164.29	998.627	1221.45	825.689	708.538	706.416	841.001	787.095	620.887	644.33	731.647
G1466	ENSMUSG00000014030	Pax5	3.72474	0	0.747545	0	0	0	0	2.21824	2.21218	0	0	33.3386	0.741199	3.65527	2.93544	2.23271	0	49.1247	0.731169	53.3671	0	0	0.734795	0.7237
G1467	ENSMUSG00000014039	Prdm15	187.068	51.2487	158.339	199.858	145.473	112.009	94.5663	159.817	95.2407	97.5154	73.8064	99.4564	149.17	89.7578	126.819	106.921	78.3808	75.2151	80.9204	106.763	103.643	95.1196	81.725	95.0118
G1468	ENSMUSG00000014074	Rnf168	1043.62	328.668	660.529	704.415	545.064	290.581	330.034	888.847	647.622	590.997	576.799	558.515	759.518	647.442	531.922	602.211	613.89	532.548	461.671	535.518	416.86	389.175	369.834	301.178
G1469	ENSMUSG00000014075	Tctex1d2	425.293	131.456	295.167	253.285	207.363	91.1565	135.823	332.147	270.251	229.166	169.846	200.083	223.552	278.651	195.663	217.695	243.331	170.111	239.108	226.798	167.997	124.287	177.762	197.489
G1470	ENSMUSG00000014077	Chp1	4040.91	1413.47	2390.92	2884.21	2136.55	1487.91	1713.96	3493.55	1771.91	2168.53	2085.61	1990.9	2994.81	2003.45	2186.68	2675.78	1757.68	1711.51	3769.92	2495.44	2807.4	2186.88	1623.24	6691.07
G1471	ENSMUSG00000014104	Sval2	0	0	0	0	0	0	0	0	0	0	0	0	0	0	0	0	0	0	0	0	0	0	0	0
G1472	ENSMUSG00000014158	Trpv4	61.8637	10.585	42.0884	36.0531	20.2053	32.0351	19.5643	48.6291	19.7786	31.0932	36.8101	45.7852	24.9035	37.1728	30.6448	42.1799	8.33248	25.6621	38.3676	29.5372	42.6985	35.5166	21.8663	20.4892
G1473	ENSMUSG00000014164	Klhl3	2.9129	2.81099	1.95032	5.99023	5.89892	1.89043	2.92032	3.86326	0.962434	4.88045	3.8729	1.47184	4.84737	3.81851	2.88846	7.79814	0	2.8837	9.57496	1.9076	5.77604	3.84108	1.92507	6.62931
G1474	ENSMUSG00000014177	Tvp23b	417.531	121.598	229.465	283.777	169.121	133.184	151.987	283.414	167.074	195.33	226.046	200.271	354.814	223.76	241.013	259.532	151.71	196.709	277.291	199.53	195.552	185.616	147.303	232.513
G1475	ENSMUSG00000014195	Dnajc7	7809.5	2144.73	6389.83	5102.79	4350.84	2096.2	1933.67	7045.22	4833.88	5003.05	4860.14	5269.09	5901.67	6789.3	4181.9	5964.51	4405.71	4351.05	6982.75	6312.17	5481.26	3992.34	4943.1	7436.08
G1476	ENSMUSG00000014198	Zfp385c	10.3974	5.03814	13.5157	7.04786	7.02163	4.23336	3.40814	6.03628	4.29554	12.1997	7.4364	6.05482	12.1215	2.55681	5.16337	16.8157	0.859729	10.3017	5.13224	5.11753	3.4406	5.14983	5.15971	2.53767
G1477	ENSMUSG00000014226	Cacybp	3357.35	1267.78	2380.06	2787.31	2081.47	1522.39	1232.03	2810.33	2200.17	1973.87	2131.22	1913.99	2606.83	1755.3	2020.24	2178.18	1968.57	1637.77	2338.83	2051.67	1548.28	1026.46	1549.89	1822.47
G1478	ENSMUSG00000014232	Cluap1	507.131	129.147	347.754	348.655	305.441	161.44	146.016	401.607	259.67	276.086	274.005	269.914	366.07	300.415	300.37	329.723	213.482	246.555	297.438	251.726	231.986	212.401	231.843	269.145
G1479	ENSMUSG00000014243	Zswim7	1501.69	511.406	1244.35	882.295	786.779	503.539	494.756	1358.13	916.547	729.546	668.697	828.764	1253.09	1518.9	1078.28	1097.71	806.737	802.687	958.738	786.46	676.731	652.405	623.474	830.882
G1480	ENSMUSG00000014245	Pigl	61.732	21.4352	57.0324	44.5697	40.3842	27.4807	30.6006	55.5605	18.7721	30.0717	30.8549	40.8155	44.8574	38.2353	53.5958	74.2566	29.677	40.525	38.4331	44.3174	39.6553	27.7199	25.7645	30.1992
G1481	ENSMUSG00000014294	Ndufa2	19519.4	4323.26	15026.1	10088.7	9777.53	4640.38	4795.47	15491.9	10756.6	9596.35	9289.94	10807.5	11054.6	16667.5	8950.76	10345.9	8018.27	8431.13	9511.13	9654.43	8393.62	7636.4	8699.29	7693.73
G1482	ENSMUSG00000014301	Pam16	2955.15	978.808	2320.24	1794.39	1508.7	946.186	965.332	2462.55	1761.86	1555.11	1537.14	1803.42	2265.72	3031.8	1973.06	2060	1586.56	1631.35	2032.32	1888.61	1642.24	1373.46	1516.58	2150.65
G1483	ENSMUSG00000014303	Glis2	308.066	107.155	237.497	235.351	148.384	172.39	95.9183	209.839	127.526	179.343	233.569	166.006	215.106	140.545	129.063	117.045	88.3482	95.3849	80.7739	119.547	102.117	71.7354	96.2014	62.811
G1484	ENSMUSG00000014313	Cox6c	56809.6	16904.6	37286	26548.8	24899.2	15598.8	15981.8	39852.2	30107.4	26290.7	27190.5	28698.6	28258.9	37563.9	19559.3	27427.2	17180.2	20821.9	29845.6	23344	20943.5	21878	18722.4	13958
G1485	ENSMUSG00000014329	Bicc1	768.836	231.709	501.069	441.066	318.391	199.643	198.318	557.714	393.101	461.377	573.906	361.707	443.712	349.42	244.665	392.135	399.619	315.038	406.101	330.434	394.072	351.431	283.672	364.902
G1486	ENSMUSG00000014349	Ube2z	2132.54	745.768	1793.22	1742.5	1463.66	829.525	883.833	1754.85	1062.41	1314.25	1256.48	1463.86	1923.95	1477.08	1265.03	1638.03	877.296	949.734	1536.1	1363.74	1147.68	1027.95	893.183	2313.73
G1487	ENSMUSG00000014351	Gip	0	0	0	0	0	0	0	0	0	0	0	0	0	0	0	0	0	0	0	0	0	0	0	0
G1488	ENSMUSG00000014353	Tmem87b	469.044	211.233	365.69	480.644	370.085	246.512	204.392	432.004	247.496	374.047	303.694	275.652	452.704	320.379	291.961	491.913	303.765	270.512	492.699	391.752	409.199	372.792	269.797	1144.29
G1489	ENSMUSG00000014355	Anapc1	1136.03	413.367	788.227	1191.01	805.528	463.335	492.707	1069.12	558.788	734.136	745.48	766.988	1346.09	740.726	892.715	1645.64	664.136	788.164	1956.18	1188.5	1125.57	996.261	816.747	2198.27
G1490	ENSMUSG00000014361	Mertk	140.456	40.9222	103.697	107.419	70.5915	39.0518	52.8894	105.788	56.3833	124.614	140.205	96.0473	144.278	72.2798	55.0274	111.278	63.6663	46.1629	88.6034	50.3068	127.272	100.704	46.2525	184.046
G1491	ENSMUSG00000014402	Tsg101	3104.09	973.929	1920.19	1751.4	1502.95	921.833	963.797	2621.75	1687.89	1700.04	1713.1	1698.56	2428.23	2045.21	1938.69	2145.54	1745.35	1666.01	2710.4	2356.38	2110.6	1558.93	1751.02	3144.89
G1492	ENSMUSG00000014418	Hps5	316.524	158.426	555.507	650.74	577.773	256.256	301.234	665.438	291.816	300.44	337.867	463.302	374.663	422.789	369.538	558.116	325.572	306.963	116.402	273.031	192.83	232.803	310.114	130.843
G1493	ENSMUSG00000014426	Map3k4	1116.49	397.746	843.411	1219.11	979.627	574.569	544.114	1022.82	530.096	675.674	601.666	672.131	911.104	743.898	763.002	846.807	505.821	586.081	791.856	840.435	596.294	516.976	598.37	463.209
G1494	ENSMUSG00000014444	Piezo1	1126.36	318.77	775.261	754.154	676.62	396.206	481.89	481.442	508.337	769.111	802.93	1101.63	577.49	776.699	489.95	476.494	307.087	332.969	409.88	324.441	432.612	242.967	160.96	318.299
G1495	ENSMUSG00000014453	Blk	1.00722	0	1.01192	0	0	0.987908	0	1.00299	0	1.0134	0	1.00621	0	1.9824	0	0	0.999994	0	0	0	1.00117	0	0	0
G1496	ENSMUSG00000014470	Rnf166	1807.02	607.464	1437.44	1365.27	1179.46	976.805	796.546	1519.01	900.821	1073.07	1058.98	1063.94	1893.92	1642.03	1458.3	1476.35	1002.47	1111.3	1932.84	1434.36	1180.52	1045.64	1170.78	2049.52
G1497	ENSMUSG00000014496	Ankrd28	1059.25	531.033	772.688	1474.77	1134.18	883.042	702.45	979.174	623.925	879.303	808.573	663.944	806.413	430.472	548.572	1038.54	577.444	585.023	937.129	993.769	705.035	601.273	785.687	569.294
G1498	ENSMUSG00000014498	Ankrd52	1256.12	501.983	1069.24	1730.08	1190.54	1008.43	865.233	1274.26	464.242	769.425	689.638	825.942	1361.93	841.643	1125.86	1561.23	599.325	648.357	965.337	1028.84	929.376	594.386	764.95	489.52
G1499	ENSMUSG00000014503	Pkd2l2	40.6695	14.1377	34.0504	44.3168	41.2161	17.0988	25.6072	48.2121	22.0905	28.2551	20.3586	29.0201	27.1165	29.5404	43.3493	56.5182	21.1505	18.2446	60.2941	47.763	38.5031	37.4725	40.4148	52.9917
G1500	ENSMUSG00000014504	Srp19	2922	873.473	1887.24	1556.11	1353.12	856.198	866.492	2428.69	1822.82	1522.95	1445.1	1422.86	2169.95	1970.92	1552.56	1724.47	1709.98	1582.48	1808.5	1675.5	1532.75	1016.45	1304.06	2751.78
G1501	ENSMUSG00000014529	Tmbim7	0	0	0	0	0	0	0	0	0	0	0	0	0	0	0	0	0	0	0	0	0	0	0	0
G1502	ENSMUSG00000014542	Clec4f	0	0	0.612199	16.2979	0	0	0	0	0	0	0	0	0	0	3.43525	20.5308	0	0	0	0	0	0	0	1.19095
G1503	ENSMUSG00000014543	Klra17	0.992089	1.01477	1.99744	1.01182	0	0	0	0.994037	0	0	0	0.998716	0	0.981375	1.00523	0	0	0	0	4.01068	0	0	0	0
G1504	ENSMUSG00000014547	Wdfy2	11.0333	6.89671	8.06486	26.5368	18.314	15.873	9.9757	5.9997	4.97797	12.1222	10.0334	15.0517	13.064	8.89227	6.00757	14.1671	7.97622	6.97521	12.9184	12.9214	6.99895	4.99375	3.99729	17.6793
G1505	ENSMUSG00000014550	Rbsn	974.972	313.823	699.529	932.085	687.223	395.453	348.906	781.142	495.35	558.497	563.648	611.711	833.202	593.217	698.981	682.982	473.114	580.553	499.744	577.044	452.875	376.113	425.747	535.161
G1506	ENSMUSG00000014551	Mrps25	2470.67	680.809	1803.91	1532.68	1228.02	631.125	746.01	2009.71	1351.62	1275.35	1226.88	1387.66	1312.05	1750.67	1217.3	1271.77	1033.69	1008.7	1087.24	1285.3	1165.28	726.871	1212.89	611.161
G1507	ENSMUSG00000014554	Dguok	846.014	238.427	574.863	474.804	407.205	258.191	271.48	673.953	438.718	447.385	364.609	416.437	575.563	679.631	436.718	460.404	303.743	386.845	518.926	431.207	412.934	305.306	397.756	402.754
G1508	ENSMUSG00000014592	Camta1	2173.2	863.959	1158.62	964.375	800.81	703.497	739.999	1547.29	1345.51	1005.02	1308.96	1141.06	1403.74	1203.98	941.144	1200.84	1049.8	1310.48	2356.87	1564.47	1796.79	1504.43	1348.87	2919.52
G1509	ENSMUSG00000014599	Csf1	484.926	135.787	393.384	266.918	269.011	150.195	203.49	370.985	275.896	293.606	446.571	267.242	416.03	318.205	189.959	299.005	209.2	204.209	202.405	263.741	183.419	88.3099	273.275	59.6539
G1510	ENSMUSG00000014601	Strip1	1450.69	356.541	1289.49	956.33	854.82	534.824	497.588	1445.28	702.989	834.544	809.947	860.637	1299.19	1267.66	858.128	877.969	774.456	879.094	925.853	864.921	763.33	676.063	826.466	1155.08
G1511	ENSMUSG00000014602	Kif1a	185.299	14.8746	50.6149	56.6058	33.1579	12.2131	75.6248	101.194	12.6155	44.2696	18.5169	19.5068	178.577	91.3991	63.6264	23.2895	15.5207	60.9302	127.024	105.972	154.211	44.3002	35.3855	42.8617
G1512	ENSMUSG00000014603	Alx3	0	0	0	0	0	0	0	0	0	0	0	0	0	1.00848	0	0	0	0	0	0	0	0	0	0
G1513	ENSMUSG00000014606	Slc25a11	19680.6	6240.46	14086	11848.6	10371.4	7375.28	7238.81	15066.8	9330.68	10636.3	10401.2	11155.4	14866.5	14206.1	10706.4	13857.9	8252.24	8653.92	10285.5	15019.5	9988.1	7897.55	10130.9	4765.57
G1514	ENSMUSG00000014609	Chrne	474.202	179.029	654.299	440.448	469.854	224.205	198.709	524.446	359.957	328.691	232.592	430.83	633.748	447.808	477.892	619.445	356.79	210.318	275.615	897.387	457.349	430.888	566.372	149.812
G1515	ENSMUSG00000014633	Cmc2	1401.66	487.719	973.094	779.678	592.271	530.197	453.756	1292.16	686.74	728.901	746.355	734.17	717.348	932.593	620.083	755.943	555.752	598.479	651.801	690.646	577.012	423.821	516.179	219.802
G1516	ENSMUSG00000014668	Chfr	767.222	312.875	630.493	753.563	690.032	472.182	402.349	798.08	437.096	517.807	573.627	527.11	563.274	430.273	397.167	548.967	320.142	378.18	502.645	365.18	393.777	445.375	340.454	967.811
G1517	ENSMUSG00000014686	Ceacam16	0	0	0	0	0	0	0	0.998985	0	0	0	0	0	0	0	0	0	0	0	0.997345	0	0	0	0.982328
G1518	ENSMUSG00000014704	Hoxa2	11.9788	4.95322	19.0703	8.13082	5.34492	3.98572	5.00682	14.9467	11.8995	7.04488	15.005	4.00098	12.0249	4.92183	4.0011	8.89201	5.96138	6.9558	3.96646	6.95931	7.9853	5.98713	8.97682	15.6751
G1519	ENSMUSG00000014725	Adam28	0	0	0	0	0	0	0	0	0	0	0	0	0	0	0	0	0	0	0	0	0	0	0	0
G1520	ENSMUSG00000014747	Ankrd53	0	0	0	0	0	0	0	0	0	0	0	0	0	0	0	0	0	0	0	0	0	0	0	0
G1521	ENSMUSG00000014748	Tex261	3395.58	1094.05	2232.12	2517.27	1928.62	1313.11	1249.83	3121.01	1626.59	1843.49	1940.9	2077.51	2966.98	2553.32	2557.24	2863.15	2144.49	2305.32	2540.31	1935.6	2067.18	1809.51	2002.05	2459.48
G1522	ENSMUSG00000014763	Fam120b	772.625	275.568	625.463	798.443	590.077	402.106	344.56	697.875	377.098	488.699	433.77	479.675	902.014	587.93	690.16	767.62	410.401	361.137	634.941	538.617	519.361	452.501	359.339	789.755
G1523	ENSMUSG00000014767	Tbp	239.167	94.0102	235.67	194.407	184.46	109.063	117.02	229.262	159.877	144.63	131.277	184.983	275.101	158.706	171.163	222.41	115.823	175.285	249.963	212.302	177.55	209.17	126.832	300.621
G1524	ENSMUSG00000014769	Psmb1	10776	3072.7	8505.82	5857.41	5525.87	3067.08	3149.15	9100.7	6456.77	5718.95	5012.95	6720.34	9105.35	9318.44	6686.87	7301.38	4978.88	4556.14	10060.3	5965.4	6006.46	4490.25	3903.78	14835.6
G1525	ENSMUSG00000014771	Pdcd2	1104.1	245.648	681.613	515.659	397.846	233.775	213.855	752.494	713.914	430.48	466.204	608.966	923.829	1078.75	622.703	711.614	594.981	789.862	898	610.915	465.887	556.438	400.402	1059.92
G1526	ENSMUSG00000014773	Dll1	97.9697	77.5032	212.003	72.3431	212.373	95.918	71.1381	194.591	128.882	171.778	157.139	115.235	129.408	68.4531	116.246	57.5723	92.7431	144.31	82.6534	106.578	114.127	72.0518	94.4587	23.8702
G1527	ENSMUSG00000014776	Nol3	3624.37	1146.2	2499.83	2097.45	2094.64	1234.85	1306.34	3596.47	1829.75	2182.32	1768.68	2032.81	3820.94	2844.49	3095.09	3243.32	2278.47	1761.01	3274.5	2494.13	1934.83	1508.94	1344.46	4978.48
G1528	ENSMUSG00000014778	Fhod1	1744.18	746.048	1646.46	1618.72	1647.83	1018.98	871.281	1805.35	980.078	1148.23	1110.1	1160.84	1274.71	1233.88	1183.59	1019.83	787.323	512.687	599.864	880.801	554.067	460.001	695.632	346.756
G1529	ENSMUSG00000014782	Plekhg4	1.89298	1.74444	5.4347	6.77219	5.10755	2.44135	0	0	0	0	5.55606	1.25758	3.46264	5.18749	0	3.54985	0	0	1.74261	8.74115	3.45673	0	3.50587	8.68177
G1530	ENSMUSG00000014786	Slc9a5	31.6039	25.2876	56.2878	51.7819	56.7083	23.5742	14.8406	36.4527	27.2586	44.0159	41.5951	48.7294	21.3282	19.0206	18.1179	32.6456	16.1522	11.076	16.0363	18.9195	18.1293	18.0683	13.0947	18.8441
G1531	ENSMUSG00000014791	Elmo3	61.7583	27.382	54.9106	30.8766	45.1105	14.7959	12.9069	36.2585	17.0611	27.4827	29.2825	23.2341	81.8955	42.8066	62.2665	44.7331	53.2211	33.0809	9.98622	37.8098	21.0853	31.051	14.0545	23.7046
G1532	ENSMUSG00000014813	Stc1	33.5141	10.7308	26.5147	18.5776	18.5011	5.90723	18.8343	43.4126	13.0815	46.9406	49.5819	44.5466	24.3144	22.9541	8.04241	23.4193	16.105	10.0445	44.0113	27.8695	28.1529	32.0834	15.0812	35.6231
G1533	ENSMUSG00000014837	4931428F04Rik	75.6851	25.4629	51.2232	41.8679	30.7819	35.334	32.7649	54.4075	33.2269	39.6809	35.7768	23.8811	52.3078	24.4809	32.2988	44.499	15.0743	29.0202	26.4292	34.7631	19.9261	30.8438	23.6782	51.0981
G1534	ENSMUSG00000014846	Tppp3	8621.14	2047.69	6774.3	2864.08	4706.96	2655.23	2439.32	5803	3037.92	4089.76	3641.88	3345.81	2394.19	2986.96	1770.51	1523.2	1326.6	1039.8	1108.84	1831.57	1193.13	1111.89	1038.42	442.006
G1535	ENSMUSG00000014850	Msh3	1123.84	280.168	694.351	537.306	457.373	221.153	291.74	853.802	624.125	575.771	546.851	526.195	613.088	796.601	531.811	610.849	494.002	443.197	601.657	678.185	589.686	590.448	432.434	249.585
G1536	ENSMUSG00000014852	Adamts13	0	0	0	0	0	0	0	0	0	0	0	0	0	0	0	0	0	0	0	0	24.9434	2.85503	3.81666	0
G1537	ENSMUSG00000014856	Tmem208	1164.55	402.577	863.779	703.979	748.99	462.847	434.906	1038.67	697.141	682.998	622.211	819.654	740.571	872.206	558.581	772.771	534.715	509.008	431.141	494.401	402.104	314.017	434.337	310.6
G1538	ENSMUSG00000014859	E2f4	1317.62	472.036	1140.89	1260.19	978.566	704.483	651.503	1107.72	689.788	657.488	694.181	910.951	1478.98	1191.3	1231.44	1187.85	809.417	1067.02	1393	1198.67	1007.73	826.896	1117.1	1746.04
G1539	ENSMUSG00000014867	Surf4	7388.64	2436.17	5425.85	6075.78	4443.3	2576.07	2757.38	7325.59	3550.22	4320.31	4479.27	4557.5	7838.43	5749.98	6656.53	7118.2	4968.61	4319.98	5501.01	4698.27	4728.98	3426.11	4054.71	7546.97
G1540	ENSMUSG00000014873	Surf2	514.89	173.883	424.489	510.682	376.905	215.607	222.158	506.328	318.381	312.488	340.941	373.663	723.45	513.754	660.679	633.164	421.437	469.827	459.715	474.738	365.638	309.913	313.767	689.156
G1541	ENSMUSG00000014905	Dnajb9	1613.28	716.579	826.953	1132.69	772.863	541.423	649.164	1304.69	737.318	855.085	938.802	733.346	2165.46	1001.04	1286.68	1869.99	1395.44	1285.57	1536.47	760.184	1167.65	1348.37	782.617	3096.6
G1542	ENSMUSG00000014907	Naf1	205.44	72.3897	128.077	128.606	120.938	63.1449	82.4221	186.271	107.348	149.579	119.116	75.7412	133.424	112.455	74.3083	137.222	111.429	100.219	154.754	90.5403	64.2482	91.1383	59.218	192.553
G1543	ENSMUSG00000014932	Yes1	309.521	128.142	198.183	140.82	203.449	145.68	139.927	192.201	205.629	208.503	243.716	151.089	108.838	46.3441	64.4293	126.852	152.982	107.236	159.772	106.122	91.1714	106.02	103.304	106.519
G1544	ENSMUSG00000014956	Ppp1cb	30183	9317.83	14292.1	12049.5	7425.59	6301.06	7131.05	23071.3	18294.3	13681.9	14721.1	7620.18	9887.18	3378.41	4571.61	8945.75	14853.2	16720.4	22037.2	14720.8	19211.9	15266.9	15796.3	23302.6
G1545	ENSMUSG00000014959	Gorasp2	4178.6	1559.8	2735.56	3403.47	2452.41	1621.71	1702.39	3719.03	2071.9	2333.71	2251.48	2397.24	3696.36	2939.08	2984.94	3219.33	2202.6	2074.19	2314.62	2442.27	2105.02	1885.54	2269.71	2689.27
G1546	ENSMUSG00000014980	Tsen15	706.808	227.467	565.865	567.725	388.669	239.082	251.742	639.046	430.029	335.381	384.544	448.914	1023.65	795.208	699.91	701.361	510.639	611.475	390.093	525.093	391.298	316.714	467.973	345.195
G1547	ENSMUSG00000015001	Oc90	0	0	0	0	0	0	0	0	0	0	0	0	0	0	0	0	0	0	0	0	0	0	0	0
G1548	ENSMUSG00000015002	Efr3a	1777.36	692.488	980.672	1218.23	967.922	666.508	617.142	1411.24	852.764	991.308	976.094	892.463	1507.47	1116.14	1135.09	1454.12	1283.24	1243.4	1068.16	952.956	728.623	735.982	740.023	693.8
G1549	ENSMUSG00000015013	Trappc2l	1753.97	660.446	1131.29	963.667	834.968	557.079	618.854	1550.59	930.561	983.012	903.863	938.232	1605.55	1425.91	1330.2	1248.51	919.841	822.69	866.494	908.519	719.515	584.748	659.91	715.525
G1550	ENSMUSG00000015016	Acsf3	831.558	276.304	625.451	613.748	564.806	337.778	332.766	617.149	395.093	526.355	471.36	468.435	776.047	628.654	569.173	820.683	415.549	352.31	286.566	373.831	346.335	354.829	285.153	210.499
G1551	ENSMUSG00000015023	Ddx19a	983.826	411.626	726.432	927.81	711.587	401.038	431.181	954.57	541.366	620.475	576.45	672.053	1014.81	683.78	899.401	1040.63	631.705	618.46	945.037	1060.71	879.896	763.847	715.565	998.95
G1552	ENSMUSG00000015027	Galns	135.231	43.1386	56.7753	81.0751	58.2855	46.4515	48.7281	80.3754	44.0369	94.4163	73.5501	50.3929	92.8229	58.5828	60.1952	76.1278	39.0667	43.0167	93.7123	78.5762	61.1595	51.0332	49.1138	69.0058
G1553	ENSMUSG00000015053	Gata2	136.766	63.9044	130.668	134.731	113.866	79.1213	61.9466	113.248	68.0907	130.936	164.424	183.297	165.52	113.588	83.6157	146.138	60.9017	80.5056	164.506	156.447	212.996	207.491	129.39	230.689
G1554	ENSMUSG00000015083	C8g	136.823	44.1314	128.813	104.572	81.8787	47.7385	46.9069	108.378	84.6623	64.869	63.0882	76.4177	67.7807	107.181	62.6922	86.8	56.7731	44.4377	68.0598	102.461	80.0502	57.9464	89.8825	33.3138
G1555	ENSMUSG00000015085	Entpd2	707.027	214.53	706.963	564.028	490.065	289.026	256.974	518.916	354.268	533.533	496.462	501.589	491.782	448.478	304.539	362.032	271.524	285.083	304.025	247.05	300.094	259.109	271.32	248.29
G1556	ENSMUSG00000015087	Rabl6	6524.2	1878.12	4934.58	6014.47	4609.36	2725.21	2253.78	5885.18	3603.79	4032.9	4133.51	4380.84	5073.17	5564.64	5548.06	4983.66	4277.54	3653.33	3274.89	5065.43	3033.94	2631.67	4021.54	2521.91
G1557	ENSMUSG00000015090	Ptgds	41.1797	20.7481	32.9592	17.8816	21.0425	14.2781	18.4216	25.769	16.4652	66.7209	44.8236	19.7497	30.6544	11.8427	21.4418	24.961	18.7913	9.96601	51.9644	52.4602	18.0583	37.5576	11.4747	122.207
G1558	ENSMUSG00000015092	Edf1	7825.9	1813.21	5239.61	4169.75	3746.06	2042.59	2021.62	6704.64	4142.97	4208.03	4094.16	4385.15	5760.22	6175.88	4741.58	5237.06	4084.9	3554.32	4794.65	5120.99	4337.93	2905.56	3887.82	4911.74
G1559	ENSMUSG00000015093	Clic3	12.9095	14.9972	8.62846	5.29604	1.98085	4.14547	6.24772	2.60401	4.74744	4.37553	4.37528	4.36798	8.77766	2.56856	3.55857	4.45441	5.73716	2.88739	4.92256	8.24552	3.90769	9.76928	17.8995	8.60094
G1560	ENSMUSG00000015094	Npdc1	1143.27	277.071	807.773	533.233	430.115	296.66	381.775	669.945	407.907	603.892	598.767	523.622	655.859	621.744	453.517	351.418	347.796	345.448	181.327	207.434	226.247	185.523	179.443	223.549
G1561	ENSMUSG00000015095	Fbxw5	3508.53	1371.31	2993.33	3535.69	2706.05	2007.21	1850.04	3456.46	1744.12	2279.33	2092.01	2362.25	3005.14	2758.59	2812.49	3256.82	1931.74	2003.32	2245.22	2884.43	2428.6	1928.22	2333.15	2195.56
G1562	ENSMUSG00000015112	Slc25a13	43.9276	10.5998	16.0328	26.37	13.7298	10.6917	23.4796	21.835	14.7092	21.064	21.9351	11.9455	56.79	30.4109	24.1829	47.0863	9.89541	13.8297	46.9511	24.5117	23.746	10.8573	10.8818	21.9725
G1563	ENSMUSG00000015120	Ube2i	1461.3	502.465	1158.23	1185.55	999.413	684.565	645.849	1317.46	735.775	880.153	848.784	1024.14	1742.76	1160.78	1327.54	1414.36	860.916	965.039	1508.44	1217.17	1031.21	858.373	845.172	2595.4
G1564	ENSMUSG00000015126	Tsr3	1210.05	391.938	1042.04	898.409	753.054	452.371	441.75	1055.63	698.135	721.938	664.612	757.107	925.762	934.447	745.786	850.104	599.431	603.576	561.12	698.079	594.219	554.638	623.101	905.809
G1565	ENSMUSG00000015127	Unkl	185.51	73.6077	138.217	141.236	110.193	54.1468	79.2282	116.83	72.3007	128.702	121.816	129.07	184.848	114.391	112.752	138.079	104.925	103.527	161.927	133.675	169.002	267.924	131.442	350.826
G1566	ENSMUSG00000015133	Lrrk1	381.214	90.2831	338.747	266.856	226.182	124.979	143.096	343.032	205.907	284.733	295.178	265.443	306.549	242.953	170.301	278.842	150.081	138.99	107.501	81.1997	103.435	88.7698	92.2403	70.8789
G1567	ENSMUSG00000015134	Aldh1a3	142.502	51.5771	187.354	91.1046	104.916	54.3756	70.922	114.768	90.4468	125.566	94.5961	73.6865	115.965	93.1811	57.323	123.104	60.1244	65.3051	51.9922	51.2774	39.9759	19.9257	39.0882	25.0495
G1568	ENSMUSG00000015143	Actn1	364.306	136.143	173.267	283.934	196.921	133.885	144.186	322.021	146.703	208.478	191.122	188.494	215.542	128.459	135.443	171.455	168.632	131.254	144.1	158.152	152.565	128.718	108.238	110.858
G1569	ENSMUSG00000015149	Sirt2	4565.27	1532.07	3166.1	3549.1	2915.38	1812.71	1814.82	4238.08	2161.11	2470.71	2583.29	2761.21	3662.99	2997.43	2910.01	3477.34	2182.91	2246.53	3207.15	3651.99	3252.39	2587.41	2565.34	4269.34
G1570	ENSMUSG00000015165	Hnrnpl	3709.19	1345.01	2852.11	2467.59	2141.77	1266.61	1336.11	2920.68	2085.11	2242	2250.54	2340.9	2956.65	2487.08	2026.32	2745.99	1814.12	1398.89	2351.8	2966.46	2871.3	2080.52	2214.6	2999.87
G1571	ENSMUSG00000015176	Nolc1	1332.9	403.024	997.995	1213.29	863.096	530.797	418.406	1313.07	661.892	672.25	680.801	814.759	1900.07	1331.89	1367.04	1434.4	1039.45	1426.94	1181.05	1017.19	987.18	920.275	806.178	1383.02
G1572	ENSMUSG00000015189	Casd1	920.483	366.892	580.465	697.236	576.134	438.502	397.502	795.509	481.967	550.592	535.852	499.949	909.917	481.953	718.941	752.568	630.088	691.573	717.436	541.412	540.24	466.043	443.453	636.772
G1573	ENSMUSG00000015202	Cnksr3	209.421	65.2802	178.31	214.185	146.331	93.1089	70.3015	137.91	155.057	141.262	146.991	153.445	201.748	110.134	114.758	138.389	96.0653	102.127	376.024	127.204	132.169	177.167	123.746	330.986
G1574	ENSMUSG00000015214	Mtmr1	923.821	424.71	579.083	1072.24	765.693	753.599	663.389	803.917	494.314	564.482	588.246	534.593	705.476	533.606	495.485	768.349	475.345	507.628	1050.91	776.236	869.301	794.597	579.309	1507.71
G1575	ENSMUSG00000015217	Hmgb3	692.35	172.698	477.907	353.846	412.252	227.735	239.711	548.699	297.482	548.444	435.643	406.64	849.26	511.728	407.675	843.351	382.286	344.133	854.137	500.164	441.261	343.192	264.742	308.911
G1576	ENSMUSG00000015222	Map2	87.0305	34.4995	97.4417	46.3232	44.9149	29.2621	38.5859	68.5395	72.234	70.9429	87.2403	60.0885	43.3413	33.4289	11.0858	33.98	31.4073	18.1755	32.0897	35.5171	23.821	25.7989	23.8976	17.0076
G1577	ENSMUSG00000015224	Cyp2j9	82.7755	22.8562	44.531	25.7521	25.3932	12.0083	18.8062	54.2536	29.6653	20.39	27.0777	30.5731	50.4519	54.8424	28.2886	27.3071	22.1363	20.1116	35.599	44.8896	45.1422	32.7547	33.2779	42.8555
G1578	ENSMUSG00000015242	Nipsnap3a	0	0	0	0	0	0	0	0	0	0	0	0	0	0	0	0	0	0	0	0	0	0	0	0
G1579	ENSMUSG00000015243	Abca1	371.631	125.591	278.681	175.194	197.053	131.825	149.57	204.623	205.108	330.826	388.551	244.698	153.336	97.1606	75.3664	212.014	105.028	136.914	278.428	208.561	284.726	259.534	117.745	291.472
G1580	ENSMUSG00000015247	Nipsnap3b	86.6241	37.9916	64.1414	52.3524	72.2877	41.0564	48.9201	64.6578	36.8944	74.0153	89.0893	57.2776	72.9274	48.8397	33.1373	55.9417	27.4955	35.0975	50.1867	38.0223	29.5553	32.419	37.2905	43.0257
G1581	ENSMUSG00000015289	Lage3	1536.84	608.663	1280.16	1079.75	951.374	635.175	633.447	1379.09	909.014	940.199	850.385	995.766	1125.05	1284.74	992.59	1189.36	917.471	781.185	853.508	1110.22	781.346	607.844	867.449	511.762
G1582	ENSMUSG00000015290	Ubl4	3857.61	1494.41	2930.44	3356.72	2620.28	1904.69	1726.84	3387.39	2052.5	2280.47	1943.17	2429.67	3965.28	2971.81	3105.19	3545.13	2159.43	2221.09	3572.85	4060.25	2981.19	1981.34	2778.69	3614.64
G1583	ENSMUSG00000015291	Gdi1	1686.77	709.642	1774.38	1145.21	920.681	833.456	767.743	1519.28	715.574	982.016	1012.69	889.001	1799.45	1275.13	1367.02	1399.42	666.994	684.362	1431.22	1088.5	1355.05	1012.45	839.765	1911.01
G1584	ENSMUSG00000015305	Sash1	426.218	178.598	386.749	316.6	318.235	218.704	187.739	327.713	277.235	359.018	363.831	341.734	296.042	222.703	236.736	292.143	277.149	225.921	296.069	247.019	259.145	237.082	191.623	314.882
G1585	ENSMUSG00000015312	Gadd45b	1816.99	520.845	843.867	796.552	688.871	843.692	378.573	1948.88	945.199	678.041	636.349	371.51	627.755	840.479	649.027	1082.17	684.519	277.793	551.257	690.4	674.44	869.055	481.445	2230.08
G1586	ENSMUSG00000015314	Slamf6	6.945	0.392479	2.29637	0	5.87005	0	0	0.409121	0.826693	8.71908	1.22965	0	0	2.80879	0	1.99428	0.40789	0	2.85122	0	0	0	0	0
G1587	ENSMUSG00000015316	Slamf1	0	0	1.09187	3.86573	1.7533	1.06307	0	0	0	1.09327	0	0.642163	2.17277	1.0693	0	0	1.07872	2.15429	0	0.630594	1.07937	0	0	1.25502
G1588	ENSMUSG00000015335	Zdhhc12	148.835	40.1165	85.623	73.7843	71.7337	58.6335	61.9317	152.72	58.2036	80.1446	75.1504	69.5582	201.74	149.994	135.719	155.958	80.2728	76.1925	144.957	95.5412	114.845	113.447	62.9767	171.543
G1589	ENSMUSG00000015337	Endog	3266.57	963.918	2622.74	2320.13	1903.24	1261.21	1164.15	2773.11	1800.05	1677.62	1790.43	1894.12	2543.6	2744.11	1656.8	2178.17	1472.53	1652.86	1518.51	1938	1289.32	1340.49	1538.6	548.541
G1590	ENSMUSG00000015340	Cybb	102.53	35.8941	107.011	53.6302	70.8538	40.1628	22.6913	76.6463	69.3749	141.706	118.23	84.9379	76.8858	57.8275	41.1199	75.2086	44.24	39.1165	68.8944	101.983	45.1549	30.0057	30.105	31.6149
G1591	ENSMUSG00000015341	Golga7	2220.18	746.954	1406.38	1392.4	1049.49	846.097	781.512	1916.88	1083.23	1274.53	1264.49	940.453	1517.63	859.324	1055.65	1260.8	1146.78	1318.22	1820.12	1384.12	1331.03	1038.81	960.81	2055.19
G1592	ENSMUSG00000015342	Xk	282.317	95.3351	142.219	159.449	126.792	80.5585	114.783	202.473	134.242	163.744	145.048	134.995	225.429	160.139	132.853	205.027	164.515	183.226	300.638	238.975	256.801	215.797	200.423	320.297
G1593	ENSMUSG00000015354	Pcolce2	827.237	168.154	779.98	668.331	465.212	325.817	187.102	559.231	394.103	430.421	547.18	447.227	757.018	495.042	430.422	442.849	356.366	366.259	200.963	141.896	127.049	107.04	180.787	96.8329
G1594	ENSMUSG00000015355	Cd48	44.0966	12.3764	54.7597	30.9782	29.9347	20.0685	10.0668	28.4668	39.0228	30.715	34.5387	34.5169	24.7249	34.7801	17.8611	10.9905	15.662	23.5407	14.7085	12.8643	12.8471	12.8714	12.8299	9.67695
G1595	ENSMUSG00000015357	Clpx	4730.77	1615.16	3500.53	3298.28	2980.63	1853.98	1822.01	3838.18	2482.87	2879.17	2727	2675.08	3302.99	2764.25	2591.27	3681.29	1892.62	2078.97	3712.65	3627.53	4078.42	3979.09	2536.18	7877.44
G1596	ENSMUSG00000015363	Trabd	2147.45	619.543	1879.55	1772.01	1652.33	1117.54	943.687	1827.28	1149.86	1293.07	1341.94	1445.63	1682.07	1669.26	1528.92	1701.66	969.819	1122.47	1605.45	1796.6	1694.34	1349.98	1434.1	2095.64
G1597	ENSMUSG00000015365	Mov10l1	0.963308	3.49794	0.483592	0.48947	0.487394	0	3.57891	1.91487	0.477201	8.70586	3.51836	3.46506	0	0.946455	3.48204	7.05923	0	0.952386	0	1.41484	1.73464	1.73713	3.46504	3.3988
G1598	ENSMUSG00000015377	Dennd6b	452.068	146.036	374.126	381.713	272.946	179.892	197.012	418.795	262.202	292.453	237.189	274.867	415.046	419.023	330.012	472.04	291.463	249.511	360.575	278.773	330.168	289.981	251.664	409.298
G1599	ENSMUSG00000015396	Cd83	85.4049	37.3874	78.7586	42.9337	41.7743	29.7302	27.9072	54.0696	38.8858	51.592	67.3029	56.2626	30.1817	48.4811	38.0693	38.4868	12.9785	20.9489	14.9194	20.8771	10.0063	7.9943	12.0021	27.5297
G1600	ENSMUSG00000015401	Tmem27	12.3375	0.834719	0.827721	0.838469	0.83701	0	1.68131	5.35041	1.63693	2.49338	1.65485	0.827004	0	0	0	0	0.820997	1.64465	3.28704	1.65626	6.43425	5.72319	0	0
G1601	ENSMUSG00000015405	Ace2	46.7523	11.4959	32.9747	20.2265	35.2542	14.499	4.8655	26.7149	11.8329	21.0005	14.8769	17.8611	24.8258	23.4728	15.773	35.9373	12.8241	25.5986	42.7038	41.9809	31.5456	25.5627	41.1287	24.2498
G1602	ENSMUSG00000015437	Gzmb	1.97809	0	2.98481	2.01538	0	0.998124	1.00232	1.97755	0	0.998362	3.97289	0	0.99516	0	0	0	0.985967	0.986898	0	0	0	0	0	0
G1603	ENSMUSG00000015441	Gzmf	0	0	0	0	0	0	0	0	0	0	0	0	0	0	0	0	0	0	0	0	0	0	0	0
G1604	ENSMUSG00000015443	Gzmn	0	0	0	0	0	0	0	0	0	0	0	0	0	0	0	0	0	0	0	0	0	0	0	0
G1605	ENSMUSG00000015451	C4a	0.40633	24.9818	5.5835	0	0.474166	0	0	0.807254	0	4.80258	0.855158	0	0.809728	0	0.841627	0.407155	2.64827	4.80785	0.41297	3.50918	16.9205	4.95815	7.28549	4.75326
G1606	ENSMUSG00000015452	Ager	3.27292	2.20782	9.91068	5.08875	8.70988	1.11207	3.50354	1.95903	2.07498	3.2952	7.76121	2.95104	4.40013	3.72967	2.96074	3.04488	2.85769	0	3.11358	2.73215	5.01784	7.90595	0	10.1981
G1607	ENSMUSG00000015461	Atf6b	532.738	160.853	491.612	456.781	479.525	335.228	268.367	428.942	231.897	271.609	304.855	326.619	592.089	449.854	370.624	434.456	228.114	365.725	274.666	221.05	212.364	219.89	209.109	357.571
G1608	ENSMUSG00000015467	Egfl8	248.544	40.7373	116.699	71.5556	81.567	35.3924	87.7231	137.803	34.2211	71.3761	36.3829	73.6324	190.77	130.523	69.8558	48.9398	22.8491	78.6373	86.6731	96.4359	118.498	53.8423	44.3629	20.9982
G1609	ENSMUSG00000015468	Notch4	344.805	272.371	353.946	322.447	516.194	202.402	323.956	287.97	223.914	408.853	653.612	807.993	352.88	352.723	259.603	504.021	160.906	100.05	372.427	154.739	463.269	518.772	174.524	357.874
G1610	ENSMUSG00000015474	Ppt2	1868.35	729.411	1567.34	1707.4	1310.11	951.054	892.265	1902.97	947.792	1161.49	1161.61	1229.15	1837.31	1563.65	1537.6	1751.82	1097.9	1079.44	1528.8	1550.55	1338.49	1217.45	1239.34	1399.35
G1611	ENSMUSG00000015476	Prrt1	27.7172	6.36462	28.8172	19.745	15.6142	3.66138	5.27397	18.0411	17.1793	16.1399	12.7886	16.6421	18.5197	16.3849	9.81245	10.2586	11.0232	14.7761	9.15784	4.58199	17.308	2.76185	2.76295	6.33557
G1612	ENSMUSG00000015478	Rnf5	1152.86	381.807	774.304	700.412	547.709	360.493	431.681	971.758	493.18	557.493	565.236	621.042	852.591	680.875	496.089	658.368	376.756	421.246	420.12	530.814	422.298	338.541	402.489	211.285
G1613	ENSMUSG00000015484	Fam163a	1.01358	0	0	0	0	0	0	0	0	0	3.02916	0	0	0.995918	0	0	0	0	0	0	0	0	0	0
G1614	ENSMUSG00000015488	Cacfd1	2965.34	1000.96	2167.36	2346.95	1728.36	1082.79	1088.61	2826.24	1508.98	1624.3	1679.17	1724.04	2662.45	2133.43	2474.79	2523.21	1567.89	1723.98	2510.79	1876.79	1764.94	1704.87	1576.33	2431.94
G1615	ENSMUSG00000015501	Hivep2	2148.9	796.256	1356.12	1669.89	1350.26	841.26	786.817	2145.12	1116.68	1137.22	1469.51	1015.79	1083.53	1128.73	812.308	1102.49	805.534	479.367	757.204	547.418	704.391	750.038	545.854	1229.25
G1616	ENSMUSG00000015519	2310057J18Rik	0	0	0	0	0	0	0	0	0	0	0	0	0	0	0	0	0	0	0	0	0	0	0	0
G1617	ENSMUSG00000015522	Arnt	1002.13	440.192	791.472	969.804	673.571	527.513	506.271	913.353	582.948	697.667	617.705	710.188	875.727	635.018	718.015	1052.02	531.336	601.302	1322.99	804.515	1006.2	1590.56	581.47	2267.1
G1618	ENSMUSG00000015533	Itga2	9.15501	0.974409	6.12795	9.30239	5.14602	5.9023	1.9812	6.06532	2.01538	4.08729	4.05202	5.06815	11.1562	2.998	2.01173	8.15283	4.03124	3.01661	3.00339	2.98677	0	0	0	1.98108
G1619	ENSMUSG00000015536	Mocs2	3522.16	1027.25	2943.13	2984.64	2149.7	1250.29	1043.94	3198.57	2090.36	1875.82	2086.11	2150.49	2636.74	3050.64	2299.11	2748.75	2077.6	1932.37	2759.04	2710.49	2305.04	1524.33	2112.45	2012.43
G1620	ENSMUSG00000015542	Nat9	888.462	268.736	683.021	527.204	440.241	264.862	302.38	697.701	470.615	449.521	419.679	459.514	706.802	754.919	636.378	648.156	387.3	315.38	623.692	555.537	528.162	389.281	367.308	1419.4
G1621	ENSMUSG00000015568	Lpl	46779	10252	17130.8	14965.1	10949.8	8146.71	9725.26	20155.1	15928	22370	18801.6	14616.5	43582.2	25325.7	18927.5	28112.6	12501.8	22619.1	38706.1	22292.2	29345.8	28501.6	10671.3	41480
G1622	ENSMUSG00000015575	Atp6v0e	1647.92	516.83	1291.74	937.818	789.923	515.03	612.622	1279.79	871.702	910.337	915.86	1051.11	1373.54	1438.41	873.993	1041.2	740.132	702.881	975.997	756.808	713.651	682.007	592.643	1937.02
G1623	ENSMUSG00000015579	Nkx2-5	2.97414	0.990402	0.997035	4.03897	0	0	2.00006	0	1.97063	4.00071	2.98379	0	7.97158	0.97829	1.99171	3.01448	1.97517	0.988154	0.986488	0	0	0	0	0
G1624	ENSMUSG00000015597	Zfp318	481.074	152.119	339.988	259.04	294.44	145.125	151.583	402.638	333.186	259.547	322.018	226.29	475.608	407.006	316.843	397.485	221.855	203.483	473.242	309.052	304.598	322.629	187.488	668.025
G1625	ENSMUSG00000015599	Ttbk1	61.3084	18.444	23.5881	34.2459	49.5827	18.6351	30.6322	49.7028	14.1617	15.3827	39.6264	24.4039	91.5396	34.0991	52.3765	93.9589	36.4051	25.209	1.00339	4.9798	0	5.02223	7.05861	0
G1626	ENSMUSG00000015605	Srf	4956.74	1721.2	3755.88	4904.47	3345.74	2306.11	2184.48	4765.55	2122.34	2511.67	2509.42	2810.81	4096.04	3762.02	3162.88	3187.91	2456.18	2914.08	3477.03	3701.14	2675.93	2312.84	4072.22	1766.55
G1627	ENSMUSG00000015619	Gata3	12.0075	6.75556	20.0988	9.15414	12.1575	6.81513	0	5.97143	12.893	3.01753	2.99303	11.9778	4.99481	7.86981	7.93617	6.0263	8.93038	5.94275	1.97317	15.7226	1.9838	7.91519	5.95059	1.95173
G1628	ENSMUSG00000015627	Gata5	0	0	0	0	1.02191	0	0	1.00383	0	0	0	0	0	0	0	0	1.00086	0	0	0	0	0	0	0
G1629	ENSMUSG00000015647	Lama5	1217.43	264.377	1149.19	486.363	659.118	235.157	300.801	850.174	544.896	914.855	790.699	616.341	644.589	952.043	556.253	563.092	160.054	396.409	449.456	405.897	731.459	506.324	509.636	418.334
G1630	ENSMUSG00000015652	Steap1	10.3716	1.91852	0	4.80659	2.87925	6.73631	2.89699	10.3848	4.69211	5.71797	3.79566	4.7419	7.60763	4.66091	3.81396	4.80205	0.941437	5.64175	0.942618	4.75232	0.94985	0	1.89729	0
G1631	ENSMUSG00000015653	Steap2	34.6437	14.027	20.2275	35.7554	37.5708	15.2179	10.3218	16.8744	9.97376	34.9634	13.77	25.6568	39.3142	39.6918	7.80791	35.3822	29.3394	16.1491	20.4792	9.73743	18.9715	21.0143	18.9649	12.2298
G1632	ENSMUSG00000015656	Hspa8	67019.9	23691.6	58574.7	68037.8	44770	23442.2	24552.8	66846.4	38612.5	33021.6	34451.2	60428.9	81550.1	46676.8	50404.9	50442.2	34040.5	41971.2	67435.1	63227.1	33503.5	24173.8	35590.5	38581.2
G1633	ENSMUSG00000015659	Serac1	64.9014	53.5969	76.0274	156.632	117.666	92.4945	91.3793	71.6731	40.1269	163.049	52.076	69.7286	76.4086	84.8313	55.2883	126.356	33.9421	45.4533	102.054	82.3014	51.7351	79.6567	43.7065	28.095
G1634	ENSMUSG00000015665	Awat1	0	0	0	0	0	0	0	0	0	0	0	0	0	0	0	0	0	0	0	0	0	0	0	0
G1635	ENSMUSG00000015668	Pdzd11	955.774	286.754	683.908	521.527	504.815	289.005	316.775	839.366	453.49	564.512	545.252	511.058	649.761	559.931	458.276	641.086	404.685	321.824	285.583	438.003	335.589	173.262	276.343	284.953
G1636	ENSMUSG00000015671	Psma2	7826.05	2257.79	6571.58	5056.26	4730.79	2442.98	2373.6	6581.87	4797.25	4361.56	4207.69	5357.22	6001.62	6249.46	4795.08	5612.14	3813.84	3851.93	6130.09	4335.43	3976.83	3231.45	3509.78	13695.7
G1637	ENSMUSG00000015672	Mrpl32	2231.93	688.694	1406.62	1244.86	1043	556.239	579.603	1852.23	1345.03	1260.86	1180.14	1248.46	1565.65	1386.65	1183.44	1626.11	1197.94	1178.46	1600.14	1400.25	1076.09	1087.27	1094.71	2266.35
G1638	ENSMUSG00000015697	Setdb1	578.459	236.299	465.273	550.607	421.716	290.927	300.752	571.426	281.4	355.981	335.948	358.405	595.333	334.851	365.568	581.797	244.481	348.988	491.941	339.071	366.253	409.467	237.848	532.567
G1639	ENSMUSG00000015702	Anxa9	7.6765	2.84031	4.82299	5.86002	6.82628	2.85861	4.78955	10.5288	4.76394	4.83429	4.80303	1.1229	3.84881	6.61965	1.1236	1.13416	1.90875	0.954122	3.34054	1.90594	1.12103	0.957115	1.12011	0.940546
G1640	ENSMUSG00000015709	Arnt2	160.257	67.0474	119.878	156.556	130.046	73.6175	124.589	190.549	75.7993	179.316	122.861	90.4333	107.744	87.1824	77.537	113.311	93.9738	66.5099	42.1234	82.6614	42.3261	24.1007	62.4902	10.9179
G1641	ENSMUSG00000015711	Prune	4033.89	1431.66	2677.54	2957.07	2644.1	1526.98	1625.33	3864.49	1968.09	2092.76	1662.95	2114.37	2857.23	2533.56	2319.43	2517.93	1844.63	1974.68	3187.22	2744.35	2975.57	2429.46	2480.27	5898.11
G1642	ENSMUSG00000015714	Cers2	1634.18	366.173	1194.38	1062.44	809.866	567.76	568.835	986.855	595.556	801.626	709.491	784.25	1545.25	1314.34	909.249	925.394	517.864	823.52	897.756	755.272	896.892	676.108	560.436	1072.64
G1643	ENSMUSG00000015721	Nlrp5	1.01956	0.982627	0	2.07272	1.0102	0	1.99594	1.0142	1.01046	0	0	0	0	0	0	0	0	0	1.00513	0	0	0	0	0
G1644	ENSMUSG00000015733	Capza2	19770.6	8617.75	14274.7	17277.6	14048.5	9090.82	8238.24	18464	13093	14386.6	13874.2	12571	9352.35	9449.85	8072.66	11833	11409.3	9536.63	10787.7	11073.8	9677.01	8352.75	10085.6	7039.94
G1645	ENSMUSG00000015745	Plekho1	1311.37	458.869	1409.75	1008.68	998.436	547.864	532.376	1227.27	841.296	964.858	948.898	997.101	1195.77	1127.89	663.141	643.665	677.147	608.312	1803.42	1514.63	764.727	637.821	1024.62	1438.16
G1646	ENSMUSG00000015747	Vps45	888.174	234.162	782.091	497.449	378.654	150.689	158.258	842.773	637.567	659.703	483.323	665.327	473.221	505.756	350.109	560.131	344.811	268.988	685.913	751.276	662.4	399.177	504.114	346.771
G1647	ENSMUSG00000015748	Prpf3	1199.2	297.549	711.858	557.021	414.083	301.899	237.453	960.365	521.413	598.685	572.492	677.923	746.695	772.388	395.931	401.372	490.227	674.963	677.741	698.541	434.947	719.286	602.351	714.776
G1648	ENSMUSG00000015749	Anp32e	3365.64	1231.33	2506.73	3444.26	2568.96	1341.12	1434.27	3051.88	1900.55	1883.44	2035.17	2436.43	2816.71	2092.86	2136.29	2616.52	1899.54	1869.03	3146.58	2174.97	2067.71	1480.34	1738	2227.31
G1649	ENSMUSG00000015750	Aph1a	3443.68	1069.25	2744.89	2435.61	1840.33	1113.15	1168.21	2882.73	1431.19	1859.07	2003.93	1973.25	3483.88	3042.93	2328.19	2888.04	1518.19	1812.7	3099.72	2302.89	1927.71	1700.72	1673	5336.24
G1650	ENSMUSG00000015755	Tab2	3533.78	1508.16	2295.64	3624.83	2433.47	1603.15	1490.97	3231.15	2218.61	2010.94	2165.86	2028.3	1940.02	1977.49	1802.53	2087.09	1732.59	1916.91	2166.42	2003.49	1879.6	1663.16	1914.58	2791.13
G1651	ENSMUSG00000015757	Ppil4	775.299	256.784	667.788	616.173	509.209	297.402	311.702	571.26	467.407	435.054	435.8	500.227	680.775	625.304	547.44	586.67	412.508	527.757	640.875	635.234	514.362	503.979	463.184	1030.02
G1652	ENSMUSG00000015759	Cnih1	4204.19	1495.15	2636.35	2442.17	1864.84	1201.46	1342.25	3706.82	2491.73	2459.13	2309.87	2232.62	2702.68	2805.37	2054.28	2598.41	2634.06	2384.01	2268.3	2656.02	1982.28	1578.39	2169.53	1218.86
G1653	ENSMUSG00000015766	Eps8	189.04	62.949	123.943	156.472	160.432	88.8625	91.155	132.527	125.07	156.728	166.054	155.428	126.309	43.6667	102.427	157.909	69.5875	69.5245	159.415	133.037	182.555	166.665	121.148	186.501
G1654	ENSMUSG00000015776	Med22	1038.39	399.046	1138.65	1046.77	849.956	670.953	578.6	913.582	547.803	718.91	581.523	757.967	1169.52	1069.86	997.735	942.856	518.524	652.622	1006.16	784.205	874.642	522.635	720.553	1065.91
G1655	ENSMUSG00000015787	Abo	0	0	0	0	0	0	0	0	0	0	0	0	0	0	0	0	0	0	0	0	0	0	0	0
G1656	ENSMUSG00000015790	Surf1	1377.75	389.674	1186.02	962.142	908.013	455.534	476.851	1148.71	785.534	911.863	754.253	804.489	1446.65	1233.27	1159.91	1237.14	775.621	786.644	950.125	912.349	675.996	560.363	724.886	1212.87
G1657	ENSMUSG00000015804	Med28	2549.39	770.686	1877.2	1480.8	1193.99	689.503	781.52	2159.88	1326.97	1316.29	1252.9	1405.85	1946.56	2268.1	1569.94	1613.26	1218.78	1286.37	1310.9	1477.95	1144.62	1014.88	1226.4	1444.16
G1658	ENSMUSG00000015806	Qdpr	4603.55	1643.91	3576.86	3305.04	2694.35	1632.5	1571.8	4670.32	2726.32	3107.35	2793.05	3137.55	3116.35	3465.18	2316.39	2859.02	2450.47	1937.55	1981.54	2657.99	1501.12	1330.35	1865.16	1369.87
G1659	ENSMUSG00000015812	Gnrh1	6.35338	2.1919	2.75895	2.79963	0	1.0794	2.14592	0.926769	1.83052	3.72721	1.8774	6.54786	3.77438	2.73926	2.91992	2.89375	0	2.81075	5.66378	2.97092	2.87637	1.94701	2.86945	5.56131
G1660	ENSMUSG00000015829	Tnr	0	1.77512	0	0	0	0	1.26161	0	1.83731	0	0	0	1.849	0	22.7622	0	1.83755	0	7.3007	0	1.83437	0	0	0
G1661	ENSMUSG00000015837	Sqstm1	26622.1	9387.25	16980.6	12925.5	15102.4	9441.76	7743.72	26106.4	13233.8	13017.8	13339.2	14267.5	22751.4	21375.1	17802	18969	14710.8	16890.3	36995.7	13806.3	25106.5	23495.7	13600	78490.5
G1662	ENSMUSG00000015839	Nfe2l2	2393.37	743.499	1353.76	1455.59	1018.33	683.292	716.414	1679.6	1006.42	1088	1376.78	1288.92	1974.84	1991.35	2107.53	1563.16	1095.73	1735.54	2827.79	1354.39	1378.49	1785.05	943.454	3953.06
G1663	ENSMUSG00000015843	Rxrg	2446.38	1020.41	2280.57	3054.15	2217.23	1483.93	992.189	2470.98	1729.86	1935.62	1509.78	2045.48	1102.8	1599.65	1020.17	1653.26	1671.5	1545.56	1190.88	2217.21	1296.87	878.225	2567.2	350.822
G1664	ENSMUSG00000015846	Rxra	4500.28	1665.56	3247.87	5119.2	3691.51	2682.84	2065.5	4329.39	2255.62	2613.99	2632.42	2802.88	3302.73	2538.61	3426.01	3693.38	2517.83	2875.36	4233.09	4210.63	4135.75	3459.61	4122.01	6514.48
G1665	ENSMUSG00000015850	Adamtsl4	1362.79	489.702	1323.29	1173.85	665.856	570.55	786.975	899.249	586.031	928.606	784.709	897.722	1227.28	947.547	979.89	1076.62	436.657	445.319	1072.11	1136.93	1319.64	1899.76	863.347	786.222
G1666	ENSMUSG00000015852	Fcrls	191.31	44.7619	192.234	157.104	112.126	79.4129	56.2122	131.027	89.9602	124.362	116.497	125.485	110.687	133.403	69.4747	90.3279	86.1039	79.0997	18.7277	19.6916	29.7451	9.8996	24.7776	7.79558
G1667	ENSMUSG00000015854	Cd5l	0	0.982653	0	11.2042	0	0	0	0	0	0	0	0	0	2.95794	0.998993	3.0292	0	0.994342	0	1.98331	1.9953	0	0	3.92033
G1668	ENSMUSG00000015869	Prpsap1	604.041	176.976	512.767	550.465	432.665	279.803	259.929	566.709	292.061	431.675	449.95	505.555	611.71	535.226	481.416	584.374	312.244	299.37	1568.31	647.286	719.844	475.598	481.392	921.434
G1669	ENSMUSG00000015879	Fam184b	15.5001	2.96928	3.11255	2.09996	2.09103	0	2.01244	6.1612	3.07089	1.03799	4.11616	3.08892	6.18151	2.03035	3.06533	8.28176	9.21396	5.10716	0	3.034	1.02219	2.03802	6.133	0
G1670	ENSMUSG00000015880	Ncapg	10.4729	16.7711	51.5068	18.8306	21.1993	7.39029	18.6641	12.4994	27.6039	55.2469	40.1172	57.6876	5.02168	13.8893	6.36337	12.9245	17.1809	0	2.38057	20.6177	0	0.795416	1.24743	0
G1671	ENSMUSG00000015882	Lcorl	113.35	54.9223	112.015	85.921	76.7448	125.516	68.3544	119.941	103.62	135.734	115.887	54.568	127.175	32.4234	88.5686	107.761	170.58	135.684	131.615	103.354	86.5186	66.7654	69.5162	122
G1672	ENSMUSG00000015889	Lta4h	1117.21	359.398	796.959	743.531	627.131	329.213	330.068	1103.59	582.798	525.618	647.484	742.948	733.953	672.267	607.912	649.907	456.9	485.509	1032.89	722.666	769.147	588.401	519.841	1064.18
G1673	ENSMUSG00000015890	Amdhd1	2.01855	0.982988	0	7.18542	0	0	0.99665	2.01018	1.00112	0	3.02421	0	1.00947	0	1.00429	0	0	2.00192	0	0	0	0	1.00312	19.7285
G1674	ENSMUSG00000015932	Dstn	2343.6	771.388	1444.64	1308.76	1068.03	610.682	818.632	1830.81	1064.92	1367.15	1183.74	1162.75	1179.64	1119.08	675.522	935.345	851.485	788.439	984.005	972.918	1030.16	842.555	750.947	1158.92
G1675	ENSMUSG00000015937	H2afy	2667.85	913.573	1841.35	2487.02	1831.14	1097.04	998.291	2368.99	1370.84	1305.7	1389.69	1632.93	1820.28	1544.49	1627.5	1582.37	1194.08	1446.21	1207.76	1512.61	1314.3	1301.82	1383.63	1149.47
G1676	ENSMUSG00000015942	Gtf2ird2	371.726	140.284	277.966	325.688	253.087	167.748	127.966	382.664	174.02	199.441	242.204	260.155	343.475	268.205	285.455	264.65	207.432	237.608	260.711	193.673	232.691	214.686	174.938	379.263
G1677	ENSMUSG00000015943	Bola1	1189.96	431.357	969.477	831.476	655.346	435.082	463.928	1063.57	646.928	602.853	566.196	697.127	870.759	977.765	707.701	768.004	496.875	510.266	587.884	618.634	483.599	418.236	528.886	546.582
G1678	ENSMUSG00000015944	Gatsl2	3317.36	1175.01	2305.42	2230.82	2058.91	1215.31	1176.41	2990.36	3555.26	1848.43	2005.6	1747.39	1351.12	1336.18	1482.86	1462.75	1515.28	1494.07	1484.07	1827.89	1454.51	1865.66	1342.3	1279.55
G1679	ENSMUSG00000015947	Fcgr1	34.1856	9.96278	47.222	25.2039	43.4182	24.2711	5.05272	26.3756	24.5794	31.8108	30.7163	28.1657	32.5409	23.5443	19.5771	11.1745	16.966	16.9435	11.8195	13.4767	23.3684	5.08437	37.5243	5.84374
G1680	ENSMUSG00000015950	Ncf1	70.3443	22.4124	85.8058	80.7235	68.8567	30.4575	27.2612	47.0097	37.8654	79.8483	79.2323	126.416	60.8758	65.2431	32.9442	81.8276	21.9391	45.3528	54.5728	79.1611	54.4107	43.8109	21.5864	40.9077
G1681	ENSMUSG00000015957	Wnt11	371.554	106.215	323.658	229.447	218.61	201.387	166.577	267.174	132.24	225.667	228.78	208.852	149.648	197.15	108.777	190.022	73.5622	82.0147	147.149	103.952	159.404	157.9	108.897	232.343
G1682	ENSMUSG00000015961	Adss	398.264	126.237	291.045	207.535	241.096	132.121	155.67	339.882	204.356	192.037	260.392	206.742	228.835	154.738	140.282	214.007	195.581	174.326	132.431	139.672	167.575	175.894	107.221	175.939
G1683	ENSMUSG00000015962	1700016C15Rik	78.3542	17.893	22.45	18.807	29.7263	4.19236	11.5234	39.0511	19.3521	29.5242	21.6581	9.8274	34.5666	27.9238	9.01773	24.067	13.6333	10.7783	21.6306	21.1389	11.9233	12.0037	4.95526	13.5499
G1684	ENSMUSG00000015966	Il17rb	6.0576	0	3.04412	3.08201	1.02409	0.969953	2.00827	2.01298	1.00208	0	0	1.01	3.03454	5.37139	4.03132	1.01856	0	0	3.88923	4.86128	8.05133	3.01593	0	5.93175
G1685	ENSMUSG00000015968	Cacna1d	13.4081	3.90983	11.3861	4.18942	3.12712	4.93908	0	6.86236	5.10398	5.17441	12.3016	4.10386	5.1306	1.01192	2.03136	1.03025	4.88693	8.13862	4.0486	2.00807	1.01698	3.03859	1.01707	1.0019
G1686	ENSMUSG00000015970	Chdh	38.6688	3.779	6.96713	26.186	7.01848	0.954312	14.4185	18.7082	4.90893	8.95873	9.86464	5.92283	20.7381	14.6024	14.6772	4.95931	3.92659	10.7696	22.4125	21.2926	37.2088	8.78201	6.85513	13.5004
G1687	ENSMUSG00000015971	Actr8	1641.34	550.108	1249.72	1214.11	1017.64	571.906	576.164	1511.63	858.28	952.725	870.759	977.372	1239.24	1190.99	1061.84	1293.19	758.585	668.252	1822.9	1080.6	1226.63	1120.11	732.03	3129.02
G1688	ENSMUSG00000015980	Lrrc27	158.953	44.0255	130.645	61.7086	74.7693	41.3109	61.3792	118.004	87.4654	65.2771	78.8452	86.0134	76.0758	131.429	37.8925	94.479	27.2133	63.0675	62.0533	43.5203	48.214	41.2553	23.6117	37.5183
G1689	ENSMUSG00000015981	Stk32c	37.6207	11.0258	35.9143	22.9631	18.4566	12.9713	17.0137	39.3134	19.9903	23.6659	31.7301	18.805	25.7985	16.5336	15.6526	15.1632	16.6855	6.67198	13.0299	10.2296	5.61762	8.41423	13.511	22.7933
G1690	ENSMUSG00000015994	Fnta	4487.22	1435.95	3098.99	3030.76	2424.51	1407.57	1476.99	3908.52	2327.52	2602.88	2301.39	2649.14	3819.53	3363.51	3056.77	3534.05	2440.81	2233.05	3287.59	3060.66	2711.05	2062.08	2479.8	2638.77
G1691	ENSMUSG00000016018	Skiv2l2	2082.22	717.065	1588.2	2098.95	1579.51	862.418	992.187	1771.38	1132.3	1173.83	1018.71	1400.38	1835.6	1393.16	1453.83	1838.29	1016.22	1036.39	1553.92	1452.9	1323.12	1290.63	1112.01	1557.81
G1692	ENSMUSG00000016024	Lbp	546.427	229.209	579.646	425.92	366.644	244.157	258.203	414.851	316.742	473.193	468.155	366.186	411.047	369.677	301.195	306.71	210.235	196.662	184.205	189.118	225.348	165.669	146.878	250.473
G1693	ENSMUSG00000016028	Celsr1	16.391	2.90645	2.0561	11.4418	7.24602	2.93796	4.93442	12.1964	4.05533	3.08297	1.0177	3.05606	10.1881	6.03022	12.0971	3.06785	0	6.06015	4.01907	10.9588	4.03742	1.00538	2.01929	0.994791
G1694	ENSMUSG00000016087	Fli1	287.887	112.912	265.786	146.824	168.739	75.6174	97.8706	221.009	181.203	249.766	269.88	179.334	164.351	140.011	75.0834	132.791	112.176	109.966	165.291	173.522	178.186	105.835	122.113	157.587
G1695	ENSMUSG00000016128	Stard13	185.365	63.081	143.311	150.551	134.034	103.049	82.6232	133.309	72.5354	170.068	126.767	105.145	186.746	93.2003	100.455	97.2945	75.8929	83.8	108.709	96.3696	105.469	60.6325	69.5498	49.4552
G1696	ENSMUSG00000016150	Tenm1	2.59938	0	0	0	0	2.48247	1.29342	2.57876	0	1.73805	0.860939	0	1.33321	0	0	0	0	0	0	0	0	0	0	0
G1697	ENSMUSG00000016179	Camk1g	26.34	3.48383	18.393	8.19144	2.7208	10.3867	7.98037	17.128	5.68413	3.46054	1.7875	6.2579	15.2152	21.4363	11.4367	11.7876	5.69264	11.3797	3.40474	11.3548	6.85186	3.42246	17.1203	1.12168
G1698	ENSMUSG00000016181	Diexf	292.548	123.729	303.309	291.669	251.608	168.678	142.419	206.603	208.122	109.172	166.241	208.794	318.394	292.72	211.401	261.138	126.379	217.695	283.282	152.73	131.104	247.895	166.319	234.93
G1699	ENSMUSG00000016194	Hsd11b1	358.702	157.869	359.757	369.303	351.347	232.633	125.927	232.951	292.077	332.209	351.816	361.6	398.53	380.16	324.31	358.465	223.77	285.605	361.58	318.56	326.12	266.974	267.019	2989
G1700	ENSMUSG00000016200	Syt14	3.6005	2.56163	4.51667	2.74224	4.00253	0.862748	0.869324	4.46686	1.7818	0.903153	0.894673	0.895486	2.687	1.76653	0.88673	4.86134	0	1.77604	1.76715	2.63009	1.77528	0	3.55142	2.62358
G1701	ENSMUSG00000016206	H2-M3	100.12	41.7793	128.634	86.8526	78.5988	49.9694	42.1543	65.3981	56.1778	85.0463	78.6279	78.604	67.8101	63.6127	38.899	64.3823	37.5461	35.601	25.676	34.7421	48.7323	37.8131	36.7619	22.4306
G1702	ENSMUSG00000016239	Lonrf3	24.6248	10.4823	61.3408	65.5564	68.1413	37.4801	7.73775	24.5021	43.4373	21.79	27.5142	37.7296	20.6631	32.9354	34.2182	28.6968	23.4519	17.5606	128.145	43.5954	39.8014	62.406	36.8425	181.609
G1703	ENSMUSG00000016252	Atp5e	47046	12507.9	28832	21937.6	20186.3	10703.9	11843.4	36332.3	24342.6	21177.6	22217.2	23560.9	26384.8	31305	19313.2	24081.8	17670.3	18102	21476.8	18501.5	14791.3	15129.2	16114.9	12086.3
G1704	ENSMUSG00000016253	Nelfcd	2346.37	456.919	1594.12	1051.15	1014.03	549.05	624.596	1903.61	1097.72	1050.53	1025.82	1078.56	1718.89	1700.93	1106.57	1313.53	990.363	955.116	1243.21	1439.1	957.377	786.247	953.224	701.581
G1705	ENSMUSG00000016255	Tubb1	0	0	0.98753	0	0	0	0.995412	0	0	0	0	0	0	1.93866	0	0.99668	0	0	0	0	0.985403	0	0	0
G1706	ENSMUSG00000016256	Ctsz	2320.81	687.317	1735.2	1365.51	1125.66	711.525	771.789	1968.03	1040.85	1332.82	1276.04	1286.6	1977.58	1521.92	1334.57	1499.98	965.398	986.996	951.046	901.32	887.163	579.154	781.971	1396.62
G1707	ENSMUSG00000016257	Slmo2	3629.51	1165.51	2998.04	3044.23	2500.71	1674.22	1626.4	3379.57	1766.34	2253.48	2196.22	2336.37	3579.59	2631.04	2199.98	3081.75	1730.61	1962.89	2235.36	2832.39	1898.98	1605.59	2010.95	1302.14
G1708	ENSMUSG00000016262	Sertad4	177.411	67.1461	197.127	132.333	147.916	87.9124	55.5085	137.346	129.569	102.136	133.582	101.362	117.137	89.5932	80.2914	61.1973	96.9454	88.5623	25.8247	41.1663	25.0456	16.5772	48.8061	23.4988
G1709	ENSMUSG00000016283	H2-M2	0	0	0	0	0	0	0	0	0	0	0	0	0	0	0	0	0	0	0	0	0	0	0	0
G1710	ENSMUSG00000016308	Ube2a	1902.69	636.452	1311.78	1293.34	1090.31	669.012	642.731	1844.14	1245.1	1124.3	1107.88	1213.88	1288.81	1440.44	1125.43	1438.43	1013.22	896.024	1482.17	1413.51	1272.83	1032.48	1116.36	1860.81
G1711	ENSMUSG00000016319	Slc25a5	3637.88	1156.55	2844.15	2679.94	2217.4	1310.66	1438.95	2589	1600.11	2526.8	2435.18	2750.1	4707.16	3037.91	2360.23	3932.93	1655.42	2418.41	6539.77	3844.28	3974.05	2841.55	1872.3	4632.37
G1712	ENSMUSG00000016327	Atp1b4	531.7	155.089	435.458	392.07	176.649	119.144	207.081	383.454	277.35	282.262	321.407	425.947	1052.65	382.923	356.407	614.042	413.068	566.606	665.849	1098.47	545.868	176.717	768.089	145.735
G1713	ENSMUSG00000016344	Ppdpf	2670.41	927.285	2190.37	1646.06	1665.1	1001.69	913.17	2362.03	1716.64	1560.27	1415.36	1724	2070.72	2390.57	1723.81	1723.31	1430.88	1590.44	847.938	1349.76	1047.43	785.601	1300.87	698.102
G1714	ENSMUSG00000016346	Kcnq2	0	0	0	0	1.97964	1.61875	0	0	0	3.58123	0	1.63863	0	1.02587	0.526652	0	3.83605	0	1.57421	1.04133	2.10878	0.525134	2.63649	0
G1715	ENSMUSG00000016349	Eef1a2	93412.7	31245.9	57773	76468.1	55303.1	34186.5	35000	94657.5	40314.9	52187.7	44701.6	51592.4	81044.9	57976.3	72977.1	92128.6	57421.1	46195.2	55050.1	55849.5	47272.1	42590.8	41753.1	54867.7
G1716	ENSMUSG00000016356	Col20a1	55.5556	49.8601	189.727	146.678	135.795	37.0825	43.4387	60.6532	49.3118	88.6926	69.0249	202.99	145.981	84.4707	134.553	80.7464	95.9401	32.4867	70.2534	150.374	110.618	229.584	52.6362	85.3588
G1717	ENSMUSG00000016382	Pls3	1491.65	444.765	1169.58	992.804	931.635	509.344	579.645	1133.97	791.775	933.001	943.417	958.997	981.691	589.938	427.494	692.505	507.191	464.248	571.884	528.027	484.964	414.427	430.026	393.799
G1718	ENSMUSG00000016386	Mpped2	115.652	31.89	81.8962	34.3948	30.6584	24.3363	36.9888	61.1263	38.836	51.0292	35.5296	47.095	77.2545	49.0322	34.8122	52.7779	20.3147	37.9206	29.8737	13.5979	13.2526	22.0386	19.433	20.8545
G1719	ENSMUSG00000016409	Nkap	713.362	220.544	475.505	340.926	277.756	182.682	176.297	578.857	503.512	481.005	360.591	339.236	395.346	382.783	287.996	349.938	328.524	337.498	418.34	356.306	337.735	282.364	240.408	484.642
G1720	ENSMUSG00000016427	Ndufa1	12732.4	3885.1	8617.11	6776.65	6145.9	3788.5	4028.62	9894.32	6140.03	5991.87	6328.25	6452.38	6453.2	8026.92	4709.04	6252.15	3841.04	4402.32	6250.29	4900.6	4555.21	5254.83	4644.65	3221.67
G1721	ENSMUSG00000016458	Wt1	1.74331	0.849354	0	1.58704	1.88667	3.51303	0	3.69742	1.72927	0	0	0	0	2.52109	0	2.59905	2.53604	0.864529	1.72351	0	2.6003	0	1.56177	0.851987
G1722	ENSMUSG00000016477	E2f3	507.444	166.151	457.019	534.611	477.088	268.801	177.368	599.103	283.46	295.134	312.624	423.623	509.969	316.935	431.997	329.815	319.615	283.727	290.954	266.656	203.165	174.12	223.114	225.265
G1723	ENSMUSG00000016481	Cr1l	1625.62	542.205	1098.22	1073.6	880.026	557.815	577.829	1366.99	847.094	976.426	904.34	1056.33	1448	1068.55	1063.26	1321.54	737.376	691.639	841.085	761.283	689.236	679.071	619.273	687.226
G1724	ENSMUSG00000016487	Ppfibp1	1030.18	279.003	480.726	731.721	606.336	352.953	359.177	577.1	433.961	541.552	521.065	563.92	864.625	501.886	683.525	774.799	417.331	496.344	740.507	574.178	567.796	559.06	335.336	1438.53
G1725	ENSMUSG00000016493	Cd46	47.2023	32.6332	54.2443	24.8691	52.0259	7.2157	9.69222	33.961	19.8235	46.2482	37.3122	20.7595	22.4275	19.6551	23.7587	15.0149	30.5179	10.7057	15.5716	25.6251	31.0419	13.9488	16.4723	50.1283
G1726	ENSMUSG00000016494	Cd34	4614.87	1834.67	5007.64	3132.06	3286.63	1707.62	1809.9	3444.38	2487.32	3864.96	3513.14	3534.97	2653.54	2715.73	1527.2	2276.98	1415.85	1072.9	917.397	949.578	853.446	592.379	823.537	455.169
G1727	ENSMUSG00000016495	Plgrkt	763.717	181.118	556.738	491.695	406.694	200.611	190.675	751.462	480.392	390.346	432.997	453.783	604.428	511.361	567.465	511.62	437.208	343.687	471.87	516.712	319.269	281.836	338.472	277.789
G1728	ENSMUSG00000016496	Cd274	61.9218	22.4453	65.239	42.2984	34.9335	23.6354	22.8047	43.3974	33.1939	30.6021	31.3583	22.2659	37.4735	34.9171	38.196	39.7021	34.2109	15.0623	21.0004	21.8962	56.2942	22.0543	21.1089	78.1512
G1729	ENSMUSG00000016498	Pdcd1lg2	0	1.97834	1.00087	0	0	0	0	0	0	0	0	0	0	0	0.997891	0	0.990877	0.991099	0.989103	0	0	0	1.98985	0
G1730	ENSMUSG00000016503	Gtf3a	1680.8	667.077	1175.51	1328.29	1126.41	720.118	584.758	1530.94	906.886	973.139	1002.88	1042.64	1591.2	1436.27	1540.43	1441.65	1099.65	1104.99	1320.32	1266.62	1127.23	909.984	1112.04	1123.49
G1731	ENSMUSG00000016510	Mtif3	640.062	191.133	462.522	520.123	659.278	426.422	338.805	619.286	323.2	446.116	398.382	411.041	585.813	331.257	504.847	706.826	342.776	311.523	319.884	480.596	320.169	354.02	245.684	479.078
G1732	ENSMUSG00000016520	Lnx2	91.7031	40.6214	125.987	105.92	111.323	71.7753	61.0198	77.6852	65.016	76.5892	91.2977	174.705	101.023	68.2663	80.0862	159.785	97.5365	75.3569	50.3308	64.1931	50.5832	31.3951	51.5399	53.5582
G1733	ENSMUSG00000016524	Il19	1.13797	0	0	1.16538	0	0	0	1.47069	2.92099	0	1.16074	0	0	0.725808	0	2.3676	0	0	1.16038	0	0	0	0	0
G1734	ENSMUSG00000016526	Dyrk3	1.83535	1.77098	0	0.932812	0.929148	6.28534	0	2.73833	0	0.922491	0.915035	1.83087	5.78552	0	1.81982	1.84239	0.910028	1.81688	0.90493	2.70415	5.84028	0	0.909631	0.894983
G1735	ENSMUSG00000016528	Mapkapk2	17264.3	5717.62	11789.8	14574.7	10616	7457.76	6480.24	14098.7	7872.64	9106.69	9572.06	10025.9	13069.1	12093.9	9915.24	11701.4	6773.56	8491.79	12410.5	12926.9	11974.9	9379.6	11223.5	11797.8
G1736	ENSMUSG00000016529	Il10	0	0	0.992085	1.00493	0	1.00099	0	0	0.980865	0	0	0	0	2.92256	0	0	0	0	0	0	0	0	0	0
G1737	ENSMUSG00000016534	Lamp2	4718.51	1881.58	2966.26	2888.66	2377.57	1936.49	1907.38	3374.22	2584.27	2862.93	2857.68	2232.16	4036.15	2213.62	2672.91	3261.32	2546.62	2673.39	4952.27	3507.52	4558.13	3160	2502.42	8104.4
G1738	ENSMUSG00000016541	Atxn10	2565.82	705.706	1748.66	1415.51	1170.52	625.158	767.265	1901.85	1147.6	1385.24	1158.58	1337.1	2924.3	2188.94	2269.34	2297.47	1382.89	1213.39	1776.24	1429.07	1410.8	1091.24	923.515	2242.79
G1739	ENSMUSG00000016552	Foxred2	66.2463	27.5649	68.89	49.2666	47.9889	23.0788	34.8852	71.7467	31.8231	57.9677	44.929	46.1238	56.6754	59.3444	37.6033	54.6464	31.8393	25.9516	15.383	32.3653	19.8337	16.2929	17.4978	17.519
G1740	ENSMUSG00000016554	Eif3d	3509.33	1107.78	2773.47	2803	2047.63	1225.35	1322.8	3177.15	1707.23	1859.5	1858.28	2138.04	3636.26	2561.81	2462.89	2868.71	1776.65	2215.97	2581.63	2293.66	2090.27	2182.25	1650.67	3747.57
G1741	ENSMUSG00000016559	H3f3b	4930.98	1650.73	4264.64	3185.86	2961.04	1639.03	1571.73	4203.3	2581.76	3105.44	2694.03	2839.38	5100.37	3692.71	3594.1	3586.04	2842.14	3207.4	5358.69	3366.83	4946.78	3715.43	2547.58	9808.14
G1742	ENSMUSG00000016619	Nup50	1011.36	301.735	738.242	792.609	656.265	352.837	384.064	889.391	513.447	588.12	551.53	602.608	799.808	669.204	577.579	656.675	457.976	542.39	779.369	790.548	650.36	434.511	480.248	1058.62
G1743	ENSMUSG00000016624	Phf21b	15.9028	0.957314	23.9558	16.1639	10.062	1.93175	11.668	13.8377	5.91011	11.9876	10.8985	17.8427	15.8723	14.6551	4.92439	6.98098	3.94179	9.08776	5.87775	13.6558	11.8181	5.89346	6.89308	8.05755
G1744	ENSMUSG00000016626	Nlrp14	0	0	0	0	0	0	0	0	0	0	0	0	0	0	0	0	0	0	0	0	0	0	0	0
G1745	ENSMUSG00000016637	Ift27	1446.51	563.218	1376.82	944.703	1197.9	498.904	472.583	1406.37	1124.21	1291.94	1211.81	1140.97	571.98	744.604	477.658	561.793	510.013	388.634	348.895	950.799	403.154	341.193	539.237	249.617
G1746	ENSMUSG00000016664	Pacsin2	2139.73	696.567	1746.54	1864.74	1486.89	1169.04	857.787	1563.98	1007.78	1265.64	1071.24	1243.03	4118.96	2899.93	3341.96	3388.91	2054.38	2307.66	1668.91	1389.63	1296.37	942.507	845.69	1327.04
G1747	ENSMUSG00000016756	Cmah	61.7641	26.4144	54.9858	39.4506	37.2495	22.8829	16.3329	58.322	29.5779	49.9731	57.7834	27.7433	35.6755	39.0974	27.457	40.7865	20.6951	20.6315	5.86458	10.6637	8.83726	4.89019	8.83953	2.9025
G1748	ENSMUSG00000016757	Ttll12	504.983	216.701	400.036	419.133	358.972	211.717	246.091	503.333	219.63	299.21	286.49	302.237	448.745	322.507	352.286	421.3	244.516	274.685	208.959	323.964	187.862	199.055	262.341	106.479
G1749	ENSMUSG00000016758	Bik	27.0775	17.2673	45.8017	23.7041	41.4693	17.2622	18.3062	22.3561	31.8379	28.4345	29.3543	36.1622	20.6028	24.9386	18.796	12.9146	14.5409	9.73147	18.5161	26.725	13.7669	13.8219	23.5546	20.1721
G1750	ENSMUSG00000016763	Scube1	24.3666	19.9082	40.5577	21.8088	26.0349	14.4614	23.9294	21.3148	11.7609	10.0569	14.9447	30.8163	29.2167	29.2653	6.34751	10.7281	17.7109	10.5935	7.02728	9.06439	11.5384	4.33762	5.84866	8.56352
G1751	ENSMUSG00000016831	Tox4	2455.98	927.262	1521.44	1767.92	1584.48	1014.13	991.191	2471.98	1246.74	1441.45	1339.57	1390.55	2103.96	1585.49	1516.96	1993.91	1492.78	1298.8	1828.91	1523.24	1510.04	1229.58	1197.43	2712.71
G1752	ENSMUSG00000016833	Mrps18c	2964.07	880.237	2122.2	1826.1	1533.46	855.363	854.171	2349.52	1670.1	1672.27	1495.57	1789.96	1998.35	1982.08	1379.6	1994.62	1379.15	1244.24	1589.9	2101.71	1305.91	1111.38	1496.31	1562.23
G1753	ENSMUSG00000016918	Sulf1	808.817	252.461	694.238	657.997	453.565	295.454	230.29	542.252	528.388	619.278	626.329	633.657	606.806	470.536	350.179	453.69	366.983	281.258	285.221	295.534	289.466	303.668	235.137	215.869
G1754	ENSMUSG00000016921	Srsf6	2211.3	668.271	1820.9	1936.13	1362.62	796.681	800.613	2021.4	1045.61	1224.74	1241.62	1527.19	2797.06	1549.35	1883.56	1916.07	1396.11	2453.45	1228.78	1117.67	970.98	843.091	1035.52	1147.33
G1755	ENSMUSG00000016933	Plcg1	766.897	310.807	649.161	679.681	657.563	357.543	386.644	692.327	350.439	687.582	634.4	569.508	834.746	458.17	527.453	778.726	337.258	380.207	542.391	429.582	492.008	454.839	324.31	777.417
G1756	ENSMUSG00000016940	Kctd2	1317.63	398.27	982.526	828.06	646.385	430.938	469.636	1114.89	615.574	627.846	623.655	667.823	1189.6	1117.13	1118.07	880.419	654.365	802.307	779.325	969.231	850.126	519.425	855.84	855.143
G1757	ENSMUSG00000016942	Tmprss6	7.10002	0	4.0748	16.4968	1.027	2.96128	0.993605	3.02665	0	3.05884	3.03413	0	2.02535	2.99168	0	6.10909	0	3.01217	0	0	1.00552	0	0	5.93541
G1758	ENSMUSG00000016946	Kctd5	809.387	286.563	690.659	710.424	602.704	303.645	326.384	658.456	410.914	432.058	412.745	505.502	743	570.371	492.402	641.112	390.302	504.799	693.422	513.162	417.86	415.113	364.628	594
G1759	ENSMUSG00000016982	Pom121l2	0	0	0	0	0	0	0	0	0.999413	0	0	0	0	0	0	0	0	0	0	0	0	0	0	0
G1760	ENSMUSG00000016984	Etaa1	137.301	55.542	100.073	74.4068	69.9756	41.3143	50.5185	110.168	83.6237	70.4934	81.0294	84.1177	112.56	75.9364	65.3755	88.65	62.4755	66.3549	51.0518	100.545	43.2629	60.1831	60.3671	41.596
G1761	ENSMUSG00000016995	Matn4	500.694	56.0156	253.317	204.302	121.772	90.3946	177.435	445.781	153.02	225.615	233.389	150.374	356.241	143.238	98.7774	141.465	213.013	117.756	12.8807	11.8784	24.3011	9.86356	18.3807	7.60944
G1762	ENSMUSG00000016998	Svs4	0	0	0	0	0	0	0	0	0	0	0	0	0	0	0	0	0	0	0	0	0	0	0	0
G1763	ENSMUSG00000017000	Svs6	0	0	0	0	0	0	0	0	0	0	0	0	0	0	0	0	0	0	0	0	0	0	0	0
G1764	ENSMUSG00000017002	Slpi	14.2845	0	17.7489	3.03017	0.777034	1.4293	2.8478	9.93499	3.03641	3.59483	1.54133	7.69632	9.28255	3.01963	4.98677	2.63218	3.00089	1.5333	10.9088	28.1639	5.42913	0	2.85033	34.0621
G1765	ENSMUSG00000017003	Svs3a	0	0	0	0	0	0	0	0	0	0	0	0	0	0	0	0	0	0	0	0	0	0	0	0
G1766	ENSMUSG00000017004	Svs5	0	0	0	0	0	0	0	0	0	0	0	0	0	0	0	0	0	0	0	0	0	0	0	0
G1767	ENSMUSG00000017007	Rbpjl	1.31267	0	0	0	0	0	0	0	0	1.26995	0	0	1.26014	0	1.30582	0	0	1.3017	0	0	0.624897	0	0	1.28277
G1768	ENSMUSG00000017009	Sdc4	1614.96	511.244	1521.26	1078.58	998.148	676.469	460.686	1155.43	1026.9	955.502	915.172	1532.77	1628.29	1740.07	1317.81	1143.33	952.836	1231.62	3173.43	1719.52	2543.39	3191	1344.4	5162.21
G1769	ENSMUSG00000017049	Ccdc70	0	0	0	0	0	0	0	0	0	0	0	0	0	0	0	0	0	0	0	0	0	0	0	0
G1770	ENSMUSG00000017057	Il13ra1	202.077	85.8543	186.602	154.798	138.746	64.9838	77.3242	134.264	118.728	134.687	138.616	98.1969	140.811	82.8264	59.3109	103.854	80.5177	64.28	67.0132	64.696	51.2759	49.1259	38.2035	43.5363
G1771	ENSMUSG00000017064	Prl5a1	0	0	0	0	0	0	0	0	0	0	0	0	0	0	0	0	0	0	0	0	0	0	0	0
G1772	ENSMUSG00000017119	Nbr1	3779.53	1213.58	2176.41	2441.49	1983.49	1066.01	1330.9	3519.49	1736.41	2177.61	2179.16	1975.09	2963.4	1964.96	2340.4	3054.73	2000.53	1833.5	3760.94	2594.69	3456.77	2804.7	1637.63	7769.91
G1773	ENSMUSG00000017132	Cyth1	1591.49	585.624	1384.05	1400.75	1266.69	857.7	671.035	1373.14	712.551	971.213	983.628	1100.51	1261.64	945.34	971.612	1402.57	585.671	651.505	1085.17	1252.21	1316.61	919.625	820.914	1100.61
G1774	ENSMUSG00000017144	Rnd3	463.05	124.341	457.001	432.765	246.804	178.699	156.986	344.09	239.575	228.766	307.683	292.663	506.087	333.123	326.257	295.649	142.442	294.407	131.724	234.789	202.698	134.166	196.633	75.0033
G1775	ENSMUSG00000017146	Brca1	5.90783	4.68043	13.8357	8.00025	19.9089	1.89139	15.2441	8.79765	15.5965	19.7565	14.6882	30.378	9.80236	4.83238	5.82513	5.90603	2.92369	2.91533	1.9342	0.959986	3.8867	3.19652	0.971882	0
G1776	ENSMUSG00000017165	Gast	0	0	0	0	0	0	0	0	0	0	0	0	0	0	0	0	0	0	0	0	0	0	0	0
G1777	ENSMUSG00000017167	Cntnap1	53.1313	10.1907	92.0105	69.3438	50.9069	33.088	34.6345	69.8013	18.1453	24.5084	48.0848	17.4851	66.556	35.2028	63.1733	55.632	37.8357	46.2039	5.25345	25.852	28.9052	13.5282	15.0847	4.45596
G1778	ENSMUSG00000017176	Nt5c3b	644.211	187.069	588.733	511.53	409.716	302.163	252.567	442.877	332.709	428.028	350.077	359.418	715.526	552.838	510.617	590.523	276.332	345.044	305.847	297.36	259.083	243.042	277.961	232.238
G1779	ENSMUSG00000017188	Coa3	4254.91	1312.43	3766.08	3322.69	2706.97	1559.29	1435.17	3584.18	2404.59	2417.42	2107.89	2666.96	3168.07	3344.58	2087.89	3077.39	1927.48	1836.45	1438.81	2150.69	1388.94	1228.41	1682.17	1175.34
G1780	ENSMUSG00000017195	Zpbp2	0	0	0	0	0	0	0	0	0	0	1.80325	0.952697	0	0	0	0	0	0	0	0	0	3.52179	0	0
G1781	ENSMUSG00000017204	Gsdma	9.10781	0.981205	9.14913	4.11593	2.05036	0.989362	0	18.1299	7.02413	6.107	3.02994	11.1136	38.4315	26.8777	46.2436	8.13833	18.0761	15.0415	17.9853	23.9144	5.02395	4.01065	9.04084	24.7024
G1782	ENSMUSG00000017210	Med24	1433.37	647.129	1249.39	1373.46	1075.64	774.039	791.256	1438.47	676.316	950.23	899.237	1009.91	1405.5	1147.11	1137.15	1420.93	800.688	936.581	1168.52	1342.92	1212.48	1189.34	1168.41	1159.99
G1783	ENSMUSG00000017211	Gsdma2	0	0	0	0	0	0	0	0	0	0	0	0	0	0	0	0	0	0	0	0	0	0	0	0
G1784	ENSMUSG00000017221	Psmd3	6594.15	2310.79	5247.23	5221.61	4429.82	2813.95	2697.41	6076.34	3340.95	3844.04	3690	4293.95	5770.13	5168.96	5194.21	5602.76	3606.28	3877.93	7797.15	4760.79	5242.42	3905.16	3958.21	15733.8
G1785	ENSMUSG00000017264	Exosc10	897.54	374.374	680.874	695.344	533.987	322.642	332.608	791.665	461.405	595.272	545.924	528.626	848.757	663.405	493.276	806.015	377.05	462.772	1409.61	925.308	987.7	929.531	585.753	1730.34
G1786	ENSMUSG00000017286	Glod4	1228.96	406.241	1017.95	1026.74	877.726	633.131	545.133	1023.75	713.861	892.374	709.882	811.503	961.715	865.724	916.077	1004.47	540.206	477.963	788.109	678.269	580.776	590.635	449.822	494.262
G1787	ENSMUSG00000017288	Vps53	1418.12	496.613	897.462	886.627	642.625	419.719	437.752	1282.51	734.339	784.023	731.618	840.758	923.257	773.261	665.686	742.935	592.729	557.786	939.795	871.414	788.076	693.343	606.591	1045.14
G1788	ENSMUSG00000017291	Taok1	2629.75	845.007	1551.21	1160.67	1031.99	709.648	754.474	1954.44	1331.5	1371.44	1339.83	1106.93	1486.89	1383.75	967.257	1173.98	1285.83	1217.58	1550.4	1428.62	1247.21	894.724	960.675	1162.52
G1789	ENSMUSG00000017299	Dnttip1	1228.62	412.915	1002.12	880.199	811.185	504.589	432.839	1092.71	649.841	748.677	775.629	881.658	918.925	928.369	734.88	855.108	549.758	615.452	902.491	638.617	779.303	826.256	597.613	2651.97
G1790	ENSMUSG00000017300	Tnnc2	932043	303828	684069	629021	552177	313202	298000	956091	539851	554504	505646	584022	416560	608294	408732	545664	493982	400346	375471	404297	380094	326895	464337	149095
G1791	ENSMUSG00000017307	Acot8	383.14	142.992	288.933	339.48	230.765	176.98	198.364	405.727	210.454	217.446	258.496	303.424	365.935	360.882	258.685	275.468	196.176	223.314	158.956	198.067	173.558	140.707	153.812	141.547
G1792	ENSMUSG00000017309	Cd300lg	1183.61	464.818	1047.76	784.261	864.984	529.41	622.789	1055.56	590.258	876.033	1020.6	1033.94	1030.8	848.1	536.634	892.919	432.066	465.68	879.792	682.668	911.027	893.291	579.493	565.472
G1793	ENSMUSG00000017310	Spint4	0	0	0	0	0	0	0	0	0	0	0	0	0	0	0	0	0	0	0	0	0	0	0	0
G1794	ENSMUSG00000017311	Pyy	0	0	0	0	0	0	0	0	0	0	0	0	0	0	0	0	0	0	0	0	0	0	0	0
G1795	ENSMUSG00000017314	Mpp2	139.646	59.8208	138.248	151.989	106.461	59.4273	74.3192	114.199	73.5994	85.5786	94.7124	75.0242	73.0934	82.7224	46.0497	56.5771	28.4635	24.4826	25.3522	24.2456	25.4818	40.0624	26.4618	21.2236
G1796	ENSMUSG00000017316	Ppy	0	0	0	0	0	0	0	0	0.944746	0	0	0	0	0	0	0	0	0	0	0	0	0	0	0
G1797	ENSMUSG00000017344	Vtn	987.609	276.857	1007.68	555.464	520.844	360.617	351.248	657.371	572.009	632.556	481.879	758.896	690.561	695.446	375.015	468.429	358.41	376.913	258.598	417.734	388.343	288.29	330.697	340.092
G1798	ENSMUSG00000017376	Nlk	727.343	261.716	489.948	267.065	250.008	79.4256	122.662	389.294	497.482	397.798	352.179	264.167	353.32	284.044	154.617	225.415	333.784	529.622	282.328	318.919	252.875	266.723	214.632	201.076
G1799	ENSMUSG00000017386	Traf4	235.553	100.379	373.83	245.491	316.523	180.587	146.925	233.303	157.365	224.918	226.022	295.605	152.106	180.618	131.384	139.457	94.5584	100.418	93.7093	185.82	150.149	78.4384	181.812	82.0506
G1800	ENSMUSG00000017390	Aldoc	27.7738	4.36281	21.2461	13.6129	24.3314	13.1659	14.4146	16.6139	30.3597	9.04032	19.7019	13.2232	61.642	47.7541	17.8943	24.2169	15.3244	15.3256	7.60602	26.3474	16.615	13.4433	3.82332	97.1945
G1801	ENSMUSG00000017400	Stac2	1.92591	0	0.967113	0.978984	0	0	0	1.9159	0	2.90442	0	0.960787	5.76991	0.946853	7.88198	0	1.91023	1.90693	0.949877	5.67841	2.86502	0.952682	0.954875	2.81835
G1802	ENSMUSG00000017404	Rpl19	25784.7	7995.47	21696.5	15989.6	14242.3	8881.83	9095.39	20850.3	15545.5	14564.3	14597.9	17615.6	22937.6	24619.8	18665.7	18629.5	14116.3	12994.7	18572.3	16000.6	13544.8	11165.9	12644.5	24884.7
G1803	ENSMUSG00000017405	Nek8	46.5771	29.2617	42.4018	28.5663	31.4268	15.6942	13.4025	32.7401	34.6325	36.6755	46.2622	48.8797	60.3866	47.8186	23.0948	30.6587	17.5212	55.709	35.0273	27.5209	56.2894	59.113	29.4177	34.6716
G1804	ENSMUSG00000017412	Cacnb4	34.7276	11.6275	27.678	18.6705	23.7456	11.7496	12.8252	22.3025	24.2648	12.2993	17.2616	9.94575	15.2462	16.6778	13.0819	13.2661	16.1705	10.0767	35.0929	30.1815	27.1978	34.1185	11.0831	217.871
G1805	ENSMUSG00000017417	Plxdc1	152.323	72.2435	241.574	126.15	192.084	113.22	81.249	176.665	105.012	208.966	136.874	140.955	153.181	145.839	85.1178	157.096	106.083	59.9522	52.7622	100.226	70.0712	86.8919	111.09	63.0105
G1806	ENSMUSG00000017418	Arl5b	1301.02	496.059	1027.31	693.577	513.448	249.516	329.401	1359.77	815.905	712.743	658.163	678.863	990.844	1177.29	660.611	596.95	838.103	827.528	770.841	809.474	767.288	528.803	641.221	493.732
G1807	ENSMUSG00000017421	Zfp207	2348.08	816.464	1707.55	2256.67	1725.92	1054.26	984.472	1975.29	1196	1363.86	1399.9	1320.02	1700.66	1155.8	1251.22	1642.82	1092.92	1398.45	2107.43	1609.82	1755.48	1670.34	1105.6	2562.58
G1808	ENSMUSG00000017428	Psmd11	5705.77	1749.52	4740.45	3783.74	3564.26	1983.16	2017.44	5475.41	3495.39	3251.3	2925.53	3973.52	5448.08	5020.94	4423.2	4998.18	3560.55	3557.47	7444.57	3631.06	3665.09	3173.02	2314.17	16208.3
G1809	ENSMUSG00000017446	C1qtnf1	254.996	118.763	319.384	352.015	221.193	181.071	117.943	204.147	102.419	180.025	200.168	189.693	184.622	192.463	141.181	239.159	103.472	88.2291	44.4374	70.0742	43.1607	88.4219	82.2454	73.5502
G1810	ENSMUSG00000017453	Pipox	5.7143	0	0	13.6087	2.67444	0.94224	1.89492	1.89896	0.945325	2.87763	3.81092	2.8585	3.817	2.8145	0.950841	5.76561	1.89347	0.946183	2.83089	4.71958	1.89894	1.89688	0.948982	1.8653
G1811	ENSMUSG00000017466	Timp2	7831.73	1819.27	6112.21	6273.87	4593.87	2594.25	2337.35	6581.36	4094.78	4543.02	5200.8	4485.91	2637.01	2773.38	1681.37	2658.88	2251.87	1506.25	1663.93	1978.94	1596.36	1354.7	1994.44	1189.81
G1812	ENSMUSG00000017478	Zc3h18	856.894	325.731	625.362	1011.04	743.481	446.813	450.994	850.682	405.103	526.232	510.172	529.325	894.151	587.869	700.131	806.002	467.829	530.224	628.056	552.158	545.786	655.35	426.049	1344.6
G1813	ENSMUSG00000017485	Top2b	1917.46	820.44	1914.77	1743.14	1711.47	860.073	1036.09	1521.92	1331.75	1424.76	1650.17	1803.09	1929.67	1268.2	1236.72	2034.98	1212.12	1440.17	2096.2	1672.73	1658.44	1468.49	1240.98	1955.93
G1814	ENSMUSG00000017491	Rarb	425.158	156.486	337.552	276.824	259.354	192.364	128.085	311.184	191.663	170.983	155.484	226.255	279.025	294.634	247.045	214.5	155.629	171.403	237.654	226.855	184.735	116.185	152.581	51.3555
G1815	ENSMUSG00000017493	Igfbp4	2371.29	999.426	2943.54	3155.52	2527.43	1702.66	1050.52	1899.63	1546	1948.52	2203.21	2518.22	2459.29	1856.5	1766.04	2074.19	1231.8	1574.93	1445.23	1650.97	2314.9	1689.6	1533.67	1058.51
G1816	ENSMUSG00000017499	Cdc6	28.4527	7.23354	38.839	23.4938	15.5032	7.43135	25.4672	16.3988	20.5033	30.9291	21.3548	29.561	18.1038	20.4068	11.1066	29.4267	10.0406	5.21288	3.79677	11.6211	2.03982	5.08139	2.03991	2.67765
G1817	ENSMUSG00000017548	Suz12	821.857	330.313	598.696	642.381	507.497	319.365	341.241	652.93	535.186	504.29	509.943	450.438	691.582	498.357	505.08	543.835	460.567	595.798	671.888	561.234	605.612	475.851	376.272	715.691
G1818	ENSMUSG00000017550	Atad5	19.4321	11.8057	34.1711	43.2201	24.6817	9.56844	22.2923	20.79	15.7297	30.5313	32.7489	26.7507	34.3311	16.3765	15.5	38.9678	11.4841	24.1093	51.2348	29.7284	30.3536	12.92	12.0354	20.2673
G1819	ENSMUSG00000017561	Crlf3	206.232	79.3773	196.526	168.488	157.221	82.6867	112.137	168.553	86.3762	150.592	137.202	134.006	183.094	132.789	95.2323	191.177	89.3152	102.383	149.773	131.042	99.6512	105.441	87.7639	46.0068
G1820	ENSMUSG00000017588	Krt27	0	0	0	0	0	0	0	0	0	0	0	0	0	0	0	0	0	0	0	0	0	0	0	0
G1821	ENSMUSG00000017607	Tns4	3.63077	1.73486	5.46767	1.84433	6.42734	1.75181	0.88216	3.60699	1.79797	0	0.903548	16.7785	0	2.67446	0.896726	3.63507	0.899061	1.79369	3.57112	1.77466	8.57711	0	0	0
G1822	ENSMUSG00000017615	Tnfaip1	3710.2	1235.96	2448.92	2746.08	2119.52	1218.19	1331.91	3333.43	1971.63	2106.37	2059.93	2213.3	3792.43	2780.55	3253.4	3192.85	2520.31	2596.53	2258.33	2876.09	2387.26	1775.87	2569.73	2077.11
G1823	ENSMUSG00000017631	Abr	670.322	200.765	368.355	496.881	311.813	277.656	304.025	309.123	202.91	367.021	306.329	486.402	441.74	245.638	420.382	464.469	131.383	150.998	407.34	390.335	564.941	626.6	228.456	381.607
G1824	ENSMUSG00000017639	Rab11fip4	22.4895	2.91248	19.494	14.5345	7.23355	5.8854	8.89447	12.1768	10.1194	12.3109	12.1973	11.1892	18.3145	11.0363	7.05278	6.12971	13.1512	12.1047	2.00745	8.96586	5.04257	2.00955	2.01734	0.99356
G1825	ENSMUSG00000017652	Cd40	16.443	15.1695	31.5525	26.4252	22.0238	21.4483	9.8107	31.9044	8.21112	28.3777	23.3229	25.3752	8.66515	18.5271	6.69876	26.255	3.34351	3.94934	7.57	11.2188	9.34684	20.6368	14.4035	9.4855
G1826	ENSMUSG00000017664	Slc35c2	1162.92	399.647	804.766	883.905	732.062	451.829	410.073	1074.61	529.703	656.484	632.625	648.215	1042.5	860.378	896.746	1068.27	832.989	731.837	805.004	838.489	642.806	503.767	699.175	559.43
G1827	ENSMUSG00000017667	Zfp334	142.192	54.3203	116.012	138.162	90.9866	48.0318	50.3719	131.982	82.0154	84.1701	93.5518	116.015	103.824	72.2773	67.5131	111.388	57.6922	70.6384	68.2765	91.6446	77.6721	77.3731	66.5912	64.5982
G1828	ENSMUSG00000017670	Elmo2	710.141	277.295	696.365	636.005	500.645	378.856	339.106	683.808	386.893	444.945	503.39	552.226	480.843	417.567	441.533	427.643	297.577	427.145	482.324	545.681	502.865	466.215	488.274	289.56
G1829	ENSMUSG00000017677	Wsb1	222.408	100.264	297.403	186.307	225.108	176.34	71.6843	130.265	262.996	197.24	203.629	248.998	199.841	128.428	190.681	173.589	360.402	274.442	401.621	409.143	337.129	166.641	213.006	285.558
G1830	ENSMUSG00000017679	Ttpal	260.086	84.3571	182.238	237.723	159.679	84.1465	127.902	215.127	110.5	158.778	178.257	163.797	177.18	138.73	129.038	245.235	109.079	118.778	163.098	125.813	135.047	153.815	85.2557	151.971
G1831	ENSMUSG00000017686	Rhot1	1861.79	672.272	1562.21	1513.83	1318.99	806.666	839.67	1648.89	1059.89	1243.34	1120.99	1192	1309.9	1223.08	909.821	1235.99	880.665	880.731	1172.21	1147.88	952.793	829.86	880.231	773.373
G1832	ENSMUSG00000017688	Hnf4g	0	0	0	0	0	0	0	0	0	0	0	0	0	0	0	0	0	0	0	0	0	0	0	1.97836
G1833	ENSMUSG00000017692	Rhbdl3	522.874	211.673	646.239	804.361	800.065	436.863	267.596	528.427	381.083	490.509	476.902	538.919	392.278	376.429	496.623	468.272	360.432	256.048	275.583	461.74	317.099	286.592	365.429	140.314
G1834	ENSMUSG00000017697	Ada	32.8668	15.8102	37.0522	32.449	38.0516	11.9273	12.9853	23.8597	10.8829	25.1026	21.9563	27.942	23.9941	26.5168	11.9749	18.1365	13.8779	5.94832	18.7965	10.9098	10.954	8.95942	8.95579	7.81933
G1835	ENSMUSG00000017707	Serinc3	7965.54	3312.7	6350.38	6610.81	6645.74	4353.15	3541.42	6032.27	4741.68	7045.38	7972.33	8101.35	6453.83	5275.82	5596.93	7063.28	4510.55	4020.98	7703.72	6932.91	8492.47	8511.19	4476.64	13344.7
G1836	ENSMUSG00000017713	Tha1	491.449	149.984	463.979	390.429	413.273	217.851	233.17	467.131	252.545	336.447	338.411	337.046	526.406	492.063	349.375	503.874	310.509	379.43	221.688	264.557	216.91	248.156	273.829	63.0553
G1837	ENSMUSG00000017715	Pgs1	1538.23	509.763	1208.45	1417.99	1268.12	761.748	634.233	1297.14	734.964	955.056	948.275	1065.89	1177.22	1015.57	990.622	1149.05	722.249	712.962	1018.54	1121.11	934.88	766.691	908.652	1488.43
G1838	ENSMUSG00000017716	Birc5	24.6748	22.4255	113.178	32.2088	55.1922	14.947	22.4563	31.9856	65.9688	109.331	96.0295	137.93	24.7676	35.5548	12.7363	39.707	18.512	4.09452	12.3006	24.1028	3.24787	2.07678	2.0646	3.03119
G1839	ENSMUSG00000017718	Afmid	147.096	75.4035	177.58	211.702	279.653	97.5743	95.0981	140	62.8728	79.7827	92.4797	97.003	168.963	56.5604	157.249	137.16	24.9999	42.062	41.4884	107.301	81.8176	30.1006	136.214	60.697
G1840	ENSMUSG00000017720	Trp53tg5	0	0	0	0	0	0	0	0	0	0	0	0	0	0	0	0	0	0	0	0	0	0	0	0
G1841	ENSMUSG00000017721	Pigt	2075.08	771.927	1520.63	1688.43	1161.74	826.732	987.68	1934.23	863.952	1222.86	1177.78	1271.91	2168.78	1583.73	1780.59	2080.02	1321.08	1237.61	1309.33	1355.55	1295.72	1121.98	1237.08	1307.18
G1842	ENSMUSG00000017723	Wfdc2	5.53719	2.43269	2.39291	8.56481	0	0	0	4.01524	3.95079	0	6.5088	1.60288	5.46065	2.35774	0.813996	4.08064	4.7674	8.61556	0	0	0	0	0.806399	2.1488
G1843	ENSMUSG00000017724	Etv4	350.792	95.1658	219.449	218.184	188.225	176.537	82.645	173.645	186.103	195.086	141.521	208.473	202.371	138.796	112.574	123.577	113.394	69.5916	172.18	246.368	185.56	136.478	216.326	105.198
G1844	ENSMUSG00000017733	Eppin	0	0	0.954871	0	0	0	2.04544	0	0	0	0	0.961092	0	0	0	0	0	0	0	0	0	0	0	0
G1845	ENSMUSG00000017734	Dbndd2	2370.09	754.518	1618.26	1181.26	909.855	709.573	760.136	1978.85	1292.73	1071.62	1001.69	1177.01	1101.27	1234.11	839.052	1040.13	730.835	624.692	953.053	906.601	681.467	714.748	671.177	836.482
G1846	ENSMUSG00000017737	Mmp9	13.1977	15.4008	20.8089	11.0482	10.2188	7.55607	12.9347	6.94971	8.46437	11.7063	13.6803	50.9661	44.8504	55.9112	16.9349	9.35194	16.9192	46.7306	10.7172	101.411	13.0841	6.90958	22.1163	14.5876
G1847	ENSMUSG00000017740	Slc12a5	10.7855	6.49886	34.1103	10.3224	24.3493	8.30307	13.9861	8.56863	12.8187	34.4092	54.3886	41.7932	25.582	30.9199	24.0167	15.4497	11.1284	22.12	11.2292	4.11344	14.9511	8.49108	9.3638	13.7661
G1848	ENSMUSG00000017747	Ghdc	504.896	119.696	422.488	348.763	301.943	196.159	193.649	431.086	217.176	298.775	311.53	324.706	295.976	362.07	262.258	351.136	201.504	228.033	472.719	374.793	286.231	266.685	237.453	469.942
G1849	ENSMUSG00000017754	Pltp	822.649	302.71	841.013	421.846	552.358	308.888	248.397	587.32	459.519	607.202	672.699	663.453	521.672	561.296	354.431	541.786	277.594	299.597	214.574	244.933	225.014	185.373	181.885	80.3681
G1850	ENSMUSG00000017756	Slc12a7	237.497	73.9272	155.535	165.677	153.607	90.3768	106.861	191.353	79.745	123.842	120.713	158.351	179.746	125.119	115.747	134.652	47.4407	116.79	206.449	143.387	163.152	133.497	104.749	132.887
G1851	ENSMUSG00000017760	Ctsa	3978.92	1450.34	3029.27	3102.49	2493.46	1626.7	1778.72	3439.62	1917.9	2259.96	2146.09	2546.02	2953.74	2595.95	2365.19	3191.58	1918.3	1547.89	2543.67	2317.89	2206.99	1972.93	1588.86	3392.37
G1852	ENSMUSG00000017764	Zswim1	353.439	146.912	230.273	258.4	244.503	137.26	140.111	321.637	181.242	206.186	194.52	221.81	290.666	239.405	235.766	216.239	173.368	224.154	137.604	186.956	184.504	110.071	174.432	105.508
G1853	ENSMUSG00000017765	Slc12a4	1052.81	262.475	578.224	551.397	405.543	294.91	400.011	676.867	275.758	396.763	465.182	417.516	1188.18	627.631	528.326	629.744	283.035	264.869	291.677	269.223	243.146	242.454	222.27	140.577
G1854	ENSMUSG00000017767	Spata25	1.4445	0	0	2.9735	0	0	0	1.44208	0.714785	2.97279	0	2.22031	0.729206	0	0	1.54547	0.719206	0	0.725771	2.34166	1.53841	0	0	0
G1855	ENSMUSG00000017774	Myo1c	2293.99	838.713	1734.4	2283.61	1632.16	1045.19	1159.3	2174	908.241	1624.2	1746.39	1654.69	2917.72	1951.24	2056.39	2340.62	1310.25	1312.12	1823.3	1634.59	1690.49	1207.14	1209.14	1743.5
G1856	ENSMUSG00000017776	Crk	2377.21	791.267	1952.88	2388.11	1772.3	1190.48	1057.66	2049.28	1528.07	1548.54	1713.56	1813.72	2285.11	1786.16	1528.8	1959.95	1274.53	1594.16	3619.36	2549.06	2556.25	1642.58	1955.76	3114.68
G1857	ENSMUSG00000017778	Cox7c	34330.3	19205	22170.2	16702.6	15572.9	17811.3	17568.4	26978.4	17613	16559.6	18228.3	18202	23007.1	25011.9	16033.5	20366.5	13464.7	14279.8	21424.6	20805.5	15621.4	13935.3	14139.7	11130.4
G1858	ENSMUSG00000017781	Pitpna	11015.3	3598.38	10384.6	9309.12	8292.45	4401.19	4139.25	12256.4	7695.31	7186.07	5855.96	8199.93	4104.6	7534.57	4704.8	5795.99	6052.58	4528.8	3724.86	4349.02	4117.84	4078.84	4854.02	3152.3
G1859	ENSMUSG00000017801	Mlx	615.42	287.387	566.137	465.106	483.944	424.115	325.933	575.144	350.561	387.771	423.436	439.875	513.814	506.145	385.25	554.446	251.142	343.558	362.902	461.111	403.249	396.31	324.001	1067.4
G1860	ENSMUSG00000017802	Fam134c	2989.93	885.155	2251.73	2398.34	2051.75	1325.27	1208.16	2612.75	1472.58	1895.53	1611.45	1876.37	2318.8	1937.28	2063.3	2392.5	1447.61	1423.57	1871.34	1642.28	1976.72	1885.11	1309.6	2603.19
G1861	ENSMUSG00000017817	Jph2	49239.3	18181.4	41196.8	58465.1	42445.1	26396	24068.4	53295.3	25653.8	29783.6	27632.6	33631.8	29476.6	31081	24935.2	30312.8	26139.9	28287.6	13679.5	26196.6	20845.2	15830	30431.5	4526.95
G1862	ENSMUSG00000017830	Dhx58	72.4733	25.1325	60.4837	25.2685	53.2656	29.3691	32.0872	41.871	36.7673	52.5718	50.259	42.0065	49.7024	68.512	28.2537	43.2814	17.0784	30.0181	31.1725	22.6327	20.9024	21.8143	10.4476	81.0481
G1863	ENSMUSG00000017831	Rab5a	2518.83	1099.87	1310.45	1625.71	1309.75	1049.93	1194.59	2087.47	1388.73	1807.15	1674.21	971.161	1638.36	792.043	1117.89	1636.6	1367.2	1193.9	1921.03	1146.55	1479.5	1244.02	956.265	3165.46
G1864	ENSMUSG00000017832	Hspb9	0.942606	0	0.952553	0	0.968771	0	0	0.955451	0.945595	0	0	0	0	0	0	0.986319	0	0.961466	0.966423	0	0	0	0.97548	0
G1865	ENSMUSG00000017837	Nkiras2	1342.53	462.156	1033.03	1147.68	972.105	652.918	716.562	1202.19	600.04	830.368	773.608	751.948	1583.97	1021.98	1192.09	1491.15	650.42	739.261	1937.05	1121.03	1140.45	971.969	707.956	1782.81
G1866	ENSMUSG00000017843	Ppp2r5c	2837.69	1019.18	1751.01	2116.37	1624.15	971.663	1158.58	2494.36	1478.37	1671.2	1520.18	1586.46	1980.49	1380.24	1463.98	2010.7	1448.35	1385.15	2006.87	1959.48	1592.01	1163.93	1346.7	1064.65
G1867	ENSMUSG00000017858	Ift52	821.843	260.625	496.213	530.585	459.43	280.983	304.366	739.938	449.617	453.387	415.419	434.141	757.88	563.281	573.964	810.505	468.855	413.582	456.184	403.226	375.01	355.72	281.487	896.178
G1868	ENSMUSG00000017861	Mybl2	9.75789	6.56519	30.3754	19.8337	16.7897	4.73239	21.9173	21.3424	8.7019	23.5325	17.502	34.0495	9.73517	12.4664	5.79686	24.4625	5.80314	3.86081	5.76733	12.4361	4.83118	23.0303	5.79711	4.7544
G1869	ENSMUSG00000017868	Sgk2	0	0	0	3.0728	0	0	0.991365	0	0	0	0	0	0	0	0	0	0.999675	0	0	0	0	0	0	0
G1870	ENSMUSG00000017897	Eya2	145.208	28.8168	90.0642	225.445	71.137	44.0552	58.8493	87.0822	62.9123	197.713	140.768	151.603	130.654	61.3358	61.9072	94.2757	49.211	53.6747	206.863	81.0369	197.124	192.883	64.5651	67.9055
G1871	ENSMUSG00000017922	Prl3c1	0	0	0	0	0	0	0	0	0	0	0	0	0	0	0	0	0	0	0	0	0	0	0	0
G1872	ENSMUSG00000017929	B4galt5	437.361	184.155	435.041	464.038	519.703	427.88	282.299	440.698	207.561	485.309	382.883	412.502	900.52	585.544	670.868	652.161	461.538	590.184	295.311	267.791	408.494	224.689	231.415	648.728
G1873	ENSMUSG00000017943	Gdap1l1	2.57334	0	2.09915	3.92676	2.62859	0	1.31995	2.57724	2.56159	5.203	1.72641	1.29459	1.29755	1.27625	0	0	0	1.28661	2.10981	1.7052	1.14554	1.29922	1.28978	1.27017
G1874	ENSMUSG00000017950	Hnf4a	0	0.815822	0	25.1119	0	0	0	0.846757	1.68844	0	2.54584	0	1.69913	0.83712	0	7.68286	0	15.2663	0	1.66772	0.842858	7.519	0	33.1897
G1875	ENSMUSG00000017969	Ptgis	929.532	82.5397	331.599	407.612	193.941	99.7568	232.122	704.564	242.887	381.122	477.877	317.094	614.601	237.122	251.772	278.729	306.224	158.412	72.6001	55.9763	85.8722	58.1605	86.6858	32.0027
G1876	ENSMUSG00000017978	Cadps2	23.3933	2.25727	32.8659	28.2877	30.1971	5.50913	11.4181	13.1076	15.7241	21.3058	14.0233	18.7179	49.8729	21.4321	9.24781	12.7002	9.71122	16.7989	8.5128	11.0917	8.55555	2.32596	4.09061	0
G1877	ENSMUSG00000017999	Ddx27	347.385	142.481	311.686	387.487	290.747	140.987	138.733	355.255	169.305	253.802	212.06	292.455	541.083	320.387	457.831	502.107	244.052	358.691	571.695	379.9	373.932	430.137	261.808	1755.8
G1878	ENSMUSG00000018001	Cyth3	599.956	207.28	543.794	600.821	478.62	344.093	313.72	443.305	338.442	517.727	504.13	558.64	577.121	327.734	285.218	580.047	259.588	255.306	480.033	328.837	434.259	368.815	306.462	426.394
G1879	ENSMUSG00000018008	Cyth4	175.868	32.3144	176.66	104.823	111.598	76.03	27.8229	82.4824	64.1381	98.6002	102.876	122.085	86.8561	106.375	69.259	69.0755	44.1271	68.0936	40.9076	75.6053	41.1356	29.0327	36.1106	11.8404
G1880	ENSMUSG00000018012	Rac3	32.6404	10.6395	40.6548	21.035	32.1513	10.657	15.1676	34.4625	22.2581	27.8217	22.5313	15.5856	29.534	29.7666	27.7863	16.6885	22.9584	15.5079	12.9281	13.0788	10.4281	5.22823	12.1471	13.1607
G1881	ENSMUSG00000018040	Rrp7a	2361.02	895.83	2210.81	2565.11	1841.22	1196.87	1105.25	2240.37	902.51	1221.25	1147.39	1711.26	2024.06	1649.24	1498.4	1866.04	1417.76	1072.07	1192.1	1261.94	1014.17	919.813	1128.98	2022.41
G1882	ENSMUSG00000018042	Cyb5r3	1953.86	733.927	1642.98	1308.48	1197.45	798.13	956.261	1689.35	894.061	1239.62	1327.99	1222.07	1353.83	1089.03	1016.01	1061.29	595.056	567.092	1053.62	1054.85	935.117	797.966	713.537	951.763
G1883	ENSMUSG00000018068	Ints2	154.622	47.0916	121.182	143.935	95.1935	102.317	67.3404	121.14	101.477	115.588	77.9772	62.2405	118.774	99.9319	90.5022	73.5736	119.171	102.265	42.1794	98.8799	40.2941	32.1341	79.2483	25.2643
G1884	ENSMUSG00000018076	Med13l	374.878	166.576	217.46	458.647	252.332	198.529	157.806	320.974	258.177	213.02	263.02	185.804	304.743	139.96	215.839	312.138	238.878	222.139	441.029	311.251	327.718	468.105	223.921	893.338
G1885	ENSMUSG00000018102	Hist1h2bc	6582.68	1983.1	4038.31	3708.34	3110.24	2292.52	2115.36	6054.74	3241.49	3385.86	3483.47	3450.28	3716.01	4038.5	2965.72	4060.81	3122.34	3097.51	3001.71	2480.88	3123.77	2459.58	2392.77	3824.04
G1886	ENSMUSG00000018126	Baiap2l2	54.2296	29.5299	124.804	25.1073	90.7536	56.3796	17.9458	47.5847	124.858	67.4363	37.2299	26.3637	148.373	181.993	223.16	134.924	84.2348	90.1177	294.131	152.962	135.558	118.475	125.2	800.367
G1887	ENSMUSG00000018143	Mafk	1168.44	378.377	758.775	999.812	721.229	522.555	454.454	842.146	490.617	496.613	581.395	856.805	1106.84	783.674	802.116	965.039	424.828	802.315	1580.8	635.921	953.138	1570.02	737.494	4635.63
G1888	ENSMUSG00000018160	Med1	1182.33	293.853	719.31	621.367	472.554	310.529	353.493	971.684	630.553	547.352	647.411	636.934	982.556	844.118	776.065	913.733	658.376	738.56	1329.9	803.674	763.689	632.433	517.104	2267.26
G1889	ENSMUSG00000018166	Erbb3	242.939	71.9019	134.223	130.637	126.95	77.5398	110.74	164.196	91.9702	118.861	113.722	69.095	329.331	209.439	127.884	302.159	86.9006	119.919	207.606	139.426	151.163	208.869	74.5843	227.291
G1890	ENSMUSG00000018167	Stard3	982.906	287	517.933	468.924	394.631	263.868	408.803	813.959	278.464	360.257	428.333	370.994	515.48	386.2	443.18	549.646	255.922	260.462	416.453	341.115	391.953	443.235	368.505	657.471
G1891	ENSMUSG00000018168	Ikzf3	0.598012	1.1495	17.0931	0	0.60528	0	3.22694	19.4308	4.80701	3.68065	1.1918	15.3599	15.4251	7.66257	3.5525	6.25468	4.23131	1.18306	9.20183	9.37549	19.0372	12.9607	22.2218	7.20895
G1892	ENSMUSG00000018169	Mfng	183.563	57.6346	171.884	111.741	126.112	48.1638	93.9371	128.246	80.9359	138.193	117.539	122.399	170.58	152.053	165.896	89.1908	54.0458	78.5732	83.4111	174.36	95.126	85.1625	67.4666	66.5761
G1893	ENSMUSG00000018171	Vmp1	3051.64	1313.82	3242.27	3762.49	2973.41	1759.11	1192.1	2487.11	2616.48	2276.05	2668.76	3470.87	4750.79	3768.78	4474.77	4330.12	2809.25	3481.33	4236.79	4258.27	5012.92	4270.61	3093.57	2864.35
G1894	ENSMUSG00000018189	Uchl5	2227.26	764.315	1518.9	1572.6	1181.41	685.754	686.561	2185.18	1523.35	1525.23	1466.92	1324.56	1212.68	1238.62	839.441	1209.87	1124.47	949.615	1772.81	1639.21	1393.51	1091.82	1196.36	1857.4
G1895	ENSMUSG00000018196	Glrx2	2665.97	644.929	1681.47	1427.47	1221.56	536.552	573.453	2164.68	1508.24	1383.28	1369.84	1440.12	1748	1781.64	1413.95	1700.25	1256.39	1158.84	1344.73	1300.5	1138.57	975.671	1061.46	1275.57
G1896	ENSMUSG00000018199	Trove2	464.379	139.577	245.34	180.728	151.963	100.896	140.161	336.999	221.711	226.81	225.695	155.672	231.006	176.647	102.745	147.112	163.937	173.528	276.043	223.04	198.659	144.647	157.352	130.158
G1897	ENSMUSG00000018209	Stk4	557.165	173.266	335.949	446.644	292.225	185.947	202.181	543.557	261.03	347.843	365.263	291.701	442.878	312.749	258.309	429.638	273.755	309.026	447.5	348.132	344.896	227.561	218.048	474.461
G1898	ENSMUSG00000018211	Wfdc15b	0	0	0	0	0	0	0	0	0	0	0	0	0	0	0	0	0	0	0	0	0	0	0	0
G1899	ENSMUSG00000018217	Pmp22	19815.2	1847.44	5797.74	4472.2	2629.1	1130	5251.76	9310.21	2635.88	4240.47	2743.79	2535.89	15071	13385.7	4926.99	1740.34	1940.65	7011.97	14034.7	10765.1	15201.8	3215.83	2171.34	4495.82
G1900	ENSMUSG00000018238	Gdf9	27.4262	10.4942	25.264	24.9967	16.164	9.67995	7.96099	34.7995	14.9361	18.7238	31.3623	21.2629	80.7585	49.7078	67.2774	59.2202	34.3253	44.0004	26.3384	22.8651	18.8537	14.1289	16.7773	8.67531
G1901	ENSMUSG00000018239	Zcchc10	500.99	153.864	343.665	310.218	243.956	166.358	134.97	423.809	356.362	283.762	276.209	273.493	417.229	296.905	235.838	266.91	372.104	357.751	306.941	323.466	262.04	206.199	237.075	267.438
G1902	ENSMUSG00000018259	Prl8a2	0	0	0	0	0	0	0	0	0	0	0	0	0	0	0	0	0	0	0	0	0	0	0	0
G1903	ENSMUSG00000018263	Tbx5	0.879679	3.41019	0	1.788	0.890261	0.851906	0	0	0	0	0.876339	0	0.877333	2.59318	1.7409	1.76355	0.871781	0	1.73236	0.861727	0	0	0	0.856904
G1904	ENSMUSG00000018286	Psmb6	12813.3	4333.18	11434.9	9227.99	8095.04	4694.19	4755.38	11665.8	8065.25	7673.91	7032.63	9210.42	8658.19	10877	7648.07	8658.47	6193.89	5816.38	7822.03	8049.05	6386.03	5247.09	7558.41	10505.4
G1905	ENSMUSG00000018287	Spag7	6616.97	1968.17	5383.82	4777.21	4105.99	2384.38	2369.66	5424.63	3451.08	4016.92	3763.77	4580.09	4564.47	4732.39	3738.03	5248.11	3122.27	2639.95	3170.05	3880.81	2663.93	2598.9	3043.47	3267.05
G1906	ENSMUSG00000018293	Pfn1	10591.8	3304.6	7830.99	6880.58	5795.14	3631.14	3437.93	10603	5706.09	6225.31	5991.11	6209.26	6589.35	7914.94	5133.13	6878.38	5917.75	5128.48	4591.37	5570.05	4278.05	3411.73	6266.63	4128.66
G1907	ENSMUSG00000018322	Tomm34	503.875	128.455	351.909	303.743	288.474	127.027	178.807	445.964	248.46	301.193	263.586	244.942	518.915	403.113	405.887	395.42	306.062	315.182	435.351	304.259	376.541	233.118	229.75	412.904
G1908	ENSMUSG00000018326	Ywhab	3360	1075.26	2131.71	2419.16	1714.14	923.471	1188.14	2777.45	1797.22	1959.04	1830.35	1968.48	3157.83	1927.58	2063.58	2238.98	1726.08	1670.82	2025.4	2171.8	1854.41	1368.75	1130.1	1601.15
G1909	ENSMUSG00000018334	Ksr1	2478.08	1157.27	2934.65	3594.86	3471.04	2332.27	1567.14	2547.94	1551.8	1908.69	1596.8	2003.31	1636.98	1621.57	2153.3	2613.33	1685.39	1491.75	1696.54	2095.03	1670.94	1437.59	1955.93	662.27
G1910	ENSMUSG00000018339	Gpx3	5136.04	1567.6	3681.35	3092.71	2285.11	1419.76	1448.51	3527.39	2303.58	1960.82	2169.18	3397.47	7930.18	5888.49	9008.14	4565.08	2874.23	6806.29	8088.21	6130.79	8564.26	8227.37	5285.25	12952.2
G1911	ENSMUSG00000018340	Anxa6	10771	4057.71	7632.32	8836.19	6960.16	4262.64	4801.66	10027.1	4847.53	6991.73	5881.72	6124.1	7743.48	5873.04	5721.66	8228.17	4451.29	4202.52	8316.34	7775.54	6743.63	5936.81	5681.29	6235.66
G1912	ENSMUSG00000018341	Il12rb2	2.01944	2.94233	1.01439	3.08056	3.06938	7.90963	7.9587	2.0105	0	1.0158	0	0	1.0095	4.96737	0	2.03113	0	1.00091	0	0	1.00313	1.0011	1.00286	0
G1913	ENSMUSG00000018347	Zkscan6	128.875	29.4999	96.1117	93.2012	80.6368	35.6659	46.8379	114.345	54.941	67.8993	68.4169	81.2703	109.831	81.2765	67.1948	83.1616	46.2918	70.9367	130.476	82.4128	107.203	90.0313	56.0837	461.806
G1914	ENSMUSG00000018362	Kpna2	1653.43	442.008	1097.56	945.472	798.004	421.052	502.005	1470.59	765.802	773.843	876.03	1018.27	1021.99	936.632	607.587	703.548	438.552	605.161	506.515	537.808	574.964	429.051	345.597	638.787
G1915	ENSMUSG00000018363	Smurf2	1013.74	424.361	847.013	1126.63	872.467	691.497	567.365	868.023	611.105	579.917	666.453	676.724	707.082	590.555	520.275	622.776	413.602	522.891	505.443	585.079	439.884	457.763	462.612	635.999
G1916	ENSMUSG00000018372	Cep95	241.593	54.9745	116.864	114.513	132.935	52.8492	70.1562	234.769	106.896	116.916	132.793	124.692	176.989	210.645	149.595	173.744	99.9473	105.367	176.772	157.272	129.192	174.016	115.273	314.837
G1917	ENSMUSG00000018377	Vezf1	3627.35	1302	1946.75	1888.95	1639.89	997.769	1178.97	3344.92	1949.52	1738.48	1741.37	1454.11	2035.04	1752.92	1626.49	1966.17	1781.48	1616.33	2969.11	2438.61	2564.68	2189.38	1703.55	4725.29
G1918	ENSMUSG00000018378	Cuedc1	9090.02	2592.23	7408.93	7307.87	5413.96	3421.45	3632.22	9398.67	4684.24	3623.7	4066.91	4510.3	3966.52	5248.27	4121.62	3864.4	2793.85	3620.79	2446.71	2837.97	2705.92	2952.33	2573.46	1932.54
G1919	ENSMUSG00000018379	Srsf1	2467.95	674.405	2124.93	1430.97	1177.52	729.728	583.658	2097.44	1793.58	1460.37	1360.94	1618.94	2044.85	2182.6	1437.36	1268.34	1455.91	1832.34	1445.02	1942.92	1499.88	893.645	1263	937.131
G1920	ENSMUSG00000018381	Abi3	136.059	46.0574	164.963	82.7275	145.063	69.0144	67.8135	112.494	68.0641	132.332	204.73	180.566	116.785	101.279	72.5329	110.206	51.9034	74.8359	113.287	77.5214	73.0089	64.3898	53.0955	37.9521
G1921	ENSMUSG00000018387	Shroom1	8.05202	3.60618	7.14374	5.70547	12.0435	7.37639	5.88755	11.1648	0	6.94177	13.0571	0.933082	9.79952	3.52877	5.94141	2.40465	10.4919	8.33286	6.13821	9.58471	4.9077	9.48159	2.37451	3.26581
G1922	ENSMUSG00000018395	Kif3a	399.705	96.9257	291.899	211.731	190.157	66.9986	100.45	433.025	212.952	213.129	222.098	209.118	329.471	213.498	210.128	273.691	239.922	169.352	290.998	252.764	209.492	175.258	130.723	275.746
G1923	ENSMUSG00000018398	2024-09-08	706.759	294.101	612.508	623.368	504.139	380.53	342.373	530.889	323.049	453.087	467.834	560.532	552.416	423.471	325.462	484.225	250.33	307.696	315.512	393.278	393.826	321.023	274.939	248.573
G1924	ENSMUSG00000018401	Mtmr4	444.206	148.862	262.945	308.572	237.788	213.038	187.521	379.295	187.904	261.782	261.838	242.694	298.135	213.674	196.393	324.532	200.09	229.209	340.761	252.7	267.217	333.755	176.955	1211.18
G1925	ENSMUSG00000018405	Mrm1	634.289	182.396	628.405	354.893	414.9	264.998	223.326	453.699	255.134	263.829	261.861	389.106	1019.03	686.786	687.122	601.951	268.246	570.446	288.704	511.387	381.542	218.614	262.534	212.389
G1926	ENSMUSG00000018411	Mapt	4133.17	1218.83	2337.43	2688.86	1939.37	1217.08	1421.66	3629.52	1982.14	1772.55	1656.37	2033.87	3107.68	2254.37	2488.47	2907.84	2181.03	2506.31	4995.16	3159.11	3295.36	2348.92	3235.31	2937.2
G1927	ENSMUSG00000018412	Kansl1	525.195	235.325	517.601	706.436	586.366	452.359	341.363	452.959	341.766	405.074	318.299	451.127	493.052	265.576	465.844	451.679	313.869	288.52	364.738	418.513	294.655	535.16	299.161	443.45
G1928	ENSMUSG00000018415	Gid4	4505.22	1623.12	2913.82	4102.72	2957.54	2063.63	1885.13	4222.14	2610.43	2162.9	2403.54	2398.27	3247.36	3153.77	3367.69	3215.14	2876.01	2618.23	1745.27	1147.52	1397.12	1508.08	1558.89	2015.6
G1929	ENSMUSG00000018417	Myo1b	500.393	156.819	404.066	308.087	443.561	183.183	216.133	355.199	308.735	386.077	380.001	396.879	399.568	284.968	203.197	340.203	222.942	212.218	333.67	310.255	289.925	315.916	193.344	231.059
G1930	ENSMUSG00000018425	Dhx40	894.832	327.989	556.521	572.445	530.304	265.607	311.677	897.523	457.277	576.1	543.421	525.348	612.134	525.799	502.837	711.505	449.408	406.597	822.677	454.509	590.53	656.468	356.099	2549.88
G1931	ENSMUSG00000018427	Ypel2	522.604	106.075	557.379	203.886	355.501	221.107	102.933	269.193	378.351	308.949	269.724	272.943	559.341	498.244	458.877	319.197	341.021	329.105	278.523	283.768	337.296	297.054	135.935	316.243
G1932	ENSMUSG00000018428	Akap1	2702.71	948.384	1904.43	2095.27	1707.7	1406.23	1186.88	2145.65	1043.1	1277.6	1357.4	1499.88	4239.61	2460.82	2836.2	3481.75	1661.02	3110.35	3939	3898.58	3346.03	2083.15	2954.51	1525.09
G1933	ENSMUSG00000018433	Nol11	482.428	198.205	579.802	596.468	552.16	213.143	202.623	433.002	374.314	562.786	339.729	293.275	866.074	460.226	737.596	601.235	490.332	603.804	582.139	875.359	394.333	313.396	417.318	610.031
G1934	ENSMUSG00000018442	Derl2	891.812	294.074	527.121	545.43	425.865	245.081	301.16	726.896	504.681	530.255	565.339	569.417	760.72	675.848	548.532	651.078	457.857	356.26	756.067	553.77	491.625	374.167	331.436	732.827
G1935	ENSMUSG00000018446	C1qbp	6195.61	1761.59	4015.37	3279.15	2587.39	1345.65	1520.18	5301.41	3369.26	3230.29	3303.05	3436.12	8237.65	7385.69	6087.44	6453.78	4983.69	5506.5	6321.06	4679.85	3834.98	3285.68	3580.04	7032.97
G1936	ENSMUSG00000018449	Rpain	424.862	84.0038	392.026	333.112	329.759	132.248	80.2406	352.131	249.609	240.334	286.159	270.183	487.981	350.529	405.158	349.689	226.821	208.347	370.814	372.677	238.356	247.349	242.708	494.769
G1937	ENSMUSG00000018451	6330403K07Rik	15.8862	4.96714	27.9622	8.091	12.1081	5.99026	5.01416	12.8976	5.92163	8.0149	11.9567	14.9421	21.9617	17.6388	19.9587	8.05433	5.93566	21.7788	16.8026	35.7413	28.8627	10.9514	14.9153	12.6905
G1938	ENSMUSG00000018459	Slc13a3	11.1696	2.58654	6.11903	9.29006	6.16916	4.94346	1.99038	0	3.01952	4.08324	6.25222	8.10442	7.09738	6.16581	4.02797	3.59571	7.04932	7.0369	4.0056	23.1255	0	12.9951	1.00661	0
G1939	ENSMUSG00000018470	Kcnab3	8.44393	0	8.7538	3.22163	2.14071	1.7077	3.90145	4.20757	1.04745	7.43913	6.33191	4.22194	4.22775	8.31529	4.21025	7.23034	0	6.28809	2.08994	7.31179	1.05129	5.18518	3.15235	6.1976
G1940	ENSMUSG00000018474	Chd3	654.305	107.297	568.967	449.937	317.626	193.565	132.796	503.393	249.879	276.392	286.815	306.418	415.226	285.47	369.971	232.726	191.276	333.906	145.358	185.487	190.864	146.416	179.859	138.923
G1941	ENSMUSG00000018476	Kdm6b	732.77	318.333	596.071	624.751	488.452	331.561	325.267	728.001	394.609	372.786	559.967	452.788	796.459	786.454	1045.54	707.991	541.949	506.696	337.294	460.363	365.58	336.261	291.088	311.137
G1942	ENSMUSG00000018479	1700125H20Rik	0	0	0	0	0	0	0	0	0	0	0	0	0	0	1.00732	0	0	0	0	0	0	1.00597	0	0.969584
G1943	ENSMUSG00000018481	Appbp2	677.142	239.891	412.106	396.259	330.429	244.315	238.222	465.425	316.49	410.054	338.25	355.78	513.497	314.803	327.32	488.083	329.556	350.815	440.416	360.537	426.387	367.593	271.199	640.401
G1944	ENSMUSG00000018486	Wnt9b	2.03572	0	1.02176	6.20453	2.0593	2.94896	0.989927	2.02252	1.00805	0	2.02664	2.02792	3.04337	2.9992	4.0237	0	0	1.00578	3.00401	0.995426	13.0827	1.00319	1.00635	2.9723
G1945	ENSMUSG00000018500	Adora2b	42.0192	20.7331	24.1371	27.494	33.5052	9.93643	20.9766	27.9431	20.8615	57.4605	51.0805	33.0527	43.1392	40.4252	14.0059	52.5531	13.9309	16.9118	13.8932	5.96202	13.9817	15.9672	13.973	7.84536
[truncated: 43,761 more rows]

## Sheet: noise_model_summary
Number genes modeled	25625
[truncated: 3 more rows]

## Sheet: post_noise_filtered_expression
Index	Accession	Symbol	G_Control_Rep1	G_Control_Rep2	G_Control_Rep3	G_Control_Rep4	G_Control_Rep5	G_Control_Rep6	G_Dele1neg_Rep1	G_Dele1neg_Rep2	G_Dele1neg_Rep3	G_Dele1neg_Rep4	G_Dele1neg_Rep5	G_Dele1neg_Rep6	G_MutMTstress_Rep1	G_MutMTstress_Rep2	G_MutMTstress_Rep3	G_MutMTstress_Rep4	G_MutMTstress_Rep5	G_MutMTstress_Rep6	G_Dele1neg_MutMTstress_Rep1	G_Dele1neg_MutMTstress_Rep2	G_Dele1neg_MutMTstress_Rep3	G_Dele1neg_MutMTstress_Rep4	G_Dele1neg_MutMTstress_Rep5	G_Dele1neg_MutMTstress_Rep6
[truncated: 12,870 more rows]

[truncated: 4 more sheets: ancova_testing_results, ancova_adjusted_expression, differential_selection_summary, differential_selection_subset]
