# Supplementary material for: DELE1 maintains muscle proteostasis to promote growth and survival in mitochondrial myopathy
Source: EMBO J. 2024 Oct 8;43(22):5548–85. doi: 10.1038/s44318-024-00242-x (PMC11574132; doi:10.1038/s44318-024-00242-x)
Supplement: Supplementary file 10 — Data Set EV8 [file 44318_2024_242_MOESM10_ESM.xlsx]

## Sheet: README
Dataset EV8. RNA-Seq transcriptomics of tibalis anterior tissue from P28 C10 G58R KI mice.

## Sheet: sample_information
Sample	Group	Sex	Color
TA_Control_Rep1	Control	F	green
TA_Control_Rep2	Control	M	green
TA_Control_Rep3	Control	F	green
TA_Control_Rep4	Control	M	green
TA_Dele1neg_Rep1	Dele1neg	F	cyan
TA_Dele1neg_Rep2	Dele1neg	F	cyan
TA_Dele1neg_Rep3	Dele1neg	M	cyan
TA_Dele1neg_Rep4	Dele1neg	M	cyan
TA_MutMTstress_Rep1	MutMTstress	F	yellow
TA_MutMTstress_Rep2	MutMTstress	M	yellow
TA_MutMTstress_Rep3	MutMTstress	F	yellow
TA_MutMTstress_Rep4	MutMTstress	F	yellow
TA_Dele1neg_MutMTstress_Rep1	Dele1neg_MutMTstress	F	red
TA_Dele1neg_MutMTstress_Rep2	Dele1neg_MutMTstress	M	red
TA_Dele1neg_MutMTstress_Rep3	Dele1neg_MutMTstress	F	red
TA_Dele1neg_MutMTstress_Rep4	Dele1neg_MutMTstress	M	red

## Sheet: length_scaled_epxression_counts
Index	Accession	Symbol	TA_Control_Rep1	TA_Control_Rep2	TA_Control_Rep3	TA_Control_Rep4	TA_Dele1neg_Rep1	TA_Dele1neg_Rep2	TA_Dele1neg_Rep3	TA_Dele1neg_Rep4	TA_MutMTstress_Rep1	TA_MutMTstress_Rep2	TA_MutMTstress_Rep3	TA_MutMTstress_Rep4	TA_Dele1neg_MutMTstress_Rep1	TA_Dele1neg_MutMTstress_Rep2	TA_Dele1neg_MutMTstress_Rep3	TA_Dele1neg_MutMTstress_Rep4
G1	ENSMUSG00000000001	Gnai3	197.77	341.56	274.202	363.651	387.928	313.232	370.147	413.36	294.63	257.501	347.764	374.425	466.495	365.318	481.061	243.624
G2	ENSMUSG00000000003	Pbsn	0	0	0	0	0	0	0	0	0	0	0	0	0	0	0	0
G3	ENSMUSG00000000028	Cdc45	56.0229	59.7227	72.8804	44.0484	97.7108	55.8609	79.2153	56.6633	78.0042	75.0094	94.0245	68.0547	141.695	98.8177	118.112	40.7966
G4	ENSMUSG00000000031	H19	140504	150806	136639	197291	162980	104814	150352	132875	83841.7	85455.7	113425	198169	101426	68916.9	81517.8	56040.2
G5	ENSMUSG00000000037	Scml2	3.18267	0	1.61144	4.51353	3.26165	22.411	2.42734	12.5181	2.33782	2.38218	2.4223	1.37848	4.04178	0	2.41092	12.7828
G6	ENSMUSG00000000049	Apoh	40.3025	30.2266	31.9397	28.528	21.9289	29.6488	35.0711	24.4691	15.6305	26.7762	27.8222	20.1426	41.5763	36.44	23.4235	9.14616
G7	ENSMUSG00000000056	Narf	2030.9	2691.21	2720.45	3064.58	3685.41	2310.86	2628.19	2684.28	1574.53	1854.66	2912.47	3587.25	2298.99	2465.09	2956.23	1017.37
G8	ENSMUSG00000000058	Cav2	427.291	629.269	574.877	849.537	723.89	520.618	919.034	1108.67	422.753	334.756	362.528	477.205	300.877	280.966	327.795	150.219
G9	ENSMUSG00000000078	Klf6	621.388	987.994	855.074	745.011	1064.21	658.024	1225.68	1347.19	680.743	656.723	634.121	589.339	842.934	1923.19	755.013	445.938
G10	ENSMUSG00000000085	Scmh1	392.039	501.215	586.978	479.016	622.083	445.375	483.885	546.82	818.68	649.199	655.075	812.523	892.002	666.829	921.233	401.61
G11	ENSMUSG00000000088	Cox5a	33599.3	27069.5	30492.7	25083.3	23990.6	26139	27289.3	27662.7	36874.6	38872.1	30849.1	22436.1	17671.4	17802.3	15495.1	10060.4
G12	ENSMUSG00000000093	Tbx2	60.7307	80.6294	111.252	146.233	148.734	129.438	142.646	151.617	43.1956	83.2088	87.6499	80.6496	95.6737	56.7394	113.021	54.1275
G13	ENSMUSG00000000094	Tbx4	25.5228	43.9701	52.6414	43.1241	65.532	38.6589	44.7673	37.7988	73.1511	83.4985	96.0039	105.421	54.0055	98.8543	74.661	26.1541
G14	ENSMUSG00000000103	Zfy2	0	0	0	0	0	0	0	0	0	0	0	0	0	0	0	0
G15	ENSMUSG00000000120	Ngfr	18.6069	53.7625	18.8746	41.0693	29.1444	22.7261	24.9401	30.7242	29.7541	41.1181	29.8868	60.74	30.8973	24.8856	64.4559	25.0614
G16	ENSMUSG00000000125	Wnt3	0	0	0	0	0	0	1.00256	0	0	0.983897	0	0	0	1.00019	0.996881	0
G17	ENSMUSG00000000126	Wnt9a	297.66	340.544	455.005	483.833	499.481	362.636	396.077	386.577	212.103	248.683	442.396	464.032	632.941	376.269	548.467	299.758
G18	ENSMUSG00000000127	Fer	135.322	173.548	137.968	187.094	223.914	173.146	182.007	210.303	138.985	179.622	148.281	217.9	266.442	216.189	275.712	135.8
G19	ENSMUSG00000000131	Xpo6	182.893	210.463	228.411	184.166	174.295	334.803	193.614	119.468	278.435	266.966	285.373	166.658	133.303	108.587	161.952	115.147
G20	ENSMUSG00000000134	Tfe3	163.056	169.585	211.39	169.007	210.643	157.735	210.909	221.744	250.72	228.834	238.893	206.812	206.084	216.516	260.009	117.359
G21	ENSMUSG00000000142	Axin2	103.445	112.405	153.979	106.856	136.956	144.938	114.796	116.231	137.392	110.6	108.164	143.676	130.349	209.886	166.207	83.2402
G22	ENSMUSG00000000148	Brat1	122.337	134.822	151.159	133.805	186.32	123.976	125.446	139.523	148.899	148.233	291.238	171.509	226.692	281.434	232.926	76.7245
G23	ENSMUSG00000000149	Gna12	795.134	763.616	875.157	865.436	1073.27	741.039	958.671	854.318	886.811	741.083	836.823	1057.44	956.792	662.921	912.294	496.203
G24	ENSMUSG00000000154	Slc22a18	0	1.01507	2.01884	5.68584	5.44721	6.24875	4.05558	6.29009	4.8482	4.97413	3.6189	3.60287	5.41276	0.898697	4.05003	3.05775
G25	ENSMUSG00000000157	Itgb2l	0	0	0	0	0	0	0	0	0.829475	0	11.3957	0	2.58732	0.860811	0	0
G26	ENSMUSG00000000159	Igsf5	0	0	0	0	0	0	0	0.916655	0	0	0	0	0	0	0	0
G27	ENSMUSG00000000167	Pih1d2	8.13092	22.1622	7.18499	5.62007	6.55868	3.64015	8.25561	12.8586	8.90856	6.07493	7.48702	0	6.50982	4.29419	9.86707	0
G28	ENSMUSG00000000168	Dlat	6053.3	10534.2	10647.2	10099.7	9918.82	6945.07	10426.6	9075.34	3417.34	7869.62	11673.8	12156.1	9586.99	11507.4	8980.22	5116.25
G29	ENSMUSG00000000171	Sdhd	12659.1	12462.8	12965.6	10962.5	11375.4	10323.1	12191.8	11324.2	9708.5	12796.9	13416.1	12189.8	10083.7	10440	9016.88	5242.05
G30	ENSMUSG00000000182	Fgf23	0	0	1.99393	2.01079	2.0165	3.96526	1.00123	2.98522	0	0.982565	0	2.99776	1.00034	1.99711	6.97211	1.00618
G31	ENSMUSG00000000183	Fgf6	62.748	58.6869	53.622	112.137	98.4793	168.947	75.7855	95.0747	155.566	32.294	98.5219	272.742	107.595	117.463	124.803	65.1275
G32	ENSMUSG00000000184	Ccnd2	277.579	177.276	208.176	187.984	306.195	319.166	178.822	285.136	653.481	271.757	245.434	399.981	92.9123	59.8354	75.2888	62.0855
G33	ENSMUSG00000000194	Gpr107	595.427	682.698	777.698	707.908	947.425	755.881	845.27	778.581	896.496	913.778	1022.79	1280.7	1101.81	1033.65	1203.23	567.381
G34	ENSMUSG00000000197	Nalcn	0	2.98122	0	3.0021	6.02823	2.96343	0.996747	0.989513	6.7245	2.93448	2.98214	5.97004	0.995654	1.99077	5.93592	0
G35	ENSMUSG00000000202	Btbd17	6.41356	5.66841	4.22393	1.70416	2.5605	4.19598	3.39389	14.8303	0	3.33029	10.2692	3.38612	1.37155	0	0	0.852831
G36	ENSMUSG00000000204	Slfn4	0.933895	2.84546	2.03494	3.07781	4.11753	4.04843	5.10876	4.72144	14.6406	0	8.54103	2.03974	12.2497	1.01962	2.03088	1.02672
G37	ENSMUSG00000000214	Th	0	3.30836	1.61742	0	0	2.36154	3.63285	0	0	0	0.796472	1.5879	3.18016	1.20417	8.57367	3.19919
G38	ENSMUSG00000000215	Ins2	0	0	0	0	1.0671	0	0	0	0	0	0	0	0	0	0	0
G39	ENSMUSG00000000216	Scnn1g	0	0	0	0	0	0	0	0	0	0	0	0	0	0	0	0
G40	ENSMUSG00000000223	Drp2	57.2384	75.3732	58.3959	71.5009	135.343	99.1115	72.8743	130.805	109.015	51.5435	107.116	121.691	97.8335	133.259	107.217	39.2081
G41	ENSMUSG00000000244	Tspan32	7.15104	18.9181	2.13311	11.593	2.15352	6.3525	9.99152	6.39949	4.0979	2.67382	10.9193	9.81478	8.84743	2.71276	3.62447	3.23087
G42	ENSMUSG00000000247	Lhx2	3.38811	3.45046	4.30172	3.47027	4.35065	0.855494	2.592	0.85863	0	2.54363	0	0.862296	0	0	0	0
G43	ENSMUSG00000000248	Clec2g	0	0	0	0	0	0	0	0	0	0	0	0	0	0	0	0
G44	ENSMUSG00000000253	Gmpr	4988.18	6049.69	6053.48	5090.6	6508.98	5470.31	5886.7	4828.04	5962.22	6872.3	6103.67	6186.67	6493.19	4964.22	4902.48	2184.27
G45	ENSMUSG00000000263	Glra1	0	0	0	0	0	0	0	0	0	0	0	0	0	0	0	0
G46	ENSMUSG00000000266	Mid2	91.1213	166.895	151.806	168.669	183.922	104.851	157.84	171.523	136.794	137.513	131.415	147.397	121.893	117.216	176.589	98.2794
G47	ENSMUSG00000000275	Trim25	215.737	283.27	287.817	310.204	339.522	245.915	284.04	336.489	234.281	204.42	179.976	226.84	245.937	223.901	262.253	118.163
G48	ENSMUSG00000000276	Dgke	97.8314	145.21	161.223	138.827	165.207	138.057	189.513	154.177	81.713	107.108	144.887	162.017	101.143	138.092	172.066	80.0354
G49	ENSMUSG00000000278	Scpep1	120.091	170.658	131.267	159.465	211.092	145.287	169.785	222.449	352.753	316.557	400.604	413.591	191.587	198.075	204.891	100.376
G50	ENSMUSG00000000282	Mnt	105.823	120.295	147.876	137.093	158.684	138.242	126.572	141.546	96.932	98.7853	147.209	125.353	208.102	514.356	175.228	102.145
G51	ENSMUSG00000000290	Itgb2	23.529	25.8678	22.9352	32.7642	41.4034	13.0755	42.2269	36.2385	15.6877	35.784	70.6844	30.651	69.9942	59.3541	60.126	39.5407
G52	ENSMUSG00000000295	Hddc2	336.07	439.786	380.489	382.028	289.627	319.936	410.991	434.431	606.964	620.507	478.721	350.727	233.513	233.593	239.078	113.944
G53	ENSMUSG00000000296	Tpd52l1	445.588	548.419	537.081	598.145	593.319	504.301	600.537	529.32	766.884	862.238	704.05	753.683	1120.07	658.838	1027.35	466.903
G54	ENSMUSG00000000301	Pemt	64.7528	53.8213	31.3331	59.303	35.1958	45.5228	71.7532	46.4362	114.436	97.1387	95.2151	59.2409	32.2576	46.0962	26.655	13.5004
G55	ENSMUSG00000000303	Cdh1	10.4765	0.966536	1.92971	2.74822	4.88167	5.75956	8.72001	12.5101	10.2621	5.70504	4.83511	6.77004	3.87199	2.90146	5.44223	2.75029
G56	ENSMUSG00000000305	Cdh4	58.5858	58.4716	36.0566	216.323	56.3415	58.6899	67.1509	61.2334	10.0256	11.1382	28.4888	36.8231	28.3469	30.223	29.1077	10.4531
G57	ENSMUSG00000000308	Ckmt1	0	0	0	0	0	0.71326	0	0	0	0	2.79567	0	1.49462	0	0	0
G58	ENSMUSG00000000317	Bcl6b	105.522	196.07	157.765	155.67	256.804	152.869	239.42	242.052	50.8063	125.297	62.1595	46.123	22.6126	22.583	44.3155	10.4242
G59	ENSMUSG00000000318	Clec10a	27.0234	56.2607	33.749	35.7232	13.7971	44.9052	40.6851	57.921	44.5071	34.4306	54.1889	34.6899	15.5138	53.3568	36.8163	17.9279
G60	ENSMUSG00000000320	Alox12	25.23	11.0881	20.7077	21.8729	27.0355	36.5838	24.8379	26.3327	27.9226	10.4604	11.9457	34.8546	31.8123	17.8714	18.9356	6.27856
G61	ENSMUSG00000000325	Arvcf	275.926	259.235	476.754	292.972	413.42	349.44	206.408	277.352	429.559	299.25	391.611	539.232	892.532	545.055	555.174	395.247
G62	ENSMUSG00000000326	Comt	901.482	827.303	990.26	882.424	1217.03	905.905	920.029	861.686	973.284	1047.6	1377.7	1603.2	1656.07	1608.81	1336.27	711.938
G63	ENSMUSG00000000339	Rtca	650.314	861.332	908.115	970.125	897.03	764.927	886.755	919.645	529.564	757.727	871.254	720.781	1126.96	794.992	914.104	493.556
G64	ENSMUSG00000000340	Dbt	378.193	742.178	501.952	815.514	665.489	408.728	680.132	709.759	877.364	815.528	1066.16	1207.68	1242.12	935.2	1398.49	538.667
G65	ENSMUSG00000000346	Dazap2	1633.39	2019.93	2274.27	1874.4	2236.77	1793.04	2052.35	2157.7	2281.16	2244.31	2601.37	2147.44	2786.31	2365.89	2823.18	1397.98
G66	ENSMUSG00000000355	Mcts1	941.008	960.106	1047.83	932.401	873.847	851.977	906.577	1096.73	1155.89	1243.57	946.369	690.615	688.589	581.349	646.275	407.751
G67	ENSMUSG00000000359	Rem1	41.6183	33.9016	32.5403	40.545	52.2093	47.5325	44.551	55.5207	34.0762	26.4103	25.9922	42.4284	34.59	18.1862	31.9861	17.3918
G68	ENSMUSG00000000365	Rnf17	0.980164	0	0.992291	0	1.00419	0	0	0	0	0	0	0	0	0.994832	0	0
G69	ENSMUSG00000000374	Trappc10	452.094	765.763	679.154	870.975	895.342	500.904	724.88	722.847	679.953	826.85	1011.86	1413.38	1498.21	1615.62	1746.81	975.807
G70	ENSMUSG00000000378	Ccm2	346.09	542.617	538.942	665.107	673.934	443.182	574.221	624.041	445.306	526.459	684.627	743.422	830.549	557.334	735.363	334.627
G71	ENSMUSG00000000381	Wap	0	0	0	0	0	0	0	0	0	0	0	0	0	0	0	0
G72	ENSMUSG00000000384	Tbrg4	1115.52	1304.58	1547.77	1362.41	1544.57	1122.89	1340.97	1267.51	1250.22	1661.03	2141.72	2311.05	1942.35	2209.08	1908.2	852.487
G73	ENSMUSG00000000385	Tmprss2	0	0	0	1.00521	0	0	0	0	0	0	0	0	3.00048	0	0	0
G74	ENSMUSG00000000386	Mx1	2.87637	2.02862	6.06887	1.02004	6.13752	7.04024	3.91258	4.86033	0.879765	0	4.06047	1.01381	0	2.02616	4.04203	0
G75	ENSMUSG00000000392	Fap	71.7725	263.904	155.382	211.57	178.025	209.577	215.969	241.933	97.1153	143.106	185.474	112.818	36.9666	73.8097	88.2768	25.563
G76	ENSMUSG00000000394	Gcg	0	1.03408	0	0	0	0	0	0	0	0	0	0	1.29681	0	0	0
G77	ENSMUSG00000000399	Ndufa9	11125.8	13021.3	14160.5	11610.9	11378.8	10702.3	12141.7	11869.1	10852.4	13922.9	12010.8	11807	9143.45	9408.03	8251.48	5603.96
G78	ENSMUSG00000000402	Egfl6	9.80206	6.99136	2.988	12.0525	29.2103	24.7586	6.00144	6.95856	19.2275	4.90783	5.99726	24.9565	10.9927	5.98535	8.95519	2.01035
G79	ENSMUSG00000000409	Lck	3.78397	2.98951	6.58211	2.25312	4.02607	5.92235	3.73948	2.97468	4.30658	1.46779	5.05819	1.49258	0	1.49068	10.2407	3.64453
G80	ENSMUSG00000000411	Tssk3	0	0.983303	0	0	0	0	0	0	0	0	0	0	0	0	0	0
G81	ENSMUSG00000000416	Cttnbp2	8.35272	10.8118	11.9582	17.4886	16.4303	11.5583	26.318	18.6347	22.6248	7.28592	5.65544	49.1849	8.47707	5.97777	8.04101	2.13144
G82	ENSMUSG00000000420	Galnt1	952.103	1299.25	1244.56	1484.43	1482.6	1091.17	1299.55	1483.12	1066.3	1156.74	1373.11	1962.32	1516.01	1491.53	1964.73	962.471
G83	ENSMUSG00000000435	Myf5	18.6493	30.1021	27.9945	57.4751	34.3605	19.8731	20.0824	32.9486	65.5311	20.692	33.1461	49.0966	45.1453	36.0251	81.001	15.1377
G84	ENSMUSG00000000439	Mkrn2	979.782	1087.38	1372.09	1228.33	1377.07	1006.09	1195.26	1197.25	1345.17	1400.24	1692.52	1958.04	2153.93	1648.33	2071.72	1006.55
G85	ENSMUSG00000000440	Pparg	45.6904	85.6346	68.7734	47.4602	67.3638	44.5282	120.12	83.2405	44.8974	82.0996	61.8389	45.9657	43.2839	48.0612	77.7447	23.7505
G86	ENSMUSG00000000441	Raf1	2281.45	2688.66	3173.01	3413.73	3847.73	2458.37	2959	2693.21	2806.23	2797.73	3705.76	5594.53	5833.29	4254.61	6235.34	2582.25
G87	ENSMUSG00000000486	2024-09-01	43.9302	72.1741	41.8372	35.6869	49.3788	55.5353	60.6697	39.2381	18.861	50.8439	34.4195	32.3808	18.7566	22.5628	13.5651	11.6536
G88	ENSMUSG00000000489	Pdgfb	430.541	438.351	649.868	675.366	760.813	610.683	668.602	697.124	656.279	530.774	545.349	810.722	606.178	424.042	657.988	407.142
G89	ENSMUSG00000000530	Acvrl1	218.521	259.517	266.85	322.035	309.351	300.938	321.631	348.627	164.791	166.449	181.648	359.557	309.58	231.556	298.715	110.679
G90	ENSMUSG00000000531	Grasp	82.9617	191.668	156.146	166.509	143.747	118.605	158.82	197.666	93.926	116.64	158.893	134.555	126.743	98.5393	105.465	61.2386
G91	ENSMUSG00000000532	Acvr1b	801.855	1832.48	1712.04	1755.27	2096.23	809.181	1283.45	1865.07	468.583	871.015	1986.69	2159.15	1279.27	3179.45	1590.03	958.951
G92	ENSMUSG00000000538	Tom1l2	1628.13	1858.9	2094.44	1859.3	2592.53	1764.88	1727.68	1732.83	2127.52	2111.41	2917.49	3174.71	2967.9	2911.33	2717.51	1390.17
G93	ENSMUSG00000000544	Gpa33	0	0	0.986814	0	0	0	0	0	0	0	0	0	0	0	0	0
G94	ENSMUSG00000000552	Zfp385a	383.966	375.046	624.364	394.041	498.554	422.987	386.413	415.913	273.271	274.349	701.866	1195.69	802.061	469.814	1208.64	367.27
G95	ENSMUSG00000000555	Itga5	247.02	273.585	316.79	403.526	428.09	292.452	366.989	431.855	370.637	262.285	294.626	512.666	674.512	368.314	471.573	368.754
G96	ENSMUSG00000000560	Gabra2	0	3.80995	1.89871	1.37333	1.06491	0	2.11386	1.8957	3.05191	1.03729	0.682329	0	0.683285	0	0	1.06206
G97	ENSMUSG00000000561	Wdr77	429.81	575.977	649.993	581.018	750.228	517.223	541.836	584.964	1223.93	1010.26	1450.15	1649.4	1121.16	1154.26	1459.25	671.683
G98	ENSMUSG00000000562	Adora3	0	1.51747	0.697705	3.04231	0	0	0	9.05164	2.8923	0	0	3.02082	3.02646	0	6.2411	0
G99	ENSMUSG00000000563	Atp5f1	35846.7	35240.6	35833.8	31293.9	28080.9	28576.3	34664.7	35736.8	36739.8	45351.2	33979.8	27448.4	23436.6	20225.7	20919.4	14061.8
G100	ENSMUSG00000000567	Sox9	46.0618	53.7309	50.6502	80.111	36.1772	60.2698	56.8477	82.2219	57.6069	26.4262	15.9287	31.8568	45.8345	24.8859	27.7452	33.0705
G101	ENSMUSG00000000568	Hnrnpd	660.721	785.363	946.603	838.202	1136.85	873.261	735.175	900.536	851.116	879.775	954.797	1171.74	1027.52	1000.89	1243.17	658.946
G102	ENSMUSG00000000579	Dynlt1c	39.0187	46.2774	47.8809	60.9454	47.3433	37.4659	39.6371	66.5272	63.1763	80.2023	40.416	49.1904	35.9597	18.8864	53.5007	25.9162
G103	ENSMUSG00000000581	C1d	378.988	829.258	748.05	957.822	1148.76	506.214	924.401	694.992	694.771	766.737	1205.36	1301.29	1705.77	1276.13	1403.18	710.066
G104	ENSMUSG00000000594	Gm2a	222.467	340.297	285.032	288.4	279.368	258.864	305.183	300.161	294.755	310.264	329.528	283.725	201.274	187.142	250.699	107.229
G105	ENSMUSG00000000600	Krit1	208.498	288.794	264.704	339.538	323.346	184.772	322.398	278.917	348.334	282.319	425.958	478.942	378.834	484.71	463.383	247.307
G106	ENSMUSG00000000605	Clcn4-2	1200.97	1631.37	1520.31	1760.19	1599.79	1417.78	1567.59	1749.04	1119.66	1115.63	1304.74	1248.26	1043.09	1223.4	1178.76	594.177
G107	ENSMUSG00000000606	Vmn2r88	0	0	0	0	0	0	0	0	0	0	0	0	0	0	0	0
G108	ENSMUSG00000000617	Grm6	0	0	0	0	0	0.989988	0	0	0	0	0	0	0	0	0	0
G109	ENSMUSG00000000627	Sema4f	0.9346	0.948917	2.84157	4.77515	0	3.76916	1.90237	3.77909	12.819	34.4431	5.6969	8.54498	28.5085	18.987	16.0661	6.69028
G110	ENSMUSG00000000628	Hk2	15252	9247	11740.3	8415.66	7922.58	12863.7	7939.47	11937.4	14840	11567.5	7538.67	4373.13	4791.05	5608.42	4539.06	3033.27
G111	ENSMUSG00000000631	Myo18a	1482.49	2082.25	2719.51	2311	2393.88	1700.38	1903.09	1728.24	2256	2096.73	3185.43	5311.85	6349.2	5916.9	5553.43	3633.74
G112	ENSMUSG00000000632	Sez6	3.301	20.0609	7.45864	6.58076	20.0532	7.41879	21.7922	11.3813	3.60316	4.59407	5.61001	3.73808	3.74166	0.799417	1.86136	1.003
G113	ENSMUSG00000000673	Haao	2.90588	0	2.98503	0	2.00803	0.987262	0.999478	1.99118	3.81764	0	1.00326	0.996778	2.99593	0.993586	0.999292	1.00485
G114	ENSMUSG00000000682	Cd52	25.4555	43.2138	47.4721	36.6845	17.1691	17.9166	45.6916	47.9693	26.5155	29.9294	58.056	16.1484	35.4772	15.9351	41.2366	12.2676
G115	ENSMUSG00000000686	Abhd15	2.90242	2.95784	3.9327	4.95733	6.95985	4.88787	7.89903	5.88787	18.6054	7.75153	13.8144	11.8249	18.7431	14.7703	13.7519	4.96126
G116	ENSMUSG00000000690	Hoxb6	12.6445	18.4889	22.0137	25.1411	14.03	6.49166	18.0427	13.0496	2.49006	14.3669	7.38541	7.365	11.4716	7.99055	6.53615	1.64855
G117	ENSMUSG00000000693	Loxl3	36.5181	55.9207	38.0956	138.688	138.011	75.7984	60.4983	54.79	37.2705	34.0511	88.3211	193.514	28.4434	43.5112	50.8646	14.3036
G118	ENSMUSG00000000701	Tcl1b5	0	0	0	0	0	0	0	0	0	0	0	0	0	0	0	0
G119	ENSMUSG00000000706	Btn1a1	0	0	0	0	0	0	0	0	0	0	0	0	0	0	0.985062	0
G120	ENSMUSG00000000708	Kat2b	1100.87	1670.48	1686.96	2020.46	1884.13	1323.39	1612.56	1799.07	1413.67	1043.59	1363.36	2329.81	3086.38	2252.15	4380.73	1457.49
G121	ENSMUSG00000000711	Rab5b	1930.43	2670.06	2758	2762.01	3282.35	2000.95	2686.65	2585.43	2203.3	2480.17	3043.52	3720.21	4205.02	3334.76	4238.74	2113.54
G122	ENSMUSG00000000724	Cryba1	0	0	0	0	0	0	0	0	0	0	0	0	0	0	0	0
G123	ENSMUSG00000000730	Dnmt3l	0.819641	1.69985	0.843841	0	0	0.519217	0	0.844784	0	0	0	0	0	0	0	0
G124	ENSMUSG00000000731	Aire	0	0	0	0	0	0	0	0	0	0	0	0	0	0	0	0
G125	ENSMUSG00000000732	Icosl	21.5202	32.8848	30.8076	45.0971	42.2125	25.6929	43.9135	64.4702	17.2681	27.4232	17.951	29.882	34.8994	17.9171	32.761	16.0472
G126	ENSMUSG00000000738	Spg7	3114.13	2971.68	3531.04	3024.99	3271.95	2709.37	2887.03	2943.82	2908.61	2790.53	2806.69	3610.83	4063.66	3644.86	3797.82	1985.51
G127	ENSMUSG00000000739	Sult5a1	29.86	67.7734	28.0894	35.1928	22.5352	34.1619	36.4654	67.2638	60.0761	54.9042	60.1018	51.1162	31.4745	28.8502	39.2891	18.913
G128	ENSMUSG00000000740	Rpl13	7263.26	7415.79	9220.09	8443.94	8067.97	7299.87	7902.66	8308.77	23965	18516.2	17589.6	17404.8	17036.5	10292.4	13209.2	7228.42
G129	ENSMUSG00000000743	Chmp1a	1387.94	1674.16	1804.23	1809.34	1934.55	1411.91	1647.89	1618.41	1582.7	2096.45	2541.58	2388.32	2965.58	2159.2	2705.99	1456.53
G130	ENSMUSG00000000751	Rpa1	1387.73	1561.31	1558.44	1585.17	1818.22	1474.76	1320.93	1502.74	1521.93	1731.75	1974.6	2800.92	3782.25	2819.09	3701.33	1625.85
G131	ENSMUSG00000000753	Serpinf1	594.578	1134.31	788.575	1051.72	1678.41	1998.21	1113.55	1088.96	1614.02	1119.99	1162.82	1782.43	342.686	684.386	523.964	133.25
G132	ENSMUSG00000000759	Tubgcp3	157.167	239.897	251.694	283.818	242.347	209.355	225.487	222.831	283.876	230.637	289.479	241.369	305.656	279.43	342.424	137.413
G133	ENSMUSG00000000766	Oprm1	0	0	0	0	0	0	0	0	0	0	0	0	0	0	0	0
G134	ENSMUSG00000000776	Polr3d	415.981	447.734	512.301	494.805	556.765	456.738	473.783	475.107	755.968	789.412	954.962	682.84	662.784	780.429	650.235	326.835
G135	ENSMUSG00000000782	Tcf7	12.2875	22.1735	19.0388	13.5699	20.4489	10.5111	14.4791	23.9867	5.56401	13.2613	12.5436	19.9797	11.5728	10.587	25.7158	8.57532
G136	ENSMUSG00000000787	Ddx3x	2971.43	3476.87	4718.84	4566.48	4993.96	3381.47	3507.34	4609.23	3819.12	2464.17	4765.57	5282.42	5666.89	3037.24	7950.5	2535.96
G137	ENSMUSG00000000791	Il12rb1	0	1.99069	0	0	0	0.987242	0	0	0	0	0.996059	1.99008	0	3.97772	1.98312	0
G138	ENSMUSG00000000792	Slc5a5	4.89613	0	0.99443	7.01915	3.01728	6.9221	2.99591	2.97698	2.88047	0	1.9954	0	1.99541	0	0	1.00351
G139	ENSMUSG00000000794	Kcnn3	20.5813	36.9781	36.0832	29.7051	81.1083	38.8382	37.174	53.1628	96.7713	58.2075	58.3835	165.035	61.475	99.8081	130.672	78.0956
G140	ENSMUSG00000000804	Usp32	124.533	166.633	228.499	261.589	313.219	140.082	217.713	242.469	172.399	140.965	298.796	336.051	403.714	532.392	478.617	166.101
G141	ENSMUSG00000000805	Car4	320.466	390.703	420.483	490.132	263.417	267.861	439.47	615.864	260.869	339.909	237.361	186.117	248.007	184.616	300.23	106.939
G142	ENSMUSG00000000811	Txnrd3	128.973	187.074	160.775	149.116	144.538	119.413	162.457	187.194	171.995	216.152	210.119	145.229	177.245	183.908	184.381	112.176
G143	ENSMUSG00000000817	Fasl	0	0	0	0	0	0	0	0	0	0	0	0	0	0	0	0
G144	ENSMUSG00000000823	Znf512b	171.348	259.038	291.651	378.669	363.467	204.498	319.571	301.879	309.571	281.776	367.697	665.091	527.407	489.896	806.669	317.259
G145	ENSMUSG00000000826	Dnajc5	726	779.504	841.917	1207.78	1241.49	701.067	947.296	857.998	890.588	1046.91	1388.32	2835.38	2859.82	2699.27	2611.85	1233.23
G146	ENSMUSG00000000827	Tpd52l2	785.252	1359.85	1213.59	1371.74	1555.52	1072.73	1434.47	1234.76	1368.87	1852.39	1920.63	2167.29	2128.85	1977.88	2184.21	1010.09
G147	ENSMUSG00000000838	Fmr1	95.6794	165.638	147.25	203.332	184.383	128.169	199.973	244.286	149.085	117.24	138.104	136.571	178.081	164.815	194.234	109.904
G148	ENSMUSG00000000861	Bcl11a	4.16013	0	6.00023	1.80792	0	1.20873	0	0.59596	2.80062	0	4.87706	5.49958	0.599699	0	0	1.20617
G149	ENSMUSG00000000869	Il4	0	0	0	0	0	1.08815	0	0	0	1.09018	0.908053	0	0	1.0896	0	0
G150	ENSMUSG00000000876	Pxmp4	623.372	614.623	719.26	558.651	650.022	531.676	635.666	599.041	420.601	547.291	540.203	500.864	338.564	425.069	377.67	169.415
G151	ENSMUSG00000000881	Dlg3	28.3856	69.9826	30.1226	52.897	38.8312	25.8755	48.3597	47.5134	24.8421	17.5038	44.8541	46.5763	38.5175	30.2206	36.9678	14.8049
G152	ENSMUSG00000000884	Gnb1l	40.7856	39.5113	36.9037	49.6212	56.9323	63.4848	53.4485	63.2057	79.0662	51.5869	58.0855	59.4217	70.1287	50.0868	28.1945	33.2677
G153	ENSMUSG00000000889	Dbh	1.95388	0	2.97949	0	8.03431	1.97485	0	1.98272	0	0.97874	0.99689	1.99079	0	0	0	3.00704
G154	ENSMUSG00000000901	Mmp11	43.741	29.2852	45.2617	47.6665	46.9978	31.1467	46.4342	40.4539	126.143	81.3349	59.4725	53.3921	45.4854	25.6813	70.3237	35.7191
G155	ENSMUSG00000000902	Smarcb1	277.51	288.487	285.067	329.969	392.542	392.092	298.881	323.48	620.886	432.73	462.117	511.263	352.744	360.92	392.6	159.254
G156	ENSMUSG00000000903	Vpreb3	2.77632	3.27582	7.22547	5.17392	1.07955	3.37868	1.08116	6.49916	23.5595	5.05219	7.97925	10.2133	3.24039	0	2.18648	0
G157	ENSMUSG00000000915	Hip1r	112.286	124.918	188.83	147.903	118.449	165.097	243.356	184.442	60.7869	100.057	126.441	98.3309	198.832	284.65	136.376	68.5806
G158	ENSMUSG00000000916	Nsun5	91.8732	88.6293	113.251	106.639	133.671	91.5172	124.397	112.923	123.566	119.78	168.466	192.059	153.145	197.111	135.547	89.7481
G159	ENSMUSG00000000934	Top1mt	223.398	269.64	344.178	319.04	299.568	254.023	269.744	300.073	316.214	280.378	308.933	338.927	245.55	216.983	217.007	125.516
G160	ENSMUSG00000000938	Hoxa10	323.913	347.819	339.005	386.868	431.181	342.852	343.348	387.507	478.338	394.679	434.661	655.289	424.626	242.46	477.987	270.231
G161	ENSMUSG00000000942	Hoxa4	80.8447	68.026	87.6155	94.4025	74.4192	86.0282	63	82.591	85.2385	113.823	86.1494	120.713	83.9275	48.7824	62.8436	32.1658
G162	ENSMUSG00000000948	Gm38393	5.10289	5.27225	0.876993	5.3057	4.43666	6.18141	6.16484	7.87333	0.84767	0	0.879178	3.51628	0.879907	0.878958	1.75021	0
G163	ENSMUSG00000000957	Mmp14	114.681	231.828	143.24	248.053	241.457	197.216	283.565	270.959	171.523	176.213	206.647	351.484	262.466	256.234	350.406	192.42
G164	ENSMUSG00000000958	Slc7a7	33.217	24.7132	18.458	30.5793	28.7519	35.1526	32.9228	24.8655	28.6615	16.2302	20.8167	20.8327	15.4344	25.6474	21.0633	7.38759
G165	ENSMUSG00000000959	Oxa1l	1437.52	1565.57	1790.89	1456.82	1878.23	1419.52	1622.36	1476.4	1528.14	2002.15	2277.33	2474.4	2737.4	2536.09	2611.1	1098.34
G166	ENSMUSG00000000976	Heatr6	123.644	137.387	172.226	147.664	167.934	147.967	137.762	163.605	234.058	154.454	196.233	270.118	274.27	319.593	306.217	105.433
G167	ENSMUSG00000000982	Ccl3	2.88364	1.01403	5.01208	0	0	0	2.0144	0	2.85952	2.96438	0	0	1.00637	0	0	0
G168	ENSMUSG00000000983	Wfdc18	0	0	0	0	0	0	0	0	0	0	0	0.94776	0	0	0	0
G169	ENSMUSG00000001014	Icam4	23.1427	23.1866	22.9734	24.1947	35.2153	27.7043	36.1251	28.0378	30.5105	23.6273	18.1939	20.0045	16.0428	12.9351	15.108	5.04613
G170	ENSMUSG00000001016	Ilf2	572.977	517.061	669.798	586.766	674.42	644.823	577.888	631.992	1021.04	916.798	883.096	844.332	1147.47	882.907	1101.63	624.751
G171	ENSMUSG00000001017	Chtop	2001.1	2236.44	2574.26	2258.69	2643.51	2342.54	2151.55	2360.08	3012.64	2728.5	3113.42	3251.4	3064.68	2220.4	2791.31	1354.07
G172	ENSMUSG00000001018	Snapin	1242.12	1720.1	1735.19	1814.05	1828.88	1474.14	1641.21	1883.41	1533.92	1628.96	1849.79	1661.08	2233.35	1591.39	2266.21	1243.17
G173	ENSMUSG00000001020	S100a4	107.232	102.592	140.949	98.488	159.905	199.342	96.147	88.5562	93.2808	80.5656	154.144	80.45	140.408	118.987	145.987	65.232
G174	ENSMUSG00000001021	S100a3	0	1.89864	0	1.10481	0	1.83629	0	5.49863	0	0	0	0.238389	3.74019	0	1.29039	1.88633
G175	ENSMUSG00000001023	S100a5	0	0	0	0	0	0	0	0	0	0	0	0	0	0	0	0
G176	ENSMUSG00000001025	S100a6	770.369	498.141	755.067	532.227	695.583	1219.49	555.989	619.16	1184.84	628.392	635.944	643.112	544.95	456.949	511.819	277.611
G177	ENSMUSG00000001027	Scn4a	1175.48	2437.48	2475.89	3104.64	4205.82	1746.7	2640.34	2340.48	1291.38	1903.96	3126.78	7943.56	7440.09	8226.38	8676.18	2684.26
G178	ENSMUSG00000001029	Icam2	266.347	243.964	321.435	266.106	317.515	340.536	314.98	331.636	119.321	247.426	164.249	120.848	86.8945	75.6992	128.797	37.3761
G179	ENSMUSG00000001034	Mapk7	42.2871	54.1845	52.8174	54.7922	93.1471	61.0169	86.7043	69.1564	53.1685	52.6349	58.5002	80.4482	67.5879	79.4878	66.6166	44.708
G180	ENSMUSG00000001036	Epn2	345.106	482.839	471.548	538.815	588.134	423.623	589.418	569.66	458.969	420.906	481.486	744.157	614.45	507.563	721.204	314.129
G181	ENSMUSG00000001039	B9d1	39.4746	64.5359	75.8059	42.9573	57.968	51.1428	65.6098	62.0503	88.3682	107.643	53.2284	55.081	70.922	45.3723	56.0755	14.4728
G182	ENSMUSG00000001052	Sec24b	193.911	332.935	319.455	252.753	380.903	221.896	452.006	370.532	164.759	205.329	291.137	369.62	476.176	548.999	450.779	232.985
G183	ENSMUSG00000001053	N4bp3	144.202	216.67	248.929	259.765	202.348	201.144	263.526	323.03	83.7842	183.247	167.181	100.415	107.75	85.7363	135.351	61.2498
G184	ENSMUSG00000001054	Rmnd5b	175.912	240.879	267.971	321.411	349.067	262.384	312.005	302.857	311.61	298.905	405.61	393.474	421.698	426.976	425.499	197.993
G185	ENSMUSG00000001056	Nhp2	646.182	540.709	665.042	633.095	634.826	651.716	570.113	628.3	1625.41	1478.66	1239.07	841.943	764.036	636.184	624.63	424.872
G186	ENSMUSG00000001062	Vps9d1	255.453	353.531	362.777	441.764	367.164	269.186	469.058	406.43	234.771	341.986	340.537	329.08	417.244	380.407	410.295	205.244
G187	ENSMUSG00000001065	Zfp276	84.3827	142.212	117.497	211.248	178.228	106.686	166.296	143.315	117.691	113.245	155.51	247.074	246.45	267.792	290.988	98.9616
G188	ENSMUSG00000001076	C1ql4	0	0	0	0	0	0	0	0	0	0	0	0	0	0	0	0
G189	ENSMUSG00000001082	Mfsd10	43.5408	42.1564	41.5186	48.3675	80.3498	73.346	52.7849	49.1523	77.9492	56.3084	60.974	51.5662	43.6684	43.2162	47.0916	27.7176
G190	ENSMUSG00000001089	Luzp1	254.893	339.293	259.534	408.417	406.206	271.812	310.23	423.781	363.973	264.223	277.92	602.093	344.054	233.951	389.721	191.008
G191	ENSMUSG00000001095	Slc13a2	0	0	0	0	0	0	0	0	0	0	0	0	0	0	0	0
G192	ENSMUSG00000001098	Kctd10	264.386	366.415	344.739	452.001	471.14	368.64	419.239	473.196	248.048	245.523	277.737	411.687	345.71	305.875	367.871	176.67
G193	ENSMUSG00000001100	Poldip2	2504.78	3602.88	3335.24	3756.57	3647.02	2482.76	3651.31	3422.4	3042.32	4296.53	4716.16	5327.31	4602.5	3726.71	4541.41	2401.08
G194	ENSMUSG00000001103	Sebox	1.95208	0	2.00259	0	0	0	1.00575	0	0	0	2.01802	0	1.00492	0	0	0
G195	ENSMUSG00000001105	Ift20	493.559	459.091	488.306	501.643	518.928	529.922	446.699	481.489	725.723	581.665	512.205	442.241	369.321	235.494	423.435	167.114
G196	ENSMUSG00000001119	Col6a1	638.818	1562.85	1246.12	1693.98	1811.46	1852.14	1795.8	1537.13	937.806	922.758	1556.72	1887.1	539.933	864.838	791.572	306.588
G197	ENSMUSG00000001120	Pcbp3	29.485	31.5638	41.3712	31.0865	34.5946	52.1078	40.562	52.3196	70.2747	49.0219	58.0079	53.1978	59.3198	49.5043	62.4037	29.3323
G198	ENSMUSG00000001123	Lgals9	324.79	386.777	375.357	402.058	476.142	379.658	467.345	470.293	195.295	365.024	271.562	241.421	196.632	130.24	226.522	95.4977
G199	ENSMUSG00000001127	Araf	1244.3	1903.19	2084.96	2102.67	2311.49	1555.09	1878.97	1693.28	1837.89	1833.06	2222.95	2692.48	3110.25	2380.84	3013.93	1337.81
G200	ENSMUSG00000001128	Cfp	49.6384	65.5012	63.2012	62.9456	47.0436	52.7449	94.2113	84.193	85.5511	82.6145	129.25	86.2507	39.2565	53.0923	52.4937	19.7467
G201	ENSMUSG00000001131	Timp1	54.2588	25.5336	13.9263	32.1655	111.425	112.928	30.0763	18.3985	42.9102	30.4584	42.4069	37.0189	32.283	17.5178	29.6362	25.6496
G202	ENSMUSG00000001134	Uxt	543.849	509.335	686.459	635.094	633.908	594.602	668.769	580.329	848.028	777.585	639.327	695.43	649.369	531.222	583.194	345.217
G203	ENSMUSG00000001138	Cnnm3	136.157	172.408	214.15	164.11	243.189	144.952	146.751	183.52	128.003	179.91	234.986	168.854	396.994	944.056	255.372	158.215
G204	ENSMUSG00000001143	Lman2l	411.916	405.918	471.57	462.674	591.438	496.742	369.238	454.69	732.285	746.688	782.917	909.349	577.958	461.896	473.895	291.211
G205	ENSMUSG00000001150	Mcm3ap	371.905	338.96	448.703	403.351	639.071	431.723	416.686	418.688	361.199	299.363	506.143	519.476	592.572	472.847	608.64	280.446
G206	ENSMUSG00000001151	Pcnt	929.967	1093.77	1272.32	1506.86	1581.51	896.979	1134.11	1303.93	1292.47	1055.32	1259.03	2185.91	2802.71	2296.58	2876.8	1275.62
G207	ENSMUSG00000001155	Ftcd	2.23369	0	0	0	1.15072	0	0	0	0	1.12214	0	0	0	0	0	1.14935
G208	ENSMUSG00000001156	Mxd1	84.318	92.5062	91.3559	93.1135	87.4255	79.0397	92.7373	96.0648	74.9022	77.3098	93.5458	57.7336	109.587	181.172	104.993	35.0686
G209	ENSMUSG00000001157	Gmcl1	70.7119	109.01	95.8808	85.7212	115.973	72.7406	93.3109	116.397	84.9476	101.311	73.3871	61.4261	69.4234	55.4507	101.667	49.8092
G210	ENSMUSG00000001158	Snrnp27	1790.66	1432.35	1610.07	1311.13	1320.26	1619.9	1483.35	1469.41	2915.52	2042.96	1608.93	1482.05	1384.95	938.501	1125.33	645.227
G211	ENSMUSG00000001166	Oas1c	6.21059	6.34058	5.41708	15.8819	8.21499	8.07718	9.97398	11.7184	1.74144	10.6773	6.34645	6.33386	42.5778	12.6546	31.5911	17.9088
G212	ENSMUSG00000001168	Oas1h	0	0	0	0	0	0	0	0	0	0	0	0	0	0	0	0
G213	ENSMUSG00000001173	Ocrl	202.992	314.237	396.996	517.096	388.794	230.546	323.259	429.819	172.452	258.665	320.216	462.144	427.21	414.18	450.52	313.616
G214	ENSMUSG00000001175	Calm1	7542.17	8024.55	10072.5	9919.37	10197.5	8219.48	9316.04	9141.31	8180.85	7088.7	8198.39	16169.8	10602.6	10566.3	10570.3	3363.69
G215	ENSMUSG00000001211	Agpat3	2057.12	1993.14	2674.35	2454.26	2742.45	1982.17	2124.52	2188.94	2025.41	2697.73	3399.41	4447.82	5048.91	4646.6	4319.92	2582.07
G216	ENSMUSG00000001225	Slc26a3	0	0	3.34609	0	0	0	0	0	0	2.85962	0	0	0	3.33087	0	0
G217	ENSMUSG00000001227	Sema6b	99.0124	189.988	169.456	174.427	230.106	148.929	267.267	226.815	69.5444	174.691	178.319	118.047	122.146	101.113	97.748	44.5038
G218	ENSMUSG00000001228	Uhrf1	40.3306	29.0049	39.7585	35.5181	45.2892	55.5264	34.0732	32.7422	30.8521	45.2393	45.0362	35.5176	40.6806	30.9977	24.5863	26.4211
G219	ENSMUSG00000001229	Dpp9	427.993	691.898	737.08	802.327	947.687	529.614	717.257	660.042	536.553	706.82	899.524	1382.05	1113.26	1047.19	1204.73	603.458
G220	ENSMUSG00000001240	Ramp2	907.047	927.113	829.5	811.206	829.493	881.567	831.015	1073.42	662.164	787.08	584.273	420.097	336.507	356.239	326.397	127.606
G221	ENSMUSG00000001247	Lsr	14.2156	12.2641	6.21239	9.67328	6.95737	8.23059	8.66949	5.17121	7.24383	7.14295	15.4189	21.6641	11.4288	13.4388	12.9877	3.60486
G222	ENSMUSG00000001248	Gramd1a	358.829	430.825	593.333	505.517	652.043	475.376	555.006	528.063	306.794	534.883	731.538	800.571	977.462	1085.12	740.776	443.52
G223	ENSMUSG00000001249	Hpn	130.919	145.633	197.809	96.1246	173.166	152.609	155.685	186.157	74.6177	160.672	153.619	122.637	127.942	117.55	88.3816	49.2896
G224	ENSMUSG00000001260	Gabrg1	0	0	0	3.70617	3.71842	3.52595	0.922774	0.91673	0	0	0	1.77795	0	0	0	0
G225	ENSMUSG00000001270	Ckb	157.608	151.128	159.309	189.829	130.71	286.706	144.011	176.187	181.85	115.792	151.35	183.564	397.668	398.089	415.235	327.724
G226	ENSMUSG00000001280	Sp1	250.017	308.441	314.013	311.612	319.882	296.809	287.559	381.97	336.463	312.379	354.03	301.539	391.305	632.868	378.909	274.435
G227	ENSMUSG00000001281	Itgb7	12.7142	18.9364	18.8833	16.0357	9.04565	15.8112	9.98098	19.8394	11.5112	8.81519	13.9642	17.9301	8.97475	4.97693	20.8516	1.00304
G228	ENSMUSG00000001285	Myg1	320.254	268.769	357.222	195.472	309.609	324.959	253.713	266.585	722.12	515.961	412.142	286.722	272.424	186.16	243.132	160.496
G229	ENSMUSG00000001288	Rarg	167.518	191.304	263.115	405.934	214.258	229.837	173.635	297.664	129.004	118.973	154.444	258.05	136.1	148.841	214.416	119.09
G230	ENSMUSG00000001289	Pfdn5	2686.56	2283.69	2759.91	2660.4	2311.57	2388.03	2436.11	2310.67	3803.04	3116.84	2938.25	2409.52	3258.67	2143.19	2598.6	1459.91
G231	ENSMUSG00000001300	Efnb2	164.287	248.644	191.07	287.989	243.176	197.933	319.461	445.006	133.317	123.269	130.309	153.027	149.207	116.493	166.055	89.4424
G232	ENSMUSG00000001305	Rrp15	199.005	176.924	239.072	181.476	192.672	211.49	156.596	217.138	413.544	350.971	350.411	362.676	254.756	238.614	264.993	134.703
G233	ENSMUSG00000001313	Rnd2	39.9378	57.906	50.4742	64.9846	57.43	71.33	48.1839	67.8582	42.4333	54.0942	51.4095	63.7214	105.631	98.6519	70.5169	49.9699
G234	ENSMUSG00000001323	Srr	238.148	337.689	331.13	413.967	486.551	331.455	393.145	349.907	427.952	386.38	475.127	730.506	449.687	399.381	512.976	180.821
G235	ENSMUSG00000001333	Sync	107.421	381.459	302.77	639.239	531.789	241.8	459.946	373.802	50.9069	136.165	332.442	609.006	757.883	925.738	926.934	448.18
G236	ENSMUSG00000001334	Fndc5	4942.86	4594.85	5408.2	3674.89	4334.82	3734.36	4690.73	4158.79	3114.04	4824.5	3607.11	3018.07	1650.23	2106.26	1635.05	1128.31
G237	ENSMUSG00000001348	Acp5	24.8341	33.9215	14.2566	43.1604	20.6166	27.2916	29.3005	34.0058	57.6982	27.0976	30.7755	80.501	67.4518	27.0934	322.602	37.0181
G238	ENSMUSG00000001349	Cnn1	40.0686	28.9223	45.7318	43.1116	43.2226	60.2869	32.9485	78.4092	24.9335	26.454	41.9249	63.7686	13.9656	12.9404	5.96254	0
G239	ENSMUSG00000001366	Fbxo9	1120.22	1247.08	1827.94	1464.76	1849.01	1377.08	1416.74	1344.08	1488.6	2039.33	2609.69	2953.76	2479.53	1944.94	2406.06	1139.48
G240	ENSMUSG00000001376	Ccdc132	695.188	964.708	936.097	1008.98	858.267	777.007	888.898	964.331	853.291	988.369	1003.15	791.484	830.686	662.534	753.968	569.472
G241	ENSMUSG00000001380	Hars	803.176	964.416	1054.28	1077.34	1080.63	998.266	989.917	988.402	1240.15	1334.06	1434.18	1532.98	1376.27	1119.76	1175.17	669.641
G242	ENSMUSG00000001383	Zmat2	2297.68	2046.97	2125.7	2146.77	2113.85	2066.53	1980.07	2048.94	2246.47	2077.29	1996.98	2142.35	1553.31	1421.38	1428.46	720.526
G243	ENSMUSG00000001403	Ube2c	215.574	425.685	469.863	548.686	836.125	594.266	633.703	622.803	660.493	663.28	458.968	262.519	239.408	204.126	243.214	249.52
G244	ENSMUSG00000001415	Smg5	947.318	1252.76	1515.26	1651.92	2005.05	1102.21	1246.49	1418.81	1492.14	1736.19	2704.06	3099.01	2624.18	2870.05	2672.31	1206.82
G245	ENSMUSG00000001416	Cct3	3262.44	2456.64	3092.29	2677.18	2818.53	3735.4	2231.44	2806.85	7024.81	4663.79	3548.82	2454.53	2529.09	1923.41	2195.81	1537.52
G246	ENSMUSG00000001418	Glmp	611.219	443.56	575.559	418.428	529.705	577.056	470.805	563.233	689.71	665.114	714.15	568.319	582.542	724.636	671.385	279.003
G247	ENSMUSG00000001419	Mef2d	2648.58	3233.45	3453.11	3817.94	4524.59	3057.78	3050.76	3141.08	3102.66	3416.27	4316.18	6116.55	6310.9	8143.65	7139.17	3425.63
G248	ENSMUSG00000001420	Tmem79	21.081	6.58492	11.785	11.311	16.2433	12.8911	21.0365	7.20802	5.4703	12.6264	10.636	29.0497	34.5712	39.6357	27.7331	16.4715
G249	ENSMUSG00000001424	Snd1	668.985	753.878	819.885	665.31	1036.48	681.563	660.814	790.714	3954.45	4248.99	6519.31	6407.54	2014.27	2058.79	997.364	815.833
G250	ENSMUSG00000001435	Col18a1	135.52	169.051	194.87	287.567	369.325	337.375	258.014	229.089	151.399	137.085	192.834	300.737	149.604	152.162	143.126	74.2458
G251	ENSMUSG00000001436	Slc19a1	72.9392	116.165	129.723	94.8929	156.293	82.6386	84.2397	90.0979	273.999	272.159	306.001	282.825	223.732	215.264	202.356	84.2929
G252	ENSMUSG00000001440	Kpnb1	1221.85	1610.01	1740.49	1981.14	3110.56	1526.34	1808.83	1929.49	1858.67	2149.37	2762.96	3173.61	3830.15	3259.37	3243.2	1861.79
G253	ENSMUSG00000001441	Npepps	2330.81	1517.8	2360.77	1846.51	1811.19	2416.11	1840.55	2073.59	2943.23	2470.49	1676.58	1716.6	1547.03	1515.1	1705.9	1033
G254	ENSMUSG00000001444	Tbx21	20.5474	16.9644	26.8624	19.063	23.1383	14.837	23.9801	23.8357	31.6781	38.2395	49.9379	51.8514	26.9532	11.9553	35.7939	23.0949
G255	ENSMUSG00000001445	Mrpl10	961.732	1052.39	1061.25	968.576	1021.16	889.986	1038.05	961.491	1293.03	1444.95	1311.22	1276.5	875.118	828.391	730.634	441.739
G256	ENSMUSG00000001467	Cyp51	193.819	148.86	205.258	206.343	228.64	189.606	141.342	194.025	233.359	182.055	180.3	225.343	108.85	163.595	155.078	96.6561
G257	ENSMUSG00000001472	Tcf25	2455.66	2787.82	3429.62	3575.19	3331.06	2538.85	3159.94	2855.79	2598.28	2936.17	3214.07	3751.05	3917.1	3107.88	3523.98	1843.42
G258	ENSMUSG00000001473	Tubb6	271.967	298.784	503.47	354.265	466.468	502.146	390.169	375.775	592.899	428.525	737.366	715.892	719.894	903.748	492.126	365.623
G259	ENSMUSG00000001482	Def8	1174.44	1453.94	1540.68	1515.26	1802.56	1115.27	1539.7	1384.19	1237.22	1471.33	1759.13	2642.62	2124.02	1755.13	2072.28	921.078
G260	ENSMUSG00000001493	Meox1	99.6349	96.7698	87.4968	102.279	169.873	217.427	86.8748	122.11	95.8761	105.828	119.829	148.474	38.909	27.8702	55.6724	22.0783
G261	ENSMUSG00000001494	Sost	0	0.992171	1.97716	1.99404	0	0	0	0	0	0.97429	0	0	0.991971	0.989461	0	0.997849
G262	ENSMUSG00000001496	Nkx2-1	0	0	0	0	0	0	0	0	0	0	0	0	0	0	0	0
G263	ENSMUSG00000001497	Pax9	0.888376	2.70571	1.70336	2.72303	0	0.895632	1.80798	1.79585	1.74056	0	3.42092	0.902424	1.70917	1.80466	0	1.81672
G264	ENSMUSG00000001504	Irx2	4.63582	5.40695	4.71167	5.69999	2.38232	5.57014	0.788618	3.91901	3.0315	5.60303	0.788132	3.93526	0	5.21303	3.1384	1.58505
G265	ENSMUSG00000001506	Col1a1	4301.18	7194.4	4993.31	10185.3	19848.5	19848.5	7464.53	8346.16	13153.9	6619.57	8651.59	10879.9	1266.32	2296.48	1619.61	841.017
G266	ENSMUSG00000001507	Itga3	117.749	122.756	107.329	122.479	144.239	83.0964	113.188	151.331	116.672	106.598	121.55	155.955	165.274	154.526	198.898	104.981
G267	ENSMUSG00000001508	Sgca	3343.02	3347.18	3992.53	3360.33	3889.03	3335.21	3077.96	3141.43	4203.66	5234.77	4953.3	5736.99	9214.45	7346.62	6264	3110.61
G268	ENSMUSG00000001510	Dlx3	0	0	0	1.00094	0	0	0	0	0.957914	0	0	0	0	0	0.991786	0
G269	ENSMUSG00000001517	Foxm1	1.86067	16.9951	34.8721	26.6085	31.473	21.5669	42.5906	46.0619	10.9357	42.7261	33.0628	10.3924	1.8912	5.89943	25.3609	2.85302
G270	ENSMUSG00000001518	Itfg2	226.176	295.823	333.117	299.728	422.568	243.619	331.688	303.886	414.662	482.649	604.217	549.155	426.196	700.408	474.958	234.781
G271	ENSMUSG00000001520	Nrip2	38.5313	41.3725	70.9173	58.6367	76.5093	75.6163	78.2154	103.788	35.5097	50.0572	55.8676	40.3356	42.4716	29.726	38.9265	8.70655
G272	ENSMUSG00000001521	Tulp3	103.177	135.519	132.467	187.081	190.426	161.171	153.143	173.92	88.8782	192.037	170.773	250.537	362.207	225.523	439.93	218.38
G273	ENSMUSG00000001524	Gtf2h4	523.837	363.911	480.791	416.969	460.528	572.232	373.278	441.516	1021.27	734.685	643.657	584.626	472.575	392.05	404.244	180.172
G274	ENSMUSG00000001525	Tubb5	1142.56	1132.63	1445.74	1141.17	1367.78	1536.74	1290.59	1397.49	1537	1497.12	1978.02	1731.77	912.346	1251.15	836.148	581.434
G275	ENSMUSG00000001542	Ell2	281.132	527.565	312.893	612.973	373.844	242.078	378.058	524.21	466.517	370.031	445.211	874.196	577.027	512.645	718.755	360.846
G276	ENSMUSG00000001552	Jup	1678.5	1824.59	2189.93	2174.9	1856.25	1854.68	1715.7	2201.32	929.36	1496.67	1280.95	1785.19	2163.11	2370.54	1910.49	1498.5
G277	ENSMUSG00000001555	Fkbp10	169.264	229.713	191.858	230.238	300.494	306.163	279.91	236.126	182.373	159.772	235.903	211.521	104.915	134.498	110.471	47.4398
G278	ENSMUSG00000001558	Klhl10	7.79799	3.98778	6.95268	3.00517	11.0428	4.93529	4.98769	3.96786	11.486	15.6618	6.9859	10.9492	7.97321	3.97614	1.98722	2.00514
G279	ENSMUSG00000001566	Mnx1	0	0	0	0	0	0	0	0	0	0	0	0	0	0	0	0
G280	ENSMUSG00000001569	Nom1	105.705	274.757	340.825	501.761	521.211	301.245	391.87	356.865	176.318	151.15	496.965	556.594	630.087	902.229	603.025	210.145
G281	ENSMUSG00000001576	Ergic1	533.223	525.968	635.818	787.075	701.816	616.762	523.306	627.898	1032.26	886.476	1097.72	1428.95	956.221	739.2	1092.44	493.619
G282	ENSMUSG00000001583	Tnk1	0	1.64302	0	4.13085	0	0.814684	0.944181	6.30497	0	0.926544	0.822143	0.942319	0.943368	0	0	0
G283	ENSMUSG00000001588	Acap1	9.37095	4.25751	4.24229	10.9861	7.0723	4.93016	5.32576	15.0881	7.5919	8.7316	4.56574	6.84332	13.4926	1.4384	12.0162	1.07052
G284	ENSMUSG00000001604	Tcea3	5063.87	5622.49	5810.39	5414.28	5525.02	4415.91	5781.54	5132.85	5262.67	5632.99	4968.66	4807.88	5776.6	4259.39	5937.91	2709.09
G285	ENSMUSG00000001622	Csn3	0.926164	0.964532	0	2.89604	0	0	0	0.958356	0.91464	0	3.1017	0	0	0	0	0
G286	ENSMUSG00000001627	Ifrd1	1634.63	1061.93	1383.58	1338.25	1135.28	1503.72	880.235	1671.14	15078.4	4396.41	4065.59	3621.98	1930.22	3719.03	2122.03	1128.98
G287	ENSMUSG00000001630	Stk38l	171.196	192.093	195.578	240.107	258.354	161.256	160.94	215.834	159.354	138.311	186.94	322.148	251.446	213.66	276.352	114.942
G288	ENSMUSG00000001632	Brpf1	127.589	207.574	235.767	264.065	303.831	185.136	227.123	241.714	211.449	206.065	249.054	353.653	390.31	412.179	377.521	168.077
G289	ENSMUSG00000001642	Akr1b3	6097.29	4802.77	5273.11	5207.37	5203.67	5365.65	4726.49	5066.34	5857.76	5269.88	4881.84	4877	4516.12	4990.31	4002.28	2250.76
G290	ENSMUSG00000001655	Hoxc13	0	0	0	0	0	0	0	0	0	0	0	1.0023	0	0	0	0
G291	ENSMUSG00000001656	Hoxc11	147.937	187.373	151.739	169.145	170.52	121.034	160.416	198.404	208.763	184.961	155.472	166.072	195.334	94.913	213.712	136.035
G292	ENSMUSG00000001657	Hoxc8	5.44564	5.23893	13.6153	4.53377	12.2113	13.8161	6.32979	9.44102	10.6902	7.28388	7.4229	9.06669	12.8612	1.12438	7.38999	10.6151
G293	ENSMUSG00000001661	Hoxc6	91.6177	67.3157	78.2898	75.1079	101.64	78.2503	60.4663	85.7626	96.8499	126.778	110.181	78.7424	92.7876	104.546	115.59	53.7268
G294	ENSMUSG00000001663	Gstt1	48.2624	142.186	72.0618	140.921	92.0435	83.4687	169.825	148.356	76.553	85.34	74.6645	149.062	59.2882	50.6928	78.6123	17.1135
G295	ENSMUSG00000001665	Gstt3	38.1417	57.7878	77.8957	58.6804	71.1298	57.558	54.5053	103.585	49.9563	41.9863	63.3018	63.5924	25.4755	52.1363	54.998	14.0235
G296	ENSMUSG00000001666	Ddt	662.657	677.554	760.603	537.025	679.09	671.721	598.727	595.635	1094.36	986.252	876.597	832.237	933.843	561.598	773.267	439.151
G297	ENSMUSG00000001670	Tat	6.54305	0.953815	0	0	0.961366	0	0.954912	3.79702	3.66881	3.79283	1.90941	0	1.90811	3.80819	0.950434	0
G298	ENSMUSG00000001672	Marveld3	0.76871	0	0	0	0	3.11642	0	0	0	0.770432	0	0.783505	0	0	0	0
G299	ENSMUSG00000001674	Ddx18	383.188	322.691	513.182	311.925	337.096	407.57	366.389	337.448	818.514	596.462	509.882	421.349	550.483	603.006	599.647	267.407
G300	ENSMUSG00000001687	Ubl3	1179.65	1750.46	1733.02	1989.21	2036.62	1375.37	1737.92	1770.15	2353.33	1984.13	2364.97	3224.76	4065.59	2917.66	4319.03	1837.76
G301	ENSMUSG00000001700	Gramd3	164.28	258.165	243.508	272.625	329.668	188.749	248.542	276.788	240.759	216.473	307.258	301.837	218.399	249.843	261.183	142.44
G302	ENSMUSG00000001707	Eef1e1	362.685	388.172	471.937	502.412	462.716	386.754	377.873	418.714	960.406	728.67	762.967	616.593	514.782	352.279	418.723	213.674
G303	ENSMUSG00000001729	Akt1	1153.88	1676.24	1718.98	1995.93	2140.49	1342.4	1960.12	2086.66	1907.98	2742.02	3122.77	3719.77	4253.21	4931.46	4422.9	2401.57
G304	ENSMUSG00000001739	Cldn15	50.2708	53.7946	73.0673	77.0714	37.4125	68.9308	60.5895	82.6619	45.5126	35.6726	43.4606	56.8547	54.7454	43.8668	66.4187	22.3293
G305	ENSMUSG00000001741	Il16	42.2826	95.7655	96.5795	102.666	82.8571	101.379	114.167	125.986	49.5373	62.9203	63.2821	50.4175	64.6235	35.7206	61.8777	51.9101
G306	ENSMUSG00000001750	Tcirg1	133.197	94.0643	120.912	129.831	101.725	85.566	131.155	143.267	82.8731	82.6959	106.783	92.8531	121.615	133.627	146.415	71.0212
G307	ENSMUSG00000001751	Naglu	93.5772	88.5919	124.248	117.466	156.039	100.37	125.755	119.178	93.6711	129.145	168.562	161.845	186.027	282.879	133.854	78.3737
G308	ENSMUSG00000001755	Coasy	229.468	255.325	303.129	264.711	279.171	242.769	247.154	236.807	357.832	504.69	433.916	395.161	510.4	567.437	403.407	226.811
G309	ENSMUSG00000001761	Smo	83.2683	114.263	107.981	139.153	158.238	128.604	155.195	170.963	101.229	104.076	140.438	208.441	121.516	108.704	142.534	47.1617
G310	ENSMUSG00000001763	Tspan33	49.7655	75.0699	84.8447	65.9236	94.0013	65.3535	96.7251	63.1157	87.7088	86.7625	98.4479	113.401	85.6243	61.0364	73.6213	41.2868
G311	ENSMUSG00000001767	Crnkl1	445.991	428.57	507.981	451.196	491.817	414.476	433.414	423.664	541.603	434.132	550.229	480.337	574.368	633.283	626.923	293.352
G312	ENSMUSG00000001768	Rin2	182.592	304.481	208.543	339.209	248.868	251.535	272.641	332.587	151.656	183.223	201.114	208.796	218.107	247.384	208.611	96.2795
G313	ENSMUSG00000001773	Folh1	0	0	0	0	0	0	0	2.01567	0	0	1.01347	0	0.948735	2.02207	2.83412	0
G314	ENSMUSG00000001774	Chordc1	872.225	868.987	1086.78	885.442	1056.43	891.457	732.965	905.45	1204.16	879.964	936.733	1057.28	677.437	658.93	744.676	463.66
G315	ENSMUSG00000001783	Rtcb	1222.74	1381.41	1412.49	1372.99	1489.51	1340.03	1417.62	1310.96	1673.47	1834.6	1981.39	1754.93	1903.86	1559.47	1680.24	1000.75
G316	ENSMUSG00000001785	Pwp1	231.72	416.832	407.832	378.883	418.314	301.937	352.881	341.02	565.833	592.817	657.054	613.619	1028.39	1106.17	930.767	504.461
G317	ENSMUSG00000001786	Fbxo7	190.268	240.578	210.718	190.089	249.011	220.703	260.556	257.916	270.568	258.367	242.094	162.047	267.931	243.904	202.722	103.654
G318	ENSMUSG00000001794	Capns1	4231.84	4222.84	4638.45	4674.59	4886.96	4386.17	4156.4	4283.97	3722.71	3897.24	4339.44	4523.71	6143.14	5766.56	4953.56	2948.73
G319	ENSMUSG00000001802	Lrp3	161.868	244.14	219.264	213.235	235.378	134.142	181.318	189.834	241.173	254.725	242.198	230.451	316.913	247.842	290.095	148.327
G320	ENSMUSG00000001804	Dsg4	0	0	0	0	0	0	0	0	0	0	0	0	0	0	0	0
G321	ENSMUSG00000001815	Evx2	0	0	0	0.658199	0	0	0	0	0	0	0	0	0	0	0	0
G322	ENSMUSG00000001819	Hoxd13	0	0	0	0	0	0	0	0	0	0	0	0	0	0	0	0
G323	ENSMUSG00000001823	Hoxd12	0	0	0	0	0	0	0	0	0	0	0	0	0	0	0	0
G324	ENSMUSG00000001827	Folr1	0.918265	0	0	1.17078	2.33505	2.55755	1.16529	0	7.445	7.78432	2.87975	3.35935	0	0.946238	0.956422	0
G325	ENSMUSG00000001829	Clpb	952.002	1415.67	1396.36	1536.73	1817.25	1156.87	1476.63	1229.32	1649.16	1879.9	1985.62	3124.76	2140.54	2507.8	1511.11	821.909
G326	ENSMUSG00000001833	2024-09-07	1545.72	1865.23	1874.63	2180.15	1943.86	1702.72	1848.72	1998.26	2250.11	1590.84	1682.21	2082.09	1808.15	1639.4	1756.1	1195.78
G327	ENSMUSG00000001844	Zdhhc4	416.517	414.963	577.231	460.651	443.487	394.608	416.164	400.853	473.559	528.655	564.023	677.282	1009.4	726.091	842.077	447.231
G328	ENSMUSG00000001847	Rac1	2343.42	3340.14	3713.75	3632.57	3910.41	2878.67	3438.6	3736.29	3719.62	4020.81	3985.49	4529.89	4876.38	4203.61	4791.28	2635.71
G329	ENSMUSG00000001855	Nup214	588.385	372.4	473.101	245.144	242.803	520.509	356.109	428.667	670.307	426.925	301.934	161.935	344.296	218.757	203.212	159.546
G330	ENSMUSG00000001864	Aif1l	88.524	126.28	141.83	191.985	189.221	132.294	169.743	216.062	58.7076	81.1218	110.461	100.777	283.224	287.598	322.081	323.692
G331	ENSMUSG00000001865	Cpa3	1.94527	21.0221	23.8985	18.0809	7.03838	15.8186	33.0057	47.7874	20.097	33.3668	30.0767	45.8943	11.9918	20.9006	34.9446	20.1084
G332	ENSMUSG00000001870	Ltbp1	151.168	190.284	171.303	205.019	195.719	165.49	188.889	258.385	226.058	160.216	177.823	173.688	129.511	138.087	181.748	83.4471
G333	ENSMUSG00000001891	Ugp2	26949.5	17095.2	26402.8	18125.5	19073.2	21084.5	16464.3	16687.3	29219.9	24914.5	32145.4	20785.3	28523.7	43051.5	21913.2	18163.5
G334	ENSMUSG00000001901	Kcnh6	0	0	0	0	0	0	0	0	0	0	0.810852	0	0	0	0	0
G335	ENSMUSG00000001909	Trmt1	618.394	478.012	690.592	547.347	678.568	612.457	466.054	600.424	1489.09	1027.7	958.242	1011.26	2224.2	1548.56	1388.04	708.294
G336	ENSMUSG00000001910	Nacc1	476.365	620.82	618.697	788.047	870.253	581.943	644.241	722.1	588.586	549.05	747.558	1585.81	734.309	683.869	864.935	360.748
G337	ENSMUSG00000001911	Nfix	3889.59	3055.33	3878.89	3701.01	4685.82	3223.4	2907.76	3529.26	5482.86	3591.87	4053.92	7857.99	6743.5	5654.5	7561.34	3473.67
G338	ENSMUSG00000001918	Slc1a5	183.492	345.457	267.874	381.744	318.407	321.606	341.916	448.587	511.664	363.773	492.521	414.212	282.056	330.949	343.375	137.839
G339	ENSMUSG00000001924	Uba1	2761.36	2679.51	3913.33	2997.67	3808.84	3330.82	3213.16	3388.91	3092.93	3381.36	3666.7	3555.98	3804.16	3914.58	3750.98	2018.4
G340	ENSMUSG00000001930	Vwf	952.911	490.756	1147.38	919.683	1115.04	1049.46	874.477	1271.21	781.036	869.518	653.457	593.918	239.095	255.522	206.662	83.2807
G341	ENSMUSG00000001942	Siae	100.867	155.316	145.037	118.2	181.901	113.631	153.632	143.712	87.3422	109.649	100.62	147.37	85.7157	86.6017	112.056	48.1183
G342	ENSMUSG00000001943	Vsig2	3.8788	9.03479	15.9537	7.04227	9.05338	12.8588	14.0224	19.9582	5.73519	18.6715	0	8.98959	7.00547	0.995401	12.0226	4.02816
G343	ENSMUSG00000001946	Esam	868.441	1328.14	1312.87	1176.62	1303.95	961.065	1465.54	1519.38	562.812	923.275	800.521	571.965	488.536	436.641	474.585	202.334
G344	ENSMUSG00000001948	Spa17	132.887	98.5134	106.246	89.0578	95.6812	86.1931	88.6333	80.6205	146.348	100.808	88.7192	68.2145	63.4008	62.6844	65.0452	43.5792
G345	ENSMUSG00000001962	Fam50a	448.478	440.638	521.942	418.345	494.742	451.778	420.051	370.386	535.626	544.773	601.585	510.483	850.886	727.042	731.747	355.227
G346	ENSMUSG00000001964	Emd	391.896	524.572	674.138	544.1	650.558	533.851	545.398	565.623	715.136	768.503	880.891	858.032	1240.52	839.197	1118.45	558.424
G347	ENSMUSG00000001983	Taco1	310.078	723.121	572.693	700.312	852.689	367.802	636.259	524.883	243.013	565.399	1081.39	1504.81	618.73	872.837	629.398	301.708
G348	ENSMUSG00000001985	Grik3	1.9641	0	0	0	1.00496	0	0	0.9893	0.960998	1.95625	1.9877	0	6.97003	8.95995	0.989002	5.00689
G349	ENSMUSG00000001986	Gria3	8.25985	26.1117	12.5818	33.0859	19.2516	21.0996	29.2259	23.989	10.3685	8.58908	11.6529	26.258	6.77478	22.208	9.64218	2.96501
G350	ENSMUSG00000001988	Npas1	0	1.99278	0	0	0	0	0	0	0	0	0	0	0	0	0	0
G351	ENSMUSG00000001995	Sipa1l2	185.461	98.4082	122.103	163.143	244.173	190.67	167.472	155.4	148.898	92.9398	118.333	304.521	187.233	186.152	243.458	82.1309
G352	ENSMUSG00000001998	Ap4e1	32.3553	77.2524	41.9765	79.2181	117.757	33.9944	77.4439	50.6279	48.4769	44.2283	68.0357	158.651	125.362	137.002	182.371	68.9507
G353	ENSMUSG00000001999	Blvra	336.2	373.392	383.837	336.696	348.543	293.465	373.798	348.403	442.602	469.301	485.67	377.708	262.225	260.121	245.1	149.535
G354	ENSMUSG00000002006	Pdzd4	14.3822	29.2311	28.1276	23.1098	34.4485	33.4888	24.6927	26.4146	27.1813	21.56	18.8027	47.3994	19.9256	11.3743	18.8737	19.9736
G355	ENSMUSG00000002007	Srpk3	918.469	833.946	1144.57	878.636	1183.64	1067.05	852.28	739.877	1194.3	633.447	819.434	1523.56	1171.76	784.724	873.855	411.988
G356	ENSMUSG00000002010	Idh3g	8462.46	12736.1	12666.3	12725.6	12321.9	9394.63	12918.1	12151.3	7197.86	10818.8	11308.7	13710.8	11126.4	11617.9	10507.3	5237.96
G357	ENSMUSG00000002012	Pnck	95.8399	198.672	140.493	167.14	138.211	132.281	143.235	156.851	306.731	373.406	406.817	380.816	161.404	205.436	125.512	114.206
G358	ENSMUSG00000002014	Ssr4	1060.71	1435.32	1587.87	1611.13	1509.57	1355.8	1548.21	1568.2	2142.75	2409.9	2297.25	2035.85	2369.27	1498.05	1904.84	1102.18
G359	ENSMUSG00000002015	Bcap31	965.327	841.597	985.694	895.938	976.507	1079.85	863.976	889.544	1672.93	1461.61	1443.09	1374.85	1189.36	756.36	995.965	607.944
G360	ENSMUSG00000002017	Fam98a	709.571	861.065	949.111	976.114	1150.26	913.159	914.274	885.788	807.031	771.969	1003.18	1226.92	1350.74	1199.3	1342.73	668.289
G361	ENSMUSG00000002020	Ltbp2	5.15907	7.95046	3.69811	3.65133	10.9975	4.60039	21.4527	3.61092	4.38094	2.67687	4.41844	5.56095	12.7164	8.34412	8.29515	3.65396
G362	ENSMUSG00000002028	Kmt2a	224.6	223.437	197.591	244.02	272.107	186.874	207.338	295.397	383.778	293.06	226.448	483.355	555.017	639.084	659.319	302.993
G363	ENSMUSG00000002031	Ift46	167	192.63	289.054	227.205	255.723	270.164	245.581	231.6	192.548	254.34	322.804	247.588	296.489	342.159	200.559	108.318
G364	ENSMUSG00000002032	Tmem25	175.726	278.624	202.149	205.346	294.702	204.226	279.797	248.342	103.81	166.266	304.446	427.041	175.693	165.997	151.108	94.686
G365	ENSMUSG00000002033	Cd3g	3.25275	13.5043	0.839119	1.69355	0.845929	3.39314	0	1.68097	0.802773	0.827007	2.5432	0	0.842288	0	3.37836	0
G366	ENSMUSG00000002043	Trappc6a	91.5202	96.9491	108.186	89.3475	87.5003	119.243	111.125	116.561	235.158	206.756	203.452	222.844	219.837	146.011	171.959	83.5748
G367	ENSMUSG00000002052	Supt6	543.037	505.775	771.334	722.504	835.895	648.918	628.35	600.559	553.323	501.489	636.706	776.44	879.67	1008.08	894.702	480.503
G368	ENSMUSG00000002055	Spag5	43.0909	51.7986	92.6191	139.63	100.617	65.6424	66.2647	91.7089	89.4606	69.6093	143.49	108.861	161.859	91.0025	149.315	67.5229
G369	ENSMUSG00000002057	Foxn1	0	0.991555	0	0	0	0	0	0	0	0	0	0	0	0	0	0
G370	ENSMUSG00000002058	Unc119	106.879	149.07	144.246	181.153	119.501	119.767	150.363	127.236	97.7363	76.2853	60.2164	91.2907	84.4762	39.1545	73.8277	26.8548
G371	ENSMUSG00000002059	Rab34	55.1058	104.601	75.5293	112.892	103.057	70.2458	100.631	106.864	91.9679	64.8506	107.035	101.813	69.2686	61.5948	66.5	22.4909
G372	ENSMUSG00000002064	Sdf2	1308.26	1374.52	1670.04	1503.42	1716.66	1551.39	1579.88	1562.71	1644.33	1808.42	1831.31	1591.2	1574.41	1335.91	1262.25	624.39
G373	ENSMUSG00000002068	Ccne1	10.4742	12.662	16.4961	22.5092	19.615	17.3575	14.6184	16.4754	9.35068	23.908	30.2262	13.6142	35.792	14.5666	29.1233	10.7744
G374	ENSMUSG00000002076	Hsf2bp	2.11686	1.61671	9.26326	0.541987	3.80536	17.3567	5.16949	10.5887	2.59473	3.70796	3.23583	4.30982	79.1063	25.1	34.0434	10.3063
G375	ENSMUSG00000002083	Bbc3	29.5474	47.9557	40.8462	44.7156	31.3584	35.2377	28.4972	47.8337	46.1072	69.0189	77.7679	39.1048	94.7679	108.131	113.452	37.6689
G376	ENSMUSG00000002100	Mybpc3	4687.77	1264.42	999.862	1019.24	853.991	875.198	1019.03	1622.26	3587.38	1298.5	1342.87	844.012	661.458	599.121	1296.96	1470.86
G377	ENSMUSG00000002102	Psmc3	4600.1	6535.71	6473.25	7140.41	7326.82	5289.38	6138.86	5381.02	5494.19	6011.83	7401.67	8155.45	9535.88	8680.94	8642.27	4664.92
G378	ENSMUSG00000002103	Acp2	421.862	428.296	365.074	408.278	451.854	338.84	414.895	466.077	557.126	440.967	401.977	563.064	450.814	456.142	457.129	196.632
G379	ENSMUSG00000002104	Rapsn	590.497	555.164	685.417	636.255	846.883	721.01	669.334	515.883	765.896	694.121	899.918	948.588	1061.14	972.536	979.37	415.571
G380	ENSMUSG00000002105	Slc39a13	435.369	431.661	530.653	493.396	663.074	498.447	520.388	515.852	520.529	550.909	648.282	756.089	599.188	518.008	642.997	301.872
G381	ENSMUSG00000002107	Celf2	843.2	833.582	961.41	825.189	707.66	813.746	833.409	997.192	1636.68	1153.44	812.178	870.602	966.249	998.206	980.957	708.411
G382	ENSMUSG00000002108	Nr1h3	244.515	305.051	331.095	451.084	368.25	227.056	359.23	379.427	166.514	229.534	293.11	353	615.812	358.118	416.863	141.429
G383	ENSMUSG00000002109	Ddb2	40.3677	56.5452	30.2158	47.4513	64.3181	37.7462	55.244	42.2978	40.5304	37.3368	73.4857	76.2473	80.6914	89.725	80.7878	47.3585
G384	ENSMUSG00000002111	Spi1	28.6442	40.4144	19.6834	55.6318	22.8693	20.7436	43.031	41.1629	33.4691	33.4796	40.404	27.115	30.8601	34.3438	51.876	23.3943
G385	ENSMUSG00000002129	Sf3a1	328.834	359.828	378.02	334.697	490.557	429.725	349.121	391.645	466.015	321.388	544.813	658.276	559.705	669.589	544.05	210.476
G386	ENSMUSG00000002147	Stat6	393.123	508.827	409.949	534.706	549.42	415.059	512.882	491.895	451.054	458.005	460.005	554.11	538.118	524.586	647.93	305.072
G387	ENSMUSG00000002190	Clgn	0	0	0	0	1.39309	0	0	0	2.6579	1.35798	0	0	0	0.776313	0	0
G388	ENSMUSG00000002204	Napsa	7.78117	9.0013	7.96079	6.0227	4.01978	6.91692	5.99688	10.9422	5.76901	3.92284	15.0238	4.98531	13.9808	8.95305	7.9793	3.0141
G389	ENSMUSG00000002205	Vrk3	370.678	393.499	463.255	480.894	513.106	419.626	442.474	414.373	365.293	393.323	409.594	423.154	547.568	519.775	598.845	284.572
G390	ENSMUSG00000002210	Smg9	370.148	284.343	346.068	267.24	377.012	308.297	287.529	238.732	496.315	400.554	466.544	402.284	487.993	659.029	424.324	163.794
G391	ENSMUSG00000002221	Paxip1	129.548	307.236	314.293	152.409	174.925	73.9387	303.106	254.564	165.907	361.665	222.94	175.935	378.136	407.32	361.998	220.02
G392	ENSMUSG00000002222	Rmnd5a	2468.33	3505.54	3497.63	4161.25	4046.18	2786.43	3401.85	3754.29	2977.47	3079.48	3634.45	3799.57	5289.24	3709.76	5928.78	2865.57
G393	ENSMUSG00000002227	Mov10	13.5007	24.7047	17.3465	22.0942	30.4793	18.162	50.7949	29.2143	14.1139	11.6967	14.7478	5.49073	17.4387	18.8341	20.9007	10.1342
G394	ENSMUSG00000002228	Ppm1j	1501.41	1506.53	1830.39	1394.42	1466.17	1271.95	1576.54	1357.69	1160.49	1308.09	1464.62	1279.14	601.408	787.26	666.374	319.168
G395	ENSMUSG00000002233	Rhoc	1105.36	886.819	1098.48	957.618	1090.48	1134.26	867.611	914.157	689.577	766.028	905.068	1149.39	1055.87	678.301	926.744	691.137
G396	ENSMUSG00000002240	Prr27	0	0	0	0	0	0	0	0	0	0	0	0	0	0	0	0
G397	ENSMUSG00000002249	Tead3	49.6198	80.0863	78.103	134.45	156.482	67.3754	100.955	109.781	58.6767	76.8013	142.908	145.022	100.148	99.0968	109.102	45.2642
G398	ENSMUSG00000002250	Ppard	571.06	708.519	717.507	827.913	876.686	615.903	660.177	728.981	655.947	737.223	1059.39	1286.81	1209.59	1208.8	1300.53	669.579
G399	ENSMUSG00000002257	Def6	29.3091	34.9124	51.6997	29.0773	47.2422	34.5902	37.943	40.6992	30.6825	33.3143	32.9481	20.9249	26.9353	17.9166	16.8978	8.02791
G400	ENSMUSG00000002265	Peg3	392.613	439.659	396.311	617.186	659.231	540.837	575.886	580.807	745.527	334.47	386.182	768.04	1507.17	1380.43	1467.83	762.963
G401	ENSMUSG00000002266	Zim1	3.7349	2.84731	9.4702	14.3239	26.4403	8.47792	19.9717	8.50337	9.15075	7.17893	6.64772	66.4524	143.474	169.589	153.604	54.4724
G402	ENSMUSG00000002274	Metrn	1107.95	1141.7	1338.08	1234.13	1331.32	1090.19	1173.74	1155.38	858.915	1363	1336.56	951.664	558.917	835.998	478.462	296.625
G403	ENSMUSG00000002279	Lmf1	281.22	258.894	297.679	285.991	307.433	241.591	283.677	234.739	361.411	492.012	508.625	428.716	345.566	341.42	281.404	148.875
G404	ENSMUSG00000002280	Narfl	775.02	869.136	1045.24	996.42	1130.08	901.862	889.557	913.137	916.412	974.329	1363.49	1626.23	1256.82	1517.68	1335.09	542.188
G405	ENSMUSG00000002289	Angptl4	50.3617	108.821	38.7916	17.529	30.6702	56.6212	90.574	42.3948	53.8609	104.697	40.071	32.4188	98.2216	443.951	71.972	56.4346
G406	ENSMUSG00000002297	Dbf4	23.9365	19.3931	37.9638	44.4637	40.7928	23.2252	46.9252	42.6623	14.0922	32.5709	32.2689	12.6828	12.7033	18.5235	25.297	8.84225
G407	ENSMUSG00000002307	Daxx	235.315	211.079	214.286	195.467	265.447	280.054	375.164	395.078	429.354	446.811	439.622	248.736	385.783	416.583	339.132	219.851
G408	ENSMUSG00000002308	Cd320	277.342	285.951	381.47	288.914	400.407	313.438	384.253	354.077	373.887	554.914	548.961	401.898	493.81	394.811	483.506	196.654
G409	ENSMUSG00000002319	Ipo4	1487.93	1071.24	1638.51	721.322	861.318	1641.24	583.377	1099.78	3448.95	2366.33	1399.82	1028.5	1684.63	1291.83	1266.5	592.636
G410	ENSMUSG00000002320	Tm9sf1	307.061	373.817	409.951	347.47	473.523	385.328	332.203	378.096	431.651	497.343	628.547	557.737	390.153	426.718	508.803	240.096
G411	ENSMUSG00000002324	Rec8	4.56373	10.2569	10.2218	1.8743	14.0908	18.4726	9.33255	11.1346	10.7514	4.57904	6.53347	13.9694	10.1984	5.58129	9.29222	0
G412	ENSMUSG00000002325	Irf9	155.343	216.272	158.23	151.047	236.444	154.01	193.229	191.254	151.628	115.386	143.249	123.679	129.123	107.017	140.557	61.0183
G413	ENSMUSG00000002326	Gmpr2	49.6435	59.0248	47.7839	74.3086	60.3255	82.0536	80.9899	74.6293	42.1222	58.8662	56.1021	41.894	58.942	43.7925	46.8887	29.1473
G414	ENSMUSG00000002329	Mdp1	830.406	591.639	809.97	718.607	760.029	769.045	737.551	720.804	842.91	687.44	744.465	778.739	528.217	362.294	558.95	271.22
G415	ENSMUSG00000002332	Dhrs1	1243.04	850.42	1091.42	820.391	907.931	1123.28	875.982	1001.86	828.357	862.341	684.262	528.224	602.551	519.93	597.011	300.881
G416	ENSMUSG00000002341	Ncan	0	0	0	1.00108	0	0.988116	0	0	0	0	0	0	0.996053	0	0	0
G417	ENSMUSG00000002342	Tmem161a	1395.05	1336.88	1670.99	1528.84	1823.32	1488.83	1530.96	1470.53	1989.14	2081.76	2654.22	3384.67	2655.73	2933.64	2607.52	1223.97
G418	ENSMUSG00000002343	Armc6	286.586	293.297	269.525	190.611	337.835	347.933	226.223	261.485	465.944	426.36	341.679	336.13	243.514	197.496	199.382	83.274
G419	ENSMUSG00000002345	2310045N01Rik	189.949	179.917	258.816	187.506	238.226	188.609	234.762	163.057	185.837	223.717	240.292	318.308	256.164	237.067	265.923	106.465
G420	ENSMUSG00000002346	Slc25a42	662.936	783.042	830.332	530.005	978.656	576.282	589.744	591.89	740.646	946.198	1353.4	1016.28	946.148	796.196	1069.57	513.999
G421	ENSMUSG00000002365	Snx9	257.047	379.925	362.841	447.116	496.531	311.301	405.33	455.511	218.65	280.192	369.28	539.998	492.741	446.924	526.603	263.872
G422	ENSMUSG00000002372	Ranbp3	810.454	845.424	1041.7	1043.49	1167.93	880.518	1022.21	991.231	1334.11	1256.82	1477.75	1663.7	2016.63	1533.89	1732.36	783.498
G423	ENSMUSG00000002379	Ndufa11	5094.32	4374.4	5415.57	4285.59	4485.66	4524	4576.34	4345.89	5141.6	6689.79	5746.43	4875.04	4141.4	3962.65	3270.82	2354.14
G424	ENSMUSG00000002384	Bmp8b	0	0	0	0	0	0	0	0	0	0	0	0	0	0	0	0
G425	ENSMUSG00000002393	Nr2f6	534.863	604.097	671.958	713.187	743.439	519.456	680.727	675.145	567.953	737.941	788.462	885.879	711.65	460.112	804.97	293.861
G426	ENSMUSG00000002395	Use1	2125.52	1707.66	2363.69	2033.49	2060.49	2015.11	1912.77	1822.24	2487.99	2532.97	2622.27	2126.13	2753.66	2161.89	1960.73	1025.6
G427	ENSMUSG00000002396	Ocel1	160.425	78.5934	127.732	101.441	131.188	109.412	97.175	90.4575	115.153	100.036	126.69	121.649	140.062	130.597	145.602	79.9513
G428	ENSMUSG00000002409	Dyrk1b	1053.81	1198.96	1133.51	1036.55	1314.86	1085.07	1035.11	1146.32	1547.63	1894.77	1984.73	1960.87	1642.24	1708.55	1380.19	581.602
G429	ENSMUSG00000002413	Braf	61.0412	86.9269	80.4573	111.103	158.422	67.0514	103.497	111.91	92.563	76.998	100.994	148.519	142.785	153.313	197.265	88.9158
G430	ENSMUSG00000002416	Ndufb2	7028	7824.29	8037.46	7573.74	7046.09	7256.96	8080.92	8077.05	6888.33	8530.99	6268.39	4641.46	3804.11	3767.84	3341.83	1852.08
G431	ENSMUSG00000002428	Hltf	93.0404	141.43	111.128	97.388	107.184	121.006	143.301	157.531	134.959	162.725	114.528	87.4937	37.3482	56.2393	41.0251	30.1025
G432	ENSMUSG00000002455	Prpf6	612.701	667.303	764.055	769.266	841.881	729.426	609.704	712.51	681.476	625.702	922.902	977.948	1161.02	1459.95	1246.54	612.144
G433	ENSMUSG00000002458	Rgs19	39.7074	54.8602	53.0824	57.5243	53.6778	79.5852	43.8685	88.5487	104.858	46.4876	92.0968	42.5511	38.9278	28.9808	47.5219	13.2705
G434	ENSMUSG00000002459	Rgs20	0.826471	0.847045	0	0.850742	0	0	2.00419	0	0	0	0.848035	0	0	1.68751	3.79302	0
G435	ENSMUSG00000002475	Abhd3	19.5556	7.0078	22.9218	12.4934	12.092	9.46887	18.0264	10.4689	22.1881	8.45171	6.70288	9.96241	4.78076	7.36165	10.977	2.88553
G436	ENSMUSG00000002477	Snrpd1	374.291	303.998	367.876	266.391	328.077	423.573	323.379	362.035	677.29	501.448	367.695	383.347	271.955	199.992	217.036	117.143
G437	ENSMUSG00000002486	Tchp	84.7992	64.0221	93.0593	47.5847	50.5667	67.404	133.374	63.1509	76.6316	50.344	99.0763	62.2952	161.695	166.214	119.903	94.9985
G438	ENSMUSG00000002489	Tiam1	54.3474	88.6808	73.6789	162.196	50.9448	34.8743	99.1565	151.695	18.1027	15.8242	44.4077	108.084	26.0313	53.7071	27.5983	13.8914
G439	ENSMUSG00000002496	Tsc2	837.897	1023.95	1148.61	1189.1	1243.99	910.877	1138.47	1109.67	730.04	958.792	1217.28	1731.65	2593.51	2488.66	2628.89	1221.01
G440	ENSMUSG00000002500	Rpl3l	15908.1	16348.7	17068.1	17825.7	17672.2	13903.9	16561.9	16062.1	14102.5	17916.2	18243	19662.2	15886.6	16493.7	13292.8	7147.77
G441	ENSMUSG00000002504	Slc9a3r2	851.924	976.548	1003.92	1261.4	1049.17	1193.29	807.189	1163.39	762.244	838.307	744.741	847.648	745.24	666.569	710.385	355.844
G442	ENSMUSG00000002524	Puf60	1051.3	1172.58	1290.09	1211.59	1498.6	1164.08	1165.86	1225.47	1616.87	1597.49	1777.78	1737.11	2013.08	1762.59	1661.72	890.885
G443	ENSMUSG00000002546	Golga2	1027.09	1314.66	1415.7	1604.23	1752.42	1131.14	1372.77	1271.07	1237.38	1267.41	1763.73	2595.83	2472.21	2693.78	2375.23	1080.08
G444	ENSMUSG00000002550	Uck1	196.352	245.894	342.193	271.809	354.582	286.994	290.227	241.778	269.99	282.28	519.782	445.344	300.37	234.833	320.113	175.429
G445	ENSMUSG00000002565	Scin	23.5702	43.5478	36.2862	36.8339	52.9231	30.4352	33.7086	28.5696	15.2144	5.54829	13.866	57.3918	11.8863	6.92293	19.7182	10.9592
G446	ENSMUSG00000002578	Ikzf4	2.61909	10.6227	5.30306	8.91132	14.3119	9.39257	17.3443	17.6281	6.83932	5.22612	2.65688	8.86004	5.3203	12.192	0.88145	0.891778
G447	ENSMUSG00000002580	Mien1	1071.93	749.659	919.986	767.061	735.934	824.82	666.875	719.918	1288.02	1077.64	962.746	623.317	571.868	435.804	502.559	326.857
G448	ENSMUSG00000002588	Pon1	2.78529	0	1.89964	1.91619	0	3.07176	0.954002	1.89891	3.65289	2.80826	0.955973	2.85505	0.953175	0.949519	0.952012	3.1463
G449	ENSMUSG00000002602	Axl	247.187	485.269	310.935	583.91	495.967	470.85	429.328	501.267	492.533	346.816	477.873	758.377	2642.4	1171.67	2123.89	1142.59
G450	ENSMUSG00000002603	Tgfb1	111.913	168.546	175.387	196.143	187.67	165.973	167.704	238.339	71.0277	95.8362	129.246	104.348	85.7483	77.6779	127.692	60.478
G451	ENSMUSG00000002608	Ccdc97	634.572	645.408	788.533	677.014	1036.63	696.268	642.001	631.529	849.641	865.852	1227.8	1407.81	1621.36	1470.05	1450.18	743.083
G452	ENSMUSG00000002617	Zfp40	21.8098	53.9311	21.2522	28.2859	24.0846	20.2969	33.2932	35.9003	37.1176	16.7553	13.6346	16.1904	23.0278	16.3844	13.5709	6.86231
G453	ENSMUSG00000002625	Akap8l	359.266	369.286	381.878	400.182	376.952	307.377	422.48	462.799	257.845	383.212	411.626	416.591	536.861	505.639	596.821	444.684
G454	ENSMUSG00000002633	Shh	0	0	0	0	0	0	0	0	0	0.990152	0	0	0	0	0	0
G455	ENSMUSG00000002635	Pdcd2l	343.778	454.54	461.143	409.16	519.184	389.057	421.901	455.871	843.655	728.593	729.35	677.249	474.524	452.958	391.379	215.717
G456	ENSMUSG00000002658	Gtf2f1	464.866	438.766	539.334	451.656	558.967	598.041	495.716	469.298	552.658	492.306	592.423	640.159	770.886	667.855	612.812	239.085
G457	ENSMUSG00000002660	Clpp	923.457	795.561	918.971	869.853	889.025	884.069	841.002	776.94	1470.16	1392.93	1111.63	1160.24	1094.4	831.992	903.024	359.357
G458	ENSMUSG00000002661	Alkbh7	513.142	505.835	541.813	431.675	571.436	436.455	481.03	404.125	630.303	688.108	665.667	505.624	431.302	422.593	335.978	167.732
G459	ENSMUSG00000002664	Pspn	0	0	0	0	0	0	0	0	0.971714	0	0	0	1.04414	0	0	0
G460	ENSMUSG00000002668	Dennd1c	7.82116	3.98777	3.97594	8.01904	10.051	2.96468	6.98765	16.8675	7.67287	2.93878	6.98444	4.98109	0.997325	0	5.95981	3.00956
G461	ENSMUSG00000002679	Med6	229.866	274.448	240.808	222.041	228.743	221.886	236.583	259.092	288.359	297.62	278.291	236.193	254.957	256.252	244.937	155.268
G462	ENSMUSG00000002688	Prkd1	42.1269	57.7268	40.7237	82.1255	62.3067	37.5462	30.9212	77.2864	32.6391	29.366	29.8759	52.7682	177.383	154.292	155.625	99.2265
G463	ENSMUSG00000002699	Lcp2	14.6513	17.7549	14.2095	8.43123	20.6764	14.5331	21.4586	13.5326	8.0779	10.8206	12.1129	13.0372	10.2534	11.4739	6.49228	10.2172
G464	ENSMUSG00000002718	Cse1l	921.079	1692.5	1753.18	2074.98	1733.69	1088.47	1660.69	1727.04	1463.97	1480.27	2194.5	2638.18	2240.21	1954.53	2325.21	1218.13
G465	ENSMUSG00000002728	Naa20	1072.61	1199.88	1263.19	1308.92	1443.19	1253.89	1226.86	1226.24	1197.19	1216.44	1409.62	1579.61	1850.23	1324.73	1553.72	733.63
G466	ENSMUSG00000002731	Prkra	153.696	218.742	195.845	212.677	179.752	175.843	218.671	223.638	153.982	203.791	210.247	123.522	64.8463	77.5415	85.6502	44.1613
G467	ENSMUSG00000002732	Fkbp7	195.68	246.544	189.335	216.778	245.769	263.403	227.789	263.786	294.101	302.595	250.088	223.825	79.0817	126.172	96.5286	43.0341
G468	ENSMUSG00000002733	Plekha3	145.645	289.046	258.806	309.668	311.517	195.629	263.478	319.418	229.185	178.247	252.379	247.01	204.409	169.181	238.335	96.2849
G469	ENSMUSG00000002741	Ykt6	1492.95	1753.63	1872.17	1919.01	1811.06	1461.65	1688.77	1733.04	1609.24	1926.25	2191.61	2067.18	1715.13	1347.98	1743.85	1004.47
G470	ENSMUSG00000002748	Baz1b	1000.53	782.759	991.855	982.946	1247.22	956.583	909.609	984.512	1240.29	818.621	1090.59	1557.74	1249.55	1297.6	1575.39	543.268
G471	ENSMUSG00000002763	Pex6	677.667	664.104	756.561	548.566	828.281	714.721	663.974	667.322	788.388	879.816	1038.88	752.622	746.62	704.232	649.491	411.57
G472	ENSMUSG00000002767	Mrpl2	2607.33	2372.46	3030.32	2584.52	2654.48	2421.83	2625.16	2447.99	3240.24	3785.56	3594.67	3368.72	3293.72	2695.78	2395.02	1349.27
G473	ENSMUSG00000002768	Mea1	772.716	526.146	713.73	556.973	648.094	661.091	579.476	497.386	966.917	1069.02	1026	829.722	885.068	697.485	613.698	371.747
G474	ENSMUSG00000002769	Gnmt	25.0755	27.5146	15.9179	24.0941	11.0331	18.1124	15.9906	14.4211	63.7814	81.3828	46.2268	93.6666	346.899	124.904	292.75	220.491
G475	ENSMUSG00000002771	Grin2d	0	1.97426	1.97127	2.98146	5.98561	8.82743	5.93881	4.91459	5.72118	0.971384	6.91298	4.94044	2.9666	1.97659	0.98284	0
G476	ENSMUSG00000002778	Kdelr1	910.119	1091.74	1203.6	950.599	1184.98	1126.05	1043.36	1054.46	1593.55	1723.41	1716.79	1222.14	1401.17	1292.59	1363.14	687.526
G477	ENSMUSG00000002781	Tmem143	979.783	1536.08	1468.33	1218.95	1643.88	1071.99	1717.53	1378.53	880.944	1571.97	1698.36	2240.05	1540.46	1499.25	1369.4	924.839
G478	ENSMUSG00000002791	Pdxk-ps	0.978068	0	0	0	0	0	0	0	0	1.9613	0	0	0	0	0	0
G479	ENSMUSG00000002797	Ggct	320.783	292.073	251.525	239.732	233.372	293.803	299.041	327.336	505.616	373.75	236.93	214.746	100.567	59.0682	121.077	60.8657
G480	ENSMUSG00000002799	Jag2	145.035	334.345	368.465	444.629	546.68	288.507	370.019	369.521	169.935	219.245	360.412	646.11	640.705	388.22	772.958	328.711
G481	ENSMUSG00000002803	Btbd6	264.472	287.716	381.465	269.632	362.489	241.473	321.203	265.979	292.104	404.098	365.033	413.986	399.588	287.472	381.118	198.523
G482	ENSMUSG00000002804	Nudt14	263.219	256.882	288.083	233.258	249.624	234.598	269.343	239.958	223.713	274.1	234.369	222.318	275.149	219.888	193.13	130.421
G483	ENSMUSG00000002808	Epdr1	2011.27	2924.89	3072.79	2691.8	3160.12	2526.99	3000.12	2647.84	3699.68	5077.87	5568.52	4986.62	2940.57	3421.11	3102.21	1908.37
G484	ENSMUSG00000002812	Flii	3425.62	1384.53	2150.9	1433.14	1728.11	2324.28	1940.11	1889.05	2737.51	2310.76	1687.99	1111.05	2218.52	1892.65	1548.52	993.443
G485	ENSMUSG00000002814	Top3a	69.6524	81.6447	98.0819	89.7917	115.716	68.228	61.9107	76.1445	56.7448	72.3295	81.4363	114.428	121.926	135.448	147.468	66.933
G486	ENSMUSG00000002820	Atg4d	992.369	1144.44	1454.17	1376.24	1466.44	1000.09	1288.7	1052.7	1443.5	1705.43	2016.42	2262.39	1893.91	1423.4	1948.75	889.808
G487	ENSMUSG00000002825	Qtrt1	56.3397	56.1176	86.6716	75.3774	103.575	88.0008	68.0451	79.7145	151.122	162.002	143.54	105.796	145.975	175.162	118.967	56.3354
G488	ENSMUSG00000002831	Plin4	2238.72	5805.21	4751.53	5662.5	5374.92	2848.24	4304.83	4964.68	3095.8	4241.36	5163.04	7860.36	22111.5	29410.9	14340.7	7794.23
G489	ENSMUSG00000002833	Hdgfrp2	443.507	522.724	621.409	559.508	621.189	506.997	521.234	559.892	651.02	634.95	696.957	760.289	977.685	923.7	833.034	453.594
G490	ENSMUSG00000002835	Chaf1a	40.1441	43.813	63.5816	53.0936	54.2695	49.4054	53.8745	46.5878	66.2216	73.4301	70.7443	65.7223	83.7278	69.6792	78.3533	42.1066
G491	ENSMUSG00000002844	Adprh	925.984	896.161	1035.21	919.707	1041.6	904.544	918.782	920.245	1377.77	1356.72	1413.18	1234.77	1106.78	929.603	1070.14	623.068
G492	ENSMUSG00000002845	Tmem39a	101.856	147.081	86.4137	86.9937	149.13	160.879	122.283	182.859	355.237	220.099	237.502	153.323	160.449	154.34	120.942	59.5154
G493	ENSMUSG00000002846	Timmdc1	1199.08	1065.62	1213.59	999.009	1128.97	1035.23	1085.71	996.573	1558.06	1712.75	1596.45	1359.92	938.293	985.207	857.752	638.21
G494	ENSMUSG00000002847	Pla1a	48.7924	120.808	69.6236	133.417	100.524	72.1523	158.83	149.012	40.2509	74.4975	77.9602	83.7272	61.879	93.5622	62.6931	33.1316
G495	ENSMUSG00000002870	Mcm2	147.861	160.305	176.831	201.348	230.141	188.727	155.632	149.667	140.126	142.94	199.264	354.493	189.378	201.075	185.453	109.273
G496	ENSMUSG00000002871	Tpra1	713.383	383.488	799.667	365.982	722.452	852.649	435.777	342.659	569.945	461.831	631.251	660.117	522.478	725.444	528.579	250.286
G497	ENSMUSG00000002881	Nab1	215.082	318.632	256.632	500.308	362.688	223.81	401.809	437.346	228.661	224.804	182.173	359.711	454.779	296.342	536.215	202.149
G498	ENSMUSG00000002885	Adgre5	348.673	469.74	523.243	600.634	710.338	479.145	538.429	636.479	317.996	347.953	460.646	701.185	516.363	508.343	552.525	257.614
G499	ENSMUSG00000002897	Il17ra	29.3967	51.7471	50.6529	40.058	47.2318	35.5696	45.8797	65.3878	36.482	45.0248	70.6937	46.7918	59.7877	41.8083	50.5436	24.0529
G500	ENSMUSG00000002900	Lamb1	1041.43	856.901	910.803	890.318	848.165	1060.93	964.362	1154.28	988.313	857.081	784.586	716.817	513.078	702.046	588.316	284.42
G501	ENSMUSG00000002908	Kcnn1	355.724	517.443	503.537	499.71	587.883	400.155	489.704	441.843	563.568	751.701	829.354	995.55	766.259	564.413	707.562	328.713
G502	ENSMUSG00000002910	Arrdc2	666.402	2786.65	3232.04	1025.66	2254.53	430.889	2632.89	1452.11	1318.48	3209.74	3266.36	2241.85	4382.21	8257.6	2952.67	1375.69
G503	ENSMUSG00000002930	Ppp1r17	0	0	0	0	0	0	0	0	0	0	0	0	0	0	0	0
G504	ENSMUSG00000002944	Cd36	4163.39	7038.89	5739.66	6696.15	6107.47	4195.26	7109.5	8667.16	5819.43	7354.54	7708.46	9584.42	11391.3	12137.6	10036.8	6897.27
G505	ENSMUSG00000002948	Map2k7	1375.93	1596.78	1649.7	1712.66	2124.96	1372.7	1536.36	1459	1459.55	1498.65	1795.73	1820.09	2422.32	3124.86	2338.9	963.445
G506	ENSMUSG00000002949	Timm44	2536.58	2978.56	3110.13	3023.42	2927.83	2492.58	3164.39	2840.54	2349.63	3466.01	3739.24	3505.45	2757.96	2840.84	2449.69	1350.22
G507	ENSMUSG00000002957	Ap2a2	1058.09	1316.12	1424.35	1336.65	1376.69	1159.05	1245.56	1324.6	1309.82	1324.06	1511.56	1710.69	1918.36	1772.58	1964.71	1153.08
G508	ENSMUSG00000002963	Pnkp	503.013	440.498	556.787	383.72	509.005	422.155	455.767	418.888	738.953	845.514	679.764	833.708	810.051	626.952	870.379	346.729
G509	ENSMUSG00000002968	Med25	578.403	785.989	928.586	1011.67	1043.34	638.433	964.529	867.55	511.069	625.119	950.447	1135.9	2057.01	1462.2	1980.9	986.404
G510	ENSMUSG00000002980	Bcam	1055.82	802.837	1060.75	986.086	1162.94	1185.38	1122.9	1235.65	907.605	816.969	883.426	870.112	974.269	696.921	863.239	506.282
G511	ENSMUSG00000002981	Clptm1	1134.88	1313.42	1605.91	1586.2	1763.64	1347.67	1468.07	1566.18	1485.3	1953.58	2191.2	2051.78	3378.81	2789.22	2738.86	1472.14
G512	ENSMUSG00000002983	Relb	118.372	116.434	134.453	154.05	172.503	98.025	143.467	117.852	163.572	181.349	188.917	130.506	303.45	527.774	348.639	241.289
G513	ENSMUSG00000002984	Tomm40	823.165	900.874	1028.4	931.639	1013.94	929.815	924.028	959.333	1432.64	1674.7	1820.41	1472.89	1623.23	1545.22	1330.07	768.812
G514	ENSMUSG00000002985	Apoe	1027.99	2391.53	1267.93	2018.2	1239.83	1159.09	2161.46	2341.55	1299.07	1409.35	1419.09	1931.21	2289.85	2026.94	3147.86	1221.75
G515	ENSMUSG00000002992	Apoc2	2.09729	0.95903	2.83498	2.24779	0	1.09835	4.74862	2.85408	0	1.09894	0	3.78175	1.89764	3.30278	0	0
G516	ENSMUSG00000002996	Hbp1	1087.82	1978.51	1936.73	1856.86	1988.92	1457.42	1829.68	1773.11	987.053	1538.64	1929.38	1721.36	2318.04	3784.95	2105.17	905.744
G517	ENSMUSG00000002997	Prkar2b	29.5539	15.9613	22.347	19.8368	25.5873	17.7034	14.2813	33.2651	71.8679	28.0297	23.4875	32.8644	18.7978	10.3253	19.6386	5.67198
G518	ENSMUSG00000003031	Cdkn1b	575.605	915.552	820.299	941.461	844.94	593.317	775.949	893.155	1361.66	941.728	1207.53	1056.6	1195.04	1338.68	1221.64	815.441
G519	ENSMUSG00000003032	Klf4	119	343.491	148.541	231.67	266.437	155.602	358.015	394.458	278.292	199.089	174.847	274.942	189.773	238.095	252.172	159.897
G520	ENSMUSG00000003033	Ap1m1	296.842	409.442	419.857	369.822	555.834	416.063	451.18	437.925	462.08	510.488	619.655	627.445	1079.47	901.906	815.167	424.655
G521	ENSMUSG00000003037	Rab8a	184.114	350.155	336.701	531.99	651.788	276.691	364.921	345.2	237.606	220.422	322.646	590.64	628.465	516.656	620.28	222.259
G522	ENSMUSG00000003038	Hmgn2	989.387	1090.38	1203.32	897.025	1081.94	1123.59	1099.29	1166.05	2151.71	2097.89	1731.05	1330.68	911.133	845.546	809.423	631.761
G523	ENSMUSG00000003039	Fam32a	308.28	343.532	412.81	374.214	378.983	395.365	428.587	393.465	357.423	433.306	381.906	289.082	368.32	324.479	328.486	128.526
G524	ENSMUSG00000003051	Elf3	3.04927	3.12163	4.14575	6.27198	2.09479	1.02986	2.08187	0	5.99034	13.2788	5.59824	8.37709	20.5029	21.4377	20.4366	21.649
G525	ENSMUSG00000003053	Cyp2c29	3.91284	1.00275	0	2.01419	0	0	0	0	0	1.96805	0	0	0	0	0	0
G526	ENSMUSG00000003062	Stard3nl	102.082	159.4	97.9768	116.526	116.187	105.363	163.28	132.713	352.62	195.069	186.213	116.669	119.857	116.404	105.86	64.9551
G527	ENSMUSG00000003068	Stk11	2749.46	2531.87	3315.74	2627.33	3124.52	2722.53	2642.98	2895.91	3465.82	3041.05	3081.26	2669.9	3250.47	1971.43	2961.82	1607.4
G528	ENSMUSG00000003070	Efna2	8.78827	7.98319	6.96077	5.01436	6.03113	9.88334	2.99609	8.9369	6.71032	9.80008	8.99003	9.96568	2.99342	6.9675	2.98349	2.00742
G529	ENSMUSG00000003072	Atp5d	16126.3	14796.7	18120.5	13661.1	14500	14604.8	15257.7	14527.7	17420.2	20653.3	17985.8	14431.1	15637.9	12819.4	11222.7	7262.46
G530	ENSMUSG00000003099	Ppp5c	1223.16	1767.04	1706.09	1803.77	1984.98	1387.69	1598.26	1685.64	1200.14	1839.16	2130.1	2335.81	2781.46	2547.4	2303.74	1204.85
G531	ENSMUSG00000003119	Cdk12	64.5184	82.6048	116.123	127.265	140.493	88.3314	120.656	139.755	123.051	69.2379	123.884	209.675	174.886	206.76	240.976	96.7518
G532	ENSMUSG00000003123	Lipe	254.036	405.199	352.985	305.281	343.923	269.609	362.67	374.636	193.082	268.229	244.727	330.437	322.784	428.099	315.997	168.754
G533	ENSMUSG00000003131	Pafah1b2	360.687	416.881	399.23	457.617	441.158	337.904	400.913	500.236	477.196	487.401	525.604	511.687	505.159	505.684	473.607	345.724
G534	ENSMUSG00000003134	Tbc1d8	233.204	300.747	157.983	239.74	154.526	247.237	209.657	203.442	388.047	333.003	173.835	223.528	208.414	279.891	241.776	269.248
G535	ENSMUSG00000003135	Cnot11	722.484	624.213	825.89	544.896	641.196	529.691	664.487	700.093	871.401	692.636	758.642	652.659	615.76	514.051	635.889	364.875
G536	ENSMUSG00000003153	Slc2a3	16.3789	61.916	24.9025	58.5887	44.4367	11.9278	56.4985	80.0419	37.6984	35.4489	21.2665	41.0094	140.213	83.5128	128.015	48.6982
G537	ENSMUSG00000003154	Foxj2	336.992	484.461	468.026	437.322	561.855	354.256	458.502	486.47	461.615	469.509	610.489	681.685	592.664	626.011	814.912	440.824
G538	ENSMUSG00000003161	Sri	236.591	270.591	259.535	295.203	291.263	255.355	313.457	346.217	285.399	278.779	234.421	196.18	195.042	163.259	158.364	64.1608
G539	ENSMUSG00000003166	Dgcr2	414.717	686.941	684.173	721.248	894.517	539.205	721.597	720.13	682.435	740.819	1037.1	1021.99	1186.97	1064.69	1126.71	511.693
G540	ENSMUSG00000003178	Mical3	27.3968	39.8516	68.5652	89.182	96.4839	52.3727	59.8758	57.517	53.7293	55.8204	71.7858	268.916	470.594	447.931	510.138	278.788
G541	ENSMUSG00000003184	Irf3	269.962	230.766	317.67	247.77	301.014	311.842	257.835	303.395	572.302	406.863	361.471	402.447	386.244	277.729	398.768	165.093
G542	ENSMUSG00000003190	Bcl2l12	122.672	92.691	107.528	80.3622	124.287	99.0709	85.4929	83.2379	244.012	183.588	153.697	162.533	91.9646	61.7986	66.3931	49.7997
G543	ENSMUSG00000003198	Zfp959	64.4214	90.8271	59.9232	74.2432	74.1218	66.1542	88.28	66.9002	81.4686	97.1195	81.755	70.4451	43.6145	106.424	64.1329	37.9695
G544	ENSMUSG00000003199	Mpnd	1348.66	1509.41	1397.24	1810.99	1529.6	1262.72	1641.65	1539.72	1380.38	1394.83	1295.19	1262.89	1050	705.701	873.209	398.717
G545	ENSMUSG00000003200	Sh3gl1	153.272	171.67	170.056	194.576	230.193	178.892	236.71	249.278	158.157	188.176	242.782	244.175	257.455	253.815	251.663	137.522
G546	ENSMUSG00000003206	Ebi3	2.9071	8.02542	8.9678	12.0642	3.01572	2.96539	10.0091	5.98338	3.82085	2.94612	1.00511	3.99262	5.00049	0	5.00596	1.00635
G547	ENSMUSG00000003208	Ccdc94	74.789	112.243	130.51	127.644	140.782	120.631	130.091	93.6701	71.7322	123.715	166.641	149.716	164.977	169.19	136.975	51.3075
G548	ENSMUSG00000003226	Ranbp2	750.252	1146.43	1078.79	1470.84	1377.54	857.465	1249.71	1382.09	719.744	748.214	1037.44	1617.79	2122.7	2607.17	2475.31	1136.45
G549	ENSMUSG00000003227	Edar	3.91814	1.99085	4.9665	0	6.02964	11.8567	3.98998	3.9638	4.79951	2.93673	3.98401	2.98697	7.97266	12.9404	4.95689	2.00466
G550	ENSMUSG00000003228	Grk5	84.1868	73.698	84.4506	98.1817	106.531	98.8126	113.744	146.722	44.1437	84.2062	60.7922	91.6184	57.8167	47.7798	65.4736	25.0657
G551	ENSMUSG00000003233	Dvl3	46.4513	88.7267	96.4626	186.124	209.274	70.2123	131.607	132.627	62.734	74.2659	182.633	480.471	523.436	545.999	672.001	249.759
G552	ENSMUSG00000003234	Abcf3	1876.39	1168.22	1639.86	1209.41	1272.7	1524.28	1367.05	1309.39	3111.42	2798.16	2109.37	1827.12	2441.56	2293.94	2442.87	1088.91
G553	ENSMUSG00000003235	Eif2b5	2153.84	1625.31	2237.76	1862.98	1991.31	2364.14	1589.26	2119.98	3466.36	2936.99	2138.8	1835.32	2814.83	2014.77	2296.84	1150.4
G554	ENSMUSG00000003269	Cyth2	368.485	454.658	396.984	408.532	445.91	366.167	404.011	420.149	359.657	523.253	441.677	281.102	545.753	514.827	457.894	249.591
G555	ENSMUSG00000003271	Sult2b1	0	0	0	0	0	0	0	0	0	0	0	0	0	0	0	0
G556	ENSMUSG00000003273	Car11	56.1239	92.4663	74.8506	56.88	129.976	76.1642	72.8488	67.3381	104.913	66.5473	101.485	125.076	57.3271	45.8252	48.3735	15.4813
G557	ENSMUSG00000003279	Dlgap1	1.67297	2.67035	0.95332	2.68232	3.42805	1.89695	1.91456	0.844434	3.2765	3.6355	2.54536	0	1.91286	1.91131	3.46976	1.70878
G558	ENSMUSG00000003282	Plag1	0	12.3291	18.1189	0.925483	0	0	1.84345	3.66163	1.77538	0	2.75951	3.68042	14.0077	8.28157	10.9864	3.70465
G559	ENSMUSG00000003283	Hck	6.83428	16.9663	6.9612	8.02353	9.0468	6.91846	9.98749	8.93783	5.75133	7.84049	10.9894	9.96614	2.99357	1.99068	12.9304	1.00377
G560	ENSMUSG00000003299	Mrpl4	1423.47	1460.52	1628.06	1302.73	1602.94	1300.28	1555.26	1350.52	1587.47	1953.14	1895.83	1783.77	1425.97	1409.24	1306.16	726.449
G561	ENSMUSG00000003308	Keap1	2025.42	2349.43	2637.67	2809.27	3037.85	2065.35	2460.55	2441.41	2393.76	2622.48	2906.76	3696.74	5335.81	4565.64	5201.71	2218.76
G562	ENSMUSG00000003309	Ap1m2	0	0	0	0	0	0	0	0	0.957681	0	0	0	0	0	0	0
G563	ENSMUSG00000003316	Glg1	674.326	679.903	956.623	877.878	1160.11	841.405	869.581	962.215	1104.5	922.716	972.881	1213.27	1318.33	1603.31	1342.18	668.449
G564	ENSMUSG00000003341	Atp8b3	0	0	0	0	0	0	0	0	0	0	0	0	0	0	0	2.00964
G565	ENSMUSG00000003344	Btbd2	483.871	619.46	674.989	604.397	857.067	512.101	591.781	612.849	759.811	856.179	1063.44	1389.65	1322.05	1010.5	1052.27	637.257
G566	ENSMUSG00000003345	Csnk1g2	1740.65	2041.83	2179.06	2377.94	2494.43	1729.35	2164.78	2003.32	1912.13	1994.5	2516.6	3166.34	3189.29	2309.88	3183.85	1422.54
G567	ENSMUSG00000003346	Abhd17a	1314.47	1514.23	1758.64	1719.33	1777.15	1402.73	1676.04	1712.86	1759.89	2028.18	2000.96	1998.25	2091.24	1409.7	1675.04	777.724
G568	ENSMUSG00000003348	Mob3a	100.728	84.7199	72.5532	84.1897	112.569	84.9859	103.805	115.073	113.19	75.4204	100.748	88.6562	105.705	67.6866	85.3981	63.1927
G569	ENSMUSG00000003352	Cacnb3	43.2152	57.909	55.498	82.5069	82.7999	61.9446	62.8341	64.3639	22.6721	19.1236	38.9495	42.5404	36.8902	32.782	34.6137	15.543
G570	ENSMUSG00000003354	Ccdc65	0.977533	1.00078	0.996818	1.00541	2.01473	0	2.00231	2.98717	0.96018	0.982379	0	0.998946	0	0	0	0
G571	ENSMUSG00000003355	Fkbp11	22.0358	15.2051	21.0293	24.2637	25.1714	36.6419	24.1485	25.1513	54.2081	16.7824	31.54	21.0497	14.075	12.9347	14.1959	12.1478
G572	ENSMUSG00000003360	Ddx23	976.151	1305.82	1498.29	1625.6	1823.76	1263.18	1484.85	1280.91	1461.51	1283.42	1630.76	2625	2811.84	2410.42	2809.04	1217.49
G573	ENSMUSG00000003363	Pld3	366.399	274.02	271.013	312.946	306.128	450.609	301.115	232.369	409.67	357.924	266.276	367.573	328.587	342.84	355.827	140.99
G574	ENSMUSG00000003378	Grik5	40.17	51.7526	50.6552	65.0977	70.346	42.4863	49.8718	57.467	62.3999	75.3712	66.7192	92.5915	94.6688	80.63	102.092	48.1086
G575	ENSMUSG00000003379	Cd79a	7.78167	1.00098	1.99148	25.1116	3.01642	12.8526	3.00043	7.9642	21.0547	8.83217	11.0274	13.9675	5.99577	0.995263	1.99668	3.01616
G576	ENSMUSG00000003380	Rabac1	3747.51	3388.92	4092.66	3387.64	4068.23	3781.01	3528.53	3447.86	7681.81	6686.03	5721.16	5017.56	8399.48	5514.32	5915.01	3523.7
G577	ENSMUSG00000003382	Etv3	123.231	237.001	202.162	228.213	229.264	173.36	209.032	219.936	154.363	143.687	236.156	362.089	322.778	599.346	396.716	190.93
G578	ENSMUSG00000003402	Prkcsh	478.799	439.618	570.853	383.051	666.168	557.971	420.677	419.65	646.874	695.2	761.623	614.425	608.801	600.018	509.034	288.065
G579	ENSMUSG00000003410	Elavl3	0	0.993804	1.98463	4.00197	3.01267	0.987344	2.98937	3.9584	0	0	1.98866	0	0	0.99479	0.989625	1.00121
G580	ENSMUSG00000003411	Rab3b	3.49766	7.21002	3.51976	10.7624	5.91488	3.48976	5.89301	7.04962	15.8249	12.8326	9.60145	16.4521	14.132	14.1724	11.9296	3.64179
G581	ENSMUSG00000003418	St8sia6	21.4305	17.7499	30.5339	35.7497	35.8953	34.311	32.6395	54.9908	13.3478	18.4428	19.7285	22.7109	34.585	37.5379	23.561	10.9312
G582	ENSMUSG00000003420	Fcgrt	1099.44	1530.03	1353.25	1521.5	1495.93	1329.52	1484.08	1467.43	1354.42	1670.04	1657.99	1396.93	1272.1	970.432	1224.47	557.501
G583	ENSMUSG00000003421	Nosip	589.646	873.471	891.736	931.341	1060.02	784.711	885.202	751.922	700.449	898.841	1279.48	1296.36	1363.86	1135.88	951.077	342.506
G584	ENSMUSG00000003423	Pih1d1	703.235	731.313	904.552	770.914	851.903	793.964	773.229	796.138	1056.88	1054.72	1126.95	1015.35	567.299	524.969	413.588	313.305
G585	ENSMUSG00000003429	Rps11	4653.68	5148.56	6215.32	6155.66	5404.75	5663.91	5711.73	5959.93	10360	9846.77	9952.57	8953.21	9312.39	5778.35	7603.96	4448.73
G586	ENSMUSG00000003435	Supt5	902.997	1210.57	1357.94	1460.42	1562.73	1115.55	1309.82	1192.24	1095.18	1277.56	1550.01	1686.74	3126.51	3133.59	2906.23	1375.32
G587	ENSMUSG00000003436	Dll3	0	0	0	0	0	0	0	0	0	0.632911	0	0	0	0	0	0
G588	ENSMUSG00000003437	Paf1	883.313	675.196	810.915	710.882	650.429	856.54	621.089	679.268	1028.39	789.695	945.199	770.9	902.153	746.512	872.223	399.891
G589	ENSMUSG00000003438	Timm50	1030.5	1195.21	1229.75	1020.57	1054.66	994.297	1192.37	1060.89	1572.38	2101.66	1886.61	1555.89	1411.8	1415.63	1097.55	768.395
G590	ENSMUSG00000003444	Med29	649.562	490.201	613.77	530.753	624.486	601.197	573.476	552.184	791.804	732.563	659.753	653.825	636.999	448.848	486.083	232.428
G591	ENSMUSG00000003452	Bicd1	24.1484	5.95402	25.709	10.6611	61.4898	1.9736	5.97305	8.56493	18.4355	12.0565	19.5439	13.9371	30.9461	8.40242	21.2974	65.0226
G592	ENSMUSG00000003458	Ncstn	606.921	719.829	744.15	741.384	902.989	635.104	726.544	728.245	811.285	866.275	1121.58	1021.25	1008.06	1029.84	1254.88	501.937
G593	ENSMUSG00000003464	Pex19	2609.41	3252.9	3598.43	3314.67	3803.91	2644.41	3293.02	2873.23	2359.41	3401.6	4247.53	4557	4312	3921.22	4186.37	2007.24
G594	ENSMUSG00000003469	Phyhip	31.9054	14.7696	4.91013	3.96113	13.905	12.6949	13.807	13.7208	38.8724	13.5493	19.7076	10.8271	12.8091	4.91838	2.94271	5.94641
G595	ENSMUSG00000003476	Crhr2	580.203	839.63	787.938	850.168	889.354	546.78	965.598	839.957	209.133	535.283	537.868	787.231	462.665	768.811	661.303	254.299
G596	ENSMUSG00000003477	Inmt	57.0602	367.464	110.615	359.989	91.7238	45.4555	257.538	530.737	117.362	358.753	296.391	266.829	311.407	548.131	478.887	135.89
G597	ENSMUSG00000003484	Cyp4f18	8.2623	10.1698	13.3465	23.7585	1.70481	5.02876	10.169	7.58762	25.1609	16.8313	9.33406	26.5016	22.8084	8.43896	6.75947	5.96243
G598	ENSMUSG00000003500	Impdh1	393.047	366.104	354.199	376.552	368.287	336.812	398.305	366.019	672.102	532.15	345.927	373.628	284.176	218.28	319.59	154.888
G599	ENSMUSG00000003505	Psg18	0	0	0	0	0	0	0	0	0	0	0	0	0	0	0	0
G600	ENSMUSG00000003518	Dusp3	2448.06	3182.2	3408.49	3776.28	3734.18	2994.54	3214.52	3550.23	2347.01	2611.41	2800.42	3558.86	2443.73	2814.77	2306.83	1133.65
G601	ENSMUSG00000003526	Prodh	103.788	172.901	123.501	251.582	143.449	102.629	146.712	202.98	176.365	286.103	313.119	225.439	854.338	798.674	655.273	325.536
G602	ENSMUSG00000003527	Dgcr14	131.094	153.446	197.756	161.339	224.126	140.321	167.662	184.468	154.462	228.19	267.239	231.079	299.119	344.408	270.988	111.321
G603	ENSMUSG00000003528	Slc25a1	51.071	44.7773	72.0804	66.0078	74.9325	70.6568	69.5379	89.0864	81.2332	47.6701	49.6043	132.516	41.329	37.9424	53.1928	24.6309
G604	ENSMUSG00000003531	Dgcr6	1127.77	865.399	1184.61	925.821	882.127	1041.56	941.533	1003.91	1662.32	1499.83	1126.48	990.309	1725.46	999.632	1342.05	745.961
G605	ENSMUSG00000003534	Ddr1	298.462	443.339	479.461	630.942	779.937	325.815	464.973	546.041	213.478	334.959	595.681	579.772	377.118	341.742	433.419	255.23
G606	ENSMUSG00000003541	Ier3	195.72	135.561	150.565	115.7	177.015	213.621	136.221	163.691	223.569	189.666	189.16	103.877	149.122	208.988	151.346	101.717
G607	ENSMUSG00000003545	Fosb	2.93925	2.98622	2.98012	6.0098	5.02522	7.9052	1.99514	4.95486	3.84021	4.89484	3.98392	3.98292	0.996658	8.9597	2.97408	1.00241
G608	ENSMUSG00000003546	Klc4	471.943	490.714	635.279	574.495	681.487	591.98	611.05	488.344	435.334	515.366	715.779	661.598	678.335	689.792	555.562	307.049
G609	ENSMUSG00000003549	Ercc1	362.172	301.172	242.776	268.121	254.491	367.097	383.132	258.97	496.541	436.548	340.273	349.399	273.605	305.728	206.667	118.03
G610	ENSMUSG00000003555	Cyp17a1	0	1.78547	0	0	0	1.76656	0	0	1.71224	0	0.893764	0	0.892144	0	0	0
G611	ENSMUSG00000003559	As3mt	666.734	996.308	816.905	1010.62	946.007	731.476	798.482	799.291	973.222	1244.41	1339.71	1126.69	559.148	699.708	552.914	331.476
G612	ENSMUSG00000003573	Homer3	88.2986	116.344	101.257	144.525	131.922	77.1868	156.212	106.525	63.4849	64.0279	74.7536	85.2929	73.9062	58.5021	116.246	35.7689
G613	ENSMUSG00000003575	Crtc1	107.922	181.233	125.177	144.984	187.069	131.618	165.936	136.543	165.394	217.671	177.227	218.977	286.425	260.482	301.342	130.117
G614	ENSMUSG00000003581	Rnf215	99.4941	156.214	129.456	147.493	149.913	124.828	168.313	166.568	123.799	166.228	133.856	88.1275	124.126	165.344	117.645	60.3209
G615	ENSMUSG00000003585	Sec14l2	16.1451	18.3916	24.1306	13.627	32.211	14.3956	24.2337	27.9391	4.6947	10.4637	15.5002	8.70667	12.5901	16.1173	13.1462	5.84482
G616	ENSMUSG00000003604	Aven	566.733	604.155	599.949	699.642	608.716	547.68	548.676	538.169	340.159	424.741	598.704	377.521	294.881	372.722	262.272	118.593
G617	ENSMUSG00000003617	Cp	68.2608	170.667	93.3398	256.937	96.8975	90.134	203.745	336.202	132.01	132.697	70.9365	234.239	133.559	150.194	116.106	102.725
G618	ENSMUSG00000003623	Crot	662.614	1175.35	937.557	1298.82	1136.17	696.472	1171.87	1266.24	711.826	962.767	1087.86	1403.91	1961.03	1101.41	2078.14	747.813
G619	ENSMUSG00000003644	Rps6ka1	49.5025	115.83	101.165	114.869	131.188	77.2024	112.81	137.764	76.2294	116.064	112.692	172.105	185.317	129.315	197.596	104.599
G620	ENSMUSG00000003657	Calb2	0	0	0	0	0	0	0	0	0	0	0	0	0	0	0	0
G621	ENSMUSG00000003660	Snrnp200	786.139	907.011	1279.58	909.526	823.974	1028.93	1096.94	967.318	903.462	1257.02	853.667	874.302	1469.23	1611.92	1377.34	634.331
G622	ENSMUSG00000003662	Ciao1	1041.15	1081.83	1293.77	1014.41	1339.27	1157	1067.47	1024.29	905.836	1220.11	1530.76	1199.4	1405.52	1347.87	1412.46	607
G623	ENSMUSG00000003665	Has1	0.977835	0.999555	0	0	0	0.989849	0	0	0.960029	0.981539	0	0.99812	0.99941	0	2.9885	2.01063
G624	ENSMUSG00000003680	Taf6l	219.886	160.044	195.95	139.171	199.711	211.61	162.285	186.73	309.174	301.511	337.779	200.002	224.025	202.349	195.237	125.122
G625	ENSMUSG00000003721	Insig2	908.461	1331.53	1420.59	1488.23	1651.48	1123.18	1353.29	1294.47	1149.32	1238.87	1536.41	2945.84	2212.9	1928.89	2435.95	1074.73
G626	ENSMUSG00000003731	Kpna6	1161.65	1354.75	1445.21	1691.36	1757.81	1172.7	1358.47	1569.35	1321.73	1257.14	1755.21	2630.13	2269.74	2219.58	2762.97	1224.6
G627	ENSMUSG00000003746	Man1a	129.246	274.547	148.042	268.676	195.258	145.406	314.59	320.034	171.836	214.608	188.535	232.658	239.979	245.323	231.462	86.7333
G628	ENSMUSG00000003752	Itpkc	77.7964	94.5698	116.424	89.3131	126.463	75.645	104.417	87.4149	85.5593	108.163	116.842	92.6394	198.018	413.958	227.83	102.984
G629	ENSMUSG00000003762	Adck4	125.036	106.478	121.226	77.854	92.991	145.971	91.2878	87.8835	137.732	251.927	169.571	116.774	166.573	161.189	127.904	84.1907
G630	ENSMUSG00000003778	Brd8	216.564	252.405	245.521	267.918	354.368	254.487	297.61	258.012	186.511	206.801	275.682	281.411	391.577	436.018	412.906	184.277
G631	ENSMUSG00000003779	Kif20a	16.6512	44.7978	41.7215	42.0694	40.1996	24.7026	57.8593	58.4709	16.3182	59.7175	46.8172	17.9176	15.9464	26.8771	6.94054	7.01691
G632	ENSMUSG00000003808	Farsa	474.328	483.406	572.029	551.946	589.964	570.34	501.484	510.383	748.372	711.859	818.831	825.159	612.394	618.27	646.079	321.593
G633	ENSMUSG00000003809	Gcdh	918.711	1254.18	1197.3	1052.42	1203.96	920.811	1075.93	1138.2	1006.19	1122.77	1218.68	1359.46	2829.83	1566.26	3195.81	1186.63
G634	ENSMUSG00000003810	Mast2	1068.53	1233.88	1557.07	1828.42	1781.79	1174.26	1372.52	1517.15	1248.64	1440.04	1929.05	3090.4	3688.88	4295.65	3724.72	1769.01
G635	ENSMUSG00000003812	Dnase2a	167.211	181.395	150.291	145.618	199.586	158.699	141.959	167.279	312.828	238.028	216.781	202.54	117.814	112.733	166.63	87.4084
G636	ENSMUSG00000003813	Rad23a	2752.79	2755.54	3225.94	2967.97	3264.47	2516.77	2893.79	2649.07	4301.68	3868.44	4195.16	5172.69	5158.76	4115.79	4346.32	2602.71
G637	ENSMUSG00000003814	Calr	4335.3	3339.49	4134.98	3472.85	4680.38	4813.86	3329.52	3824.19	8043.87	6869.71	6499.26	4603.64	5275.69	4213.05	4131.39	2553.61
G638	ENSMUSG00000003824	Syce2	12.8631	15.0028	8.00557	13.3517	19.5123	24.9042	12.4794	13.4859	17.4579	16.5547	7.10113	3.3014	1.88926	3.89994	7.07561	4.66833
G639	ENSMUSG00000003847	Nfat5	251.75	230.234	267.984	249.11	316.331	211.68	250.648	331.211	346.065	164.048	160.194	303.704	311.454	225.683	519.427	146.021
G640	ENSMUSG00000003848	Nob1	349.568	389.198	471.92	481.927	553.537	446.707	462.152	437.287	974.889	794.291	789.342	770.815	868.452	794.924	825.693	355.858
G641	ENSMUSG00000003849	Nqo1	272.574	219.079	290.677	245.01	261.409	190.798	199.969	284.572	426.023	346.32	297.52	248.366	705.285	535.464	896.802	279.403
G642	ENSMUSG00000003863	Ppfia3	34.4328	6.37004	29.3703	4.34066	17.4398	19.153	16.6278	8.49025	14.5404	13.0406	30.6581	3.18632	1.27563	0.637177	3.42126	0.641495
G643	ENSMUSG00000003865	Gys1	7849.69	7465.6	9322.89	7742.53	10353.1	7621.16	6578.56	6674.55	6096.78	7907.98	10614.4	12506.5	13711	18570.6	11065.7	7006.7
G644	ENSMUSG00000003868	Ruvbl2	416.747	441.072	562.753	530.841	716.545	488.6	533.025	469.842	715.496	699.721	998.523	1049	664.425	627.56	666.696	297.067
G645	ENSMUSG00000003872	Lin7b	5.30225	4.67329	10.1574	10.6425	2.78547	11.6318	4.6391	11.8615	7.23101	7.28248	0.938081	0	0.927068	1.83512	1.86984	1.86695
G646	ENSMUSG00000003873	Bax	399.724	342.073	397.704	400.416	405.523	446.289	394.537	438.931	874.854	688.449	599.033	459.261	538.673	408.947	479.988	322.108
G647	ENSMUSG00000003882	Il7r	1.95808	4.97962	0	0	1.00507	0.988224	6.98454	0	1.91942	0.979226	0.996599	2.98771	2.99066	1.99095	2.97605	3.008
G648	ENSMUSG00000003923	Tfam	769.931	1117.57	1230.76	1244.25	1479.74	1058.1	1090.54	1275.52	1139.09	1450.19	1600.95	1741.62	1348.44	1034.2	1297.44	645.361
G649	ENSMUSG00000003929	Zfp81	37.292	54.6671	68.4945	69.0577	73.3519	60.2629	68.7808	88.0877	69.1685	59.6751	91.4763	77.6209	80.6666	94.5696	80.1555	31.0482
G650	ENSMUSG00000003934	Efnb3	34.2631	14.9384	16.8899	15.0276	26.1301	12.8456	17.9594	39.6539	38.3863	14.687	23.9176	16.9294	20.9335	20.9037	33.7279	12.0314
G651	ENSMUSG00000003948	Mmd	399.918	250.03	394.988	375.356	364.946	324.699	340.094	435.337	410.677	299.968	334.384	343.263	650.019	315.614	673.243	303.678
G652	ENSMUSG00000003949	Hlf	145.231	163.339	195.195	150.105	224.586	178.345	174.26	250.58	122.934	82.2377	134.905	87.455	85.6212	56.0972	158.915	46.8823
G653	ENSMUSG00000003955	Fam162a	1868.75	1638.06	1787.96	1662.25	1543.77	1664.74	1774.66	1780.6	2247.93	2193.33	1623.27	1382.05	1306.3	923.466	1114.66	622.317
G654	ENSMUSG00000003970	Rpl8	8363.44	7507.85	9490.76	8754.41	8571.5	8106.65	7962.71	8573.45	21465.3	16756.7	16427.4	15270.7	17046.3	10783.8	13574.9	7276.92
G655	ENSMUSG00000003974	Grm3	0	0	0	0	0	0.984686	0	0	0.956251	0.975819	0	0	0	0	0	0
G656	ENSMUSG00000003992	Ssbp2	159.674	258.448	193.987	263.155	235.955	178.202	248.101	266.282	322.039	271.497	286.266	365.654	287.945	172.456	286.356	128.176
G657	ENSMUSG00000004018	Fancl	52.8943	65.0427	82.4576	126.827	92.2891	67.109	98.4734	77.5609	103.987	112.653	87.6908	53.0656	72.1432	77.2508	97.5467	24.6138
G658	ENSMUSG00000004031	Brinp2	10.7873	2.98676	5.9624	9.05612	20.1107	5.9318	5.98763	7.92969	8.68309	2.93801	9.96132	10.9574	7.97604	10.9565	8.92336	0
G659	ENSMUSG00000004032	Gstm5	1695.05	1896.5	1967.52	1937.4	1660.13	1597.81	1823.42	1818.79	3104.97	2846.48	2520.38	2680.77	2958.58	2190.95	2590.82	1479.29
G660	ENSMUSG00000004035	Gstm7	58.8381	41.8209	51.9843	34.9612	45.213	47.3036	19.4986	32.9239	75.2266	58.0642	56.7227	65.4261	128.333	70.0164	152.311	63.03
G661	ENSMUSG00000004038	Gstm3	0	0	1.00256	0	1.0115	0	1.00713	0	0	0.988746	1.0105	0	1.00641	2.00573	1.00599	0
G662	ENSMUSG00000004040	Stat3	933.134	841.516	1104.32	890.604	1333.73	1079.21	867.245	857.442	976.011	646.747	935.163	1158.45	923.804	1091.82	1029.01	538.318
G663	ENSMUSG00000004043	Stat5a	170.514	216.853	203.835	176.824	302.752	183.015	180.799	177.942	228.601	217.403	295.776	518.467	333.351	373.35	538.707	166.56
G664	ENSMUSG00000004044	Ptrf	2454.14	2449.39	2849.49	2961.59	3527.07	3238.44	2514.51	2834.81	2937.34	2240	2883.02	3969.6	4234.59	3365.66	4061.83	1669.28
G665	ENSMUSG00000004054	Map3k11	264.524	402.089	418.16	488.742	540.661	348.784	483.763	534.06	220.796	314.214	371.449	354.44	474.347	340.438	502.548	213.485
G666	ENSMUSG00000004056	Akt2	3656.21	5110.9	5208.12	6142.46	6113.83	4124.26	5152.55	4859.96	3702.04	4315.18	5685.14	7860.33	8977.45	7601.71	9389.46	3825.84
G667	ENSMUSG00000004069	Dnaja3	2197.32	2938.94	3043.41	2918.72	3140.31	2254.05	2795.77	2750.03	5469.42	7125.35	7590.78	6389.34	3094.12	3324.31	2990.81	1767.82
G668	ENSMUSG00000004070	Hmox2	780.361	887.85	879.656	744.149	820.562	782.282	847.206	804.15	1182.45	1426.75	1316.61	1158.82	764.627	672.455	838.375	403.097
G669	ENSMUSG00000004071	Cdip1	1869.23	2191.3	2346.03	2081.61	2859.48	2074.12	2270.62	1953.41	2432.57	2405.23	3085.55	3891.94	3521.61	3021.13	3867.34	1629.18
G670	ENSMUSG00000004085	Zak	3832.6	3613.82	3381.83	3906.02	3762.51	3494.99	3206.28	3799.91	5096.13	3810.57	3192.44	5730.77	5523.23	5090.13	5964.46	3148.14
G671	ENSMUSG00000004096	Cwc15	2053.41	1875.26	1962.55	2016.47	1806.41	1630.89	1916.35	1977.7	2658.56	2361.77	2298.81	1889.94	2122	1704.73	2022.31	1080.78
G672	ENSMUSG00000004098	Col5a3	349.104	715.344	716.352	727.252	783.328	741.518	759.204	734.069	425.303	358.85	742.455	659.069	225.954	390.997	366.003	185.198
G673	ENSMUSG00000004099	Dnmt1	147.597	156.221	219.041	157.49	273.234	172.625	168.168	192.147	127.073	164.983	226.074	277.428	188.636	254.363	210.153	111.877
G674	ENSMUSG00000004100	Ppan	102.984	117.452	123.666	93.7749	131.506	168.568	124.655	131.397	234.668	141.024	199.959	171.115	217.198	231.051	179.634	73.0916
G675	ENSMUSG00000004105	Angptl2	1623.56	1866.06	1873.98	1918.82	2947.14	2274.27	2304.35	1675.03	665.472	592.033	1107.18	3237.76	993.514	1083.26	1459.43	362.508
G676	ENSMUSG00000004110	Cacna1e	0	1.02166	0	2.62021	0	0	0	0	6.75711	0	0	2.04676	0	0	0	0
G677	ENSMUSG00000004113	Cacna1b	1.21021	0	0.611511	0.860352	1.85725	0	1.22808	2.43835	0	3.01328	0	16.0033	0	0	0	0
G678	ENSMUSG00000004127	Trmt10a	35.155	57.9634	38.4137	61.0649	93.005	60.9586	50.834	115.022	71.1019	79.8776	74.9033	85.5183	80.8574	21.7006	27.8253	28.1213
G679	ENSMUSG00000004151	Etv1	16.7239	42.9672	21.4181	31.4511	30.5779	28.1048	24.5439	35.4331	24.5779	19.5962	23.6016	30.455	30.4253	26.6478	18.1528	4.37145
G680	ENSMUSG00000004187	Kifc2	46.0075	66.7284	34.7742	44.0822	73.3656	40.5132	51.8839	60.4747	51.8201	65.6033	65.7773	64.731	70.7767	49.7706	96.2297	39.1031
G681	ENSMUSG00000004207	Psap	15596.2	17391.5	18549.3	17564.2	19541.8	16986.7	16941.2	18217.7	16062.2	17332.2	19108.9	19786.5	16535.4	17757	16964.7	10116.2
G682	ENSMUSG00000004221	Ikbkg	290.17	429.457	362.832	430.68	558.152	349.148	349.564	385.597	333.735	296.892	658.698	830.413	878.511	830.066	865.664	318.204
G683	ENSMUSG00000004231	Pax2	1.76003	0	0	0	0	0	0	0	0	0	0	0	0	0	0	0
G684	ENSMUSG00000004233	Wars2	81.1404	122.06	98.8794	101.684	145.223	117.128	115.473	133.007	109.956	135.416	165.338	137.353	177.972	226.238	179.377	70.3596
G685	ENSMUSG00000004263	Atn1	415.064	545.702	522.48	747.654	785.144	443.776	614.069	662.012	455.617	488.208	630.72	904.567	788.905	574.987	1055.92	441.129
G686	ENSMUSG00000004264	Phb2	3301.98	3089.28	3478.32	2700.5	3187.81	2724.51	3047.44	2808.7	5269.52	5707.16	5245.09	4523.09	6069.2	4157.4	4969.95	3138.06
G687	ENSMUSG00000004266	Ptpn6	23.349	52.9643	20.04	27.0168	36.894	33.3528	23.854	62.3365	19.0389	16.3856	19.0039	25.391	31.2268	14.2665	25.3324	10.3885
G688	ENSMUSG00000004267	Eno2	9.63322	11.3114	13.4186	16.4226	7.9894	14.6692	15.3266	9.09275	9.95703	5.13119	6.09541	19.6342	101.745	115.489	65.1079	87.129
G689	ENSMUSG00000004268	Emg1	1298.24	1190.13	1461.99	1322.17	1525.82	1506.26	1346.07	1425.09	2068.17	1903.31	1792.64	1654.92	1636.99	1092.96	1412.67	857.561
G690	ENSMUSG00000004270	Lpcat3	294.131	363.808	228.345	250.83	234.289	211.15	270.248	260.724	271.984	350.324	232.627	365.661	571.674	380.979	447.149	260.695
G691	ENSMUSG00000004285	Atp6v1f	1818.08	1681.81	1916.37	1749.79	1743.59	1694.51	1660.69	1746.58	1856.01	1984.71	1814.76	1706.84	1780.78	1384.07	1525.82	776.114
G692	ENSMUSG00000004296	Il12b	1.93705	0	0	0	0	0	2.97641	0.986786	0	0	0	0	0	0	0	0
G693	ENSMUSG00000004317	Clcn5	70.3903	91.5547	57.5106	52.9113	90.4558	46.9239	75.618	41.678	60.2797	46.4605	49.8818	72.3538	35.695	26.765	74.1665	34.1026
G694	ENSMUSG00000004319	Clcn3	507.226	854.917	714.667	626.508	904.935	615.293	660.007	875.239	1861.83	1468.56	1758.2	1560.81	616.511	534.008	801.485	421.975
G695	ENSMUSG00000004328	Hif3a	1.89357	34.5249	9.57766	15.4502	9.69456	2.8595	17.3117	23.8739	6.48774	25.4845	29.7406	31.6843	82.6339	92.2009	66.4285	88.8318
G696	ENSMUSG00000004341	Gpx6	0	0	0	0	0	0	0	0	0	0	0	0	0	0	0	0
G697	ENSMUSG00000004344	Gpx5	0	0	0	0	0	0	0	0	0	0	0	0	0	0	0	0
G698	ENSMUSG00000004347	Pde1c	87.4284	23.2612	24.8189	34.7064	15.5703	25.582	21.3108	35.7042	40.9668	19.1845	29.2119	26.1784	29.6643	22.0388	54.1155	20.4247
G699	ENSMUSG00000004356	Utp20	151.212	124.19	196.513	108.067	192.918	157.072	125.575	127.633	318.056	217.137	266.342	260.686	261.864	363.351	260.119	141.187
G700	ENSMUSG00000004359	Spic	2.34571	1.6882	0	1.09549	0	2.88759	0.596717	1.59473	0	0.786539	1.09387	0	0	0	1.08943	0
G701	ENSMUSG00000004360	9330159F19Rik	463.154	361.014	578.968	300.382	446.277	543.523	343.052	306.985	216.175	165.398	254.704	287.707	294.908	469.988	372.326	188.376
G702	ENSMUSG00000004364	Cul3	5004.85	5456.29	6048.49	6344.35	5012.24	4314.46	6062.96	6339.86	3220.94	5478.28	4438.86	4818.63	7499.85	5016.88	7643.12	3952.77
G703	ENSMUSG00000004366	Sst	0	0	0	0	0	0	0	0	0	0	0	0	0	0	0	0
G704	ENSMUSG00000004371	Il11	2.01012	1.04675	0	0	0	0	0	0	0	0	0.767567	1.03968	0	0	0	0
G705	ENSMUSG00000004383	Large	426.901	412.015	514.655	476.517	502.821	382.866	448.049	461.188	355.652	380.143	466.702	602.743	549.007	646.516	559.795	371.985
G706	ENSMUSG00000004393	Ddx56	551.239	555.484	814.487	593.255	732.124	606.792	510.988	553.167	1089.99	851.646	1148.83	1120.59	1575.14	1740.79	1218.26	795.005
G707	ENSMUSG00000004394	Tmed4	1163.55	1225.55	1525.75	1460.16	1963.43	1414.67	1402.33	1401.89	1914.69	1711	2204.3	3147.01	3418.75	2375.92	2946.54	1329.58
G708	ENSMUSG00000004415	Col26a1	64.1083	127.748	70.9587	114.685	183.834	151.611	149.356	120.295	118.838	105.109	167.654	109.037	29.2588	40.8922	37.743	25.6235
G709	ENSMUSG00000004446	Bid	18.7682	12.1091	9.05086	17.2415	9.14957	15.9931	20.1996	16.0666	22.9178	11.8931	9.95881	17.8152	79.7172	66.4418	50.2801	52.7823
G710	ENSMUSG00000004451	Ralb	270.666	256.619	326.171	303.944	343.792	305.503	293.721	359.308	226.603	251.689	255.861	232.501	190.001	134.987	231.927	115.073
G711	ENSMUSG00000004455	Ppp1cc	4974.3	4531.14	4748.26	4786.36	4101.79	3894.99	4880.98	5449.61	5031.77	5555.63	4481.46	4156.73	6116.34	4760.1	5904.59	3536.93
G712	ENSMUSG00000004460	Dnajb11	1184.83	890.119	1050.79	988.691	1196.65	1242.75	941.873	1073.13	2128.32	1919.3	1739.35	1394.7	1205.71	1127.92	1085.31	710.884
G713	ENSMUSG00000004462	Tbccd1	124.215	117.599	149.075	148.326	181.918	136.371	167.677	155.732	149.65	136.142	197.482	177.306	110.686	108.498	135.031	74.2221
G714	ENSMUSG00000004473	Clec11a	24.394	46.9288	25.861	54.1714	137.719	144.306	45.9524	44.7061	42.166	33.3289	40.9825	75.7552	18.9636	8.95808	12.9378	3.01209
G715	ENSMUSG00000004500	Zfp324	25.2491	34.0713	41.8532	54.8241	65.9709	50.3453	53.8761	59.5182	37.0461	25.2034	41.9513	64.8629	51.9777	26.3763	61.5769	18.1591
G716	ENSMUSG00000004508	Gab2	63.7738	118.302	73.4639	131.122	113.547	71.1314	123.617	148.485	57.6346	58.7016	65.6385	114.449	146.408	176.197	145.501	66.1093
G717	ENSMUSG00000004530	Coro1c	153.575	234.287	209.236	225.029	241.544	246.203	248.311	285.488	165.015	221.259	175.9	204.087	121.378	148.03	135.736	58.6744
G718	ENSMUSG00000004535	Tax1bp1	1527.43	2024.92	2082.7	2414.6	2294.07	1730.02	2133.16	2181.95	1447.49	1579.87	1801.05	1943.11	2748.58	2771.56	2889.54	1505.19
G719	ENSMUSG00000004540	Psg17	0	1.00352	0	0	0	0	0	0	0	0	0	0	0	0	0	0
G720	ENSMUSG00000004542	Psg19	0	0	0	0	0	0	0	0	0	0	0	0	0	0	0	0
G721	ENSMUSG00000004552	Ctse	0	0	0	3.58828	0	1.04246	2.10756	1.04811	12.1253	0	3.16422	0	8.42274	0	1.05016	0
G722	ENSMUSG00000004558	Ndrg2	63145.9	52850.9	70811.8	55112.2	62786.3	54043.2	49679.1	51463	61391	59325.8	68103.3	64021.4	80501.5	59590.8	75010.4	36418.7
G723	ENSMUSG00000004561	Mettl17	217.178	200.958	255.172	128.805	230.333	187.697	216.489	155.507	284.594	323.183	326.683	285.971	192.843	229.758	188.655	86.1761
G724	ENSMUSG00000004562	Arhgef40	419.969	261.305	333.568	317.629	283.45	350.878	281.565	323.152	472.226	334.411	292.368	292.932	254.108	151.733	178.067	68.8922
G725	ENSMUSG00000004565	Pnpla6	112.152	111.818	113.613	132.442	157.002	107.086	146.117	129.221	106.002	106.073	161.818	138.566	130.158	122.166	118.781	42.2357
G726	ENSMUSG00000004567	Mcoln1	776.181	516.415	498.325	500.567	589.777	545.155	482.587	435.603	1011.94	692.264	686.576	746.279	913.75	818.554	763.101	391.031
G727	ENSMUSG00000004568	Arhgef18	101.898	152.335	172.842	149.374	216.859	165.512	139.846	166.454	111.782	135.296	168.653	236.122	203.216	248.55	261.174	124.241
G728	ENSMUSG00000004591	Pkn2	598.065	780.624	699.586	1110.53	889.229	593.593	904.963	1026.88	839.744	746.659	826.008	1199.67	1242.13	1330.71	1378.12	630.603
G729	ENSMUSG00000004609	Cd33	5.88735	8.00587	0.997749	9.70514	5.04431	3.96771	7.01397	12.9476	2.888	7.8662	7.01111	8.99972	6.00656	4.81894	9.90123	6.04183
G730	ENSMUSG00000004610	Etfb	8442.11	7999.69	9687.27	6816.38	7618.94	7997.16	7960.79	7244.23	10352.6	12067.1	9920.92	9112.79	8797.92	6631.72	6328.24	4400.71
G731	ENSMUSG00000004612	Nkg7	1.92057	0	1.9917	5.02576	0	0	3.0015	3.99448	5.69979	0	3.02481	0	0.999693	0	1.00475	0
G732	ENSMUSG00000004613	Lim2	0	0	0	0	0	0	0	0	0	0	0	0	0	0	0	0
G733	ENSMUSG00000004626	Stxbp2	49.4967	36.141	26.9721	19.5359	17.0061	20.2599	28.6172	52.738	32.9281	18.3192	23.1629	33.4102	38.8112	26.4264	18.3841	13.7469
G734	ENSMUSG00000004630	Pcp2	0	0	1.83452	0	0	0	0	0	0	0	0	0	0	0	0	0
G735	ENSMUSG00000004631	Sgce	123.77	179.725	133.173	161.422	178.16	168.539	189.459	218.318	138.857	155.864	165.945	183.701	156.324	158.548	161.474	77.0017
G736	ENSMUSG00000004633	Chn2	44.5939	59.4031	35.9721	37.9301	30.7928	54.9412	32.9483	75.1205	13.3278	46.9612	37.739	25.1621	14.6472	20.8302	30.6744	14.074
G737	ENSMUSG00000004637	Wwox	116.185	169.517	137.782	172.071	163.429	139.557	160.544	138.926	87.1629	124.442	192.959	195.207	145.191	158.603	150.797	97.1192
G738	ENSMUSG00000004642	Slbp	155.03	161.293	178.296	185.833	194.684	207.796	187.528	227.575	144.386	182.309	182.924	127.767	146.966	175.535	191.524	102.626
G739	ENSMUSG00000004651	Tyr	0	0	0	0	0	0	0	0	0	0	0	0	0	0	0	0
G740	ENSMUSG00000004654	Ghrhr	0	0	0	0	0	0	0	0	0	0.977538	0	0	0	0	0	0
G741	ENSMUSG00000004655	Aqp1	7087.88	18269.2	14549.6	19285.8	18120.6	10659.8	22082.9	23739.4	5283.39	7625.4	10526.1	11772.5	8162.38	7999.95	7972.13	3353.28
G742	ENSMUSG00000004661	Arid3b	38.7005	42.8568	54.6363	59.0743	76.2192	38.9965	50.0187	81.1879	28.9603	46.5816	53.831	77.2179	96.4601	78.1245	118.967	47.8348
G743	ENSMUSG00000004665	Cnn2	231.412	189.943	197.639	208.581	308.352	321.174	219.72	282.612	231.48	224.673	197.49	232.657	106.994	116.462	112.083	52.8833
G744	ENSMUSG00000004667	Polr2e	846.78	831.184	999.918	824.794	992.162	891.462	801.18	796.115	1619.27	1511.62	1448.47	1345.34	1936.84	1539.22	1560.34	1007.04
G745	ENSMUSG00000004668	Abca13	0	0	0	0	0	0	0	0	0	0	0	0	0	0	0	0
G746	ENSMUSG00000004677	Myo9b	140.789	133.744	172.708	190.136	228.526	184.214	163.8	191.204	148.994	104.655	192.113	274.985	243.007	265.14	243.817	108.122
G747	ENSMUSG00000004698	Hdac9	56.8557	56.7052	47.6668	63.0814	74.3629	22.7243	51.8565	39.6189	183.401	71.4427	48.7711	176.196	42.8415	30.8587	119.871	26.0529
G748	ENSMUSG00000004707	Ly9	2.57963	2.11343	5.26472	4.24768	0	4.18595	3.17246	4.20593	1.68727	2.07539	8.46223	4.22092	2.11308	3.16172	3.48914	1.46694
G749	ENSMUSG00000004709	Cd244	2.06237	1.05055	2.9842	3.46589	0	0	1.05219	1.61864	0	2.06506	0	2.39274	1.05121	0	0	0
G750	ENSMUSG00000004730	Adgre1	27.366	77.5409	29.7537	61.0052	33.108	32.6538	75.696	72.3769	21.0771	32.2549	54.0614	48.7114	29.8526	39.7483	63.373	43.0369
G751	ENSMUSG00000004748	Mtfp1	2057.44	2228.58	2364.47	1980.61	2099.19	1798.38	2146.09	1931.46	1862.76	3025.44	2714.47	2175.27	1086.79	1447.71	1141.95	642.963
G752	ENSMUSG00000004768	Rab23	68.1343	89.1508	79.7265	46.692	155.094	71	89.2425	98.5358	105.074	101.085	128.88	135.072	92.1986	118.546	127.231	38.0727
G753	ENSMUSG00000004771	Rab11a	1158.35	1098.1	1066.77	1442.48	1529.61	1079.5	1175.26	1194.13	1630.93	1269.91	1936.9	2050.79	2467.06	1761.94	2447.08	903.196
G754	ENSMUSG00000004788	Eif2b2	795.382	765.684	1102.12	1031.7	965.907	932.475	1146.34	882.628	1855.33	1877.79	1279.6	1951.28	2091.61	1429.95	1458.27	657.901
G755	ENSMUSG00000004789	Dlst	8692.39	11077	11130.4	10351.2	11395.4	8604.13	11251.7	9305.4	7214.31	10781.1	13050.1	13944.8	9275.19	11527.7	7864.44	4857.24
G756	ENSMUSG00000004791	Pgf	20.4474	33.0061	26.8757	21.085	29.1567	29.6572	41.9902	29.8459	22.0212	28.449	33.0511	22.94	21.9759	11.9435	22.9388	7.03465
G757	ENSMUSG00000004798	Ulk2	1531.05	2136.03	2239.16	2830.89	2483.16	1637.4	2181.78	2467.58	1460.64	1506.92	1837.17	3095.85	2517.77	2180.35	2608.69	1132.89
G758	ENSMUSG00000004814	Ccl24	0.546982	12.8764	8.85983	6.7939	8.26889	6.12644	19.1117	28.7358	10.7735	30.2201	3.95872	16.078	11.2337	12.7334	12.0516	9.23523
G759	ENSMUSG00000004815	Dgkq	48.7946	41.536	43.9078	65.1224	65.5159	62.9067	56.5001	41.5563	30.2293	34.9315	51.3695	52.3952	132.807	69.0371	136.928	17.7131
G760	ENSMUSG00000004821	Tmed11	0	0	0	0	0	0	0	0	0	0	0	0	0	0	0	0
G761	ENSMUSG00000004837	Grap	240.634	332.914	340.359	260.994	349.866	299.524	466.793	442.553	137.905	261.876	204.211	116.676	101.866	69.6713	88.714	38.179
G762	ENSMUSG00000004842	Pou1f1	0	0	0	0	0	0	0	0	0	0	0	0	0	0	0	0
G763	ENSMUSG00000004843	Chmp2b	890.378	1144.77	1091.35	1097.72	1049.52	921.227	1175.03	1208.5	1326.96	1235.37	1185.1	974.008	1006.28	837.071	1102.31	562.389
G764	ENSMUSG00000004846	Plod3	248.189	425.398	514.711	386.251	502.714	610.716	509.801	515.768	473.916	424.589	603.959	468.658	368.988	199.512	280.945	226.389
G765	ENSMUSG00000004849	Ap1s1	548.941	432.653	656.636	603.912	675.277	493.229	500.801	489.949	652.973	668.411	683.89	858.968	533.012	482.063	497.285	300.078
G766	ENSMUSG00000004864	Mapk13	0.864927	0	1.77227	0.893909	1.78928	1.24994	1.78011	0	0.851263	1.74663	2.19237	0.887806	8.89306	0	0	1.78951
G767	ENSMUSG00000004865	Srpk1	350.005	351.886	394.437	445.232	446.522	365.24	362.988	402.711	594.7	476.385	512.093	549.024	652.908	931.049	842.956	356.551
G768	ENSMUSG00000004872	Pax3	3.13857	14.7617	4.24807	4.19818	6.44548	5.28102	15.9209	4.98396	8.14069	10.5496	5.32689	12.774	6.68364	4.1728	7.42357	6.90392
G769	ENSMUSG00000004880	Lbr	304.025	461.229	449.803	488.037	433.196	433.858	421.861	608.536	514.133	474.78	432.434	504.62	486.204	375.788	486.036	214.643
G770	ENSMUSG00000004885	Crabp2	2.86983	0.998908	1.98002	0.999141	1.99486	2.94254	0.994571	2.97686	6.61856	1.95149	1.00145	3.96568	1.98757	0	2.99356	2.00048
G771	ENSMUSG00000004891	Nes	1075.48	1118.12	1398.14	1219.67	1504.82	1605.53	1181.04	1225.84	1168.84	752.55	733.858	1224.27	1417.76	974.796	1299.04	1145.37
G772	ENSMUSG00000004892	Bcan	2.79195	0	1.87343	0.714394	1.43323	0	0	0.706934	1.3685	0	0	0	0	0	0	0
G773	ENSMUSG00000004894	Hapln2	0	0	3.71799	2.40319	2.74456	0	2.57015	1.67203	3.73033	7.97045	2.2422	0	1.59396	1.58873	2.77399	0
G774	ENSMUSG00000004895	Prcc	1037.87	982.028	1184.38	1031.01	1315.81	1068.4	1054.66	1036.76	1422.52	1444.59	1582.43	1470.99	1387.01	1347.71	1429.25	729.734
G775	ENSMUSG00000004896	Rrnad1	65.683	69.2804	135.753	91.7778	92.3747	95.5385	96.0433	95.8528	109.004	98.096	100.873	97.6335	124.135	127.258	166.926	51.9774
G776	ENSMUSG00000004897	Hdgf	5511.23	5813.43	6486.09	6959.85	7360.26	5198.21	5664.23	5688.56	6525.11	5693.93	7035.19	7511.53	7347.19	5903.84	6714.45	3596.08
G777	ENSMUSG00000004902	Slc25a18	0	1.00079	0	1.00389	2.00925	0	0.999547	0.995203	0.955818	0.980772	2.00478	0	3.99489	0	0	0
G778	ENSMUSG00000004929	Thop1	528.088	606.311	716.429	565.9	677.005	594.493	570.739	542.848	721.954	1047.9	1178.26	1160.16	1424.2	1243.82	1044.88	568.725
G779	ENSMUSG00000004931	Apba3	1284.92	1454.05	2087.31	1661.83	2078.75	1509.2	1627.92	1547.18	1550.98	1919.9	2418.53	2981.81	3116.24	2802.92	2598.84	1194.46
G780	ENSMUSG00000004933	Matk	9.44014	7.54925	7.50339	8.43817	10.0436	3.19393	12.3385	10.2053	8.50378	14.6675	13.6015	14.7533	7.52977	7.94816	13.9654	11.8232
G781	ENSMUSG00000004934	Pias4	301.379	365.744	421.179	343.962	521.204	328.454	350.301	387.779	535.447	560.869	601.05	534.015	787.002	1040.89	684.799	431.901
G782	ENSMUSG00000004936	Map2k1	889.712	1352.51	1508.74	1755.1	1784.08	1215.44	1491.35	1516.96	1021.95	1211.76	1620.59	1936.78	2086.01	1613.61	2017.25	953.796
G783	ENSMUSG00000004937	Sgta	2700.13	2397.21	2820.77	2540.96	2858.9	2527.31	2373.47	2539.18	2698.71	3044.61	3322.35	3519.55	4462.3	3651.91	3866.13	1985.9
G784	ENSMUSG00000004939	Nmrk2	2778.44	608.34	1361.94	355.203	1912.05	3450.65	491.591	404.486	7727.04	933.388	2320.18	7313.51	2118.37	970.445	997.748	572.429
G785	ENSMUSG00000004945	Tmem242	2698.74	3104.64	3257.11	3179.79	3210.56	2660.48	3209.6	3107.31	2632.74	3434.05	3531.17	3141.25	2747.58	2439.21	2468.84	1530.48
G786	ENSMUSG00000004947	Dtx2	145.416	180.183	196.199	205.616	224.239	200.94	190.473	194.29	223.039	220.372	249.151	213.878	311.347	353.564	318.925	138.199
G787	ENSMUSG00000004948	Zp3	0	0	0.94946	0	0.958376	2.02986	0	0	0	0	0	0	0	0	0	0
G788	ENSMUSG00000004951	Hspb1	3830.72	2573.5	5511.47	3386.41	3857.73	4831.11	2452.18	2899.12	8442.13	3993.62	3818.09	5800.45	11063.8	7029.33	4942.82	5318.22
G789	ENSMUSG00000004952	Rasa4	658.62	460.672	780.974	741.216	658.382	689.703	536.717	618.582	347.705	468.957	528.695	665.122	452.874	683.655	399.694	251.041
G790	ENSMUSG00000004961	Syt5	3.89295	0.997778	1.98696	0	1.00379	0.986985	0	0	1.91284	0	0.999018	0	0	0.993794	0	0
G791	ENSMUSG00000004980	Hnrnpa2b1	11011	13742.4	14530.3	14765.4	14874.5	11735.3	13628.6	13466.2	7847.1	9797.69	11794.5	12655.5	11064.9	10216.1	12151.3	6594.77
G792	ENSMUSG00000004988	Fxyd4	0	0	0	0	0	0	0	0	0	0	0	0	0	0	0	0
G793	ENSMUSG00000004994	Ccdc130	110.361	94.3835	92.4211	80.0868	106.247	99.993	73.0301	87.5834	134.14	128.959	158.296	186.608	176.541	213.748	144.167	99.3422
G794	ENSMUSG00000004996	Mri1	230.294	325.826	472.909	377.061	418.426	348.933	339.83	302.92	696.941	554.637	680.258	694.134	912.577	537.299	647.951	285.818
G795	ENSMUSG00000005034	Prkacb	608.485	846.514	740.911	923.801	882.568	662.399	883.816	886.561	866.55	735.755	775.519	1008.75	864.371	707.513	1037.51	555.043
G796	ENSMUSG00000005043	Sgsh	59.7259	79.0448	80.9199	71.4839	140.533	114.167	83.8731	97.4078	81.1943	99.719	151.962	170.366	76.8944	80.8	75.572	31.6515
G797	ENSMUSG00000005045	Chd5	1.18534	0	1.19908	0	3.28528	1.19331	2.44389	1.19559	31.5832	11.9924	25.4999	21.26	2.406	4.06856	5.65894	1.20982
G798	ENSMUSG00000005054	Cstb	183.445	171.557	177.918	134.977	160.302	195.455	219.244	169.165	404.131	356.078	267.958	182.003	451.138	540.417	431.526	314.18
G799	ENSMUSG00000005057	Sh2b2	30.8887	56.1025	68.8755	92.4533	77.1969	55.2421	74.5479	64.6671	45.6213	49.447	70.5303	84.6039	103.709	94.9311	118.701	65.2431
G800	ENSMUSG00000005069	Pex5	592.767	679.672	824.505	778.592	829.976	636.044	695.26	711.806	697.649	757.705	1007.48	1021.66	972.29	903.808	1085.46	563.719
G801	ENSMUSG00000005078	Jkamp	274.723	290.124	365.669	288.245	362.909	366.092	342.281	381.439	474.225	422.129	383.719	294.715	264.228	220.781	291.945	163.811
G802	ENSMUSG00000005087	Cd44	219.227	166.663	154.794	176.109	180.602	207.556	217.36	202.854	167.889	141.079	97.7918	79.4398	146.931	140.393	135.681	156.615
G803	ENSMUSG00000005089	Slc1a2	0.928285	0.938616	0	1.41831	0.474821	3.77358	15.9999	6.15692	3.42383	0.462071	0	0.47009	18.734	21.6518	27.7813	15.5296
G804	ENSMUSG00000005102	Eif2ak4	57.8095	73.8913	70.149	99.8088	103.761	69.3235	116.783	142.129	51.9106	64.9104	82.5117	75.951	105.613	114.049	123.677	60.6036
G805	ENSMUSG00000005103	Wdr1	991.981	873.053	1179.2	952.168	1240.81	1081.34	927.211	873.527	1393.25	993.815	1218.62	2366.13	1842.41	1466.67	1634.82	1128.46
G806	ENSMUSG00000005107	Slc2a9	5.24393	17.2362	16.1835	8.65021	7.92091	7.78782	15.4526	18.3437	5.76161	5.63613	28.1806	8.82978	8.54576	4.53484	8.50142	1.08538
G807	ENSMUSG00000005124	Wisp1	22.1449	20.5031	20.4709	46.1941	72.0179	69.8369	20.5567	22.3589	49.03	11.528	29.3033	48.859	7.8238	6.84109	10.6939	2.95072
G808	ENSMUSG00000005125	Ndrg1	421.444	551.746	474.95	611.373	555.605	611.906	616.981	740.763	545.973	474.424	493.092	602.241	545.331	560.03	562.243	242.911
G809	ENSMUSG00000005131	4930550C14Rik	1.95192	4.03452	2.00455	4.04475	6.0684	2.98352	2.01353	4.01114	4.8076	5.92675	3.03134	2.00814	1.00593	1.0009	0	0
G810	ENSMUSG00000005142	Man2b1	208.782	302.446	324.739	308.407	358.753	254.908	336.08	317.957	198.758	275.012	368.297	309.594	277.979	321.528	349.732	141.292
G811	ENSMUSG00000005148	Klf5	10.7204	2.99836	8.95567	12.0441	25.1333	21.7469	14.9913	13.9196	53.6381	23.5363	25.0173	51.8505	46.9317	142.33	68.7528	44.2002
G812	ENSMUSG00000005150	Wdr83	756.961	694.171	846.522	685.562	754.334	710.865	692.874	732.008	924.163	832.841	793.633	790.383	712.024	650.673	553.652	347.733
G813	ENSMUSG00000005161	Prdx2	8064.02	5350.07	5793.4	4936.45	5152.71	5895.04	5300.87	5463.94	9429.14	8243.87	5261.11	4145.36	4233.11	3508.07	3456.88	2307.29
G814	ENSMUSG00000005198	Polr2a	742.069	648.527	676.339	685.88	863.522	682.93	657.353	783.612	691.818	701.561	778.312	877.961	919.228	1099.06	1177.09	518.785
G815	ENSMUSG00000005202	Shbg	7.16932	2.807	4.07918	8.47273	7.41359	9.69507	2.45835	3.26297	13.3264	6.43237	22.3002	11.4437	7.68479	8.68214	9.81786	2.47129
G816	ENSMUSG00000005204	Senp3	643.937	535.622	621.572	603.832	656.404	650.294	579.655	770.162	818.981	716.968	859.218	629.22	786.041	750.827	719.329	399.478
G817	ENSMUSG00000005220	Corin	164.925	45.318	35.238	44.1205	36.1573	32.8251	35.594	67.0416	142.212	44.5878	55.7292	24.5667	34.5069	17.8678	50.7665	48.5047
G818	ENSMUSG00000005225	Plekha8	105.893	154.236	129.695	192.44	153.631	97.8517	180.986	154.602	99.666	113.176	100.062	88.6328	155.93	125.225	147.797	74.0901
G819	ENSMUSG00000005232	G6pc2	0	0	0	0	0	0	0	0	0	0	0	0	0	0	0	0
G820	ENSMUSG00000005233	Spc25	42.5526	31.4501	72.1406	28.4048	31.8703	32.0127	41.6719	54.326	25.7058	34.3241	23.2794	8.36499	12.0526	6.86112	11.1306	7.22897
G821	ENSMUSG00000005237	Dnah2	14.3368	2.94417	0.7355	0.741383	1.48935	29.3768	0	2.19909	0	0	0	1.4748	0.73772	1.47575	0.732767	0.741918
G822	ENSMUSG00000005251	Ripk4	1.95867	0	0	1.00157	0	0.988042	0	0.990925	0	0	0	0.995663	0	0	0.991451	0
G823	ENSMUSG00000005262	Ufd1l	811.629	1028.12	1031.42	1070.09	1132.54	894.178	935.327	1046.48	978.606	1005.08	1210.09	1367.57	1183.82	1243.95	1294.41	721.647
G824	ENSMUSG00000005267	Zfp287	6.65228	19.4422	12.9404	6.56142	11.7747	12.8119	20.6403	12.5038	8.49087	7.71178	10.9498	22.7094	14.1978	13.6913	9.50758	0.893982
G825	ENSMUSG00000005268	Prlr	0	3.99351	0	2.41336	3.23126	0.794326	1.60241	4.77227	7.22485	0.786465	1.59771	19.7717	7.20429	5.60262	15.2279	5.03089
G826	ENSMUSG00000005299	Letm1	1606.71	1951.59	2291.01	1963.34	2306.68	1697.23	2033.83	1886.61	1356.67	1773.99	2420.51	4423.42	2508.07	3388.65	2379.71	921.302
G827	ENSMUSG00000005312	Ubqln1	840.375	1075.5	1217.19	1184	1242.28	964.021	1015.46	1099.8	1287.66	1217.33	1418.39	1893.25	1712.35	2093.32	1831.16	1157.71
G828	ENSMUSG00000005320	Fgfr4	48.0634	52.7876	57.5433	92.4454	88.797	65.4247	72.479	62.2791	32.0353	24.9907	93.9053	76.2527	38.1633	32.2489	58.4207	16.7317
G829	ENSMUSG00000005338	Cadm3	40.1895	53.753	73.0258	62.7507	104.191	106.774	74.2695	101.088	113.375	74.9235	117.43	197.266	43.292	74.7275	78.5714	19.3856
G830	ENSMUSG00000005339	Fcer1a	0	7.58327	1.21021	2.84633	0	0	0.944481	2.82558	1.15287	1.85324	1.90024	3.76646	0.943728	7.4992	5.67969	2.84931
G831	ENSMUSG00000005354	Txn2	8525.41	7457.1	9194.5	7245.51	7837.09	7485.67	7585.8	6566.91	10783.9	11990.5	11945.8	9525.16	9431.44	7727.35	7877.86	4011.28
G832	ENSMUSG00000005355	Casp14	0	0	0	0	0	0	0	0	0	0	0	0	0	0	0	0
G833	ENSMUSG00000005357	Slc1a6	0	1.00266	0	2.01524	0	0	0	0	0	0	1.00372	0	0	1.00002	0.999276	0
G834	ENSMUSG00000005360	Slc1a3	12.278	34.817	34.4634	48.6769	38.9504	29.1666	54.0564	46.3831	73.3741	64.4057	43.3306	62.1295	16.3834	12.3224	26.3603	10.7047
G835	ENSMUSG00000005362	Crbn	395.177	773.097	591.28	735.693	698.934	455.791	672.419	665.21	578.545	652.357	875.077	843.972	1415.08	1609.18	1594.32	628.484
G836	ENSMUSG00000005364	Il5ra	0	0	0	0	0	0	0	0	0	0	0	0	0	0	0	0
G837	ENSMUSG00000005370	Msh6	68.6096	107.453	102.29	106.143	150.737	101.766	100.726	121.839	95.0556	91.9989	118.459	67.6937	102.625	109.498	111.96	43.09
G838	ENSMUSG00000005371	Fbxo11	490.013	854.915	727.494	981.011	935.776	599.555	807.666	956.748	629.348	620.297	938.699	948.484	962.295	717.844	1032.94	574.354
G839	ENSMUSG00000005373	Mlxipl	1128.21	779.772	1360.61	773.093	1484.76	1317.4	884.47	911.851	835.393	546.083	1063.82	1509.12	1391.14	1687.22	1364.56	669.447
G840	ENSMUSG00000005374	Tbl2	162.082	212.559	209.175	230.727	265.381	233.962	207.653	205.54	305.306	367.249	382.248	507.161	370.645	478.389	389.202	104.256
G841	ENSMUSG00000005378	Wbscr22	328.586	410.454	469.815	395.748	429.551	428.358	389.164	353.358	708.879	562.55	723.342	550.574	529.349	442.914	441.782	215.039
G842	ENSMUSG00000005397	Nid1	1022.36	2478.33	1430.55	2447.26	2001.64	1699.25	2614.88	2974.62	1274.69	1502.75	1644.91	2296.92	1072.66	1977.99	1560.89	714.175
G843	ENSMUSG00000005410	Mcm5	35.2541	36.8382	76.4924	45.0767	109.543	102.762	61.8523	67.3966	39.3517	63.636	117.558	40.8256	28.9043	30.8581	33.7164	21.0519
G844	ENSMUSG00000005413	Hmox1	122.602	260.792	155.141	156.488	161.731	134.33	254.581	178.904	299.449	275.412	327.177	171.398	178.641	216.791	184.32	91.3664
G845	ENSMUSG00000005417	Mprip	1387.74	1680.34	1711.53	2098.52	2003.7	1564.46	1854.61	1844.46	1670.34	2000.03	1910.79	3166.88	2443.97	2011.05	2826.67	1397.69
G846	ENSMUSG00000005442	Cic	1054.57	436.692	435.251	483.045	510.716	673.839	609.873	898.667	1496.92	980.789	531.143	444.412	473.043	457.117	578.481	249.211
G847	ENSMUSG00000005447	Pafah1b3	17.8476	24.6257	9.73241	23.8522	25.7192	20.41	17.5996	27.4092	16.3607	23.0217	19.2357	9.07591	16.0532	12.881	8.83348	5.90025
G848	ENSMUSG00000005465	Il27ra	13.6917	7.97345	11.9265	14.0315	16.0812	14.8231	20.9604	14.8798	7.67398	8.81528	17.9546	2.98841	4.98608	7.96311	2.97892	2.0061
G849	ENSMUSG00000005469	Prkaca	2597.89	2740.02	2942.85	2876.59	3030.53	2389.68	2677.93	2768.44	3207.35	3433.27	3910.66	4313.45	3860.66	2703.42	3830.64	2274.86
G850	ENSMUSG00000005470	Asf1b	22.1645	21.7265	28.5192	30.7487	25.8353	18.5634	31.6065	33.4049	23.6723	43.6137	50.4263	39.4189	87.8287	36.3271	86.6361	49.6377
G851	ENSMUSG00000005474	Myl10	94.1487	108.201	157.076	66.6912	123.271	249.322	138.372	101.498	145.848	142.102	136.314	199.584	341.292	320.773	269.372	105.427
G852	ENSMUSG00000005481	Ddx39	293.577	303.061	384.891	358.867	376.049	382.839	347.917	351.589	263.088	374.293	396.892	375.066	392.335	440.02	416.97	224.009
G853	ENSMUSG00000005483	Dnajb1	134.816	248.386	215.75	236.634	250.284	138.361	215.68	270.012	187.927	190.09	227.651	218.219	241.425	204.05	266.401	180.632
G854	ENSMUSG00000005493	Msh4	0	0	0	0	0	0	0	0	0	0	0	0	0	0	0.607974	0
G855	ENSMUSG00000005501	Usp40	174.136	261.772	256.434	228.523	298.159	196.066	240.46	208.398	313.282	248.2	291.853	463.056	489.467	338.504	471.616	229.984
G856	ENSMUSG00000005503	Evx1	0	0	0.986997	0	0	0	0	0	0	0	0	0	0	0	0	0
G857	ENSMUSG00000005505	Kbtbd4	236.368	340.296	372.906	325.109	419.715	279.386	365.832	351.417	259.156	307.124	433.11	513.14	573.009	331.98	608.407	285.209
G858	ENSMUSG00000005506	Celf1	1079.16	1136.71	1409.06	1515.77	1410.69	1148.14	1163.23	1308.73	1936.75	1310.33	1505.79	2095.99	1681.49	1431.13	1892.64	1244.64
G859	ENSMUSG00000005510	Ndufs3	13995.6	11808.6	12798.2	10491.2	9981.68	10517.6	11479.2	11450.5	14739.7	17266.3	12843.2	10433.1	9939.62	8433.32	8429.73	5286.19
G860	ENSMUSG00000005514	Por	383.74	422.324	492.121	428.65	447.505	417.267	412.179	414.581	547.239	702.571	888.644	622.537	960.4	1221.23	907.374	526.114
G861	ENSMUSG00000005533	Igf1r	49.9963	49.7395	57.5964	41.0521	93.4557	43.4722	70.8028	41.5984	79.6994	63.6121	71.6602	83.6173	206.233	278.725	208.03	109.219
G862	ENSMUSG00000005534	Insr	962.296	795.714	1077.75	912.481	1169.5	918.666	822.143	881.459	1517.23	866.519	1205.33	1718.2	2006.12	2440.8	2143.95	1240.53
G863	ENSMUSG00000005540	Fcer2a	8.79851	1.99675	2.98514	4.01396	10.0594	3.95628	16.9885	4.96754	6.71666	14.7095	9.99315	7.97785	0.998411	0	0.994857	0
G864	ENSMUSG00000005547	Cyp2a5	2.17513	0	0.722419	0	0	0.717932	0.725521	5.91716	1.39234	1.64989	0	0	0.724899	0.722993	2.28874	0
G865	ENSMUSG00000005553	Atp4a	0	0	0	0	0	0	0.664366	0	0	0.65194	0	0	0	0	0	0
G866	ENSMUSG00000005566	Trim28	1489.64	978.001	1120.87	1107.09	1241.93	1221.94	837.276	1223.27	2780.04	1790.2	1240.13	772.532	840.911	810.17	717.431	545.302
G867	ENSMUSG00000005575	Ube2m	4449.75	3322.62	4241.58	3359.73	3368.1	3373.11	3313.64	3458.11	5145.95	5206.96	4176.53	3188.77	3679.42	2608.92	3036.84	1881.07
G868	ENSMUSG00000005580	Adcy9	42.0932	110.007	71.8034	177.653	269.721	53.535	175.514	94.002	74.5442	65.4311	149.416	815.49	397.048	545.008	556.121	171.254
G869	ENSMUSG00000005583	Mef2c	14498	7306.99	11295.3	9155.09	8555.96	11744.6	6961	10210	18615.8	12023.9	7722.5	8824.71	7371.59	6459.81	9815.92	3214.56
G870	ENSMUSG00000005609	Ctr9	253.771	244.804	297.351	276.07	360.472	286.061	273.967	310.901	417.92	271.678	331.492	363.977	323.925	393.472	436.918	165.856
G871	ENSMUSG00000005610	Eif4g2	11694.6	17161.9	20010.1	21385.9	18949.7	16724.2	19015.4	22985.9	17996.5	25179.4	24035.4	19655.2	18449.3	13921.4	20530	11432.7
G872	ENSMUSG00000005611	Mrvi1	54.6685	91.7825	89.7124	112.651	128.127	89.229	123.164	144.661	38.7648	57.7805	64.587	67.3672	77.7976	121.485	69.8555	25.7852
G873	ENSMUSG00000005615	Pcyt1a	1838.53	2576.33	2539.89	2823.42	3085.5	1984.41	2430.59	2623.61	2042.76	2169.56	2851.4	4593.11	5897.45	6147.82	7278.04	2177.95
G874	ENSMUSG00000005621	Zfp592	167.461	258.741	231.144	278.356	561.989	186.116	315.121	348.186	225.281	217.51	425.641	712.82	617.22	535.26	678.84	373.737
G875	ENSMUSG00000005625	Psmd4	4177.67	3625.22	4279.67	4208.69	4079.71	4202.33	3527.34	3525.13	5345.46	4546.37	4446.62	3994.94	7985.87	7167.23	6153.67	3179.26
G876	ENSMUSG00000005628	Tmod4	11337.3	13602.6	14441.5	17643.1	14593.3	12313.6	15078.7	15460.9	13556.4	13841.6	14340.6	15893.3	19384	14203.1	15873.6	6234.52
G877	ENSMUSG00000005640	Insrr	1.83117	1.82232	0.909736	2.00216	3.01418	0	0.997054	4.53617	1.75995	0.896574	0.994946	0	0	0	0	0
G878	ENSMUSG00000005649	Cabp5	0	0	0	0	0	0	0	0	0	0	0	0	0	0	0	0
G879	ENSMUSG00000005656	Snx6	289.769	403.423	372.015	433.391	392.049	389.431	404.598	418.281	401.517	389.179	335.891	374.801	516.031	351.354	581.271	278.129
G880	ENSMUSG00000005667	Mthfd2	121.726	84.6164	90.2645	119.045	118.311	132.1	110.578	110.943	11183.5	9896.4	11697.4	10920.2	235.89	222.389	140.881	130.158
G881	ENSMUSG00000005672	Kit	37.7694	28.2075	93.163	23.2945	61.2959	54.4725	51.5386	49.5674	19.6065	65.3413	31.1353	14.2061	8.97953	5.26296	9.72208	5.29654
G882	ENSMUSG00000005674	Tomm40l	1921.74	2616.42	2715.57	3041.95	2795.97	2023.14	2460.97	2477.55	1693.97	2371.1	3312.88	3589.9	1770.31	1755.7	1420.79	999.233
G883	ENSMUSG00000005677	Nr1i3	7.10691	1.90199	0.948646	1.91308	2.87842	1.88672	2.85792	2.83991	4.71036	0	3.85223	0.99604	3.80708	2.49683	1.8543	0.957303
G884	ENSMUSG00000005681	Apoa2	12.2476	5.40209	4.83305	6.64549	5.70163	5.22692	3.16319	4.24664	12.3518	14.5138	7.93345	3.28895	3.3062	3.2374	1.80416	1.11357
G885	ENSMUSG00000005682	Pan2	109.793	139.274	129.097	116.149	175.858	113.621	163.546	139.655	86.4199	103.738	116.451	146.331	134.501	193.116	138.691	45.0912
G886	ENSMUSG00000005683	Cs	16751	20882.4	21543.3	19604	21932.2	16248.6	20534.4	18189.8	15776.4	21194.1	24369.2	27114.7	24373.4	24663	22853.9	13241.1
G887	ENSMUSG00000005686	Ampd3	132.799	158.631	173.211	114.538	172.915	148.532	170.294	171.562	137.569	132.472	135.382	123.499	265.647	606.315	232.22	158.923
G888	ENSMUSG00000005687	Bcas2	995.549	1004.9	1157.05	954.919	1078.37	1105.65	1000.98	933.548	1697	1487.58	1359.32	1298.64	1370.94	861.596	1289.57	620.238
G889	ENSMUSG00000005696	Sh2d1a	0	0	0	1.05793	0	1.03694	0	1.05202	0	0	0	0	0	0	0	0
G890	ENSMUSG00000005698	Ctcf	415.979	544.414	539.893	663.891	710.143	471.348	595.448	589.598	564.69	500.299	537.139	700.918	914.974	1000.23	1033.75	442.943
G891	ENSMUSG00000005699	Pard6a	137.814	144.345	160.368	146.786	151.824	150.281	111.089	124.628	319.278	265.056	383.663	198.639	149.985	120.405	129.017	71.4177
G892	ENSMUSG00000005705	Agrp	12.4411	4.0572	4.08416	7.14142	12.1803	19.8843	2.07092	7.10817	20.2015	14.9065	26.6821	23.182	25.2568	9.96705	12.2222	1.01179
G893	ENSMUSG00000005716	Pvalb	478379	474051	494846	543455	444236	464110	464420	505100	388876	387251	367690	295734	185997	219382	225791	106213
G894	ENSMUSG00000005718	Tfap4	39.0565	51.8936	23.8661	24.0697	61.3169	40.5219	45.9409	30.7841	60.3913	49.0015	48.9489	49.8293	121.735	136.364	107.412	83.3103
G895	ENSMUSG00000005732	Ranbp1	421.375	365.273	379.469	353.327	372.66	403.378	351.257	361.045	1152.55	695.119	593.692	479.599	444.035	274.549	448.575	246.834
G896	ENSMUSG00000005763	Cd247	35.9484	43.4704	50.0303	61.7775	46.0991	56.755	69.9811	47.1019	10.6983	27.045	17.8395	14.8079	6.92057	4.92613	10.8558	2.98388
G897	ENSMUSG00000005774	Rfx5	61.3982	58.3898	53.3525	59.8102	82.554	89.0714	57.7368	99.0062	57.4513	37.5141	57.947	89.3812	171.784	91.2027	155.778	45.9048
G898	ENSMUSG00000005779	Psmb4	4013.41	4082.26	4721.46	4175.25	4277.86	4323.83	4015.22	4023.83	5295.36	5625.08	5183.36	4582.81	6255.39	5267.77	5514.04	2969.71
G899	ENSMUSG00000005800	Mmp8	0	3.9949	0	4.01643	0	0	0.999979	8.94553	21.1335	0.981263	9.99587	2.99373	32.9684	0	3.98044	3.01473
G900	ENSMUSG00000005802	Slc30a4	432.019	554.846	502.439	747.234	596.933	432.175	571.199	717.358	561.8	493.337	527.255	675.323	643.789	491.799	922.322	387.304
G901	ENSMUSG00000005803	Sqrdl	876.39	1064.58	1000.55	1000.86	1013.3	724.885	1053.51	993.606	455.077	593.222	659.497	573.274	384.876	437.426	476.226	214.554
G902	ENSMUSG00000005804	Bloc1s6	424.711	491.84	553.028	525.337	613.448	483.353	492.019	484.717	582.146	604.368	667.87	753.825	865.713	548.176	739.17	351.221
G903	ENSMUSG00000005813	Metap1	951.9	1336.67	1469.85	1512.59	1434.4	1104.49	1241.6	1374.09	1536.86	1555.65	1919.45	2084.1	1674.74	1665.93	1734.25	973.909
G904	ENSMUSG00000005823	Gpr108	648.292	686.63	749.813	704.057	912.722	820.327	736.072	720.976	951.854	1018.28	1213.81	1063.38	1396	1057.07	1124.92	536.012
G905	ENSMUSG00000005824	Tnfsf14	0	0.999394	1.9907	1.0039	0	0.988959	0	0.994312	0	0.980942	0	0	0	0	0	0
G906	ENSMUSG00000005836	Gata6	62.6535	26.8888	14.9028	23.0422	21.105	22.7268	19.9548	36.6795	49.9025	17.6243	26.9069	11.95	19.9364	16.9221	17.8557	21.0548
G907	ENSMUSG00000005846	Rsl1d1	1442.91	1686.41	1701.55	1653.77	1670.25	1476.45	1576.45	1689.66	2293.65	2325.68	2361.56	2007.54	2329.09	2011.88	2249.9	1221.11
G908	ENSMUSG00000005864	Cnga2	0	0	0	0	0	0	0.998458	0	0	1.95969	0.997368	0	0.997564	0	0.992858	1.00337
G909	ENSMUSG00000005871	Apc	359.502	404.403	390.278	425.859	612.652	335.866	515.239	496.53	448.976	348.355	344.454	682.27	688.089	897.848	1341.78	355.481
G910	ENSMUSG00000005873	Reep5	3523.43	4943.59	4395.13	4632.45	4349.82	3742.18	4646.36	4594.41	4498.88	4915.13	4903.36	5598.44	5844.53	4434.52	5903.3	2774.84
G911	ENSMUSG00000005881	Ergic3	1241.28	890.979	1142.93	943.965	1027.74	1115.04	1024.25	959.573	2127.94	1798.66	1582.65	1260.48	1385.22	1098.65	1128.39	636.423
G912	ENSMUSG00000005882	Uqcc1	2460.19	3852.33	3752.46	4188.53	5092.71	2602.11	4429.09	3399.99	2329.59	3612.71	4732.07	6591.69	4253.36	5050.23	4006.71	2089.34
G913	ENSMUSG00000005883	Spo11	0	0	0	0	0	0	0	0	0	0	0	0	0	0	0	0
G914	ENSMUSG00000005886	Ncoa2	191.807	310.696	311.698	400.719	363.787	204.688	341.643	318.117	322.787	285.954	280.58	549.999	490.213	614.444	678.338	270.563
G915	ENSMUSG00000005891	Prl4a1	0	0	0	0	0	0	0	0	0	0	0	0	0	0	0	0
G916	ENSMUSG00000005892	Trh	0	0.9958	0	0	0	0	0	0	0	0	0	0	0	0	0	0
G917	ENSMUSG00000005893	Nr2c2	313.72	547.37	502.503	528.655	606.446	372.065	497.033	605.789	465.835	497.082	597.004	574.968	884.967	1033.75	943.274	420.409
G918	ENSMUSG00000005897	Nr2c1	106.663	164.97	168.781	107.44	166.249	143.62	155.096	147.633	163.456	197.808	205.757	146.325	292.392	307.263	238.556	112.165
G919	ENSMUSG00000005899	Smpd4	118.422	125.675	150.069	147.111	185.669	105.102	165.139	155.686	101	130.277	140.952	170.166	214.884	255.536	233.768	111.059
G920	ENSMUSG00000005907	Pex1	326.443	126.965	52.6372	44.2682	158.83	46.2709	76.1734	57.6502	200.996	213.481	108.571	76.585	141.171	115.982	85.0348	41.2903
G921	ENSMUSG00000005917	Otx1	0	0	0	0	0	0	0	0	0	0	0	0	0.86567	0	0	0
G922	ENSMUSG00000005936	Kctd20	554.11	791.27	813.173	808.015	890.566	706.392	752.668	748.732	601.007	729.352	924.809	999.382	1147.09	1925.53	1398.5	625.097
G923	ENSMUSG00000005947	Itgae	17.6305	21.8886	21.8447	19.0228	24.1114	12.8408	22.9341	13.8671	17.2749	11.7426	17.9191	32.8452	6.97347	2.9854	5.94525	0
G924	ENSMUSG00000005949	Ctns	82.9147	112.378	88.252	95.9219	127.074	130.138	107.848	146.109	117.699	153.426	185.129	128.908	171.061	286.449	163.65	79.0607
G925	ENSMUSG00000005950	P2rx5	345.971	298.167	483.133	324.817	448.287	359.727	329.461	276.888	491.954	325.263	438.165	368.639	433.899	517.596	368.639	185.617
G926	ENSMUSG00000005951	Shpk	18.5875	27.8998	22.8564	23.0486	31.1566	19.7636	22.9539	28.7617	9.59381	21.5459	19.9436	21.9127	17.9475	33.8436	13.8971	9.02614
G927	ENSMUSG00000005952	Trpv1	3.89622	2.9779	7.91882	0.998238	8.00818	4.59895	2.296	7.90382	2.86618	1.95101	5.9606	4.63461	4.6391	0	3.428	2.99697
G928	ENSMUSG00000005958	Ephb3	37.7869	20.094	21.8065	34.4377	42.5353	45.2609	24.7188	33.8683	24.6786	15.5827	16.8288	31.9849	20.1225	16.4482	35.0125	15.6386
G929	ENSMUSG00000005968	Tuft1	1.16237	4.91769	1.96132	4.94471	3.96662	4.87505	4.92431	5.87333	5.67793	4.83231	8.85923	23.4004	7.87176	3.92833	5.91796	4.94868
G930	ENSMUSG00000005973	Rcn1	190.105	323.965	265.575	320.863	338.557	345.993	335.313	355.251	398.451	339.021	285.928	280.522	148.69	155.712	145.32	74.2519
G931	ENSMUSG00000005980	Dnase1	0	1.58427	0	0	0	0	0	0	0	2.22519	0	1.94043	26.6953	0	7.93201	0
G932	ENSMUSG00000005981	Trap1	2565.42	3193.05	3564.74	3242.92	3498.05	2670.94	3214.72	3007.25	4241.3	4358.2	5080.27	6329.46	5209.02	4865.13	4992.83	2618.51
G933	ENSMUSG00000005982	Naa60	566.813	667.236	712.359	770.986	947.985	714.209	768.087	809.487	545.926	623.021	814.741	1174.4	905.394	556.403	1003.59	322.212
G934	ENSMUSG00000005983	1700037C18Rik	72.1894	44.9345	61.5648	42.0258	55.1277	43.6562	71.8226	58.9099	64.6006	99.5575	60.469	47.3927	60.9367	20.8331	33.5045	21.0404
G935	ENSMUSG00000005986	Ankrd13d	6.56677	4.19427	6.03831	8.39503	2.53496	3.32322	5.03708	6.67783	2.41751	18.185	2.50846	2.51322	2.51632	5.857	2.50797	3.37495
G936	ENSMUSG00000005994	Tyrp1	0	0	0	0	0	1.77618	0	0	0.862058	0.880246	0.896463	0.895255	3.58487	0.894572	6.88459	0
G937	ENSMUSG00000006005	Tpr	2588.91	2125.52	2545.67	1764.5	2084.2	2228.08	2023.68	2271.94	3222.81	2451.01	2044.71	1153.02	2424	1959.94	1974.01	1207.88
G938	ENSMUSG00000006007	Pdc	0.824238	0	0.846477	2.01583	1.70839	2.51978	0	0	2.43617	0	0.853411	0.848012	0	0	0.850025	0
G939	ENSMUSG00000006010	BC003331	599.199	636.766	678.884	738.354	721.927	571.027	641.646	724.267	789.453	896.243	883.034	984.393	1347.71	1223.63	1185.49	685.138
G940	ENSMUSG00000006014	Prg4	52.3263	6.63046	36.5878	34.7818	77.5027	110.695	19.609	20.5053	70.7847	34.0755	46.9118	92.7533	100.306	99.0005	109.725	74.1647
G941	ENSMUSG00000006019	Dhx34	66.5343	85.0457	98.1791	52.5951	98.0463	92.3658	56.1238	80.3734	101.988	106.846	109.293	74.0266	113.579	107.676	107.453	50.1284
G942	ENSMUSG00000006021	Kptn	290.104	281.374	320.293	247.972	327.669	269.168	262.838	296.789	357.706	339.708	416.292	368.912	235.143	239.629	161.782	81.2138
G943	ENSMUSG00000006024	Napa	1782.05	2408.41	2966.35	3222.84	3843.49	2603.08	2814.45	2211.45	2661.1	2619.49	3597.52	5045.6	4922.48	4043.95	3959.66	2090.98
G944	ENSMUSG00000006050	Sra1	808.115	1009.95	1072.5	1110.59	1079.98	934.219	974.768	1172.81	1384.51	1354.49	1195.31	1116.39	1034.44	929.361	820.623	535.388
G945	ENSMUSG00000006056	Calcoco2	0	0	0	0	0	0	0	0	0	0	0	0	0	0	0	0
G946	ENSMUSG00000006057	Atp5g1	25876.2	25298.3	29938.7	24072.3	24594.5	23456.6	27192	23422.6	29149.8	44394	33523.4	26686.9	24263.3	21508.2	18987.3	12793.6
G947	ENSMUSG00000006058	Snf8	830.478	605.069	795.867	714.137	741.883	759.57	712.009	771.262	973.283	820.006	802.807	695.056	649.025	362.588	546.625	320.769
G948	ENSMUSG00000006095	Tbcb	1041.8	532.992	864.366	616.689	740.679	705.564	550.875	598.531	1846.29	1112.23	791.78	494.008	722.776	571.159	625.384	444.112
G949	ENSMUSG00000006127	Inpp5k	570.864	717.685	748.809	725.474	885.356	781.093	765.173	783.263	832.142	887.181	984.019	1280.32	1936.06	1342.29	1752.29	950.226
G950	ENSMUSG00000006134	Crkl	65.6455	187.101	156.93	250.373	337.66	136.351	217.439	222.929	67.2007	95.9261	309.688	573.465	493.269	438.986	639.295	272.612
G951	ENSMUSG00000006143	Upk3bl	0	0	0	0.739132	0.738467	0	0	0	0	0	0	0	0	1.32169	0	0
G952	ENSMUSG00000006154	Eps8l1	59.7916	70.8627	89.1684	8.91686	53.1289	64.1983	31.0723	2.06823	59.6678	10.2114	51.9085	22.1845	149.53	48.3308	109.538	21.9225
G953	ENSMUSG00000006169	Clint1	288.461	569.544	508.697	718.835	628.366	444.399	578.024	637.001	662.822	459.714	611.168	1008.87	1002.87	1067.88	1148.71	599.361
G954	ENSMUSG00000006179	Prss16	0	0	0	0	0	0.643975	0	0	0	0	2.27678	0.649336	0	0	0	0
G955	ENSMUSG00000006191	Cdkal1	232.937	296.042	264.135	319.635	348.578	235.39	288.843	326.148	300.557	301.153	279.773	425.053	604.134	560.289	314.735	322.903
G956	ENSMUSG00000006200	Rhox6	0	0	0	0	0	0	0	0	0	0	0	0	0	0	0	0
G957	ENSMUSG00000006204	5430419D17Rik	0	0	0	0	0	0	0	0	0	0	0	0	0	0	0	0
G958	ENSMUSG00000006205	Htra1	492.403	642.261	566.537	621.586	566.261	580.023	680.545	781.296	384.392	408.299	419.879	414.715	162.546	286.231	167.795	117.508
G959	ENSMUSG00000006215	Zbtb17	711.006	574.265	915.132	723.284	875.051	808.799	611.987	613.192	730.285	630.872	871.696	953.87	1335.07	1281.62	1226.7	663.315
G960	ENSMUSG00000006216	Clcnkb	5.27219	1.53719	3.83088	0.772663	6.88236	0.761658	6.95143	7.01182	49.781	5.2856	10.0008	6.91097	18.4507	21.0928	9.19029	1.5466
G961	ENSMUSG00000006218	Fam131c	0	0	1.99356	1.00551	2.01295	1.97927	0	1.99328	2.87362	2.94715	0	0	2.0007	1.99247	2.9986	2.01292
G962	ENSMUSG00000006219	Fblim1	316.607	87.1773	77.4715	87.0264	85.6106	109.955	111.378	112.672	182.631	98.6956	100.606	99.5955	68.5414	120.724	105.47	110.443
G963	ENSMUSG00000006221	Hspb7	17008.2	5638.12	27686.8	10124.7	19794.6	20394.2	5110.88	6434.02	25518.7	10136.7	25484.8	32866.9	42454.2	38941.9	24846.1	21501
G964	ENSMUSG00000006235	Epor	9.75174	7.99172	10.9435	5.01708	12.0635	10.8729	10.9911	21.865	7.66456	16.668	8.00103	1.99389	1.99665	4.97663	1.99162	2.00858
G965	ENSMUSG00000006241	Ccdc159	1.94912	7.01251	3.98728	6.03303	11.0472	4.94941	6.00724	2.95735	8.62673	8.84165	8.9947	6.99155	3.00104	2.9897	1.99803	1.00642
G966	ENSMUSG00000006262	Mob1b	705.548	675.762	749.996	786.104	684.2	676.461	744.365	806.855	735.229	493.387	626.126	707.886	680.74	568.479	811.268	480.018
G967	ENSMUSG00000006269	Atp6v1b1	0	0	0	0	0	0	0	0	0	0	0	0	0	0	0	0
G968	ENSMUSG00000006270	Vax1	0	0	0	0	0	0	0	0	0	0	0	0	0	0	0	0
G969	ENSMUSG00000006273	Atp6v1b2	1039.45	1183.23	1498.05	990.726	1412.54	1218.64	1170.28	1243.68	1432	1432.32	1745.84	1775.12	2168.46	2011.31	2026.27	1228.63
G970	ENSMUSG00000006276	Eps15l1	220.248	249.983	234.478	259.484	375.873	234.186	276.382	274.615	208.24	203.664	358.786	441.167	535.311	714.706	574.404	259.685
G971	ENSMUSG00000006281	Tep1	177.7	193.757	210.417	212.142	238.136	201.528	242.191	243.414	261.348	317.896	259.417	266.666	341.535	309.594	292.796	158.218
G972	ENSMUSG00000006288	Ttc5	126.781	173.811	174.097	151.513	195.025	149.254	189.837	160.999	201.201	218.64	258.018	170.476	252.567	204.042	223.048	105.447
G973	ENSMUSG00000006289	Osgep	950.465	842.811	1204.72	954.864	1091.97	1149.75	817.63	878.462	1515.88	1295.65	1348.96	1321.83	1533.57	1049.47	1103.78	587.336
G974	ENSMUSG00000006299	Aamp	2284.5	2248.27	2640.27	2431.65	2491.95	2445.7	2210.36	2192.55	3502.25	3234.47	3155.05	2321.81	3352.28	2637.21	2974.54	1426.81
G975	ENSMUSG00000006301	Tmbim1	971.13	944.233	1036.39	1060.27	1243.72	1162.73	968.876	989.801	1670.18	1620.77	1574.07	1841.91	3467.55	2595.71	2893.96	1992.85
G976	ENSMUSG00000006304	Arpc2	1442.23	1587.01	1677.34	1649.85	1609.71	1569.55	1626.44	1650.19	1847.69	1698.55	1776.81	1638.31	1989.33	1369.91	1721.49	1172.8
G977	ENSMUSG00000006307	Kmt2b	192.166	284.33	284.639	405.357	437.464	266.644	284.266	366.239	255.606	247.867	319.654	589.517	723.756	766.63	694.278	321.735
G978	ENSMUSG00000006310	Zbtb32	1.41688	0	0	0	0	0	0	0	0	0	0.598828	0	0	0.595776	0	0
G979	ENSMUSG00000006311	Etv2	0	0	0	0	0	0	0	0	0	0	0	0	0	0	0	0
G980	ENSMUSG00000006313	Upk1a	5.82492	3.00527	7.96662	1.00465	0	2.96502	4.00106	7.96857	2.86797	2.94432	4.01377	4.98836	2.99828	0	4.99704	2.01119
G981	ENSMUSG00000006315	Tmem147	2961.71	3137.27	3786.22	3411.14	3220.05	3010.23	3256.73	3467.43	4153.12	4801.48	4512.11	4133.39	3651.39	2590	3138.18	1689.33
G982	ENSMUSG00000006333	Rps9	8375.42	7078.13	8441.12	7722.86	7044.6	7358.11	7375	7546.87	18394.4	13246.3	12306.9	10525.9	12388.5	8244.24	9773.01	5157.16
G983	ENSMUSG00000006335	Tfpt	212.592	192.969	272.034	202.561	253.848	256.303	214.264	190.919	266.007	300.731	360.065	279.49	223.985	205.066	211.419	114.01
G984	ENSMUSG00000006342	Susd2	40.6489	26.8594	36.0746	37.6177	54.7197	42.4884	41.8432	82.7549	16.3526	21.9068	36.1098	44.3148	18.7148	24.2957	14.8983	7.47767
G985	ENSMUSG00000006344	Ggt5	63.7633	93.394	73.2088	112.279	116.429	54.8416	98.2961	119.406	63.2918	78.9381	94.9578	61.2986	58.6811	135.007	69.596	39.977
G986	ENSMUSG00000006345	Ggt1	1.69882	0	0	0	2.85882	0.874715	1.42677	0	0	1.7546	5.758	0.881984	1.42563	1.55045	5.6745	0
G987	ENSMUSG00000006356	Crip2	1749.82	1276.49	1264.89	1265.54	1445.19	1466.51	1392.04	1534.71	1314.25	1117.17	1190.41	852.518	759.965	626.165	823.939	596.855
G988	ENSMUSG00000006360	Crip1	675.483	405.649	758.51	494.784	664.58	929.164	599.976	653.295	732.97	782.345	691.086	700.227	431.549	382.238	360.317	208.158
G989	ENSMUSG00000006362	Cbfa2t3	218.953	296.494	304.828	491.425	315.47	299.226	297.244	343.263	420.154	347.148	335.421	740.913	801.65	816.992	759.715	394.452
G990	ENSMUSG00000006369	Fbln1	64.1388	97.4039	50.6537	61.7451	101.255	105.612	69.0656	122.434	111.959	98.2068	102.789	214.097	124.741	100.126	106.801	39.2838
G991	ENSMUSG00000006373	Pgrmc1	220.422	370.572	330.278	352.18	365.921	344.963	368.681	440.239	355.467	344.127	276.999	288.107	339.408	255.8	276.796	152.642
G992	ENSMUSG00000006378	Gcat	177.372	218.561	303.29	228.883	241.724	245.209	171.574	208.885	212.935	177.951	202.374	331.545	516.222	331.885	566.793	197.863
G993	ENSMUSG00000006386	Tek	308.737	361.761	404.525	553.577	499.424	444.698	648.826	614.212	204.61	230.362	235.958	476.891	323.93	264.385	399.356	141.773
G994	ENSMUSG00000006389	Mpl	0	0	0	0	0	0	0	0	0.885779	0	0	0	0	0	0	0
G995	ENSMUSG00000006390	Elovl1	95.0702	155.31	150.69	156.807	165.102	209.188	170.523	276.41	150.176	158.731	150.996	164.985	151.338	119.307	149.812	76.982
G996	ENSMUSG00000006392	Med8	772.283	907.2	878.937	1054.07	1108.9	808.027	1062.35	992.21	974.325	961.455	1206.66	1205.96	1290.19	1071.76	1378.94	621.706
G997	ENSMUSG00000006395	Hyi	25.0601	28.028	31.9071	41.4419	49.3296	29.3462	54.6941	37.0214	61.4957	50.1408	33.4148	28.3901	28.3521	29.6696	31.4134	13.3689
G998	ENSMUSG00000006398	Cdc20	16.1043	27.1811	57.0344	45.0693	33.21	24.9704	54.3701	62.7751	7.44639	57.1621	41.7922	9.68702	10.6705	6.76948	14.9801	4.8793
G999	ENSMUSG00000006403	Adamts4	7.62019	3.31791	0	22.8542	8.93341	4.66183	7.52871	12.1512	5.33345	10.8771	1.87864	16.9093	7.52169	11.2726	5.60935	2.83686
G1000	ENSMUSG00000006411	Pvrl4	0	2.00267	1.9979	0	0	0.993528	3.00957	5.98058	1.9299	0.984532	3.00599	3.0039	3.00683	1.00084	1.96566	0
G1001	ENSMUSG00000006412	Pfdn2	1239.52	1342.43	1551.47	1721.43	1479.95	1464.14	1348.74	1266.48	1560.47	1683.74	1662.29	2092.82	2109.7	1477.49	1619.04	1198.39
G1002	ENSMUSG00000006418	Rnf114	1439.67	1510.16	1922.55	1458.1	1748.54	1428.08	1643.27	1412.01	877.303	1046.33	1319.01	1265.47	1884.52	2793.62	1721	1047.96
G1003	ENSMUSG00000006423	C330007P06Rik	166.203	295.405	286.277	379.447	365.794	205.547	358.274	341.95	361.314	269.214	385.357	512.882	433.774	360.943	425.812	196.617
G1004	ENSMUSG00000006435	Neurl1a	3326.75	4291.9	4166.16	3964.7	4240.01	3225.39	3951.77	3593.98	3522.43	4283.23	4274.09	4674.61	3216.77	3985.31	3739.62	1553.93
G1005	ENSMUSG00000006442	Srm	119.675	132.468	165.746	115.809	195.32	215.035	118.934	146.267	385.194	358.057	426.996	271.181	427.802	348.011	313.209	264.149
G1006	ENSMUSG00000006445	Epha2	45.8716	58.4854	73.2095	58.8551	110.11	63.9713	90.4081	97.9045	29.6443	26.3245	41.6569	60.4925	31.7624	47.5934	45.4121	17.9694
G1007	ENSMUSG00000006456	Rbm14	122.815	102.926	132.256	133.069	167.015	158.014	125.084	136.907	222.758	179.588	206.832	180.383	214.624	256.377	190.371	92.6605
G1008	ENSMUSG00000006457	Actn3	176090	194082	220771	202406	163264	167159	199472	220274	121118	153611	169698	100979	273154	162304	210151	76539.4
G1009	ENSMUSG00000006462	A530013C23Rik	95.9035	130.846	103.463	93.3011	87.521	92.9758	89.9184	118.171	264.961	267.658	186.45	107.826	177.678	95.642	163.032	41.1657
G1010	ENSMUSG00000006463	Zdhhc24	57.9465	65.6703	57.4315	111.247	81.8703	52.2855	86.317	113.766	41.1827	46.373	71.5224	40.1708	59.9226	45.6094	68.4911	33.9553
G1011	ENSMUSG00000006464	Bbs1	19.6191	39.771	35.7414	46.0462	42.2039	36.5542	53.8369	47.5209	25.9334	27.396	52.7186	52.7486	47.8102	33.8456	38.6093	25.0434
G1012	ENSMUSG00000006469	Slc34a3	0	0.992273	0	0	0	0	0	0	0	0	0	0	0	0	0	0
G1013	ENSMUSG00000006471	Ndor1	46.2142	66.7589	81.1067	70.867	153.625	78.1867	85.2235	142.616	69.6249	84.5267	139.561	170.815	205.274	230.115	229.71	89.8474
G1014	ENSMUSG00000006476	Nsmf	204.925	239.115	244.71	248.442	315.835	231.753	283.46	296.962	241.695	287.827	292.9	237.426	203.168	245.338	200.715	93.8735
G1015	ENSMUSG00000006488	Prl7a1	0	0	0	0	0	0	0	0	0	0	0	0	0	0	0	0
G1016	ENSMUSG00000006490	Prl8a9	0	0	0	0	0	0	0	0	0	0	0	0	0	0	0	0
G1017	ENSMUSG00000006494	Pdk1	1170.53	1565.39	1578.52	1680.41	1869.91	1241.83	1523.92	1324.07	938.29	1054.91	1634.48	2285.15	1698.96	1254.37	1911.93	890.201
G1018	ENSMUSG00000006498	Ptbp1	225.425	203.547	309.313	285.355	383.239	415.216	418.181	343.439	287.227	278.749	289.36	291.731	273.709	235.845	254.091	122.228
G1019	ENSMUSG00000006517	Mvd	130.625	132.902	145.269	141.504	127.675	147.283	114.923	120.287	227.027	225.538	227.108	205.394	227.648	149.298	181.305	115.512
G1020	ENSMUSG00000006519	Cyba	224.468	213.665	244.211	216.227	230.534	294.053	243.367	259.315	214.076	242.705	267.23	169.329	359.72	223.87	296.722	204.366
G1021	ENSMUSG00000006522	Itih3	1.67871	1.26222	2.29809	2.31723	0	1.25002	1.71169	0	0	2.47905	1.70997	1.70837	1.53709	1.25892	5.10653	1.26952
G1022	ENSMUSG00000006526	Tmem110	88.4097	130.667	174.496	171.567	253.441	229.978	200.586	184.823	148.619	153.547	240.484	293.818	355.513	322.147	234.825	171.368
G1023	ENSMUSG00000006527	Sfmbt1	84.9981	144.508	150.185	155.623	186.552	88.0259	166.73	173.018	216.709	160.341	149.568	404.385	258.426	250.213	306.166	157.527
G1024	ENSMUSG00000006529	Itih1	1.9607	0.997646	0	0	0	0.989647	0	1.98603	0.96116	0	0	0	0	0	0	0
G1025	ENSMUSG00000006538	Ihh	2.77859	1.83327	4.70921	1.89965	1.90467	2.74612	3.78351	0	8.17839	0	1.89106	1.88794	1.82961	1.88626	1.88255	0
G1026	ENSMUSG00000006542	Prkag3	1410	2502.97	1832.45	3322.94	2744.46	1424.22	3005.24	2891.79	499.655	585.495	617.479	1531.33	455.549	309.076	993.691	190.088
G1027	ENSMUSG00000006546	Cryba2	0	0	0	0	0	0	0	0	0	0	0	0	0	0	0	0
G1028	ENSMUSG00000006567	Atp7b	0	0	0	1.41065	0	1.39176	0.854166	1.39564	0	1.67657	0	1.40239	0	0	1.39602	1.41173
G1029	ENSMUSG00000006570	Defb2	0	0	0	0	0	0	0	0	0	0	0	0	0	0	0	0
G1030	ENSMUSG00000006574	Slc4a1	10.8958	24.1207	8.27749	49.1491	22.8135	7.32053	10.1595	34.8574	72.0385	4.5319	11.0612	9.21943	22.1455	4.60984	0.917491	4.64013
G1031	ENSMUSG00000006575	Rundc3a	10.1719	37.6364	2.71135	14.6025	5.9563	8.96738	5.76689	7.37292	17.9017	4.85051	8.46452	2.81247	36.2167	16.6249	22.1546	7.45195
G1032	ENSMUSG00000006576	Slc4a3	241.474	171.971	113.41	218.362	179.652	114.993	106.286	168.802	234.792	115.66	159.665	208.997	201.532	215.283	235.34	137.411
G1033	ENSMUSG00000006585	Cdt1	19.5336	16.9614	30.8242	18.0502	23.119	31.6261	21.9694	21.8428	23.0089	44.097	38.9493	14.9476	29.9315	20.9026	35.7942	21.076
G1034	ENSMUSG00000006586	Runx1t1	23.2027	28.2167	21.6019	17.992	20.5866	25.235	18.8628	36.525	35.4395	27.6755	21.6414	17.8889	21.4599	5.65039	21.5389	22.7714
G1035	ENSMUSG00000006587	Snai3	96.4	165.024	126.413	121.487	129.697	142.354	191.951	168.126	212.557	300.181	254.382	202.467	474.47	488.689	241.343	205.006
G1036	ENSMUSG00000006589	Aprt	495.032	459.161	512.637	426.656	514.205	535.354	507.997	461.008	1169.29	1139.58	879.405	622.372	656.06	500.487	596.01	334.239
G1037	ENSMUSG00000006599	Gtf2h1	327.008	432.811	424.545	593.073	550.945	364.274	399.655	447.317	504.114	424.413	522.124	669.223	940.241	831.618	975.683	473.366
G1038	ENSMUSG00000006611	Hfe	454.251	694.992	680.854	819.322	741.732	535.264	807.694	655.406	1170.52	1787.64	1738.74	1326.06	514.832	614.131	471.805	228.785
G1039	ENSMUSG00000006638	Abhd1	6.32373	10.7625	15.2284	8.99186	9.38742	10.4561	6.51118	11.4875	7.78175	13.6571	13.8765	13.1499	12.6849	11.5145	18.6887	9.7872
G1040	ENSMUSG00000006641	Slc5a6	85.5802	79.1575	78.9562	73.9193	110.979	83.9023	77.9016	85.4689	84.5176	86.9964	86.2809	121.111	196.685	128.743	188.017	137.381
G1041	ENSMUSG00000006642	Tcf23	3.92012	4.97515	1.98623	10.014	4.01968	3.95211	3.98936	5.94378	2.88029	2.93626	3.98224	0.995527	2.98921	8.95891	5.94548	1.00214
G1042	ENSMUSG00000006649	Nphs1	0	0	0	0	0	0	0	0	0	0	0	0	0	0	0	0
G1043	ENSMUSG00000006651	Aplp1	27.3646	34.9028	35.7878	38.096	46.2359	34.5892	36.9397	52.5991	20.1384	22.5334	28.9451	17.9338	17.9545	12.9399	24.8412	6.02005
G1044	ENSMUSG00000006673	Qrich1	342.255	425.024	446.439	498.225	523.508	287.903	521.116	508.482	453.432	392.315	605.255	677.595	670.847	631.146	762.214	321.599
G1045	ENSMUSG00000006675	P4htm	32.0028	49.1696	43.0984	68.9927	74.3904	62.9641	53.0395	49.7113	72.949	43.5292	68.4344	66.3917	98.2778	83.1438	104.117	37.1453
G1046	ENSMUSG00000006676	Usp19	1850.44	2094.17	2669.47	2433.72	3103.06	2157.38	2178.98	2093.99	1587.47	1740.4	2362.85	2536.12	2569.13	2990.77	2858.98	1315.19
G1047	ENSMUSG00000006678	Pola1	16.2021	36.7159	20.2596	17.5086	53.702	47.999	31.0011	39.4441	20.5316	45.6361	39.6315	34.8158	30.0042	42.409	25.0135	13.6278
G1048	ENSMUSG00000006699	Cdc42	4954.27	5735.92	5910.07	5589.85	5907.68	5344.21	5415.07	5775.62	6120.08	6303.72	6512.48	5601.86	4632.67	4279.43	4575.33	2678.64
G1049	ENSMUSG00000006705	Pknox1	134.116	142.396	132.846	172.08	186.279	175.575	131.29	147.983	244.676	199.725	191.906	262.398	372.421	287.352	376.832	171.23
G1050	ENSMUSG00000006711	D130043K22Rik	0	10.2349	0	0	0	0	0	0	0.608976	0	0	0	0	0	0	0
G1051	ENSMUSG00000006715	Gmnn	190.14	135.26	144.689	112.866	148.703	133.951	164.027	140.01	101.51	126.752	179.618	66.9213	95.0984	48.1828	90.9425	64.2925
G1052	ENSMUSG00000006717	Acot13	3454.14	3140.7	3597.78	2870.88	3148.65	3011.86	3372.45	3244.76	2599.64	3575.54	3322.56	2843.19	2604.42	2731.23	2277.55	1388.21
G1053	ENSMUSG00000006720	Zfp184	0.846078	6.78868	3.61949	6.82328	3.05122	6.29822	6.79488	5.41885	2.1852	2.6753	3.39755	2.26021	12.5351	6.93247	7.232	6.07116
G1054	ENSMUSG00000006724	Cyp27b1	0	0	0	0.930428	0.932874	0	0	2.76326	6.53698	2.7278	2.77909	0	0.925778	8.07827	1.84447	1.80942
G1055	ENSMUSG00000006728	Cdk4	561.243	526.032	698.645	549.181	770.879	650.505	473.774	497.477	1063.12	899.975	980.659	751.599	749.023	645.155	625.549	347.401
G1056	ENSMUSG00000006731	B4galnt1	13.6855	12.9615	26.8387	6.01462	20.1022	19.7649	16.9708	23.8149	11.5087	13.7148	16.9642	10.9588	20.945	12.9399	18.875	5.01621
G1057	ENSMUSG00000006732	Mettl1	415.563	331.923	392.626	298.97	425.318	415.441	283.9	375.725	1718.58	1338.25	1158.08	661.238	429.971	472.303	415.476	245.381
G1058	ENSMUSG00000006736	Tspan31	664.692	598.354	659.068	573.432	779.216	646.555	603.973	606.075	844.282	966.461	1053.13	886.81	621.44	447.876	571.765	339.748
G1059	ENSMUSG00000006740	Kif5b	5034.45	2380.83	2984.94	3202.36	2712.97	4072.95	2360.95	3035.37	5868.79	3088.25	2580.01	4306.55	3368.7	2738.89	3746.28	2094.67
G1060	ENSMUSG00000006763	Saal1	84.5469	94.2113	97.7796	65.2463	92.4141	98.6818	98.7928	241.614	132.59	114.155	134.422	101.597	145.375	123.289	130.377	140.062
G1061	ENSMUSG00000006764	Tph2	3.93129	5.00877	2.99664	5.03656	2.02026	4.96587	3.00947	0	0.964049	0.984386	1.00259	0	0	2.0008	1.99608	1.00811
G1062	ENSMUSG00000006777	Krt23	0	0	0.992129	0	0	0	0	0.991661	0	0	0	0.994126	0.995616	0	0	0
G1063	ENSMUSG00000006782	Cnp	199.596	255.742	284.427	331.719	294.786	288.592	270.24	378.778	614.584	416.817	441.368	456.962	300.69	287.726	286.939	148.142
G1064	ENSMUSG00000006784	Ttc25	15.3044	7.57755	19.1313	7.59545	15.2279	12.302	7.8472	5.37134	27.8608	51.7208	39.2982	71.0324	74.8701	58.9045	57.9729	56.294
G1065	ENSMUSG00000006800	Sulf2	81.1972	171.176	137.186	145.791	147.067	154.364	158.046	165.098	94.5883	84.3534	120.564	173.899	165.283	116.623	156.753	104.407
G1066	ENSMUSG00000006818	Sod2	9233.1	8879.64	9416.95	7685.59	8093.82	7207.86	8747.55	8239.66	8820.41	10748.8	8832.92	8571.22	6003.02	5837.21	5560.6	3586.11
G1067	ENSMUSG00000006850	Tmco6	106.288	165.836	158.187	116.4	179.948	157.164	145.885	109.329	138.917	170.606	209.039	139.576	223.628	387.181	250.961	96.4142
G1068	ENSMUSG00000006906	Stambp	158.204	151.669	180.975	137.388	150.778	169.004	131.822	196.6	201.318	189.135	195.766	115.599	122.725	174.188	126.288	79.2897
G1069	ENSMUSG00000006920	Ezh1	374.6	665.492	546.974	551.352	632.689	476.924	633.106	550.938	472.106	640.148	602.8	477.753	1545.09	1807.8	1566.85	766.399
G1070	ENSMUSG00000006930	Hap1	2.59773	11.1964	9.4058	7.08736	10.6653	6.77046	9.89012	11.3959	5.94129	16.9072	4.40585	3.52255	0.881534	1.76061	0.877105	2.65983
G1071	ENSMUSG00000006931	P3h4	182.598	278.552	166.008	159.018	171.877	142.56	120.198	120.454	152.023	102.972	227.584	185.628	237.404	143.575	123.479	69.9876
G1072	ENSMUSG00000006932	Ctnnb1	3785.63	4959.15	5318.73	5466.54	5818.62	4922.14	5113.31	6065.16	3514.59	3606.34	4083.51	5174.4	5062.47	4318.96	5720.31	2620.99
G1073	ENSMUSG00000006941	Eif1b	919.217	724.67	864.911	683.416	799.873	877.604	735.468	785.908	1277.78	1177.3	1150.97	734.105	991.538	784.076	923.335	589.313
G1074	ENSMUSG00000006948	Klk4	0	0	0	0	0	0	0	0	0	0	0	0	0	0	0	0
G1075	ENSMUSG00000006958	Chrd	26.3067	69.6977	57.5201	67.8585	64.0021	57.3605	53.2381	67.7628	58.1404	40.7297	64.5451	70.4571	62.7802	81.4095	75.6119	28.3435
G1076	ENSMUSG00000006998	Psmd2	4682.23	4898.92	6216.41	5737.99	5967.42	5023.02	4846.49	4815.93	5409.21	5213.7	6012.7	7319.12	10551.9	10411	9630.76	5155.67
G1077	ENSMUSG00000007021	Syngr3	0	0	0.931848	0	0	0	0.935885	0	0	0.918355	1.87286	0	20.4084	0	2.79701	0
G1078	ENSMUSG00000007029	Vars	561.293	638.93	737.561	711.522	781.386	634.847	660.42	541.117	1024.67	1047	1803.53	1408.28	1963.52	1661.67	1463.1	890.667
G1079	ENSMUSG00000007030	Vwa7	241.91	224.664	255.017	235.121	321.311	221.137	200.29	170.233	315.22	300.216	289.429	250.838	254.858	314.305	224.61	117.148
G1080	ENSMUSG00000007033	Hspa1l	707.978	476.822	962.394	731.244	999.293	832.06	424.941	549.098	418.483	166.761	438.649	735.923	1044.22	417.136	611.415	395.564
G1081	ENSMUSG00000007034	Slc44a4	0	0	0	0	0	0	0	1.00293	0	0	0	1.99857	2.01587	0	4.01733	3.04164
G1082	ENSMUSG00000007035	Msh5	1.8168	2.23075	3.87939	0	3.05131	13.0125	0.98002	2.7344	11.5086	9.92256	0.617776	2.90332	4.54219	0	3.36524	0
G1083	ENSMUSG00000007036	Abhd16a	1040.23	1667.49	1726.11	1698.43	1925.92	1371.73	1718.84	1532.04	1465.08	2072.05	2419.04	2712.66	3219.95	2459.72	2503.16	1182.95
G1084	ENSMUSG00000007038	Neu1	382.662	425.045	396.816	437.136	468.882	443.568	398.227	408.608	550.442	661.338	711.192	599.132	749.733	889.001	712.61	395.796
G1085	ENSMUSG00000007039	Ddah2	216.55	289.738	282.848	299.751	307.308	317.323	318.433	363.815	219.757	286.625	281.816	201.538	122.342	123.408	134.668	76.5713
G1086	ENSMUSG00000007041	Clic1	486.873	534.214	633.173	638.714	603.241	640.523	735.807	791.584	394.582	649.491	484.328	458.667	327.712	261.303	366.725	155.56
G1087	ENSMUSG00000007050	Lsm2	247.482	214.4	282.501	193.652	221.896	248.317	219.788	192.002	630.724	459.532	368.737	225.565	220.007	166.76	227.668	134.321
G1088	ENSMUSG00000007080	Pole	54.8511	88.9554	95.0345	64.2159	49.4663	63.2475	61.9578	86.4217	84.0772	75.5372	80.4139	19.7955	101.588	67.9221	81.8605	65.9864
G1089	ENSMUSG00000007097	Atp1a2	40901	37429.9	49132.5	34274	45520	39393.2	34903.8	35376.1	40763.7	52356.4	56473.7	67241.3	122986	138653	84563.7	44339.5
G1090	ENSMUSG00000007107	Atp1a4	27.4913	23.9519	26.8875	28.1358	19.1415	22.7822	32.0005	24.8373	6.73504	9.81369	5.99168	19.9639	2.99748	8.98099	1.98854	4.01991
G1091	ENSMUSG00000007122	Casq1	136187	120823	138644	128809	129367	128903	115503	118397	112798	128008	132037	95123.9	43298.6	58522.4	46630.2	23243.1
G1092	ENSMUSG00000007207	Stx1a	13.2591	21.8904	9.38192	15.2684	13.3119	12.1453	16.9602	16.8628	10.8822	9.2461	7.53883	15.0438	11.3259	12.0611	10.6114	1.94716
G1093	ENSMUSG00000007209	Ceacam9	0	0	0	0	0	0	0	0	0	0	0	0	0	0	0	0
G1094	ENSMUSG00000007216	Zfp775	195.018	193.04	264.18	187.263	240.177	197.607	178.525	201.103	189.139	207.498	265.822	282.733	336.79	331.481	307.193	127.274
G1095	ENSMUSG00000007279	Scube2	45.1046	24.9731	15.7308	17.1628	47.3481	53.6464	19.0023	9.43885	22.5509	31.613	30.0159	75.6766	87.3214	48.5037	64.9844	14.0026
G1096	ENSMUSG00000007338	Mrpl49	879.081	892.502	975.17	938.429	943.003	800.682	971.432	956.473	973.151	1117.97	1088.75	1119.77	824.798	739.518	817.058	411.864
G1097	ENSMUSG00000007379	Dennd2c	53.3498	79.0501	84.3876	81.9503	71.0188	49.1494	72.5686	73.1921	26.7845	38.3093	47.2156	52.4345	59.5483	46.7677	87.1692	45.2129
G1098	ENSMUSG00000007411	Mark3	782.383	1171.64	1105.64	1361.49	1396.63	941.457	1086.67	1287.06	917.459	1023.03	1393.81	1692.43	1555.54	1308.7	1803.06	838.905
G1099	ENSMUSG00000007415	Gatad1	1351.87	1977.36	1753.43	2162.26	1874.07	1309.43	1825.12	1951.46	1131.23	1694.01	2107.21	2348.34	2219.73	1782.06	2540.34	1447.63
G1100	ENSMUSG00000007440	Pcdha11	0	0	0	0	0	0	0	0	7.38907	0	0	0	0	0	0	0
G1101	ENSMUSG00000007457	2310003L06Rik	0	0	0	0	0	0	0	0	0	0	0	0	0	0	0	0
G1102	ENSMUSG00000007458	M6pr	616.437	707.077	706.659	706.545	866.497	709.369	757.711	757.367	928.642	1021.55	1090.46	878.737	922.502	955.494	891.743	511.869
G1103	ENSMUSG00000007476	Lrrc8a	262.53	436	358.147	333.038	473.834	261.645	439.508	534.738	484.319	472.71	472.472	430.253	336.069	486.055	374.534	163.858
G1104	ENSMUSG00000007480	Mc5r	2.93739	7.09692	6.0418	9.14391	14.2218	3.99555	5.05753	5.03909	7.72182	9.92427	13.2056	32.2787	17.1816	83.431	44.5221	14.2381
G1105	ENSMUSG00000007564	Ppp2r1a	2308.58	2493.99	2648.76	2366.32	3022.36	2504.26	2341.39	2499.2	2517.24	2672.01	2913.17	3190.17	3361.12	3071.72	3141.51	1544.52
G1106	ENSMUSG00000007570	Fance	159.574	209.27	187.738	183.689	206.91	133.973	183.412	166.501	330.597	263.408	286.877	272.997	295.141	335.369	307.874	156.624
G1107	ENSMUSG00000007589	Tinf2	275.832	270.831	350.255	315.141	358.902	336.086	334.794	332.063	451.152	468.751	485.295	569.344	564.16	337.412	478.238	266.195
G1108	ENSMUSG00000007591	Tssk4	1.08449	1.11672	0.906906	1.12045	0	4.50422	1.82168	0	0	0	2.23689	3.33853	2.73018	0	0.908221	0.915544
G1109	ENSMUSG00000007594	Hapln4	0.981961	0	0.995859	1.00411	0	0.990559	1.00007	0.993552	0	1.96291	2.99585	0	0.99919	0	0	0
G1110	ENSMUSG00000007603	Dus3l	232.538	314.191	328.085	258.68	425.177	298.462	332.49	292.819	305.877	351.749	467.229	413.506	395.039	502.662	323.02	136.47
G1111	ENSMUSG00000007610	Gtpbp3	166.839	185.175	237.15	200.304	205.017	200.682	190.823	166.859	267.751	300.994	357.124	442.361	270.487	215.122	238.213	100.488
G1112	ENSMUSG00000007613	Tgfbr1	244.901	544.28	437.356	803.044	567.437	351.111	529	640.182	531.547	497.846	618.347	732.862	901.43	877.711	972.086	431.148
G1113	ENSMUSG00000007617	Homer1	551.898	851.083	928.351	1543	1034.46	593.829	909.86	1203.82	516.853	510.333	872.115	2089.84	1766.93	1047.96	2019.05	866.704
G1114	ENSMUSG00000007646	Rad51c	20.2771	19.0511	7.9632	12.5135	15.4368	26.405	9.86082	22.7201	23.1051	11.8268	16.2146	7.45164	14.0402	4.33127	15.9467	3.89371
G1115	ENSMUSG00000007653	Gabrb2	1.44225	4.17769	0	1.47397	0.739564	0	0.733937	7.52148	0	0	26.2349	1.4653	0	0	6.30249	0
G1116	ENSMUSG00000007655	Cav1	2803.58	4350.64	3865.62	4776.57	5464.64	4230.34	5805.98	6574.15	1767.72	2788.97	2438.84	2793.13	1860.4	1888.23	2042.66	717.384
G1117	ENSMUSG00000007656	Arpp19	3015.97	2114.33	2522.1	2420.86	2226.39	2556.53	2461.3	2505.63	4282.81	4704.17	3504.6	2999.62	3197.44	2015.92	2626.84	1878.23
G1118	ENSMUSG00000007659	Bcl2l1	240.439	410.761	359.036	233.794	417.878	223.464	547.27	513.899	450.384	575.324	646.655	397.304	564.782	635.649	413.048	294.609
G1119	ENSMUSG00000007670	Khsrp	236.157	299.531	291.997	282.407	390.918	261.831	311.182	355.666	458.909	358.238	458.007	485.835	610.826	585.316	663.991	341.748
G1120	ENSMUSG00000007682	Dio2	46.1099	14.9129	24.8195	21.0203	48.2325	47.4213	32.8991	21.7789	41.3034	14.6758	7.95678	15.9237	263.941	117.465	324.68	225.38
G1121	ENSMUSG00000007721	Ccdc124	2055.12	1884	2569.91	2087.7	2372.48	2054.05	2167.42	2030.58	2530.59	2695.37	2648.95	2691.51	2927.68	2038.78	2238.74	1426.97
G1122	ENSMUSG00000007739	Cct4	2263.05	2605.01	3117.58	2777.36	2849.95	2482.35	2607.52	2916.12	3111.99	3765.03	3683.86	3245.71	4554.33	3618.22	3663.78	2378.04
G1123	ENSMUSG00000007777	0610009B22Rik	507.996	555.529	614.09	522.965	583.115	515.239	552.932	589.203	588.874	701.072	632.001	524.956	521.345	399.243	503.273	250.926
G1124	ENSMUSG00000007783	Cpt1c	22.5001	29.8934	20.8691	29.0616	25.1264	28.6572	27.9441	31.7376	19.1874	17.6287	30.9134	23.9051	16.9507	16.9218	24.817	11.0321
G1125	ENSMUSG00000007805	Twist2	6.80387	5.01261	2.99009	11.0605	10.0609	13.8498	9.01022	8.97184	5.74202	12.7699	13.0544	16.9755	2.0006	4.97877	10.0013	6.03874
G1126	ENSMUSG00000007812	Zfp655	335.822	292.198	332.843	305.337	358.761	286.462	295.355	358.359	494.246	348.245	476.277	299.385	538.864	496.572	456.527	253.542
G1127	ENSMUSG00000007815	Rhoa	2405.5	2529.03	2671.4	2987.48	2655.16	2661.27	2611.3	3075.43	3556.64	3250.77	3516.88	3138.75	2872.47	2527.2	2797	1878.54
G1128	ENSMUSG00000007817	Zmiz1	265.822	505.813	504.444	613.145	447.013	344.005	450.583	512.964	397.068	441.179	468.355	943.546	914.137	1273.8	1030.64	502.963
G1129	ENSMUSG00000007827	Ankrd26	63.3709	53.6369	50.7005	47.2592	79.4043	51.4109	53.7943	68.6714	115.73	65.0494	63.2371	94.9405	71.0182	82.5033	102.032	39.5718
G1130	ENSMUSG00000007833	Aldh16a1	381.687	317.206	433.098	261.351	390.953	392.636	379.289	398.171	664.138	585.257	371.015	279.943	294.657	217.821	202.469	112.549
G1131	ENSMUSG00000007836	Hnrnpa0	898.803	1176.04	1295.98	1210.69	1321.67	1196.71	1305.51	1501.83	1933.89	1748.33	1577.94	1261.08	1466.87	1191.48	1255.06	794.396
G1132	ENSMUSG00000007837	Prrg2	211.99	247.543	267.053	263.674	259.498	209.652	276.538	185.403	133.924	196.68	219.314	231.453	125.784	143.215	128.336	52.006
G1133	ENSMUSG00000007850	Hnrnph1	2067.41	1878.95	2655	1765.77	2288.92	2293.06	2008.15	2467.47	2604.62	1877.01	1823.15	1827.11	1402.84	1238.54	1164.84	1363.03
G1134	ENSMUSG00000007867	Ift43	147.833	111.318	154.088	118.182	140.928	160.374	124.661	145.659	235.071	218.957	212.207	147.247	157.706	106.462	150.777	70.796
G1135	ENSMUSG00000007872	Id3	418.637	671.076	749.664	689.272	938.322	636.023	884.81	1053.99	582.715	652.007	695.703	573.643	510.237	576.635	564.074	272.162
G1136	ENSMUSG00000007877	Tcap	128854	108253	169136	81303.7	117637	110687	102914	95406.8	56919.6	64459.9	90604.7	48978.1	81703.9	99198.9	46084.6	27659.3
G1137	ENSMUSG00000007880	Arid1a	368.03	343.97	378.387	393.84	498.213	354.655	379.287	476.197	513.561	365.435	381.133	620.53	639.009	653.117	723.952	366.221
G1138	ENSMUSG00000007888	Crlf1	31.0837	28.3597	52.9301	34.7028	50.7953	46.4399	30.1251	45.8421	42.4572	32.0832	20.4102	76.4122	43.4981	18.5266	34.462	20.1705
G1139	ENSMUSG00000007891	Ctsd	18270.3	15287.1	18374	16965.6	18768.9	17630.8	15449.4	17691	22811.1	24103.8	23041.1	20182.1	28332.2	25470.1	23551	13380.2
G1140	ENSMUSG00000007892	Rplp1	16581	14337.6	17658.5	16636.3	16386.6	16469.8	15794.1	16323.1	38981.5	33141.6	30703.4	27789.8	24558.9	16364.7	18654.8	9482.8
G1141	ENSMUSG00000007907	Cabs1	0	0	0	0	0	0	0	0	0	0	0	0	0	0	0	0
G1142	ENSMUSG00000007908	Hmgcll1	4.49403	1.56855	1.8242	3.15671	3.95929	7.06613	2.74789	2.34233	5.2863	4.49437	2.74453	8.58536	0	5.49049	4.55318	1.57955
G1143	ENSMUSG00000007944	Ttc9b	0	0	0	0	0	0	0	0	0	0	0	0	0	0	0	0
G1144	ENSMUSG00000007946	Phox2a	3.89659	1.00031	1.9912	6.02547	5.02832	3.95532	2.99993	7.96008	4.78893	1.96241	5.00824	0	1.9982	1.99114	2.99226	2.0103
G1145	ENSMUSG00000007950	Abhd8	526.012	565.076	687.271	646.006	754.931	511.982	661.278	660.594	744.66	817.496	993.441	1401.41	840.338	593.225	802.028	318.256
G1146	ENSMUSG00000007987	Ift22	148.12	207.801	172.347	143.07	135.548	159.794	117.315	169.953	136.85	178.951	145.447	97.5478	183.065	117.563	132.224	84.4199
G1147	ENSMUSG00000007989	Fzd3	1.83817	3.73249	0.931326	1.87816	2.82723	1.85317	3.74124	0.929004	9.00405	2.7536	5.60167	2.80083	2.80331	6.5347	2.78776	0.939814
G1148	ENSMUSG00000008028	1700008O03Rik	0	0	0	0	1.08459	0	0	0	1.91557	0	0	0	0	1.07224	0	0
G1149	ENSMUSG00000008035	Mid1ip1	595.17	1055.9	1301.08	979.93	921.249	470.906	920.909	1022.68	1806.41	2496.43	3570.5	3003.87	1310.22	1296.06	1162.06	949.992
G1150	ENSMUSG00000008036	Ap2s1	1451.7	981.109	1230.5	1027.89	1108.27	1261.4	1002.33	1043.06	1823.27	1506.74	1270.94	992.209	1041.35	788.873	799.915	506.815
G1151	ENSMUSG00000008090	Fgfrl1	359.349	550.006	523.969	464.346	746.893	571.874	463.829	471.758	615.112	529.747	677.172	1493.23	1965.52	1588.8	2084.75	890.121
G1152	ENSMUSG00000008129	4930432K21Rik	5.03957	6.17868	10.2624	6.20982	16.5985	4.62622	7.21459	11.9279	3.59115	8.09099	6.54168	5.59685	23.1634	7.45517	30.2606	4.14332
G1153	ENSMUSG00000008136	Fhl2	1699.76	520.31	369.066	416.674	305.514	325.954	371.275	677.397	1322.59	490.904	693.357	290.325	281.722	184.081	624.121	501.576
G1154	ENSMUSG00000008140	Emc10	1676.19	1378.45	1648.64	1501.36	1699.25	1557.24	1448.5	1553.11	1416.82	1817.77	2037.98	1495.6	1473.72	1355.47	1314.84	721.313
G1155	ENSMUSG00000008153	Clstn3	24.5182	5.71275	25.3994	7.66454	24.5269	11.5679	23.7631	32.2176	7.34601	3.74554	11.0742	24.9385	26.1203	5.07838	5.05741	2.55676
G1156	ENSMUSG00000008167	Fbxw9	37.9683	50.5034	46.4573	57.0317	56.0075	47.5233	78.2238	44.4714	84.7602	87.7547	67.1207	58.0331	75.4767	51.128	50.9035	32.8601
G1157	ENSMUSG00000008193	Spib	1.95882	0.997635	0.99498	9.82567	0	2.96801	2.99757	4.96486	6.72345	4.90263	5.99036	10.9694	2.99486	1.99315	13.9142	3.01232
G1158	ENSMUSG00000008200	Fnbp4	120.547	143.481	146.897	280.533	201.498	157.696	247.954	164.606	145.722	110.256	151.117	238.978	308.274	297.563	407.817	180.544
G1159	ENSMUSG00000008206	Cers4	93.5452	84.7968	92.7355	108.037	127.515	89.0707	114.569	123.012	67.9965	73.5902	66.3832	81.5473	59.9937	66.2329	77.9457	23.0838
G1160	ENSMUSG00000008226	Scrn3	767.19	992.85	966.602	1251.76	1121.05	666.798	1012.62	1023.67	975.531	752.216	1129.34	1642.82	1215.72	1221.1	1199.26	489.469
G1161	ENSMUSG00000008301	Phax	552.312	467.703	505.984	425.821	452.851	467.9	432.828	497.143	593.943	604.825	536.379	391.309	625.45	631.079	551.721	259.031
G1162	ENSMUSG00000008305	Tle1	392.98	717.176	576.962	887.788	651.351	374.077	792.22	809.793	560.167	995.514	844.833	1141.07	1628.27	1074.1	2008.61	897.339
G1163	ENSMUSG00000008307	1700109H08Rik	23.8943	7.31641	11.1241	25.0728	8.05442	10.2998	0.559839	8.75949	6.90303	2.01342	0.55983	10.3638	7.71066	5.99412	14.0991	1.68788
G1164	ENSMUSG00000008318	Relt	216.335	197.745	348.45	561.195	401.773	275.819	258.433	289.795	233.528	164.57	362.801	1287.49	313.666	243.245	527.945	146.455
G1165	ENSMUSG00000008333	Snrpb2	579.626	555.066	620.559	654.055	590.564	469.576	582.243	643.936	849.485	811.23	701.434	538.686	624.662	471.866	678.194	324.606
G1166	ENSMUSG00000008348	Ubc	5927.23	7983.42	5095.97	7500.4	4682.85	4582.99	7590.73	8119.89	6787.96	8615.57	4940.68	8124.94	17245.7	35007.9	10563.9	7214.32
G1167	ENSMUSG00000008373	Prpf31	503.687	528.835	657.66	652.741	735.865	553.584	567.346	656.94	612.412	600.743	775.47	774.004	644.972	623.978	547.286	282.722
G1168	ENSMUSG00000008384	Sertad1	188.772	205.835	220.902	207.349	301.864	205.886	218.351	224.412	312.795	250.192	210.192	197.97	241.971	192.116	206.383	123.733
G1169	ENSMUSG00000008393	Carhsp1	250.464	362.674	352.773	402.836	393.978	375.505	355.275	433.385	178.452	248.751	267.224	275.895	273.193	242.878	306.704	153.439
G1170	ENSMUSG00000008398	Elk3	414.814	353.205	398.896	530.449	443.618	432.521	473.812	622.376	221.574	221.967	258.461	375.391	239.008	192.399	267.354	116.874
G1171	ENSMUSG00000008429	Herpud2	593.745	832.101	848.707	1051.27	820.131	619.595	802.427	876.81	1091.72	898.118	1062.13	1133.53	1357.1	1444.32	1401.81	970.868
G1172	ENSMUSG00000008435	Rdh13	296.528	284.038	405.944	321.257	460.626	363.107	371.432	317.736	501.304	347.745	648.424	710.016	651.932	508.865	760.514	265.942
G1173	ENSMUSG00000008438	Adam21	0	0.998361	0	1.00415	1.00721	0	0	0.993787	0	0.98141	0.999094	0	0.999149	0	0	1.00496
G1174	ENSMUSG00000008450	Nutf2	1212.77	1402.75	1420.19	1364.29	1454.33	1255.53	1402.36	1436.72	1802.4	1693.25	1805.11	1756.68	1351.04	997.137	1252.37	810.021
G1175	ENSMUSG00000008461	Fut1	0	0.998322	0	0	1.00658	0	0.999645	0	147.931	106.927	126.888	82.8049	2.99624	0.996858	1.98922	0
G1176	ENSMUSG00000008475	Arpc5	437.697	515.739	475.359	440.245	533.735	497.942	542.881	640.721	440.651	519.524	465.795	336.611	343.72	326.414	321.436	208.872
G1177	ENSMUSG00000008482	Rnf151	0	0	0	0	0	0	0	0	0	0	0	1.00082	0	0	0	0
G1178	ENSMUSG00000008489	Elavl2	9.73416	4.89804	2.46793	4.97711	5.47312	1.63662	2.91808	6.96867	5.56511	5.80518	5.77412	4.32082	7.78947	9.99967	2.69661	4.1507
G1179	ENSMUSG00000008496	Pou2f2	11.3931	6.10223	9.57731	12.2895	7.05075	8.66522	5.24584	13.889	12.6402	4.29026	8.72043	3.4913	4.36747	9.92678	6.07511	3.51222
G1180	ENSMUSG00000008540	Mgst1	128.507	295.487	137.696	360.36	135.442	97.926	319.57	350.41	161.63	214.284	111.929	222.695	211.477	185.361	223.106	67.0205
G1181	ENSMUSG00000008575	Nfib	4147.69	3396.61	3761.85	3228.2	3082.98	3699.97	3516.01	4426.75	5398.2	4158.54	3128.06	2000.48	1204.44	938.902	1513.82	931.288
G1182	ENSMUSG00000008590	Htr3b	0	0.998362	0	0	0	0	0	0	0	0	0	0	0	0	0	0
G1183	ENSMUSG00000008601	Rab25	0	0	0	0	0	0	0.811144	0	0.773178	0	0	0	6.63042	0	0.81212	0
G1184	ENSMUSG00000008604	Ubqln4	1686.11	1847.66	1915.47	2045.47	2078.53	1543.43	1694.73	1882.75	1901.78	1687.88	1983.14	2409.41	3171.47	2798.2	3153.12	1656.65
G1185	ENSMUSG00000008658	Rbfox1	2276.78	2862.35	2708.78	3212.24	3162.6	2468.25	2732.5	3146.71	3000.1	2609.72	2348.37	2909.32	3615.81	3050.63	4674.81	2648.94
G1186	ENSMUSG00000008668	Rps18	5775.59	6130.76	7404.56	6857.79	6565.08	6640.54	6570.55	6824.43	20417.1	14978.9	13510.5	13595.5	14396.5	8732.18	12122.5	5720.2
G1187	ENSMUSG00000008682	Rpl10	4818.07	5669.64	6942.34	6873.91	6766.38	5765.97	5885.53	6737.15	13306.6	10692.2	11367	9756.92	11949.2	7988.72	9248.27	5222.55
G1188	ENSMUSG00000008683	Rps15a	4976.83	5000.21	5612.44	5895.29	5479.1	4744.02	5412.01	5899.92	9918.59	10692.4	10186.5	9780.45	9332.61	6060.54	6926.56	4489.04
G1189	ENSMUSG00000008690	Ncaph2	1409.76	1329.93	1772.4	1512.16	1622.83	1215.92	1378.97	1365.17	3111.87	2642.29	1997.31	2368.4	2691.88	2107.38	2368.38	1227.69
G1190	ENSMUSG00000008730	Hipk1	430.536	864.525	737.339	820.503	962.551	484.37	990.983	1119.27	671.956	613.189	684.541	947.316	830.723	884.272	940.849	458.78
G1191	ENSMUSG00000008734	Gprc5b	222.538	398.902	509.426	635.8	520.537	324.065	584.366	556.617	332.245	467.789	713.599	1680.3	1160.67	1085.04	1719.67	727.454
G1192	ENSMUSG00000008763	Man1a2	273.27	266.868	241.544	215.372	248.654	172.801	226.563	300.76	437.034	350.993	205.915	366.98	349.751	291.285	349.565	159.021
G1193	ENSMUSG00000008789	Ceacam5	0	0	0	0	0	0	0	0	0	0	0	0	0	0	0	0
G1194	ENSMUSG00000008813	Tppp2	3.96367	2.12078	5.6994	11.6026	0	3.09509	3.1499	3.15568	0	0	0	0	5.24491	7.24729	5.30818	4.22616
G1195	ENSMUSG00000008822	Acyp1	473.648	576.986	710.182	653.296	667.023	537.409	616.825	650.205	959.1	1070.12	743.374	663.451	575.934	382.39	459.97	249.884
G1196	ENSMUSG00000008843	Cldn13	0	0	0	2.03403	0	0	0	0	6.7542	0	2.0354	0	1.01166	0	0	0
G1197	ENSMUSG00000008845	Cd163	21.6849	207.9	91.2868	177.481	60.0798	32.147	131.933	181.64	51.7763	89.1986	106.529	172.837	104.45	183.099	161.86	90.6818
G1198	ENSMUSG00000008855	Hdac5	1319.22	1568.53	1666.87	1786.37	1489.97	1373.05	1554.53	1774.72	2662.25	2309.83	1965.45	1879.96	2872.29	2205.01	2468.84	1219.3
G1199	ENSMUSG00000008859	Rala	898.815	913.912	992.854	1007.23	948.788	842.935	995.098	990.96	900.76	970.639	854.791	925.387	1198.62	655.964	1031.64	607.829
G1200	ENSMUSG00000008874	Clec3a	0	0	0	0.997511	0	0	0	0	1.86391	0	0	0	0.99202	4.88986	3.01629	0
G1201	ENSMUSG00000008892	Vdac3	13245.5	12823.4	15610.4	12166.2	12408.2	12189.3	12746.5	13373.4	19622.2	20370.8	19082.7	16254.5	10862.9	9774.75	9819.92	7065.05
G1202	ENSMUSG00000008932	Slc1a7	1.21706	0.742912	0	0	0	0	1.48836	0.739488	0	0	0	0	0	1.24185	0	0
G1203	ENSMUSG00000008958	Vps72	427.522	530.691	630.336	645.877	739.109	560.43	635.659	556.846	482.224	521.814	656.644	829.403	791.759	763.818	822.832	318.945
G1204	ENSMUSG00000008976	Gabpa	266.382	454.244	468.243	488.789	573.861	259.231	489.331	526.224	575.473	406.896	578.858	712.824	678.244	870.224	792.385	291.948
G1205	ENSMUSG00000008999	Bmp7	14.6937	10.9493	8.93979	15.0236	8.03969	7.90457	16.9576	11.8912	23.9981	13.7047	15.9356	31.8611	6.97603	6.968	11.8963	6.01405
G1206	ENSMUSG00000009013	Dynll1	1165.91	662.298	665.147	705.615	867.404	1140.73	763.291	832.853	2539.34	1163.98	970.681	1061.21	1375.53	461.401	1083.6	498.862
G1207	ENSMUSG00000009030	Pdcl	192.794	266.467	214.097	290.683	285.731	166.944	224.195	277.724	313.524	248.444	361.968	400.831	340.627	396.097	443.668	167.495
G1208	ENSMUSG00000009035	Tmem184b	397.416	320.965	415.723	585.031	626.923	515.134	471.131	528.421	464.182	334.14	449.148	756.902	339.15	292.157	405.534	247.358
G1209	ENSMUSG00000009047	Gm5965	0	0	0	0	0	0	0	0	0	0	0	0	0	0	0	0
G1210	ENSMUSG00000009070	Rsph14	0	0	0	0	0	0	0	0	0	0	0	0	0	0	0	0
G1211	ENSMUSG00000009073	Nf2	912.351	1409.09	1494.41	1602.91	1931.42	1093.7	1461.5	1383.53	995.344	1069.92	1669.44	2886.11	2390.66	1968.3	2628.71	1148.22
G1212	ENSMUSG00000009075	Cabp7	5.88433	18.9925	20.9319	9.04646	19.1516	24.7764	15.0153	13.9285	22.1257	16.6994	26.0107	54.9458	55.0059	50.911	52.7826	22.1312
G1213	ENSMUSG00000009076	Zmat5	417.632	376.122	421.237	322.706	393.043	404.321	357.316	358.971	569.468	503.535	446.859	401.721	359.031	299.622	305.986	175.688
G1214	ENSMUSG00000009079	Ewsr1	1763.14	1407.3	1638.28	1561.98	1590.92	1632.48	1471.06	1587.43	2361.65	1897.41	1916.19	1359.56	1876.11	1616.31	1558.99	687.404
G1215	ENSMUSG00000009090	Ap1b1	762.845	683.089	885.005	767.725	999.032	803.315	755.835	713.572	1044.18	854.246	1105.3	1467.16	1357.29	1783.89	1285.75	646.347
G1216	ENSMUSG00000009092	Derl3	0.970768	2.00226	0	1.00414	4.01899	0.987949	0.999765	2.9865	4.77884	2.9429	5.01391	1.99444	6.9926	0	1.99744	1.00509
G1217	ENSMUSG00000009093	Gstt4	0	0	0	0	0	0	0	1.02709	0.947478	0	0	0	0.995178	1.02121	1.03275	0
G1218	ENSMUSG00000009097	Tbx1	828.667	1168.05	1348.17	1267.47	1374.26	945.965	1222.14	1002.99	969.452	1441.43	1353.53	1453.67	4596.74	4947.74	4244.36	2829.42
G1219	ENSMUSG00000009108	Gnat2	1.1254	8.15948	1.75787	12.8077	5.35851	5.74156	3.4886	2.92585	8.87623	12.2487	11.5382	20.5482	2.32384	4.7559	4.78934	0
G1220	ENSMUSG00000009112	Bcl2l13	1003.05	1441.12	1687.49	1652.32	1987.52	1281.32	1396.5	1436.04	1418.01	1432.16	2068.98	3822.23	3248.46	2810.22	3140.62	1614.44
G1221	ENSMUSG00000009114	2610028H24Rik	3.11041	0	1.06128	2.14112	1.07167	3.1612	0	1.06102	1.02005	2.09185	4.2737	1.06334	26.1043	5.30395	12.0979	8.44132
G1222	ENSMUSG00000009115	Spatc1l	0	0	0	0	0	0	0	0	0	0	0	0	1.06764	0	0	0.809545
G1223	ENSMUSG00000009145	Dqx1	0.979024	0	3.97464	2.00392	0	0	0.997886	2.97449	3.83892	1.95855	4.98359	2.98786	3.98779	1.99106	0.992184	0
G1224	ENSMUSG00000009185	Ccl8	7.53942	13.3796	3.03068	19.3642	5.04985	7.96386	11.1714	25.5234	4.73426	4.98946	21.7794	7.06559	0	6.97158	34.0293	1.02252
G1225	ENSMUSG00000009207	Lnp	359.216	492.892	446.035	543.823	485.273	286.842	485.46	437.125	1064.47	654.489	661.371	1131.65	810.345	903.069	994.168	344.955
G1226	ENSMUSG00000009210	2310007L24Rik	49.7602	78.269	82.7239	72.5694	56.5729	70.4357	64.0717	83.6055	62.6239	116.566	66.3522	92.7617	78.4831	66.6964	70.2333	56.9174
G1227	ENSMUSG00000009214	Tmem8c	128.332	164.239	200.794	249.082	181.378	197.42	151.505	229.616	27.4235	90.898	125.793	19.2513	5.78513	9.60025	14.4554	14.5515
G1228	ENSMUSG00000009216	Fam163b	0.976506	0	0	0	0	0	0	0	1.91501	0.977171	0	0.993885	0	0	0.990292	0
G1229	ENSMUSG00000009246	Trpm5	0	1.33496	0	0	0	0	0	0	1.12038	0	0	0	0	1.33067	0	0.671444
G1230	ENSMUSG00000009248	Ascl2	0	0	0	0	0	0	0	0	0	0	2.00153	0	0	0	0	0
G1231	ENSMUSG00000009281	Rarres2	147.375	241.488	219.413	258.954	207.442	209.992	256.71	350.423	283.292	275.587	265.865	280.782	215.26	163.178	284.265	130.667
G1232	ENSMUSG00000009291	Pttg1ip	517.802	802.836	645.779	843.184	813.829	698.975	821.532	974.596	627.862	600.388	810.158	812.49	1035.55	1396.46	1008.85	704.846
G1233	ENSMUSG00000009292	Trpm2	0	3.09236	1.34578	1.03729	2.08192	1.02345	0	5.97613	1.98897	3.04156	3.09409	0	4.12866	2.0242	2.05307	1.49643
G1234	ENSMUSG00000009293	Ube2g2	1875.58	2565.11	3054.14	3347.76	3022.68	2463.03	2674.5	2620.03	2365.8	2781.25	3605.63	3744.88	3337.06	2704.73	2787.23	1577.6
G1235	ENSMUSG00000009350	Mpo	0	0	0	0	0	0	0	0	13.4025	0	3.22422	1.60929	20.4076	0	0	0
G1236	ENSMUSG00000009356	Lpo	0	0	0	0	0	0	0	0	0	0	0	0	0	0	0	0
G1237	ENSMUSG00000009376	Met	196.192	255.197	293.99	247.48	360.065	282.314	202.356	269.809	288.993	290.263	353.468	396.943	229.14	302.27	294.012	100.111
G1238	ENSMUSG00000009378	Slc16a12	30.3788	42.7882	24.8292	44.0624	31.1527	31.6172	62.8335	42.599	17.2816	20.5542	21.9035	14.9333	8.96791	10.9498	5.94588	5.01083
G1239	ENSMUSG00000009394	Syn2	36.3654	47.5163	72.3756	57.3324	75.6198	43.0454	42.0061	62.1534	35.1137	35.9519	54.1472	103.722	114.834	120.417	80.5842	103.966
G1240	ENSMUSG00000009406	Elk1	138.067	190.758	208.553	219.305	238.119	157.067	218.412	205.092	183.289	175.191	257.929	321.533	284.969	167.191	353.88	177.382
G1241	ENSMUSG00000009418	Nav1	135.371	137.356	160.847	185.212	173.627	152.236	180.555	206.756	125.274	117.906	84.3837	223.225	112.175	198.174	182.67	61.8824
G1242	ENSMUSG00000009470	Tnpo1	426.357	587.786	576.522	633.283	617.543	505.127	573.769	631.796	759.713	657.778	798.552	1116.72	1170.85	1167.28	1292.46	595.293
G1243	ENSMUSG00000009471	Myod1	432.467	567.888	393.324	1090.69	658.074	452.141	584.05	1008.64	448.826	383.708	401.382	799.282	540.571	96.6382	708.601	311.606
G1244	ENSMUSG00000009487	Otog	13.7607	15.9071	15.8919	69.0946	8.04479	5.93194	7.97907	36.6335	0	7.83085	5.96678	8.96175	14.9465	53.801	13.8555	9.01866
G1245	ENSMUSG00000009535	Rnmt	622.185	598.939	746.661	745.075	848.677	669.628	583.355	608.62	934.677	952.417	1068.73	825.585	842.74	881.518	1076.29	478.859
G1246	ENSMUSG00000009545	Kcnq1	40.5677	24.9653	28.7344	31.8728	38.7524	37.6698	36.0647	52.5683	44.3991	27.3742	27.8656	40.3214	18.2591	49.9428	29.6513	23.1983
G1247	ENSMUSG00000009549	Srp14	2953.2	2461.49	3065.78	2683.1	2596.88	2708.6	2541.52	2776.24	4037.19	3120.01	3154.55	2511.91	2778.77	1973.64	2328.36	1354.03
G1248	ENSMUSG00000009551	6330409D20Rik	0	0	0	0	0	0	0	0	0	0	0	0	0	0	0	1.0113
G1249	ENSMUSG00000009555	Cdk9	453.217	480.706	561.314	551.01	539.674	521.707	516.538	626.447	575.642	586.381	584.658	484.964	560.617	487.829	631.585	274.086
G1250	ENSMUSG00000009563	Tor2a	123.539	126.081	96.3466	166.815	154.637	116.382	145.58	150.428	176.795	165.333	134.617	125.192	127.991	124.971	117.596	56.5346
G1251	ENSMUSG00000009566	Fpgs	94.3876	98.8028	115.827	121.925	111.963	130.615	115.944	105.761	205.966	140.977	178.019	175.303	121.77	98.6956	137.492	67.4111
G1252	ENSMUSG00000009569	Mkl2	414.308	474.502	595.748	531.964	714.89	534.28	739.858	598.109	442.453	394.613	446.86	598.206	625.164	771.707	642.477	252.9
G1253	ENSMUSG00000009575	Cbx5	651.744	468.49	648.725	644.264	582.313	577.337	502.24	499.387	798.346	567.923	608.717	766.316	545.448	355.952	587.126	246.262
G1254	ENSMUSG00000009580	Odam	0	0	0	0.999961	0	0	0	0	0	0	0	0	0	0	0	0
G1255	ENSMUSG00000009585	Apobec3	65.6336	112.45	113.325	91.9485	140.843	66.1414	141.91	142.486	71.27	80.981	69.8921	57.2565	44.9525	34.1951	32.9907	18.6418
G1256	ENSMUSG00000009588	St6galnac1	0	0	0	0	0	0	0	0	0	0	0	0	0	0	0.99448	0
G1257	ENSMUSG00000009596	Taf7l	0	0	0	0	0	0	0	0	6.55011	1.54021	0.854094	0	0.852778	0	1.57047	0
G1258	ENSMUSG00000009614	Sardh	37.4893	81.2204	29.4073	14.9838	44.409	43.9521	80.4311	16.9373	55.3976	23.9642	34.4439	48.5522	15.4616	23.7246	38.2801	6.66444
G1259	ENSMUSG00000009621	Vav2	54.6393	92.4385	62.4351	66.6	91.5778	91.7922	112.79	92.0403	53.664	93.2437	83.183	115.198	39.0355	59.361	71.9752	42.9108
G1260	ENSMUSG00000009628	Tex15	0	0	0	0	1.0051	0	0.498431	0	0	0	0	1.69634	0	0	0.989421	0
G1261	ENSMUSG00000009630	Ppp2cb	680.662	845.133	986.909	1113.8	931.904	791.746	867.302	1056.49	802.859	764.771	747.107	730.768	833.597	726.588	740.897	464.988
G1262	ENSMUSG00000009633	G0s2	810.093	550.921	702.46	2748.38	1159.21	640.237	632.45	2676.56	10968.4	5565.57	8607.54	16313	905.791	207.956	1287.62	1132.9
G1263	ENSMUSG00000009640	Dmap1	310.775	332.306	387.195	290.495	391.658	413.016	386.738	303.714	395.59	420.023	520.681	395.243	436.546	445.81	363.04	144.904
G1264	ENSMUSG00000009646	Pla2g12b	0	0	0	0	1.18113	2.32309	0	0	0	0	0	1.17502	0	0	0	0
G1265	ENSMUSG00000009647	Mcu	665.908	798.049	782.082	753.43	955.148	773.332	838.158	720.656	1390.2	1309.24	1322.8	1337.64	917.59	1015.21	953.726	486.237
G1266	ENSMUSG00000009654	Oit3	0.955914	2.92184	0	0	1.96447	4.82882	0	0	1.87507	0	1.9494	4.8674	0	0.972806	0	0
G1267	ENSMUSG00000009670	Tex11	0	0	4.68071	1.20727	0	0.931114	4.70057	2.80214	0	0	0.938973	0	0	0.937945	0.934654	0
G1268	ENSMUSG00000009681	Bcr	63.7867	73.5541	91.3271	61.0518	102.492	68.1666	90.7121	104.916	57.6394	54.7844	45.7396	71.6507	56.7663	78.642	66.3036	43.0675
G1269	ENSMUSG00000009687	Fxyd5	180.001	98.0586	185.716	129.749	187.793	237.946	132.873	164.077	120.225	151.531	152.138	109.927	116.511	118.949	98.6176	63.8839
G1270	ENSMUSG00000009731	Kcnd1	3.87742	8.84491	9.81268	5.93616	9.93114	7.81136	3.94154	2.93568	13.2891	8.70336	5.89924	8.85308	2.95336	18.1197	0.978612	0
G1271	ENSMUSG00000009733	Tfcp2	155.668	149.372	183.796	150.27	173.864	126.479	158.635	162.57	211.134	179.175	237.161	200.159	243.217	277.721	258.885	137.353
G1272	ENSMUSG00000009734	Pou6f2	0	0	0	0	0	0	0	5.57621	0	0	0	0.548215	0	0	0	0
G1273	ENSMUSG00000009739	Pou6f1	171.363	255.231	335.05	294.661	375.44	209.421	278.334	336.001	398.794	314.129	366.105	525.901	719.817	354.574	595.052	227.719
G1274	ENSMUSG00000009741	Ubp1	281.63	346.644	317.175	398.991	396.042	302.835	376.418	404.458	323.287	327.517	449.458	468.135	452.304	480.497	548.646	307.042
G1275	ENSMUSG00000009772	Nuak2	6.04944	12.5499	14.3336	5.82653	32.146	12.2178	9.25372	21.4561	12.0915	2.01798	14.4906	8.20956	6.76362	6.15372	11.2478	1.03322
G1276	ENSMUSG00000009828	Ick	119.034	113.715	138.618	111.412	125.506	91.0718	115.152	118.103	72.2898	82.2399	98.0082	148.736	171.702	192.114	150.051	81.7768
G1277	ENSMUSG00000009863	Sdhb	15772.5	18179.9	19694.5	16395.4	16812.6	14855.9	17621.4	15508.8	16992.4	20737.9	18739.5	16570	11682.4	10599.6	10162.4	6038.29
G1278	ENSMUSG00000009876	Cox4i2	115.924	104.442	131.214	104.159	121.816	128.733	188.202	128.815	108.427	168.855	111.863	66.1716	56.314	42.7387	57.818	26.3271
G1279	ENSMUSG00000009894	Snap47	613.482	673.831	831.072	723.925	814.628	629.253	718.546	662.972	448.729	692.618	941.323	999.248	860.023	907.08	763.261	414.14
G1280	ENSMUSG00000009900	Wnt3a	0	0	0	0	0	0	0	0	0	0	0	0	0	0	0	0
G1281	ENSMUSG00000009905	Kdsr	85.6013	65.0763	104.533	73.112	92.4551	79.6548	79.4377	102.595	112.061	91.8804	100.014	59.4752	118.87	228.505	157.682	56.0617
G1282	ENSMUSG00000009907	Vps4b	203.522	457.404	343.805	511.385	498.361	302.292	366.499	401.792	328.325	321.079	480.531	615.594	432.866	528.601	792.882	286.107
G1283	ENSMUSG00000009927	Rps25	5146.34	4837.33	5805.11	5516.38	4891.52	4885.04	4798.31	5524.6	13408.4	10299.6	10004.6	8803.63	10501.1	6352.44	8280.9	4880.8
G1284	ENSMUSG00000009941	Nxf2	0	0	0	2.20865	1.10635	0	0	0	2.10867	0	0	0.833547	2.19737	0	0	0
G1285	ENSMUSG00000009995	Taz	824.792	890.319	985.897	995.431	1110.78	885.492	940.476	886.882	969.263	1064.25	1167.36	1239.38	1239.86	780.735	1157.58	495.24
G1286	ENSMUSG00000010021	Kif19a	7.53853	30.2597	5.95949	23.1752	34.7198	29.2293	20.2884	12.9725	61.8894	38.1602	33.9551	31.5853	25.3458	15.8918	12.4387	4.41347
G1287	ENSMUSG00000010025	Aldh3a2	202.531	316.697	294.63	334.103	310.751	275.747	405.077	397.423	231.401	337.478	394.577	365.037	282.123	280.786	335.274	124.916
G1288	ENSMUSG00000010044	Zmynd10	1.72636	0.88941	0	0	0	0.877987	0	0	0	0	0	2.65841	1.77525	1.76762	2.6615	0
G1289	ENSMUSG00000010045	Tmem115	304.73	402.081	458.382	380.054	546.815	392.361	445.378	388.202	461.141	511.522	677.108	623.811	573.685	619.115	599.542	309.112
G1290	ENSMUSG00000010047	Hyal2	237.788	236.307	249.159	343.029	404.395	324.978	283.118	334.123	317.636	295.741	300.873	395.607	339.011	239.809	353.14	159.647
G1291	ENSMUSG00000010048	Ifrd2	1147.43	932.57	1428.1	1251.09	1375.22	1072.87	1023.67	1202.05	2057.81	1901.97	1906.85	2146.07	1727.05	943.768	1451.47	799.611
G1292	ENSMUSG00000010051	Hyal1	28.6106	28.6091	33.8841	23.2565	40.6589	21.7602	12.6909	25.476	62.9061	20.8924	52.7118	117.297	38.1475	22.1252	39.3998	15.4399
G1293	ENSMUSG00000010054	Tusc2	1237.66	1077.19	1139.85	1136.41	1108.43	1020.35	1000.2	1124.21	1232.03	1249.21	1373.49	1173.21	1395.08	1000.8	1262.22	638.835
G1294	ENSMUSG00000010057	Nprl2	230.767	162.172	268.429	192.709	265.399	247.767	204.512	205.17	270.516	228.457	309.48	262.157	220.823	243.961	240.045	82.7061
G1295	ENSMUSG00000010064	Slc38a3	1116.83	1385.19	2156.75	1558.94	1813.37	1380.49	1505.95	1422.32	810.669	931.618	1843.21	1755.41	3339.98	5490.08	2512.52	1248.11
G1296	ENSMUSG00000010066	Cacna2d2	14.6866	11.9115	11.4233	12.3521	24.0742	18.7381	13.9337	10.8718	8.62873	10.7442	14.5342	29.3835	12.9263	26.0295	14.8254	5.00009
G1297	ENSMUSG00000010067	Rassf1	250.774	291.88	328.847	351.5	338.891	297.445	281.032	318.152	390.047	327.222	399.325	301.815	375.053	507.256	433.317	150.511
G1298	ENSMUSG00000010080	Epn3	39.6692	17.0391	4.6369	9.7039	14.0592	13.1847	6.20864	10.0219	46.2309	14.4707	19.1481	8.52123	3.10146	0.774531	7.71184	17.3621
G1299	ENSMUSG00000010086	Rnf112	0	0	0	0.964185	4.83612	3.50266	0.960284	0	1.84698	0.942325	0	3.83371	1.91879	0	0	0
G1300	ENSMUSG00000010095	Slc3a2	495.261	568.954	595.749	468.801	699.047	512.263	542.698	585.849	3923.8	2874.27	3402.2	2334.38	1038.3	929.502	863.503	494.271
G1301	ENSMUSG00000010097	Nxf1	2615.35	2161.61	2468.96	2187.24	2294.23	2059.34	2262.03	2076.37	4067.45	3715.34	2498.48	1869.98	2323.19	1611.14	1292.26	1105.49
G1302	ENSMUSG00000010110	Stx5a	266.788	438.435	471.95	449.559	451.387	392.075	468.095	460.164	356.703	499.266	575.211	461.12	578.3	758.082	557.73	275.544
G1303	ENSMUSG00000010122	Slc47a1	1242.44	1261.53	1749.32	1238.36	1815.8	1189.39	1212.18	912.216	661.996	654.758	1327.75	1357.85	1147.09	1134.78	850.158	492.673
G1304	ENSMUSG00000010136	Pifo	0.979122	2.0481	1.01452	6.14373	0	3.01474	1.01924	0	0	0	0	1.01591	0	1.01055	0	0
G1305	ENSMUSG00000010142	Tnfrsf13b	3.27832	15.8766	11.6643	26.1499	12.0612	22.2967	11.7142	11.6431	8.84394	11.4954	11.7083	14.1958	3.34389	4.17183	4.99526	3.3635
G1306	ENSMUSG00000010154	Spire2	0.977478	2.99308	1.98903	8.0235	7.03835	5.93166	2.99633	5.95733	3.83689	0.980099	1.9972	5.98028	3.9915	3.98283	4.97078	4.01503
G1307	ENSMUSG00000010175	Prox1	80.3992	58.8961	38.2394	66.2321	55.5851	36.1078	38.399	72.3352	80.0626	27.0559	36.3308	34.4034	80.6597	45.2358	80.1315	45.5051
G1308	ENSMUSG00000010205	Raver1	304.563	339.502	361.598	380.643	413.045	327.059	315.244	379.596	450.15	449.364	549.92	440.117	533.229	552.459	572.174	281.691
G1309	ENSMUSG00000010277	2610507B11Rik	3805.34	8594.49	10048.9	10230.3	11337.1	5447.6	8705.22	10214.9	3558.07	4907.82	9048.81	12045.1	10563.1	8790.77	10842.6	5653.54
G1310	ENSMUSG00000010290	AI597479	300.653	412.174	456.96	386.65	451.234	369.546	421.985	498.521	473.19	443.486	575.81	520.768	517.277	562.414	569.186	335.821
G1311	ENSMUSG00000010307	Tmem86a	164.771	207.818	247.738	191.669	246.3	191.762	186.863	194.823	127.412	177.478	226.072	114.656	152.754	212.004	130.478	89.3894
G1312	ENSMUSG00000010311	Optc	5.47306	0	0.95704	1.3701	1.8833	2.85144	1.56749	0	0.920566	1.53813	1.68987	1.86822	0	1.56162	0	0
G1313	ENSMUSG00000010342	Tex14	5.01818	0.439072	13.834	17.9034	7.93892	0	9.26791	10.6927	0	13.6152	5.41839	0	1.3193	0.878853	1.74881	8.63973
G1314	ENSMUSG00000010358	Ifi35	319.887	444.274	328.481	402.435	393.679	352.05	441.469	479.883	335.885	365.971	291.701	178.299	295.906	208.086	205.077	122.873
G1315	ENSMUSG00000010362	Rdm1	430.451	390.745	498.924	458.704	465.681	492.019	377.563	480.843	756.035	594.249	641.483	533.426	544.313	424.777	624.651	196.812
G1316	ENSMUSG00000010376	Nedd8	2760.99	2451.1	2801.26	2463.43	2521.49	2671.24	2498.65	2551.56	3385.6	3108.9	2798.84	2321.23	2438.65	1827.09	2169.24	1164.06
G1317	ENSMUSG00000010392	Gosr1	301.059	344.033	354.229	385.939	407.231	291.724	317.184	382.76	372.927	334.549	467.495	489.224	489.649	814.911	491.814	240.275
G1318	ENSMUSG00000010406	Mrpl52	780.4	686.471	782.397	685.864	656.43	680.298	685.787	705.45	1385.55	1257.15	1082.25	840.956	793.429	545.361	590.866	355.304
G1319	ENSMUSG00000010435	Spaca7	0	0	0	0	0	0	0	0	0	0	0	0	0	0	0	0
G1320	ENSMUSG00000010453	Kansl3	603.646	726.262	769.195	1026.71	1184.95	820.446	778.982	807.087	684.98	636.039	1053.76	1791.86	1635.91	2500.65	1839.99	711.028
G1321	ENSMUSG00000010461	Eya4	63.9793	330.946	212.621	450.132	384.452	115.544	365.403	360.833	58.5563	96.9664	280.045	888.83	501.359	508.49	767.728	251.542
G1322	ENSMUSG00000010476	Ebf3	97.6752	116.24	119.207	132.502	150.317	125.991	141.375	169.535	72.469	86.6425	82.0947	77.1146	73.7036	122.521	138.299	56.1802
G1323	ENSMUSG00000010492	Uckl1os	734.14	919.5	961.964	829.549	1099.69	701.902	891.612	890.515	813.915	1122.84	1235.26	1253.73	1625.72	911.453	1408.94	623.063
G1324	ENSMUSG00000010505	Myt1	0.523412	0	0	0	0	0	0	0	0	0	0	0	0	0	0	0.535263
G1325	ENSMUSG00000010517	Faf1	1079.81	1166.31	1433.29	1239.9	1312.63	1072.51	1100.44	1186.93	1651.27	1942.92	2140.96	2211.86	2630.64	2309.28	2429.69	1525.01
G1326	ENSMUSG00000010529	Gm266	22.312	13.041	27.9069	8.04455	9.05101	12.8554	13.015	16.954	18.1624	28.4863	12.06	6.98915	2.00065	0	3.00313	1.00656
G1327	ENSMUSG00000010538	Tsacc	59.7384	55.1422	55.2617	50.6705	73.5264	55.518	66.6512	49.2939	84.2652	88.2432	59.475	46.1427	107.934	67.5637	82.836	53.8652
G1328	ENSMUSG00000010554	Mettl16	136.055	294.741	360.914	313.216	542.793	294.953	214.372	279.82	239.023	322.035	341.002	604.931	387.87	361.836	379.532	163.277
G1329	ENSMUSG00000010592	Dazl	4.89218	2.98829	9.93557	9.01708	7.03447	5.92831	9.97785	3.96599	2.87813	4.89581	3.98729	2.98753	0	0	0.992319	1.00266
G1330	ENSMUSG00000010601	Apol7a	0	0	0	1.68623	0	0	0	0	0	0	0	0	5.53221	0.788666	1.4179	0.794971
G1331	ENSMUSG00000010607	Pigyl	602.465	571.595	695.493	596.99	631.445	595.371	572.986	530.932	719.437	780.6	720.705	485.453	412.781	321.368	419.586	148.947
G1332	ENSMUSG00000010608	Rbm25	1319.11	1190.85	1232.68	1294.67	1027.91	1146.89	1182.35	1257.48	1813.32	1351.84	1143.58	1037.12	1552.13	1327.83	1458.83	1080.54
G1333	ENSMUSG00000010609	Psen2	268.041	222.514	185.909	252.813	190.383	244.817	237.293	267.256	367.582	329.608	226.76	229.914	208.145	229.829	219.943	132.308
G1334	ENSMUSG00000010651	Acaa1b	0	1.33725	3.39907	1.11191	3.44253	1.08694	3.43481	2.28071	2.22884	2.21601	2.22557	3.38697	2.2748	0	2.20374	1.08593
G1335	ENSMUSG00000010660	Plcd1	134.959	197.345	180.885	185.417	239.209	174.913	207.609	233.12	179.379	279.152	341.142	282.901	350.023	210.028	279.029	153.467
G1336	ENSMUSG00000010663	Fads1	90.0978	154.317	136.095	137.231	160.796	154.142	156.623	178.398	138.214	96.921	135.485	314.652	99.6682	98.5468	136.843	68.1667
G1337	ENSMUSG00000010721	Lmbr1	170.342	309.238	256.024	266.445	386.639	230.422	322.624	296.101	292.091	246.548	268.664	453.205	406.335	343.127	525.418	128.818
G1338	ENSMUSG00000010751	Tnfrsf22	32.785	45.3108	39.8129	35.6735	28.684	33.7965	50.412	37.8135	23.8928	39.0833	39.0288	56.3173	17.3087	17.7993	42.2048	6.26233
G1339	ENSMUSG00000010755	Cars	790.258	764.277	1033.1	880.999	1025.74	800.669	844.566	899.054	1929.62	2024.6	2519.54	2289.39	1579	1217.57	1276.3	691.902
G1340	ENSMUSG00000010760	Phlda2	0	0	0	0	0	0	0	0	0	0	0	0	0	0	0	0
G1341	ENSMUSG00000010796	Asz1	0	0	0	0	0	0	0	0	0	0	0	0	0	0	0	0
G1342	ENSMUSG00000010797	Wnt2	4.88452	4.9878	1.98853	4.01077	2.01033	2.96488	0.998507	0.992706	5.75278	7.83883	3.99395	11.9573	1.99529	1.99076	4.9703	1.00353
G1343	ENSMUSG00000010803	Gabra1	4.63679	24.5574	1.87843	1.894	6.6533	5.60702	2.82956	1.87341	12.7161	3.70242	8.47143	3.76599	0	0	0	0
G1344	ENSMUSG00000010825	Grid2ip	0	0	0	0	0	0	0	0	0	0	0	0	0	0	0	0
G1345	ENSMUSG00000010830	Kdelr3	89.454	113.148	110.543	104.481	149.821	185.874	131.038	109.536	121.522	118.76	121.346	126.72	56.9684	53.7441	61.9219	20.1112
G1346	ENSMUSG00000010841	1700006E09Rik	0	0	0	0	0	0	0	0	0	0	0	0	0	0	0	0
G1347	ENSMUSG00000010911	Apip	816.027	827.703	924.857	821.265	841.226	658.595	800.305	745.726	1267.17	1297.55	1098.79	861.404	564.788	538.744	464.559	312.85
G1348	ENSMUSG00000010914	Pdhx	2745.9	3741.34	3496.53	3446.14	3225.32	2455.17	3520.11	3126.31	2539.42	3778.3	3898.23	4910.59	3650.17	4609.63	3436.57	2026.65
G1349	ENSMUSG00000010936	Vac14	383.649	411.388	473.954	389.757	537.687	396.246	473.974	352.979	723.503	750.083	771.524	751.917	949.075	950.615	861.269	523.424
G1350	ENSMUSG00000011008	Mcoln2	0.797191	0	0	0	1.63925	0	4.0206	0.80913	0	0	0.813746	0.812409	0	0	1.62013	4.35539
G1351	ENSMUSG00000011034	Slc5a1	0.976671	0	0	0	0	0	0	0	0.956749	0	0	0	0	0	0	0
G1352	ENSMUSG00000011052	1700049J03Rik	0	0	0	0	0	0	0	0	0	0	0	0	0	0	0	0
G1353	ENSMUSG00000011096	Akt1s1	2510.43	2528.83	2979.5	2797.92	3087.88	2500.86	2514.55	2639.49	3726.29	3910.83	4356.92	4143.48	4078.62	3379.36	3457.92	2009.37
G1354	ENSMUSG00000011114	Tbrg1	493.779	696.733	708.763	627.43	736.334	664.504	658.456	743.139	1029.25	961.779	1005.95	878.077	1375.75	986.925	1106.23	660.155
G1355	ENSMUSG00000011118	Panx3	0.979451	0	0	0	0	0	0	0	0	0	0	0	0	0	0	0
G1356	ENSMUSG00000011148	Adssl1	19241.8	21550.2	31251.6	21188.7	29022.8	24720	23583.1	21055.1	16821.6	18661.7	29449.1	34804.2	48498.4	42918.6	33337.9	21454.6
G1357	ENSMUSG00000011154	1700026D08Rik	0	1.45298	0	0	0	0	0	0	0	0	0	0	0	0	1.44948	0
G1358	ENSMUSG00000011158	Brf1	239.656	290.981	294.163	382.825	374.888	294.48	305.399	323.344	245.591	245.83	320.127	444.245	543.434	499.689	546.018	200.59
G1359	ENSMUSG00000011171	Vipr2	2.87835	19.511	12.6536	18.6482	6.89273	6.77697	10.7522	33.0186	6.5827	18.2258	6.83318	18.5372	11.719	21.4568	22.3485	6.87569
G1360	ENSMUSG00000011179	Odc1	1739.24	1873.97	3241.14	2378.4	2469.4	2166.13	2343.62	2056.5	2028.51	1524.18	2772.59	2881.11	2837.99	2357.87	2204.71	1848.06
G1361	ENSMUSG00000011254	Thg1l	120.528	120.15	131.26	121.704	150.091	108.388	91.9108	116.65	215.462	166.951	199.145	145.454	119.023	94.4415	84.7403	50.4562
G1362	ENSMUSG00000011256	Adam19	129.416	97.8327	76.2086	105.403	108.786	102.542	103.018	105.212	104.947	53.3052	70.4657	95.9865	201.222	276.565	199.871	117.308
G1363	ENSMUSG00000011257	Pabpc4	7879.67	7483.54	8363	8644.93	8375.48	6427.52	6957.1	7630.98	12765.1	9296.06	11537.8	11590.6	8468.95	8768.62	8110.72	5591.56
G1364	ENSMUSG00000011263	Exoc3l2	7.81564	3.99178	16.8989	22.0664	22.108	25.7024	6.99188	12.9034	12.4665	5.88098	13.9847	19.9247	6.98562	9.95104	15.9037	10.0385
G1365	ENSMUSG00000011267	Zfp296	15.5729	15.0075	5.97321	10.0421	14.0761	14.8291	9.99912	10.9463	7.65827	7.84913	11.0211	11.9701	4.99529	6.96697	8.9796	2.01024
G1366	ENSMUSG00000011305	Plin5	624.581	947.447	871.272	791.456	764.983	507.04	599.345	742.049	503.15	1013.54	1153.35	1037.6	1152.72	1540.79	804.015	624.464
G1367	ENSMUSG00000011306	Sugp1	322.41	378.042	469.269	373.99	472.421	374.562	377.429	378.196	272.311	354.695	499.199	388.601	761.164	730.601	589.417	271.942
G1368	ENSMUSG00000011349	Dmrtc2	0	0	0	0	0	0	0	0	0	0	0	0	0	0	0	0
G1369	ENSMUSG00000011350	Gm5893	0	0	0	0	0	0	0	0	0	0	0	0	0	0	0	0
G1370	ENSMUSG00000011382	Dhdh	306.29	511.462	406.057	635.698	620.684	401.901	470.591	516.078	1077.12	716.204	737.815	799.095	654.436	400.898	849.426	223.417
G1371	ENSMUSG00000011427	Zfp790	127.028	142.353	142.1	136.957	172.503	125.03	121.149	175.978	139.598	108.985	140.082	210.161	186.64	244.267	203.045	113.223
G1372	ENSMUSG00000011463	Cpb1	0	0	0.894068	0.901565	0.904157	0	0.897885	0.89228	0.863007	0.881109	0.897237	0	1.79409	0	0	0
G1373	ENSMUSG00000011486	Slc25a41	1.97545	0	0	0	0	2.015	0	0	0	0.947739	0	1.01737	1.01933	0	0	0
G1374	ENSMUSG00000011589	Fsd1	0	1.00101	0	1.00529	1.00702	0	0	0	0	0.982248	2.00444	0	1.00014	0.996989	0	0
G1375	ENSMUSG00000011632	Pinlyp	0	0	0	0	1.04579	0	0	1.04422	0	0	1.05568	1.04089	3.13163	0	0	0
G1376	ENSMUSG00000011658	Fuz	431.949	491.12	619.093	487.61	675.047	466.243	527.014	509.118	430.055	513.569	648.342	871.066	670.493	559.855	543.258	287.095
G1377	ENSMUSG00000011751	Sptbn4	1.34495	4.09296	0	2.74659	1.45721	1.35511	2.89085	2.71678	1.31721	1.34233	1.44129	0	0	2.73083	2.71707	1.45222
G1378	ENSMUSG00000011752	Pgam1	515.864	452.526	520.311	523.784	611.215	626.674	482.954	621.159	789.462	644.166	707.084	691.81	755.72	386.187	656.076	392.36
G1379	ENSMUSG00000011831	Evi5	246.466	187.347	224.608	238.95	247.011	193.492	232.388	308.036	241.837	149.907	144.106	280.78	250.556	308.557	304.576	132.096
G1380	ENSMUSG00000011832	Evi5l	240.401	315.208	353.806	316.823	412.639	286.977	319.242	289.358	401.948	440.234	476.934	526.918	322.42	309.578	366.624	154.772
G1381	ENSMUSG00000011837	Snapc2	214.098	226.138	288.718	244.037	322.747	252.098	273.99	234.87	279.51	299.262	317.648	239.411	248.778	227.919	264.435	136.705
G1382	ENSMUSG00000011877	Git1	415.426	589.847	584.101	733.831	791.239	473.102	602.46	623.889	566.929	774.248	818.332	1070.14	1343.03	1277.76	1537.63	834.42
G1383	ENSMUSG00000011884	Gltp	146.513	161.888	193.243	164.546	186.522	181.366	189.208	208.593	172.02	155.994	173.802	265.774	194.89	124.148	198.334	86.2661
G1384	ENSMUSG00000011958	Bnip2	1507.5	1794.11	1878.02	1945.95	2097.28	1621.04	1856.95	1922.21	1701.98	1570.97	1890.42	2580.67	2068.61	1767.88	2237.57	1079.53
G1385	ENSMUSG00000011960	Ccnt1	764.325	525.131	412.559	389.609	360.649	463.756	403.932	614.751	1069.99	668.327	456.706	364.445	215.026	342.016	286.637	308.738
G1386	ENSMUSG00000012017	Scarf2	64.6217	87.6266	69.5426	109.193	132.659	153.157	115.731	87.2286	77.7382	52.8699	81.7052	114.516	81.7345	61.7159	96.2067	35.089
G1387	ENSMUSG00000012042	4930579F01Rik	0.979903	0	0	0	0	0	2.01196	2.00204	0.963512	0.987098	0	1.00361	1.00511	0	0	0
G1388	ENSMUSG00000012076	Brms1l	298.218	413.694	417.456	508.184	527.674	293.502	424.233	420.664	311.728	335.006	381.113	581.775	341.074	307.574	395.288	219.687
G1389	ENSMUSG00000012114	Med15	162.543	205.232	229.745	235.49	303.038	228.341	222.782	262.424	187.111	206.301	283.121	253.649	474.898	799.752	425.308	295.758
G1390	ENSMUSG00000012117	Dhdds	281.052	289.208	313.887	271.971	404.965	297.721	333.027	274.048	428.361	464.597	493.271	487.071	429.026	394.263	405.135	172.032
G1391	ENSMUSG00000012123	Aim1l	0.166334	0	0	0	0	0	0	0	0	0	0	0	0	0	0	0
G1392	ENSMUSG00000012126	Ubxn11	21.9841	12.1936	12.1348	8.16022	5.71973	7.23087	7.31287	8.62372	36.9091	11.9593	10.2892	21.8863	19.7726	30.637	23.3469	5.4362
G1393	ENSMUSG00000012187	Mogat1	11.3047	7.66566	6.65479	2.51533	7.45825	3.69174	2.51946	3.82062	1.15398	1.24265	2.59782	0	2.50769	0	3.84335	1.27077
G1394	ENSMUSG00000012211	Tex22	1.07216	0	2.24063	0	0	0.625174	0	0	0	0	0	0	0	0	1.13429	1.13254
G1395	ENSMUSG00000012282	Wnt8a	0	0	0	0	0	0	0	0	0	0	0	0	0	0	0	0
G1396	ENSMUSG00000012296	Tjap1	312.245	371.588	520.157	508.293	534.672	452.865	340.454	415.456	383.028	348.046	488.846	623.675	868.315	972.72	774.814	431.607
G1397	ENSMUSG00000012350	Ehf	5.78608	0	1.76475	0	0	0	0	3.67447	0	0	0	0.55056	0	0	0	0
G1398	ENSMUSG00000012396	Nanog	0	0	0	0	0	0	0	0	1.92756	0	0	0	0	0	0	0
G1399	ENSMUSG00000012405	Rpl15	7952.27	9149.23	10224.4	10712.2	9060.41	8428.23	9699.09	10886.7	20729.5	19237.2	15638.6	14882.2	15153.6	9333.3	12219.3	7242.66
G1400	ENSMUSG00000012422	Tmem167	585.335	627.928	689.411	721.323	663.255	603.796	595.102	710.463	763.803	676.005	722.356	601.945	595.746	393.702	482.248	350.398
G1401	ENSMUSG00000012428	Steap4	285.839	685.201	449.081	800.486	619.084	472.325	929.914	937.843	355.066	429.846	391.667	543.738	544.279	614.17	668.635	301.794
G1402	ENSMUSG00000012429	Mplkip	97.8009	143.474	111.312	153.342	118.599	132.419	133.746	158.715	189.887	175.324	152.609	103.596	144.594	101.53	162.782	107.324
G1403	ENSMUSG00000012443	Kif11	25.4942	47.7412	99.2964	66.0778	80.3906	54.3394	77.7766	80.2136	24.0082	65.5641	83.5861	24.8844	24.9052	4.9772	25.7503	15.0287
G1404	ENSMUSG00000012483	Rpa3	199.608	149.465	210.463	167.086	167.275	195.136	175.178	163.392	419.939	296.766	278.794	130.501	110.674	97.4873	121.06	72.0159
G1405	ENSMUSG00000012519	Mlkl	14.0186	24.2027	13.395	14.4103	23.4096	38.5381	16.7813	22.2481	7.74406	20.2418	16.1525	14.3186	10.7529	1.78729	9.82787	6.30985
G1406	ENSMUSG00000012520	Phox2b	0	0	0	0	0	0	0	0	0	0	0	0	0	0	0	0
G1407	ENSMUSG00000012535	Tnpo3	1200.34	1093.74	1305.21	1037.97	1219.66	1148.5	1023.67	1132.12	1828.13	1266.87	1130.15	1245.89	933.452	915.915	1050.63	609.018
G1408	ENSMUSG00000012609	Ttll5	64.421	106.582	84.1004	66.756	111.585	78.4269	66.9988	106.24	92.8593	128.344	106.874	120.808	114.121	166.158	101.718	67.8059
G1409	ENSMUSG00000012640	Zfp715	106.897	148.471	153.65	231.564	218.091	126.635	180.728	230.74	155.614	98.9926	218.563	331.941	394.792	445.314	504.224	182.958
G1410	ENSMUSG00000012705	Retn	15.4774	20.2624	24.0803	27.3436	14.1459	16.8919	9.07222	16.7205	131.112	22.7455	15.2389	102.477	30.2165	38.9663	67.8309	17.2356
G1411	ENSMUSG00000012777	Acpt	0.983436	0	0	0	0	0	0	0	0	0	0	0	0	0	0	0
G1412	ENSMUSG00000012819	Cdh23	44.1962	54.1015	78.4137	57.6561	35.7493	56.4347	70.1714	66.3862	28.5432	31.9944	48.5517	57.7926	16.3931	11.2882	57.9824	12.9544
G1413	ENSMUSG00000012848	Rps5	8278.01	7806.05	9649.09	9341.99	8684.57	8735.14	8363.91	8559.83	20237.8	17183.7	16751.7	15735.8	17149.1	10734.5	12980.2	6659.69
G1414	ENSMUSG00000012889	Podnl1	0	4.88118	0	0	0	0.88104	0	0.883985	0	1.30477	0	1.32681	0	0	0	0
G1415	ENSMUSG00000013033	Adgrl1	626.091	730.706	926.372	1104.93	1092.2	647.634	766.072	855.086	332.209	312.747	472.15	623.119	534.651	465.384	612.319	212.063
G1416	ENSMUSG00000013076	Amotl1	3361.52	3678.15	4492.55	4871.92	5207.29	3427.42	3881.63	4432.62	8798.24	6312.67	5630.99	12895	7241.29	6367.48	10048.2	4145.06
G1417	ENSMUSG00000013083	2200002J24Rik	0	0	0	0	0	0	0	0	0	0	0	0	0	0	0	0
G1418	ENSMUSG00000013089	Etv5	173.927	243.103	256.515	241.455	312.528	232.57	222.227	270.223	408.353	275.943	354.896	445.158	490.592	399.523	544.507	369.628
G1419	ENSMUSG00000013091	Tmem190	0	0	0	0	0	0	0.983489	0	0	0	0	0	0	0	0	0
G1420	ENSMUSG00000013150	Gfod2	139.647	157.567	255.442	390.85	399.491	152.266	176.517	156.937	132.367	210.664	239.635	512.13	332.37	142.867	311.365	163.422
G1421	ENSMUSG00000013155	Enkd1	14.5626	31.0789	12.9535	18.0947	18.1012	20.7652	20.0175	23.9231	13.3874	25.5327	18.0773	11.9788	16.0007	10.9475	16.0045	6.03738
G1422	ENSMUSG00000013158	4933405L10Rik	8.84339	1.01613	1.00956	2.03713	0	3.00493	1.01408	3.03051	0.968267	0	1.01798	3.03404	0	0	0	0
G1423	ENSMUSG00000013160	Atp6v0d1	773.942	798.527	895.293	751.414	919.45	918.53	812.291	820.163	1110.23	1110.78	1333.97	1015.72	1573.63	1719	1260.57	762.258
G1424	ENSMUSG00000013236	Ptprs	330.021	397.343	344.22	440.057	555.747	433.134	448.023	378.903	178.881	157.41	208.003	339.043	216.031	237.579	207.189	113.438
G1425	ENSMUSG00000013275	Slc41a1	942.871	1571.38	1546.91	1298.76	1666.79	1007.33	1413.01	1304.44	2080.93	2703.02	3461.45	4916.39	2780.46	2518.95	3020.68	1584.72
G1426	ENSMUSG00000013338	Fer1l4	0	0	0	0	0	0	0	1.45847	0	0	0	0	0	0	0	0
G1427	ENSMUSG00000013353	4931406B18Rik	0	0	0	0	0	0	0	0	0	0	0	0	0	0	0	0
G1428	ENSMUSG00000013367	Iglon5	0.977928	6.97751	7.9515	8.01858	9.04612	6.91778	9.98183	8.92882	3.83699	3.91813	7.98078	9.9619	6.98098	2.98629	7.94476	0
G1429	ENSMUSG00000013415	Igf2bp1	17.7736	0	0	0	0	0.805979	0.81297	1.61439	1.56774	13.9832	0	0	0.812306	1.6243	0	0
G1430	ENSMUSG00000013418	B4galnt2	0	0	0	0	0	0	0	0	2.88544	0	1.00484	3.00382	0	0	0	0
G1431	ENSMUSG00000013419	Zfp651	2244.16	2376.72	2955.29	3531.09	3522.93	2058.84	2752.33	3013.98	2372.76	2360.67	2770.39	4565.83	5118.05	3213.37	5676.74	2429.88
G1432	ENSMUSG00000013465	Nelfb	385.964	476.386	630.268	571.982	741.03	522.119	841.175	544.494	462.429	538.185	695.055	635.996	748.619	771.707	728.21	383.831
G1433	ENSMUSG00000013483	Card14	3.48269	20.2852	8.24815	13.5002	10.8951	7.6768	24.8684	22.9993	10.6744	10.8829	13.3441	13.3403	105.638	136.754	113.332	71.8667
G1434	ENSMUSG00000013495	Tmem175	118.184	132.832	139.938	91.7784	148.857	110.135	146.459	132.574	132.341	134.429	138.138	145.441	177.28	176.555	180.779	70.7762
G1435	ENSMUSG00000013523	Bcas1	17.189	18.2126	10.6763	12.4236	18.2653	17.9589	11.5471	41.4908	35.6357	13.7592	33.7932	31.1961	24.2976	24.4727	12.3173	8.28919
G1436	ENSMUSG00000013539	Tango2	652.936	1067.19	944.758	914.51	744.826	619.566	878.511	883.06	787.497	1563.09	1074.59	1287.36	2922.75	2285.86	2572.99	1470.57
G1437	ENSMUSG00000013562	4833413E03Rik	0	0	0	0	0	0	0	0	0	0	0	0	0.995074	0	0	0
G1438	ENSMUSG00000013584	Aldh1a2	23.4463	49.8766	19.8848	24.0644	40.2062	37.5552	62.9065	53.6052	39.3112	27.4357	25.9601	47.8289	10.9738	9.95365	27.8329	7.02457
G1439	ENSMUSG00000013593	Ndufs2	42829.8	36441.3	41618.7	35074	30465.1	38203.7	37114	40596.1	32011.9	36818.5	26146.3	22085.1	25985	26669.1	22119.4	14595.5
G1440	ENSMUSG00000013611	Snx31	0	0	0	0	0	0	0	0	0	0	0	0	0	0	0	0
G1441	ENSMUSG00000013622	Atraid	925.125	896.058	1057.38	804.368	957.242	914.102	860.058	882.748	1602.7	1343.62	1346.98	1250.63	1208.77	1185.45	1075.03	564.875
G1442	ENSMUSG00000013629	Cad	55.1556	35.8599	60.669	94.4787	159.188	126.959	41.2725	179.803	149.825	126.817	151.196	239.816	292.762	265.826	308.678	162.366
G1443	ENSMUSG00000013643	Lypd8	0	0	2.99852	0	0	0	0	1.00071	0	0	0	0	0	0	1.00512	0
G1444	ENSMUSG00000013646	Sh3bp5l	462.533	445.924	572.624	452.543	679.492	536.276	493.997	556.175	620.268	554.36	793.887	886.665	853.31	522.824	1012.85	306.747
G1445	ENSMUSG00000013653	1810065E05Rik	0	0	0	0	0	0	0	0.98839	0	0	0	0	0	0	0	0
G1446	ENSMUSG00000013662	Atad1	1002.76	1633.12	1523.42	1659.49	1616.12	1147.27	1509.96	1688	1857.38	1909.75	2270.56	2259	1697.03	1809.64	1700.39	1174.4
G1447	ENSMUSG00000013663	Pten	1155.53	1393.4	1331.51	1543.27	1274.93	1147.41	1435.51	1792.15	902.943	904.463	927.268	772.515	839.557	680.673	1021.45	638.289
G1448	ENSMUSG00000013668	4933402N03Rik	0	0	0	0	0	0	0	0	0	0	0	0	0	0	0	0
G1449	ENSMUSG00000013698	Pea15a	842.515	729.583	801.788	815.853	941.524	1018.5	946.768	1037.65	720.664	699.91	628.901	856.349	606.24	618.705	683.535	377.009
G1450	ENSMUSG00000013701	Timm23	7099.85	7824.46	8660.35	8539.94	7319.16	6305.12	8066.73	8200.16	9897.43	11802.2	11632.6	10378.7	11242.3	8767.42	10164.8	6172.06
G1451	ENSMUSG00000013707	Tnfaip8l2	4.84384	29.124	10.9689	27.1659	14.0809	9.88999	21.0354	27.9499	8.59824	15.7244	13.082	13.984	6.00523	7.96141	8.01955	4.02867
G1452	ENSMUSG00000013736	Trnt1	415.359	515.533	515.502	536.163	519.207	355.587	483.484	537.071	647.288	659.928	761.602	703.045	959.035	884.669	973.979	530.715
G1453	ENSMUSG00000013766	Ly6g6e	0	2.74712	0	0	0	0	1.36386	1.55323	0	0	0	0	0	0	0	0
G1454	ENSMUSG00000013787	Ehmt2	795.193	779.068	787.328	709.827	838.403	936.901	775.982	933.613	710.966	910.571	660.481	692.227	1167.64	822.905	1143.46	465.34
G1455	ENSMUSG00000013822	Elof1	808.159	805.548	865.891	812.922	890.053	709.874	824.719	777.156	968.75	988.471	916.386	886.561	1061.45	627.729	968.722	488.011
G1456	ENSMUSG00000013833	Med16	326.379	649.088	485.009	620.623	601.434	408.167	534.449	409.941	409.971	497.164	593.367	756.278	1024.02	1129.44	922.447	467.353
G1457	ENSMUSG00000013846	St3gal1	78.4516	164.097	164.826	238.27	196.956	153.137	171.501	218.84	92.1956	63.6047	100.493	180.158	134.482	145.336	207.961	148.277
G1458	ENSMUSG00000013858	Tmem259	1727.39	1904.75	2423.39	2302.65	2544.33	1914.96	2045.92	2153.62	2157.47	2577.27	3234.97	3004.7	3765.51	3544.06	3373.69	1809.04
G1459	ENSMUSG00000013878	Rnf170	669.919	913.242	870.528	1076.74	955.598	618.142	807.262	996.752	498.207	523.148	655.071	857.695	872.413	684.168	991.702	372.921
G1460	ENSMUSG00000013921	Clip3	70.1934	95.1984	80.4949	133.114	82.2455	82.4651	104.024	114.56	41.9948	57.1166	95.2591	96.1433	145.908	129.726	60.267	44.8428
G1461	ENSMUSG00000013928	Thap8	1.94118	3.01343	0	2.01344	0	0	1.00229	3.99416	0	0	0	0.999542	1.00146	2.98844	0	1.00771
G1462	ENSMUSG00000013936	Myl2	12105.7	2872.99	2939.01	1884.68	3218.01	4751.35	2044.96	3283.39	11984	3403.98	3592	3367.27	10380.5	4473.47	8847.88	6165.21
G1463	ENSMUSG00000013973	Dedd	456.292	568.351	709.67	768.087	666.947	571.045	619.016	689.551	513.569	663.913	821.641	1049.24	1191.9	1036.46	1189.04	621.411
G1464	ENSMUSG00000013974	Mcemp1	0	0	0	0	0	0	0	2.00278	8.6272	0	0	1.00212	4.01643	0	1.00558	0
G1465	ENSMUSG00000013997	Nit1	523.104	579.079	675.104	651.717	608.111	475.672	576.046	655.772	555.235	835.151	804.918	953.867	756.505	583.757	593.62	350.465
G1466	ENSMUSG00000014030	Pax5	0.714948	0	55.7887	29.4276	0.731863	0	0	0.720775	0.699866	0	2.1719	2.89886	2.1757	0	3.60236	10.7078
G1467	ENSMUSG00000014039	Prdm15	55.8344	59.3481	79.8213	118.578	119.423	135.368	86.713	99.0196	69.8955	52.0201	67.7195	179.199	167.869	137.446	142.559	47.7228
G1468	ENSMUSG00000014074	Rnf168	347.315	325.329	421.958	452.028	433.149	341.134	358.626	424.966	652.813	419.574	478.955	433.206	301.375	314.295	396.809	155.759
G1469	ENSMUSG00000014075	Tctex1d2	125.107	138.011	146.395	127.419	139.261	104.035	156.188	125.856	173.305	186.262	152.424	118.538	153.129	71.2018	119.348	54.2687
G1470	ENSMUSG00000014077	Chp1	1488.66	1820.35	1968.68	2016.68	2054.52	1428.79	1734.42	1760	1569.32	1581.64	1957.02	2125.84	2768	2210.14	2676.42	1478.9
G1471	ENSMUSG00000014104	Sval2	0	0	0	0	0	0	0	0	0	0	0	0	0	0	0	0
G1472	ENSMUSG00000014158	Trpv4	21.2082	24.7936	25.4354	40.4452	23.7347	27.2435	27.9424	36.1165	15.9242	16.2495	16.6811	40.2034	31.4091	33.3035	21.4738	9.87233
G1473	ENSMUSG00000014164	Klhl3	1.87666	6.68249	9.52352	12.4843	8.67012	5.7916	13.3896	10.4531	0	4.69277	3.8212	20.4138	24.7092	8.97522	23.7729	8.64966
G1474	ENSMUSG00000014177	Tvp23b	116.132	100.328	98.9261	129.416	136.574	104.12	138.175	136.998	195.215	150.586	187.11	151.725	159.566	155.122	151.332	89.2261
G1475	ENSMUSG00000014195	Dnajc7	3898.28	2929.81	3630.38	3110.28	2917.11	3162.36	2961.41	3120.56	4261.11	4686.69	3882.79	2882.43	2755.92	2785.44	2811.67	1629.6
G1476	ENSMUSG00000014198	Zfp385c	5.0322	5.12631	9.37265	4.29617	7.75556	8.47257	4.27846	2.55117	9.04789	29.8793	5.98525	20.1525	15.1084	21.6414	11.9163	8.59909
G1477	ENSMUSG00000014226	Cacybp	1287.79	1390.76	1515.86	1793.68	1590.83	1208.51	1310.12	1607	1675.2	1414.86	1324.53	1840.28	1728.78	1258.47	1740.05	808.384
G1478	ENSMUSG00000014232	Cluap1	156.233	141.604	197.857	150.762	188.575	137.187	157.566	166.737	158.233	175.225	160.42	147.005	233.992	165.886	213.006	99.5452
G1479	ENSMUSG00000014243	Zswim7	638.111	670.011	781.069	725.87	630.287	666.479	689.224	686.102	1023.31	951.64	762.008	694.63	623.309	480.575	482.636	253.073
G1480	ENSMUSG00000014245	Pigl	9.67436	22.7328	26.5947	29.8012	28.8759	26.4335	28.6878	26.5557	26.5906	22.3268	32.6485	43.4343	40.5224	38.4537	54.1737	29.8259
G1481	ENSMUSG00000014294	Ndufa2	8364.22	6813.19	8041.06	6605.7	6966.12	7608.53	7275.21	6876.7	10753.1	10161	7160.68	6078.57	6896.01	5142.85	5136.84	2920.25
G1482	ENSMUSG00000014301	Pam16	1350.95	1060.09	1232.23	995.279	995.403	1039.8	1063.14	1171.1	1907.66	1919.87	1530.1	1080.25	1209.51	830.424	1118.99	556.206
G1483	ENSMUSG00000014303	Glis2	46.1799	87.2812	84.2772	135.368	94.5946	120.6	110.938	124.735	48.029	50.2001	56.6236	109.495	64.1133	43.5527	109.241	42.9927
G1484	ENSMUSG00000014313	Cox6c	27597.6	28227.9	29541.6	25067.4	22984.5	25723.7	27330.4	29982.5	24517.8	26706.3	18755.3	16356.3	15974.9	14393.2	15414.4	8343.56
G1485	ENSMUSG00000014329	Bicc1	122.731	293.351	177.149	281.257	196.183	170.318	194.944	312.064	209.921	179.894	180.266	217.458	178.107	210.326	254.754	113.373
G1486	ENSMUSG00000014349	Ube2z	650.662	829.926	866.057	964.386	1043.12	770.672	858.741	931.265	869.818	924.958	1157.95	1106.07	1141.93	1165.66	1279.41	649.421
G1487	ENSMUSG00000014351	Gip	0	0	0	0	0	0	0	0	0	0	0	0	0	0	0	0
G1488	ENSMUSG00000014353	Tmem87b	183.705	257.362	224.554	256.411	338.531	167.546	240.116	269.17	345.087	250.859	304.042	351.554	435.756	514.011	583.421	275.245
G1489	ENSMUSG00000014355	Anapc1	351.833	511.952	605.946	597.247	896.615	397.945	585.228	544.551	505.171	787.84	935.546	1033.52	1490.07	1492.03	1637.81	712.716
G1490	ENSMUSG00000014361	Mertk	20.343	93.0107	65.4073	55.7661	103.511	48.6479	110.825	102.108	35.5237	26.751	65.6842	54.796	66.6646	61.9797	51.8538	39.0273
G1491	ENSMUSG00000014402	Tsg101	1182.95	1156.4	1233.46	1229.87	1134.25	1038.72	1129.8	1248.18	1555.65	1584.93	1481.5	1311.74	1564.64	1221.1	1637.69	903.837
G1492	ENSMUSG00000014418	Hps5	125.486	239.334	251.402	305.837	390.978	200.931	267.436	244.822	113.378	253.838	288.173	426.322	137.214	187.635	186.143	96.7548
G1493	ENSMUSG00000014426	Map3k4	443.331	480.288	565.934	558.593	790.827	524.609	582.266	467.331	446.607	374.755	529.241	1116.72	1035.94	820.256	1040.61	445.798
G1494	ENSMUSG00000014444	Piezo1	192.362	242.138	264.693	358.971	283.22	438.147	308.113	378.423	129.689	382.89	254.709	233.916	183.317	109.1	150.334	76.8735
G1495	ENSMUSG00000014453	Blk	1.95307	0	0	2.00283	0	0	0.997241	0.99127	0	0	0.996914	4.97627	0.996367	0	0	0
G1496	ENSMUSG00000014470	Rnf166	531.332	678.927	743.474	801.691	729.179	604.23	722.909	806.254	943.957	1031.67	1084	1039.06	1240.64	1059.1	1227.61	647.459
G1497	ENSMUSG00000014496	Ankrd28	317.773	743.824	654.308	1077.16	928.496	433.718	800.628	743.591	389.934	411.943	724.252	1756.72	1033.97	1023.33	1528.8	587.061
G1498	ENSMUSG00000014498	Ankrd52	354.521	513.807	704.339	796.209	1262.69	527.009	532.203	535.341	429.493	458.005	956.702	2113.43	1928.53	1720.08	2537.57	945.79
G1499	ENSMUSG00000014503	Pkd2l2	15.9615	28.0869	25.7795	25.0347	47.3063	18.0354	31.6433	21.9222	19.345	10.3507	19.1707	61.8152	81.432	59.6322	76.8404	26.9822
G1500	ENSMUSG00000014504	Srp19	1033.23	934.595	956.202	947.495	891.319	926.221	1001.42	1077.64	1684.74	1485.2	1199.94	1024.94	1094.12	718.007	928.297	559.578
G1501	ENSMUSG00000014529	Tmbim7	0	0	0	0	0	0	0	0	0	0	0	0	0	0	0	0
G1502	ENSMUSG00000014542	Clec4f	0	0	0	0	0	0	0.60338	0	0.579651	0	0	0	0	0	0	0
G1503	ENSMUSG00000014543	Klra17	0.98041	0	0	0	0	0	0	0	0.966474	0	0	0	0	0	1.01306	0
G1504	ENSMUSG00000014547	Wdfy2	6.83206	8.98451	5.9674	13.0399	14.0731	9.88373	15.9819	13.9062	4.79213	5.88102	7.99467	53.822	38.9214	45.7859	64.6725	6.0235
G1505	ENSMUSG00000014550	Rbsn	251.853	365.607	401.754	419.073	468.857	319.818	379.532	415.475	372.326	345.094	464.162	650.348	523.482	448.555	629.15	268.242
G1506	ENSMUSG00000014551	Mrps25	1153.72	771.917	1232.2	893.258	885.715	1019.88	968.896	919.938	1034.1	1011.53	907.706	746.874	771.162	633.992	642.645	413.672
G1507	ENSMUSG00000014554	Dguok	263.274	249.879	268.003	215.847	259.977	263.558	302.865	239.732	374.49	396.206	354.316	270.567	252.119	275.083	212.211	105.584
G1508	ENSMUSG00000014592	Camta1	1000.66	1050.94	1148.71	935.382	917.658	963.776	906.722	1108.07	1308.4	1382.52	991.068	849.295	1243.82	901.389	933.776	852.102
G1509	ENSMUSG00000014599	Csf1	117.093	126.536	120.537	146.544	187.298	181.105	143.295	210.923	169.29	123.148	150.487	225.174	119.639	101.208	172.532	73.0191
G1510	ENSMUSG00000014601	Strip1	549.679	430.855	474.311	420.734	560.487	574.6	454.692	524.093	877.894	645.42	610.293	754.013	650.191	632.116	728.456	312.632
G1511	ENSMUSG00000014602	Kif1a	10.3504	16.1889	18.0738	11.5085	25.0379	24.6167	23.8804	28.4498	35.9142	9.37446	21.9095	22.8873	41.5348	40.1478	55.0131	12.0323
G1512	ENSMUSG00000014603	Alx3	0	0	0	0	0	0	0	0	0	0	0	0	0	0	0	0
G1513	ENSMUSG00000014606	Slc25a11	10440.3	10879.6	11720.1	9345.76	9960.37	8030.98	10304.6	9081.38	10216.3	13563.9	13201.6	12495.5	8383.69	8248.1	7482.92	4567.79
G1514	ENSMUSG00000014609	Chrne	285.767	237.905	369.474	176.317	303.457	311.149	216.812	246.71	555.995	445.321	523.913	384.473	326.486	385.652	283.085	222.979
G1515	ENSMUSG00000014633	Cmc2	748.049	548.047	705.236	548.623	610.213	572.281	630.003	591.208	718.761	713.499	763.712	569.811	461.292	366.635	479.234	191.545
G1516	ENSMUSG00000014668	Chfr	297.526	415.393	401.093	454.606	536.984	308.384	413.191	406.293	295.8	256.766	392.123	437	543.705	638.501	621.118	219.953
G1517	ENSMUSG00000014686	Ceacam16	0	0	0	0	0	0	0	0	0	0	0	0	0	0	0	0
G1518	ENSMUSG00000014704	Hoxa2	4.87597	7.00361	19.9205	22.1023	7.0436	9.7165	9.00344	26.8728	9.58555	10.7979	9.01615	11.9768	6.93762	5.97706	5.9852	6.67386
G1519	ENSMUSG00000014725	Adam28	0	0	0	0	0	0	0	0	0	0	0	0	0	0	0	0
G1520	ENSMUSG00000014747	Ankrd53	0	0	0	0	0	0	0	0	0	0	0	0	0	0	0	0
G1521	ENSMUSG00000014748	Tex261	1272.47	1302.29	1469.28	1361.32	1488.35	1203.32	1313.49	1511.54	2069.9	1978.53	1900.51	2006.57	1852.72	1579.82	2106.2	1035.56
G1522	ENSMUSG00000014763	Fam120b	264.692	347.175	363.451	405.511	473.307	278.617	353.014	315.946	342.807	351.332	532.465	614.185	729.28	496.728	797.43	294.589
G1523	ENSMUSG00000014767	Tbp	68.2724	108.063	109.528	109.583	155.441	99.6749	146.559	107.701	123.019	145.648	149.851	165.629	185.778	249.113	224.229	83.1025
G1524	ENSMUSG00000014769	Psmb1	3527.52	3275.11	3801.33	3427.16	3363.73	3886.3	3266.44	3329.54	6086.29	5365.06	4449.46	3536.58	4527.74	3768.6	3543.29	2302.97
G1525	ENSMUSG00000014771	Pdcd2	427.809	278.803	351.886	243.623	300.656	372.571	260.135	368.235	1013.09	643.587	453.336	250.21	320.321	339.036	291.284	164.449
G1526	ENSMUSG00000014773	Dll1	69.6073	92.7351	90.1103	139.274	137.393	96.4101	70.0754	169.088	124.001	59.5595	80.7037	73.302	73.83	27.7747	246.269	79.3619
G1527	ENSMUSG00000014776	Nol3	1327.71	1186.63	1462.75	1195.46	1306.56	1215.45	1175.58	942.117	2572.24	2344.49	1811.67	1668.3	1890.39	1852.44	1402.45	887.525
G1528	ENSMUSG00000014778	Fhod1	715.762	664.812	1125.76	971.381	1187.53	956.88	741.048	743.888	541.372	408.768	660.351	900.407	912.653	661.827	634.262	418.539
G1529	ENSMUSG00000014782	Plekhg4	0.768965	0	5.25615	1.57339	1.24699	0.775982	0.783483	1.55677	3.37104	0	1.76263	2.34594	5.42038	1.75204	1.55767	3.10882
G1530	ENSMUSG00000014786	Slc9a5	21.5772	18.894	23.8292	29.0313	32.1557	22.7233	23.9291	20.7929	9.60431	9.78481	29.8456	16.9202	24.9029	21.9	15.8426	3.00545
G1531	ENSMUSG00000014791	Elmo3	15.66	16.9329	14.9039	20.0384	21.1054	19.7628	11.9738	19.8296	26.8682	20.5633	26.9122	44.8155	27.9134	17.9174	6.94537	12.0325
G1532	ENSMUSG00000014813	Stc1	27.4304	42.7988	43.704	22.0339	45.2228	23.7135	41.8939	33.6897	23.9989	27.4087	23.9016	17.9215	19.931	22.8949	11.8953	14.0323
G1533	ENSMUSG00000014837	4931428F04Rik	23.3758	15.9761	24.3814	16.0746	23.7178	21.4473	28.2515	14.0332	34.3005	28.649	29.1506	28.0896	19.4469	15.0353	10.2959	9.46287
G1534	ENSMUSG00000014846	Tppp3	1059.14	594.248	896.833	999.945	1235.42	1719.13	917.202	919.377	694.367	579.966	608.395	727.462	886.168	527.036	482.827	301.409
G1535	ENSMUSG00000014850	Msh3	372.758	397.471	405.908	351.797	318.185	290.575	361.526	394.644	401.414	433.164	392.764	234.243	268.878	247.306	290.869	169.351
G1536	ENSMUSG00000014852	Adamts13	0	0	0	0	0	0	0	0	0	0	0	0	0	0	0	0
G1537	ENSMUSG00000014856	Tmem208	454.125	401.098	486.593	483.756	424.914	495.481	405.798	412.254	503.872	594.214	528.223	421.808	335.448	274.154	232.607	176.083
G1538	ENSMUSG00000014859	E2f4	413.796	457.241	602.724	554.716	594.092	530.76	551.392	484.757	720.71	708.685	795.53	928.95	1120.77	877.894	993.052	559.2
G1539	ENSMUSG00000014867	Surf4	2605.45	2910.94	3408.73	3427.27	3592.27	3276.91	2890.03	3376.09	3865.61	4306.67	4966.15	4923.55	4902.16	3707.84	4695.39	2589.55
G1540	ENSMUSG00000014873	Surf2	180.525	210.747	255.994	276.315	237.317	176.203	242.256	244.874	383.545	355.082	390.574	424.89	323.431	256.373	374.445	142.547
G1541	ENSMUSG00000014905	Dnajb9	508.161	813.035	817.724	798.663	791.152	546.602	678.403	803.937	1634.6	1649.04	2467.89	774.589	917.385	1406.4	807.456	496.078
G1542	ENSMUSG00000014907	Naf1	52.8461	91.6458	78.4973	79.1558	95.4776	93.8742	103.778	100.147	109.386	86.1734	91.7113	50.7927	76.7654	117.458	73.431	54.1488
G1543	ENSMUSG00000014932	Yes1	124.491	189.339	101.243	258.705	267.086	122.208	240.865	346.776	170.712	104.953	124.528	146.378	133.825	152.552	161.26	64.9761
G1544	ENSMUSG00000014956	Ppp1cb	12369.4	11037.8	12914.6	11966.2	9603.91	10345.5	9968.32	13045.6	17012	11901.8	10173.2	9135.36	11212.6	8588.23	10235.7	7564.46
G1545	ENSMUSG00000014959	Gorasp2	1618.61	1643.68	1946.6	1935.88	1998.24	1677.13	1697.48	1962.05	2273.59	1993.4	2460.6	2465.99	2424.09	2044.21	2303.36	1236.68
G1546	ENSMUSG00000014980	Tsen15	253.543	231.144	301.024	230.169	287.105	271.418	268.865	243.751	557.915	458.539	443.827	436.592	301.726	216.312	247.364	158.668
G1547	ENSMUSG00000015001	Oc90	0	0	0	0	0	0	0	0	0	0	0	0	0	0	0	0
G1548	ENSMUSG00000015002	Efr3a	639.012	723.643	757.69	837.433	928.143	609.108	682.549	816.354	1069.9	885.739	938.383	1885.84	930.027	1124.91	1264.14	483.162
G1549	ENSMUSG00000015013	Trappc2l	675.267	613.358	825.016	636.136	681.45	660.675	633.274	617.532	1161.35	1077.72	983.817	836.37	684.078	534.436	568.182	292.716
G1550	ENSMUSG00000015016	Acsf3	347.719	413.042	432.523	390.075	413.125	366.664	411.419	315.715	386.368	582.069	633.141	595.901	356.178	437.96	285.342	166.596
G1551	ENSMUSG00000015023	Ddx19a	329.261	523.521	453.22	472.845	547.528	345.528	463.697	533.15	536.558	543.884	687.804	799.963	811.964	923.644	937.915	509.462
G1552	ENSMUSG00000015027	Galns	26.4009	30.9012	43.7328	30.0695	30.1527	45.4581	35.9344	36.7078	25.8979	32.3246	51.877	51.8011	63.8256	58.7278	48.6638	40.1248
G1553	ENSMUSG00000015053	Gata2	99.5853	137.154	129.055	133.015	166.3	92.0337	184.866	198.41	91.7108	104.646	89.8513	117.419	166.918	144.988	172.98	86.427
G1554	ENSMUSG00000015083	C8g	69.417	67.9411	76.199	40.893	62.9757	57.4314	75.4592	45.8783	49.5201	71.5383	66.1848	46.3988	69.5074	39.4919	52.7129	13.6447
G1555	ENSMUSG00000015085	Entpd2	98.8256	256.101	152.775	203.875	182.919	176.472	254.874	270.146	179.824	155.958	196.809	261.17	119.523	172.731	203.377	80.8683
G1556	ENSMUSG00000015087	Rabl6	2473.78	2300.54	2402.88	3022.9	2903.47	2125.61	2550.08	2448.87	2915.42	2836.9	2858.32	3751.22	3205.36	2701.07	3243.78	1655.97
G1557	ENSMUSG00000015090	Ptgds	965.543	298.308	197.714	203.015	206.367	207.899	239.334	380.444	735.289	274.838	229.936	177.44	172.761	127.611	269.318	299.924
G1558	ENSMUSG00000015092	Edf1	3077.54	2467.66	2985.13	2587.86	2586.83	2647.58	2559.57	2647.5	4307.92	4088.66	3293.94	2636.48	3464.12	2311.65	2648.16	1570.5
G1559	ENSMUSG00000015093	Clic3	3.92505	3.88062	3.83552	6.39105	7.08019	3.97937	5.80699	5.28639	12.7196	4.0464	7.2233	16.603	18.325	3.81271	6.21031	1.03733
G1560	ENSMUSG00000015094	Npdc1	317.596	220.692	246.517	251.011	288.245	313.836	255.685	229.815	452.751	328.945	241.026	193.179	162.135	120.378	163.809	57.4352
G1561	ENSMUSG00000015095	Fbxw5	1145.9	1732.42	1838.67	1959.02	2180.32	1446.65	1749.14	1664.67	1268.22	1784.21	2239.13	3192.19	2682.56	2462.42	2704.87	1189.45
G1562	ENSMUSG00000015112	Slc25a13	112.843	45.149	27.4142	32.9411	32.6813	24.8445	26.5476	50.8036	90.7745	51.1396	54.0201	28.4593	43.3804	38.254	50.8477	63.2356
G1563	ENSMUSG00000015120	Ube2i	421.775	640.68	677.263	786.565	826.773	659.391	702.384	756.389	820.519	857.174	1049.15	1114.69	1132.83	904.818	1136.56	634.25
G1564	ENSMUSG00000015126	Tsr3	493.635	422.432	615.019	487.764	548.107	462.809	552.703	510.718	596.422	559.966	588.094	506.262	527.238	402.061	408.551	180.198
G1565	ENSMUSG00000015127	Unkl	55.6108	103.911	81.7758	96.9912	81.9359	74.6181	101.383	90.8825	61.3218	78.325	97.3113	74.1004	98.3455	184.712	104.185	53.1848
G1566	ENSMUSG00000015133	Lrrk1	65.8382	124.382	83.6457	85.974	178.514	142.269	139.941	146.005	85.3313	110.292	98.0574	100.651	84.1826	51.9572	73.3698	23.3479
G1567	ENSMUSG00000015134	Aldh1a3	1.71201	17.8755	15.6299	26.7651	24.2644	25.0307	24.428	27.7223	50.5115	14.662	29.2834	39.3271	10.31	10.4411	23.4031	4.84971
G1568	ENSMUSG00000015143	Actn1	113.587	131.9	134.593	205.458	230.796	200.988	173.475	208.389	112.786	88.1743	102.599	198.552	126.849	120.029	131.975	53.1791
G1569	ENSMUSG00000015149	Sirt2	1664.34	2010.81	2243.17	2288.39	2236.57	1692.65	1995.55	2124.79	1650.63	1901.47	2190.5	2689.21	3107.36	2681.62	2921.87	1452.86
G1570	ENSMUSG00000015165	Hnrnpl	1318.62	1590.06	1521.38	1515.86	1441.8	1351.96	1566.04	1442.76	1999.05	1671.48	1456.14	1458.16	1235.92	1412.27	1349.47	1107.36
G1571	ENSMUSG00000015176	Nolc1	470.178	405.135	512.552	449.716	580.866	509.845	453.871	468.722	1221	710.698	787.846	839.351	849.102	786.388	892.26	454.068
G1572	ENSMUSG00000015189	Casd1	271.476	393.283	367.061	418.652	458.03	320.825	378.328	438.743	541.491	397.521	539.67	570.16	504.731	469.737	671.585	310.493
G1573	ENSMUSG00000015202	Cnksr3	80.8647	111.574	90.0352	134.641	98.6265	82.0813	106.616	123.873	116.954	85.2825	96.8118	133.912	134.946	146.533	123.448	68.3189
G1574	ENSMUSG00000015214	Mtmr1	317.686	579.54	528.797	737.041	754.527	330.118	557.612	568.976	414.091	424.459	556.725	1145.66	1702.79	2052.65	1918.86	818.136
G1575	ENSMUSG00000015217	Hmgb3	223.386	287.683	238.093	263.865	239.337	189.364	284.418	251.179	297.532	445.828	426.999	280.222	583.444	377.562	557.777	367.458
G1576	ENSMUSG00000015222	Map2	20.7729	25.134	31.3682	35.0179	33.2967	25.2513	33.8272	35.0443	20.8056	20.3145	17.9609	15.2209	27.4473	26.59	18.0742	6.23323
G1577	ENSMUSG00000015224	Cyp2j9	28.3416	28.1987	20.068	15.1796	16.9823	23.6719	21.8799	28.8138	16.4393	9.88875	13.1059	17.3625	19.8474	16.0676	10.0373	7.08977
G1578	ENSMUSG00000015242	Nipsnap3a	0	0	0	0	0	0	0	0	0	0	0	0	0	0	0	0
G1579	ENSMUSG00000015243	Abca1	131.192	405.997	192.914	350.085	260.421	156.577	342.73	473.356	68.9744	124.794	118.86	127.943	158.796	217.329	184.332	112.784
G1580	ENSMUSG00000015247	Nipsnap3b	30.7518	41.1777	33.3528	39.4107	54.8602	33.1223	42.1136	40.0048	40.3236	38.5055	46.9888	39.1482	29.6454	65.1331	32.4679	38.0615
G1581	ENSMUSG00000015289	Lage3	734.154	630.446	713.965	654.544	736.742	690.954	718.639	647.269	833.419	842.517	870.538	775.691	803.238	540.155	635.136	345.126
G1582	ENSMUSG00000015290	Ubl4	1623.37	1937.34	2185.12	2176.03	2258.6	1705.03	2099.13	1778.6	2137.41	2486.15	2680.05	3346.75	3226.55	2515.6	2896.25	1933.19
G1583	ENSMUSG00000015291	Gdi1	612.415	671.72	720.251	666.768	823.405	681.364	624.973	706.696	729.927	890.334	955.628	1152.38	1541.07	1232.66	1268.02	503.673
G1584	ENSMUSG00000015305	Sash1	120.728	278.269	213.413	268.206	259.241	176.835	328.932	390.909	157.561	184.884	154.094	224.891	181.24	239.909	224.596	94.1395
G1585	ENSMUSG00000015312	Gadd45b	883.399	464.205	1160.86	425.238	718.017	1128.25	577.519	490.447	443.681	585.303	570.478	289.495	827.057	733.48	522.185	314.96
G1586	ENSMUSG00000015314	Slamf6	0	1.20437	0	0	2.93811	0	0.981091	0	0.387872	0	0	2.74524	0	0	2.93573	0
G1587	ENSMUSG00000015316	Slamf1	1.05256	1.07256	1.06958	0	0	1.06346	1.0741	1.06747	1.03233	1.05407	1.07339	0	0	0	1.06848	0
G1588	ENSMUSG00000015335	Zdhhc12	56.7143	62.9897	58.0807	34.9806	55.0678	61.1914	50.7747	52.2435	101.189	150.152	126.319	87.0132	109.395	67.9252	100.278	60.0886
G1589	ENSMUSG00000015337	Endog	1622.92	1466.48	1704.79	1365.93	1475.6	1422.31	1494.1	1454.41	2012.04	2336.94	1995.46	1420.81	1214.56	1211.1	1022.58	441.341
G1590	ENSMUSG00000015340	Cybb	32.2499	69.3956	47.5059	60.8716	27.0425	24.6184	53.6688	69.094	44.0286	27.31	45.6243	45.637	41.7034	33.7338	54.2945	31.9562
G1591	ENSMUSG00000015341	Golga7	792.667	942.176	1022.28	932.36	976.882	802.922	925.757	1005.65	1362.57	1116.74	1207.02	1036.78	1093.12	981.387	1070.35	632.738
G1592	ENSMUSG00000015342	Xk	85.3208	145.195	116.17	144.16	117.57	75.086	140.588	128.725	159.425	128.186	145.26	199.067	210.187	232.936	251.521	139.257
G1593	ENSMUSG00000015354	Pcolce2	40.7175	72.1098	40.4393	195.913	95.7569	86.905	69.0361	95.1877	96.1912	129.225	107.813	271.488	38.1374	80.0978	89.5582	17.9541
G1594	ENSMUSG00000015355	Cd48	5.80664	23.0333	16.9118	14.0519	12.0441	6.90845	18.9865	20.9064	11.4461	11.2269	21.0702	13.9518	7.98776	10.9251	28.9831	8.03762
G1595	ENSMUSG00000015357	Clpx	1300.08	2114.91	2126.57	2146.89	2233.38	1638.79	2107.65	2017.39	1425.8	2146.23	2370.3	2884.31	3132.48	3606.26	3502.74	2180.23
G1596	ENSMUSG00000015363	Trabd	724.031	893.202	988.136	986.509	993.327	706.332	948.382	922.514	955.708	1070.35	1231.38	1309.86	1684.28	1264.66	1582.21	812.568
G1597	ENSMUSG00000015365	Mov10l1	43.6826	10.7619	14.0942	12.3866	15.8412	0.936236	7.003	23.1485	19.5675	24.8121	19.6053	10.6633	8.57868	1.88647	14.2356	5.22286
G1598	ENSMUSG00000015377	Dennd6b	231.375	214.86	287.974	159.196	243.184	244.036	211.404	192.135	271.756	320.008	362.254	330.479	278.953	331.484	248.624	160.316
G1599	ENSMUSG00000015396	Cd83	9.76522	17.9616	22.8708	31.0886	20.1037	25.6966	36.9509	29.7889	14.3796	14.6999	18.9782	23.9173	2.99335	13.935	15.9111	7.02583
G1600	ENSMUSG00000015401	Tmem27	0	0	5.39306	0	6.18345	0	0.835645	0.832256	0.798295	0	0	0	0	0	0	0
G1601	ENSMUSG00000015405	Ace2	10.5675	14.6509	17.5419	17.6884	26.6193	12.6014	14.6802	13.6123	16.0068	13.446	22.4788	26.3748	14.6667	19.5305	11.674	5.90066
G1602	ENSMUSG00000015437	Gzmb	0	4.99806	4.97106	4.01175	0	1.97408	6.99029	2.98229	0	0	0	0	0	0	0	0
G1603	ENSMUSG00000015441	Gzmf	0	0	0	0	0	0	0	0	0	0	0	0	0	0	0	0
G1604	ENSMUSG00000015443	Gzmn	0	0	0	0	0	0	0	0	0	0	0	0	0	0	0	0
G1605	ENSMUSG00000015451	C4a	3.11123	0	0	14.0677	0	7.68735	13.1195	6.45045	0	0	0.40604	0	0	7.29452	8.00955	0
G1606	ENSMUSG00000015452	Ager	0	3.67316	2.74047	5.52893	8.40613	3.99627	3.32733	3.02252	1.93316	1.79043	4.05587	1.10184	2.21636	3.94191	2.21733	0
G1607	ENSMUSG00000015461	Atf6b	168.184	173.848	252.172	295.859	359.931	218.774	256.612	250.427	220.742	231.289	412.12	348.044	347.714	429.699	350.43	153.406
G1608	ENSMUSG00000015467	Egfl8	38.1178	52.5372	33.2117	35.4147	56.9191	61.158	36.7423	51.8888	58.6114	49.9969	34.3447	40.4253	42.0029	42.9044	34.2668	11.0955
G1609	ENSMUSG00000015468	Notch4	205.949	380	534.887	369.745	772.221	332.921	687.494	663.03	145.549	334.516	323.014	213.701	208.26	235.633	303.783	90.4309
G1610	ENSMUSG00000015474	Ppt2	685.643	820.57	966.268	862.974	1070.54	811.457	933.769	822.186	935.287	1218.21	1573.88	1340.92	1436.69	1240.19	1292.05	687.571
G1611	ENSMUSG00000015476	Prrt1	7.1974	5.52428	3.66864	13.8754	19.1482	10.3397	3.68455	3.66435	11.1818	2.71169	8.94293	6.43382	1.84067	2.44909	6.89788	0.925806
G1612	ENSMUSG00000015478	Rnf5	503.835	406.191	501.274	383.401	520.827	475.205	433.156	445.482	528.018	518.318	577.344	397.944	385.218	316.624	372.894	206.767
G1613	ENSMUSG00000015484	Fam163a	0.977382	0	0	0	0	1.97128	0	0	0	0	0	0	0	0	0	0
G1614	ENSMUSG00000015488	Cacfd1	1262.67	1356.77	1534.84	1271.69	1464.49	1230.03	1344.82	1483.73	1876.19	1773.13	1867.47	1606.19	1833.67	1660.58	1797.05	845.862
G1615	ENSMUSG00000015501	Hivep2	855.032	1086.36	915.28	1183.06	1259.29	831.027	881.312	1264.3	705.241	628.884	874.252	1171.97	787.784	1710.72	961.801	298.002
G1616	ENSMUSG00000015519	2310057J18Rik	0	0	0	0	0	0	0	0	0	0	0	0	0	0	0	0
G1617	ENSMUSG00000015522	Arnt	377.319	574.926	559.012	562.845	627.197	413.889	508.934	556.433	411.962	501.737	675.223	833.962	1254.13	2370.74	1309.81	721.384
G1618	ENSMUSG00000015533	Itga2	0	0.995068	0.993152	1.00143	4.02002	0.988153	3.98956	3.96269	6.72164	1.9576	1.9912	9.95598	0.996511	0.995489	0.990877	0
G1619	ENSMUSG00000015536	Mocs2	1203.03	1453.49	1451.41	1620.82	1333.59	1201.92	1483.14	1564.38	1678.08	1615.44	1830.91	1453.62	1408.85	1206.38	1860.63	764.796
G1620	ENSMUSG00000015542	Nat9	304.591	278.411	335.634	248.687	328.036	355.275	320.124	282.113	475.082	471.416	473.178	350.783	497.939	353.555	416.093	230.409
G1621	ENSMUSG00000015568	Lpl	11064.5	13432.2	12473.8	7593.43	9553.7	9781.97	11318.5	14531.6	17079.6	14555	9192.61	10967	13337.2	14437.9	12729.3	7096.36
G1622	ENSMUSG00000015575	Atp6v0e	493.333	534.319	578.8	525.398	711.174	674.76	604.499	607.718	1083.8	1043.43	864.42	566.025	616.248	529.665	538.917	315.295
G1623	ENSMUSG00000015579	Nkx2-5	77.6772	22.9579	16.8843	12.0223	14.0428	14.7941	8.97808	28.7912	59.2103	17.6191	27.9885	13.9322	9.96713	6.95051	30.8579	24.0664
G1624	ENSMUSG00000015597	Zfp318	259.081	189.371	181.029	240.352	213.989	177.036	151.28	212.094	531.115	193.323	218.253	227.11	431.648	351.532	436.707	192.329
G1625	ENSMUSG00000015599	Ttbk1	19.6278	35.7766	33.7472	21.0151	42.1991	30.623	35.8817	19.7923	51.8747	71.4067	124.268	63.6823	6.97043	11.9448	4.94701	1.00146
G1626	ENSMUSG00000015605	Srf	1555.26	1444.81	1777.75	1718.41	2130.44	1578.88	1365.36	1586.03	2011.41	1613.98	1942.38	3209.61	2578.73	2103.36	2500.13	1478.18
G1627	ENSMUSG00000015619	Gata3	8.70094	3.93369	7.84882	9.89314	0.992449	5.85468	4.92635	4.89467	4.73851	2.90069	2.95226	1.96679	0.984326	1.96599	7.83651	3.96033
G1628	ENSMUSG00000015627	Gata5	0	0	0	0.997631	0	0	0	0	0	0	0	1.98331	0	0	0	0
G1629	ENSMUSG00000015647	Lama5	611.534	536.637	763.622	780.772	605.176	966.069	737.635	1088.18	539.911	627.996	400.805	346.349	370.577	209.342	297.868	84.8276
G1630	ENSMUSG00000015652	Steap1	5.64941	1.92237	1.91015	4.81793	0.963759	0	1.91873	1.9112	3.74068	8.47159	1.92586	1.9136	1.91714	0.953759	4.79561	2.89358
G1631	ENSMUSG00000015653	Steap2	10.6369	26.7968	21.3821	12.9374	16.5613	14.9076	5.51663	34.4034	17.3384	5.41397	14.1746	6.73148	8.81927	9.1844	2.43284	10.0376
G1632	ENSMUSG00000015656	Hspa8	33094.3	23753.1	39339.2	33601.1	38788.2	32058.2	23439.2	28699.5	41701.3	32136.8	30332.5	39134.3	38213.9	43254.9	33676.9	23221.9
G1633	ENSMUSG00000015659	Serac1	37.366	59.1236	68.0231	60.3877	125.717	48.1896	76.9564	56.2262	53.3265	46.6895	112.856	236.602	161.764	265.42	186.308	98.7895
G1634	ENSMUSG00000015665	Awat1	0	0	0	0	0	0	0	0	0	0	0	0	0	0	0	0
G1635	ENSMUSG00000015668	Pdzd11	358.89	396.233	405.024	350.966	373.058	343.192	364.095	365.813	356.074	398.773	429.457	309.447	284.61	228.689	247.278	124.568
G1636	ENSMUSG00000015671	Psma2	2498.04	3018.85	3178.18	3140.95	3071.52	2921.51	3105.56	3057.07	3680.96	3995.44	3431.35	3157.77	2879.58	2792.06	2627.1	1526.27
G1637	ENSMUSG00000015672	Mrpl32	908.807	939.367	918.631	919.299	737.881	711.814	931.053	872.142	1182.83	1324.76	1096.9	806.445	876.037	895.48	769.307	451.135
G1638	ENSMUSG00000015697	Setdb1	247.432	257.207	299.263	269.623	344.169	257.177	287.431	278.412	257.373	213.977	356.021	399.256	409.644	509.041	457.948	186.551
G1639	ENSMUSG00000015702	Anxa9	2.80598	5.25134	1.90814	1.92454	2.89229	3.79174	2.87463	3.81228	1.07707	0.940248	1.12634	0	1.1235	0	1.90983	1.1303
G1640	ENSMUSG00000015709	Arnt2	28.4537	24.8541	12.9061	49.0471	85.4137	57.302	36.8869	34.6476	27.8575	28.3733	34.8093	67.676	8.96403	26.8783	15.8373	10.0169
G1641	ENSMUSG00000015711	Prune	1319.06	1329.12	1835.43	1505.28	1817.84	1478.7	1258.74	1193.67	1515.68	1188.27	1599.02	2026.86	2490.26	2651.76	2379.12	1516.47
G1642	ENSMUSG00000015714	Cers2	370.162	426.026	475.217	482.891	565.168	476.687	545.898	507.27	541.802	470.055	569.749	612.651	654.826	512.056	582.758	334.913
G1643	ENSMUSG00000015721	Nlrp5	0	0	0	0	0	0	0	0	0	0	2.00441	0	1.00251	0	0	0
G1644	ENSMUSG00000015733	Capza2	5443.96	9340.59	8491.26	10967	8094.14	5914.4	8821.42	10166.3	6276.67	6877.33	7919.47	9421.3	6576.12	6746.2	7976.07	4008.16
G1645	ENSMUSG00000015745	Plekho1	500.601	393.298	676.398	665.981	595.167	631.434	525.67	533.378	681.546	497.29	832.805	834.174	1413.86	1396.01	1408.64	848.163
G1646	ENSMUSG00000015747	Vps45	485.573	488.013	276.569	430.378	360.191	300.625	340.856	423.027	435.721	361.242	295.789	255.072	307.646	295.725	344.897	226.176
G1647	ENSMUSG00000015748	Prpf3	473.859	264.48	377.667	310.03	250.598	465.805	243.981	387.208	728.175	391.979	187.915	217.714	314.817	332.016	350.142	204.213
G1648	ENSMUSG00000015749	Anp32e	1360.15	1259.46	1532.44	1499.69	1670.63	1326.06	1150.87	1359.09	1820.87	1377.06	1658.4	2427.19	1793.5	1912.11	2052.58	1084.14
G1649	ENSMUSG00000015750	Aph1a	1157.21	1245.98	1307.73	1210.57	1390.77	1239.02	1104.25	1228.88	1709.83	1834.08	1984.2	1724.53	2281.01	1734.94	1763.05	995.789
G1650	ENSMUSG00000015755	Tab2	1511.93	1744.76	1930.55	2348.14	2174.6	1391.55	1874.76	2038.12	1340.19	1148.55	1383.27	2494.38	2127.72	1841.48	2935.29	1113.99
G1651	ENSMUSG00000015757	Ppil4	248.179	323.809	312.195	316.356	305.81	256.31	297.285	328.979	352.938	285.206	413.033	420.489	382.035	507.487	504.547	201.026
G1652	ENSMUSG00000015759	Cnih1	1782.02	1556.85	1780.05	1625.86	1419.68	1563	1552.9	1758.45	2351.99	2161.5	1983.91	1702.77	1146.94	987.322	1161.43	701.595
G1653	ENSMUSG00000015766	Eps8	45.9204	125.365	53.2772	134.179	89.8795	68.9061	128.964	139.694	81.9223	60.0971	67.8832	136.411	202.509	216.434	239.732	105.745
G1654	ENSMUSG00000015776	Med22	324.705	439.153	400.497	442.28	578.671	398.131	501.975	436.115	478.975	634.588	735.683	825.188	768.922	523.427	801.757	371.421
G1655	ENSMUSG00000015787	Abo	0	0	0	0	0	0	0	0	0	0	0	0	0	0	0	0
G1656	ENSMUSG00000015790	Surf1	555.242	544.614	594.791	563.772	568.748	498.305	562.528	529.092	692.442	874.888	864.146	678.681	582.482	538.215	548.062	270.633
G1657	ENSMUSG00000015804	Med28	932.148	859.696	959.199	812.381	858.508	875.61	754.879	818.85	1460.64	1190.5	1015.14	846.619	944.37	617.749	738.232	466.341
G1658	ENSMUSG00000015806	Qdpr	1921.69	1896.71	2254.95	2326.78	2092.2	1925.44	2021.95	2244.06	2295.73	2550.7	2249.4	1764.83	1274.75	998.147	1029.49	639.222
G1659	ENSMUSG00000015812	Gnrh1	4.77142	0	1.02106	2.06038	1.02127	2.01257	0	1.03145	1.91577	0	2.09496	1.0204	1.02478	3.02158	3.12559	2.06667
G1660	ENSMUSG00000015829	Tnr	3.13968	0	0.634279	0	1.28458	0	1.27394	1.8053	1.75018	1.78394	0	2.54372	3.63206	12.4025	0	3.65285
G1661	ENSMUSG00000015837	Sqstm1	12539.6	10206.5	12400.5	10264.1	10644.6	12856.3	8824.87	10983.3	20072.1	14023.4	13547.1	8707.21	20942.7	31591.8	18700.4	12084.2
G1662	ENSMUSG00000015839	Nfe2l2	684.548	798.089	952.438	788.884	859.25	686.445	726.183	845.526	1029.8	922.196	1274.65	874.247	910.737	1592.08	846.657	535.592
G1663	ENSMUSG00000015843	Rxrg	633.69	774.326	931	1037.57	963.994	598.791	949.109	901.375	569.744	877.011	754.001	1441.43	666.988	688.397	783.163	328.501
G1664	ENSMUSG00000015846	Rxra	1458.75	1945.97	2013.98	2521.1	2657.55	1668.46	2035.35	2167.28	1444.89	1618.43	2090.53	3885.57	4747.24	4191.78	5762.82	2410.23
G1665	ENSMUSG00000015850	Adamtsl4	396.544	474.135	696.415	525.694	904.743	430.782	375.755	434.899	538.626	442.908	858.946	942.652	1840.88	1936.98	1102.81	617.657
G1666	ENSMUSG00000015852	Fcrls	29.0218	60.2524	38.3954	56.5929	35.8313	44.0379	63.2788	80.6022	26.5842	45.6015	58.3313	54.267	16.7934	24.6406	20.6697	10.9304
G1667	ENSMUSG00000015854	Cd5l	0	0	0	0	0	0	0	0	1.91242	0	1.99377	0	0.995579	0	0	0
G1668	ENSMUSG00000015869	Prpsap1	239.529	346.067	248.17	351.081	292.591	223.159	377.962	390.756	289.699	427.612	313.716	277.891	651.098	552.558	715.114	479.045
G1669	ENSMUSG00000015879	Fam184b	2.987	0	1.00884	2.03444	2.04167	3.01106	1.01312	1.00637	0	3.97704	0	6.68678	0	1.01127	0	0.71793
G1670	ENSMUSG00000015880	Ncapg	6.99481	17.4134	28.3184	20.816	10.3649	11.0743	31.8615	22.7984	3.58287	33.043	24.4453	2.36974	1.24213	1.23957	0	0
G1671	ENSMUSG00000015882	Lcorl	27.2616	68.7133	135.959	102.58	99.5302	86.9414	108.537	106.91	114.81	73.3965	89.0659	102.304	90.3576	85.802	127.572	44.5507
G1672	ENSMUSG00000015889	Lta4h	382.683	409.22	460.447	423.256	463.401	430.923	413.496	475.721	402.577	365.575	427.626	399.652	539.862	511.61	534.174	264.004
G1673	ENSMUSG00000015890	Amdhd1	0.978835	0	0.995522	1.00396	0	0	0	0.99387	2.88129	0	1.99902	0	0	0	0	1.0048
G1674	ENSMUSG00000015932	Dstn	954.113	780.933	826.613	869.821	775.055	979.515	811.217	1128.72	793.423	647.997	670.832	766.565	522.035	580.281	560.414	409.677
G1675	ENSMUSG00000015937	H2afy	934.458	932.751	1126.27	1075.59	1204.02	898.604	788.759	961.086	978.277	808.353	1320.66	1605.97	1179.56	1235.49	1187.65	625.035
G1676	ENSMUSG00000015942	Gtf2ird2	117.825	118.757	172.061	170.677	179.764	156.499	191.551	154.112	157.73	136.072	208.462	197.575	197.841	246.244	164.953	102.924
G1677	ENSMUSG00000015943	Bola1	561.622	358.808	573.875	422.377	492.393	550.015	467.049	439.464	680.592	592.717	580.986	519.691	458.674	378.636	341.213	185.901
G1678	ENSMUSG00000015944	Gatsl2	2754.99	2572.13	2561.51	2479.51	2204.11	1356.15	2257.37	2101.91	2050.88	1005.27	949.59	1963.64	1777.11	1669.28	2160.8	952.794
G1679	ENSMUSG00000015947	Fcgr1	15.3376	22.7914	13.467	26.4341	9.36254	8.36854	20.2869	19.3232	9.74722	15.7605	5.91375	10.1231	1.68906	5.05757	29.5403	6.79576
G1680	ENSMUSG00000015950	Ncf1	20.4322	53.5312	36.2165	58.6548	36.9916	27.1272	51.6259	62.1606	41.9873	24.3567	47.6205	35.6703	47.7981	43.5667	65.1818	21.9494
G1681	ENSMUSG00000015957	Wnt11	114.124	161.702	157.573	117.517	164.791	140.987	123.808	124.33	62.8078	89.4733	148.098	142.18	94.1887	158.227	153.765	48.9357
G1682	ENSMUSG00000015961	Adss	132.999	165.916	163.841	173.313	212.829	187.901	163.078	241.158	157.908	125.202	152.109	146.515	118.867	134.361	103.662	54.2403
G1683	ENSMUSG00000015962	1700016C15Rik	29.3479	10.3186	12.2409	8.23836	20.5233	14.1286	27.6734	15.3636	15.5205	28.1548	18.6358	6.12724	9.21686	15.2139	8.25488	3.09334
G1684	ENSMUSG00000015966	Il17rb	0	1.00483	2.00225	0	1.01185	1.98975	1.00546	2.99952	0	0	1.00593	3.00979	1.00456	2.00379	0.973016	0
G1685	ENSMUSG00000015968	Cacna1d	5.68671	10.0141	3.00103	5.04276	5.06377	2.98695	3.01368	3.98899	1.9369	4.92933	0	9.02572	2.00716	1.00346	10.9659	1.00926
G1686	ENSMUSG00000015970	Chdh	3.81362	2.899	1.92989	5.83725	2.92979	5.76117	2.90683	9.62189	1.86697	2.85281	3.8669	4.83641	6.77634	9.67478	4.81064	5.8414
G1687	ENSMUSG00000015971	Actr8	590.746	621.71	654.324	684.974	763.947	626.606	647.16	669.292	681.568	715.414	888.047	759.393	1348.05	1162.58	1205.37	622.309
G1688	ENSMUSG00000015980	Lrrc27	116.525	91.7832	98.4894	78.6857	61.7921	84.5157	98.7615	82.1482	52.443	76.1829	75.3001	36.673	41.0117	33.1711	26.5243	20.4444
G1689	ENSMUSG00000015981	Stk32c	11.989	13.5389	14.8806	13.1313	15.976	7.39543	11.8857	15.544	5.35308	14.6652	17.0358	13.9812	8.92273	7.44822	7.78652	0.938718
G1690	ENSMUSG00000015994	Fnta	1475.78	1606.04	1834.38	1673.55	1780.34	1545.9	1611.55	1668.44	1967.12	2099.01	2093.82	1784.42	1935.56	1464.13	1832.87	1154.82
G1691	ENSMUSG00000016018	Skiv2l2	544.395	884.225	929.88	1083.91	1136.64	771.712	928.836	1009.07	641.102	772.485	1197.67	1422.99	1428.36	1343.81	1428.21	669.695
G1692	ENSMUSG00000016024	Lbp	64.6069	163.231	117.143	171.739	153.293	137.191	178.557	238.779	104.57	142.61	122.531	150.952	78.9047	138.01	92.4686	39.7404
G1693	ENSMUSG00000016028	Celsr1	7.85716	3.97273	7.93854	11.0047	4.01881	3.95125	6.97523	11.8698	6.72685	2.93395	5.96093	10.9431	2.98655	8.95896	8.89804	4.0046
G1694	ENSMUSG00000016087	Fli1	150.244	208.352	186.097	245.546	218.298	158.512	283.312	350.615	158.743	152.184	175.725	106.165	92.3642	47.608	137.364	64.9299
G1695	ENSMUSG00000016128	Stard13	70.0358	70.5342	61.2439	117.378	147.703	106.319	138.936	117.515	66.4341	48.4677	75.3315	165.129	75.6039	65.6054	103.934	52.9722
G1696	ENSMUSG00000016150	Tenm1	0	0	0	0.845468	0	0.834878	1.30505	0	3.24957	0	0	0	0	0	0	0
G1697	ENSMUSG00000016179	Camk1g	6.94151	2.28137	9.09064	0	5.74228	4.38603	5.70623	0	5.47443	0	3.54314	7.97133	2.28046	2.27427	0	0
G1698	ENSMUSG00000016181	Diexf	56.2762	80.1749	133.598	87.9243	132.785	127.978	93.313	96.2256	112.027	100.376	191.945	235.366	185.4	225.63	248.837	67.7943
G1699	ENSMUSG00000016194	Hsd11b1	56.3445	210.315	117.962	139.741	88.6239	100.184	143.33	224.557	85.6479	169.016	138.848	180.114	199.252	182.898	162.177	120.558
G1700	ENSMUSG00000016200	Syt14	0	11.1256	0.873435	4.40349	0.884252	0.869433	3.50872	0	0	0.860853	2.62438	2.11724	0.876377	3.61657	7.35575	2.64401
G1701	ENSMUSG00000016206	H2-M3	28.2038	53.0599	41.8238	59.2675	35.1921	60.309	60.0125	54.76	36.3645	25.5167	31.0821	34.9205	14.9904	16.9195	18.9718	9.04918
G1702	ENSMUSG00000016239	Lonrf3	8.57534	13.5817	14.5142	26.3449	18.5946	10.5846	22.3498	27.0376	17.7515	12.3968	13.5916	62.4852	96.9047	128.474	148.383	51.7547
G1703	ENSMUSG00000016252	Atp5e	23075.4	18676.6	21706.2	18218.1	18113	19471.9	18738.6	19698.5	25970.7	24758.5	18466	13890.5	13425.4	11533.4	10892.5	6058.18
G1704	ENSMUSG00000016253	Nelfcd	963.505	703.573	899.132	713.457	961.307	921.839	776.193	748.528	1104.11	1078.25	985.882	940.877	888.141	758.76	892.147	417.784
G1705	ENSMUSG00000016255	Tubb1	0	0.992628	0	1.99173	0	1.96009	0.991563	0.987106	0.948467	0	0.994172	0.989085	0	0	0.990078	1.99359
G1706	ENSMUSG00000016256	Ctsz	733.318	728.807	855.388	790.56	880.808	892.769	743.147	765.631	1006.73	893.077	1146	1001.71	774.495	675.786	735.886	471.557
G1707	ENSMUSG00000016257	Slmo2	1480.55	1681.62	1994.54	2100.78	2113.72	1556.9	1797.39	1709.08	1961.17	1800.7	2558.85	2780.86	2264.21	1922.75	2088.08	1043.71
G1708	ENSMUSG00000016262	Sertad4	24.2974	54.7506	30.8303	52.8506	56.2952	46.3582	46.442	48.8783	27.0254	26.3325	34.3341	49.1044	8.24882	16.0476	15.9886	10.3709
G1709	ENSMUSG00000016283	H2-M2	0.96951	0	0	0	0	0	0	0	0	0	0	0	0	0	0	0
G1710	ENSMUSG00000016308	Ube2a	837.671	943.977	875.553	1043.98	903.696	793.943	1011.35	1046.23	967.556	1309.01	997.99	915.822	1036.16	899.607	1092.89	623.687
G1711	ENSMUSG00000016319	Slc25a5	1748.2	1925.07	1820.31	1773.18	1996.92	1650.03	1956.55	2001.6	2623.43	3301.31	3351.06	2127.37	4205.87	4422.95	3324.15	2512.59
G1712	ENSMUSG00000016327	Atp1b4	104.975	93.6228	142.723	176.327	256.514	177.036	91.5682	92.2187	495.932	233.174	304.353	744.002	397.482	188.329	382.733	209.655
G1713	ENSMUSG00000016344	Ppdpf	1082.8	1073.95	1120.54	1189.13	1063.27	965.961	1096.24	1163.24	1425.58	1484.95	1289.49	1215.69	894.539	492.87	785.381	427.577
G1714	ENSMUSG00000016346	Kcnq2	0	0	0	0	14.0018	0	0	0	3.14433	0	0	0	3.25614	0	3.58147	2.09354
G1715	ENSMUSG00000016349	Eef1a2	32684.6	35407.5	39744.7	34537.5	39826.2	32386.2	36015.2	31213.4	40568.6	49707.1	58768.7	54675.5	44500	45155.2	38225.1	21376.6
G1716	ENSMUSG00000016356	Col20a1	67.5331	41.3363	66.366	68.8041	94.1619	85.7745	36.8295	108.6	190.972	68.6419	111.563	39.8267	51.3602	73.5209	57.9359	33.1521
G1717	ENSMUSG00000016382	Pls3	389.372	592.605	601.527	693.145	797.254	722.8	793.375	883.196	347.777	449.903	476.3	512.846	366.374	370.408	344.119	170.956
G1718	ENSMUSG00000016386	Mpped2	92.1702	106.657	104.991	95.4131	176.788	82.0968	92.2586	103.906	68.4219	61.2199	79.0108	110.814	21.0685	56.392	30.0921	33.563
G1719	ENSMUSG00000016409	Nkap	514.279	235.8	278.595	293.167	274.129	435.876	264.333	333.458	536.712	287.811	240.738	218.597	254.449	185.844	226.195	129.895
G1720	ENSMUSG00000016427	Ndufa1	5624.67	5739.09	6464.69	5516.36	5412.19	5952.77	5986.31	6374.99	4696.96	5645.67	4370.99	3684.76	4234.67	3504.19	3811.88	1970.44
G1721	ENSMUSG00000016458	Wt1	1.69103	0	1.56589	0	0	0	0	3.13141	1.88689	0	0	3.26904	0	0	1.30057	0
G1722	ENSMUSG00000016477	E2f3	165.507	202.611	221.934	330.463	270.08	152.802	198.417	228.813	267.151	227.945	302.184	480.615	218.901	256.278	363.542	184.251
G1723	ENSMUSG00000016481	Cr1l	478.152	694.356	672.244	706.283	780.66	572.747	646.312	652.6	756.693	1000.05	933.314	818.206	741.73	721.256	661.877	354.673
G1724	ENSMUSG00000016487	Ppfibp1	307.888	473.503	275.265	607.064	465.405	285.741	467.135	555.23	483.039	338.168	300.865	762.575	992.046	910.97	946.783	494.866
G1725	ENSMUSG00000016493	Cd46	12.0254	12.9944	7.29957	6.54196	21.21	13.5606	15.4747	24.2612	10.9878	10.3909	16.2491	28.297	10.578	4.87985	16.4215	4.79377
G1726	ENSMUSG00000016494	Cd34	1584.79	2072.29	2179.75	2058.74	2679.51	2177.85	2936.52	2590.44	1108.9	1635.84	1685.8	1228.21	427.024	512.296	654.798	234.072
G1727	ENSMUSG00000016495	Plgrkt	269.372	271.907	279.973	240.455	291.123	258.078	293.918	266.73	403.107	387.425	367.336	237.965	206.559	210.899	184.01	135.504
G1728	ENSMUSG00000016496	Cd274	34.2833	32.8492	33.773	25.04	23.1141	34.5826	22.943	27.7471	23.0376	18.5997	10.9563	36.84	23.9185	12.9405	55.5192	23.0543
G1729	ENSMUSG00000016498	Pdcd1lg2	0	0.998581	0	0	0	0.987299	0	0.993317	0	0	1.99977	0	0	0	0	0
G1730	ENSMUSG00000016503	Gtf3a	721.533	671.319	901.316	821.895	774.369	699.563	754.066	785.016	1012.12	1012.12	1143.29	1103.6	1074.38	820.748	952.407	536.384
G1731	ENSMUSG00000016510	Mtif3	204.291	307.424	263.918	426.096	372.522	168.341	311.144	304.176	167.859	287.704	318.911	590.247	381.157	407.034	357.771	202.875
G1732	ENSMUSG00000016520	Lnx2	52.9854	65.0812	94.157	93.9876	128.772	59.0189	99.2808	79.8224	51.8984	39.9007	62.282	99.1042	54.7898	122.918	69.5038	37.0528
G1733	ENSMUSG00000016524	Il19	2.31352	0	1.20999	0	0	0	1.21577	0	0	0	1.22973	0	0.917285	0	2.45117	0
G1734	ENSMUSG00000016526	Dyrk3	0.886798	0.902155	2.7	0	0	0	0	0	0	0	6.17191	0.902124	1.80599	0.901682	1.7973	2.72476
G1735	ENSMUSG00000016528	Mapkapk2	5584.5	6274.89	8352.09	6126.57	7612.07	5920.01	6338.91	6077.14	6137.3	7069.65	9080.36	9565.47	10185.7	8371.15	9417.23	5490.58
G1736	ENSMUSG00000016529	Il10	0	0	0	0	0	0	0	0	0	0	0	0	0	0	0	0
G1737	ENSMUSG00000016534	Lamp2	1391.4	1994.41	1707.63	2160.1	1953.21	1479.49	1896.68	2267.96	3110.35	2287.9	2589.97	3258.42	4117.14	3665.41	4093.67	2435.21
G1738	ENSMUSG00000016541	Atxn10	757.487	763.814	793.269	682.693	833.245	874.605	746.754	800.845	1380.01	1273.58	1367.29	1198.54	1169.99	954.568	975.667	698.296
G1739	ENSMUSG00000016552	Foxred2	17.9439	22.1366	17.6149	19.7843	24.8371	16.3678	24.6577	32.5365	18.9511	10.2366	31.3433	31.0178	18.7577	18.501	25.311	14.2685
G1740	ENSMUSG00000016554	Eif3d	1077.03	1136.45	1320.99	1061.44	1375.19	1190.05	1162.88	1166.48	1689.37	1624.41	1788.56	1603.91	2131.07	2214.62	1806.67	1002.1
G1741	ENSMUSG00000016559	H3f3b	1412.16	1739.8	1954.82	1623.01	1837.84	2103.83	1590.41	2023.8	2740.51	2311.12	2638.83	2453.19	3039.46	2564.64	2383.14	1452.92
G1742	ENSMUSG00000016619	Nup50	320.622	307.346	377.333	396.474	461.243	371.485	383.905	393.159	373.559	359.141	471.686	499.687	627.622	503.697	621.008	334.647
G1743	ENSMUSG00000016624	Phf21b	12.4771	9.75902	15.2223	7.25137	21.8271	17.13	17.7539	12.6294	8.46649	8.63635	7.81223	6.83192	26.2593	4.87831	8.97188	3.93037
G1744	ENSMUSG00000016626	Nlrp14	0	0	0	0	0	0	0	0	0	0	0	0	0	0	0	0
G1745	ENSMUSG00000016637	Ift27	522.048	620.684	710.505	686.783	485.867	617.246	606.498	636.743	371.303	381.602	339.791	472.746	323.545	222.909	286.3	144.156
G1746	ENSMUSG00000016664	Pacsin2	853.734	1080.86	1259.37	1192.05	1346.72	945.792	1190.02	1084.52	2002.08	1678.05	2272.98	3060.75	2040.35	1707.27	2189.29	948.907
G1747	ENSMUSG00000016756	Cmah	18.1562	10.634	20.281	29.21	16.6218	11.5356	19.3956	16.3666	21.507	11.4212	12.1339	13.5548	3.87536	0.968761	25.8656	4.87179
G1748	ENSMUSG00000016757	Ttll12	189.466	234.893	236.392	217.563	294.843	192.56	247.146	222.521	244.638	238.903	284.603	387.707	255.299	225.876	248.585	132.067
G1749	ENSMUSG00000016758	Bik	25.0956	29.2121	26.9594	32.2463	32.1942	25.7228	42.1301	32.0222	25.7541	41.3325	13.1279	15.999	11.0253	4.97514	24.1486	9.07905
G1750	ENSMUSG00000016763	Scube1	12.7149	11.9768	11.7182	13.0587	27.135	18.1852	17.3968	17.0697	6.0529	2.73883	20.3872	11.6312	5.62801	2.78731	2.76979	1.44508
G1751	ENSMUSG00000016831	Tox4	860.015	1093.89	1047.33	1249.08	1227.84	988.65	1027.23	1162.11	1154.7	1038.93	1262.6	1690.67	1471.31	1742.16	1660.77	719.297
G1752	ENSMUSG00000016833	Mrps18c	1322.62	1331.78	1322.74	1320.07	1172.85	1312.57	1297.67	1337.18	1556.26	1612.39	1294.71	1022.52	928.354	730.215	828.647	508.16
G1753	ENSMUSG00000016918	Sulf1	138.843	275.618	203.218	319.661	274.251	228.37	215.854	324.904	192.443	157.88	259.063	255.099	144.346	177.862	208.403	97.1194
G1754	ENSMUSG00000016921	Srsf6	814.929	744.206	906.208	856.213	1047.1	911.808	774.408	931.375	1225.66	1074.38	1366.47	1108.08	989.598	744.077	1046.52	423.833
G1755	ENSMUSG00000016933	Plcg1	281.515	561.655	424.675	635.903	595.922	428.402	636.204	673.317	270.016	368.05	447.802	615.324	556.043	522.375	714.414	300.133
G1756	ENSMUSG00000016940	Kctd2	464.264	441.834	453.912	384.919	490.737	465.86	371.918	391.062	712.22	639.455	521.511	637.773	824.188	296.93	753.082	289.821
G1757	ENSMUSG00000016942	Tmprss6	0.980057	4.98511	0.994648	2.006	3.0185	0.989269	1.99779	0	0.960761	1.96047	0	1.99395	1.99596	0.996522	0	6.02255
G1758	ENSMUSG00000016946	Kctd5	280.528	282.181	293.246	329.811	339.729	286.593	305.485	310.603	393.202	387.946	450.086	400.505	317.178	385.212	326.862	182.596
G1759	ENSMUSG00000016982	Pom121l2	0	0	0	0	0	0	0	0	0	0	0	0	0	0	0	0
G1760	ENSMUSG00000016984	Etaa1	40.1833	53.7289	63.5601	60.0822	45.2213	49.4014	52.8576	92.1256	56.6478	42.0855	70.6809	50.7711	52.8085	59.7264	50.5338	30.0636
G1761	ENSMUSG00000016995	Matn4	8.75272	10.9506	10.8883	8.80317	67.4949	89.7791	13.9175	12.8482	61.3739	15.0541	18.3309	47.6175	6.56893	1.09199	6.13373	2.20265
G1762	ENSMUSG00000016998	Svs4	0	0	0	0	0	0	0	0	0	0	0	0	0	0	0	0
G1763	ENSMUSG00000017000	Svs6	0	0	0	0	0	0	0	0	0	0	0	0	0	0	0	0
G1764	ENSMUSG00000017002	Slpi	0	1.97567	0.790303	1.38113	2.16798	3.48318	0.793987	1.9603	10.6951	1.5579	1.60037	2.37404	10.6241	0	2.3922	3.19431
G1765	ENSMUSG00000017003	Svs3a	0	0	0	0	0	0	0	0	0	0	0	0	0	0	0	0
G1766	ENSMUSG00000017004	Svs5	0	0	0	0	0	0	0	0	0	0	0	0	0	0	0	0
G1767	ENSMUSG00000017007	Rbpjl	0	0	0	0	1.30872	0	0	0	0	0	0	1.29721	0	0	0	0
G1768	ENSMUSG00000017009	Sdc4	386.109	459.651	505.966	551.347	476.424	490.171	482.179	506.08	1129.76	713.183	640.674	794.027	1062.23	1695.13	946.769	660.145
G1769	ENSMUSG00000017049	Ccdc70	0	0	0	0	0	0	0	0	0	0	0	0	0	0	0	0
G1770	ENSMUSG00000017057	Il13ra1	81.3089	80.6232	81.4495	96.1497	88.4358	84.9736	80.7964	111.972	57.5965	65.5858	65.7314	68.6996	41.8557	33.8446	66.418	24.0557
G1771	ENSMUSG00000017064	Prl5a1	0	0	0	0	0	0	0	0	0	0	0	0	0	0	0	0
G1772	ENSMUSG00000017119	Nbr1	1451.97	1550.35	1593.67	1618.28	1873.3	1480.7	1481.22	1674.22	1608.93	1495.62	2149.82	1744.12	2377.01	2860.16	2665.54	1475.85
G1773	ENSMUSG00000017132	Cyth1	589.594	1016.48	935.09	993.003	1149.78	633.551	990.596	974.523	535.244	650.816	1085.13	1380.6	935.246	972.07	1123.69	605.068
G1774	ENSMUSG00000017144	Rnd3	135.993	103.628	114.284	144.25	173.88	154.161	135.669	205.3	214.913	139.072	184.477	297.821	144.58	86.6026	155.783	95.2775
G1775	ENSMUSG00000017146	Brca1	13.2432	4.79048	12.4394	7.7179	6.7801	9.5228	10.5696	12.4028	4.62996	10.373	6.70926	4.7963	2.87983	1.91905	16.2996	0.965456
G1776	ENSMUSG00000017165	Gast	0	0	0	0	0	0	0	0	0	0	0	0	0	0	0	0
G1777	ENSMUSG00000017167	Cntnap1	21.6547	14.1435	27.391	30.1058	67.8367	11.834	30.5037	20.7758	33.812	19.7777	38.1609	38.6032	20.0852	14.1595	33.5565	26.1754
G1778	ENSMUSG00000017176	Nt5c3b	185.034	224.695	236.218	264.897	278.642	224.705	284.832	255.145	328.451	346.008	384.306	352.89	246.837	234.662	296.273	107.287
G1779	ENSMUSG00000017188	Coa3	1799.61	1383.88	1744.34	1376.82	1725.19	1689.04	1387.65	1383.99	2137.72	2046.26	2129.78	1964.36	1376.33	1348.44	924.411	589.766
G1780	ENSMUSG00000017195	Zpbp2	0	0	0	0	0	0	0	0	1.84026	0	0.9669	0	0	0	0	0
G1781	ENSMUSG00000017204	Gsdma	5.8786	0.998228	13.9368	9.03481	2.01349	5.93916	5.9984	0.993555	20.1795	9.81073	16.9833	3.99106	19.9766	23.9297	26.8513	4.01867
G1782	ENSMUSG00000017210	Med24	673.156	664.138	876.24	774.744	1037	760.677	719.332	732.4	617.558	725.021	1058.99	1479.3	1598.4	1716.1	1467.11	700.944
G1783	ENSMUSG00000017211	Gsdma2	0	0	0	0	0	0	0	0	0	0	0	0	0	0	0	0
G1784	ENSMUSG00000017221	Psmd3	2159.49	2438.46	2826.3	2674.24	2973.63	2621.07	2222.37	2525.09	3127.53	3011.69	3366.81	3768.66	4397.74	4412.91	3949.39	2374.46
G1785	ENSMUSG00000017264	Exosc10	327.617	404.53	436.919	329.514	431.581	378.979	410.708	411.937	361.522	326.131	433.397	443.68	1008.69	979.573	824.027	430.957
G1786	ENSMUSG00000017286	Glod4	413.42	613.982	536.876	644.474	668.798	452.343	661.983	575.921	479.546	469.723	668.576	799.179	651.633	516.591	673.57	290.103
G1787	ENSMUSG00000017288	Vps53	510.677	486.874	582.187	476.465	562.286	516.967	461.593	511.149	597.524	565.545	539.363	500.078	668.443	616.968	611.615	329.641
G1788	ENSMUSG00000017291	Taok1	965.193	982.475	1151.98	1140.21	1077.33	956.717	1037.34	1316.66	1204.7	941.233	919.114	1147.63	956.017	850.415	1153.36	645.859
G1789	ENSMUSG00000017299	Dnttip1	423.395	395.879	512.722	460.926	485.957	482.357	460.817	426.161	521.073	593.897	608.714	507.993	703.984	756.868	628.197	359.022
G1790	ENSMUSG00000017300	Tnnc2	313840	278399	348257	306237	288112	288795	307786	283643	355854	358906	317060	270558	218788	198021	189545	107411
G1791	ENSMUSG00000017307	Acot8	155.929	167.639	180.149	168.121	182.871	188.282	152.028	131.709	196.448	232.024	266.735	263.484	148.064	150.968	146.151	63.8106
G1792	ENSMUSG00000017309	Cd300lg	750.163	902.28	1077.61	943.698	1041.54	1000.5	1150.14	1330.93	452.507	638.496	757.3	695.632	658.071	714.485	602.363	296.22
G1793	ENSMUSG00000017310	Spint4	0	0	0	0	0	0	0	0	0	0	0	0	0	0	0	0
G1794	ENSMUSG00000017311	Pyy	0	0	0	0	0	0	0	0	0	0	0	0	0	0	0	0
G1795	ENSMUSG00000017314	Mpp2	42.964	61.0734	81.2763	84.8782	144.999	81.8197	70.9309	69.4899	31.8025	24.7923	38.7976	76.6218	32.0349	46.0947	35.7204	17.5742
G1796	ENSMUSG00000017316	Ppy	0	0	2.13711	0	0	0	0	0	0	0	0	0	0	0	0	0
G1797	ENSMUSG00000017344	Vtn	507.243	444.954	434.142	380.164	537.447	640.863	551.176	553.855	501.976	443.61	346.05	293.709	193.614	176.764	220.526	91.9274
G1798	ENSMUSG00000017376	Nlk	220.171	96.4901	231.968	153.616	215.714	259.664	202.91	370.361	401.608	348.327	92.2215	113.876	89.5224	53.8178	105.193	75.9094
G1799	ENSMUSG00000017386	Traf4	64.9525	105.09	117.927	214.56	127.684	72.4362	149.206	157.561	46.1188	106.715	81.8636	103.829	89.7289	39.852	137.804	77.5468
G1800	ENSMUSG00000017390	Aldoc	6.44498	12.3686	5.64453	6.63853	10.0735	6.27769	2.20344	11.502	12.8361	4.9774	9.05357	13.1903	14.31	19.1106	10.9041	5.53697
G1801	ENSMUSG00000017400	Stac2	0	0	0	0	0	0.939892	0.949121	0	0.912726	0	1.8962	1.89457	3.79299	2.84044	1.88755	16.6317
G1802	ENSMUSG00000017404	Rpl19	8524.86	7776.62	9413.87	8922.27	8268.85	8099.2	8287.85	8516.95	17277.9	14582.8	12141.2	11003.5	13129.2	8257.33	10063.8	4829.88
G1803	ENSMUSG00000017405	Nek8	17.0997	33.8998	11.0174	39.8151	15.125	29.8369	23.7532	38.6852	25.7321	47.6332	29.5382	18.536	29.0115	21.1365	20.4901	8.74074
G1804	ENSMUSG00000017412	Cacnb4	6.86307	13.8938	17.8432	24.9856	6.02119	6.90642	22.8947	18.777	6.71707	5.86155	10.9199	15.9003	38.9289	59.351	29.9717	15.0019
G1805	ENSMUSG00000017417	Plxdc1	76.1232	99.3767	108.501	106.946	127.315	106.45	175.189	135.514	60.2907	79.122	90.4998	103.319	63.6472	54.6075	83.3985	44.0125
G1806	ENSMUSG00000017418	Arl5b	612.049	477.351	604.099	422.9	461.489	552.821	379.498	632.051	873.461	608.74	472.182	175.179	242.499	137.659	195.188	180.329
G1807	ENSMUSG00000017421	Zfp207	720.946	948.562	1033.37	988.646	1168.22	897.369	1159.84	1205.38	1055.47	983.365	1129.54	1342.31	1544.87	1694.17	1919.88	643.748
G1808	ENSMUSG00000017428	Psmd11	2295.26	2091.88	2532.53	2395.99	2328.77	2168.92	1874.14	2336.2	3222.88	3080.56	3223.14	3060.69	3370.08	4244.18	3189.32	1945.37
G1809	ENSMUSG00000017446	C1qtnf1	30.8709	86.3756	70.1729	89.0926	107.047	79.7206	104.979	109.322	52.2305	51.555	72.5637	180.99	53.4434	89.3615	99.4678	24.9586
G1810	ENSMUSG00000017453	Pipox	7.24563	0.948068	2.83359	0	0	1.87727	0.948641	0	1.82035	1.86172	1.89821	4.73285	0	0	0	0
G1811	ENSMUSG00000017466	Timp2	1862.89	1850.29	2389.45	2458.46	3003.75	2187.89	1700.78	2257.53	649.963	757.055	1235.23	1820.38	1395.51	1677.38	1455.85	547.484
G1812	ENSMUSG00000017478	Zc3h18	300.908	325.179	361.838	402.28	487.162	296.231	375.547	378.616	395.961	301.817	462.015	736.931	867.492	885.265	836.178	363.981
G1813	ENSMUSG00000017485	Top2b	556.045	1061.1	923.611	1112.24	1168.56	691.725	1038.83	1089.19	831.827	951.45	1117.67	1149.38	1096.21	1066.26	1227.47	734.674
G1814	ENSMUSG00000017491	Rarb	146.806	123.515	155.003	159.309	191.959	153.162	131.714	140.794	202.467	139.049	260.163	315.705	200.382	232.926	273.857	108.294
G1815	ENSMUSG00000017493	Igfbp4	526.039	1085.64	730.998	1116.37	906.713	817.301	1097.68	1462.74	688.377	692.176	957.513	1690.95	820.137	905.759	1094.18	437.463
G1816	ENSMUSG00000017499	Cdc6	41.7159	35.7374	28.0269	36.9384	19.2101	22.8326	12.7975	18.9819	4.54032	16.289	15.2982	11.4997	2.53235	2.52746	2.52198	1.27358
G1817	ENSMUSG00000017548	Suz12	226.776	366.119	390.595	396.264	433.753	321.638	392.22	408.689	396.747	319.964	426.291	449.178	458.081	385.768	544.931	269.972
G1818	ENSMUSG00000017550	Atad5	20.0502	15.3248	18.8287	20.1753	31.2355	6.50644	23.6349	22.6058	27.4696	19.4933	28.5312	25.9787	24.9066	27.0566	26.8047	10.736
G1819	ENSMUSG00000017561	Crlf3	72.0256	108.261	120.069	106.61	155.765	94.7588	92.923	103.681	103.693	82.5595	150.714	162.244	103.188	125.541	128.044	52.9214
G1820	ENSMUSG00000017588	Krt27	0	0	0	0	0	0	0	0	0	0	0	0	0	0	0	0
G1821	ENSMUSG00000017607	Tns4	1.74767	0	1.76989	2.67678	0	0.880505	0	3.53038	0	0	0	1.77421	2.66348	0	2.64806	1.78585
G1822	ENSMUSG00000017615	Tnfaip1	1501.17	1445.68	1665.65	1433.55	1775.8	1360.76	1485.82	1572.89	2331.32	1970.29	2000.06	2581.16	1918.5	1449.9	1995.18	1115.35
G1823	ENSMUSG00000017631	Abr	121.239	206.102	209.437	214.398	306.79	225.946	229.212	279.479	152.249	139.632	199.424	411.416	347.702	381.625	349.907	162.644
G1824	ENSMUSG00000017639	Rab11fip4	5.89015	6.95778	3.971	9.00839	4.01981	5.92828	0	3.95932	0.960961	3.91355	5.96587	2.98576	0.996037	0.995666	5.93753	4.00658
G1825	ENSMUSG00000017652	Cd40	20.2505	20.8374	17.8623	36.7197	30.0838	11.8001	23.0038	17.0328	9.83873	19.0826	12.9985	15.919	6.27042	1.85951	7.62537	5.10774
G1826	ENSMUSG00000017664	Slc35c2	401.129	388.246	403.403	371.946	440.846	407.275	379.293	358.217	803.094	698.184	777.634	621.528	523.693	564.559	453.507	317.721
G1827	ENSMUSG00000017667	Zfp334	57.9247	82.4704	77.4175	59.0394	96.46	56.3093	67.7737	74.2111	62.4549	52.8195	65.5991	88.5568	95.5896	87.6021	69.2416	44.0605
G1828	ENSMUSG00000017670	Elmo2	236.529	356.955	307.871	314.55	347.523	253.727	358.886	323.127	181.866	251.535	279.391	356.597	452.086	349.476	477.514	252.445
G1829	ENSMUSG00000017677	Wsb1	83.9471	115.275	100.935	146.271	139.034	107.837	147.928	175.574	203.45	116.571	132	345.404	184.893	142.304	404.422	263.026
G1830	ENSMUSG00000017679	Ttpal	65.9285	136.794	96.6434	106.787	131.265	109.458	121.282	142.526	92.351	90.2195	113.397	131.708	149.625	130.484	166.205	62.2496
G1831	ENSMUSG00000017686	Rhot1	578.84	887.994	863.804	959.08	1001.03	664.648	976.887	1018.8	678.267	804.299	1048.69	1123.85	950.513	869.939	992.739	591.786
G1832	ENSMUSG00000017688	Hnf4g	0	0	0	0	0	0	0	0	0	0	0	0	1.00315	0	0	0
G1833	ENSMUSG00000017692	Rhbdl3	82.584	340.167	186.803	429.738	222.773	107.601	299.772	360.224	130.795	182.758	323.619	454.714	343.7	359.327	346.454	255.38
G1834	ENSMUSG00000017697	Ada	9.72884	18.9633	17.8849	29.0639	25.0949	20.7267	23.9508	25.8143	10.5189	19.5847	13.9907	10.9521	5.98251	8.94393	14.9262	2.00617
G1835	ENSMUSG00000017707	Serinc3	2819.3	6987.35	5008.99	7619.58	5339.45	3383.9	6790.89	9307.52	3622.17	4350.31	4350.01	5092.29	7392.02	6373.31	6677.71	3682.16
G1836	ENSMUSG00000017713	Tha1	178.396	269.655	226.915	219.737	241.478	218.99	258.267	267.237	288.038	444.926	403.903	329.588	195.191	221.735	202.689	86.0532
G1837	ENSMUSG00000017715	Pgs1	489.057	650.992	665.942	724.084	745.106	573.232	695.363	676.278	441.556	653.607	797.644	845.723	994.919	764.159	987.161	483.317
G1838	ENSMUSG00000017716	Birc5	18.3748	30.7183	79.2717	25.707	37.0308	35.5098	43.575	60.1363	28.2412	85.1419	34.1034	9.71272	11.7943	1.04643	4.50169	1.06084
G1839	ENSMUSG00000017718	Afmid	15.1547	95.7724	70.8372	108.128	112.004	49.2283	99.9368	77.4203	18.9515	7.94742	53.7997	140.539	140.231	117.991	142.846	130.09
G1840	ENSMUSG00000017720	Trp53tg5	0	0	0	0	0	0	0	0	0	0	0	0	0	0	0	0
G1841	ENSMUSG00000017721	Pigt	769.542	776.612	1028.21	820.348	1098.96	874.09	755.152	801.298	1212.17	1232.9	1616.83	1480.76	1407.86	1378.79	1296.26	766.35
G1842	ENSMUSG00000017723	Wfdc2	0	0	0.824918	0	0	0	0	0	4.55209	0.813073	0.835652	0	0	0	0	0
G1843	ENSMUSG00000017724	Etv4	123.815	148.704	116.756	119.962	102.635	97.3023	138.503	117.766	65.3932	90.1535	102.476	130.81	248.962	132.904	218.52	127.045
G1844	ENSMUSG00000017733	Eppin	0	0	0	0	0	0	0	0	0	0	0	0	0	0	0	0
G1845	ENSMUSG00000017734	Dbndd2	1312.91	843.445	1352.51	981.474	1193.33	1238.87	856.118	785.254	935.186	1008.93	1095.73	810.834	868.44	881.407	623.397	480.145
G1846	ENSMUSG00000017737	Mmp9	19.6666	38.4165	5.32952	2.30322	2.31045	3.78609	9.17513	6.8373	40.9573	14.9898	13.7466	54.7678	87.8307	12.0536	210.014	37.8122
G1847	ENSMUSG00000017740	Slc12a5	22.647	12.6124	25.0656	12.1581	21.9532	15.3801	28.7405	42.1112	25.5844	26.1429	15.3288	19.4422	7.01952	15.4206	13.6126	11.2792
G1848	ENSMUSG00000017747	Ghdc	134.75	186.888	179.419	234.431	207.335	172.494	212.646	205.495	127.451	235.114	273.943	267.756	182.993	311.94	291.631	171.133
G1849	ENSMUSG00000017754	Pltp	241.394	340.006	324.112	337.206	278.072	322.906	442.357	435.814	196.723	252.704	260.851	205.401	158.642	132.088	215.31	78.8389
G1850	ENSMUSG00000017756	Slc12a7	271.662	119.335	187.658	153.168	177.862	180.799	183.46	219.818	229.537	124.27	137.296	158.257	263.975	283.705	269.337	211.387
G1851	ENSMUSG00000017760	Ctsa	1301.4	1553.92	1624.15	1505.33	1758.98	1451.28	1522.69	1386.88	1314.6	1510.29	1960.96	2017.92	2690.85	2363.54	2311.57	983.196
G1852	ENSMUSG00000017764	Zswim1	101.691	119.556	120.218	127.242	143.683	104.718	109.756	150.728	153.442	117.498	146.572	173.27	144.547	83.5885	171.715	69.1866
G1853	ENSMUSG00000017765	Slc12a4	227.444	159.122	238.954	191.324	300.886	320.129	188.965	227.795	359.614	209.543	294.172	358.105	229.513	261.843	214.293	150.001
G1854	ENSMUSG00000017767	Spata25	0	0	0	0	0	0	0	0	2.26487	0	1.70864	0.752581	0	1.63232	0	0
G1855	ENSMUSG00000017774	Myo1c	805.999	1166.1	1151.65	1455.84	1642.62	1059.01	1471.56	1511.58	1411.46	1372.21	1445.81	2044.53	1615.22	1588.62	1667.93	1031.83
G1856	ENSMUSG00000017776	Crk	791.896	1346.6	1062.63	1594.91	1587.89	933.341	1328.29	1701.79	1384.24	1227.57	1561	2238.45	2660	1842.21	2541.11	1334.23
G1857	ENSMUSG00000017778	Cox7c	21144.2	20269.3	23201.6	17911.4	17251.4	19063.3	19549.4	21099.7	24447.9	26875.7	19744.1	15433.8	14092.5	11934	12284.7	7685.04
G1858	ENSMUSG00000017781	Pitpna	2920.11	3483.31	3337.09	4041.67	3464.17	2362.95	3379.39	3478.9	2296.76	3028.73	3086.11	2587.96	2649.16	2129.33	2589.11	1234.26
G1859	ENSMUSG00000017801	Mlx	285.689	401.181	261.016	282.187	365.072	281.367	253.637	300.207	257.888	303.005	365.594	377.339	439.855	341.871	509.14	247.95
G1860	ENSMUSG00000017802	Fam134c	839.983	1204.02	1127.72	1327.65	1449.18	1006.35	1278.29	1191.73	978.415	1242.73	1424.11	1667.12	1666.55	1839.28	1812.14	867.052
G1861	ENSMUSG00000017817	Jph2	13437.1	16978.1	20084.5	20448.4	24867.8	15973.5	17892.9	16338.2	15410	12158.8	17001.2	37042.8	18572.3	11545.6	19717.9	9030.07
G1862	ENSMUSG00000017830	Dhx58	20.3899	47.7422	49.9612	46.5379	36.2191	61.8513	52.1425	50.8176	29.1005	49.2379	43.5357	45.3491	109.719	31.1484	67.838	22.834
G1863	ENSMUSG00000017831	Rab5a	612.711	1228.68	1204.9	1470.77	1195.11	749.11	1209.07	1234.67	1136.33	1090.46	1259.73	1203.59	1332.67	1157.62	1353.48	832.808
G1864	ENSMUSG00000017832	Hspb9	0	1.0312	0	0	0	0	0	2.04603	0	0	0	0	4.08335	0	0	0
G1865	ENSMUSG00000017837	Nkiras2	489.315	672.29	719.675	676.186	799.618	539.354	718.862	590.555	701.451	1125.62	1218.08	1153.7	1405.38	1611.22	1244.95	796.851
G1866	ENSMUSG00000017843	Ppp2r5c	935.508	1216.92	1310.18	1310.57	1330.91	916.341	1208.49	1243.27	1145.75	1040.23	1280.57	1692.23	1368.65	1277.96	1617.81	972.076
G1867	ENSMUSG00000017858	Ift52	270.646	364.348	346.935	329.128	366.814	293.24	367.715	344.443	414.891	436.567	424.207	439.045	428.682	412.467	417.111	251.253
G1868	ENSMUSG00000017861	Mybl2	10.3564	15.3076	13.366	7.70133	23.1819	18.9936	12.4638	14.2866	5.5357	14.1132	31.3856	6.69881	7.6629	10.5242	17.6985	1.92681
G1869	ENSMUSG00000017868	Sgk2	0	0	0	0	0	0	0	0	0	0	0	0	0	0	0	0
G1870	ENSMUSG00000017897	Eya2	4.92044	32.6253	10.0078	52.2536	36.9934	24.8737	93.6611	95.3123	20.1153	14.7944	60.2556	114.515	27.6147	43.4255	30.8403	49.018
G1871	ENSMUSG00000017922	Prl3c1	0	0	0	0	0	0	0	0	0	0	0	0	0	0	0	0
G1872	ENSMUSG00000017929	B4galt5	142.115	204.962	157.906	218.297	270.323	187.725	274.259	256.561	330.289	312.213	284.709	388.248	393.569	190.129	476.592	204.43
G1873	ENSMUSG00000017943	Gdap1l1	1.25906	2.20366	2.18032	1.14582	9.39651	0	2.19059	0	3.75427	1.26305	2.28127	2.56888	0	5.21162	1.28148	0
G1874	ENSMUSG00000017950	Hnf4a	20.6427	0	0	0	0	1.65508	0.835307	0.829643	1.6084	1.63942	0	0	0.834444	0	0	0.83928
G1875	ENSMUSG00000017969	Ptgis	40.4593	48.2459	43.1692	64.3165	136.86	100.436	52.2237	41.1497	86.0632	79.2873	88.7043	130.772	38.0951	48.1194	53.9695	18.8159
G1876	ENSMUSG00000017978	Cadps2	3.25815	6.09558	9.2346	10.4317	14.5536	9.89023	7.19281	11.2077	7.6921	9.32082	12.054	12.509	1.32198	3.07683	5.82195	2.32281
G1877	ENSMUSG00000017999	Ddx27	141.237	151.482	158.21	166.383	156.695	179.453	149.556	153.217	270.929	244.327	290.393	232.759	425.371	459.97	394.319	184.808
G1878	ENSMUSG00000018001	Cyth3	160.492	306.828	212.035	337.462	360.205	257.763	300.084	346.307	215.406	203.13	306.747	431.246	333.197	400.28	461.743	197.044
G1879	ENSMUSG00000018008	Cyth4	46.9565	55.8012	51.676	74.1575	42.2123	32.61	60.8784	91.2458	28.7811	46.0306	58.8355	43.826	34.8984	26.8758	62.5392	15.0438
G1880	ENSMUSG00000018012	Rac3	11.9247	10.7149	5.03119	16.8272	11.506	13.6491	11.4619	10.546	35.1241	6.05521	9.74773	20.3152	7.04785	10.5081	7.06246	2.65966
G1881	ENSMUSG00000018040	Rrp7a	843.626	925.761	972.624	1153.31	1093.79	752.661	951.586	954.782	685.896	856.802	1434.21	1624.96	1431.83	1105.17	1181.04	469.291
G1882	ENSMUSG00000018042	Cyb5r3	845.593	1023.21	1130.76	1421.16	1345.59	953.386	1311.91	1480.4	686.112	689.983	689.872	1019.68	998.197	1019.78	971.489	541.098
G1883	ENSMUSG00000018068	Ints2	58.3087	53.6311	57.9484	61.3188	55.1441	53.2954	104.777	52.4975	78.9035	35.7826	67.2927	169.77	48.2656	44.8493	48.0184	19.2332
G1884	ENSMUSG00000018076	Med13l	134.08	198.057	160.89	210.771	263.07	160.735	187.68	211.546	282.302	151.228	171.1	379.644	445.037	820.55	519.017	230.921
G1885	ENSMUSG00000018102	Hist1h2bc	2268.49	2266.17	2630.98	2819.03	2555.78	2350.97	2463.74	2541.04	2251.56	2965.27	3076.13	2521.71	2690.67	1931.39	2263.47	1317.78
G1886	ENSMUSG00000018126	Baiap2l2	14.6458	14.2218	40.6468	38.8153	17.3402	17.7907	18.878	12.662	76.5203	60.0125	39.1996	51.9342	138.102	68.0296	83.9531	47.429
G1887	ENSMUSG00000018143	Mafk	309.763	484.629	621.308	498.422	664.901	455.974	432.583	578.184	574.942	538.771	581.592	650.836	973.688	1962.52	774.244	492.977
G1888	ENSMUSG00000018160	Med1	471.91	453.855	434.241	348.029	477.091	408.476	488.403	404.054	728.021	553.882	531.984	512.583	589.037	433.249	613.275	318.308
G1889	ENSMUSG00000018166	Erbb3	85.3595	90.4656	117.145	82.0761	156.755	93.854	71.7774	95.03	133.52	138.927	216.804	198.046	157.364	231.943	165.296	63.1041
G1890	ENSMUSG00000018167	Stard3	285.353	305.739	403.642	290.805	404.957	313.068	292.382	296.669	205.427	365.915	444.798	288.723	339.17	463.033	339.796	155.946
G1891	ENSMUSG00000018168	Ikzf3	0	1.17263	0.585078	7.76147	1.18388	1.74599	0.587555	5.50198	7.15351	9.33792	6.98313	1.17291	9.27538	6.28859	7.58121	6.97275
G1892	ENSMUSG00000018169	Mfng	97.4117	120.596	129.256	114.418	127.131	97.453	113.011	149.354	74.3247	73.1993	86.2943	76.3639	69.6914	63.1868	64.7825	26.2904
G1893	ENSMUSG00000018171	Vmp1	875.794	1841.71	1838.23	2676.38	1519.66	1121.22	1820.87	2230.53	2002.66	3219.88	3649.55	3676.4	3756.79	3812.98	3191.89	1947.41
G1894	ENSMUSG00000018189	Uchl5	957.812	982.524	1027.17	1117.82	867.332	813.983	1004.53	1182.42	748.299	959.762	853.327	685.28	832.867	669.29	851.412	631.727
G1895	ENSMUSG00000018196	Glrx2	977.338	971.115	1147.74	946.015	891.665	924.373	901.55	1006.99	1428.39	1301.77	1028.91	841.305	707	628.184	802.723	445.361
G1896	ENSMUSG00000018199	Trove2	108.938	173.789	162.694	197.032	181.782	177.735	168.352	242.294	212.258	136.871	125.165	145.201	155.255	119.402	187.835	74.5247
G1897	ENSMUSG00000018209	Stk4	207.975	216.676	252.83	209.811	273.634	225.491	229.825	273.843	361.142	236.879	316.134	315.821	286.058	322.939	338.759	201.038
G1898	ENSMUSG00000018211	Wfdc15b	0	0	0	0	0	0	0	0	0	0	0	0	0	0	0	0
G1899	ENSMUSG00000018217	Pmp22	854.487	1322.86	1105.86	1093.07	1320.55	1748.47	1546.8	1860.01	3020.64	1538.44	1479.23	1624.61	1240.65	1415.63	1088.07	514.603
G1900	ENSMUSG00000018238	Gdf9	10.3558	7.95906	6.16443	8.88218	8.00833	7.87417	7.07576	6.15859	55.9373	42.5268	62.6025	20.2968	11.488	8.80979	25.2112	3.55596
G1901	ENSMUSG00000018239	Zcchc10	209.185	149.336	181.072	152.526	162.77	180.246	128.212	177.185	416.84	235.017	179.518	209.158	124.133	141.321	150.078	86.9316
G1902	ENSMUSG00000018259	Prl8a2	0	0	0	0	0	0	0	0	0	0	0	0	0	0	0	0
G1903	ENSMUSG00000018263	Tbx5	15.2681	6.03027	3.43906	10.1649	3.47969	1.7106	4.31707	2.57289	20.3262	1.6946	6.00387	1.72369	0.86264	7.82377	5.97852	6.94064
G1904	ENSMUSG00000018286	Psmb6	4952.77	4650.69	5443	5148.75	5184.85	5030.87	4989.57	4916.66	6304.08	6544.24	6087.49	5508.9	5547.31	4551.52	4502.69	2636.59
G1905	ENSMUSG00000018287	Spag7	2385.87	2619.3	2970.13	2919.85	2929.05	2438.06	2868.56	2454.25	2864.84	3307.35	3528.44	3521.22	2821.52	2353.55	2198.5	1241.94
G1906	ENSMUSG00000018293	Pfn1	4280.89	3636.61	4088.03	3999.37	4159.44	3770.96	4064.25	4242.39	4940.49	5267.99	4413.84	3163.94	2866.36	2282.8	2479.02	1714.32
G1907	ENSMUSG00000018322	Tomm34	162.98	137.857	178.529	120.644	198.904	185.421	159.585	167.231	313.852	231.565	248.835	266.297	265.007	204.831	235.197	168.112
G1908	ENSMUSG00000018326	Ywhab	1165.4	1288.67	1313.24	1332.26	1569.27	1386.94	1425.48	1577.91	1626.7	1381.28	1457.88	1592.87	1063.65	1083.9	1109.23	657.132
G1909	ENSMUSG00000018334	Ksr1	896.343	1233.42	1335.67	1811.08	2204.47	1205.75	1709.1	1412.92	799.605	1256.27	1409.43	3997.19	2314.24	4116.14	3074.97	818.117
G1910	ENSMUSG00000018339	Gpx3	1535.91	1904.35	1479.43	1770.27	1816.93	1682.06	1689.2	2783.2	5064.68	2684.68	2220.25	3552.99	5339.13	3903.76	5862.24	2771.29
G1911	ENSMUSG00000018340	Anxa6	3753.19	4556.4	5287.26	4689.5	5931.34	4413.29	4587.33	4384.96	3347.5	4088.22	4567.39	6139.83	7287.35	7411.3	5980.7	3598.49
G1912	ENSMUSG00000018341	Il12rb2	0	0	0.994318	3.00824	3.01664	0.988693	0.998599	0	0.959599	0	0	0.99658	0	0	0	0
G1913	ENSMUSG00000018347	Zkscan6	39.1017	50.9043	67.649	48.1578	47.1975	43.5114	62.9444	54.6304	48.7778	50.9827	58.9443	57.7684	65.8827	85.6538	67.634	37.1521
G1914	ENSMUSG00000018362	Kpna2	598.226	496.501	716.78	497.919	667.748	639.771	448.857	580.11	628.408	534.891	697.183	437.704	393.83	308.843	441.523	250.526
G1915	ENSMUSG00000018363	Smurf2	294.941	501.151	501.424	802.25	678.781	385.73	515.31	674.651	306.971	298.872	399.219	782.156	679.786	582.341	903.85	351.165
G1916	ENSMUSG00000018372	Cep95	142.9	115.957	125.2	93.6943	109.034	70.8222	76.5765	74.4469	98.9577	88.1602	141.544	70.5219	125.003	136.746	96.3058	40.5776
G1917	ENSMUSG00000018377	Vezf1	1099.33	1363.32	1675.57	1326.11	1484.58	1226.01	1264.64	1432.8	1642.43	1153.03	1290.79	1583.67	2180.63	1924.1	2218.18	1233.65
G1918	ENSMUSG00000018378	Cuedc1	3157.51	2989.26	3310.96	2822.68	4134.03	3141.46	2514.95	2516.9	2159.77	2349.81	2722.61	3299.12	2446.51	2490.8	2198.05	1118.04
G1919	ENSMUSG00000018379	Srsf1	878.391	740.254	909.474	739.583	876.389	905.706	788.386	846.029	1650.09	958.804	990.236	1148.6	898.096	923.426	962.482	430.559
G1920	ENSMUSG00000018381	Abi3	110.293	76.6752	187.58	97.2462	83.0728	138.017	73.9481	97.852	60.5439	113.15	118.949	70.297	39.4493	71.3083	60.2743	20.783
G1921	ENSMUSG00000018387	Shroom1	5.2369	9.44341	5.88535	9.81237	7.53093	3.78736	3.20478	10.3764	4.54403	2.20825	4.59754	4.67697	2.24831	4.71538	4.57643	4.29398
G1922	ENSMUSG00000018395	Kif3a	132.437	130.088	133.166	102.843	140.698	136.838	107.174	104.759	141.838	152.658	163.022	94.9204	180.007	127.106	162.548	80.17
G1923	ENSMUSG00000018398	2024-09-08	160.806	232.343	236.516	358.179	316.269	280.962	315.599	345.832	205.545	170.563	236.558	418.455	262.608	239.874	279.929	139.172
G1924	ENSMUSG00000018401	Mtmr4	135.462	195.248	194.775	242.364	222.783	154.476	203.933	215.209	167.969	212.57	267.449	239.446	330.268	505.391	271.45	163.537
G1925	ENSMUSG00000018405	Mrm1	260.991	199.205	226.074	209.152	340.905	256.03	188.544	170.73	493.15	325.482	498.31	433.46	243.604	212.603	199.412	149.798
G1926	ENSMUSG00000018411	Mapt	1322.69	1094.01	1504.02	1226.3	1732.19	1287.17	1043.26	1088.91	1693.92	1051.13	1529.14	2370.85	2867.09	2849.72	2953.33	1507.55
G1927	ENSMUSG00000018412	Kansl1	162.549	327.834	309.568	377.531	444.785	184.599	264.64	286.568	240.956	174.804	496.672	564.453	608.169	760.215	563.201	230.239
G1928	ENSMUSG00000018415	Gid4	1535.75	1710.5	1829.04	2265.29	2161.29	1400.11	1723.77	2059.19	2126.82	1476.01	1751.45	2318.79	1260.41	1119.64	1646.18	761.757
G1929	ENSMUSG00000018417	Myo1b	160.913	303.881	258.935	383.178	414.608	276.333	418.905	432.177	206.021	213.293	344.963	260.915	282.615	246.218	293.911	82.8033
G1930	ENSMUSG00000018425	Dhx40	275.042	494.63	374.309	456.011	454.582	321.485	464.223	484.563	327.658	393.754	433.666	363.45	493.279	580.623	495.564	259.496
G1931	ENSMUSG00000018427	Ypel2	139.24	146.205	141	248.29	113.552	103.739	197.432	206.968	320.752	297.483	163.189	220.973	254.031	246.872	407.045	99.1888
G1932	ENSMUSG00000018428	Akap1	1154.72	1096.31	1442.37	1329.54	1955.58	1227.76	987.691	1094.01	1965.24	1715.67	2682.89	4248.89	3870.15	4889.46	3508.89	2107.73
G1933	ENSMUSG00000018433	Nol11	188.68	172.745	203.888	182.747	214.082	228.277	183.6	224.165	338.714	287.502	302.853	366.623	320.047	270.463	359.217	158.945
G1934	ENSMUSG00000018442	Derl2	424.035	335.805	411.7	380.759	375.13	371.76	315.857	410.615	523.948	565.245	597.454	318.306	495.719	373.998	375.656	331.152
G1935	ENSMUSG00000018446	C1qbp	2788.03	2438.31	2704.76	2046.97	2156.37	2508.11	2243.73	2489.48	6381.44	6104.24	4203.25	3074.89	2614.64	2152.73	2280.04	1539.83
G1936	ENSMUSG00000018449	Rpain	161.415	168.581	227.642	217.62	179.493	187.802	178.66	178.195	190.646	227.47	210.412	255.879	298.029	306.317	324.612	117.754
G1937	ENSMUSG00000018451	6330403K07Rik	2.91905	3.00222	1.99126	7.03031	7.03818	5.9318	1.00002	8.95785	5.74297	4.90619	6.01316	16.959	1.99833	5.97167	10.9783	3.01574
G1938	ENSMUSG00000018459	Slc13a3	1.96272	4.99261	3.98441	3.0133	2.66283	4.95333	3.00103	3.97583	1.92418	4.90838	6.15858	0.998462	1.99886	2.9939	1.98923	1.00522
G1939	ENSMUSG00000018470	Kcnab3	6.15587	7.33969	6.26905	5.19465	7.74646	1.70712	4.19739	4.17347	3.31378	5.07657	6.29745	6.88368	1.04841	3.43901	2.57373	0
G1940	ENSMUSG00000018474	Chd3	181.135	210.317	121.49	232.19	204.917	170.515	233.784	188.235	169.193	137.107	140.895	237.974	131.036	105.911	92.0431	52.3788
G1941	ENSMUSG00000018476	Kdm6b	329.734	371.416	398.085	452.638	539.586	345.561	385.999	596.038	622.842	399.06	533.862	632.8	422.923	348.202	527.495	255.593
G1942	ENSMUSG00000018479	1700125H20Rik	0	1.04568	0	0	0	0	0	0	0	0	0	0	1.03609	0	0	0
G1943	ENSMUSG00000018481	Appbp2	217.851	240.547	256.115	240.207	274.318	257.848	250.209	285.059	268.981	247.51	278.421	308.498	320.682	306.604	304.806	172.272
G1944	ENSMUSG00000018486	Wnt9b	3.92071	3.97845	0.992815	4.0045	1.00472	1.97573	0	2.97079	1.92022	0	0	1.99051	0.996148	1.99063	0.990485	2.00371
G1945	ENSMUSG00000018500	Adora2b	10.7278	28.968	26.8605	14.0474	27.1426	21.7457	44.9622	37.7647	14.3716	38.2372	22.0011	21.9324	17.9691	14.9299	12.9445	8.034
G1946	ENSMUSG00000018501	Ncor1	1847.61	1263.35	1463.14	1195.35	1623.22	1236.57	1175.55	1395.93	3388.44	1996.72	1717.6	2497.66	2483.7	2140.85	2725.12	1330.92
G1947	ENSMUSG00000018507	Trpv2	24.7325	42.5222	37.7275	55.3069	34.1315	50.7781	48.034	63.8096	33.3104	30.2339	20.1272	23.8771	22.5937	37.2858	33.9073	15.9085
G1948	ENSMUSG00000018509	Cenpv	603.667	408.05	700.567	401.298	629.514	510.338	458.973	440.9	740.146	776.788	668.472	592.371	742.744	673.544	602.902	285.228
G1949	ENSMUSG00000018537	Pcgf2	20.9042	25.7005	36.3439	35.0241	41.7086	41.8632	50.2438	30.465	42.3498	26.4195	26.8511	39.0435	26.4255	15.7729	27.6754	17.0568
G1950	ENSMUSG00000018541	Cwc25	140.798	142.388	162.362	156.895	174.179	139.675	151.473	159.547	193.986	198.308	170.613	182.262	161.141	213.922	199.309	85.9207
G1951	ENSMUSG00000018543	1700001P01Rik	0	0	0	0	0	0	0	0	0	0	0	1.03658	0	0	2.10608	0
G1952	ENSMUSG00000018547	Pip4k2b	740.844	939.097	994.158	1269.47	1416.82	712.786	1019.25	933.061	918.404	857.522	1230.82	2307.46	2349.52	1460	2744.48	1041.15
G1953	ENSMUSG00000018548	Trim37	57.1263	91.9527	79.1625	118.38	129.164	107.696	93.7853	98.4516	55.0738	58.7303	100.178	141.622	171.569	147.641	143.68	68.7406
G1954	ENSMUSG00000018554	Ybx2	255.599	192.332	232.115	209.411	134.526	120.931	167.67	203.239	84.6156	110.09	63.3001	88.8061	20.4662	22.1474	17.6901	21.2847
G1955	ENSMUSG00000018559	Ctdnep1	4514.04	3100.85	4132.68	2977.33	3958.12	3617.93	3361.17	3184.59	9099.4	6516.46	6424.8	5405.94	3996.32	3020.71	3886.97	2012.96
G1956	ENSMUSG00000018565	Elp5	1519.96	837.723	1057.57	814.526	919.786	1083.48	851.128	847.734	2296.17	1557.85	1319.73	1235.71	979.899	865.533	913.729	410.403
G1957	ENSMUSG00000018566	Slc2a4	11115.6	12027.7	14009.5	12988.7	13567	10260.6	12467	12788.8	11167.1	15924	22198.7	19859.2	21187.1	26847	19821	9442.92
G1958	ENSMUSG00000018567	Gabarap	5403.56	3712.66	4306.46	3566.06	3820.37	4143.94	3565.33	3857.04	7680.31	5896.48	4552.88	3863.64	6142	4257.23	5370.1	2857.99
G1959	ENSMUSG00000018569	Cldn7	1.86749	0	0	0	5.35367	2.90802	0	0	0	0	0	0	0	0	0	0
G1960	ENSMUSG00000018570	2810408A11Rik	14.8411	25.1844	21.7214	6.37764	10.3613	1.97498	11.5305	5.10667	12.8043	2.94072	14.3856	8.31611	5.55269	8.2629	2.70217	0
G1961	ENSMUSG00000018572	Phf23	408.814	428.443	545.303	580.076	553.6	429.227	444.944	580.838	564.891	550.522	491.523	437.712	682.333	487.224	575.24	286.754
G1962	ENSMUSG00000018574	Acadvl	15905.3	15382.5	17686.6	13489.3	15017.4	12866.3	14477.6	13087.2	14256.3	16925.7	15997.6	14936.1	13555.9	14039.1	11119.9	7016.52
G1963	ENSMUSG00000018581	Dnah11	0	0	0	0	0.948068	0	0	0	0	0	0	0	0.939401	0.939167	1.86658	0.944754
G1964	ENSMUSG00000018583	G3bp1	1816.15	1841.51	2179.67	2170.95	2462.34	1972.13	1783.73	2143.88	2926.65	2572.55	3158.81	4142.76	3814.71	3078.44	3343.92	2141.92
G1965	ENSMUSG00000018585	Atox1	615.914	486.651	681.596	549.758	592.723	630.126	618.736	646.236	675.283	736.17	663.71	504.777	509.692	429.534	464.319	286.006
G1966	ENSMUSG00000018589	Glra2	0	0	0	0	0	0	0	0	0	0	0	0	0	0	0	0
G1967	ENSMUSG00000018593	Sparc	9401.34	15367.8	12996.2	17462.5	22104.8	21161.8	17354.3	19860	12421.3	14542.1	13477.3	14080.9	4312.61	5919.44	4915.04	2259.88
G1968	ENSMUSG00000018595	Glra4	0	0	0	0	0	0	0	0	0	0	0	0	0	0	0	0
G1969	ENSMUSG00000018599	Mief2	2492.4	2833.78	3744.17	2708.09	3552.37	2715.42	2715.7	2411.57	3291.67	3175.29	4376.26	4199.37	2664.28	3057.86	2413.6	1260.92
G1970	ENSMUSG00000018604	Tbx3	51.264	50.2989	41.3535	82.1997	63.4299	63.5553	84.3681	106.212	59.9047	47.1907	59.2029	47.978	42.7223	48.3662	54.7962	39.0611
G1971	ENSMUSG00000018620	Mmp20	0	0	0	0	0	0	0	0	0	0	0	0	0.998832	1.99495	0	0
G1972	ENSMUSG00000018623	Mmp7	0	0	0	0	0	0	0	0	0	0	0	0	0	0	0	0
G1973	ENSMUSG00000018634	Crhr1	0	0	0	0	0	0	0	0	0	0	0	0	0	0	0	0
G1974	ENSMUSG00000018648	Dusp14	311.709	234.706	315.885	208.933	279.793	237.704	198.383	271.221	545.981	620.29	651.556	382.067	116.194	79.7183	125.814	72.6965
G1975	ENSMUSG00000018651	Tada2a	162.787	189.228	207.934	185.965	230.606	174.499	174.354	200.779	254.362	242.623	292.608	290.406	217.473	195.377	254.044	96.0297
G1976	ENSMUSG00000018654	Ikzf1	8.15478	13.7811	12.8424	12.9484	12.9521	8.06275	15.6597	21.2153	7.98568	7.98607	11.0298	5.07705	19.294	6.09273	16.7585	7.15462
G1977	ENSMUSG00000018656	Tcaf3	0	0	0	0	0	0	0	0	0	0	0	0	0	0.995483	0	0
G1978	ENSMUSG00000018659	Pnpo	382.332	446.554	394.818	392.043	358.793	298.986	372.822	400.974	370.706	498.713	539.318	397.38	289.027	288.255	309.876	144.377
G1979	ENSMUSG00000018661	Cog1	500.609	460.875	532.945	398.353	524.618	621.017	441.194	425.402	819.633	796.815	466.127	424.361	443.111	496.06	443.648	237.23
G1980	ENSMUSG00000018666	Cbx1	627.319	707.38	727.789	733.841	869.517	659.703	731.595	821.364	1129.94	841.998	838.76	903.812	623.42	487.536	687.566	372.446
G1981	ENSMUSG00000018669	Cdk5rap3	437.201	535.4	721.615	636.016	760.179	657.65	568.181	583.301	1374.21	1130.2	1240.25	1117.86	1515.63	1052.6	1058.15	633.85
G1982	ENSMUSG00000018672	Copz2	509.186	387.79	461.119	467.634	549.037	482.55	431.712	501.152	893.034	577.52	533.637	495.76	577.364	361.424	430.562	263.541
G1983	ENSMUSG00000018677	Slc25a39	1655.8	1363.49	1416.88	1507.16	1509.92	1349.52	1422.85	1317.01	4530.25	4238.17	4044.37	2616.59	1001.04	862.369	1026.29	592.932
G1984	ENSMUSG00000018678	Sp2	143.435	197.274	166.281	181.566	210.985	157.999	171.929	185.749	194.789	233.688	253.676	228.953	271.071	327.167	320.137	136.626
G1985	ENSMUSG00000018697	Aatf	143.217	130.437	212.876	146.208	183.574	168.633	120.066	120.367	352.619	225.654	249.825	240.536	252.313	342.789	256.285	160.588
G1986	ENSMUSG00000018698	Lhx1	0	0	0	0	0	0	0	0	0	0	0	0	0	4.20902	0	0
G1987	ENSMUSG00000018707	Dync1h1	1573.5	2930.13	2997.38	2837.23	3307.53	2656.39	3377.16	2562.65	1759.69	2169.26	2887.9	2503.51	4341.61	4239.78	3359.95	1617.52
G1988	ENSMUSG00000018727	Cpsf4l	0	0	0	0	0	0	1.0302	1.19557	0	0	0	0	0.914873	0	0	0
G1989	ENSMUSG00000018733	Pex12	195.077	198.45	255.806	259.93	218.663	226.073	171.371	225.098	253.159	310.597	355.089	241.702	349.514	439.964	325.187	201.401
G1990	ENSMUSG00000018736	Ndel1	653.883	1463.38	1442.89	1677.01	1885.16	1061.95	1541.99	1431.97	901.139	1055.82	1832.27	2654.32	2196.78	2088.12	2625.99	872.738
G1991	ENSMUSG00000018740	Slc25a35	116.756	142.395	162.742	112.714	138.43	111.82	161.23	115.934	94.0164	101.934	126.896	145.581	117.594	83.2564	125.157	36.3888
G1992	ENSMUSG00000018750	Zbtb4	379.759	441.65	450.931	604.434	770.358	361.602	527.6	541.775	557.9	461.046	586.056	1367.85	1175.2	583.091	1202.77	475.967
G1993	ENSMUSG00000018752	Tnfsfm13	68.4712	132.227	137.957	123.794	129.547	106.329	137.837	170.125	88.6391	86.1511	78.2875	74.0826	81.2018	69.3155	84.9103	33.6583
G1994	ENSMUSG00000018761	Mpdu1	168.453	176.8	197.056	205.372	189.936	168.81	183.938	217.672	237.539	239.818	248.997	173.402	171.6	224.392	168.633	82.2479
G1995	ENSMUSG00000018765	Fxr2	1870.62	2130.29	2457.35	2427.45	2673.08	1921.2	2063.16	2037.15	2329.75	2733.91	3310.38	3197.64	4703.26	4177.9	4963.32	2610.01
G1996	ENSMUSG00000018770	Atp5g3	37262.4	41013.8	42922.6	37185.8	34584	36125.7	42469.7	41802	30700.9	43196.1	37255.9	26195.7	25627.3	23268.7	21815.5	15584.5
G1997	ENSMUSG00000018774	Cd68	46.7235	83.6008	56.4849	30.3935	25.6492	77.8008	44.4449	58.3995	25.2861	48.2466	102.784	150.523	1215.21	1530.23	718.665	867.037
G1998	ENSMUSG00000018776	Slc35g3	0.975116	0	0	0	0	0.98978	0	0	0	0	0	0	0	0.996522	0	2.01214
G1999	ENSMUSG00000018796	Acsl1	3834.08	4443.3	5800.54	5036.15	6804.44	4087.74	4459.01	4521.58	3881.34	4847.11	7664.32	9744.64	9527.7	12471.9	10080.7	6246.62
[truncated: 43,707 more rows]

## Sheet: noise_model_summary
Number genes modeled
Mean Threshold Selection	1.75
CV Threshold Selection	50
Number genes having mean expression greater than threshold

## Sheet: post_noise_filtered_expression
Index	Accession	Symbol	TA_Control_Rep1	TA_Control_Rep2	TA_Control_Rep3	TA_Control_Rep4	TA_Dele1neg_Rep1	TA_Dele1neg_Rep2	TA_Dele1neg_Rep3	TA_Dele1neg_Rep4	TA_MutMTstress_Rep1	TA_MutMTstress_Rep2	TA_MutMTstress_Rep3	TA_MutMTstress_Rep4	TA_Dele1neg_MutMTstress_Rep1	TA_Dele1neg_MutMTstress_Rep2	TA_Dele1neg_MutMTstress_Rep3	TA_Dele1neg_MutMTstress_Rep4
G1	ENSMUSG00000000001	Gnai3	3.49741	3.92843	3.60243	3.9114	3.89237	3.90688	3.98956	4.06558	3.66368	3.5167	3.71862	3.7224	4.05089	3.83831	4.04459	4.07164
G3	ENSMUSG00000000028	Cdc45	2.23239	2.09798	2.2529	1.85157	2.3622	2.0785	2.2595	1.96255	2.35059	2.32635	2.39865	2.07877	2.77134	2.5217	2.54795	2.26794
G4	ENSMUSG00000000031	H19	12.4044	12.3915	11.9778	12.7091	12.4679	12.02	12.393	12.2526	11.4518	11.2856	11.7573	12.5484	11.4456	11.3623	11.5108	11.6697
G6	ENSMUSG00000000049	Apoh	1.91402	1.75	1.75	1.75	1.75	1.75	1.75	1.75	1.75	1.75	1.75	1.75	1.78334	1.77419	1.75	1.75
G7	ENSMUSG00000000056	Narf	6.51087	6.72122	6.59064	6.79076	6.99816	6.62367	6.66854	6.65159	5.82312	5.98796	6.52279	6.7357	6.10922	6.42405	6.54084	5.91583
G8	ENSMUSG00000000058	Cav2	4.43287	4.71657	4.51549	5.01401	4.70904	4.56505	5.18776	5.37937	4.10027	3.81	3.75305	4.01363	3.48917	3.5102	3.55187	3.44881
G9	ENSMUSG00000000078	Klf6	4.91484	5.33061	5.03007	4.84343	5.24371	4.8847	5.59596	5.66761	4.70474	4.63722	4.44927	4.26841	4.77398	6.04907	4.62656	4.8134
G10	ENSMUSG00000000085	Scmh1	4.32059	4.42601	4.53935	4.26585	4.51477	4.3664	4.34816	4.44878	4.96382	4.64259	4.5044	4.70346	4.86811	4.60092	4.8974	4.69092
G11	ENSMUSG00000000088	Cox5a	10.4198	9.96943	9.91599	9.76632	9.70136	10.0567	9.97769	9.99632	10.2875	10.2171	9.88211	9.37942	8.95756	9.33691	9.02273	9.1769
G12	ENSMUSG00000000093	Tbx2	2.31143	2.34462	2.62043	2.82833	2.76674	2.83914	2.81791	2.81748	1.89314	2.41028	2.32289	2.19376	2.38966	2.04873	2.47896	2.4934
G13	ENSMUSG00000000094	Tbx4	1.75	1.88067	2.0038	1.82549	2.03874	1.8224	1.83936	1.75	2.3005	2.40579	2.42377	2.45538	1.96546	2.53028	2.15707	1.94374
G15	ENSMUSG00000000120	Ngfr	1.75	1.97983	1.75	1.77454	1.75	1.75	1.75	1.75	1.75	1.86084	1.75	2.01066	1.75	1.75	2.06858	1.90792
G17	ENSMUSG00000000126	Wnt9a	3.98049	3.92999	4.21792	4.27232	4.2173	4.09451	4.0802	3.99075	3.26623	3.46593	4.01321	3.98557	4.43647	3.87095	4.21076	4.33036
G18	ENSMUSG00000000127	Fer	3.07475	3.11888	2.85428	3.12158	3.21909	3.18626	3.12614	3.22392	2.844	3.14274	2.78071	3.11344	3.40271	3.23771	3.3857	3.39875
G19	ENSMUSG00000000131	Xpo6	3.40008	3.33116	3.38575	3.10578	2.94257	3.96817	3.19534	2.64681	3.62825	3.59322	3.51405	2.81941	2.65311	2.52029	2.77764	3.20516
G20	ENSMUSG00000000134	Tfe3	3.27531	3.09944	3.30108	3.01708	3.1519	3.08775	3.29408	3.28936	3.49912	3.41054	3.30051	3.04973	3.10512	3.2349	3.3091	3.22181
G21	ENSMUSG00000000142	Axin2	2.7901	2.65866	2.94947	2.54478	2.6848	2.97329	2.63072	2.58758	2.85475	2.65975	2.49353	2.69713	2.65724	3.23277	2.84209	2.88826
G22	ENSMUSG00000000148	Brat1	2.9664	2.84982	2.94067	2.76972	3.01133	2.82379	2.73367	2.78288	2.92463	2.94359	3.54948	2.86146	3.22615	3.55353	3.1985	2.77942
G23	ENSMUSG00000000149	Gna12	5.24522	4.98363	5.061	5.04379	5.25554	5.04436	5.26059	5.04831	5.06127	4.79755	4.81948	5.0499	4.9443	4.59175	4.88227	4.95755
G28	ENSMUSG00000000168	Dlat	8.00883	8.64412	8.46739	8.47737	8.42562	8.17481	8.61944	8.39533	6.89029	7.96848	8.48849	8.48255	8.10302	8.66329	8.18007	8.19933
G29	ENSMUSG00000000171	Sdhd	9.05524	8.87909	8.73608	8.59128	8.62402	8.73858	8.83905	8.71314	8.37881	8.65479	8.68693	8.4896	8.16997	8.53325	8.1985	8.2348
G31	ENSMUSG00000000183	Fgf6	2.3397	2.10552	2.05317	2.57451	2.36949	3.12544	2.24705	2.38352	3.00215	1.76398	2.42398	3.4237	2.49194	2.65295	2.57167	2.66517
G32	ENSMUSG00000000184	Ccnd2	3.88893	3.14814	3.28481	3.1313	3.58865	3.91222	3.11445	3.57991	4.714	3.61063	3.33037	3.83068	2.31507	2.0196	2.04005	2.54499
G33	ENSMUSG00000000194	Gpr107	4.85728	4.83511	4.9024	4.77576	5.08656	5.0716	5.09122	4.92533	5.07495	5.07753	5.09063	5.31136	5.13423	5.18995	5.26131	5.13854
G40	ENSMUSG00000000223	Drp2	2.26141	2.28492	2.10335	2.18864	2.67096	2.57195	2.20631	2.66506	2.646	2.04501	2.50834	2.56576	2.41327	2.78947	2.4362	2.22096
G44	ENSMUSG00000000253	Gmpr	7.75388	7.86053	7.68599	7.50383	7.81792	7.84084	7.80847	7.49155	7.69146	7.7985	7.56372	7.51105	7.55709	7.4428	7.29143	6.98413
G46	ENSMUSG00000000266	Mid2	2.67693	3.0584	2.93923	2.99654	2.99454	2.64975	2.95374	2.98078	2.8447	2.87123	2.67673	2.71581	2.58711	2.61446	2.89935	3.05836
G47	ENSMUSG00000000275	Trim25	3.59429	3.68835	3.65667	3.70947	3.71878	3.6019	3.65082	3.79111	3.40691	3.27104	2.96806	3.14218	3.2923	3.26419	3.30542	3.21295
G48	ENSMUSG00000000276	Dgke	2.73972	2.91097	2.99819	2.79524	2.8787	2.92411	3.14504	2.86626	2.35505	2.62856	2.77903	2.81743	2.41812	2.7806	2.87579	2.84309
G49	ENSMUSG00000000278	Scpep1	2.95668	3.10764	2.80865	2.95765	3.15486	3.00056	3.05911	3.29487	3.91476	3.79436	3.92611	3.87253	3.02355	3.13361	3.03064	3.04373
G50	ENSMUSG00000000282	Mnt	2.81942	2.73241	2.91501	2.78845	2.8379	2.93108	2.73521	2.78921	2.50253	2.55104	2.78874	2.55056	3.13658	4.31304	2.88591	3.09561
G51	ENSMUSG00000000290	Itgb2	1.75	1.75	1.75	1.75	1.75	1.75	1.79338	1.75	1.75	1.78759	2.16587	1.75	2.14053	2.10015	2.0106	2.24361
G52	ENSMUSG00000000295	Hddc2	4.13049	4.24407	3.99526	3.9727	3.53556	3.93386	4.1212	4.12918	4.58619	4.62005	4.12091	3.64072	3.2123	3.30117	3.17983	3.14626
G53	ENSMUSG00000000296	Tpd52l1	4.48334	4.54379	4.4232	4.55298	4.45475	4.52924	4.63035	4.40993	4.87256	5.01714	4.59695	4.6003	5.17246	4.5841	5.04538	4.88889
G54	ENSMUSG00000000301	Pemt	2.30802	2.00424	1.75	2.02516	1.75	1.92687	2.16489	1.8201	2.70578	2.53302	2.41694	1.98956	1.75	1.94064	1.75	1.75
G56	ENSMUSG00000000305	Cdh4	2.21015	2.04973	1.76034	3.20475	1.93716	2.10781	2.10841	1.99566	1.75	1.75	1.75	1.75	1.75	1.75	1.75	1.75
G58	ENSMUSG00000000317	Bcl6b	2.79033	3.20435	2.95838	2.89254	3.3687	3.01499	3.38019	3.3232	2.00152	2.7865	2.04454	1.79114	1.75	1.75	1.75	1.75
G59	ENSMUSG00000000318	Clec10a	1.75	2.0152	1.75	1.75	1.75	1.91479	1.771	1.95403	1.92216	1.76498	1.96797	1.75	1.75	2.02381	1.75	1.75
G60	ENSMUSG00000000320	Alox12	1.75	1.75	1.75	1.75	1.75	1.7818	1.75	1.75	1.75	1.75	1.75	1.75	1.75	1.75	1.75	1.75
G61	ENSMUSG00000000325	Arvcf	3.88826	3.60381	4.27699	3.65356	3.97633	4.04784	3.30656	3.59062	4.12893	3.68616	3.85884	4.17852	4.894	4.34385	4.22669	4.69668
G62	ENSMUSG00000000326	Comt	5.40947	5.09313	5.22122	5.07002	5.43351	5.31993	5.20937	5.06733	5.18055	5.24916	5.49297	5.61625	5.68439	5.80304	5.40767	5.44085
G63	ENSMUSG00000000339	Rtca	4.97591	5.14469	5.11144	5.19777	5.01083	5.08668	5.15429	5.14624	4.37298	4.82959	4.87523	4.53454	5.16895	4.83406	4.885	4.95217
G64	ENSMUSG00000000340	Dbt	4.27139	4.94455	4.33349	4.96383	4.61006	4.25974	4.7984	4.79855	5.04931	4.93145	5.15165	5.23408	5.3049	5.0533	5.46938	5.07385
G65	ENSMUSG00000000346	Dazap2	6.20991	6.31908	6.34449	6.10097	6.29103	6.26731	6.32095	6.34296	6.34647	6.26347	6.36559	6.01284	6.38449	6.36214	6.47151	6.36541
G66	ENSMUSG00000000355	Mcts1	5.47377	5.29209	5.3038	5.14427	4.97671	5.23349	5.18529	5.38671	5.42378	5.50032	4.98549	4.4763	4.50295	4.4188	4.41885	4.69148
G67	ENSMUSG00000000359	Rem1	1.95677	1.75	1.75	1.76953	1.88879	1.95315	1.82425	1.92486	1.75932	1.75	1.75	1.7764	1.75	1.75	1.75	1.75
G69	ENSMUSG00000000374	Trappc10	4.49617	4.98822	4.72214	5.0525	5.01089	4.52502	4.88634	4.82788	4.70058	4.93973	5.07458	5.44626	5.55477	5.80637	5.77915	5.88762
G70	ENSMUSG00000000378	Ccm2	4.16421	4.52726	4.42995	4.6908	4.61886	4.35902	4.56776	4.61809	4.16004	4.37156	4.56549	4.5866	4.77563	4.36574	4.59364	4.45175
G72	ENSMUSG00000000384	Tbrg4	5.69199	5.71354	5.8224	5.66082	5.76868	5.61645	5.72773	5.5987	5.51576	5.86456	6.09953	6.12072	5.89157	6.25468	5.90992	5.67992
G75	ENSMUSG00000000392	Fap	2.46442	3.5634	2.95865	3.23631	2.95803	3.38274	3.28684	3.34963	2.51307	2.91418	3.04465	2.46198	1.75	2.21445	2.21906	1.86905
G77	ENSMUSG00000000399	Ndufa9	8.8699	8.94208	8.86277	8.67374	8.62443	8.79041	8.83319	8.78056	8.5387	8.77602	8.52804	8.44377	8.02972	8.38391	8.07124	8.33056
G81	ENSMUSG00000000416	Cttnbp2	1.75	1.75	1.75	1.75	1.75	1.75	1.75	1.75	1.75	1.75	1.75	1.86413	1.75	1.75	1.75	1.75
G82	ENSMUSG00000000420	Galnt1	5.47813	5.7081	5.5261	5.77991	5.70999	5.57655	5.6836	5.8129	5.29964	5.37113	5.48231	5.89347	5.55174	5.70268	5.94839	5.85271
G83	ENSMUSG00000000435	Myf5	1.75	1.75	1.75	1.98661	1.75	1.75	1.75	1.75	2.20126	1.75	1.75	1.86619	1.83936	1.77988	2.25244	1.75
G84	ENSMUSG00000000439	Mkrn2	5.51642	5.46387	5.6591	5.51882	5.60827	5.46512	5.5688	5.51888	5.61956	5.63272	5.77214	5.88982	6.03998	5.84248	6.02341	5.9144
G85	ENSMUSG00000000440	Pparg	2.06708	2.3637	2.19142	1.88453	2.05869	1.91315	2.61692	2.23728	1.93714	2.39336	2.06174	1.81945	1.82718	1.9702	2.18867	1.88172
G86	ENSMUSG00000000441	Raf1	6.66221	6.71593	6.79179	6.94055	7.06343	6.70867	6.83473	6.66043	6.62787	6.54558	6.85866	7.3665	7.41766	7.20804	7.61565	7.22782
G87	ENSMUSG00000000486	45536	1.99185	2.19713	1.82704	1.75	1.85185	2.06474	2.02956	1.75	1.75	1.99953	1.75	1.75	1.75	1.75	1.75	1.75
G88	ENSMUSG00000000489	Pdgfb	4.44045	4.25466	4.67242	4.71138	4.78137	4.78006	4.76885	4.76526	4.6673	4.37941	4.26413	4.70109	4.35588	4.01355	4.44478	4.71044
G89	ENSMUSG00000000530	Acvrl1	3.6096	3.58673	3.56878	3.75537	3.60621	3.84739	3.80173	3.83614	3.00673	3.04387	2.97638	3.68699	3.56115	3.30169	3.46022	3.13633
G90	ENSMUSG00000000531	Grasp	2.58775	3.20065	2.96339	2.97783	2.73363	2.76593	2.9529	3.124	2.48253	2.71068	2.87821	2.63195	2.63037	2.4615	2.38193	2.57898
G91	ENSMUSG00000000532	Acvr1b	5.24334	6.18516	5.96489	6.01233	6.19387	5.16811	5.6668	6.13205	4.19765	4.98136	5.99588	6.02652	5.31536	6.76646	5.65336	5.8462
G92	ENSMUSG00000000538	Tom1l2	6.20504	6.20281	6.22864	6.08959	6.49893	6.24508	6.0803	6.03697	6.24799	6.17702	6.52742	6.56368	6.47324	6.6552	6.41791	6.35728
G94	ENSMUSG00000000552	Zfp385a	4.2961	4.05566	4.62227	4.01794	4.22163	4.29662	4.05825	4.09368	3.55466	3.56517	4.60392	5.23416	4.73593	4.14672	5.2714	4.58294
G95	ENSMUSG00000000555	Itga5	3.75586	3.66525	3.77281	4.04228	4.01887	3.8254	3.98313	4.12585	3.9438	3.53218	3.51108	4.11556	4.52345	3.84571	4.01582	4.60752
G97	ENSMUSG00000000561	Wdr77	4.43284	4.61125	4.66629	4.51636	4.77136	4.56593	4.50214	4.54759	5.50338	5.21665	5.5727	5.66264	5.16014	5.34082	5.52831	5.37252
G99	ENSMUSG00000000563	Atp5f1	10.504	10.3432	10.1369	10.0813	9.92881	10.1808	10.3173	10.3646	10.2799	10.4311	10.0209	9.67278	9.3598	9.5293	9.46545	9.66045
G100	ENSMUSG00000000567	Sox9	2.04285	1.99369	1.95754	2.24369	1.75	2.12857	1.98839	2.21949	2.10734	1.75	1.75	1.75	1.85489	1.75	1.75	2.10672
G101	ENSMUSG00000000568	Hnrnpd	4.99457	5.02209	5.16474	5.001	5.33621	5.26793	4.90525	5.12172	5.00293	5.02308	4.99526	5.18792	5.03662	5.14645	5.30652	5.34178
G102	ENSMUSG00000000579	Dynlt1c	1.94052	1.89917	1.92578	2.03858	1.81902	1.80138	1.76142	2.05711	2.17852	2.35873	1.77897	1.86586	1.75	1.75	1.91582	1.9352
G103	ENSMUSG00000000581	C1d	4.27083	5.0949	4.8499	5.18072	5.35025	4.53876	5.21271	4.7758	4.72953	4.83845	5.31453	5.33232	5.73506	5.47945	5.47404	5.44547
G104	ENSMUSG00000000594	Gm2a	3.63087	3.91226	3.64606	3.62462	3.48484	3.66533	3.74011	3.6582	3.67866	3.75658	3.6678	3.39892	3.06336	3.06114	3.24861	3.09837
G105	ENSMUSG00000000600	Krit1	3.55768	3.72429	3.56144	3.82659	3.66662	3.28024	3.81827	3.58636	3.87272	3.62865	3.9751	4.03438	3.79211	4.19736	3.99779	4.09375
G106	ENSMUSG00000000605	Clcn4-2	5.79818	6.02325	5.80283	6.0166	5.81506	5.93894	5.94277	6.04099	5.36773	5.32363	5.41256	5.26634	5.03957	5.42786	5.23709	5.18522
G110	ENSMUSG00000000628	Hk2	9.33777	8.459	8.61165	8.21703	8.103	9.06038	8.23021	8.78816	8.99264	8.52421	7.86198	7.01966	7.1133	7.63133	7.20081	7.45095
G111	ENSMUSG00000000631	Myo18a	6.06496	6.35886	6.58316	6.39183	6.38995	6.19157	6.21486	6.03692	6.32384	6.1505	6.64695	7.29312	7.54486	7.67233	7.44313	7.71891
G114	ENSMUSG00000000682	Cd52	1.75	1.83731	1.89044	1.75	1.75	1.75	1.837	1.82853	1.75	1.75	2.01643	1.75	1.75	1.75	1.76267	1.75
G117	ENSMUSG00000000693	Loxl3	1.92785	2.03831	1.81776	2.7512	2.69501	2.31803	2.04077	1.92871	1.82102	1.78772	2.34967	3.06616	1.75	1.90766	1.86433	1.75
G120	ENSMUSG00000000708	Kat2b	5.66859	6.05523	5.93528	6.20719	6.04808	5.84388	5.984	6.08614	5.68141	5.21172	5.46561	6.12952	6.53601	6.28695	7.08981	6.42843
G121	ENSMUSG00000000711	Rab5b	6.43454	6.70859	6.60342	6.64281	6.83563	6.42002	6.69925	6.60062	6.29077	6.38737	6.58257	6.78637	6.9579	6.85573	7.0575	6.94593
G125	ENSMUSG00000000732	Icosl	1.75	1.75	1.75	1.82544	1.75724	1.75	1.8123	2.02584	1.75	1.75	1.75	1.75	1.75	1.75	1.75	1.75
G126	ENSMUSG00000000738	Spg7	7.10598	6.85853	6.94784	6.77036	6.83231	6.84698	6.80043	6.78482	6.6808	6.54779	6.46637	6.74362	6.90599	6.98504	6.90484	6.85537
G127	ENSMUSG00000000739	Sult5a1	1.77742	2.15502	1.75	1.75	1.75	1.75	1.75	2.06225	2.13695	2.05937	2.04214	1.89176	1.75	1.75	1.75	1.75
G128	ENSMUSG00000000740	Rpl13	8.25821	8.13491	8.24715	8.21715	8.13148	8.24162	8.21743	8.2694	9.67769	9.18574	9.07621	9.00125	8.92292	8.51285	8.74655	8.69605
G129	ENSMUSG00000000743	Chmp1a	5.9869	6.05787	6.02598	6.0526	6.08594	5.93379	6.01433	5.94011	5.83683	6.17518	6.33516	6.1635	6.47695	6.22984	6.40794	6.42592
G130	ENSMUSG00000000751	Rpa1	5.98676	5.96089	5.82273	5.86868	5.99921	5.99444	5.70793	5.83734	5.7823	5.90776	5.98026	6.38809	6.82151	6.60551	6.85187	6.58155
G131	ENSMUSG00000000753	Serpinf1	4.85452	5.5199	4.92	5.30762	5.87453	6.41564	5.4661	5.37879	5.88545	5.35267	5.26506	5.7685	3.60978	4.63456	4.14293	3.26897
G132	ENSMUSG00000000759	Tubgcp3	3.23994	3.49383	3.50091	3.60353	3.3165	3.41272	3.38194	3.30951	3.63671	3.40893	3.51466	3.21355	3.54799	3.52317	3.63005	3.38913
G134	ENSMUSG00000000776	Polr3d	4.39673	4.28091	4.36473	4.30677	4.36824	4.39818	4.31975	4.26685	4.85799	4.90679	5.01286	4.47333	4.47482	4.81136	4.42933	4.41991
G136	ENSMUSG00000000787	Ddx3x	7.029	7.07708	7.34624	7.35207	7.43648	7.15877	7.07429	7.42325	7.06167	6.35641	7.21417	7.28459	7.37103	6.73513	7.97026	7.19958
G139	ENSMUSG00000000794	Kcnn3	1.75	1.78769	1.79494	1.75	2.20433	1.82614	1.75	1.91071	2.54846	2.12776	2.0189	2.89406	2.05725	2.54073	2.66474	2.88223
G140	ENSMUSG00000000804	Usp32	2.99703	3.0922	3.39146	3.5084	3.62056	2.96881	3.34281	3.40561	3.05767	2.8715	3.55222	3.60551	3.88795	4.32831	4.05367	3.61581
G141	ENSMUSG00000000805	Car4	4.07094	4.08916	4.11875	4.28244	3.41896	3.71115	4.19836	4.56731	3.52347	3.85993	3.2678	2.91256	3.29048	3.0416	3.45762	3.08537
G142	ENSMUSG00000000811	Txnrd3	3.02045	3.1915	3.00377	2.87827	2.74343	2.78658	2.99602	3.08705	3.07967	3.3539	3.16728	2.6878	2.95492	3.06547	2.93195	3.18987
G144	ENSMUSG00000000823	Znf512b	3.33702	3.59961	3.67471	3.96241	3.81276	3.39869	3.81178	3.6852	3.72173	3.62032	3.78508	4.4572	4.20499	4.20829	4.72661	4.41131
G145	ENSMUSG00000000826	Dnajc5	5.11227	5.01377	4.99817	5.49609	5.46381	4.97407	5.25078	5.06521	5.05503	5.23814	5.4991	6.41204	6.44282	6.53224	6.3481	6.20239
G146	ENSMUSG00000000827	Tpd52l2	5.21332	5.7708	5.48801	5.67031	5.77827	5.55346	5.82079	5.56252	5.6418	6.01774	5.94706	6.03078	6.02047	6.09915	6.0993	5.91723
G147	ENSMUSG00000000838	Fmr1	2.72753	3.05835	2.91329	3.20382	2.99937	2.85615	3.21679	3.37852	2.92778	2.7096	2.71899	2.62942	2.96283	2.95033	2.99387	3.17105
G150	ENSMUSG00000000876	Pxmp4	4.92615	4.68678	4.80836	4.46121	4.56748	4.59364	4.69685	4.55916	4.09191	4.43098	4.25935	4.07393	3.62882	4.01935	3.72751	3.5915
G151	ENSMUSG00000000881	Dlg3	1.75	2.17348	1.75	1.93187	1.75	1.75	1.87563	1.82533	1.75	1.75	1.84264	1.83284	1.75	1.75	1.75	1.75
G152	ENSMUSG00000000884	Gnb1l	1.97907	1.81183	1.78797	1.90589	1.93947	2.1706	1.95023	2.02297	2.36454	2.03043	2.0167	1.99193	2.14965	1.99401	1.75	2.1128
G154	ENSMUSG00000000901	Mmp11	2.021	1.75	1.89905	1.87951	1.8121	1.75	1.85815	1.75	2.80222	2.37548	2.03394	1.91848	1.85296	1.75	2.11688	2.16685
G155	ENSMUSG00000000902	Smarcb1	3.89537	3.72658	3.64785	3.79406	3.90862	4.19063	3.7312	3.76798	4.61478	4.15061	4.07397	4.1139	3.69853	3.82171	3.78316	3.53758
G157	ENSMUSG00000000915	Hip1r	2.87394	2.76474	3.16606	2.861	2.54356	3.11836	3.42941	3.05724	2.10994	2.56446	2.6387	2.32995	3.09013	3.57903	2.62601	2.68102
G158	ENSMUSG00000000916	Nsun5	2.67809	2.44463	2.65205	2.5416	2.6602	2.51551	2.70561	2.55874	2.74784	2.73686	2.94171	3.00459	2.81978	3.16481	2.63023	2.97088
G159	ENSMUSG00000000934	Top1mt	3.63606	3.6343	3.87134	3.74587	3.56892	3.64357	3.59465	3.65963	3.76346	3.6329	3.58744	3.61161	3.28556	3.22541	3.07932	3.27618
G160	ENSMUSG00000000938	Hoxa10	4.08461	3.95537	3.85415	3.99064	4.02903	4.02352	3.90269	3.99287	4.26841	4.0288	3.99155	4.43402	3.92394	3.34122	4.0323	4.19631
G161	ENSMUSG00000000942	Hoxa4	2.5303	2.19577	2.4011	2.40773	2.13132	2.43535	2.08435	2.24472	2.42621	2.69614	2.32039	2.56869	2.29059	1.96821	1.99343	2.0798
G163	ENSMUSG00000000957	Mmp14	2.9132	3.45064	2.89578	3.44407	3.31034	3.34135	3.64367	3.52746	3.05707	3.11177	3.12674	3.66507	3.37256	3.4237	3.66349	3.80371
G164	ENSMUSG00000000958	Slc7a7	1.7905	1.75	1.75	1.75	1.75	1.75884	1.75	1.75	1.75	1.75	1.75	1.75	1.75	1.75	1.75	1.75
G165	ENSMUSG00000000959	Oxa1l	6.03725	5.96495	6.01765	5.75208	6.04395	5.94132	5.99248	5.81212	5.78927	6.11373	6.18156	6.21397	6.36583	6.45471	6.35611	6.0295
G166	ENSMUSG00000000976	Heatr6	2.98235	2.87725	3.07872	2.87421	2.90212	3.0149	2.83562	2.95461	3.42324	2.98146	3.08264	3.36104	3.43702	3.69845	3.51311	3.10862
G170	ENSMUSG00000001016	Ilf2	4.80921	4.46994	4.70778	4.52882	4.6272	4.8563	4.5837	4.64511	5.25705	5.09103	4.89599	4.7481	5.1974	4.97538	5.14014	5.27817
G171	ENSMUSG00000001017	Chtop	6.48965	6.46057	6.5123	6.36085	6.52802	6.64282	6.38705	6.4707	6.73606	6.53005	6.61699	6.59629	6.51391	6.27734	6.46003	6.31752
G172	ENSMUSG00000001018	Snapin	5.83675	6.09626	5.97648	6.05706	6.00578	5.99395	6.00832	6.14916	5.79647	5.82981	5.89135	5.65699	6.08222	5.79953	6.15441	6.20529
G173	ENSMUSG00000001020	S100a4	2.81728	2.56613	2.85497	2.46543	2.84267	3.31873	2.45924	2.33655	2.48334	2.37929	2.85356	2.17571	2.73783	2.64953	2.71658	2.65211
G176	ENSMUSG00000001025	S100a6	5.20724	4.41893	4.86942	4.40126	4.66353	5.72119	4.52869	4.61178	5.46793	4.59671	4.46344	4.39124	4.21385	4.1079	4.11371	4.20049
G177	ENSMUSG00000001027	Scn4a	5.73921	6.57878	6.44595	6.80694	7.18898	6.22841	6.67426	6.46208	5.5413	6.00877	6.6189	7.8678	7.76795	8.14718	8.08558	7.28437
G178	ENSMUSG00000001029	Icam2	3.83617	3.49804	3.78224	3.51767	3.63047	3.98879	3.75694	3.75274	2.68782	3.50436	2.88739	2.49689	2.26412	2.20558	2.54065	2.10607
G179	ENSMUSG00000001034	Mapk7	2.02317	2.01986	2.01422	1.97979	2.32278	2.14116	2.32428	2.0944	2.05437	2.05625	2.02051	2.2199	2.12648	2.34303	2.05923	2.35287
G180	ENSMUSG00000001036	Epn2	4.16173	4.37447	4.26081	4.41481	4.43656	4.29881	4.59852	4.49487	4.20321	4.09146	4.10922	4.59172	4.38238	4.246	4.56888	4.37532
G181	ENSMUSG00000001039	B9d1	1.96887	2.13744	2.26124	1.82267	1.94944	2.00839	2.09876	2.01251	2.46388	2.63243	1.95449	1.93767	2.16048	1.93257	1.9365	1.75
G182	ENSMUSG00000001052	Sec24b	3.47483	3.89438	3.78272	3.47591	3.86763	3.48935	4.23703	3.92575	2.99404	3.26046	3.50572	3.70974	4.08134	4.35959	3.96362	4.01953
G183	ENSMUSG00000001053	N4bp3	3.13557	3.35286	3.4781	3.48215	3.10221	3.34819	3.53339	3.7086	2.36508	3.16999	2.91659	2.33644	2.4626	2.31901	2.60427	2.55506
G184	ENSMUSG00000001054	Rmnd5b	3.36574	3.51045	3.5755	3.75928	3.75934	3.68804	3.77683	3.68136	3.7364	3.6996	3.91516	3.78773	3.92794	4.03653	3.89005	3.81448
G185	ENSMUSG00000001056	Nhp2	4.96893	4.52754	4.69869	4.62805	4.54689	4.87029	4.56569	4.63695	5.90127	5.74859	5.35935	4.74471	4.64848	4.53716	4.37399	4.75407
G186	ENSMUSG00000001062	Vps9d1	3.79579	3.97126	3.93679	4.1541	3.82433	3.722	4.28831	4.04542	3.39076	3.85802	3.69184	3.56321	3.90899	3.88826	3.84021	3.85304
G187	ENSMUSG00000001065	Zfp276	2.61464	2.90243	2.69654	3.24701	2.96292	2.67399	3.01878	2.80853	2.68385	2.67571	2.8404	3.2676	3.3222	3.49529	3.46373	3.05219
G189	ENSMUSG00000001082	Mfsd10	2.02131	1.84955	1.85211	1.89007	2.20266	2.28885	1.94199	1.85478	2.35244	2.09166	2.05213	1.89493	1.82924	1.90023	1.8217	1.98172
G190	ENSMUSG00000001089	Luzp1	3.79307	3.91873	3.53868	4.05428	3.94896	3.7319	3.77177	4.0943	3.92774	3.54976	3.44832	4.3305	3.67369	3.30485	3.7771	3.76711
G192	ENSMUSG00000001098	Kctd10	3.83692	4.01478	3.8747	4.18268	4.13818	4.11063	4.14515	4.23579	3.45653	3.46089	3.44535	3.84076	3.67713	3.62051	3.70314	3.66784
G193	ENSMUSG00000001100	Poldip2	6.79187	7.12926	6.8596	7.07573	6.98799	6.72211	7.13217	6.99947	6.74113	7.15102	7.20094	7.29663	7.07813	7.02146	7.16525	7.12332
G195	ENSMUSG00000001105	Ift20	4.61971	4.30666	4.30655	4.32082	4.27	4.58678	4.23648	4.27268	4.81316	4.5182	4.19542	3.91935	3.74185	3.30424	3.87389	3.58182
G196	ENSMUSG00000001119	Col6a1	4.94434	5.96337	5.53328	5.96373	5.98562	6.31145	6.13039	5.8585	5.12877	5.07387	5.66137	5.84256	4.17053	4.95141	4.69208	4.30049
G197	ENSMUSG00000001120	Pcbp3	1.78345	1.75	1.84056	1.75	1.75	2.02003	1.77469	1.89143	2.26369	1.9898	2.01618	1.91715	2.02476	1.98276	2.02848	2.01988
G198	ENSMUSG00000001123	Lgals9	4.08739	4.07571	3.97799	4.0319	4.14765	4.14291	4.27555	4.21865	3.18715	3.94948	3.42701	3.20439	3.03089	2.67765	3.1241	2.96149
G199	ENSMUSG00000001127	Araf	5.83353	6.23628	6.22532	6.26209	6.33644	6.06827	6.1974	6.00382	6.04432	5.98334	6.14533	6.33166	6.54207	6.36911	6.56221	6.30461
G200	ENSMUSG00000001128	Cfp	2.13106	2.1553	2.13651	2.07647	1.80577	2.03161	2.39617	2.24863	2.43658	2.40285	2.7049	2.27744	1.77278	2.03764	1.88194	1.77199
G201	ENSMUSG00000001131	Timp1	2.14439	1.75	1.75	1.75	2.49845	2.68229	1.75	1.75	1.89968	1.75	1.80797	1.75	1.75	1.75	1.75	1.92563
G202	ENSMUSG00000001134	Uxt	4.74353	4.44709	4.74378	4.63089	4.54011	4.74528	4.77031	4.52657	5.01081	4.88192	4.47134	4.49528	4.44389	4.30223	4.28475	4.48795
G203	ENSMUSG00000001138	Cnnm3	3.08531	3.12029	3.31665	2.98863	3.31706	2.99937	2.90941	3.08687	2.75088	3.13777	3.27762	2.82629	3.87587	5.09683	3.28356	3.56871
G204	ENSMUSG00000001143	Lman2l	4.38513	4.15519	4.26052	4.22013	4.44462	4.50563	4.003	4.20736	4.81874	4.8384	4.74838	4.85986	4.30088	4.12429	4.01597	4.27437
G205	ENSMUSG00000001150	Mcm3ap	4.25681	3.92748	4.19963	4.0448	4.54156	4.31969	4.1479	4.09547	3.90411	3.67939	4.18087	4.12587	4.3439	4.15768	4.34545	4.23664
G206	ENSMUSG00000001151	Pcnt	5.44363	5.47177	5.55354	5.80024	5.80097	5.30828	5.49717	5.63696	5.56274	5.24007	5.36037	6.04315	6.40816	6.30828	6.48746	6.24568
G208	ENSMUSG00000001156	Mxd1	2.5769	2.45471	2.44341	2.40257	2.26492	2.36598	2.40533	2.3816	2.30684	2.35001	2.38515	1.9468	2.51572	3.11161	2.41735	2.13357
G209	ENSMUSG00000001157	Gmcl1	2.42287	2.59825	2.48152	2.33012	2.5201	2.29266	2.40645	2.54956	2.41855	2.58627	2.18223	1.99479	2.13578	2.04683	2.3928	2.43031
G210	ENSMUSG00000001158	Snrnp27	6.35095	5.84266	5.87852	5.60821	5.5508	6.1253	5.86703	5.80156	6.70418	6.15663	5.7004	5.50123	5.42335	5.06832	5.17548	5.29516
G211	ENSMUSG00000001166	Oas1c	1.75	1.75	1.75	1.75	1.75	1.75	1.75	1.75	1.75	1.75	1.75	1.75	1.77803	1.75	1.75	1.75
G213	ENSMUSG00000001173	Ocrl	3.52712	3.82741	4.04771	4.35446	3.89539	3.53684	3.82379	4.11493	3.03986	3.52146	3.61675	3.98654	3.9391	3.99535	3.95984	4.39902
G214	ENSMUSG00000001175	Calm1	8.32234	8.25347	8.38628	8.45116	8.46558	8.41572	8.45745	8.40578	8.13625	7.81759	7.98147	8.89268	8.24677	8.54189	8.41529	7.59878
G215	ENSMUSG00000001211	Agpat3	6.52371	6.29767	6.55984	6.4764	6.58151	6.40674	6.369	6.36683	6.17222	6.50577	6.73922	7.04023	7.21808	7.32736	7.08466	7.23099
G217	ENSMUSG00000001227	Sema6b	2.75392	3.19779	3.05214	3.03214	3.24476	3.00724	3.5393	3.28495	2.21577	3.12232	2.9956	2.49698	2.5888	2.47572	2.3017	2.27889
G218	ENSMUSG00000001228	Uhrf1	1.94061	1.75	1.80147	1.75	1.79612	2.06489	1.75	1.75	1.75	1.92522	1.84522	1.75	1.77985	1.75	1.75	1.94457
G219	ENSMUSG00000001229	Dpp9	4.42864	4.85157	4.83335	4.94209	5.08451	4.59613	4.86932	4.70339	4.3911	4.73856	4.91954	5.41929	5.1539	5.20732	5.26308	5.22839
G220	ENSMUSG00000001240	Ramp2	5.42922	5.2393	4.99532	4.9551	4.89788	5.27485	5.05947	5.34541	4.67841	4.89939	4.35342	3.84349	3.61	3.795	3.54374	3.24085
G222	ENSMUSG00000001248	Gramd1a	4.2092	4.23245	4.55388	4.33433	4.57586	4.45032	4.52419	4.40248	3.68988	4.3905	4.65278	4.68472	4.99381	5.258	4.60321	4.8266
G223	ENSMUSG00000001249	Hpn	3.02297	2.91103	3.21213	2.45072	2.92824	3.02828	2.93239	3.05947	2.27997	3.03508	2.84251	2.54123	2.6393	2.62572	2.22032	2.37761
G225	ENSMUSG00000001270	Ckb	3.23982	2.98199	3.00141	3.14277	2.64799	3.78113	2.88961	3.0428	3.12612	2.68514	2.7934	2.91616	3.87858	3.9632	3.88206	4.4938
G226	ENSMUSG00000001280	Sp1	3.77014	3.80447	3.76235	3.72382	3.65452	3.84034	3.68247	3.96723	3.82761	3.74843	3.741	3.45866	3.8301	4.54398	3.74039	4.22561
G228	ENSMUSG00000001285	Myg1	4.07019	3.63623	3.91757	3.18642	3.61198	3.94863	3.52971	3.52895	4.82526	4.38751	3.9375	3.40374	3.39869	3.05021	3.20493	3.55869
G229	ENSMUSG00000001288	Rarg	3.30342	3.22656	3.54719	4.02919	3.1701	3.5121	3.07838	3.62555	2.76475	2.7156	2.82046	3.30455	2.67264	2.8303	3.08767	3.24238
G230	ENSMUSG00000001289	Pfdn5	6.90379	6.48957	6.60873	6.59075	6.33948	6.66979	6.56155	6.44148	7.06603	6.71604	6.53437	6.17302	6.59945	6.22877	6.36014	6.42308
G231	ENSMUSG00000001300	Efnb2	3.28072	3.51894	3.18888	3.60968	3.3137	3.33676	3.77285	4.11457	2.80114	2.75228	2.64948	2.73248	2.76764	2.58852	2.807	2.92801
G232	ENSMUSG00000001305	Rrp15	3.5012	3.15443	3.44204	3.09911	3.05707	3.42378	2.98379	3.27924	4.10691	3.91289	3.74898	3.70057	3.33457	3.33839	3.31944	3.36716
G233	ENSMUSG00000001313	Rnd2	1.98441	2.06403	1.98297	2.09787	1.94049	2.2669	1.88716	2.07952	1.90114	2.07359	1.93017	2.03951	2.49556	2.52978	2.10625	2.45006
G234	ENSMUSG00000001323	Srr	3.71245	3.91943	3.82575	4.0751	4.18334	3.98148	4.07059	3.86795	4.1245	4.00161	4.10504	4.57767	3.99584	3.94582	4.12368	3.68701
G235	ENSMUSG00000001333	Sync	2.85385	4.06866	3.71882	4.6322	4.29726	3.59643	4.26743	3.94726	1.92171	2.80883	3.65719	4.33865	4.67702	5.04998	4.91313	4.86812
G236	ENSMUSG00000001334	Fndc5	7.76159	7.47629	7.55133	7.04545	7.23234	7.30199	7.4889	7.27481	6.77642	7.32221	6.82107	6.48953	5.63595	6.21211	5.71837	6.05575
G237	ENSMUSG00000001348	Acp5	1.75	1.75	1.75	1.81479	1.75	1.75	1.75	1.75	2.10877	1.75	1.75	2.22562	2.11727	1.75	3.70705	2.19365
G238	ENSMUSG00000001349	Cnn1	1.92311	1.75	1.86977	1.80047	1.77058	2.12625	1.75	2.17482	1.75	1.75	1.80065	2.04589	1.75	1.75	1.75	1.75
G239	ENSMUSG00000001366	Fbxo9	5.69363	5.65094	6.04826	5.75997	6.02132	5.89915	5.80436	5.68174	5.75419	6.14283	6.37464	6.46445	6.22846	6.08012	6.23924	6.08236
G240	ENSMUSG00000001376	Ccdc132	5.06423	5.29847	5.15139	5.25114	4.95223	5.10847	5.1585	5.21176	5.00865	5.18601	5.06514	4.65811	4.75334	4.591	4.62468	5.14498
G241	ENSMUSG00000001380	Hars	5.25236	5.30021	5.30578	5.34032	5.27082	5.45286	5.30884	5.25269	5.51344	5.58068	5.54822	5.55375	5.42739	5.30256	5.23042	5.3557
G242	ENSMUSG00000001383	Zmat2	6.69383	6.33881	6.25614	6.29183	6.20971	6.46706	6.27053	6.26827	6.32893	6.16426	5.99666	6.01125	5.57208	5.64541	5.51128	5.44124
G243	ENSMUSG00000001403	Ube2c	3.59579	4.20945	4.25811	4.43527	4.89888	4.73675	4.68707	4.6022	4.68931	4.69504	4.0566	3.28483	3.22888	3.14281	3.19468	4.08776
G244	ENSMUSG00000001415	Smg5	5.46348	5.65716	5.7876	5.9266	6.13476	5.59097	5.62777	5.75643	5.75733	5.9172	6.42465	6.53224	6.30806	6.62794	6.38755	6.16294
G245	ENSMUSG00000001416	Cct3	7.17475	6.59092	6.76368	6.59863	6.6204	7.30335	6.43783	6.7167	7.93928	7.28143	6.79992	6.19838	6.23755	6.08084	6.12692	6.49413
G246	ENSMUSG00000001418	Glmp	4.89887	4.26849	4.51501	4.09422	4.30283	4.70398	4.31093	4.48411	4.73578	4.67965	4.62233	4.23316	4.30721	4.71249	4.47219	4.21427
G247	ENSMUSG00000001419	Mef2d	6.86601	6.97419	6.90273	7.09762	7.2959	7.01587	6.87674	6.87928	6.76647	6.81826	7.07303	7.49385	7.52459	8.14086	7.81626	7.62889
G248	ENSMUSG00000001420	Tmem79	1.75	1.75	1.75	1.75	1.75	1.75	1.75	1.75	1.75	1.75	1.75	1.75	1.75	1.80311	1.75	1.75
G249	ENSMUSG00000001424	Snd1	4.9991	4.96902	4.95856	4.69276	5.21857	4.93679	4.76954	4.95843	7.13734	7.19298	7.68096	7.56873	5.94459	6.15428	5.00982	5.62021
G250	ENSMUSG00000001435	Col18a1	3.07763	3.09362	3.21128	3.60999	3.81667	3.97846	3.52188	3.32274	2.93156	2.85614	3.05997	3.48534	2.76735	2.8531	2.64603	2.72854
G251	ENSMUSG00000001436	Slc19a1	2.48764	2.70226	2.78844	2.44999	2.82287	2.43487	2.36939	2.37832	3.62166	3.62425	3.61252	3.42881	3.21458	3.24524	3.04174	2.88268
G252	ENSMUSG00000001440	Kpnb1	5.80536	6.00236	5.96956	6.17808	6.75655	6.04196	6.14431	6.18706	6.05768	6.20081	6.45011	6.563	6.83374	6.81568	6.66894	6.77041
G253	ENSMUSG00000001441	Npepps	6.71351	5.92175	6.40251	6.08106	5.99364	6.68738	6.16842	6.28526	6.71024	6.40707	5.75178	5.70135	5.56582	5.73449	5.75894	5.94268
G254	ENSMUSG00000001444	Tbx21	1.75	1.75	1.75	1.75	1.75	1.75	1.75	1.75	1.75	1.80705	1.9114	1.90143	1.75	1.75	1.75	1.85174
G255	ENSMUSG00000001445	Mrpl10	5.50019	5.41827	5.31765	5.19588	5.1913	5.29474	5.37181	5.21241	5.57441	5.69843	5.42761	5.30344	4.81524	4.89106	4.58312	4.79228
G256	ENSMUSG00000001467	Cyp51	3.46243	2.95511	3.26505	3.2258	3.24177	3.28539	2.85791	3.1314	3.42262	3.15966	2.9925	3.15516	2.46613	2.93483	2.7382	3.01699
G257	ENSMUSG00000001472	Tcf25	6.77065	6.7686	6.90772	7.00709	6.8574	6.7552	6.92826	6.74169	6.52169	6.62118	6.65857	6.79778	6.85461	6.75829	6.79762	6.75035
G258	ENSMUSG00000001473	Tubb6	3.86948	3.77769	4.34463	3.88622	4.13539	4.51827	4.06921	3.9663	4.53992	4.11729	4.67132	4.54189	4.59381	5.01189	4.06571	4.57903
G259	ENSMUSG00000001482	Def8	5.76209	5.86317	5.815	5.80757	5.98423	5.60714	5.91918	5.72038	5.50049	5.69402	5.82318	6.30896	6.01548	5.93329	6.02632	5.78703
G260	ENSMUSG00000001493	Meox1	2.73212	2.49702	2.40978	2.48675	2.90582	3.40759	2.35253	2.60197	2.52255	2.62549	2.61342	2.76008	1.75155	1.75	1.88529	1.81186
G265	ENSMUSG00000001506	Col1a1	7.5398	8.10703	7.40811	8.49481	9.41821	9.68943	8.14715	8.27359	8.82487	7.74157	8.06231	8.3197	5.25299	6.35229	5.72905	5.6383
G266	ENSMUSG00000001507	Itga3	2.91644	2.7426	2.60483	2.67178	2.73726	2.42991	2.61793	2.84433	2.68869	2.62493	2.6049	2.78049	2.89678	2.89942	3.03951	3.13978
G267	ENSMUSG00000001508	Sgca	7.19325	7.02208	7.10502	6.91598	7.08137	7.1384	6.88871	6.88004	7.19681	7.42172	7.2683	7.40249	8.06415	7.99559	7.63198	7.49021
G269	ENSMUSG00000001517	Foxm1	1.75	1.75	1.75	1.75	1.75	1.75	1.78756	1.79778	1.75	1.85885	1.75	1.75	1.75	1.75	1.75	1.75
G270	ENSMUSG00000001518	Itfg2	3.65201	3.75873	3.83306	3.68002	4.00307	3.60549	3.85981	3.69679	4.08522	4.28612	4.41906	4.20351	3.92955	4.67491	4.02449	4.01647
G271	ENSMUSG00000001520	Nrip2	1.93978	1.83577	2.19853	2.01466	2.16394	2.31431	2.2319	2.42025	1.78961	2.00762	1.98905	1.75	1.81183	1.75	1.75	1.75
G272	ENSMUSG00000001521	Tulp3	2.80578	2.86512	2.81518	3.12229	3.03843	3.10825	2.9449	3.02039	2.40814	3.21539	2.92879	3.27167	3.76999	3.28486	3.96444	3.97846
G273	ENSMUSG00000001524	Gtf2h4	4.6969	4.01718	4.2861	4.08779	4.11862	4.68976	4.01366	4.16645	5.27395	4.82258	4.49115	4.2756	4.04667	3.91806	3.8138	3.66935
G274	ENSMUSG00000001525	Tubb5	5.73026	5.51964	5.73434	5.41846	5.59728	6.05104	5.67348	5.72943	5.80766	5.73173	5.99265	5.72027	4.85947	5.45796	4.76766	5.15653
G275	ENSMUSG00000001542	Ell2	3.91011	4.48559	3.75676	4.58064	3.85436	3.60271	4.02764	4.38241	4.22888	3.93711	4.01408	4.81189	4.30699	4.26099	4.56591	4.56587
G276	ENSMUSG00000001552	Jup	6.25416	6.17824	6.29952	6.31037	6.02717	6.3151	6.07027	6.36803	5.10361	5.70907	5.37955	5.75672	6.03559	6.35887	5.91579	6.46777
G277	ENSMUSG00000001555	Fkbp10	3.31316	3.42762	3.19315	3.35038	3.56338	3.85552	3.61402	3.35273	3.13774	3.01732	3.29207	3.08076	2.42973	2.72986	2.39185	2.30735
G280	ENSMUSG00000001569	Nom1	2.83844	3.66946	3.86085	4.31724	4.27012	3.86103	4.06365	3.88814	3.0612	2.91883	4.16657	4.22299	4.43523	5.0162	4.33748	3.87897
G281	ENSMUSG00000001576	Ergic1	4.71438	4.49218	4.63927	4.91634	4.68035	4.79718	4.45514	4.63703	5.27161	5.04464	5.1919	5.46618	4.94854	4.73647	5.12858	4.95537
G284	ENSMUSG00000001604	Tcea3	7.77815	7.75717	7.63096	7.5924	7.58313	7.53602	7.78349	7.57831	7.51431	7.51776	7.27076	7.15104	7.39185	7.22251	7.56217	7.2914
G286	ENSMUSG00000001627	Ifrd1	6.21145	5.42942	5.65385	5.63379	5.3486	6.02129	5.15395	5.98621	9.04311	7.21654	6.99868	6.7507	5.86943	7.00143	6.06842	6.06473
G287	ENSMUSG00000001630	Stk38l	3.32833	3.23314	3.21601	3.40178	3.38595	3.11139	3.00043	3.25859	2.98456	2.86372	3.02356	3.56616	3.33065	3.22031	3.38251	3.1988
G288	ENSMUSG00000001632	Brpf1	3.022	3.33177	3.42704	3.52015	3.58443	3.27364	3.39219	3.4038	3.28622	3.27856	3.33407	3.66674	3.84445	3.99948	3.74981	3.62837
G289	ENSMUSG00000001642	Akr1b3	8.04571	7.53339	7.49535	7.53739	7.49708	7.81474	7.49671	7.55934	7.66837	7.42549	7.24627	7.17118	7.04248	7.44641	6.9973	7.02773
G291	ENSMUSG00000001656	Hoxc11	3.16359	3.19378	2.94522	3.00862	2.91613	2.80059	2.98339	3.15061	3.29701	3.17931	2.83793	2.82579	3.05923	2.40619	3.09731	3.41198
G293	ENSMUSG00000001661	Hoxc6	2.65155	2.19671	2.31791	2.22632	2.39773	2.35731	2.06524	2.28595	2.53428	2.79968	2.53533	2.18089	2.36762	2.55676	2.5092	2.49424
G294	ENSMUSG00000001663	Gstt1	2.13648	2.85664	2.25231	2.78566	2.30932	2.4127	2.98967	2.78628	2.32697	2.43354	2.19484	2.76955	2.01925	1.98304	2.16221	1.75
G295	ENSMUSG00000001665	Gstt3	1.94011	2.05347	2.27589	2.0181	2.10421	2.09479	1.96409	2.4202	2.0075	1.89934	2.08	2.04056	1.75	2.02153	1.92736	1.75
G296	ENSMUSG00000001666	Ddt	5.0031	4.82252	4.87674	4.41375	4.63511	4.91022	4.62882	4.56605	5.35387	5.19347	4.88781	4.73016	4.91995	4.37348	4.65913	4.80057
G299	ENSMUSG00000001674	Ddx18	4.29448	3.86809	4.36996	3.73059	3.72608	4.24623	3.98797	3.83066	4.9755	4.55126	4.18957	3.85827	4.24714	4.47323	4.32549	4.17379
G300	ENSMUSG00000001687	Ubl3	5.75757	6.11897	5.96458	6.18395	6.15959	5.89699	6.08853	6.06657	6.39019	6.08998	6.23113	6.58585	6.91929	6.65817	7.07539	6.75244
G301	ENSMUSG00000001700	Gramd3	3.28782	3.57854	3.46311	3.5561	3.68241	3.29409	3.49336	3.55753	3.43977	3.33661	3.58695	3.47643	3.15823	3.3913	3.30134	3.43203
G302	ENSMUSG00000001707	Eef1e1	4.22463	4.09687	4.26268	4.32375	4.12427	4.18079	4.02836	4.09926	5.19045	4.81258	4.71838	4.34582	4.15701	3.78512	3.85869	3.88308
G303	ENSMUSG00000001729	Akt1	5.72361	6.05769	5.94871	6.18785	6.23064	5.86286	6.25652	6.29766	6.09235	6.53889	6.62179	6.78731	6.97968	7.40696	7.11258	7.13081
G304	ENSMUSG00000001739	Cldn15	2.12049	2.00464	2.227	2.22084	1.75	2.23731	2.0384	2.22846	1.94433	1.80558	1.82234	1.96057	1.97267	1.91003	2.06824	1.84211
G305	ENSMUSG00000001741	Il16	2.03583	2.47209	2.47889	2.47786	2.21989	2.58532	2.57861	2.61366	2.00029	2.18831	2.07402	1.8696	2.08968	1.7868	1.98862	2.47856
G306	ENSMUSG00000001750	Tcirg1	3.03109	2.4861	2.70547	2.7186	2.3991	2.44716	2.74636	2.77402	2.37973	2.40212	2.49159	2.29998	2.6001	2.76797	2.7237	2.7408
G307	ENSMUSG00000001751	Naglu	2.69706	2.44686	2.74	2.63275	2.81839	2.60389	2.71908	2.61216	2.47885	2.81001	2.9399	2.81844	3.02202	3.57811	2.61376	2.82386
G308	ENSMUSG00000001755	Coasy	3.66891	3.57993	3.72035	3.53059	3.4904	3.59681	3.50371	3.3985	3.90562	4.35322	3.99779	3.79063	4.16747	4.40126	3.82016	3.98216
G309	ENSMUSG00000001761	Smo	2.5886	2.67074	2.60773	2.79272	2.8322	2.84583	2.92562	2.96515	2.55487	2.60396	2.75262	3.09683	2.5926	2.55582	2.6842	2.34319
G310	ENSMUSG00000001763	Tspan33	2.14888	2.27138	2.37382	2.11986	2.32765	2.20077	2.43065	2.03866	2.45239	2.44876	2.43921	2.5106	2.30789	2.12504	2.12026	2.2766
G311	ENSMUSG00000001767	Crnkl1	4.48785	4.22143	4.35617	4.1871	4.20286	4.26952	4.20084	4.11468	4.4212	4.13475	4.28496	4.0216	4.29778	4.53626	4.38311	4.28937
G312	ENSMUSG00000001768	Rin2	3.4026	3.76907	3.28829	3.81373	3.34492	3.62507	3.59599	3.76946	2.92488	3.15533	3.09747	3.05451	3.16207	3.38343	3.04572	2.99155
G314	ENSMUSG00000001774	Chordc1	5.3702	5.15737	5.35325	5.0746	5.23453	5.29526	4.90011	5.12725	5.48001	5.02717	4.97131	5.04899	4.48096	4.58386	4.60803	4.86428
G315	ENSMUSG00000001783	Rtcb	5.81863	5.79249	5.69606	5.67149	5.7183	5.86111	5.80453	5.645	5.92135	6.00338	5.99037	5.73539	5.86363	5.76778	5.73193	5.90384
G316	ENSMUSG00000001785	Pwp1	3.6785	4.18803	4.07851	3.96958	3.99837	3.87261	3.94641	3.8499	4.47619	4.53364	4.51542	4.33648	5.07029	5.28631	4.91322	5.0092
G317	ENSMUSG00000001786	Fbxo7	3.44862	3.49161	3.29954	3.146	3.3454	3.47025	3.54224	3.46825	3.58467	3.54706	3.3098	2.78096	3.39819	3.36729	3.01379	3.07369
G318	ENSMUSG00000001794	Capns1	7.52776	7.35162	7.31705	7.38448	7.40665	7.52803	7.31461	7.31999	7.02345	7.00028	7.07951	7.06385	7.48348	7.65003	7.2976	7.41364
G319	ENSMUSG00000001802	Lrp3	3.26966	3.5083	3.34344	3.2719	3.2802	2.9192	3.13365	3.12561	3.44778	3.53058	3.31057	3.16638	3.59776	3.38612	3.43385	3.48843
G325	ENSMUSG00000001829	Clpb	5.47308	5.82619	5.67838	5.82693	5.99586	5.65768	5.86128	5.55763	5.8995	6.0343	5.99216	6.54534	6.02549	6.43463	5.58524	5.62774
G326	ENSMUSG00000001833	45542	6.13862	6.20892	6.08168	6.31365	6.09187	6.19527	6.17448	6.23281	6.33198	5.793	5.7574	5.97162	5.7844	5.84278	5.79824	6.14916
G327	ENSMUSG00000001844	Zdhhc4	4.39913	4.18331	4.5194	4.21482	4.0735	4.20891	4.15302	4.05023	4.24187	4.38108	4.31251	4.46504	5.04252	4.71594	4.77686	4.84335
G328	ENSMUSG00000001847	Rac1	6.69712	7.02165	7.0109	7.02795	7.08724	6.93131	7.04693	7.12403	7.02615	7.05553	6.96102	7.06558	7.15983	7.19325	7.24235	7.25592
G329	ENSMUSG00000001855	Nup214	4.85118	4.0343	4.26753	3.44215	3.32708	4.55486	3.94113	4.11021	4.7202	4.13788	3.54651	2.75877	3.67299	3.22719	2.99413	3.54442
G330	ENSMUSG00000001864	Aif1l	2.65836	2.78632	2.8775	3.14326	3.02844	2.891	3.04218	3.24359	2.07348	2.37507	2.49702	2.33863	3.48284	3.5787	3.5855	4.50122
G331	ENSMUSG00000001865	Cpa3	1.75	1.75	1.75	1.75	1.75	1.75	1.75	1.82199	1.75	1.75	1.75	1.82301	1.75	1.75	1.75	1.76608
G332	ENSMUSG00000001870	Ltbp1	3.18815	3.21314	3.07091	3.21754	3.06659	3.13249	3.16085	3.45036	3.38681	3.02287	2.97898	2.8704	2.63174	2.76064	2.9119	2.86115
G333	ENSMUSG00000001891	Ugp2	10.1053	9.31031	9.71264	9.30018	9.37106	9.74884	9.25247	9.26945	9.95324	9.57935	9.94152	9.2684	9.64771	10.6051	9.5174	10.0267
G335	ENSMUSG00000001909	Trmt1	4.90776	4.37078	4.74536	4.43901	4.6384	4.78947	4.30886	4.5824	5.77465	5.2383	5.00223	4.98844	6.1086	5.74695	5.45885	5.44444
G336	ENSMUSG00000001910	Nacc1	4.56901	4.70654	4.60563	4.91741	4.96585	4.71847	4.72396	4.81738	4.51736	4.41372	4.67515	5.61373	4.60015	4.63317	4.81067	4.53972
G337	ENSMUSG00000001911	Nfix	7.40835	6.89287	7.06382	7.05279	7.34658	7.08993	6.80824	7.04483	7.57577	6.88529	6.98287	7.85223	7.61719	7.62147	7.90152	7.64796
G338	ENSMUSG00000001918	Slc1a5	3.41292	3.94151	3.57529	3.97078	3.64844	3.93888	3.89086	4.16694	4.36367	3.93702	4.15992	3.84939	3.43396	3.71705	3.61797	3.37002
G339	ENSMUSG00000001924	Uba1	6.93328	6.71159	7.09057	6.757	7.04857	7.13931	6.9515	6.98458	6.7665	6.81602	6.84416	6.72177	6.81026	7.08843	6.88955	6.8777
G340	ENSMUSG00000001930	Vwf	5.49658	4.39889	5.43392	5.12374	5.29941	5.51335	5.12798	5.57646	4.90025	5.03399	4.5012	4.28825	3.20668	3.39414	3.00192	2.76687
G341	ENSMUSG00000001942	Siae	2.75904	2.96871	2.88338	2.6313	2.98022	2.7172	2.90942	2.781	2.42367	2.65422	2.43402	2.73284	2.28507	2.35933	2.45106	2.36812
G343	ENSMUSG00000001946	Esam	5.36555	5.73533	5.6131	5.46055	5.52191	5.39708	5.84196	5.83272	4.45307	5.09637	4.76112	4.23019	4.05929	4.04897	4.01445	3.78228
G344	ENSMUSG00000001948	Spa17	3.01203	2.50912	2.57359	2.36403	2.34348	2.44209	2.36521	2.23455	2.94547	2.58126	2.3392	2.06936	2.06619	2.13127	2.00729	2.31052
G345	ENSMUSG00000001962	Fam50a	4.4944	4.25835	4.39004	4.093	4.2125	4.38208	4.16374	3.95119	4.40369	4.42233	4.3985	4.09696	4.81356	4.71821	4.58813	4.53684
G346	ENSMUSG00000001964	Emd	4.31829	4.48719	4.71795	4.43043	4.57733	4.60475	4.50622	4.49754	4.77666	4.85858	4.89589	4.77239	5.30924	4.9071	5.16144	5.12924
G347	ENSMUSG00000001983	Taco1	4.02722	4.90565	4.50749	4.75942	4.9348	4.1217	4.70381	4.39585	3.4078	4.46096	5.18074	5.54527	4.38192	4.9615	4.38569	4.31204
G351	ENSMUSG00000001995	Sipa1l2	3.40928	2.55333	2.73274	2.96969	3.31563	3.28725	3.02691	2.89086	2.92477	2.49324	2.56381	3.51322	3.01481	3.07977	3.25036	2.85055
G352	ENSMUSG00000001998	Ap4e1	1.88374	2.29571	1.8906	2.26217	2.53442	1.75307	2.24401	1.8915	1.98204	1.94673	2.12629	2.84102	2.64928	2.83103	2.9967	2.74461
G353	ENSMUSG00000001999	Blvra	4.13094	4.03772	4.00606	3.81708	3.75927	3.82623	4.00121	3.85406	4.17516	4.25855	4.14132	3.73375	3.34787	3.42746	3.21013	3.46618
G354	ENSMUSG00000002006	Pdzd4	1.75	1.75	1.75	1.75	1.75	1.75	1.75	1.75	1.75	1.75	1.75	1.84333	1.75	1.75	1.75	1.76349
G355	ENSMUSG00000002007	Srpk3	5.4392	5.10259	5.42249	5.06429	5.39155	5.54227	5.10327	4.859	5.46687	4.58337	4.78825	5.54998	5.21583	4.81734	4.824	4.70206
G356	ENSMUSG00000002010	Idh3g	8.47814	8.91077	8.7037	8.80559	8.73861	8.60371	8.92255	8.81426	7.95015	8.41459	8.44164	8.65816	8.31154	8.68586	8.41688	8.2336
G357	ENSMUSG00000002012	Pnck	2.73638	3.26641	2.87245	3.00246	2.70101	2.89799	2.87627	2.91288	3.74696	4.00259	3.95172	3.77529	2.84719	3.17937	2.51466	3.1969
G358	ENSMUSG00000002014	Ssr4	5.61948	5.84501	5.85383	5.89213	5.73843	5.87749	5.9272	5.89425	6.26516	6.37951	6.19562	5.94118	6.16572	5.71514	5.91006	6.03638
G359	ENSMUSG00000002015	Bcap31	5.50405	5.11592	5.21623	5.09056	5.13152	5.56021	5.12383	5.1089	5.93148	5.71107	5.55864	5.4045	5.22961	4.76963	5.00282	5.22504
G360	ENSMUSG00000002017	Fam98a	5.08856	5.14622	5.16678	5.20638	5.3537	5.32962	5.19916	5.10138	4.92897	4.84273	5.06043	5.24937	5.40787	5.39474	5.41336	5.3582
G362	ENSMUSG00000002028	Kmt2a	3.64365	3.4249	3.23341	3.43548	3.4588	3.29197	3.3018	3.6521	3.99627	3.67543	3.21015	4.04757	4.27838	4.55898	4.46087	4.35939
G363	ENSMUSG00000002031	Ift46	3.30524	3.24573	3.6611	3.34558	3.37805	3.71325	3.47766	3.35036	3.18348	3.52489	3.64903	3.24473	3.51371	3.76988	2.99715	3.11752
G364	ENSMUSG00000002032	Tmem25	3.35822	3.65911	3.25274	3.22778	3.54272	3.37772	3.62179	3.41968	2.54643	3.05417	3.58653	3.91271	2.93032	2.94114	2.69745	2.97951
G366	ENSMUSG00000002043	Trappc6a	2.68021	2.52941	2.61524	2.39244	2.26866	2.77569	2.60615	2.59703	3.44638	3.30908	3.14253	3.16175	3.20206	2.83408	2.87158	2.88487
G367	ENSMUSG00000002052	Supt6	4.74026	4.4398	4.89645	4.80175	4.91119	4.86315	4.6907	4.57468	4.43638	4.29692	4.46212	4.63895	4.84266	5.15585	4.85667	4.92572
G368	ENSMUSG00000002055	Spag5	2.067	2.01487	2.45801	2.78067	2.38863	2.21277	2.13682	2.3463	2.45852	2.2647	2.79286	2.45742	2.89508	2.42639	2.76258	2.70799
G370	ENSMUSG00000002058	Unc119	2.80267	2.91348	2.86827	3.05134	2.54911	2.7608	2.87279	2.64596	2.53704	2.33744	2.02097	2.29673	2.28307	1.80912	2.0969	1.93164
G371	ENSMUSG00000002059	Rab34	2.22436	2.55631	2.28349	2.5685	2.40991	2.2609	2.4684	2.46658	2.49349	2.21188	2.5146	2.40933	2.13763	2.12867	2.03516	1.83682
G372	ENSMUSG00000002064	Sdf2	5.913	5.78566	5.92877	5.79703	5.91524	6.06497	5.95458	5.88701	5.89754	5.98498	5.88073	5.59956	5.60022	5.55255	5.334	5.2496
G374	ENSMUSG00000002076	Hsf2bp	1.75	1.75	1.75	1.75	1.75	1.75	1.75	1.75	1.75	1.75	1.75	1.75	2.20664	1.75	1.75	1.75
G375	ENSMUSG00000002083	Bbc3	1.79876	1.92973	1.84518	1.84332	1.75	1.76626	1.75	1.83862	1.95303	2.24536	2.24247	1.75	2.39588	2.61105	2.53706	2.20928
G376	ENSMUSG00000002100	Mybpc3	7.71757	5.6707	5.23007	5.26452	4.95368	5.27408	5.34981	5.93565	7.00256	5.53491	5.45338	4.73458	4.43053	4.46439	5.36835	6.45138
G377	ENSMUSG00000002102	Psmc3	7.62943	7.9669	7.7707	7.98455	7.98924	7.78986	7.86566	7.64719	7.57112	7.59669	7.8374	7.90754	8.10193	8.24879	8.11153	8.06719
G378	ENSMUSG00000002103	Acp2	4.41732	4.21705	3.94382	4.05927	4.0908	4.01112	4.14106	4.22855	4.4639	4.16365	3.88828	4.23181	3.99448	4.11246	3.9729	3.78614
G379	ENSMUSG00000002104	Rapsn	4.8495	4.56155	4.73867	4.63451	4.93078	5.00556	4.77601	4.38095	4.86695	4.71873	4.92263	4.90613	5.09227	5.10661	4.97927	4.72515
G380	ENSMUSG00000002105	Slc39a13	4.45589	4.23302	4.41085	4.30226	4.59568	4.51049	4.43809	4.36889	4.36502	4.43482	4.49579	4.61128	4.34674	4.27159	4.41531	4.32011
G381	ENSMUSG00000002107	Celf2	5.32259	5.10214	5.18537	4.98004	4.69583	5.1722	5.0734	5.25988	5.90424	5.39158	4.77581	4.78363	4.95241	5.14291	4.98133	5.44103
G382	ENSMUSG00000002108	Nr1h3	3.74345	3.78811	3.82566	4.17814	3.82534	3.51593	3.94865	3.9543	3.00615	3.38802	3.51444	3.65352	4.41439	3.81617	3.86413	3.40467
G383	ENSMUSG00000002109	Ddb2	1.97999	2.04126	1.75	1.88119	2.02584	1.80749	1.9747	1.76673	1.87062	1.83357	2.196	2.17883	2.26168	2.4435	2.22561	2.40121
G384	ENSMUSG00000002111	Spi1	1.75	1.80243	1.75	1.9632	1.75	1.75	1.80228	1.75	1.75	1.75	1.77875	1.75	1.75	1.75256	1.90901	1.86428
G385	ENSMUSG00000002129	Sf3a1	4.10288	4.00012	3.98644	3.81485	4.19636	4.31311	3.92695	4.01115	4.23019	3.76734	4.27771	4.43593	4.27109	4.61239	4.1984	3.87055
G386	ENSMUSG00000002147	Stat6	4.32635	4.44044	4.08561	4.40413	4.34624	4.27142	4.41608	4.30368	4.18292	4.20276	4.05309	4.20558	4.21297	4.28971	4.42675	4.34033
G389	ENSMUSG00000002205	Vrk3	4.25263	4.1118	4.23989	4.26655	4.25495	4.28318	4.22381	4.08256	3.91825	4.01614	3.91003	3.8643	4.2412	4.27969	4.32401	4.2556
G390	ENSMUSG00000002210	Smg9	4.25157	3.70974	3.87936	3.54367	3.85851	3.88929	3.68538	3.41288	4.3197	4.05211	4.08567	3.80896	4.10455	4.59553	3.88141	3.571
G391	ENSMUSG00000002221	Paxip1	3.03644	3.7832	3.76035	2.91633	2.95162	2.35832	3.7259	3.45825	3.01815	3.951	3.21019	2.86415	3.80915	3.98704	3.70128	3.96867
G392	ENSMUSG00000002222	Rmnd5a	6.77123	7.09043	6.92697	7.22101	7.13551	6.88537	7.03182	7.13063	6.71062	6.6782	6.83029	6.81566	7.27631	7.01493	7.54566	7.37553
G393	ENSMUSG00000002227	Mov10	1.75	1.75	1.75	1.75	1.75	1.75	1.89704	1.75	1.75	1.75	1.75	1.75	1.75	1.75	1.75	1.75
G394	ENSMUSG00000002228	Ppm1j	6.11168	5.91249	6.0646	5.6941	5.69154	5.78725	5.94921	5.68727	5.42085	5.55142	5.57639	5.30284	4.31025	4.82502	4.46159	4.353
G395	ENSMUSG00000002233	Rhoc	5.69259	5.18555	5.36606	5.18046	5.27961	5.62664	5.12761	5.14249	4.71864	4.83535	4.92201	5.16105	5.0727	4.62294	4.90387	5.40673
G397	ENSMUSG00000002249	Tead3	2.16217	2.33763	2.31949	2.74385	2.81928	2.23429	2.4856	2.50515	2.1084	2.34365	2.78812	2.73439	2.43096	2.50129	2.44717	2.33596
G398	ENSMUSG00000002250	Ppard	4.8027	4.88396	4.79622	4.98432	4.9808	4.79668	4.76095	4.83685	4.65472	4.79026	5.13976	5.31879	5.26361	5.40429	5.36866	5.36775
G399	ENSMUSG00000002257	Def6	1.75	1.75	1.94062	1.75	1.82686	1.75094	1.75	1.75	1.75	1.75	1.75	1.75	1.75	1.75	1.75	1.75
G400	ENSMUSG00000002265	Peg3	4.32134	4.26039	4.03922	4.59394	4.5935	4.62105	4.57563	4.53002	4.8344	3.7874	3.81813	4.6254	5.58077	5.58798	5.53756	5.56235
G401	ENSMUSG00000002266	Zim1	1.75	1.75	1.75	1.75	1.75	1.75	1.75	1.75	1.75	1.75	1.75	2.07656	2.77314	3.04546	2.86768	2.51992
G402	ENSMUSG00000002274	Metrn	5.69509	5.52935	5.63539	5.52624	5.55452	5.57242	5.53928	5.4613	5.01386	5.61952	5.45506	4.903	4.2235	4.90295	4.02528	4.26409
G403	ENSMUSG00000002279	Lmf1	3.91109	3.5935	3.6986	3.61967	3.60416	3.58891	3.66225	3.38462	3.92148	4.32437	4.20532	3.89594	3.68197	3.75746	3.37751	3.46635
G404	ENSMUSG00000002280	Narfl	5.20565	5.15928	5.29569	5.23427	5.33088	5.31339	5.16321	5.14419	5.09963	5.15315	5.47999	5.63714	5.30524	5.72115	5.40597	5.06819
G405	ENSMUSG00000002289	Angptl4	2.14784	2.58365	1.83824	1.75	1.75	2.08567	2.36581	1.77575	2.06193	2.61559	1.76983	1.75	2.42981	4.20135	2.11325	2.55894
G406	ENSMUSG00000002297	Dbf4	1.75	1.75	1.75197	1.81204	1.75	1.75	1.85053	1.756	1.75	1.75	1.75	1.75	1.75	1.75	1.75	1.75
G407	ENSMUSG00000002307	Daxx	3.69816	3.36025	3.32214	3.1871	3.42917	3.7666	4.00208	4.00397	4.14009	4.20048	4.01784	3.23574	3.81738	4.00564	3.60527	3.94691
G408	ENSMUSG00000002308	Cd320	3.89461	3.7178	3.99834	3.6361	3.93483	3.91093	4.04049	3.8803	3.95448	4.46814	4.29414	3.80603	4.11734	3.93235	4.04791	3.7937
G409	ENSMUSG00000002319	Ipo4	6.09634	5.44349	5.9076	4.80021	4.96526	6.14293	4.60466	5.40087	6.94654	6.37241	5.51076	5.00204	5.70116	5.50204	5.33555	5.18275
G410	ENSMUSG00000002320	Tm9sf1	4.01847	4.04626	4.08705	3.85978	4.15005	4.17271	3.86486	3.96587	4.133	4.31952	4.46709	4.2203	3.81435	4.02804	4.11172	4.03997
G412	ENSMUSG00000002325	Irf9	3.21023	3.34446	2.98332	2.88542	3.27678	3.04584	3.17396	3.10098	2.94982	2.69634	2.76076	2.53773	2.63921	2.52428	2.65171	2.56089
G413	ENSMUSG00000002326	Gmpr2	2.11676	2.07161	1.94031	2.19441	1.97859	2.38634	2.26371	2.14876	1.8949	2.12779	1.99142	1.76479	2.02445	1.91012	1.81443	2.01747
G414	ENSMUSG00000002329	Mdp1	5.30826	4.64252	4.96226	4.79429	4.78252	5.09075	4.90183	4.81305	5.00057	4.7135	4.67168	4.64412	4.17156	3.81512	4.22846	4.16816
G415	ENSMUSG00000002332	Dhrs1	5.85845	5.12687	5.36135	4.97181	5.02598	5.61071	5.1367	5.26038	4.97133	5.00684	4.55286	4.1283	4.33305	4.27301	4.31406	4.29374
G417	ENSMUSG00000002342	Tmem161a	5.99407	5.74612	5.9194	5.81852	6.00313	6.00767	5.91206	5.80738	6.15696	6.16545	6.3964	6.65585	6.32131	6.66183	6.3555	6.18064
G418	ENSMUSG00000002343	Armc6	3.93287	3.73426	3.5811	3.15575	3.71501	4.02992	3.39144	3.49866	4.2535	4.14997	3.71032	3.60113	3.27557	3.11947	2.98267	2.8205
G419	ENSMUSG00000002345	2310045N01Rik	3.44601	3.16623	3.53061	3.13005	3.29338	3.28842	3.41957	2.96301	3.14942	3.38136	3.30315	3.54745	3.34778	3.33573	3.33125	3.10616
G420	ENSMUSG00000002346	Slc25a42	5.00208	5.01642	4.99186	4.39721	5.12828	4.70753	4.61122	4.56099	4.81948	5.13116	5.47913	4.9976	4.93253	4.83602	5.09947	5.00875
G421	ENSMUSG00000002365	Snx9	3.80316	4.06395	3.93683	4.17156	4.20889	3.90301	4.10798	4.19442	3.30266	3.60895	3.78679	4.18157	4.11345	4.08875	4.15832	4.16631
G422	ENSMUSG00000002372	Ranbp3	5.26257	5.12256	5.28733	5.29667	5.37866	5.28195	5.35345	5.25836	5.61248	5.49346	5.58754	5.66573	5.95487	5.73851	5.77	5.57022
G423	ENSMUSG00000002379	Ndufa11	7.79193	7.40162	7.53714	7.26079	7.2847	7.57205	7.45147	7.34047	7.48346	7.77038	7.47987	7.17038	6.92136	7.11572	6.70747	7.09237
G425	ENSMUSG00000002393	Nr2f6	4.72122	4.6694	4.71512	4.78409	4.75246	4.56761	4.79473	4.72582	4.47289	4.80951	4.74954	4.81795	4.56286	4.1166	4.71413	4.27384
G426	ENSMUSG00000002395	Use1	6.58043	6.08484	6.40012	6.21507	6.17537	6.43138	6.22235	6.10634	6.46987	6.4361	6.37757	5.99922	6.36915	6.23423	5.95676	5.93046
G427	ENSMUSG00000002396	Ocel1	3.23081	2.33843	2.76001	2.49204	2.64084	2.6804	2.46947	2.35531	2.683	2.56884	2.65302	2.54254	2.73478	2.73967	2.7128	2.85721
G428	ENSMUSG00000002409	Dyrk1b	5.61794	5.59766	5.39921	5.28723	5.54345	5.56869	5.37154	5.45825	5.81622	6.0578	5.99638	5.89297	5.66394	5.89096	5.45522	5.15569
G429	ENSMUSG00000002413	Braf	2.32434	2.41716	2.35152	2.57074	2.83258	2.23787	2.52082	2.53647	2.47959	2.34275	2.44091	2.74559	2.75785	2.91005	3.04854	2.9763
G430	ENSMUSG00000002416	Ndufb2	8.24065	8.22683	8.08694	8.07029	7.93211	8.24415	8.26052	8.22677	7.89665	8.10394	7.60092	7.10163	6.79339	7.05297	6.74967	6.74923
G431	ENSMUSG00000002428	Hltf	2.67188	2.85964	2.61985	2.44605	2.44654	2.77088	2.82321	2.85715	2.85469	3.05474	2.56668	2.26094	1.75	2.0416	1.75	2.01157
G432	ENSMUSG00000002455	Prpf6	4.89646	4.80418	4.8802	4.88603	4.92543	5.02272	4.65559	4.80557	4.70668	4.57424	4.95292	4.94434	5.20916	5.66497	5.3101	5.24591
G433	ENSMUSG00000002458	Rgs19	1.9641	2.01727	2.00115	2.00415	1.89831	2.35901	1.82444	2.28478	2.62113	1.96261	2.38727	1.77487	1.76369	1.75	1.82707	1.75
G436	ENSMUSG00000002477	Snrpd1	4.26547	3.78566	3.95382	3.53761	3.68434	4.28639	3.822	3.8992	4.73538	4.3458	3.79	3.75349	3.39219	3.12702	3.07005	3.18221
G437	ENSMUSG00000002486	Tchp	2.58105	2.1584	2.45832	1.90605	1.84982	2.23132	2.74293	2.04944	2.32685	2.02936	2.43754	2.00189	2.89768	3.02004	2.54641	3.07012
G438	ENSMUSG00000002489	Tiam1	2.18022	2.38892	2.2367	2.90607	1.86178	1.76054	2.43726	2.7848	1.75	1.75	1.83551	2.47893	1.75	2.04294	1.75	1.75
G439	ENSMUSG00000002496	Tsc2	5.30533	5.38197	5.4177	5.47466	5.46688	5.32874	5.50145	5.41365	4.78565	5.11708	5.31705	5.71967	6.30416	6.41809	6.3576	6.18779
G440	ENSMUSG00000002500	Rpl3l	9.36587	9.25834	9.10911	9.28329	9.25925	9.1587	9.27075	9.21504	8.91014	9.1221	9.12726	9.18208	8.81436	9.20601	8.7759	8.68195
G441	ENSMUSG00000002504	Slc9a3r2	5.3384	5.3151	5.24579	5.55611	5.22487	5.69557	5.02886	5.46716	4.85581	4.96226	4.6623	4.74993	4.60795	4.59908	4.54488	4.50978
G442	ENSMUSG00000002524	Puf60	5.61264	5.56708	5.57395	5.49994	5.7256	5.66595	5.53474	5.55104	5.87532	5.81495	5.84042	5.72244	5.94472	5.93628	5.71484	5.74342
G443	ENSMUSG00000002546	Golga2	5.57716	5.72401	5.69754	5.88658	5.94509	5.62664	5.76036	5.60336	5.50024	5.48656	5.82646	6.28353	6.22801	6.5354	6.21869	6.00952
G444	ENSMUSG00000002550	Uck1	3.48858	3.53113	3.86514	3.55833	3.77672	3.79432	3.68637	3.41435	3.56574	3.63537	4.2369	3.94699	3.51632	3.31275	3.53686	3.66972
G445	ENSMUSG00000002565	Scin	1.75	1.83281	1.75	1.75	1.90409	1.75	1.75	1.75	1.75	1.75	1.75	1.97006	1.75	1.75	1.75	1.75
G447	ENSMUSG00000002580	Mien1	5.65504	4.95717	5.13089	4.88178	4.74252	5.18736	4.77116	4.81565	5.57812	5.31322	5.01427	4.34542	4.26765	4.04654	4.0889	4.40531
G449	ENSMUSG00000002602	Axl	3.75224	4.38565	3.7447	4.52143	4.22138	4.43943	4.19759	4.33928	4.28612	3.83376	4.08985	4.60929	6.36727	5.36211	6.05431	6.12789
G450	ENSMUSG00000002603	Tgfb1	2.86597	3.06267	3.08376	3.15299	3.01533	3.11964	3.01045	3.33257	2.23888	2.52751	2.66588	2.39014	2.27824	2.25594	2.56755	2.56651
G451	ENSMUSG00000002608	Ccdc97	4.94056	4.76149	4.91953	4.71685	5.21023	4.96173	4.72583	4.65047	5.00033	5.00096	5.33929	5.44039	5.66351	5.6753	5.51985	5.50747
G452	ENSMUSG00000002617	Zfp40	1.75	1.96538	1.75	1.75	1.75	1.75	1.75	1.75	1.79752	1.75	1.75	1.75	1.75	1.75	1.75	1.75
G453	ENSMUSG00000002625	Akap8l	4.21365	4.03115	3.99923	4.03392	3.86197	3.88951	4.1631	4.21855	3.49325	3.98759	3.91928	3.84708	4.21923	4.2453	4.32066	4.85209
G455	ENSMUSG00000002635	Pdcd2l	4.15741	4.2959	4.23326	4.06412	4.27262	4.18862	4.16675	4.20675	5.01344	4.81155	4.65746	4.46894	4.052	4.10088	3.77292	3.89427
G456	ENSMUSG00000002658	Gtf2f1	4.54057	4.25338	4.43188	4.18969	4.37106	4.75018	4.37512	4.24771	4.44406	4.28966	4.37748	4.3911	4.68023	4.60494	4.35177	4.01896
G457	ENSMUSG00000002660	Clpp	5.4463	5.0395	5.12449	5.05079	5.00179	5.28485	5.08558	4.92438	5.75463	5.6519	5.2025	5.17403	5.1218	4.8961	4.86861	4.5188
G458	ENSMUSG00000002661	Alkbh7	4.67011	4.4321	4.43916	4.13093	4.39661	4.33537	4.33266	4.05457	4.62264	4.73688	4.53685	4.08837	3.93233	4.01307	3.58251	3.58313
G461	ENSMUSG00000002679	Med6	3.66814	3.65093	3.45063	3.32116	3.25029	3.48058	3.43728	3.48162	3.65527	3.70958	3.46692	3.18824	3.33386	3.42047	3.22471	3.5342
G462	ENSMUSG00000002688	Prkd1	2.02598	2.06654	1.86278	2.2825	1.99691	1.80618	1.75	2.18181	1.75	1.75	1.75	1.90484	3.00812	2.96532	2.84188	3.13746
G464	ENSMUSG00000002718	Cse1l	5.42566	6.0737	5.99055	6.24476	5.93128	5.5737	6.02477	6.02854	5.73126	5.69624	6.13081	6.3051	6.08624	6.08669	6.19079	6.17647
G465	ENSMUSG00000002728	Naa20	5.64264	5.59872	5.54785	5.60647	5.67196	5.76834	5.60403	5.55019	5.46026	5.44302	5.51974	5.59186	5.83063	5.53738	5.61952	5.47613
G466	ENSMUSG00000002731	Prkra	3.19918	3.35776	3.20792	3.25028	2.9707	3.19158	3.31221	3.27371	2.9658	3.29068	3.17479	2.53588	2.04988	2.24143	2.17838	2.26678
G467	ENSMUSG00000002732	Fkbp7	3.47595	3.51064	3.17971	3.28404	3.32655	3.67351	3.37669	3.48221	3.69513	3.74361	3.35803	3.14239	2.18625	2.66469	2.2632	2.22074
G468	ENSMUSG00000002733	Plekha3	3.15717	3.70765	3.53159	3.70432	3.6117	3.33196	3.55669	3.72184	3.38633	3.12449	3.35698	3.24452	3.08907	2.95743	3.19834	2.99046
G469	ENSMUSG00000002741	Ykt6	6.09219	6.12318	6.08236	6.13556	5.99206	5.98209	6.04807	6.0332	5.86342	6.06415	6.12918	5.96242	5.71329	5.56923	5.78672	5.90598
G470	ENSMUSG00000002748	Baz1b	5.55271	5.01879	5.22428	5.2158	5.46659	5.39401	5.19353	5.24621	5.5149	4.91642	5.17204	5.57706	5.29663	5.50444	5.63597	5.07036
G471	ENSMUSG00000002763	Pex6	5.03317	4.7959	4.86982	4.44118	4.90018	4.99337	4.76471	4.71453	4.90693	5.03888	5.11909	4.59579	4.62017	4.67202	4.42596	4.71373
G472	ENSMUSG00000002767	Mrpl2	6.85921	6.54249	6.73769	6.54947	6.53508	6.68926	6.66668	6.52338	6.83693	6.98793	6.81907	6.64582	6.61242	6.55378	6.24723	6.31064
G473	ENSMUSG00000002768	Mea1	5.20992	4.49118	4.79307	4.46073	4.57249	4.8884	4.5853	4.3324	5.18517	5.30559	5.10296	4.72707	4.84937	4.6593	4.35098	4.57896
G474	ENSMUSG00000002769	Gnmt	1.75	1.75	1.75	1.75	1.75	1.75	1.75	1.75	2.19057	2.39186	1.85879	2.34644	3.77892	2.75145	3.56279	4.08918
G476	ENSMUSG00000002778	Kdelr1	5.41979	5.4693	5.48388	5.17018	5.39875	5.61922	5.38148	5.34254	5.85943	5.93088	5.79592	5.23895	5.44799	5.50177	5.43657	5.38885
G477	ENSMUSG00000002781	Tmem143	5.51634	5.9396	5.75249	5.50829	5.85401	5.5523	6.07041	5.71263	5.03766	5.79315	5.77687	6.07835	5.5724	5.71074	5.44553	5.79592
G479	ENSMUSG00000002797	Ggct	4.06773	3.71901	3.49846	3.40413	3.27054	3.81297	3.70557	3.74988	4.37117	3.99556	3.28456	3.0862	2.37995	2.00694	2.46656	2.51982
G480	ENSMUSG00000002799	Jag2	3.15729	3.90576	3.95577	4.16397	4.33262	3.80874	3.99326	3.93212	3.01948	3.32404	3.75792	4.41712	4.4558	3.91145	4.66778	4.45517
G481	ENSMUSG00000002803	Btbd6	3.83712	3.7189	3.99827	3.55113	3.80628	3.58919	3.81265	3.52952	3.6565	4.07147	3.78228	3.85071	3.85974	3.54779	3.74997	3.81688
G482	ENSMUSG00000002804	Nudt14	3.82819	3.57156	3.65725	3.37557	3.3501	3.54475	3.58584	3.39108	3.35504	3.61296	3.26731	3.12128	3.4249	3.2449	2.95431	3.32995
G483	ENSMUSG00000002808	Epdr1	6.48769	6.83582	6.75016	6.60548	6.78332	6.74822	6.85463	6.63564	7.0218	7.3969	7.43989	7.20263	6.44694	6.89582	6.61848	6.79873
G484	ENSMUSG00000002812	Flii	7.25928	5.79465	6.27272	5.72931	5.92787	6.6327	6.242	6.15473	6.60815	6.31409	5.76164	5.10089	6.06953	6.0441	5.62344	5.88844
G485	ENSMUSG00000002814	Top3a	2.41569	2.35034	2.50509	2.37257	2.51821	2.24258	2.08374	2.19188	2.08595	2.29566	2.26392	2.50661	2.61447	2.80477	2.75316	2.70253
G486	ENSMUSG00000002820	Atg4d	5.53323	5.53379	5.73843	5.67511	5.69568	5.45701	5.6725	5.34378	5.71694	5.9054	6.01647	6.09191	5.85895	5.63928	5.93798	5.74141
G487	ENSMUSG00000002825	Qtrt1	2.25868	2.07529	2.40745	2.23622	2.41518	2.46788	2.16408	2.23862	2.97034	3.04903	2.78777	2.42396	2.78443	3.05985	2.52293	2.52484
G488	ENSMUSG00000002831	Plin4	6.61049	7.79886	7.33319	7.65403	7.54595	6.90975	7.36055	7.53213	6.7553	7.10228	7.32322	7.85432	9.31145	10.0002	8.83561	8.80419
G489	ENSMUSG00000002833	Hdgfrp2	4.47778	4.4811	4.61278	4.46592	4.51416	4.53571	4.44521	4.48117	4.65409	4.61	4.58474	4.61297	4.98929	5.03753	4.76045	4.85175
G490	ENSMUSG00000002835	Chaf1a	1.9838	1.88035	2.13441	1.95599	1.9022	1.98425	1.95952	1.82554	2.21987	2.30111	2.16514	2.06299	2.29356	2.23582	2.19528	2.30146
G491	ENSMUSG00000002844	Adprh	5.44738	5.20053	5.28279	5.12587	5.21926	5.31736	5.20678	5.15443	5.66117	5.60828	5.5298	5.25661	5.13149	5.04754	5.10107	5.25908
G492	ENSMUSG00000002845	Tmem39a	2.78279	2.93064	2.42441	2.37343	2.77338	3.09302	2.70149	3.05261	3.94428	3.37819	3.31506	2.75218	2.85762	2.88655	2.50027	2.53727
G493	ENSMUSG00000002846	Timmdc1	5.79998	5.43605	5.4971	5.23764	5.33113	5.50296	5.435	5.26437	5.82983	5.92644	5.69651	5.3875	4.90273	5.12809	4.80052	5.28861
G494	ENSMUSG00000002847	Pla1a	2.1401	2.69291	2.2235	2.72898	2.38743	2.28457	2.9149	2.7865	1.85834	2.32063	2.23326	2.23759	2.05266	2.46497	1.98628	2.09758
G495	ENSMUSG00000002870	Mcm2	3.16641	3.033	3.10562	3.19987	3.24968	3.2812	2.95795	2.86142	2.85453	2.90219	3.10156	3.68996	3.02002	3.15812	2.93032	3.15132
G496	ENSMUSG00000002871	Tpra1	5.10557	4.08487	4.9481	3.9275	4.7098	5.22741	4.21143	3.85783	4.48378	4.20598	4.46016	4.4308	4.16848	4.7146	4.15731	4.07627
G497	ENSMUSG00000002881	Nab1	3.59332	3.84054	3.52555	4.30991	3.80643	3.49898	4.08783	4.13115	3.36504	3.3642	2.96674	3.67678	4.02362	3.58491	4.18891	3.84092
G498	ENSMUSG00000002885	Adgre5	4.17498	4.33813	4.39395	4.55508	4.68446	4.45705	4.47913	4.63727	3.74111	3.85624	4.0546	4.51443	4.15941	4.24886	4.21656	4.12004
G499	ENSMUSG00000002897	Il17ra	1.7806	1.97009	1.95974	1.77277	1.81782	1.77038	1.84803	2.0442	1.80387	1.93409	2.16593	1.83439	2.02999	1.87607	1.877	1.88671
G500	ENSMUSG00000002900	Lamb1	5.61397	5.13752	5.11578	5.08178	4.9348	5.53252	5.26747	5.4542	5.21078	4.99651	4.7346	4.5277	4.1229	4.66775	4.29465	4.21854
G501	ENSMUSG00000002908	Kcnn1	4.19869	4.46564	4.34298	4.31917	4.43871	4.22772	4.36148	4.17422	4.46727	4.84247	4.82273	4.98004	4.66838	4.38235	4.54215	4.42876
G502	ENSMUSG00000002910	Arrdc2	4.98215	6.77182	6.8408	5.26986	6.30177	4.33355	6.67111	5.79136	5.58034	6.77054	6.68815	6.07352	7.02726	8.13934	6.53405	6.34334
G504	ENSMUSG00000002944	Cd36	7.48284	8.07081	7.59359	7.89149	7.72988	7.45764	8.074	8.32883	7.65175	7.88013	7.89469	8.1397	8.35451	8.73309	8.33072	8.62808
G505	ENSMUSG00000002948	Map2k7	5.97829	5.99272	5.90595	5.97691	6.21598	5.89473	5.91663	5.79475	5.72699	5.71324	5.84967	5.78423	6.19596	6.74784	6.19911	5.84734
G506	ENSMUSG00000002949	Timm44	6.8194	6.86304	6.77322	6.77052	6.6738	6.72978	6.93055	6.73316	6.38152	6.86112	6.87463	6.70205	6.36064	6.62864	6.27995	6.31115
G507	ENSMUSG00000002957	Ap2a2	5.62115	5.72583	5.70982	5.63488	5.60828	5.66002	5.62563	5.65808	5.58198	5.55379	5.61411	5.70088	5.87685	5.94448	5.94943	6.10433
G508	ENSMUSG00000002963	Pnkp	4.64224	4.26016	4.47183	3.9866	4.25184	4.29654	4.27017	4.10791	4.82752	4.99959	4.55572	4.73975	4.74173	4.52007	4.82083	4.49834
G509	ENSMUSG00000002968	Med25	4.81644	5.02371	5.13738	5.2549	5.2202	4.84632	5.2716	5.07333	4.32108	4.56201	4.98701	5.14375	5.99271	5.66845	5.95558	5.89953
G510	ENSMUSG00000002980	Bcam	5.62939	5.05181	5.31835	5.22015	5.36789	5.6876	5.47818	5.55255	5.08957	4.92144	4.88898	4.78258	4.96304	4.65899	4.80752	4.97952
G511	ENSMUSG00000002981	Clptm1	5.71033	5.72208	5.86676	5.87001	5.95584	5.86912	5.85374	5.89362	5.75003	6.08017	6.12764	5.95114	6.66392	6.58857	6.42323	6.44245
G512	ENSMUSG00000002983	Relb	2.93823	2.7156	2.8286	2.9166	2.93046	2.59974	2.87551	2.63039	3.01853	3.15405	3.04142	2.5735	3.55771	4.33157	3.67402	4.1089
G513	ENSMUSG00000002984	Tomm40	5.28418	5.20817	5.27049	5.14306	5.18499	5.35613	5.21615	5.21365	5.71199	5.8929	5.87865	5.49705	5.65321	5.74829	5.40206	5.54465
G514	ENSMUSG00000002985	Apoe	5.57614	6.55771	5.54312	6.20599	5.46654	5.66037	6.39307	6.45388	5.56555	5.62872	5.52226	5.86718	6.11737	6.13739	6.61867	6.18088
G516	ENSMUSG00000002996	Hbp1	5.65307	6.29157	6.12864	6.08943	6.12344	5.97806	6.15992	6.06545	5.18653	5.74896	5.9498	5.70628	6.13356	7.02009	6.05134	5.76073
G517	ENSMUSG00000002997	Prkar2b	1.75	1.75	1.75	1.75	1.75	1.75	1.75	1.75	2.26566	1.75	1.75	1.75	1.75	1.75	1.75	1.75
G518	ENSMUSG00000003031	Cdkn1b	4.8105	5.22886	4.97144	5.15747	4.93381	4.74862	4.9781	5.11191	5.64722	5.11266	5.31522	5.04537	5.24062	5.546	5.28255	5.63484
G519	ENSMUSG00000003032	Klf4	2.95006	3.91688	2.93218	3.3665	3.42545	3.07818	3.92663	3.98059	3.61646	3.24569	2.94139	3.36874	3.00687	3.33771	3.26359	3.57546
G520	ENSMUSG00000003033	Ap1m1	3.97513	4.16612	4.11437	3.94003	4.36365	4.2763	4.25471	4.16017	4.21073	4.33678	4.43679	4.36484	5.1348	5.00778	4.73316	4.77455
G521	ENSMUSG00000003037	Rab8a	3.41673	3.96259	3.84604	4.39308	4.56338	3.75806	3.97647	3.84941	3.40059	3.32952	3.62097	4.29895	4.42992	4.27553	4.37387	3.94767
G522	ENSMUSG00000003038	Hmgn2	5.53517	5.46749	5.485	5.09202	5.27324	5.61584	5.45221	5.4786	6.28178	6.20926	5.80883	5.35711	4.86221	4.92124	4.72232	5.27396
G523	ENSMUSG00000003039	Fam32a	4.02366	3.93626	4.09622	3.94713	3.86385	4.20019	4.17394	4.00545	3.90179	4.15438	3.83403	3.4071	3.75356	3.69164	3.56172	3.28503
G524	ENSMUSG00000003051	Elf3	1.75	1.75	1.75	1.75	1.75	1.75	1.75	1.75	1.75	1.75	1.75	1.75	1.75	1.75	1.75	1.79336
G526	ENSMUSG00000003062	Stard3nl	2.77968	3.00679	2.52605	2.62662	2.52455	2.65175	2.98531	2.71704	3.9411	3.24487	3.04653	2.49034	2.57423	2.61239	2.38118	2.63179
G527	ENSMUSG00000003068	Stk11	6.93383	6.63389	6.86434	6.5725	6.76562	6.85468	6.67619	6.76024	6.9322	6.67653	6.60033	6.31708	6.59327	6.11401	6.54779	6.5578
G529	ENSMUSG00000003072	Atp5d	9.38859	9.11694	9.19898	8.90208	8.9745	9.23078	9.15441	9.07083	9.21475	9.32942	9.10705	8.73646	8.7931	8.84101	8.52915	8.70439
G530	ENSMUSG00000003099	Ppp5c	5.81367	6.13346	5.95068	6.04874	6.12113	5.90978	5.97164	5.99564	5.45432	5.99558	6.08787	6.13305	6.38882	6.46061	6.17913	6.15985
G531	ENSMUSG00000003119	Cdk12	2.37767	2.38642	2.67572	2.70755	2.71034	2.48389	2.67728	2.7633	2.74276	2.25377	2.62456	3.10035	2.95737	3.21685	3.2615	3.05107
G532	ENSMUSG00000003123	Lipe	3.78871	4.13554	3.90306	3.69665	3.74018	3.71969	3.95896	3.93681	3.17212	3.57206	3.3022	3.57416	3.60042	4.04094	3.51925	3.61942
G533	ENSMUSG00000003131	Pafah1b2	4.21809	4.18472	4.05348	4.20385	4.06198	4.00918	4.10024	4.32157	4.25894	4.28793	4.22874	4.10553	4.13608	4.24368	4.01741	4.51013
G534	ENSMUSG00000003134	Tbc1d8	3.6846	3.75836	2.99525	3.40706	2.82097	3.60733	3.29879	3.20734	4.0259	3.84802	2.93207	3.12693	3.10686	3.52582	3.21109	4.2262
G535	ENSMUSG00000003135	Cnot11	5.12055	4.7125	4.98852	4.43178	4.55629	4.59333	4.76299	4.77397	5.04621	4.72447	4.69751	4.41001	4.3717	4.25919	4.39864	4.55892
G536	ENSMUSG00000003153	Slc2a3	1.75	2.10071	1.75	2.01549	1.77676	1.75	1.98787	2.20146	1.82516	1.79976	1.75	1.75373	2.76074	2.37964	2.6587	2.42485
G537	ENSMUSG00000003154	Foxj2	4.13202	4.37884	4.25128	4.14858	4.37693	4.07145	4.27432	4.2921	4.21051	4.23071	4.41838	4.47515	4.33501	4.51989	4.73307	4.82668
G538	ENSMUSG00000003161	Sri	3.70083	3.63083	3.53527	3.64811	3.53138	3.64454	3.76489	3.82092	3.64657	3.63486	3.26952	2.9835	3.0362	2.91848	2.73939	2.56746
G539	ENSMUSG00000003166	Dgcr2	4.38852	4.84187	4.73521	4.80018	5.00601	4.61955	4.87707	4.81794	4.71018	4.8021	5.11367	5.0057	5.24228	5.22996	5.17094	5.00351
G540	ENSMUSG00000003178	Mical3	1.82906	1.87462	2.23524	2.38359	2.35224	2.05442	2.08563	2.0154	2.0267	2.09402	2.14065	3.38916	4.1267	4.15324	4.19677	4.33619
G541	ENSMUSG00000003184	Irf3	3.86183	3.46186	3.77604	3.45316	3.5794	3.89924	3.55101	3.68426	4.51295	4.08011	3.77012	3.8153	3.81752	3.50665	3.80711	3.5894
G542	ENSMUSG00000003190	Bcl2l12	2.94571	2.47145	2.59658	2.29062	2.58736	2.58093	2.35265	2.27945	3.5061	3.18282	2.85453	2.83967	2.34852	2.0969	2.00047	2.40545
G543	ENSMUSG00000003198	Zfp959	2.33557	2.4254	2.10806	2.20651	2.12898	2.20862	2.3471	2.07696	2.38982	2.54761	2.27889	2.10772	1.82985	2.59277	2.01695	2.21212
G544	ENSMUSG00000003199	Mpnd	5.9606	5.91529	5.68832	6.05649	5.75157	5.77767	6.00626	5.86262	5.65906	5.63577	5.40423	5.28373	5.05158	4.68031	4.82585	4.64615
G545	ENSMUSG00000003200	Sh3gl1	3.20926	3.11383	3.06832	3.16865	3.25305	3.22741	3.42651	3.42375	2.97451	3.18883	3.31771	3.23638	3.35597	3.41693	3.26865	3.40404
G547	ENSMUSG00000003208	Ccdc94	2.49415	2.65175	2.7823	2.70657	2.71167	2.77901	2.74492	2.38787	2.25191	2.76969	2.93355	2.74557	2.90013	3.00372	2.64649	2.42136
G548	ENSMUSG00000003226	Ranbp2	5.15645	5.53624	5.33278	5.76744	5.60727	5.24631	5.62926	5.71434	4.76703	4.78335	5.09819	5.62536	6.02345	6.48327	6.27233	6.08742
G550	ENSMUSG00000003228	Grk5	2.56457	2.25674	2.36998	2.44109	2.4405	2.5626	2.57853	2.76605	1.92063	2.42304	2.04206	2.31874	2.00836	1.95607	2.02667	1.90774
G551	ENSMUSG00000003233	Dvl3	2.15524	2.47155	2.52464	3.11544	3.14244	2.30431	2.78979	2.74345	2.11749	2.29781	3.00373	4.07016	4.23605	4.37527	4.52069	4.15246
G552	ENSMUSG00000003234	Abcf3	6.41055	5.56114	5.89654	5.49606	5.50311	6.04057	5.75507	5.64608	6.79088	6.58714	6.07458	5.78924	6.206	6.31236	6.26119	6.01817
G553	ENSMUSG00000003235	Eif2b5	6.59849	6.01593	6.32258	6.09258	6.12774	6.65642	5.96409	6.318	6.93923	6.64408	6.09026	5.79324	6.39951	6.13589	6.17968	6.09121
G554	ENSMUSG00000003269	Cyth2	4.24554	4.29206	4.04716	4.05965	4.07333	4.10804	4.10684	4.09676	3.90138	4.38543	4.00883	3.36637	4.24056	4.26863	3.97547	4.08981
G556	ENSMUSG00000003273	Car11	2.22807	2.43938	2.26877	2.01064	2.63154	2.32515	2.18796	2.08023	2.62171	2.23039	2.47028	2.60905	2.0058	1.93565	1.81655	1.75
G560	ENSMUSG00000003299	Mrpl4	6.03037	5.86959	5.89367	5.59933	5.81971	5.81923	5.93274	5.6853	5.84857	6.09312	5.92933	5.75868	5.46336	5.62629	5.38112	5.45869
G561	ENSMUSG00000003308	Keap1	6.50065	6.528	6.53881	6.66643	6.72648	6.46431	6.57522	6.52045	6.40678	6.4638	6.5169	6.77724	7.29574	7.30339	7.35073	7.01439
G563	ENSMUSG00000003316	Glg1	5.01986	4.83088	5.17696	5.06316	5.36579	5.21838	5.13178	5.21351	5.35673	5.08232	5.01805	5.23353	5.37347	5.79676	5.41292	5.35772
G565	ENSMUSG00000003344	Btbd2	4.58708	4.70569	4.71714	4.56759	4.94859	4.55204	4.61566	4.60624	4.85397	4.99586	5.14748	5.42683	5.38963	5.15866	5.07713	5.30325
G566	ENSMUSG00000003345	Csnk1g2	6.29752	6.33384	6.28282	6.43391	6.44493	6.21648	6.39573	6.23965	6.09722	6.09528	6.3181	6.55966	6.5739	6.32968	6.64304	6.38919
G567	ENSMUSG00000003346	Abhd17a	5.91632	5.91925	5.99661	5.98263	5.96517	5.92479	6.03736	6.0163	5.98952	6.13868	6.00224	5.91547	5.99159	5.63009	5.72958	5.55016
G568	ENSMUSG00000003348	Mob3a	2.74215	2.38237	2.26121	2.31978	2.49216	2.43164	2.50874	2.54619	2.68088	2.32923	2.4499	2.27655	2.48075	2.18413	2.22614	2.64438
G569	ENSMUSG00000003352	Cacnb3	2.00181	2.04568	2.01732	2.26797	2.23153	2.15	2.06017	2.03232	1.75	1.75	1.75744	1.77683	1.75	1.75	1.75	1.75
G571	ENSMUSG00000003355	Fkbp11	1.75	1.75	1.75	1.75	1.75	1.78308	1.75	1.75	2.04648	1.75	1.75	1.75	1.75	1.75	1.75	1.75
G572	ENSMUSG00000003360	Ddx23	5.50619	5.71453	5.77421	5.90467	6.00139	5.7793	5.86915	5.61468	5.73002	5.5012	5.71615	6.29864	6.40771	6.37995	6.45664	6.17673
G573	ENSMUSG00000003363	Pld3	4.2384	3.66041	3.58859	3.72708	3.59923	4.36477	3.73385	3.37362	4.07978	3.9207	3.39976	3.70338	3.62023	3.76233	3.66475	3.401
G574	ENSMUSG00000003378	Grik5	1.9936	1.9907	1.98984	2.10165	2.08938	1.88311	1.91105	1.96315	2.174	2.32738	2.11839	2.33752	2.39914	2.35474	2.42366	2.41641
G576	ENSMUSG00000003380	Rabac1	7.3527	7.03849	7.13658	6.92675	7.14617	7.31597	7.08157	7.01231	8.057	7.7674	7.47308	7.21156	7.92948	7.58776	7.55297	7.66772
G577	ENSMUSG00000003382	Etv3	2.98581	3.47849	3.25548	3.35084	3.25198	3.198	3.29492	3.29293	2.93982	2.89329	3.27608	3.69899	3.61515	4.48444	3.81599	3.79016
G578	ENSMUSG00000003402	Prkcsh	4.57877	4.25603	4.50506	3.98357	4.60174	4.65855	4.16648	4.1072	4.65212	4.74191	4.71067	4.33689	4.36777	4.46342	4.10841	4.25916
G581	ENSMUSG00000003418	St8sia6	1.75	1.75	1.75	1.75	1.75	1.75	1.75	1.91367	1.75	1.75	1.75	1.75	1.75	1.79033	1.75	1.75
G582	ENSMUSG00000003420	Fcgrt	5.6762	5.93417	5.64199	5.81418	5.72195	5.84963	5.86688	5.79766	5.63068	5.88136	5.74491	5.42132	5.31081	5.111	5.28967	5.09772
G583	ENSMUSG00000003421	Nosip	4.84388	5.16465	5.08492	5.1428	5.2399	5.12247	5.15385	4.87963	4.74089	5.05379	5.39731	5.3275	5.4259	5.31919	4.93901	4.45698
G584	ENSMUSG00000003423	Pih1d1	5.08203	4.9244	5.10781	4.88853	4.93915	5.13591	4.96832	4.95001	5.3048	5.28278	5.22887	4.99799	4.25632	4.28559	3.83851	4.34865
G585	ENSMUSG00000003429	Rps11	7.64511	7.62593	7.71161	7.77226	7.55462	7.88735	7.7624	7.79304	8.47929	8.30221	8.26156	8.04137	8.06747	7.66713	7.92902	7.99913
G586	ENSMUSG00000003435	Supt5	5.40192	5.61061	5.64112	5.75662	5.7852	5.60745	5.69543	5.51511	5.33261	5.49924	5.64705	5.67987	6.56036	6.74848	6.50307	6.3503
G588	ENSMUSG00000003437	Paf1	5.38966	4.81884	4.96086	4.78093	4.57959	5.23923	4.67841	4.74029	5.26647	4.88868	4.98773	4.62577	4.86989	4.74963	4.82145	4.6712
G589	ENSMUSG00000003438	Timm50	5.58841	5.59335	5.51193	5.26629	5.24006	5.44843	5.56458	5.35182	5.8395	6.20575	5.92649	5.57142	5.45632	5.62851	5.13833	5.54122
G590	ENSMUSG00000003444	Med29	4.97965	4.3963	4.59834	4.39671	4.51826	4.75858	4.5661	4.4591	4.92088	4.8073	4.51629	4.41631	4.42322	4.08634	4.0478	3.97811
G591	ENSMUSG00000003452	Bicd1	1.75	1.75	1.75	1.75	2.01244	1.75	1.75	1.75	1.75	1.75	1.75	1.75	1.75	1.75	1.75	2.67854
G592	ENSMUSG00000003458	Ncstn	4.88367	4.90475	4.84493	4.83693	5.02027	4.83729	4.88754	4.83485	4.94096	5.00853	5.21863	5.00291	5.01593	5.18467	5.31931	4.97398
G593	ENSMUSG00000003464	Pex19	6.85287	6.98554	6.97118	6.89909	7.04684	6.81205	6.98622	6.75136	6.38337	6.82394	7.05308	7.07419	6.98799	7.09112	7.04611	6.86967
G594	ENSMUSG00000003469	Phyhip	1.75	1.75	1.75	1.75	1.75	1.75	1.75	1.75	1.81388	1.75	1.75	1.75	1.75	1.75	1.75	1.75
G595	ENSMUSG00000003476	Crhr2	4.82873	5.10606	4.92635	5.0182	4.99246	4.63452	5.26289	5.01499	3.23165	4.38744	4.24427	4.66025	4.00485	4.79029	4.45102	4.08802
G596	ENSMUSG00000003477	Inmt	2.30731	3.99981	2.65064	3.88737	2.32006	1.98724	3.53089	4.35566	2.6595	3.94281	3.5474	3.33361	3.57431	4.36918	4.05919	3.38126
G598	ENSMUSG00000003500	Impdh1	4.32753	4.0154	3.90759	3.95534	3.82891	3.99858	4.08285	3.91763	4.72079	4.41733	3.70969	3.71776	3.43879	3.22295	3.52717	3.50459
G600	ENSMUSG00000003518	Dusp3	6.76903	6.95652	6.90252	7.08533	7.01856	6.98949	6.95279	7.04857	6.37981	6.46008	6.46481	6.72347	6.19006	6.61579	6.19546	6.06492
G601	ENSMUSG00000003526	Prodh	2.81856	3.13286	2.75418	3.46426	2.74598	2.65698	2.92021	3.20901	3.08105	3.66025	3.6071	3.13352	4.86159	4.86362	4.46378	4.46994
G602	ENSMUSG00000003527	Dgcr14	3.04416	2.99385	3.22778	2.96794	3.22166	2.96194	3.0429	3.08666	2.95155	3.40807	3.43317	3.17572	3.53504	3.78614	3.35972	3.16323
G603	ENSMUSG00000003528	Slc25a1	2.1451	1.89451	2.22793	2.10842	2.1415	2.25884	2.14455	2.29374	2.39043	1.98723	1.9063	2.67163	1.80069	1.82709	1.89506	1.90509
G604	ENSMUSG00000003531	Dgcr6	5.71581	5.15377	5.46447	5.1347	4.99511	5.5112	5.24092	5.27393	5.9207	5.74261	5.21488	4.95339	5.74053	5.14759	5.41388	5.50471
G605	ENSMUSG00000003534	Ddr1	3.98343	4.26099	4.2837	4.61728	4.80562	3.96247	4.28581	4.43161	3.27019	3.81836	4.3948	4.26949	3.77039	3.74984	3.90447	4.11649
G606	ENSMUSG00000003541	Ier3	3.46982	2.85485	2.9365	2.63049	2.95565	3.41742	2.81432	2.94398	3.37785	3.208	3.05116	2.36722	2.77634	3.20858	2.72038	3.08202
G608	ENSMUSG00000003546	Klc4	4.55949	4.39743	4.64346	4.49908	4.6334	4.73791	4.64883	4.30102	4.13124	4.34449	4.62514	4.43224	4.5066	4.64678	4.2219	4.33903
G609	ENSMUSG00000003549	Ercc1	4.2236	3.7711	3.46194	3.54313	3.37885	4.10131	4.02652	3.49501	4.32983	4.17301	3.69849	3.64281	3.4041	3.62375	3.01762	3.19654
G611	ENSMUSG00000003559	As3mt	5.00901	5.34178	4.96932	5.25324	5.08305	5.02649	5.01342	4.95833	5.18892	5.50406	5.46381	5.1373	4.23252	4.66339	4.21309	4.41799
G612	ENSMUSG00000003573	Homer3	2.61953	2.66402	2.53293	2.81337	2.64549	2.34633	2.90591	2.47436	2.17139	2.20064	2.19298	2.24524	2.17974	2.07726	2.51266	2.14703
G613	ENSMUSG00000003575	Crtc1	2.84696	3.16297	2.7595	2.85434	3.01777	2.89036	3.02476	2.76985	3.03162	3.35862	2.97261	3.12149	3.49015	3.45528	3.49619	3.35206
G614	ENSMUSG00000003581	Rnf215	2.75388	2.9839	2.77895	2.85418	2.77685	2.81849	3.01518	2.94322	2.74756	3.07095	2.70023	2.2407	2.6093	2.97032	2.48528	2.56287
G616	ENSMUSG00000003604	Aven	4.80095	4.66112	4.57162	4.75404	4.47772	4.62989	4.50023	4.41468	3.82869	4.1128	4.39968	3.72136	3.46961	3.85654	3.283	3.17625
G617	ENSMUSG00000003617	Cp	2.42788	3.08151	2.48647	3.46112	2.35783	2.50718	3.22797	3.74397	2.80848	2.83546	2.12245	3.21805	2.67604	2.8628	2.46564	3.10809
G618	ENSMUSG00000003623	Crot	4.99377	5.57001	5.147	5.59631	5.33938	4.96412	5.53921	5.59053	4.75627	5.1332	5.16729	5.432	5.91945	5.27989	6.02403	5.50845
G619	ENSMUSG00000003644	Rps6ka1	2.17608	2.68034	2.54752	2.60605	2.64096	2.36032	2.60707	2.74167	2.30354	2.70786	2.53816	2.89202	3.02434	2.72782	3.0419	3.14564
G621	ENSMUSG00000003660	Snrnp200	5.22518	5.21676	5.57219	5.11086	4.90165	5.49368	5.44777	5.22169	5.08058	5.50312	4.83956	4.78662	5.52118	5.80473	5.44904	5.28391
G622	ENSMUSG00000003662	Ciao1	5.60494	5.45676	5.58421	5.25836	5.56652	5.65632	5.41216	5.30212	5.08091	5.45464	5.63739	5.2141	5.4543	5.55864	5.48521	5.2188
G624	ENSMUSG00000003680	Taf6l	3.61266	3.0403	3.21897	2.82008	3.09307	3.41882	3.01169	3.10333	3.75085	3.73499	3.71329	3.01084	3.19651	3.15721	2.97593	3.29303
G625	ENSMUSG00000003721	Insig2	5.41082	5.74173	5.70409	5.78285	5.86167	5.61679	5.74033	5.62752	5.39967	5.45829	5.63535	6.46285	6.07437	6.0643	6.25315	6.0039
G626	ENSMUSG00000003731	Kpna6	5.74549	5.7653	5.72473	5.95983	5.94985	5.67647	5.74605	5.89478	5.59062	5.47322	5.81894	6.30153	6.10657	6.26364	6.43302	6.18516
G627	ENSMUSG00000003746	Man1a	3.03079	3.64134	2.92663	3.5328	3.06793	3.00125	3.76168	3.71698	3.065	3.33615	3.03101	3.18114	3.27517	3.37735	3.1709	2.88543
G628	ENSMUSG00000003752	Itpkc	2.52908	2.49846	2.67589	2.38479	2.60511	2.34473	2.5385	2.33176	2.40146	2.64008	2.57055	2.28906	3.09425	4.05321	3.20072	3.12463
G629	ENSMUSG00000003762	Adck4	2.97502	2.60704	2.71514	2.27414	2.32007	2.97964	2.42175	2.33927	2.85871	3.53883	2.94861	2.49615	2.90674	2.94649	2.5713	2.90249
G630	ENSMUSG00000003778	Brd8	3.60037	3.55895	3.4741	3.53998	3.77459	3.64709	3.71352	3.48534	3.13819	3.27673	3.44806	3.38592	3.84277	4.06729	3.85769	3.73423
G631	ENSMUSG00000003779	Kif20a	1.75	1.85797	1.81342	1.78461	1.75	1.75	1.99252	1.95706	1.75	2.10342	1.86943	1.75	1.75	1.75	1.75	1.75
G632	ENSMUSG00000003808	Farsa	4.5655	4.37912	4.50627	4.44762	4.44455	4.68937	4.39335	4.3592	4.84346	4.76664	4.80361	4.72493	4.36951	4.50131	4.42056	4.39702
G633	ENSMUSG00000003809	Gcdh	5.43023	5.65953	5.47405	5.30791	5.42209	5.3436	5.42428	5.44851	5.22085	5.33207	5.31833	5.38381	6.42662	5.76984	6.63419	6.14725
G634	ENSMUSG00000003810	Mast2	5.62623	5.63586	5.82243	6.0674	5.97065	5.67826	5.76075	5.85018	5.50808	5.65251	5.94805	6.52738	6.78692	7.20227	6.86018	6.70166
G635	ENSMUSG00000003812	Dnase2a	3.29626	3.15984	2.93613	2.85562	3.08781	3.08562	2.85904	2.97017	3.77794	3.46373	3.20096	3.03894	2.54257	2.56322	2.81899	2.91249
G636	ENSMUSG00000003813	Rad23a	6.92703	6.75043	6.81458	6.74252	6.83036	6.74174	6.80316	6.63727	7.23444	7.00423	7.03484	7.25467	7.24199	7.16124	7.10102	7.23888
G637	ENSMUSG00000003814	Calr	7.56201	7.01842	7.15352	6.96239	7.34515	7.66072	6.99972	7.1588	8.12387	7.80867	7.65588	7.08879	7.26614	7.20268	7.03914	7.20833
G639	ENSMUSG00000003847	Nfat5	3.77642	3.44999	3.57406	3.45366	3.6339	3.42772	3.50718	3.77589	3.87709	3.02678	2.83939	3.48027	3.56683	3.27123	4.15661	3.45639
G640	ENSMUSG00000003848	Nob1	4.17637	4.10501	4.25991	4.27327	4.36114	4.36974	4.28853	4.16267	5.20265	4.91391	4.75458	4.63393	4.83389	4.83584	4.74928	4.53145
G641	ENSMUSG00000003849	Nqo1	3.87359	3.4043	3.67075	3.44112	3.41264	3.31681	3.26358	3.61052	4.12716	3.87669	3.52964	3.23138	4.59012	4.32584	4.87278	4.25075
G642	ENSMUSG00000003863	Ppfia3	1.77185	1.75	1.75	1.75	1.75	1.75	1.75	1.75	1.75	1.75	1.75	1.75	1.75	1.75	1.75	1.75
G643	ENSMUSG00000003865	Gys1	8.37857	8.14957	8.2742	8.09596	8.48747	8.30699	7.95898	7.95582	7.71494	7.97315	8.35164	8.52392	8.61526	9.35286	8.48217	8.65073
G644	ENSMUSG00000003868	Ruvbl2	4.39864	4.26263	4.48494	4.39738	4.70157	4.48643	4.47241	4.25412	4.78263	4.74293	5.07207	5.04932	4.47594	4.52082	4.4622	4.29216
G646	ENSMUSG00000003873	Bax	4.34783	3.94032	4.04838	4.03672	3.95662	4.36397	4.08155	4.15761	5.06399	4.73804	4.39784	3.96561	4.21652	3.97173	4.03404	4.41415
G648	ENSMUSG00000003923	Tfam	5.19303	5.50125	5.51455	5.53711	5.70525	5.53349	5.4418	5.60258	5.39378	5.69091	5.69865	5.7293	5.39524	5.19555	5.36812	5.30169
G649	ENSMUSG00000003929	Zfp81	1.9523	2.02993	2.19921	2.14763	2.12145	2.13282	2.14082	2.28881	2.25459	2.14781	2.37823	2.18787	2.26363	2.48991	2.20402	2.06219
G650	ENSMUSG00000003934	Efnb3	1.80337	1.75	1.75	1.75	1.75	1.75	1.75	1.75	1.81679	1.75	1.75	1.75	1.75	1.75	1.75	1.75
G651	ENSMUSG00000003948	Mmd	4.3495	3.56071	4.04128	3.95293	3.81958	3.95512	3.89033	4.13708	4.07294	3.69126	3.66411	3.61025	4.47344	3.65522	4.48232	4.34952
G652	ENSMUSG00000003949	Hlf	3.13262	3.03157	3.19915	2.87288	3.21615	3.20082	3.05346	3.39233	2.73944	2.39323	2.70701	2.23281	2.27525	2.00503	2.79125	2.33043
G653	ENSMUSG00000003955	Fam162a	6.40948	6.02869	6.02252	5.93616	5.76801	6.1636	6.11662	6.06889	6.33551	6.25353	5.71169	5.40383	5.3409	5.04767	5.16337	5.24417
G654	ENSMUSG00000003970	Rpl8	8.46002	8.1524	8.28825	8.26877	8.21824	8.39172	8.22814	8.3143	9.51907	9.04189	8.9779	8.81332	8.92362	8.58002	8.7861	8.70568
G656	ENSMUSG00000003992	Ssbp2	3.25679	3.57932	3.2109	3.51453	3.2853	3.22911	3.49072	3.51171	3.79211	3.60083	3.50219	3.71041	3.47775	2.97532	3.41211	3.30867
G657	ENSMUSG00000004018	Fancl	2.19353	2.16236	2.35189	2.67752	2.31136	2.22283	2.44789	2.19476	2.60875	2.68629	2.33553	1.89884	2.1695	2.30635	2.3626	1.89456
G659	ENSMUSG00000004032	Gstm5	6.26201	6.23096	6.14213	6.1472	5.87383	6.10599	6.15553	6.10408	6.78271	6.59925	6.32115	6.32494	6.46951	6.25382	6.34983	6.44546
G660	ENSMUSG00000004035	Gstm7	2.24822	1.85348	1.99958	1.75	1.78271	1.95414	1.75	1.75	2.32462	2.12241	1.99873	2.05942	2.67753	2.23985	2.82718	2.66648
G662	ENSMUSG00000004040	Stat3	5.46013	5.11505	5.37298	5.08254	5.55662	5.55826	5.12729	5.05675	5.18857	4.6089	4.96595	5.17144	4.89074	5.26549	5.04674	5.06285
G663	ENSMUSG00000004043	Stat5a	3.3293	3.38101	3.26542	3.07338	3.58029	3.26088	3.13955	3.06718	3.37635	3.33888	3.53804	4.14879	3.65025	3.87516	4.20554	3.61688
G664	ENSMUSG00000004044	Ptrf	6.77078	6.58649	6.64715	6.74088	6.93814	7.10025	6.60573	6.73096	6.69591	6.24105	6.50513	6.87831	6.96625	6.87033	6.99856	6.61012
G665	ENSMUSG00000004054	Map3k11	3.83751	4.13462	4.1121	4.28462	4.31895	4.04463	4.33226	4.39735	3.31405	3.74734	3.79416	3.64941	4.06494	3.74773	4.09752	3.89565
G666	ENSMUSG00000004056	Akt2	7.3105	7.61957	7.47055	7.77158	7.7286	7.43754	7.61819	7.50105	7.01143	7.13331	7.46204	7.85353	8.02018	8.05226	8.22194	7.78405
G667	ENSMUSG00000004069	Dnaja3	6.60928	6.84161	6.73289	6.719	6.7753	6.58621	6.75457	6.68984	7.57741	7.87642	7.88172	7.5562	6.51641	6.85755	6.56956	6.68893
G668	ENSMUSG00000004070	Hmox2	5.21912	5.18646	5.06708	4.842	4.8924	5.118	5.09432	4.96846	5.45452	5.68904	5.43753	5.17401	4.64099	4.61088	4.76772	4.6751
G669	ENSMUSG00000004071	Cdip1	6.39318	6.43172	6.38085	6.24623	6.63918	6.47119	6.46265	6.20612	6.43296	6.35076	6.60386	6.85112	6.70986	6.7124	6.92325	6.57854
G670	ENSMUSG00000004085	Zak	7.3902	7.13178	6.87309	7.12997	7.03366	7.20563	6.94708	7.14897	7.4727	6.97322	6.64463	7.40083	7.33421	7.46916	7.5592	7.50812
G671	ENSMUSG00000004096	Cwc15	6.53405	6.21594	6.14256	6.20382	5.99036	6.13486	6.22488	6.21955	6.5654	6.3417	6.19338	5.83517	6.00527	5.89958	5.99813	6.00539
G672	ENSMUSG00000004098	Col5a3	4.17603	4.88802	4.8026	4.80772	4.81667	5.03746	4.93354	4.82798	4.10475	3.89045	4.67792	4.43027	3.15152	3.9134	3.68769	3.69883
G673	ENSMUSG00000004099	Dnmt1	3.16598	3.0088	3.33853	2.94049	3.45036	3.18329	3.04208	3.12592	2.75139	3.05061	3.24179	3.39158	3.01307	3.42475	3.06737	3.17409
G674	ENSMUSG00000004100	Ppan	2.79352	2.70974	2.74123	2.43736	2.64648	3.14452	2.72049	2.71641	3.43981	2.89525	3.11867	2.86652	3.18415	3.32948	2.913	2.73913
G675	ENSMUSG00000004105	Angptl2	6.21454	6.2105	6.09032	6.13651	6.67392	6.60176	6.48197	5.98266	4.65894	4.46546	5.18429	6.5975	4.96945	5.26323	5.53431	4.51405
G678	ENSMUSG00000004127	Trmt10a	1.90286	2.06159	1.81975	2.05069	2.32383	2.13974	1.92031	2.51807	2.27721	2.36922	2.21112	2.27195	2.26459	1.75	1.75	1.99307
G679	ENSMUSG00000004151	Etv1	1.75	1.82393	1.75	1.75	1.75	1.75	1.75	1.75	1.75	1.75	1.75	1.75	1.75	1.75	1.75	1.75
G680	ENSMUSG00000004187	Kifc2	2.06727	2.16249	1.76614	1.83795	2.12636	1.85152	1.93312	1.99448	2.03448	2.21004	2.10867	2.05239	2.15896	1.99223	2.37814	2.24009
G681	ENSMUSG00000004207	Psap	9.33305	9.34449	9.22332	9.26046	9.40438	9.44469	9.30113	9.39598	9.09603	9.07052	9.19369	9.19257	8.86992	9.31617	9.1316	9.18187
G682	ENSMUSG00000004221	Ikbkg	3.94821	4.22389	3.93514	4.12831	4.36646	4.05172	3.93245	3.99724	3.80165	3.66344	4.52199	4.7409	4.86123	4.89737	4.81571	4.3964
G684	ENSMUSG00000004233	Wars2	2.56878	2.73687	2.5323	2.5004	2.74414	2.75381	2.63645	2.71593	2.63087	2.85784	2.91995	2.65177	2.97522	3.31775	2.92493	2.7148
G685	ENSMUSG00000004263	Atn1	4.3931	4.53617	4.38888	4.84641	4.82449	4.36205	4.65781	4.69857	4.18665	4.26871	4.45353	4.84733	4.70221	4.40548	5.0835	4.81603
G686	ENSMUSG00000004264	Phb2	7.18092	6.91055	6.91611	6.60834	6.79788	6.85296	6.87565	6.72077	7.52178	7.55243	7.35169	7.06344	7.47068	7.1788	7.29616	7.50438
G687	ENSMUSG00000004266	Ptpn6	1.75	1.95899	1.75	1.75	1.75	1.75	1.75	1.99958	1.75	1.75	1.75	1.75	1.75	1.75	1.75	1.75
G688	ENSMUSG00000004267	Eno2	1.75	1.75	1.75	1.75	1.75	1.75	1.75	1.75	1.75	1.75	1.75	1.75	2.44114	2.64638	2.08354	2.98457
G689	ENSMUSG00000004268	Emg1	5.90279	5.5874	5.74508	5.61976	5.75107	6.02374	5.7327	5.75924	6.21945	6.0575	5.85127	5.65441	5.65499	5.276	5.48954	5.68937
G690	ENSMUSG00000004270	Lpcat3	3.96565	4.00173	3.39281	3.46625	3.28349	3.43048	3.60411	3.50381	3.5722	3.89557	3.24303	3.69805	4.31876	3.89394	3.9547	4.16615
G691	ENSMUSG00000004285	Atp6v1f	6.36819	6.06502	6.11575	6.00697	5.93876	6.18852	6.02462	6.04365	6.06366	6.10744	5.86517	5.69519	5.76649	5.6051	5.59987	5.54694
G693	ENSMUSG00000004317	Clcn5	2.3834	2.41785	2.06071	1.95156	2.30049	1.94812	2.2085	1.75894	2.14575	1.9668	1.91044	2.13709	1.75	1.75	2.15263	2.13262
G694	ENSMUSG00000004319	Clcn3	4.64705	5.13517	4.79093	4.6148	5.02373	4.7954	4.76067	5.08103	6.08735	5.731	5.84045	5.58562	4.35796	4.30793	4.70693	4.73806
G695	ENSMUSG00000004328	Hif3a	1.75	1.75	1.75	1.75	1.75	1.75	1.75	1.75	1.75	1.75	1.75	1.75	2.26579	2.44422	2.09551	3.00733
G698	ENSMUSG00000004347	Pde1c	2.51328	1.75	1.75	1.75	1.75	1.75	1.75	1.75	1.86501	1.75	1.75	1.75	1.75	1.75	1.94199	1.78084
G699	ENSMUSG00000004356	Utp20	3.19333	2.78211	3.22077	2.57732	3.05364	3.08209	2.74879	2.71206	3.78894	3.35156	3.42966	3.31526	3.37872	3.85275	3.31152	3.43939
G701	ENSMUSG00000004360	9330159F19Rik	4.53796	3.99603	4.52647	3.6798	4.0687	4.61181	3.89537	3.70151	3.29599	3.01935	3.34343	3.40292	3.48617	4.15684	3.7186	3.74788
G702	ENSMUSG00000004364	Cul3	7.75944	7.7135	7.68582	7.81816	7.44468	7.50228	7.85082	7.8799	6.81434	7.47551	7.10954	7.15444	7.76368	7.45721	7.9254	7.83103
G705	ENSMUSG00000004383	Large	4.43179	4.1713	4.3731	4.25608	4.23077	4.16782	4.24222	4.22058	3.88166	3.96853	4.07284	4.31626	4.24041	4.56398	4.23413	4.60422
G706	ENSMUSG00000004393	Ddx56	4.75595	4.56433	4.96448	4.54355	4.73921	4.77701	4.42675	4.47577	5.343	4.98355	5.25048	5.12867	5.62742	5.90988	5.2784	5.60494
G707	ENSMUSG00000004394	Tmed4	5.74432	5.6267	5.79533	5.75525	6.10601	5.93656	5.79038	5.74061	6.10472	5.89395	6.13573	6.55339	6.68007	6.36277	6.527	6.29835
G708	ENSMUSG00000004415	Col26a1	2.35141	2.75594	2.24518	2.59142	2.9909	3.00398	2.86209	2.58869	2.72813	2.61899	2.95641	2.45911	1.75	1.83949	1.75	1.90488
G709	ENSMUSG00000004446	Bid	1.75	1.75	1.75	1.75	1.75	1.75	1.75	1.75	1.75	1.75	1.75	1.75	2.23179	2.16687	1.89732	2.48562
G710	ENSMUSG00000004451	Ralb	3.86259	3.57302	3.80561	3.68562	3.73452	3.86551	3.69171	3.87212	3.36699	3.50909	3.36633	3.1694	3.00287	2.71896	3.15999	3.18144
G711	ENSMUSG00000004455	Ppp1cc	7.75526	7.45065	7.34655	7.41739	7.15811	7.35795	7.54263	7.6632	7.45141	7.5014	7.12444	6.94371	7.47516	7.37877	7.55148	7.67285
G712	ENSMUSG00000004460	Dnajb11	5.78162	5.19201	5.29867	5.22337	5.41229	5.75552	5.24243	5.3665	6.26495	6.08116	5.81403	5.42085	5.24105	5.31439	5.12229	5.4349
G713	ENSMUSG00000004462	Tbccd1	2.97451	2.70714	2.9209	2.8641	2.98261	2.91382	3.01708	2.8807	2.93907	2.86112	3.10847	2.909	2.49684	2.54134	2.61552	2.76045
G714	ENSMUSG00000004473	Clec11a	1.75	1.90117	1.75	1.95251	2.70321	2.93394	1.84627	1.79122	1.88973	1.75357	1.78741	2.17724	1.75	1.75	1.75	1.75
G715	ENSMUSG00000004500	Zfp324	1.75	1.75	1.84174	1.96296	2.05151	1.99486	1.95088	1.97617	1.81186	1.75	1.80149	2.05764	1.93368	1.75	2.02212	1.75
G716	ENSMUSG00000004508	Gab2	2.35325	2.68843	2.27631	2.72331	2.50055	2.28261	2.68101	2.8014	2.09032	2.13405	2.083	2.49681	2.78749	3.06635	2.72675	2.67865
G717	ENSMUSG00000004530	Coro1c	3.20779	3.45031	3.28753	3.3247	3.30585	3.59135	3.47385	3.57238	3.02733	3.37604	2.96245	3.04073	2.56471	2.82729	2.59546	2.5011
G718	ENSMUSG00000004535	Tax1bp1	6.11814	6.32299	6.22364	6.45615	6.32586	6.21733	6.37504	6.35779	5.7107	5.77572	5.85018	5.87341	6.36733	6.58354	6.50265	6.47101
G722	ENSMUSG00000004558	Ndrg2	11.285	10.9034	11.0736	10.8832	11.0907	11.082	10.8163	10.888	11.0107	10.7877	11.0219	10.9056	11.1237	11.1197	11.3482	11.0391
G723	ENSMUSG00000004561	Mettl17	3.59893	3.28651	3.51417	2.7453	3.25452	3.28267	3.32709	2.91379	3.64804	3.81803	3.67052	3.41945	3.02879	3.29995	2.93576	2.87561
G724	ENSMUSG00000004562	Arhgef40	4.41064	3.59854	3.83368	3.74118	3.50334	4.04102	3.64656	3.74971	4.27001	3.8453	3.51945	3.43444	3.32376	2.83528	2.85616	2.62463
G725	ENSMUSG00000004565	Pnpla6	2.86293	2.64764	2.65176	2.74194	2.8237	2.66072	2.86054	2.67983	2.60112	2.62246	2.90273	2.66799	2.66113	2.67143	2.50443	2.25283
G726	ENSMUSG00000004567	Mcoln1	5.21731	4.46542	4.32786	4.32251	4.44605	4.63097	4.3461	4.16088	5.25076	4.72467	4.56477	4.58817	4.8978	4.87424	4.64226	4.65215
G727	ENSMUSG00000004568	Arhgef18	2.78959	2.97595	3.07965	2.88141	3.18078	3.13162	2.84407	2.96518	2.63009	2.84859	2.92306	3.21154	3.10135	3.40424	3.32945	3.30418
G728	ENSMUSG00000004591	Pkn2	4.86231	5.01388	4.76128	5.38177	5.00156	4.74857	5.18397	5.29892	4.985	4.80288	4.79941	5.22052	5.29642	5.53726	5.44905	5.28174
G730	ENSMUSG00000004610	Etfb	8.48846	8.25142	8.336	7.91547	8.04706	8.37815	8.23403	8.07258	8.47537	8.58487	8.25549	8.06846	7.98159	7.87084	7.67528	7.98332
G733	ENSMUSG00000004626	Stxbp2	2.05128	1.75	1.75	1.75	1.75	1.75	1.75	1.88675	1.75	1.75	1.75	1.75	1.75	1.75	1.75	1.75
G735	ENSMUSG00000004631	Sgce	2.97676	3.14527	2.81449	2.95724	2.96216	3.14783	3.15746	3.25177	2.85305	2.99703	2.91047	2.93737	2.82616	2.9093	2.79139	2.78611
G736	ENSMUSG00000004633	Chn2	1.99826	2.0501	1.75	1.75	1.75	2.05647	1.75	2.14261	1.75	1.94493	1.75	1.75	1.75	1.75	1.75	1.75
G737	ENSMUSG00000004637	Wwox	2.90965	3.07737	2.84442	3.01956	2.86858	2.94012	2.97426	2.76937	2.40672	2.77026	3.08015	3.01015	2.7562	2.91605	2.72631	3.04158
G738	ENSMUSG00000004642	Slbp	3.2149	3.03611	3.11273	3.11025	3.06061	3.38859	3.15253	3.30515	2.88888	3.16226	3.01024	2.55741	2.75755	3.01215	2.97055	3.08597
G741	ENSMUSG00000004655	Aqp1	8.22363	9.42886	8.90207	9.40279	9.29285	8.78482	9.69303	9.77674	7.50776	7.91265	8.33868	8.43948	7.86729	8.15132	8.02155	7.59491
G742	ENSMUSG00000004661	Arid3b	1.96252	1.86783	2.0317	2.02873	2.15535	1.82811	1.91053	2.21737	1.75	1.97197	1.96191	2.18762	2.41414	2.32784	2.5756	2.411
G743	ENSMUSG00000004665	Cnn2	3.6696	3.21785	3.22613	3.24144	3.59531	3.9164	3.33617	3.56311	3.40831	3.39206	3.08761	3.18603	2.44519	2.58662	2.40286	2.40135
G744	ENSMUSG00000004667	Polr2e	5.323	5.09964	5.23292	4.97922	5.1551	5.2985	5.02374	4.96267	5.88313	5.7514	5.56083	5.37223	5.90016	5.74253	5.62357	5.92159
G746	ENSMUSG00000004677	Myo9b	3.11536	2.84979	3.08132	3.13817	3.24194	3.25465	3.01247	3.11851	2.91819	2.59654	3.05987	3.38285	3.29731	3.47502	3.24134	3.13796
G747	ENSMUSG00000004698	Hdac9	2.22704	2.05058	1.9493	2.07722	2.13424	1.75	1.93548	1.75	3.20478	2.28245	1.89483	2.96395	1.82245	1.75	2.58018	1.94226
G750	ENSMUSG00000004730	Adgre1	1.75	2.26633	1.75	2.03852	1.75	1.75	2.20318	2.11974	1.75	1.75	1.96633	1.85982	1.75	1.84607	2.04135	2.31675
G751	ENSMUSG00000004748	Mtfp1	6.53887	6.45813	6.40608	6.1792	6.19971	6.27183	6.3833	6.18547	6.06611	6.69548	6.42909	6.03288	5.08131	5.6703	5.20143	5.28441
G752	ENSMUSG00000004768	Rab23	2.4008	2.42725	2.3357	1.89816	2.80999	2.27741	2.37717	2.40881	2.60745	2.58271	2.68374	2.66319	2.35878	2.66886	2.59753	2.19234
G753	ENSMUSG00000004771	Rab11a	5.745	5.47718	5.31291	5.73985	5.7546	5.56206	5.546	5.51625	5.88638	5.49447	5.95943	5.95372	6.22849	5.93681	6.25885	5.7615
G754	ENSMUSG00000004788	Eif2b2	5.23687	4.98978	5.36366	5.28118	5.11952	5.36024	5.51011	5.10197	6.07224	6.05084	5.38794	5.88793	6.00548	5.6414	5.53016	5.32811
G755	ENSMUSG00000004789	Dlst	8.5209	8.71287	8.52353	8.51071	8.62573	8.47938	8.72618	8.43149	7.95466	8.41372	8.64775	8.68126	8.05266	8.67096	7.99666	8.12509
G756	ENSMUSG00000004791	Pgf	1.75	1.75	1.75	1.75	1.75	1.75	1.78193	1.75	1.75	1.75	1.75	1.75	1.75	1.75	1.75	1.75
G757	ENSMUSG00000004798	Ulk2	6.12105	6.39776	6.32456	6.68009	6.43748	6.1403	6.40668	6.53065	5.72297	5.70923	5.87771	6.52867	6.24328	6.2459	6.35845	6.07022
G759	ENSMUSG00000004815	Dgkq	2.1043	1.8447	1.8896	2.09459	2.03967	2.16398	1.99022	1.75668	1.75	1.7967	1.93035	1.90446	2.70899	2.22722	2.72172	1.75
G761	ENSMUSG00000004837	Grap	3.7175	3.87147	3.85299	3.49829	3.75072	3.8329	4.25142	4.11473	2.83071	3.56772	3.1211	2.45886	2.39708	2.1355	2.1821	2.11645
G763	ENSMUSG00000004843	Chmp2b	5.39371	5.53363	5.35432	5.36596	5.2298	5.34241	5.54215	5.52514	5.60875	5.47827	5.28647	4.93234	5.00136	4.90588	5.14179	5.11811
G764	ENSMUSG00000004846	Plod3	3.76117	4.20753	4.37445	3.98968	4.22659	4.77206	4.40225	4.35609	4.254	4.11768	4.41506	3.9967	3.74597	3.11808	3.36674	3.96575
G765	ENSMUSG00000004849	Ap1s1	4.75693	4.23693	4.68688	4.56403	4.62106	4.49762	4.39004	4.30489	4.66274	4.68635	4.56476	4.78069	4.19211	4.17803	4.07752	4.30942
G767	ENSMUSG00000004865	Srpk1	4.17976	3.97606	4.03769	4.17043	4.07956	4.10881	3.97942	4.05181	4.54409	4.25293	4.19109	4.19343	4.46494	5.0523	4.77951	4.54586
G769	ENSMUSG00000004880	Lbr	4.00589	4.31204	4.20272	4.28533	4.03826	4.32602	4.16342	4.57361	4.35696	4.25568	3.97892	4.08854	4.08841	3.86693	4.05128	3.89379
G771	ENSMUSG00000004891	Nes	5.64889	5.5019	5.69027	5.50979	5.72826	6.1117	5.55077	5.54769	5.42978	4.7961	4.63217	5.24178	5.46521	5.11455	5.36956	6.10111
G774	ENSMUSG00000004895	Prcc	5.59929	5.32505	5.4617	5.28025	5.54301	5.54687	5.39623	5.31966	5.70111	5.68496	5.68219	5.49448	5.43372	5.55956	5.50234	5.47106
G775	ENSMUSG00000004896	Rrnad1	2.37565	2.22751	2.81017	2.3966	2.31282	2.54282	2.44634	2.39044	2.63893	2.5541	2.44556	2.35303	2.62575	2.73108	2.87394	2.45211
G776	ENSMUSG00000004897	Hdgf	7.89076	7.80117	7.77768	7.94884	7.99502	7.76616	7.75184	7.72607	7.81827	7.52294	7.76545	7.78925	7.73044	7.69451	7.74654	7.69484
G778	ENSMUSG00000004929	Thop1	4.70114	4.6776	4.79564	4.48194	4.63332	4.74876	4.56846	4.44895	4.78511	5.27033	5.28798	5.17837	5.49212	5.44341	5.06748	5.14687
G779	ENSMUSG00000004931	Apba3	5.87978	5.86217	6.22921	5.93421	6.1867	6.02661	5.99738	5.87778	5.80849	6.05157	6.26512	6.47642	6.54685	6.59758	6.35098	6.14616
G781	ENSMUSG00000004934	Pias4	3.99432	4.02392	4.11913	3.85028	4.27827	3.9759	3.93594	4.00542	4.40538	4.46398	4.39978	4.15711	4.7121	5.20391	4.50019	4.80174
G782	ENSMUSG00000004936	Map2k1	5.38322	5.76338	5.7882	6.01197	5.9689	5.72576	5.87453	5.84578	5.23896	5.42954	5.71024	5.87358	5.99274	5.81437	5.98716	5.83749
G783	ENSMUSG00000004937	Sgta	6.90629	6.55635	6.6335	6.52499	6.64061	6.74905	6.52453	6.57564	6.57626	6.67497	6.7062	6.70757	7.04119	6.98572	6.92783	6.85678
G784	ENSMUSG00000004939	Nmrk2	6.97078	4.68532	5.64843	3.89311	6.06506	7.19215	4.3839	4.09113	8.09493	5.07513	6.21386	7.7582	6.01607	5.11289	5.00989	5.13167
G785	ENSMUSG00000004945	Tmem242	6.90616	6.92139	6.83739	6.84161	6.80452	6.8218	6.95055	6.8602	6.54164	6.84656	6.79294	6.54657	6.35453	6.4143	6.29178	6.48775
G786	ENSMUSG00000004947	Dtx2	3.15487	3.16924	3.22151	3.23156	3.22471	3.3615	3.18709	3.15057	3.35626	3.36274	3.34369	3.08213	3.57653	3.81346	3.54937	3.40448
G788	ENSMUSG00000004951	Hspb1	7.38453	6.64973	7.56085	6.92638	7.07051	7.66546	6.56741	6.76712	8.19253	7.03305	6.897	7.41833	8.32477	7.93422	7.29598	8.2575
G789	ENSMUSG00000004952	Rasa4	4.99859	4.31589	4.91649	4.83361	4.58674	4.94104	4.47856	4.60474	3.8477	4.22515	4.22744	4.44053	3.98536	4.63549	3.7979	4.07969
G791	ENSMUSG00000004980	Hnrnpa2b1	8.85161	9.01753	8.89561	9.01767	9.00964	8.92131	8.99754	8.96184	8.07267	8.26839	8.50162	8.54438	8.3016	8.50504	8.63033	8.56456
G793	ENSMUSG00000004994	Ccdc130	2.84894	2.49647	2.47144	2.29467	2.43951	2.59637	2.23443	2.33302	2.8337	2.81034	2.87772	2.97619	2.97045	3.25915	2.69728	3.08514
G794	ENSMUSG00000004996	Mri1	3.67211	3.88087	4.26553	3.96211	3.99592	4.05024	3.89675	3.7029	4.7573	4.45337	4.56624	4.50289	4.91439	4.3216	4.42739	4.25784
G795	ENSMUSG00000005034	Prkacb	4.88748	5.12133	4.83956	5.13161	4.98887	4.89322	5.14982	5.09692	5.03093	4.79015	4.71835	4.98673	4.80912	4.67813	5.05776	5.11216
G796	ENSMUSG00000005043	Sgsh	2.29426	2.32387	2.34509	2.18897	2.70881	2.7094	2.32113	2.39516	2.37469	2.57095	2.85436	2.90495	2.21104	2.32835	2.1242	2.05477
G798	ENSMUSG00000005054	Cstb	3.41051	3.12512	3.11955	2.79761	2.86107	3.33567	3.35316	3.01473	4.07351	3.9267	3.41921	2.89611	4.02525	4.34624	3.91819	4.42233
G799	ENSMUSG00000005057	Sh2b2	1.85034	2.05044	2.20637	2.38476	2.16191	2.06826	2.20658	2.05106	1.94556	2.01732	2.15879	2.25587	2.477	2.4901	2.55905	2.69622
G800	ENSMUSG00000005069	Pex5	4.85323	4.82807	4.98235	4.90201	4.90551	4.83868	4.82815	4.80325	4.73904	4.83092	5.07335	5.00465	4.96919	5.00705	5.11969	5.13454
G801	ENSMUSG00000005078	Jkamp	3.88293	3.72891	3.94636	3.62964	3.80777	4.09983	3.89022	3.96206	4.26692	4.12656	3.84451	3.43393	3.35978	3.23916	3.42072	3.57972
G802	ENSMUSG00000005087	Cd44	3.59972	3.06614	2.96429	3.04952	2.97722	3.38383	3.3113	3.17216	3.05463	2.89304	2.38575	2.13692	2.76169	2.78215	2.60753	3.58321
G804	ENSMUSG00000005102	Eif2ak4	2.2669	2.26738	2.2327	2.4621	2.41646	2.25408	2.61367	2.74429	2.02349	2.2115	2.27712	2.15332	2.48308	2.64027	2.57765	2.609
G805	ENSMUSG00000005103	Wdr1	5.53698	5.16591	5.45535	5.17235	5.46235	5.56352	5.22133	5.08844	5.67189	5.1696	5.32013	6.15791	5.82728	5.67696	5.68953	6.07889
G807	ENSMUSG00000005124	Wisp1	1.75	1.75	1.75	1.83505	2.12888	2.2427	1.75	1.75	1.9788	1.75	1.75	1.86274	1.75	1.75	1.75	1.75
G808	ENSMUSG00000005125	Ndrg1	4.41425	4.54741	4.26939	4.57944	4.36338	4.78074	4.65967	4.84124	4.42782	4.24157	4.13812	4.31073	4.22466	4.37313	4.23827	4.03888
G810	ENSMUSG00000005142	Man2b1	3.55848	3.774	3.80183	3.70726	3.79064	3.65019	3.86237	3.73357	3.20815	3.60545	3.79945	3.49822	3.42566	3.68658	3.64723	3.40983
G811	ENSMUSG00000005148	Klf5	1.75	1.75	1.75	1.75	1.75	1.75	1.75	1.75	2.04735	1.75	1.75	1.90165	1.86056	2.8601	2.1207	2.33338
G812	ENSMUSG00000005150	Wdr83	5.1818	4.85444	5.01972	4.7326	4.7747	4.98605	4.82103	4.83664	5.12272	4.96494	4.75411	4.6613	4.55732	4.56704	4.21533	4.48897
G813	ENSMUSG00000005161	Prdx2	8.44329	7.68609	7.62615	7.4606	7.48373	7.94844	7.65949	7.66749	8.34898	8.06188	7.35221	6.9401	6.94866	6.94715	6.79186	7.0625
G814	ENSMUSG00000005198	Polr2a	5.1536	4.76583	4.72006	4.73364	4.95837	4.93348	4.75347	4.93018	4.72847	4.72943	4.72475	4.79993	4.89445	5.27343	5.23113	5.02229
G816	ENSMUSG00000005204	Senp3	4.96598	4.51356	4.61217	4.56548	4.58828	4.86576	4.58462	4.90193	4.96065	4.7679	4.86351	4.36063	4.69248	4.75792	4.5626	4.67754
G817	ENSMUSG00000005220	Corin	3.19205	1.89217	1.7636	1.83354	1.75	1.75	1.75	2.06549	2.92608	1.93468	1.98715	1.75	1.75	1.75	1.87309	2.42137
G818	ENSMUSG00000005225	Plekha8	2.81167	2.96902	2.77956	3.13153	2.80185	2.57837	3.0909	2.86423	2.53813	2.68197	2.42231	2.24758	2.83764	2.68825	2.71867	2.76878
G820	ENSMUSG00000005233	Spc25	1.94785	1.75	2.16612	1.75	1.75	1.75	1.77898	1.90566	1.75	1.75	1.75	1.75	1.75	1.75	1.75	1.75
G823	ENSMUSG00000005262	Ufd1l	5.26766	5.38696	5.27722	5.33121	5.33418	5.30188	5.2313	5.32908	5.18885	5.19451	5.31477	5.39676	5.22237	5.44626	5.36328	5.46076
G826	ENSMUSG00000005299	Letm1	6.18814	6.27123	6.35639	6.166	6.33381	6.19049	6.30823	6.1547	5.62016	5.93614	6.26471	7.03497	6.23761	6.86867	6.22903	5.78051
G827	ENSMUSG00000005312	Ubqln1	5.30923	5.44891	5.49685	5.46876	5.46506	5.40626	5.34536	5.40154	5.56087	5.4437	5.5282	5.84408	5.72248	6.17489	5.84902	6.11279
G828	ENSMUSG00000005320	Fgfr4	2.09112	1.99293	2.05687	2.37144	2.28591	2.19502	2.17358	2.01366	1.75	1.75	2.4044	2.17932	1.75343	1.75	1.96972	1.75
G829	ENSMUSG00000005338	Cadm3	2.00943	2.02708	2.25658	2.08481	2.41994	2.63737	2.21	2.41577	2.69241	2.32568	2.60366	3.07471	1.82228	2.27966	2.17265	1.75131
G831	ENSMUSG00000005354	Txn2	8.50141	8.1503	8.25982	8.00243	8.08768	8.283	8.16452	7.93234	8.53362	8.57459	8.52187	8.13216	8.08066	8.09056	7.99001	7.85063
G834	ENSMUSG00000005360	Slc1a3	1.75	1.75	1.75	1.87828	1.75	1.75	1.94881	1.81055	2.29367	2.16891	1.82111	2.02688	1.75	1.75	1.75	1.75
G835	ENSMUSG00000005362	Crbn	4.32709	4.99902	4.54444	4.82647	4.67507	4.40005	4.78329	4.71304	4.49084	4.63313	4.88289	4.74692	5.48449	5.80004	5.65162	5.28521
G837	ENSMUSG00000005370	Msh6	2.40988	2.59663	2.547	2.52369	2.7806	2.60188	2.48774	2.60617	2.51028	2.49684	2.59777	2.05331	2.44996	2.58775	2.46675	2.28905
G838	ENSMUSG00000005371	Fbxo11	4.60341	5.13429	4.81591	5.21281	5.06747	4.76002	5.028	5.1988	4.60164	4.56503	4.97722	4.90385	4.95541	4.69737	5.05174	5.16034
G839	ENSMUSG00000005373	Mlxipl	5.7174	5.01373	5.65563	4.89284	5.7077	5.83532	5.15582	5.14293	4.9731	4.37843	5.13767	5.53281	5.4439	5.86893	5.43646	5.35664
G840	ENSMUSG00000005374	Tbl2	3.27487	3.36223	3.29461	3.36775	3.42539	3.54655	3.29584	3.228	3.71898	3.9612	3.84883	4.11649	3.77564	4.18635	3.78365	3.06331
G841	ENSMUSG00000005378	Wbscr22	4.10162	4.16532	4.25748	4.02156	4.02829	4.31028	4.06322	3.88713	4.78129	4.47387	4.64948	4.20006	4.196	4.07354	3.92792	3.89442
G842	ENSMUSG00000005397	Nid1	5.56866	6.60789	5.70921	6.47637	6.13199	6.19244	6.66094	6.79085	5.53936	5.71784	5.72753	6.1103	5.06634	6.10308	5.63205	5.43115
G843	ENSMUSG00000005410	Mcm5	1.89492	1.77492	2.26261	1.84816	2.47456	2.59318	2.05344	2.07046	1.85181	2.18289	2.61322	1.75051	1.75	1.75	1.75	1.80691
G844	ENSMUSG00000005413	Hmox1	2.97495	3.57644	2.97197	2.93484	2.86311	2.9146	3.50531	3.0511	3.71664	3.63013	3.67963	2.84893	2.95318	3.23928	2.9184	2.94798
G845	ENSMUSG00000005417	Mprip	5.98624	6.0629	5.95201	6.25966	6.1353	6.07676	6.17911	6.12217	5.91172	6.10823	5.93391	6.56147	6.20369	6.13056	6.47006	6.36738
G846	ENSMUSG00000005442	Cic	5.63555	4.25	4.15763	4.27641	4.25729	4.91151	4.64797	5.10429	5.79414	5.19811	4.22945	3.91502	4.03525	4.10904	4.27439	4.06437
G849	ENSMUSG00000005469	Prkaca	6.84983	6.74406	6.69086	6.69944	6.72363	6.66958	6.69434	6.698	6.81974	6.84216	6.93685	6.99625	6.83366	6.56148	6.91656	7.04909
G850	ENSMUSG00000005470	Asf1b	1.75	1.75	1.75	1.75	1.75	1.75	1.75	1.75	1.75	1.9043	1.9188	1.75	2.32295	1.78833	2.30646	2.43792
G851	ENSMUSG00000005474	Myl10	2.71272	2.63744	2.97853	2.16808	2.58425	3.59816	2.82831	2.4828	2.90444	2.901	2.70563	3.02781	3.70935	3.71337	3.3725	3.12413
G852	ENSMUSG00000005481	Ddx39	3.96379	3.78512	4.00944	3.89613	3.8548	4.15994	3.91511	3.86837	3.52451	3.96828	3.88117	3.72256	3.83043	4.07104	3.8598	3.9616
G853	ENSMUSG00000005483	Dnajb1	3.0751	3.52651	3.32493	3.38789	3.35048	2.95034	3.32307	3.51878	3.16218	3.19814	3.24093	3.10634	3.27972	3.16523	3.33365	3.73041
G855	ENSMUSG00000005501	Usp40	3.3539	3.60281	3.52413	3.35823	3.56507	3.34304	3.46465	3.2463	3.74814	3.48448	3.5145	3.99768	4.12253	3.74966	4.02632	4.01025
G857	ENSMUSG00000005505	Kbtbd4	3.70378	3.92681	3.9705	3.77671	3.99346	3.76914	3.97857	3.86984	3.50471	3.72229	3.98978	4.11744	4.31068	3.71789	4.34895	4.26995
G858	ENSMUSG00000005506	Celf1	5.64788	5.52447	5.69448	5.80849	5.64221	5.64699	5.53181	5.64174	6.12742	5.53858	5.60848	5.98449	5.6926	5.64716	5.89732	6.21147
G859	ENSMUSG00000005510	Ndufs3	9.19928	8.80159	8.7172	8.52819	8.43654	8.7653	8.75253	8.72906	8.97844	9.0851	8.62423	8.26637	8.14925	8.2274	8.10218	8.24684
G860	ENSMUSG00000005514	Por	4.29391	4.20725	4.31326	4.12489	4.08724	4.28185	4.14346	4.0956	4.42741	4.75007	4.91472	4.35108	4.97013	5.42022	4.87717	5.05847
G861	ENSMUSG00000005533	Igf1r	2.16221	1.98388	2.09289	1.8186	2.32272	1.90872	2.18219	1.78248	2.36037	2.19609	2.16078	2.2311	3.15883	3.60475	3.13221	3.22475
G862	ENSMUSG00000005534	Insr	5.4954	5.04126	5.33267	5.11484	5.38102	5.33999	5.05914	5.1006	5.79049	4.98345	5.30502	5.70998	5.94619	6.38939	6.06929	6.21203
G866	ENSMUSG00000005566	Trim28	6.10172	5.31917	5.3893	5.37747	5.46151	5.73133	5.08232	5.54307	6.64472	5.99	5.34743	4.61897	4.75642	4.86283	4.55967	5.07392
G867	ENSMUSG00000005575	Ube2m	7.60864	7.01479	7.20165	6.9177	6.87486	7.15664	6.99473	7.01393	7.48966	7.42633	7.02824	6.56724	6.7608	6.51583	6.59242	6.77656
G868	ENSMUSG00000005580	Adcy9	2.08929	2.66041	2.285	3.06375	3.43381	2.09075	3.08341	2.42551	2.25931	2.19956	2.79203	4.76727	3.88819	4.37529	4.27393	3.68219
G869	ENSMUSG00000005583	Mef2c	9.25934	8.11889	8.54943	8.33595	8.21414	8.92751	8.03981	8.56428	9.3169	8.57418	7.89571	8.02378	7.72565	7.83784	8.31008	7.534
G870	ENSMUSG00000005609	Ctr9	3.78756	3.52841	3.69728	3.57802	3.79859	3.79226	3.62082	3.71163	4.10585	3.5861	3.66475	3.69177	3.60361	3.93395	3.92454	3.59703
G871	ENSMUSG00000005610	Eif4g2	8.91576	9.32312	9.32785	9.54224	9.36054	9.42067	9.46538	9.73026	9.25861	9.60458	9.5235	9.18419	9.02576	8.96977	9.4102	9.35842
G872	ENSMUSG00000005611	Mrvi1	2.21961	2.44128	2.42266	2.56727	2.61628	2.46976	2.65801	2.75546	1.83631	2.12616	2.08486	2.06641	2.22713	2.70937	2.07258	1.92237
G873	ENSMUSG00000005615	Pcyt1a	6.36341	6.65734	6.48396	6.67321	6.74893	6.40782	6.55784	6.62214	6.18261	6.1946	6.48913	7.08569	7.43733	7.72905	7.83221	6.98734
G874	ENSMUSG00000005621	Zfp592	3.31184	3.59796	3.40682	3.59092	4.36716	3.29114	3.79442	3.85646	3.34114	3.31834	3.96963	4.54937	4.4099	4.32313	4.49551	4.62894
G875	ENSMUSG00000005625	Psmd4	7.50874	7.13461	7.20175	7.23499	7.14982	7.46681	7.08142	7.04345	7.53886	7.21859	7.11404	6.8871	7.85811	7.96141	7.60812	7.52098
G876	ENSMUSG00000005628	Tmod4	8.88469	8.99756	8.87592	9.27048	8.98341	8.98662	9.13864	9.16029	8.85487	8.75626	8.78164	8.87435	9.10291	8.98602	9.02443	8.48489
G879	ENSMUSG00000005656	Snx6	3.94768	4.13978	3.96728	4.13284	3.90973	4.18489	4.10692	4.08885	4.04259	4.01001	3.66788	3.71703	4.17092	3.78585	4.28697	4.23258
G880	ENSMUSG00000005667	Mthfd2	2.97577	2.47332	2.47544	2.6907	2.57226	2.92761	2.67239	2.63638	8.66117	8.47515	8.55887	8.36389	3.20621	3.23762	2.58913	3.2804
G881	ENSMUSG00000005672	Kit	1.88581	1.75	2.38142	1.75	2.00363	2.04944	1.91421	1.84905	1.75	2.17247	1.75	1.75	1.75	1.75	1.75	1.75
G882	ENSMUSG00000005674	Tomm40l	6.43656	6.68239	6.59242	6.78106	6.6058	6.43676	6.57598	6.53742	5.92775	6.33888	6.70704	6.73763	5.74711	5.9449	5.5093	5.89261
G885	ENSMUSG00000005682	Pan2	2.84536	2.86372	2.77411	2.61947	2.94436	2.72154	2.98125	2.76029	2.40908	2.60066	2.56602	2.71859	2.69015	3.14322	2.65483	2.30306
G886	ENSMUSG00000005683	Cs	9.42714	9.60205	9.42771	9.41524	9.57134	9.37687	9.57332	9.39356	9.06793	9.3521	9.54309	9.64882	9.42408	9.79695	9.57052	9.57057
G887	ENSMUSG00000005686	Ampd3	3.0534	3.02085	3.08332	2.62574	2.93236	3.01672	3.05113	3.00043	2.83646	2.82569	2.69103	2.52215	3.40261	4.51484	3.18736	3.59134
G888	ENSMUSG00000005687	Bcas2	5.54429	5.35612	5.43205	5.17651	5.26826	5.59344	5.32416	5.17586	5.94931	5.73064	5.47351	5.32406	5.4213	4.94617	5.35879	5.24956
G890	ENSMUSG00000005698	Ctcf	4.39574	4.5334	4.43076	4.68929	4.69082	4.44038	4.61788	4.54763	4.4661	4.29932	4.24224	4.5053	4.90052	5.1459	5.05429	4.82065
G891	ENSMUSG00000005699	Pard6a	3.08834	2.9184	3.00083	2.86181	2.79371	3.02489	2.61818	2.67365	3.80529	3.59115	3.88804	3.02019	2.78165	2.62872	2.55524	2.70602
G893	ENSMUSG00000005716	Pvalb	14.1136	14.0018	13.759	14.149	13.9163	14.1353	13.9835	14.1722	13.6522	13.4207	13.4553	13.1524	12.3055	13.0877	13.0545	12.6121
G894	ENSMUSG00000005718	Tfap4	1.96518	1.98625	1.75	1.75	1.98903	1.85186	1.85571	1.75	2.14765	2.00333	1.89771	1.87071	2.62613	2.83838	2.47881	2.94896
G895	ENSMUSG00000005732	Ranbp1	4.41565	4.01909	3.99103	3.8811	3.84912	4.23235	3.93501	3.9117	5.44443	4.7556	4.38943	4.02364	3.97355	3.48455	3.9481	4.07223
G896	ENSMUSG00000005763	Cd247	1.84883	1.83684	1.91668	2.02949	1.81222	2.07937	2.13154	1.8159	1.75	1.75	1.75	1.75	1.75	1.75	1.75	1.75
G897	ENSMUSG00000005774	Rfx5	2.30217	2.08239	2.03367	2.04937	2.21635	2.46591	2.01986	2.39569	2.10531	1.84845	2.00759	2.29824	2.96921	2.44977	2.82979	2.36721
G898	ENSMUSG00000005779	Psmb4	7.45091	7.30294	7.34057	7.22349	7.21746	7.50724	7.26518	7.23127	7.52508	7.52133	7.33236	7.0824	7.50838	7.52197	7.45201	7.42341
[truncated: 11,862 more rows]

## Sheet: ancova_testing_results
Index	Accession	Symbol	Log2_UnadjMean_Control	Log2_UnadjMean_Dele1neg	Log2_UnadjMean_MutMTstress	Log2_UnadjMean_Dele1neg_MutMTstress	ANCOVA_Model	Levene_Test_UncorrectedP	ANCOVA_GROUP_SumSq	ANCOVA_GROUP_DF	ANCOVA_GROUP_Fstat	ANCOVA_GROUP_UncorrectedP	ANCOVA_GROUP_FDR_CorrectedP	ANCOVA_Log2_AdjMean_Control	ANCOVA_Log2_AdjMean_Dele1neg	ANCOVA_Log2_AdjMean_MutMTstress	ANCOVA_Log2_AdjMean_Dele1neg_MutMTstress	PostHoc_Dele1neg_vs_Control_AdjMeanDiff	PostHoc_Dele1neg_vs_Control_AdjMeanDiff_lwr	PostHoc_Dele1neg_vs_Control_AdjMeanDiff_upr	PostHoc_Dele1neg_vs_Control_stder	PostHoc_Dele1neg_vs_Control_Fstat	PostHoc_Dele1neg_vs_Control_Pvalue	PostHoc_Dele1neg_MutMTstress_vs_Control_AdjMeanDiff	PostHoc_Dele1neg_MutMTstress_vs_Control_AdjMeanDiff_lwr	PostHoc_Dele1neg_MutMTstress_vs_Control_AdjMeanDiff_upr	PostHoc_Dele1neg_MutMTstress_vs_Control_stder	PostHoc_Dele1neg_MutMTstress_vs_Control_Fstat	PostHoc_Dele1neg_MutMTstress_vs_Control_Pvalue	PostHoc_MutMTstress_vs_Control_AdjMeanDiff	PostHoc_MutMTstress_vs_Control_AdjMeanDiff_lwr	PostHoc_MutMTstress_vs_Control_AdjMeanDiff_upr	PostHoc_MutMTstress_vs_Control_stder	PostHoc_MutMTstress_vs_Control_Fstat	PostHoc_MutMTstress_vs_Control_Pvalue	PostHoc_Dele1neg_MutMTstress_vs_Dele1neg_AdjMeanDiff	PostHoc_Dele1neg_MutMTstress_vs_Dele1neg_AdjMeanDiff_lwr	PostHoc_Dele1neg_MutMTstress_vs_Dele1neg_AdjMeanDiff_upr	PostHoc_Dele1neg_MutMTstress_vs_Dele1neg_stder	PostHoc_Dele1neg_MutMTstress_vs_Dele1neg_Fstat	PostHoc_Dele1neg_MutMTstress_vs_Dele1neg_Pvalue	PostHoc_MutMTstress_vs_Dele1neg_AdjMeanDiff	PostHoc_MutMTstress_vs_Dele1neg_AdjMeanDiff_lwr	PostHoc_MutMTstress_vs_Dele1neg_AdjMeanDiff_upr	PostHoc_MutMTstress_vs_Dele1neg_stder	PostHoc_MutMTstress_vs_Dele1neg_Fstat	PostHoc_MutMTstress_vs_Dele1neg_Pvalue	PostHoc_MutMTstress_vs_Dele1neg_MutMTstress_AdjMeanDiff	PostHoc_MutMTstress_vs_Dele1neg_MutMTstress_AdjMeanDiff_lwr
[truncated: 12,553 more rows]
[truncated: 10 more columns]

[truncated: 3 more sheets: ancova_adjusted_expression, differential_selection_summary, differential_selection_subset]
