# Supplementary material for: DELE1 maintains muscle proteostasis to promote growth and survival in mitochondrial myopathy
Source: EMBO J. 2024 Oct 8;43(22):5548–85. doi: 10.1038/s44318-024-00242-x (PMC11574132; doi:10.1038/s44318-024-00242-x)
Supplement: Supplementary file 11 — Data Set EV9 [file 44318_2024_242_MOESM11_ESM.xlsx]

## Sheet: README
Dataset EV9. RNA-Seq transcriptomics of heart tissue from P28 C10 G58R KI mice.

## Sheet: sample_information
Sample	Group	Sex	Color
H_Control_Rep1	Control	F	green
H_Control_Rep2	Control	F	green
H_Control_Rep3	Control	F	green
H_Control_Rep4	Control	F	green
H_Control_Rep5	Control	M	green
H_Control_Rep6	Control	M	green
H_Dele1neg_Rep1	Dele1neg	F	cyan
H_Dele1neg_Rep2	Dele1neg	F	cyan
H_Dele1neg_Rep3	Dele1neg	F	cyan
H_Dele1neg_Rep4	Dele1neg	M	cyan
H_Dele1neg_Rep5	Dele1neg	M	cyan
H_Dele1neg_Rep6	Dele1neg	M	cyan
H_MutMTstress_Rep1	MutMTstress	F	yellow
H_MutMTstress_Rep2	MutMTstress	F	yellow
H_MutMTstress_Rep3	MutMTstress	F	yellow
H_MutMTstress_Rep4	MutMTstress	M	yellow
H_MutMTstress_Rep5	MutMTstress	M	yellow
H_MutMTstress_Rep6	MutMTstress	M	yellow
H_Dele1neg_MutMTstress_Rep1	Dele1neg_MutMTstress	F	red
H_Dele1neg_MutMTstress_Rep2	Dele1neg_MutMTstress	F	red
H_Dele1neg_MutMTstress_Rep3	Dele1neg_MutMTstress	F	red
H_Dele1neg_MutMTstress_Rep4	Dele1neg_MutMTstress	M	red
H_Dele1neg_MutMTstress_Rep5	Dele1neg_MutMTstress	M	red
H_Dele1neg_MutMTstress_Rep6	Dele1neg_MutMTstress	M	red

## Sheet: length_scaled_epxression_counts
Index	Accession	Symbol	H_Control_Rep1	H_Control_Rep2	H_Control_Rep3	H_Control_Rep4	H_Control_Rep5	H_Control_Rep6	H_Dele1neg_Rep1	H_Dele1neg_Rep2	H_Dele1neg_Rep3	H_Dele1neg_Rep4	H_Dele1neg_Rep5	H_Dele1neg_Rep6	H_MutMTstress_Rep1	H_MutMTstress_Rep2	H_MutMTstress_Rep3	H_MutMTstress_Rep4	H_MutMTstress_Rep5	H_MutMTstress_Rep6	H_Dele1neg_MutMTstress_Rep1	H_Dele1neg_MutMTstress_Rep2	H_Dele1neg_MutMTstress_Rep3	H_Dele1neg_MutMTstress_Rep4	H_Dele1neg_MutMTstress_Rep5	H_Dele1neg_MutMTstress_Rep6
G1	ENSMUSG00000000001	Gnai3	264.799	277.593	395.934	404.226	441.782	336.208	352.871	405.367	297.645	417.466	450.621	456.454	371.939	353.8	367.911	401.609	227.206	267.602	548.888	627.887	669.106	532.459	567.599	519.086
G2	ENSMUSG00000000003	Pbsn	0	0	0	0	0	0	0	0	0	0	0	0	0	0	0	0	0	0	0	0	0	0	0	0
G3	ENSMUSG00000000028	Cdc45	49.623	70.7176	60.2641	47.5444	64.3405	42.8664	52.2773	86.7219	46.7949	67.24	73.3066	59.5923	113.048	108.218	116.923	96.0627	73.389	71.0516	111.272	134.009	98.8514	91.9067	100.176	128.808
G4	ENSMUSG00000000031	H19	1093.51	1450.07	2878.23	3585.78	2583.75	918.089	904.324	1658.13	1248.79	1448.34	1586.52	2733.46	1283.02	1816.76	1720.3	1566.51	886.913	1276.01	4213.3	8875.69	11566.4	2371.01	3152.56	2351.47
G5	ENSMUSG00000000037	Scml2	6.40181	9.5599	22.7082	9.60295	10.4078	8.0087	10.6832	13.6891	9.6466	17.9792	18.2765	7.16182	11.6382	20.8253	18.1945	11.2518	7.07383	1.59927	38.0062	18.8515	14.7062	15.301	26.805	9.12446
G6	ENSMUSG00000000049	Apoh	1041.13	4.54679	1.82058	7.81681	2.72285	2.72763	66.5881	1.81709	0	0.908441	0.914554	2.73473	5.41519	7.70909	0	2.72282	0.895688	0.908637	6.32484	2.7246	9.98243	3.623	2.71089	9.8982
G7	ENSMUSG00000000056	Narf	2089.52	1959.95	2446.58	2697.11	2888.09	2285.09	2225.61	3029.65	1970.44	2004.57	2677.8	2479.21	4837.27	2935.36	3092.01	3250.04	1445.44	2619.52	2698.73	3059.59	2029	2364.36	2755.5	3281.52
G8	ENSMUSG00000000058	Cav2	703.501	671.022	983.772	1080.39	1583.82	1115.35	932.39	1497.71	749.804	1260.7	1247.59	1228.52	683.926	982.027	653.398	782.566	486.406	482.208	785.114	888.098	885.631	678.117	845.091	601.539
G9	ENSMUSG00000000078	Klf6	720.324	852.863	773.999	814.146	1066.12	711.025	865.808	897.593	1035.72	1699.91	1488.8	1103.31	763.453	710.674	719.669	1103.76	801.635	591.64	1751.12	1081.93	1446.99	1840.81	966.014	3278.84
G10	ENSMUSG00000000085	Scmh1	498.473	492.306	585.9	681.064	678.119	592.634	557.157	662.888	600.002	627.781	591.407	583.187	566.302	544.104	655.753	661.255	579.403	495.275	683.937	1026.31	776.632	735.737	731.291	992.769
G11	ENSMUSG00000000088	Cox5a	17872.2	18322.8	18752.8	18239.8	17126.7	14803.4	15669.3	20025	20893.9	21759.7	16822.8	18609.6	20577.3	18575.2	17278.2	21954.5	28068.7	18309.5	28153.5	23836.2	21427.7	25509.2	25183.5	16328.7
G12	ENSMUSG00000000093	Tbx2	85.9098	112.126	189.934	105.68	177.804	140.333	197.708	207.51	89.2521	188.43	234.884	181.814	169.674	170.911	106.272	179.418	56.2735	74.9996	133.934	165.377	169.119	142.62	159.676	169.317
G13	ENSMUSG00000000094	Tbx4	0	0	1.98716	3.96845	2.97591	0.992558	0	2.97715	0.995745	0	3.95251	0	0	1.97281	1.95978	0	1.94953	0	0	0	2.96351	0	0.984143	1.95562
G14	ENSMUSG00000000103	Zfy2	0	0	0	0	0	0	0	0	0	0	0	0	0	0	0	0	0	0	0	0	0	0	0	0
G15	ENSMUSG00000000120	Ngfr	5.92643	1.96789	8.90565	9.87974	15.5049	22.7363	11.9249	28.6636	6.94331	3.92721	12.7829	17.698	19.621	10.8074	15.6064	7.93143	2.91172	10.8584	21.5158	35.2447	29.5077	9.83874	29.398	6.81423
G16	ENSMUSG00000000125	Wnt3	0.993137	0	0	0	0	0	0	0	0	0	0	0	0	0	0	0	0	0	0	0	0	0	0	0
G17	ENSMUSG00000000126	Wnt9a	98.7961	95.4713	157.368	128.469	163.06	143.369	109.332	165.098	123.017	126.695	153.458	146.553	141.303	123.819	135.628	151.71	79.6092	115.521	391.312	307.525	394.528	341.486	230.345	222.991
G18	ENSMUSG00000000127	Fer	191.242	243.397	238.95	276.292	275.755	245.892	198.536	276.984	215.123	245.432	258.202	224.847	202.663	192.729	258.902	216.527	165.833	149.105	387.963	334.802	324.131	331.548	278.195	427.378
G19	ENSMUSG00000000131	Xpo6	184.308	147.455	199.769	176.352	181.647	187.896	210.76	226.968	293.746	299.487	219.192	324.102	182.672	215.042	161.528	264.164	190.688	200.859	416.745	206.956	314.56	254.145	280.443	533.105
G20	ENSMUSG00000000134	Tfe3	212.067	227.029	332.622	307.732	314.128	244.797	247.822	333.366	261.854	300.796	377.813	348.827	313.13	372.737	280.269	401.639	183.809	277.769	416.871	469.941	446.752	412.034	519.663	360.714
G21	ENSMUSG00000000142	Axin2	84.0961	42.5913	76.8327	63.3498	85.4393	79.6969	35.1357	49.5552	62.1276	46.1783	74.5672	58.2996	42.0116	66.2946	60.9511	48.7282	48.8748	50.4278	54.0388	83.4482	67.1675	87.9386	116.688	126.367
G22	ENSMUSG00000000148	Brat1	130.016	149.746	187.299	175.064	186.178	165.342	135.885	238.222	131.956	181.086	199.977	182.946	206.49	166.312	166.243	250.453	83.348	120.976	286.876	273.819	270.364	324.107	227.177	567.646
G23	ENSMUSG00000000149	Gna12	1831.29	1792.78	2789.47	3349.27	3446.16	2832.16	2297.52	2835.73	2295.25	2220.92	2618.65	3137.58	4512.86	3583.16	3380.85	3724.76	1502.48	2339.51	5935.55	5838.11	5929.18	4829.9	4990.88	6344.21
G24	ENSMUSG00000000154	Slc22a18	47.0359	7.07187	7.20447	9.89979	3.5936	10.6451	11.741	6.06405	5.40643	3.02691	9.0109	9.6514	3.01139	3.57366	1.78332	2.02125	0.99542	3.59487	3.01168	5.37421	3.58729	20.052	2.67955	3.55454
G25	ENSMUSG00000000157	Itgb2l	0	0	0	0	0	0	0	0	0	0	0	0	0	0	0	0	0	0	0	0	0	0	0	2.53236
G26	ENSMUSG00000000159	Igsf5	25.4771	0	0	0	0	0	1.90798	0	0	0	0	0	0	0	0	0	0	0	0	0	1.89437	0	0	0
G27	ENSMUSG00000000167	Pih1d2	3.77324	5.58654	8.19022	5.59333	9.87517	2.06372	3.73824	4.3375	5.39814	3.39691	3.74342	7.07672	2.77348	8.04681	7.13794	6.5108	5.33677	0.930694	2.77551	3.84568	7.22823	6.24515	3.16095	0.746192
G28	ENSMUSG00000000168	Dlat	7742.69	7589.4	9351.35	9865.49	9954.24	8252.52	7072.66	10914.9	7734.18	7800.15	9249.53	9376.59	11636.6	10904	9021.26	10388.3	4645.19	7632.82	15545.7	15268.1	12975.6	15544.6	15651.3	7038.13
G29	ENSMUSG00000000171	Sdhd	10939	11114.2	12965.9	12570.1	11868	10397.1	9590.45	13912	11987.1	12806.2	11253.6	12528.6	14686.3	13584.3	11616.4	14122.7	12274.6	12069.7	20666.4	18905.3	16788	18494.3	19945.9	11931.5
G30	ENSMUSG00000000182	Fgf23	0	0	0	0.992865	0.9926	0	0	0	0	0	0	0	0	0	0	0	0	0	0	0	2.96597	0.988671	1.96982	13.7019
G31	ENSMUSG00000000183	Fgf6	5.91798	3.92799	5.92849	8.8774	7.89424	7.89694	0.992562	4.93526	3.96324	3.91897	7.8451	5.8855	5.87769	9.8122	13.6247	0.990535	5.81287	8.87068	19.5217	6.83659	4.90914	11.7884	1.95643	14.5727
G32	ENSMUSG00000000184	Ccnd2	913.021	759.97	1242.94	1295.25	1224.82	1062.95	1271.75	1344.68	1011.2	1202.86	1471.84	1022.51	5155.32	3218.99	4122.35	3034.57	3120.21	2427.23	1304.37	1936.1	1381.31	825.582	1341.54	897.645
G33	ENSMUSG00000000194	Gpr107	769.462	738.936	1174.69	1227.65	1158.09	990.644	976.713	1271.08	841.445	938.694	1123.89	1187.04	1374.21	1178.73	1108.6	1072.5	652.441	996.107	1535.89	1709.29	1356.11	1368.1	1586.1	1059.33
G34	ENSMUSG00000000197	Nalcn	6.89429	3.92023	6.90648	6.89339	11.8257	9.85696	6.93927	6.89976	5.93804	2.93294	20.5386	5.8718	1.9563	11.759	4.85515	2.96886	2.90117	2.95238	6.81934	10.7177	5.88051	6.86594	0.97649	8.72622
G35	ENSMUSG00000000202	Btbd17	0	0	0	7.54537	0.84339	0	0.847958	0.907272	0	0	1.689	0	0	0.838717	0	0	0	0	0	0	0	0	0	0
G36	ENSMUSG00000000204	Slfn4	1.01141	4.0293	3.0396	3.03469	4.04693	0	2.04006	2.86936	1.01574	3.73912	1.00649	1.00738	1.00455	1.00606	0.998533	3.77805	0	4.04284	6.00745	1.00221	10.3028	0	5.59901	13.6418
G37	ENSMUSG00000000214	Th	0	0	0	0	0	0	0	0	0	0	0	0	0	0	0	0	0	0	3.13793	1.20641	11.0393	4.38187	0	0
G38	ENSMUSG00000000215	Ins2	0	0	0	0	0	0	0	0	0	0	0	0	0	0	0	0	0	0	0	0	0	0	0	0
G39	ENSMUSG00000000216	Scnn1g	0	0	0	0	0	0	0	0.982579	0	0	0	0	0	0	0	0	0	0	0	0	1.95613	0	0	0
G40	ENSMUSG00000000223	Drp2	1.75934	0	7.72508	3.72273	6.33361	7.99793	2.65619	4.18377	0	1.74641	4.36757	4.37034	0.873677	4.63265	6.19526	1.76778	5.04869	1.75793	8.60601	8.81097	14.9349	14.7658	4.36103	10.3916
G41	ENSMUSG00000000244	Tspan32	5.42336	3.85104	8.68775	9.64719	7.50292	7.23691	5.07703	7.68369	6.67306	8.44239	7.22482	9.675	4.48432	14.1202	0.896375	6.74871	5.33954	3.61497	3.58922	5.74134	8.28656	3.796	6.28669	0
G42	ENSMUSG00000000247	Lhx2	0.856172	0	2.22325	0	0	0	1.72242	0.856692	0.859546	0	5.50421	0	0	1.51969	0	0	0.84156	0	0	0.849362	0	3.04686	0	0
G43	ENSMUSG00000000248	Clec2g	0	0	0	0	0	0	0	0	0	0	0	0	0	0	0	0	0	0	0	0	0	0	0	0
G44	ENSMUSG00000000253	Gmpr	2946.42	2731.16	3695.45	3278.79	3513.9	2959.09	2829.7	3663.26	3151.32	3573.58	3260.14	3374.93	2595.75	3246.02	2210.82	2749.34	2383.26	2440.97	3144.06	3287.01	3178.91	2622.84	3227.86	3334.43
G45	ENSMUSG00000000263	Glra1	0	0	0	0	0	0	0	0	0	0	0	0	0	0	0	0	0	0	0	0	0	0	0	0
G46	ENSMUSG00000000266	Mid2	167.485	209.288	341.395	330.818	481.253	282.464	278.407	353.499	316.323	324.775	389.73	401.044	492.398	374.737	548.359	473.028	234.223	254.318	761.631	835.593	703.396	654.181	689.95	562.36
G47	ENSMUSG00000000275	Trim25	376.751	389.358	617.912	527.133	634.887	525.606	517.646	486.145	447.457	553.795	636.605	674.887	502.036	497.009	504.386	607.741	281.591	421.407	772.1	797.741	959.84	722.261	680.078	1021.7
G48	ENSMUSG00000000276	Dgke	218.491	237.211	318.618	309.253	360.648	319.802	260.979	372.481	295.344	276.423	345.562	336.934	338.668	274.604	300.868	280.792	163.115	203.178	202.697	414.972	303.995	302.555	322.715	472.126
G49	ENSMUSG00000000278	Scpep1	179.458	174.085	265.216	275.835	269.661	194.485	266.169	246.006	186.032	244.857	336.729	323.517	356.509	252.382	312.04	354.769	228.207	245.792	483.652	486.733	561.328	495.913	333.717	288.698
G50	ENSMUSG00000000282	Mnt	125.201	152.135	170.852	202.107	216.98	209.164	183.528	244.666	164.388	194.874	214.662	191.19	207.576	239.296	191.629	200.976	122.979	131.023	348.295	388.53	322.864	488.997	348.083	1042.9
G51	ENSMUSG00000000290	Itgb2	57.0491	74.8518	99.0639	107.48	172.454	79.9325	80.3417	108.46	59.1871	93.6065	122.203	156.258	56.6634	102.132	78.9124	77.277	33.6427	84.5748	91.7574	113.161	234.964	114.606	145.049	87.1794
G52	ENSMUSG00000000295	Hddc2	52.6478	85.9189	60.877	65.4819	72.2418	52.1351	37.5584	69.7171	62.7417	70.9338	51.6475	61.3258	112.68	125.882	87.3273	110.876	143.118	81.0637	126.297	93.9661	82.355	119.918	82.7422	75.7349
G53	ENSMUSG00000000296	Tpd52l1	96.8701	78.929	87.0534	117.042	102.777	83.9541	57.1663	98.8796	101.042	91.814	62.2555	79.0946	128.972	99.2335	91.3173	123.775	90.5502	74.9048	107.217	92.7607	88.7539	85.6177	54.6176	204.645
G54	ENSMUSG00000000301	Pemt	157.824	16.7687	9.39956	10.1886	19.2052	12.3047	13.5675	19.5014	24.5334	15.0561	17.4001	11.0875	61.0058	49.3671	55.7666	62.7774	57.8157	41.7988	100.096	43.723	45.6917	69.0358	57.9159	43.0765
G55	ENSMUSG00000000303	Cdh1	11.5018	0	1.35785	1.91712	0	0	0.964542	0	0	0	2.85938	1.3495	2.85596	0	0	0	0.941517	0	0.94856	0	0.954144	0	0	1.88829
G56	ENSMUSG00000000305	Cdh4	2.80445	6.51207	8.42803	10.2819	11.2239	6.54888	3.76345	12.162	2.81783	4.6403	11.1422	9.29046	97.485	22.3212	36.8713	50.716	23.8664	41.0993	133.163	136.894	103.262	155.473	231.733	106.086
G57	ENSMUSG00000000308	Ckmt1	2.15471	0	0	9.57956	2.15363	1.50275	0.721666	0	1.44001	0.716627	13.6815	10.7787	2.14042	3.42486	2.83231	5.62041	1.41452	1.50267	2.85266	0	8.37578	3.97738	4.35669	2.84041
G58	ENSMUSG00000000317	Bcl6b	181.66	144.193	331.663	206.35	452.896	288.357	277.152	373.725	229.224	368.526	317.284	275.611	122.957	210.603	120.111	183.093	90.8449	117.06	138.502	163.36	159.64	100.075	256.3	90.8087
G59	ENSMUSG00000000318	Clec10a	42.7539	30.8337	41.8861	39.1132	47.5339	31.6019	43.8956	34.5136	41.8303	33.6994	40.6499	38.9372	27.5103	51.7887	19.8923	30.92	26.6706	24.9691	33.1875	58.8012	34.7851	36.3152	35.5308	19.865
G60	ENSMUSG00000000320	Alox12	38.331	61.892	109.263	52.7268	63.2027	84.5313	78.3863	82.1456	76.6986	65.0693	64.8314	49.2116	58.0774	60.694	57.6661	56.7883	52.4426	45.0421	48.0192	195.246	95.0053	68.5544	108.16	175.422
G61	ENSMUSG00000000325	Arvcf	352.598	240.827	335.477	271.822	329.067	402.034	260.637	473.327	299.396	391.77	348.439	361.081	422.787	407.409	380.563	424.729	289.803	285.564	736.991	831.344	733.114	724.637	694.053	1042.68
G62	ENSMUSG00000000326	Comt	2551.88	2117.69	2915.32	3170.26	2991.64	2622.5	2454.17	3521.86	2267.8	2131.48	2599.76	2820.17	6398.49	4278.38	3296.23	3855.18	2127.35	2513.32	7782.95	6634.14	7171.07	8294.79	5774.61	7990.18
G63	ENSMUSG00000000339	Rtca	302.227	324.899	386.149	350.688	408.028	311.896	294.386	365.393	381.391	390.171	374.216	430.548	492.113	513.117	491.623	484.304	449.609	401.37	955.965	755.174	788.977	794.134	667.039	912.003
G64	ENSMUSG00000000340	Dbt	749.243	858.719	1102.05	1420.87	1327.87	1299.08	819.38	1097.65	1018.45	895.258	1164.49	1233.73	1810.31	1540.76	1652.62	1771.85	754.606	935.285	847.384	952.916	698.749	742.694	965.46	2856.63
G65	ENSMUSG00000000346	Dazap2	2668.19	2843.82	3633.23	3447.95	3481.62	2839.26	2771.9	3711.35	3306.74	3351.69	3554.92	3384.18	4310.42	4300.4	3905.07	4198.59	2723.3	3122.08	7395.02	5668.26	6269.63	6329.82	4943.03	9219
G66	ENSMUSG00000000355	Mcts1	376.737	394.323	387.478	391.044	309.585	287.245	307.264	481.985	471.856	419.076	356.876	347.528	486.525	479.992	383.883	473.25	781.06	414.228	610.557	454.16	486.332	711.143	517.097	387.945
G67	ENSMUSG00000000359	Rem1	37.5261	32.7474	99.8845	57.4289	131.6	122.305	61.4964	105.19	66.4222	60.3708	56.7791	111.911	52.8418	77.9362	67.8051	60.9293	65.4308	53.2084	56.5429	148.741	82.9427	53.3573	142.645	31.4052
G68	ENSMUSG00000000365	Rnf17	0	0.980832	0.987015	2.95594	1.97164	1.97221	0.991607	3.9443	0.989854	4.89275	0	2.93897	4.89305	4.90117	2.91595	4.94841	2.90308	8.86129	8.77457	1.95075	4.90365	5.88792	3.90856	1.94076
G69	ENSMUSG00000000374	Trappc10	531.469	513.362	832.694	966.311	971.707	869.386	676.745	923.615	641.885	651.226	910.478	916.696	1236.88	1054.52	1187.69	1159.72	385.437	705.479	1942.58	2080.18	1864.76	1628.23	1821.79	1982.97
G70	ENSMUSG00000000378	Ccm2	432.222	356.413	486.934	375.278	568.746	415.486	348.798	551.727	342.063	427.769	475.138	560.848	784.737	682.338	489.763	689.328	396.73	422.929	1104.01	831.041	886.508	965.902	839.156	704.18
G71	ENSMUSG00000000381	Wap	0	0	0	0	0	0	0	0	0	0	0	0	0	0	0	0	0	0	0	0	0	0	0	0
G72	ENSMUSG00000000384	Tbrg4	1095.74	1214.87	1574.16	1777.04	1818.65	1447.14	1100.55	1977.88	1340.09	1366.46	1525.4	1729.92	2767	2456.43	2405.88	2503.94	1105.51	1743.24	3018.52	3236.17	2743.19	2974.79	3455.24	2048.36
G73	ENSMUSG00000000385	Tmprss2	0.991549	0	0	0	0	0	0.997482	0	0	0	0.987514	0	0	0	0	0.994998	0	0	1.96385	0	0	0	0	3.90958
G74	ENSMUSG00000000386	Mx1	22.2957	20.1178	19.4228	9.06599	17.7836	18.4329	8.96368	15.1121	8.75851	21.3945	13.5264	21.247	13.5051	13.4975	10.9475	5.05014	5.93884	9.05722	5.76159	13.1864	55.1391	8.2843	15.6657	24.8689
G75	ENSMUSG00000000392	Fap	81.1055	62.9288	67.3118	82.0598	74.2054	37.0821	61.3076	96.7279	67.0394	80.7357	85.009	65.5996	42.2666	75.0846	46.4786	45.3119	51.4696	46.5713	61.5922	42.4475	44.811	68.9882	51.5114	12.5886
G76	ENSMUSG00000000394	Gcg	0	0	0	0	0	0	0	0	0	0	0	0	0	0	0	0	0	0	0	0	0	0	0	0
G77	ENSMUSG00000000399	Ndufa9	9180.66	10010.4	11447.4	11095.6	9917.17	9576.49	9215.95	11407.1	11198.9	12279.7	9967.16	11090.6	9634.96	9450.96	8401.12	10231.1	10029.4	8977.48	12578.2	13812.5	11876.9	13279.2	14268.9	11894.2
G78	ENSMUSG00000000402	Egfl6	0	0	0	0.991881	0	0	0.997205	0	0	0	4.94182	0	0	0.986022	0.979938	1.98908	0	0.990897	2.94659	1.96751	8.88895	0	0	0
G79	ENSMUSG00000000409	Lck	4.45512	7.10043	13.3901	12.1343	13.6026	0.743125	4.3909	2.9715	5.11212	3.62383	5.0889	28.2971	2.21262	7.84331	2.16092	0.744171	4.38228	10.4088	2.94489	2.95177	26.355	11.6025	2.949	2.19882
G80	ENSMUSG00000000411	Tssk3	0	0	0	0	0	0	0	0	0	0	0	0	0	0	0	0	0	0	0.973529	0.97803	0.977931	0.97632	0.973847	0
G81	ENSMUSG00000000416	Cttnbp2	10.4938	7.1743	23.9989	42.5725	76.0577	16.8232	13.727	16.0246	8.50043	13.4256	17.1166	15.7047	7.56041	13.7569	10.7107	10.822	6.04757	5.60012	7.12922	10.8847	16.6056	13.3663	17.8428	10.1996
G82	ENSMUSG00000000420	Galnt1	1117.02	1153.19	1500.5	1862.13	2094.17	1570.35	1264.93	1705.42	1401.93	1404.05	1831.73	1574.11	2297.57	2006.45	2494.84	1672.2	1410.86	1739.57	3318.54	3274.27	3169.18	2644.74	3265.52	1868.13
G83	ENSMUSG00000000435	Myf5	0	0	0.998702	0	0	0	0	0.997363	1.00022	0	0	0	0	0	0	0	0	0	0	0	0	0	0	0
G84	ENSMUSG00000000439	Mkrn2	649.005	680.895	772.298	742.626	775.82	712.987	585.855	837.694	767.621	691.459	710.226	702.686	1083.59	1051.31	1026.33	1148.32	763.969	863.649	1572.46	1323.78	1322.21	1514.36	1192.19	1993.65
G85	ENSMUSG00000000440	Pparg	102.726	98.6286	122.522	116.53	161.392	115.537	161.289	126.259	125.613	197.9	182.968	190.531	119.532	114.777	117.251	156.814	97.518	74.3319	175.656	101.206	197.976	227.533	108.824	153.625
G86	ENSMUSG00000000441	Raf1	1830.51	2040.8	3059.27	2839.39	2997.14	2782.87	2059.7	2828.53	2504.55	2147.1	2847.41	2781.02	3931.45	3816.2	3278.23	3288.83	1845.94	2735.22	4588.99	3940.87	3894.93	3970.84	4304.65	4177.7
G87	ENSMUSG00000000486	2024-09-01	51.0999	29.0405	45.9962	34.7672	59.7452	45.0444	36.2713	59.9884	36.1365	52.6486	50.1321	41.5561	47.4761	56.8923	30.2595	53.8432	34.9738	19.2641	51.8386	45.8878	50.1003	63.0291	26.842	26.3231
G88	ENSMUSG00000000489	Pdgfb	454.829	543.91	706.261	601.387	851.491	627.373	766.832	753.897	492.378	1115.07	829.55	842.076	622.637	582.179	444.53	601.189	266.284	364.648	672.818	934.623	691.368	682.579	918.356	550.799
G89	ENSMUSG00000000530	Acvrl1	371.767	407.67	662.494	687.337	757.189	687.33	688.493	739.251	464.795	671.013	721.421	778.821	583.354	660.92	579.212	460.072	291.015	408.205	591.001	792.346	752.142	514.497	694.57	393.848
G90	ENSMUSG00000000531	Grasp	133.907	148.455	165.955	164.786	196.372	159.824	198.451	205.418	98.52	240.072	209.139	202.959	148.774	135.116	134.523	183.892	65.3767	85.2729	161.31	154.802	238.296	201.618	174.331	300.621
G91	ENSMUSG00000000532	Acvr1b	243.678	292.723	375.556	418.328	361.232	365.316	294.842	383.059	291.346	319.498	395.362	314.008	458.568	385.697	470.218	488.41	156.023	255.338	690.302	841.217	553.906	516.849	645.813	1093.29
G92	ENSMUSG00000000538	Tom1l2	1809.43	1748.49	2651.76	2736.13	2466.15	2297.75	2124.29	2698.97	2060.72	2393.27	2605.03	2728.46	4181.05	3454.47	3712.13	3557.43	1764.91	2615.8	4933.94	5293.71	5101.31	4581.01	5077.48	5342.94
G93	ENSMUSG00000000544	Gpa33	0	0	0	0	0	0	0	0	0	0	0.981855	0	1.95376	0.977959	0.972986	0	0	0.98306	0.974895	2.93083	0	0	0.976333	0
G94	ENSMUSG00000000552	Zfp385a	127.793	146.217	205.44	191.313	229.83	156.646	233.106	192.285	152.108	223.841	298.613	267.74	154.485	180.275	152.871	206.592	100.342	165.364	206.198	271.55	409.69	199.369	196.682	176.923
G95	ENSMUSG00000000555	Itga5	693.568	762.294	1148.45	1119.86	1295.93	1180.9	1042.4	1324.95	891.898	1221.21	1471.66	1388.58	963.22	1127.68	1274.43	881.732	506.853	820.265	3378.44	2778.81	3197.86	2861.44	2193.89	3282.94
G96	ENSMUSG00000000560	Gabra2	0	0	0	0	0	1.04686	0	0	1.89871	0	0	0	0	0	0	0	0	0	0	0	0	0	0	0
G97	ENSMUSG00000000561	Wdr77	528.574	526.161	850.676	1131.03	1015.79	763.848	602.728	1040.49	763.903	752.356	806.141	855.627	2586.45	1906.69	1973.47	1851.37	949.645	1261.62	2901.57	2915.37	2732.91	2924.04	3248.83	1938.41
G98	ENSMUSG00000000562	Adora3	2.08523	1.38622	2.08904	4.62989	3.92078	1.51313	4.55454	3.47723	6.05728	2.07532	2.08076	1.69018	5.91479	2.07365	1.37489	2.43556	4.55647	2.08426	1.37775	0	3.46307	2.07749	4.8297	2.743
G99	ENSMUSG00000000563	Atp5f1	28067	29190.6	29503.1	27075.2	25800.7	22016.6	21233.6	32987.1	33936.9	31557.6	25013.1	27391.5	33998.8	35415.8	26405	32273.8	44891.4	29863.1	42535.3	33668.1	30900.1	37303.4	38236.4	22277.6
G100	ENSMUSG00000000567	Sox9	10.8552	8.8441	36.578	29.6083	34.5529	28.641	10.9227	27.651	27.7534	18.629	33.3736	23.5617	18.6225	36.3219	20.4535	17.8356	27.1442	11.8339	28.3261	112.412	35.3684	31.4529	49.9209	15.5553
G101	ENSMUSG00000000568	Hnrnpd	613.521	674.893	972.649	708.964	767.917	700.427	672.343	796.784	719.896	815.818	907.332	791.122	874.586	830.484	871.222	995.321	652.142	760.332	1092.4	1781.2	1488.08	1257.88	1642.94	1445.27
G102	ENSMUSG00000000579	Dynlt1c	43.846	46.1351	36.0367	31.5942	69.3208	81.1886	24.2505	88.5349	17.6064	36.7458	29.1127	69.3208	90.9434	52.8073	42.3299	34.2861	27.4794	22.8795	73.642	38.4057	57.8136	38.7661	89.1822	99.7118
G103	ENSMUSG00000000581	C1d	511.607	457.254	746.916	612.92	956.362	593.125	539.71	991.418	526.906	529.627	646.997	835.941	1345.52	1163.76	782.902	1046.32	555.156	700.599	1429.86	1002.75	1259.17	1407.09	1308.45	1050.45
G104	ENSMUSG00000000594	Gm2a	324.671	305.618	413.235	375.042	383.047	339.745	316.761	380.204	336.017	400.037	430.92	397.609	222.492	310.211	235.706	287.353	263.69	210.054	234.426	306.938	452.916	211.327	174.236	299.442
G105	ENSMUSG00000000600	Krit1	377.727	366.503	506.585	555.485	522.048	458.715	335.032	545.575	539.505	409.757	522.215	495.339	705.731	555.923	641.058	622.896	362.845	495.777	688.228	720.342	689.451	769.671	771.691	973.705
G106	ENSMUSG00000000605	Clcn4-2	1219.19	1293.41	1638.36	1767.72	1718.09	1481.77	1260.61	1863.69	1634.91	1503.06	1804.6	1733.48	1843.78	1643.65	1760.7	1464.1	1196.59	1258.74	1533.58	1910.57	1708.53	1589.59	1673.91	1275.72
G107	ENSMUSG00000000606	Vmn2r88	0	0	0	0	0	0	0	0	0	0	0	0	0	0	0	0	0	0	0	0	0	0	0	0
G108	ENSMUSG00000000617	Grm6	0	0	0	0	0	0	0.995822	0	0	0	0	0	0	0	0	0	0	0	0	0	0	0	0	0
G109	ENSMUSG00000000627	Sema4f	1.88243	2.87006	6.60013	4.70649	7.53249	9.41944	9.4704	13.186	1.8907	6.54602	6.55363	3.74549	3.73916	0.936216	6.50275	1.44437	3.69848	0.940584	1.86318	6.5263	2.81112	2.81239	3.73433	1.8545
G110	ENSMUSG00000000628	Hk2	4373.53	3581.94	3626.17	2914.04	2796.81	2790.35	3142.59	3624.9	4630.63	5190.14	2598.68	3079.9	3234.62	2751.71	2892.86	2929.11	7293.52	3728.34	1854.33	3390.63	2137.9	2276.43	3614.39	1464.66
G111	ENSMUSG00000000631	Myo18a	1335.84	1528.72	2400.04	2647.22	2333.48	2376.69	1857.05	2319.64	1814.41	2231.69	2309.69	2369.47	2575.78	2247.85	2653.69	2620.06	1018.54	1742.24	3129.06	4450.56	3045.36	3134.82	3516.81	3137.81
G112	ENSMUSG00000000632	Sez6	5.54846	1.84701	2.78612	1.58546	7.41865	4.63892	17.9686	12.7305	8.37853	11.058	4.61453	0.788644	2.7623	0.922118	1.56479	15.1645	0	1.85296	0	3.67551	11.047	1.96934	1.83946	12.6713
G113	ENSMUSG00000000673	Haao	290.347	0	0.999722	0	0	1.99709	27.051	0.997859	0.999334	0.997422	0	4.00309	0.991207	0.99138	0.992111	1.99401	0.983536	0	0.992123	1.99409	3.98607	0	0	2.96409
G114	ENSMUSG00000000682	Cd52	66.3661	55.9419	107.38	31.3515	80.6022	48.864	57.1031	68.5971	94.213	68.9226	86.6994	93.8424	24.825	62.8393	43.2593	50.1452	67.2826	65.8061	83.6656	66.9695	146.453	81.0802	78.133	46.9489
G115	ENSMUSG00000000686	Abhd15	28.3843	14.6346	31.3776	30.3557	34.2615	28.407	16.7355	32.3182	20.633	36.9999	44.8886	52.6687	55.4135	46.7239	41.6021	41.2353	18.2817	30.3261	47.5149	61.1887	64.3543	58.5035	51.4826	97.4925
G116	ENSMUSG00000000690	Hoxb6	0	1.29905	0	0	1.29793	0	0	0	0	0	0	0	0	0	0	0	0	1.29893	0	0	1.29677	0	0	0
G117	ENSMUSG00000000693	Loxl3	76.389	74.4488	95.2467	91.5664	91.5919	82.8184	73.8815	117.472	66.6162	68.2254	96.9556	136.464	106.047	129.784	112.238	70.7142	31.9989	36.9493	120.99	108.133	114.814	88.561	118.954	43.3654
G118	ENSMUSG00000000701	Tcl1b5	0	0	0	0	0	0	0	0	0	0	0	0	0	0	0	0	0	0	0	0	0	0	0	0
G119	ENSMUSG00000000706	Btn1a1	0	0	0	0.98146	0.981501	0.981977	0	0	0	0.975377	0	1.9535	0	0	0	0	0	0	0.971515	0.972602	0	0	0	1.93406
G120	ENSMUSG00000000708	Kat2b	1121.75	1143.71	1415.19	1686.27	1755.62	1327.36	1061.36	1649.94	1322.67	1297.16	1612.53	1475.56	1794.1	1602.98	1658.06	1793.65	1139.67	1246.72	2415.18	2542.02	2429.38	2065.9	1976.85	3322.67
G121	ENSMUSG00000000711	Rab5b	1125.6	1273.12	1574.95	1703.82	1578.38	1288.5	1213.04	1652.24	1389.89	1362.78	1687.95	1491.79	1479.97	1430.18	1349.07	1512.13	832.308	1097.21	2474.43	2220.32	2313.97	1951.91	1941.44	3587.59
G122	ENSMUSG00000000724	Cryba1	0	0	0	0	0	0	0	0	0	0	0	0	0	0	0	0	0	0	0	0	0	0	0	0
G123	ENSMUSG00000000730	Dnmt3l	1.69493	5.02868	1.04639	1.04556	2.08806	4.92854	1.70135	11.3374	0	6.76757	6.0459	0.851198	1.68386	0	0	0	1.67175	1.69536	0	2.5443	2.08349	4.94038	0	0
G124	ENSMUSG00000000731	Aire	0	0	0	0	0	0	0	0	0	0	0	0.974827	0	0	0	0	0	0	0	0	0	0	0	0
G125	ENSMUSG00000000732	Icosl	105.84	116.335	150.625	170.207	136.525	136.612	107.452	154.4	85.3986	138.729	184.375	150.787	112.985	121.003	115.358	96.2539	69.0359	81.0674	142.084	116.784	190.172	105.436	127.611	88.7627
G126	ENSMUSG00000000738	Spg7	1456.36	1565.68	1861.28	2005.11	1844.19	1764.09	1533.36	2025.65	1753.92	2069.21	1825.78	1877.22	1848.8	1776.37	1667.8	1877.49	1555.83	1609.6	2385.1	3179.84	2337.04	2799.73	2686.74	2100.19
G127	ENSMUSG00000000739	Sult5a1	19.5996	8.38321	5.6168	3.7445	2.08875	2.09305	2.09884	6.54402	1.04653	5.23574	15.0587	2.81375	4.15557	13.0494	4.64863	3.1305	4.12716	2.09208	27.9126	18.2363	44.4421	26.0691	6.24445	21.7765
G128	ENSMUSG00000000740	Rpl13	6244.72	6241.6	7815.59	7222.72	7627.25	5856.2	6205.32	7823.16	6136.34	7749.07	6462.15	7730.92	15733.8	14644	12964	14290.8	14026.1	9803.28	18748	14092	14910.6	17445.1	14482.9	11449.2
G129	ENSMUSG00000000743	Chmp1a	1301.64	1179.19	1524.36	1514.52	1538.22	1258.94	1266.3	1792.9	1250.85	1395.13	1547.51	1445.82	2404.23	2127.08	1831.34	2047.19	1239.15	1369.67	2777.89	2200.6	2340.95	2565.93	2066.45	2479.64
G130	ENSMUSG00000000751	Rpa1	770.628	846.386	1088.1	1248.76	1161.64	1053.64	982.978	1081.96	875.463	943.801	1180.45	1287.74	1394.26	1338.8	1315.83	1447.1	819.055	883.541	1573.68	1985.72	1913.92	1765.03	1690.26	3191.18
G131	ENSMUSG00000000753	Serpinf1	614.583	264.692	658.248	580.051	656.748	494.649	382.006	856.426	296.66	485.404	820.799	545.753	410.731	498.006	429.714	436.531	239.515	222.396	606.293	586.219	619.982	786.518	439.902	170.969
G132	ENSMUSG00000000759	Tubgcp3	225.5	273.645	272.437	246.822	336.968	246.276	218.598	353.318	213.478	342.533	254.696	293.81	423.591	484.139	269.731	418.184	203.579	252.895	373.428	347.198	353.854	419.907	385.906	510.629
G133	ENSMUSG00000000766	Oprm1	0	0	0	0	0	0	0	0	0	0	0	0	0	0	0	0	0	0	0	0	0	0	0	0
G134	ENSMUSG00000000776	Polr3d	288.193	260.617	369.628	318.215	422.309	336.778	272.354	485.874	303.528	292.94	353.465	279.227	638.089	557.224	596.549	465.477	324.82	396.544	785.769	652.894	721.891	681.724	840.443	602.23
G135	ENSMUSG00000000782	Tcf7	6.70072	5.72646	38.36	8.61985	9.94911	6.90767	7.70164	10.5355	13.4511	9.52541	7.62968	43.8961	9.82822	12.1373	3.78616	6.71993	1.8824	2.84274	10.7049	20.749	15.3426	14.3049	10.4514	14.1641
G136	ENSMUSG00000000787	Ddx3x	2606.51	2984.75	3375.64	4004.24	2808.96	2039.3	2844.26	4094.12	3436.95	2597.83	3245.33	2944.18	4430.2	3872.18	4459.74	3128.4	1996.95	2274.4	8098.32	6298.02	7557.02	4920.81	4102.26	5023
G137	ENSMUSG00000000791	Il12rb1	0	0	0	0.988289	2.96426	0	0	0	0.991842	0	0.98445	2.9523	0	0.982528	0	0.991183	0	0	2.93566	0	5.90422	0	1.96069	0
G138	ENSMUSG00000000792	Slc5a5	1.97888	1.97206	0	0.98982	0.989647	0	1.99059	0	3.97359	2.95192	0.985886	0.985552	1.96552	0.984116	0.977624	0.992765	1.94502	1.97776	0	1.96275	0	0	0	0.975502
G139	ENSMUSG00000000794	Kcnn3	12.226	14.8008	33.6526	68.9108	40.8759	47.5203	46.5623	43.9955	17.2581	9.66998	40.5625	53.5997	39.7534	38.9878	44.3606	8.15945	12.0479	15.6566	39.2974	44.3666	44.7081	30.1174	21.87	20.7402
G140	ENSMUSG00000000804	Usp32	208.896	245.995	407.836	378.565	441.755	296.619	300.24	431.413	270.005	273.829	457.204	373.516	510.117	423.156	499.873	540.954	231.798	299.623	759.495	802.9	931.608	711.155	661.162	1105.29
G141	ENSMUSG00000000805	Car4	232.772	315.8	493.732	383.59	534.07	366.208	461.905	358.51	482.511	727.292	764.274	738.402	267.637	374.696	304.268	433.653	443.977	242.155	302.754	270.78	351.464	410.266	262.952	443.956
G142	ENSMUSG00000000811	Txnrd3	300.248	318.541	413.591	394.232	371.427	353.864	316.913	412.103	316.305	416.498	427.183	306.981	486.571	463.645	379.67	503.37	349.492	344.505	582.111	578.059	582.415	641.491	509.652	655.407
G143	ENSMUSG00000000817	Fasl	0.989146	0	1.98195	0	0	0.989927	0	0	1.98456	0	0	0.987557	0	0.983452	0	0	0	1.9776	0	0	0	0	0	0.976667
G144	ENSMUSG00000000823	Znf512b	239.163	314.819	409.147	411.593	515.202	417.633	290.289	341.068	293.948	276.882	440.807	322.554	516.493	449.485	402.372	454.197	151.906	272.531	763.497	628.137	548.542	436.256	552.153	747.053
G145	ENSMUSG00000000826	Dnajc5	762.373	758.956	1503.39	2135.01	1893.19	1973.7	1093.81	1706.6	971.1	966.273	1621.94	1574.21	2866.08	2359.95	2726.39	1916.36	747.286	1328.59	3900.04	3831.9	3331.73	3490.63	2984.4	3684.5
G146	ENSMUSG00000000827	Tpd52l2	1037.2	1091.71	1621.66	1516.59	1635.8	1342.23	961.279	1745.61	1301	1108.85	1530.87	1495.01	2113.29	2318.95	1764.86	1736.65	1240.49	1402.87	1894.46	1545.88	1886.03	1842.8	1842.31	1848.11
G147	ENSMUSG00000000838	Fmr1	151.616	144.889	191.866	188.837	221.903	181.497	171.904	234.19	211.726	218.864	220.701	208.842	188.331	204.152	244.516	217.081	173.561	123.669	513.313	315.722	415.949	449.808	363.719	639.202
G148	ENSMUSG00000000861	Bcl11a	36.135	43.6121	37.7313	34.0041	41.6614	49.5356	54.8106	46.9913	46.7519	82.8306	59.9193	52.5884	81.6758	59.0972	26.5659	93.4208	71.163	43.0762	38.1625	58.8452	25.4876	54.686	60.284	157.717
G149	ENSMUSG00000000869	Il4	0.90803	0	0	0	0	0	0	0	0	0	1.17966	0	0	0	0.917296	0	0	0.911059	0	0	0	0	0	0
G150	ENSMUSG00000000876	Pxmp4	508.004	502.85	735.568	673.863	758.986	610.434	607.19	725.604	548.875	649.052	614.573	728.301	436.975	458.759	328.729	488.64	313.175	422.163	610.377	723.298	665.172	688.853	714.781	485.404
G151	ENSMUSG00000000881	Dlg3	62.6528	50.8733	78.7513	77.2688	81.5758	45.7841	45.4252	70.5804	71.6631	74.6176	83.7983	71.7782	38.2336	68.2847	62.0101	66.8086	39.4977	31.1796	112.932	92.6313	107.366	107.257	76.7344	155.559
G152	ENSMUSG00000000884	Gnb1l	59.492	65.8357	71.505	51.8986	51.5729	50.3873	45.3726	77.4481	61.1712	61.3657	94.8455	78.58	133.011	109.881	65.8667	85.3944	78.705	65.9486	114.941	147.123	131.876	112.559	186.02	138.867
G153	ENSMUSG00000000889	Dbh	95.9269	70.9848	102.046	75.1968	99.8926	52.4555	66.6392	102.908	98.2733	61.989	79.8876	48.2987	11.7872	13.7689	3.91089	8.92683	11.6673	13.8382	18.6178	31.41	33.4994	17.7338	19.6306	0.975446
G154	ENSMUSG00000000901	Mmp11	91.2494	98.4006	107.578	84.7257	98.7134	98.9971	87.5718	125.297	91.7778	102.288	90.0174	91.6242	181.238	123.405	138.378	154.364	112.328	122.62	75.7416	140.008	147.611	93.2633	125.994	229.835
G155	ENSMUSG00000000902	Smarcb1	349.862	337.329	606.813	488.492	458.94	509.737	419.418	491.313	454.711	384.347	438.032	485.55	830.869	796.71	689.091	514.643	531.49	552.79	685.804	879.396	725.136	629.016	908.394	331.191
G156	ENSMUSG00000000903	Vpreb3	0.866486	1.10925	0	0	1.09375	0.8674	1.09799	2.19383	0	0	0	1.11805	4.36515	0	0.870129	1.08653	1.08932	1.10016	4.40244	1.11514	3.47626	1.09633	5.4867	0
G157	ENSMUSG00000000915	Hip1r	162.239	218.381	335.999	259.552	420.106	369.859	316.692	421.034	227.367	308.476	387.24	580.599	597.387	562.432	391.275	583.864	240.635	341.067	924.713	789.539	926.391	666.207	788.143	1314.77
G158	ENSMUSG00000000916	Nsun5	133.131	106.41	179.867	205.683	204.208	160.88	120.235	171.459	166.801	144.387	141.633	176.434	267.265	368.255	265.801	246.904	165.698	172.248	335.828	305.076	307.17	270.327	368.721	234.821
G159	ENSMUSG00000000934	Top1mt	64.5137	92.1217	70.6003	88.4113	75.4171	60.5919	71.8386	91.3508	58.7422	85.042	75.4188	71.3559	122.249	113.482	77.6481	109.383	80.0764	85.3292	111.241	116.47	102.913	126.59	98.5661	136.231
G160	ENSMUSG00000000938	Hoxa10	0.623282	0.984264	0	0	0	0	1.98145	0	1.25128	1.2093	1.81685	0.98509	0.979169	0	1.20249	1.21197	1.7758	0	1.7919	1.96233	0	1.79462	3.58234	1.19819
G161	ENSMUSG00000000942	Hoxa4	3.98021	0	4.98468	2.98866	4.97312	5.97503	6.99949	2.98608	1.99533	4.96239	4.98469	8.95542	0.988432	3.95644	2.96015	0.996077	4.8982	3.97948	5.92655	1.98223	10.9191	1.98335	5.93187	0.983466
G162	ENSMUSG00000000948	Gm38393	8.09147	6.07577	7.85803	15.6903	25.6183	6.97807	2.63088	13.9547	4.37685	1.73207	13.8735	5.20309	6.05947	8.66979	1.72063	5.25022	3.42503	13.9852	14.6665	8.63446	5.20642	15.6259	16.4263	13.7395
G163	ENSMUSG00000000957	Mmp14	127.864	125.504	273.931	239.122	353.396	259.353	190.742	268.487	184.431	258.336	329.376	432.269	185.437	216.958	223.075	214.064	118.936	257.564	561.321	823.22	745.908	468.024	576.385	655.775
G164	ENSMUSG00000000958	Slc7a7	29.6536	31.1156	42.5479	70.4506	64.2143	44.1056	48.3499	67.1345	28.7262	53.6924	243.463	42.583	57.7103	95.8616	65.6093	52.5512	35.862	49.0589	70.1086	145.525	184.992	53.6822	131.113	17.0919
G165	ENSMUSG00000000959	Oxa1l	1891.2	1979.95	2555.54	2700.34	2710.73	2272.71	1977.63	2805.68	2094.58	2262.14	2395.25	2655.44	3815.4	3260.97	2913.57	3350.28	2028.59	2691.58	3946.97	4320.05	3830.43	3968.89	4375.76	3594.25
G166	ENSMUSG00000000976	Heatr6	118.519	102.589	147.198	180.131	248.373	208.232	129.485	154.279	113.149	115.661	148.18	137.245	194.249	250.473	223.376	173.858	80.3973	122.303	230.71	307.476	200.792	246.792	242.309	332.74
G167	ENSMUSG00000000982	Ccl3	1.01542	0	3.05314	1.01923	1.01307	4.06573	3.05209	1.01505	3.04218	1.02259	2.07093	4.1123	1.0092	1.00773	2.03661	3.02777	1.0051	0	2.03003	11.2747	4.07163	3.04066	1.01306	2.02306
G168	ENSMUSG00000000983	Wfdc18	0	0.989994	0	0	0	0	0	0	0	0	2.03093	0	0	0.966643	0	0	0	0	0	0	0.981504	0	0	0
G169	ENSMUSG00000001014	Icam4	9.06569	11.1234	7.06576	13.1325	9.05045	9.0732	11.1118	8.05628	7.05004	7.07668	6.12563	14.2183	12.0101	7.00075	9.0569	10.0351	1.99028	14.1112	5.02249	4.04867	6.0484	4.01918	3.01033	6.00404
G170	ENSMUSG00000001016	Ilf2	406.177	505.154	605.689	562.806	565.586	450.892	449.605	623.287	609.125	524.952	591.134	608.418	720.748	649.269	546.73	635.509	607.498	562.519	812.47	889.264	861.301	953.901	989.879	936.445
G171	ENSMUSG00000001017	Chtop	1217.42	1316.76	1642.51	1541.38	1575.06	1272.14	1308.2	1698.89	1629.17	1719.87	1634.6	1691.43	2112.72	1934.17	1797.69	1875.3	1760.16	1673.12	2678.45	2894.27	2577.4	2483.48	2757.71	1702.46
G172	ENSMUSG00000001018	Snapin	727.397	717.007	878.919	845.58	837.185	732.17	668.322	928.041	798.886	849.072	799.84	742.332	983.631	916.755	841.679	849.579	756.645	810.764	1288.79	1286.98	1288.08	1159.06	1217.11	1135.83
G173	ENSMUSG00000001020	S100a4	47.5981	69.6023	64.5367	73.0338	73.2047	36.3159	87.0437	158.941	29.9668	73.1319	84.5354	54.0008	30.9831	58.6062	51.4217	54.0905	45.4883	53.1756	142.061	126.405	129.517	146.357	80.0796	64.6108
G174	ENSMUSG00000001021	S100a3	0	0	0	0	1.34502	0	0	0	0	0	0	0	0	1.10229	0	1.10287	0	0	0	0	0	0	1.10933	0
G175	ENSMUSG00000001023	S100a5	0	0	0	0	1.11993	0	0	0	1.12721	0	0	0	0	0	0	0	0	0	0	0	0	0	0	1.1379
G176	ENSMUSG00000001025	S100a6	405.008	374.36	359.102	396.305	415.63	292.307	450.907	648.721	383.698	442.187	453.281	362.783	314.331	395.067	229.808	245.522	401.65	285.313	834.247	702.832	1047.94	645.615	650.358	487.517
G177	ENSMUSG00000001027	Scn4a	109.586	123.126	194.768	340.362	332.004	180.383	208.812	290.159	110.11	66.679	194.714	181.955	109.859	89.5695	37.4702	57.7155	46.4294	19.4273	35.8427	141.781	60.6832	74.8111	139.095	57.9864
G178	ENSMUSG00000001029	Icam2	514.917	474.644	690.591	627.287	732.023	533.022	684.381	829.405	514.42	799.709	696.41	853.716	375.06	560.735	319.994	378.407	353.243	307.184	353.064	376.283	549.973	313.856	354.24	198.676
G179	ENSMUSG00000001034	Mapk7	64.8258	99.7899	133.479	127.383	167.777	128.117	114.663	141.003	107.476	141.319	162.232	164.363	105.435	193.162	136.936	169.759	66.6169	67.9545	165.622	139.283	192.872	108.03	177.828	174.924
G180	ENSMUSG00000001036	Epn2	397.285	421.794	633.363	598.474	655.424	522.001	498.708	599.121	457.231	608.969	690.463	598.909	600.302	585.39	626.876	609.659	298.227	398.278	754.405	764.539	776.65	724.198	685.996	1065.71
G181	ENSMUSG00000001039	B9d1	59.2359	55.3223	77.4155	64.5105	50.0948	45.6426	74.8632	90.1294	62.6916	80.3448	74.6226	52.6965	77.879	69.9463	54.1264	71.472	49.8128	48.2006	52.0769	40.8192	44.4822	47.2001	44.2727	22.7727
G182	ENSMUSG00000001052	Sec24b	240.145	289.347	268.425	325.065	346.471	354.783	286.251	371.252	280.516	325.927	487.324	460.883	362.452	403.021	252.403	332.428	190.871	174.673	554.504	594.554	740.71	680.823	453.92	751.329
G183	ENSMUSG00000001053	N4bp3	191.137	205.165	268.184	206.828	306.609	275.615	318.387	316.423	207.558	368.855	311.282	285.188	373.085	255.456	228.307	226.628	119.069	250.96	1389.31	827.85	672.4	636.266	1192.43	370.754
G184	ENSMUSG00000001054	Rmnd5b	216.885	207.065	293.626	302.964	335.84	282.187	260.259	328.327	269.574	258.367	281.242	294.144	381.472	332.308	322.28	347.73	237.342	262.004	541.206	548.986	528.41	485.124	464.905	396.292
G185	ENSMUSG00000001056	Nhp2	311.084	320.965	341.373	283.848	303.786	258.512	278.447	378.092	287.36	329.109	274.051	258.035	1130.95	847.659	814.677	974.306	1125.37	618.768	2060.29	996.353	1268.37	1877.18	1354.58	702.095
G186	ENSMUSG00000001062	Vps9d1	415.301	373.551	479.363	523.305	600.045	518.898	421.301	597.279	423.076	542.859	516.326	576.998	730.026	727.53	582.029	677.32	378.121	479.182	723.854	552.662	596.518	729.842	667.381	601.085
G187	ENSMUSG00000001065	Zfp276	244.341	184.034	393.892	372.251	397.667	321.468	204.825	434.174	215.035	231.307	330.237	462.541	524.199	383.035	422.481	412.958	145.217	282.117	534.168	422.431	385.736	477.275	449.894	458.547
G188	ENSMUSG00000001076	C1ql4	0	0	0	0	0	0	0	0	0	0	0	0	0	0	0	0	0	0	1.94659	0	0.976625	0	0.972093	0
G189	ENSMUSG00000001082	Mfsd10	92.1689	78.0898	124.726	87.5036	109.397	111.005	121.362	142.491	73.0349	118.978	105.698	129.526	114.35	118.078	113.904	111.36	79.6114	46.6774	128.981	145.785	176.248	149.636	145.601	185.947
G190	ENSMUSG00000001089	Luzp1	460.314	460.349	877.447	1030.52	995.159	889.355	621.586	942.722	703.605	685.317	967.534	957.89	1137.07	1046.08	1588.35	891.084	575.747	878.299	1356.91	1741.79	1490.49	1101.86	1461.77	895.91
G191	ENSMUSG00000001095	Slc13a2	0	0	0	0	0	0	0	0.999579	0	0	0	0	0	0	0	0	0	0	0	0	0	0	0	0
G192	ENSMUSG00000001098	Kctd10	494.153	484.74	916.849	959.541	984.647	812.033	812.064	852.361	577.276	900.881	924.311	1225.63	906.745	869.487	871.901	821.74	432.576	580.066	1435.44	1295.84	1568.59	1193.83	1069.47	1016.37
G193	ENSMUSG00000001100	Poldip2	2821.24	2852.68	3373.15	3383.15	3238.63	2883.33	2520.61	3680.24	3175.35	3055.81	3022.52	3180.94	4028.04	3981.28	3284.9	3766.31	2657.33	3187.43	4325.83	4787.08	4317.35	4265.2	4961.79	3409.93
G194	ENSMUSG00000001103	Sebox	0	2.00682	1.00512	0	0	1.91579	0	1.00331	0	0	0	0	0	0.996857	0	0	0	0	0	0	0	0	0	0
G195	ENSMUSG00000001105	Ift20	702.84	553.831	743.556	659.242	715.649	560.655	438.794	799.583	690.531	664.859	660.873	654.702	1082.13	1222.69	933.732	850.372	1011.71	783.91	738.385	708.282	761.126	776.847	826.045	492.22
G196	ENSMUSG00000001119	Col6a1	864.092	842.994	1362.02	1593.62	1590.11	1147.4	1752.25	1771.3	790.815	1398.89	1796.99	2053.62	810.415	1025.65	839.428	877.727	383.828	654.688	1069.37	1916.56	1352.6	1342.4	1593.26	405.338
G197	ENSMUSG00000001120	Pcbp3	33.27	17.5929	26.4899	32.7018	21.8623	39.1172	29.4088	45.7509	19.0918	33.7753	49.8491	45.1759	27.9194	32.0081	20.1196	24.2095	9.17941	15.4949	31.1049	27.6471	30.9316	21.2595	33.4359	52.4718
G198	ENSMUSG00000001123	Lgals9	806.096	573.822	718.65	574.031	830.298	634.538	854.695	832.329	484.589	929.091	830.466	761.731	453.933	561.671	314.07	535.561	353.902	364.877	330.034	417.553	922.203	490.77	501.447	308.911
G199	ENSMUSG00000001127	Araf	1084.52	1030.09	1393.83	1398.99	1715.1	1175	917.811	1713.39	1109.31	1204.42	1338.71	1438.18	2229.95	1807.28	1635.77	1680.54	868.641	1203.64	2523.98	2140.33	2197.48	2232.24	2288.4	1724.06
G200	ENSMUSG00000001128	Cfp	111.674	105.03	97.8997	113.663	113.491	89.4103	88.8475	146.156	80.2498	138.592	109.053	125.603	81.3492	128.707	74.7324	101.555	87.0306	105.039	52.6495	87.1101	127.589	86.2511	88.7574	41.6785
G201	ENSMUSG00000001131	Timp1	27.7028	73.8208	44.786	55.85	55.1888	30.4152	50.8115	79.212	28.5601	46.484	137.473	72.6242	24.7941	30.6996	33.5059	18.44	13.2289	29.2561	168.618	83.138	165.362	196.172	127.327	59.575
G202	ENSMUSG00000001134	Uxt	406.773	404.215	541.89	402.599	460.359	304.029	361.045	507.834	367.89	373.34	306.979	297.643	583.906	644.367	389.284	474.758	599.908	468.203	632.509	525.145	429.772	686.979	504.394	452.077
G203	ENSMUSG00000001138	Cnnm3	137.391	155.247	399.98	320.066	167.105	194.409	180.533	340.625	173.281	226.961	307.59	371.504	210.897	152.803	196.858	301.415	115.259	141.357	333.335	323.053	345.763	594.871	486.761	2125.87
G204	ENSMUSG00000001143	Lman2l	337.809	307.016	460.876	534.875	401.324	374.829	430.53	461.818	420.287	395.287	439.979	460.584	571.018	522.381	620.079	429.86	379.391	436.985	336.722	537.365	430.546	381.147	510.387	286.091
G205	ENSMUSG00000001150	Mcm3ap	200.998	228.466	394.807	403.927	444.611	381.61	291.55	410.201	300.954	269.002	417.888	455.332	428.611	436.222	418.742	379.132	200.273	278.618	524.376	700.959	583.412	472.962	574.468	718.817
G206	ENSMUSG00000001151	Pcnt	537.467	760.905	994.967	1274.48	1175.12	941.813	896.764	897.51	808.232	854.747	1257.33	1353.17	979.599	920.685	960.439	1298.01	365.288	600.948	907.258	1553.53	1243.83	1197.9	1152.53	3990.52
G207	ENSMUSG00000001155	Ftcd	237.512	3.58389	1.13806	7.95822	3.4072	2.27365	12.5615	2.27283	3.4186	3.39495	6.81333	1.43288	3.38499	1.43072	0	0	5.7051	0	7.8862	3.56705	5.73133	6.79118	6.76824	11.5966
G208	ENSMUSG00000001156	Mxd1	98.6328	114.892	93.8675	91.7325	102.624	77.9823	90.3219	120.421	99.0798	159.696	120.617	108.881	91.1047	74.5725	53.5255	112.923	66.8478	58.1518	90.7758	92.7819	84.437	132.619	89.9978	562.502
G209	ENSMUSG00000001157	Gmcl1	75.7311	83.3087	138.928	119.049	97.3886	115.164	109.816	102.349	121.457	129.105	122.493	105.8	126.994	144.775	158.4	119.372	116.797	91.4159	112.027	140.469	139.148	119.528	127.848	144.482
G210	ENSMUSG00000001158	Snrnp27	612.942	584.629	636.103	552.125	544.072	470.94	504.112	660.635	737.7	590.178	495.937	553.365	716.552	786.935	584.586	580.703	1144.04	738.099	766.582	550.239	690.98	786.186	746.716	601.156
G211	ENSMUSG00000001166	Oas1c	16.0548	11.6631	34.0779	18.4675	25.9431	14.4051	17.188	9.9008	23.36	29.7012	26.6178	27.2707	6.25486	13.4187	5.92414	17.091	11.5007	8.99205	13.3749	11.4091	57.9852	20.4465	19.6467	28.4046
G212	ENSMUSG00000001168	Oas1h	0	0	0	0	0	0	0	0	0	0	0	0	0	0	0	0	0	0	0	0	0	0	0	0
G213	ENSMUSG00000001173	Ocrl	145.555	187.038	228.167	318.799	218.48	213.529	171.178	208.723	245.899	232.927	351.587	303.961	260.815	249.578	259.536	269.241	149.547	231.426	258.227	309.05	348.744	281.44	233.857	364.955
G214	ENSMUSG00000001175	Calm1	2844.61	2427.08	4067.88	4881.99	5583.77	5235.96	3836.79	5665.27	2849.18	3275.1	4337.3	5127.44	6215.56	5300.44	4547.23	4673.59	2833.96	2845.39	5363.15	6838.2	5571.68	5305.17	7187.16	3274.14
G215	ENSMUSG00000001211	Agpat3	2352.23	2583.72	3253.1	3662.65	3847.33	2991.23	2771.53	3996.48	2445.7	2434.89	3015.65	3581.63	6441.05	4887.77	4099.68	4259.92	2812.33	3252.7	9890.35	9990.84	9603.77	10264.9	8638.22	5390.09
G216	ENSMUSG00000001225	Slc26a3	3.07837	1.53389	2.31296	7.07597	5.22745	6.02925	0	3.85033	3.71094	0.765355	20.705	9.83341	0	0	2.06863	2.04133	0	0	6.86054	5.95204	22.4075	1.5333	0	1.51757
G217	ENSMUSG00000001227	Sema6b	203.197	223.971	206.61	216.742	310.487	184.145	307.22	232.836	155.107	551.428	303.133	354.903	248.617	173.035	144.501	385.546	95.726	104.1	672.76	378.374	570.689	544.749	341.605	478.715
G218	ENSMUSG00000001228	Uhrf1	33.3327	55.3313	56.111	70.0069	58.8917	41.1501	63.8191	64.4908	33.8799	77.0881	98.3109	93.8917	25.7282	35.5329	15.6793	33.9524	21.1182	9.91692	26.8303	34.2653	33.2019	38.6547	23.9131	87.9067
G219	ENSMUSG00000001229	Dpp9	509.624	528.302	821.216	992.801	899.04	855.983	661.775	917.148	623.859	685.202	877.916	989.943	1288.97	1153.34	1210.28	1114.3	489.107	817.254	954.386	1376.27	1118.2	1126.42	1241.42	1064.82
G220	ENSMUSG00000001240	Ramp2	686.406	887.011	879.496	1044.59	913.421	566.308	1074.99	950.113	745.298	1395.04	1408.67	1116.75	516.937	604.287	462.392	767.743	589.611	424.499	663.632	720.047	1244.21	849.927	517.078	652.7
G221	ENSMUSG00000001247	Lsr	122.405	32.3057	49.0401	74.5947	41.1664	42.79	31.8354	50.0899	25.9421	39.4127	72.7166	102.664	12.1114	54.2589	48.8151	24.2575	11.8798	44.1517	114.608	106.581	240.032	64.8527	70.9785	66.5961
G222	ENSMUSG00000001248	Gramd1a	277.618	328.285	430.663	457.041	465.285	389.913	386.384	597.452	343.418	531.969	512.484	536.09	456.87	421.901	406.823	504.206	246.762	243.675	847.568	607.713	701.674	741.798	580.575	1072.55
G223	ENSMUSG00000001249	Hpn	286.11	16.522	13.9306	43.4583	44.3483	20.0038	37.7566	48.6149	27.7399	25.8204	30.9631	17.3602	37.7514	40.283	29.2684	45.2674	20.8102	20.8525	55.1744	72.9388	44.5265	68.0331	77.3026	82.1029
G224	ENSMUSG00000001260	Gabrg1	0	0	0	0	0	0	0	0	0	0	0	0	0	0	0	0	0	0	0	0	0	0	0	0
G225	ENSMUSG00000001270	Ckb	661.293	747.442	963.905	967.332	988.39	827.274	831.49	1034.01	686.603	1052.51	801.057	997.664	447.174	578.084	397.277	434.474	401.15	578.571	707.165	1223.05	1030.56	1027.34	1268.86	718.891
G226	ENSMUSG00000001280	Sp1	246.935	310.97	449.163	395.199	425.698	354.276	335.602	395.109	367.222	412.317	461.07	429.874	343.095	317.984	417.706	390.035	287.93	289.765	615.016	664.197	535.597	652.105	500.26	1356.67
G227	ENSMUSG00000001281	Itgb7	4.94687	9.86197	29.7353	10.8881	9.89507	5.941	6.96578	10.8895	9.93178	7.87371	8.87745	27.605	6.87893	14.7595	2.93387	13.8942	4.86304	6.92201	9.80188	20.6168	38.4394	11.8275	5.89132	7.80578
G228	ENSMUSG00000001285	Myg1	254.186	285.429	360.855	289.44	286.197	209.687	224.626	412.462	374.75	317.564	298.863	266.981	396.548	388.831	326.399	362.764	471.367	294.972	359.74	405.718	418.01	407.078	384.516	316.724
G229	ENSMUSG00000001288	Rarg	243.986	284.805	359.462	416.948	439.805	407.82	330.298	412.8	239.934	358.572	385.846	391.66	315.333	295.338	269.959	260.826	122.28	209.101	285.441	429.428	354.947	286.301	378.755	254.916
G230	ENSMUSG00000001289	Pfdn5	1728.3	1884.08	2196.15	2001.51	1916.74	1771.37	1797.67	2154.25	1985.75	2228.87	1907.81	2124.03	2217.19	2329.61	1924.86	2082.28	2462.7	1972.56	3634.29	3278.81	3478.88	3356.72	2901.16	3252.31
G231	ENSMUSG00000001300	Efnb2	248.539	222.143	403.86	464.152	530.445	334.914	320.001	355.451	338.106	397.588	509.98	476.928	203.117	274.499	249.136	242.696	150.908	148.629	251.796	425.439	291.259	247.546	388.796	247.727
G232	ENSMUSG00000001305	Rrp15	107.108	99.1125	142.8	123.99	135.424	141.255	95.7612	153.18	126.372	102.993	85.7465	115.591	285.79	232.02	254.577	204.407	244.845	208.452	244.079	276.299	244.354	246.874	337.624	139.676
G233	ENSMUSG00000001313	Rnd2	52.9416	58.4025	83.0685	70.0251	81.1692	75.991	61.9376	97.8906	75.6777	93.7949	75.205	84.0233	61.08	105.878	63.4735	59.609	59.8679	51.9405	148.982	106.227	128.373	110.396	76.2282	66.1409
G234	ENSMUSG00000001323	Srr	276.829	314.504	444.394	491.789	408.035	379.025	316.214	477.003	311.051	371.384	454.217	426.552	1077.8	853.819	1049	781.096	447.635	574.015	536.268	612.871	595.802	668.384	457.511	530.375
G235	ENSMUSG00000001333	Sync	143.883	136.639	242.789	346.549	302.83	246.774	171.624	245.335	161.087	106.682	225.41	264.966	377.135	347.401	421.467	317.915	48.724	201.678	504.969	537.791	490.425	437.445	540.338	304.527
G236	ENSMUSG00000001334	Fndc5	9610.45	9000.98	10336.4	11426.4	9647.61	8659.88	8356.27	11237.4	10285.4	9672.37	9385.07	9660.89	13967.6	11824.7	10881.4	10909.3	11977	12305.2	7195.16	10667.3	9078.8	8872.24	10303.9	2953.48
G237	ENSMUSG00000001348	Acp5	51.581	2.03939	10.217	8.91508	10.0713	9.73999	4.88839	13.2588	13.2832	9.71672	24.4219	25.3372	4.05195	15.4757	2.02559	10.197	8.03736	6.81226	22.2915	19.1901	107.755	38.093	17.4127	6.05387
G238	ENSMUSG00000001349	Cnn1	24.7598	44.4416	48.6183	137.745	43.5788	42.6208	16.9316	45.5825	24.8496	38.4422	45.4605	58.2646	31.4793	34.4711	83.2595	27.8066	32.1377	23.7585	62.8189	85.5584	169.744	76.9631	52.1043	85.0087
G239	ENSMUSG00000001366	Fbxo9	742.158	848.286	920.531	801.197	897.003	675.558	839.123	989.069	799.428	842.933	1119.89	821.285	1747.97	1513.85	1218.23	1598.91	1066.36	1158.3	1143.8	1428.64	1307.38	1113.78	1243.18	1461.2
G240	ENSMUSG00000001376	Ccdc132	369.267	380.249	345.846	328.534	322.012	264.526	263.168	374.393	399.772	386.564	389.557	346.049	486.382	483.899	410.765	517.295	600.653	424.084	556.678	476.507	516.905	631.181	457.947	619.774
G241	ENSMUSG00000001380	Hars	558.519	563.249	770.261	631.449	737.976	598.678	535.581	716.578	599.146	649.218	689.054	689.227	1040.58	1002.15	944.816	968.251	795.395	810.213	1597.67	1355.08	1351.9	1614.18	1465.81	961.785
G242	ENSMUSG00000001383	Zmat2	667.784	655.137	721.621	743.559	679.667	567.177	668.513	796.004	661.192	797.906	694.307	712.487	945.738	978.334	792.943	858.224	996.774	822.981	1094.04	1042.17	1114.74	1319.78	1124.22	856.431
G243	ENSMUSG00000001403	Ube2c	41.4705	69.0916	83.6672	34.4874	121.223	51.2474	77.7046	47.2239	28.7223	144.582	140.951	162.713	24.8887	48.7551	18.5437	49.9546	33.9589	14.1501	29.0571	13.0641	25.3395	82.1627	29.3464	5.50575
G244	ENSMUSG00000001415	Smg5	1219.85	1252.85	1916.01	2087.76	1903.55	1715.38	1215.82	1920.95	1410.87	1331.25	1571.63	1897.88	3361.26	2811.22	2764.72	2538.33	1333.21	2192.78	3629.57	2962.85	2942.89	2928.39	2813.48	2963.66
G245	ENSMUSG00000001416	Cct3	2203.42	2223.5	2819.81	2468.96	2003.77	1829.36	2271.3	2767.35	2910.19	2679.89	1865.94	2253.67	4309.83	3738.04	3618.13	3554.26	6384.39	3697.32	6298.07	4960.57	5218.68	6835.94	6073.49	1830.27
G246	ENSMUSG00000001418	Glmp	445.62	533.053	582.127	500.139	614.432	579.806	563.492	626.938	493.341	588.827	717.115	608.245	544.975	628.516	590.784	691.518	511.043	452.554	868.632	952.977	791.726	890.316	744.275	920.353
G247	ENSMUSG00000001419	Mef2d	1552.65	1566.26	3118.53	3523.99	3501.27	3062.08	2208.43	2782.78	2039.15	1911.59	3132.92	3052.35	3993.24	2978.11	3900.1	3702.59	1195.31	2016.37	6221.97	7129.38	6346.89	6138.03	5938.38	8396.09
G248	ENSMUSG00000001420	Tmem79	6.58281	4.6038	5.94744	9.27515	7.68776	5.94007	2.38607	8.40491	1.11366	3.68504	4.41133	5.16868	16.8675	11.8625	10.1078	15.4219	6.33981	4.14805	4.60385	11.6171	20.1864	11.5938	12.736	7.26478
G249	ENSMUSG00000001424	Snd1	640.732	708.048	813.618	817.896	813.249	787.863	733.721	921.067	674.194	810.266	844.654	978.704	9637.63	5584.68	5909.32	8791.41	2378.8	3664.96	2293.88	2176.85	1929.57	2557.99	1755.33	1683.52
G250	ENSMUSG00000001435	Col18a1	439.543	192.017	265.697	393.969	438.384	272.658	421.067	488.877	158.442	314.044	379.476	410.81	147.886	234.305	180.165	217.616	63.682	100.119	218.935	397.287	392.999	198.803	286.845	97.3976
G251	ENSMUSG00000001436	Slc19a1	68.891	80.3593	65.7094	82.9266	97.6727	54.9038	59.2758	81.5866	70.2793	75.4763	105.073	90.4824	231.594	168.485	329.166	228.952	121.917	166.656	119.996	138.024	117.081	107.312	152.943	99.2097
G252	ENSMUSG00000001440	Kpnb1	1270.07	1475.67	2271.27	2449.24	2237.14	1949.36	1653.87	2232.7	1807.31	1940.46	2502.53	2431.55	3237.56	2609.37	3219.27	3247.06	1565.58	1996.46	4067.43	4234.1	4131.91	5118.59	3670.58	5362.64
G253	ENSMUSG00000001441	Npepps	1236.88	1156.93	1347.73	1425.68	1295.35	1196.91	1239.68	1393.51	1470.44	1497.49	1467.36	1538.32	1412.09	1270.29	1398.43	1202.27	1501.74	1313.79	1525.92	2041.13	1743.52	1618.24	1636.78	1611.65
G254	ENSMUSG00000001444	Tbx21	2.97249	0.987856	1.98526	0.991375	0.99092	0	0	1.98274	1.98903	0	3.95336	2.96313	0.984161	0	0	0.993683	0	0.990358	0.981845	0.983602	1.9744	0.987113	4.91726	2.93212
G255	ENSMUSG00000001445	Mrpl10	1139.99	1002.08	1267.52	1211.46	1172.42	1064.71	1010.68	1375.8	1259.24	1280.99	1196.63	1058.26	1693.86	1700.63	1262.48	1443.54	1386.74	1257.43	1342.49	1499.18	1320.97	1381.38	1696.19	1072.08
G256	ENSMUSG00000001467	Cyp51	245.758	181.867	180.025	188.474	181.715	156.516	162.245	247.874	184.391	194.01	162.356	141.11	322.237	260.971	315.618	282.76	219.492	272.762	231.732	271.38	338.493	294.127	264.978	290.948
G257	ENSMUSG00000001472	Tcf25	1669.84	1749.47	2435.81	2607.69	2398.25	2242.42	1991.24	2613.62	2035.63	2351.07	2486.1	2713.29	3658.86	3250.48	3523.78	3276.74	1950.77	2359.77	5662.44	4780.42	5120.95	4900.12	4221.43	4732.61
G258	ENSMUSG00000001473	Tubb6	295.062	317.402	582.274	549.941	631.667	421.568	454.345	602.274	348.609	427.799	408.605	656.292	1447.7	1039.02	1002.11	662.66	479.091	654.528	1257.78	1333.68	1142.32	1219.68	1382.5	635.948
G259	ENSMUSG00000001482	Def8	1270.21	1190.18	1841.28	1890.56	1828.98	1605.09	1287.85	2035	1557	1400.15	1582.03	1645.45	3900.5	3176.79	2642.63	2671.61	1436.23	2036.52	4163.11	3949.33	3334.45	3277.87	3749.04	1845.95
G260	ENSMUSG00000001493	Meox1	108.008	153.187	266.05	198.309	308.162	271.722	279.987	355.913	163.076	278.182	279.963	281.691	170.273	212.833	179.402	145.035	113.043	201.067	423.346	329.742	365.383	191.526	429.883	46.9357
G261	ENSMUSG00000001494	Sost	18.7292	18.6857	66.1676	110.487	100.537	57.2191	44.5994	26.6278	33.6273	34.3592	95.5246	128.868	28.395	33.3252	59.516	44.4577	12.6054	18.7222	115.333	159.691	347.832	154.201	25.4477	132.334
G262	ENSMUSG00000001496	Nkx2-1	0	0	0	0	0	0	0	0.98353	0	0	0	0	0	0	0	0	0	0	0	0	0	0	0	0
G263	ENSMUSG00000001497	Pax9	0.894472	0	0	0	0	0	0	0	0	1.68933	3.55876	1.77971	0	0	0.882767	0	0	0	0	0	5.34302	0.890914	0	0
G264	ENSMUSG00000001504	Irx2	148.247	136.42	193.473	138.342	140.563	56.3355	60.06	79.0107	331.964	86.3346	125.084	188.625	150.821	103.9	108.972	228.647	185.746	98.7647	124.631	176.021	79.4626	118.803	146.814	229.007
G265	ENSMUSG00000001506	Col1a1	763.411	933.33	1556.16	1638.02	1585.79	1192.86	1918.35	2068.23	843.221	1694	2707.83	2183.41	853.106	946.698	918.019	875.78	441.102	788.417	1807.73	3343.63	2540.07	2140.6	2090.34	394.755
G266	ENSMUSG00000001507	Itga3	204.027	179.191	283.473	270.583	254.753	217.175	215.742	278.881	197.086	265.955	328.982	277.154	240.744	268.846	268.999	293.726	114.858	191.468	597.424	594.669	620.457	463.405	406.993	543.098
G267	ENSMUSG00000001508	Sgca	1465.59	1707.31	2292.95	2511.36	2673.49	2171.19	1796.04	2524.35	1648.61	2216.56	2464.23	2734.96	2941.47	2641.97	3299.69	3192.8	1694.6	1607.1	4846.1	4717.73	3109.31	4638.29	3552.47	6460.91
G268	ENSMUSG00000001510	Dlx3	0	0	0	0	0	0	0	0	0	0	0.985446	0	0	0	0	0	0	0	0	0	0.984544	0	0	0
G269	ENSMUSG00000001517	Foxm1	7.49057	26.1039	45.0233	33.6234	78.709	18.7414	44.2828	26.2359	18.8102	53.9085	70.1195	81.025	11.1595	27.9434	23.0994	33.8488	11.9567	3.74269	19.4601	21.3275	17.7099	28.9098	17.645	15.8856
G270	ENSMUSG00000001518	Itfg2	237.155	265.288	333.062	406.209	342.45	262.791	247.539	368.123	281.905	254.879	341.42	335.409	538.313	386.92	405.435	519.525	247.93	323.385	615.513	630.108	564.335	619.969	520.231	1041.58
G271	ENSMUSG00000001520	Nrip2	32.5125	41.9927	39.2794	38.0521	48.7592	33.2229	54.0092	49.2604	29.9858	58.8041	47.8566	35.7328	53.7365	46.0471	33.5817	63.2302	38.8045	47.0098	14.6251	22.2552	15.6974	19.0569	24.1675	11.7053
G272	ENSMUSG00000001521	Tulp3	87.5788	80.53	154.51	112.764	122.755	119.18	123.419	119.167	110.175	101.364	160.463	137.062	128.733	137.265	130.673	92.3576	56.2278	120.073	117.282	160.957	169.295	135.961	151.195	180.181
G273	ENSMUSG00000001524	Gtf2h4	297.26	236.682	338.374	269.597	281.407	271.719	247.464	321.944	289.753	298.265	206.885	274.194	426.131	376.121	349.124	324.352	414.206	343.449	426.686	415.903	322.54	403.587	467.274	182.135
G274	ENSMUSG00000001525	Tubb5	1358.35	1635.34	2601.04	2234.15	2245.12	1800.72	2221.29	2281.36	1812.98	2597.26	2312.98	2957.7	3471.12	3280.73	3304.47	2870.16	2449.76	2520.88	3529.04	3939.27	3717.18	3967.54	4315.76	2430.62
G275	ENSMUSG00000001542	Ell2	163.915	131.792	201.799	237.031	237.065	194.681	158.957	232.206	187.425	180.571	283.024	252.561	731.635	565.759	788.715	528.332	367.704	338.474	1068.49	652.666	760.022	807.497	684.719	310.4
G276	ENSMUSG00000001552	Jup	2406.78	2577.37	4147.07	3745.65	4096.44	3585.56	3319.19	3876.69	3182.07	3561.42	3900.16	4182.24	3398.74	3144.58	2857.83	3682.89	2917.47	2435.71	3938.25	5501.33	4224.59	4195.64	3751.35	11863.9
G277	ENSMUSG00000001555	Fkbp10	355.314	564.641	716.709	759.266	740.66	539.132	602.324	708.168	546.346	611.034	955.358	664.166	476.308	655.253	358.821	647.617	341.058	261.095	1435.64	1413.23	1470.2	1447.29	925.2	1169.37
G278	ENSMUSG00000001558	Klhl10	12.8774	8.89527	10.9165	9.91352	4.95225	3.96543	12.9468	13.8744	6.95674	3.94647	12.8678	10.8757	12.7911	15.7588	5.88353	8.93415	5.84672	4.95104	8.84045	5.90793	4.93724	1.97399	4.91799	8.80109
G279	ENSMUSG00000001566	Mnx1	0	0	0	0	0	0	0	0	0	0	0	0	0	0	0	0	0	0	0	0	0	0	0	0
G280	ENSMUSG00000001569	Nom1	290.626	320.095	450.924	440.074	361.19	388.521	302.121	510.667	399.19	257.781	364.997	347.218	471.042	667.934	530.408	720.887	225.606	264.605	648.598	646.414	561.884	558.551	633.798	1198.45
G281	ENSMUSG00000001576	Ergic1	380.87	355.16	558.542	626.861	638.222	537.613	435.755	591.745	435.439	447.473	491.933	540.431	988.169	791.082	753.47	732.987	447.651	622.987	1144.82	1209.02	1083.28	947.064	1160.91	621.866
G282	ENSMUSG00000001583	Tnk1	3.74565	0	0	0.936929	0.815546	0.937176	0	3.26362	2.81963	0	0	0.933515	2.42974	6.06574	0.925969	0	0.80151	0.935959	0	0	3.73213	0	0.929483	0.923744
G283	ENSMUSG00000001588	Acap1	12.6617	10.5495	18.715	23.1653	13.2112	6.00635	7.09778	9.58314	19.7785	12.9342	14.6516	21.9278	5.18907	8.98053	4.42398	12.6505	5.20075	2.61086	9.32764	8.40708	22.344	7.80701	6.29956	13.7791
G284	ENSMUSG00000001604	Tcea3	1243.03	1218.61	1493.65	1448.43	1352.24	1150.78	1141.15	1325.79	1508.77	1551.59	1154.26	1245.48	1302.96	1255.43	1091.63	1711.93	1204.83	1096.16	1330.89	1549.44	1289.01	1053.13	1196.21	3412.31
G285	ENSMUSG00000001622	Csn3	0	0	0	0	0	0	0	0	0	0	0	0.968988	0	0	0	0	0	0	0	0	0	0	0	0.955408
G286	ENSMUSG00000001627	Ifrd1	492.145	547.933	635.656	429.281	478.478	322.532	427.424	441.44	786.567	602.944	477.941	734.119	2508.62	2077.55	2881.21	2217.28	4215.94	2010.78	1636.72	1262.74	2027.03	2208.02	1413.44	7045.23
G287	ENSMUSG00000001630	Stk38l	192.479	187.161	426.335	357.586	419.828	367.032	192.785	371.18	312.489	302.071	305.836	312.114	338.349	361.885	370.314	262.212	193.483	231.89	318.636	476.822	412.49	300.637	394.218	306.943
G288	ENSMUSG00000001632	Brpf1	224.518	250.803	413.349	468.488	428.247	307.794	361.889	412.605	276.434	348.433	433.217	504.54	468.702	410.507	393.391	457.513	177.227	249.637	542.701	628.978	534.669	560.396	519.58	823.011
G289	ENSMUSG00000001642	Akr1b3	3871.31	3839.03	5092.44	4565.62	4497.07	3812.84	3848.77	5061.47	4223.57	4494	4110.31	4550.03	4261.32	4041.21	3235.07	3976.76	4212.42	3625.05	4580.33	4501.5	4020.78	4432.45	4668.5	3029.44
G290	ENSMUSG00000001655	Hoxc13	0.996017	0	0	0	0	0	0	0	0	0	0	0	0	0	0	0	0	0	0	0	0	0	0	0
G291	ENSMUSG00000001656	Hoxc11	0.995596	0	0.997438	0.996371	0.995471	0	1.00097	0	0.998843	0.991591	1.98963	0	0	0	0	0	0	0	0	0	0	0	0	0
G292	ENSMUSG00000001657	Hoxc8	0	0	0	0	0	0	0	0	0	0	0	0	0	0	0	0	1.10344	0	0	0	0	0	0	0
G293	ENSMUSG00000001661	Hoxc6	0	3.86819	0	1.7179	0	0	0	0	0	1.71152	0	0	0.852214	0	0	0	1.68933	0.857769	0	0	0.855888	0	0	0
G294	ENSMUSG00000001663	Gstt1	392.795	179.417	380.759	422.692	314.33	268.191	219.848	283.29	293.747	248.809	387.5	329.299	115.261	201.498	125.968	180.082	110.744	100.322	137.677	166.333	183.964	155.719	124.148	120.176
G295	ENSMUSG00000001665	Gstt3	122.394	57.1887	54.6283	63.5787	63.7552	37.9214	62.2453	87.2551	43.5712	88.4	67.4622	63.2253	48.7069	36.7536	57.4887	39.8125	22.7334	12.9344	20.1672	48.7154	67.7531	35.0877	24.7811	30.1753
G296	ENSMUSG00000001666	Ddt	1070.72	839.615	946.007	968.17	862.658	766.651	773.014	1005.54	925.713	996.66	760.466	1037.1	1179.38	1184.37	920.915	1171.61	1091.02	870.727	898.333	879.301	915.536	948.362	1011.03	1243.3
G297	ENSMUSG00000001670	Tat	823.129	3.7781	2.84687	0	2.84173	0.947986	75.2521	5.68633	0.950672	0	31.1904	6.61125	2.82251	0.94197	0	1.89961	0.93139	0	19.7136	7.52432	154.792	20.7611	4.7012	75.6946
G298	ENSMUSG00000001672	Marveld3	0	0	0	0.77903	0	1.57746	0	0	0	0	0	1.55247	1.56586	0	0	0	0	0	0	1.54599	1.57359	0	0	0
G299	ENSMUSG00000001674	Ddx18	253.189	274.746	349.9	264.032	302.75	283.366	233.883	354.069	307.908	460.302	248.813	281.188	496.351	431.859	501.333	453.932	528.408	437.443	428.247	490.697	448.35	555.56	595.495	675.956
G300	ENSMUSG00000001687	Ubl3	1051.98	1005.21	1420.01	1548.24	1506.13	1155.66	945.297	1693.21	1362.6	1273.98	1601.57	1389.46	2444.3	1810.21	1965.36	2051.9	1311.8	1517.37	2533.16	2633.47	2478.59	2341.33	2387.71	2209.63
G301	ENSMUSG00000001700	Gramd3	316.664	274.239	422.327	383.148	458.226	339.695	277.683	407.939	411.24	282.554	427.266	379.694	632.989	465.501	469.567	523.083	340.501	458.929	991.241	825.933	866.581	767.965	672.757	573.885
G302	ENSMUSG00000001707	Eef1e1	195.668	178.019	246.337	190.091	212.446	172.726	139.961	290.961	212.872	180.916	180.374	192.742	669.923	549.139	485.071	388.434	502.048	499.892	615.529	401.214	432.385	564.37	607.264	144.316
G303	ENSMUSG00000001729	Akt1	3359.19	3306.73	4951.76	5597.23	6596.78	5088.54	4081.47	5931.49	3568.84	4605.31	5507.67	5590.35	7532.06	6877.19	6425.15	6728.45	2779.3	4906.56	9376.11	9168.64	8452.11	7517.46	8038.46	7185.99
G304	ENSMUSG00000001739	Cldn15	56.3797	35.8954	40.2132	43.7812	48.594	52.5333	63.5177	60.2938	25.1632	46.996	179.803	128.67	35.8828	36.7257	28.8233	49.2559	31.5618	20.063	163.475	104.403	340.174	76.5196	74.332	69.5895
G305	ENSMUSG00000001741	Il16	102.675	95.7566	186.049	116.796	130.348	123.158	128.156	172.645	129.223	133.832	142.04	140.387	53.1522	89.5041	69.1421	79.3632	43.992	56.1825	37.2482	94.286	85.4041	61.3599	59.0459	61.7696
G306	ENSMUSG00000001750	Tcirg1	186.236	157.153	184.378	191.933	204.745	197.121	122.131	163.708	117.204	160.143	184.94	209.361	106.588	202.171	147.153	144.412	109.679	86.6258	142.527	163.763	203.651	117.353	144.503	158.403
G307	ENSMUSG00000001751	Naglu	143.581	170.552	215.934	216.459	184.63	160.057	191.135	223.781	145.529	208.7	286.635	207.315	298.117	269.19	231.024	332.512	154.247	137.181	427.13	462.527	383.607	459.306	356.438	695.579
G308	ENSMUSG00000001755	Coasy	361.148	272.616	429.272	432.439	452.218	341.303	336.499	478.337	254.915	381.633	387.865	473.419	950.663	927.766	772.896	926.083	574.698	450.771	815.146	806.267	757.556	778.085	1008.27	984.451
G309	ENSMUSG00000001761	Smo	190.998	223.544	351.598	327.783	407.664	281.492	268.198	363.512	217.097	261.463	427.128	373.833	348.285	387.816	343.251	405.673	116.952	172.674	386.485	393.873	440.704	349.366	339.257	546.791
G310	ENSMUSG00000001763	Tspan33	23.5602	11.9929	28.3437	26.8016	7.93373	20.0471	21.9378	21.8307	31.0043	19.759	14.0141	19.8011	41.5977	29.8054	33.5828	54.6658	21.4665	26.7706	15.8919	18.7344	26.7711	22.8181	17.7281	42.2381
G311	ENSMUSG00000001767	Crnkl1	300.89	295.804	356.776	351.286	396.255	314.953	309.663	385.988	308.1	326.545	387.933	412.453	361.562	335.598	284.471	365.383	316.019	280.985	443.464	470.336	446.002	472.663	440.429	856.968
G312	ENSMUSG00000001768	Rin2	341.007	347.291	516.883	492.558	531.942	446.509	337.162	539.073	358.915	413.35	555.207	466.602	253.156	427.231	401.364	348.109	262.97	249.959	239.899	640.897	409.776	523.396	452.292	391.399
G313	ENSMUSG00000001773	Folh1	0	0	0	0	0	0	0	0	0	0	6.01683	2.00438	2.99592	0.999844	0	0	0	0	2.98877	1.99597	13.1285	3.0049	0	1.85666
G314	ENSMUSG00000001774	Chordc1	500.452	412.18	707.881	806.217	688.719	573.251	384.64	712.884	783.62	461.732	584.766	860.037	887.872	891.811	1166.79	608.984	985.355	842.983	913.606	1212.87	911.595	940.947	1265.21	409.766
G315	ENSMUSG00000001783	Rtcb	1226.82	1317.13	1625.03	1550.38	1400.2	1314.15	1265.32	1659.99	1439.78	1603.25	1517.32	1622.48	2329.82	2211.36	2141.31	2329.63	1837.14	1697.76	3272.03	2729.42	2902.68	3200.76	2777.12	3019.54
G316	ENSMUSG00000001785	Pwp1	215.155	259.524	317.107	275.379	289.812	229.876	200.797	319.038	265.582	233.35	290.916	285.92	604.04	507.424	560.138	502.557	352.299	371.974	754.435	631.772	698.869	797.513	816.046	1258.43
G317	ENSMUSG00000001786	Fbxo7	169.185	203.395	233.923	162.814	212.908	173.539	244.997	234.507	202.402	281.564	206.191	228.127	246.197	163.965	272.691	299.322	233.547	212.574	326.407	268.718	262.488	326.509	283.96	533.432
G318	ENSMUSG00000001794	Capns1	3670.98	3914.32	4742.26	4749.2	4956.91	4025.22	4387.41	5089.88	4250.97	5095.73	5168.67	4806.38	4285.12	4426.42	4336.08	4330.08	3558.27	3454.18	6939.48	7106.74	7048.65	7640.48	5680.73	6216.7
G319	ENSMUSG00000001802	Lrp3	180.728	172.633	242.671	187.172	284.275	169.316	192.188	226.077	226.314	174.667	239.074	180.75	111.142	133.932	112.133	231.633	115.596	119.78	130.897	117.467	129.471	141.901	114.503	468.937
G320	ENSMUSG00000001804	Dsg4	0	0	0	0	0	0	0	0.982557	0	0	0	0	0.975267	0.976716	0	0	0	0	3.88872	0	0.977755	0.978094	0	1.93539
G321	ENSMUSG00000001815	Evx2	0	0	0	0	0	0	0	0	2.16153	0	0.645146	0	0	0	0	0	0	0	0	0	0	0	0	0
G322	ENSMUSG00000001819	Hoxd13	0	0	0	0	0	0	0	0	0	0	0	0	0	0	0	0	0	0	0	0	0	0	0	0
G323	ENSMUSG00000001823	Hoxd12	0	0	0	0	0	0	0	0	0	0	0	0	0	0	0	0	0	0	0	0	0	0	0	0
G324	ENSMUSG00000001827	Folr1	1.0705	0	0	1.97828	0	0	1.07341	0	1.70638	1.91752	1.93498	3.29941	1.99977	0.949506	0	0	1.05788	0	19.7938	1.73711	16.2598	1.70903	2.85644	2.84759
G325	ENSMUSG00000001829	Clpb	931.724	973.898	1321.17	1778.35	1636.19	1343.53	1054.82	1627.84	1006.27	1297.92	1288.88	1339.79	3035.64	2797	2625.76	2339.08	1289.12	1657.19	2400.52	2199.97	2265.52	2630.67	2195.82	2353.31
G326	ENSMUSG00000001833	2024-09-07	1610.39	1650.88	2143.84	2008.32	2060.94	1735.5	1447.41	2137.18	2441.04	2012.01	2228.05	2248.41	2035.06	2044.48	1934.71	1920.88	1919.02	1871.76	3078.58	3077.04	3067.9	2647.59	2678.98	2097.09
G327	ENSMUSG00000001844	Zdhhc4	172.62	211.752	266.925	203.159	222.978	201.393	187.856	224.21	251.213	266.024	242.514	243.099	285.087	283.076	290.536	290.856	208.086	241.621	599.194	492.593	517.797	526.62	379.714	761.656
G328	ENSMUSG00000001847	Rac1	2110	2410.83	2980.66	3256.51	3220.9	2609.99	2547.94	3388.81	2799.44	3201.89	3370.92	3288.15	3367.34	3443.81	3106.23	3741.62	2405.23	2608.58	4513.68	5002.82	5293.1	5013.7	4396.72	5643.19
G329	ENSMUSG00000001855	Nup214	229.342	113.907	258.155	190.216	139.299	120.825	309.15	271.928	295.882	151.385	194.434	178.069	120.673	176.552	206.571	141.867	379.973	194.024	203.432	256.692	376.085	348.673	217.155	441.717
G330	ENSMUSG00000001864	Aif1l	50.0048	31.4325	25.4585	35.9394	39.443	23.6789	39.6689	70.4815	18.4773	31.3662	115.212	73.6872	48.8961	100.229	30.9044	19.3461	24.7753	24.5219	54.6732	152.965	159.712	40.1536	108.565	68.5281
G331	ENSMUSG00000001865	Cpa3	3.98498	3.98293	14.9724	5.98567	11.948	6.97925	5.00444	3.98594	6.98973	7.95506	7.99578	11.9663	9.89645	20.7933	0.98875	12.957	9.81209	7.96928	20.779	14.8999	16.9015	24.8242	29.7042	42.3659
G332	ENSMUSG00000001870	Ltbp1	386.874	391.896	685.372	713.682	672.297	562.066	489.754	552.475	475.795	625.638	662.557	705.969	264.429	334.939	364.588	377.252	220.509	261.498	373.482	864.738	715.273	508.772	441.563	391.467
G333	ENSMUSG00000001891	Ugp2	3851.29	3855.61	3333.09	3592.33	3477.42	3230.81	2746	5053.45	4054.64	4457.32	3542.12	3575.91	6346.57	5373.24	5323.47	5825.94	7760.75	7300.59	14339.6	9399.71	9979.36	20539.8	13851.2	5698.76
G334	ENSMUSG00000001901	Kcnh6	2.4126	1.60299	0	0	0.762066	0.762517	2.29925	0	1.52993	0.757653	1.97816	0.801178	0.798775	2.2734	0	0.806788	5.20917	0.803777	5.26283	0.755672	0	0	4.86373	0
G335	ENSMUSG00000001909	Trmt1	316.519	309.415	490.947	665.408	435.312	419.615	324.011	446.089	354.608	450.423	548.155	418.179	1225.53	947.511	1044.23	925.439	553.261	461.238	2205.84	1099.22	1555.89	1806.78	1205.81	2168.16
G336	ENSMUSG00000001910	Nacc1	606.796	580.625	1075.35	1129.83	1265.36	952.889	779.37	1084.05	769.061	743.985	1099.92	1125.65	1422.9	1311.14	1266.72	943.164	635.81	1081.62	1320.27	1652.46	1382.99	1076.98	1735.12	486.955
G337	ENSMUSG00000001911	Nfix	1175.37	1320.31	2460.92	2657.33	2499.07	2093.61	1660.23	2158.15	1608.63	1526.65	2154.59	1831.02	1920.09	1735.97	2114.57	1986.89	830.847	1192.49	1784.59	3268.18	2082.17	1646.29	2256.04	2963.13
G338	ENSMUSG00000001918	Slc1a5	223.226	281.229	331.298	411.451	379.869	442.475	410.196	418.58	249.054	412.943	533.756	406.868	333.409	480.69	286.398	347.608	159.097	101.8	354.241	376.876	844.43	511.909	342.736	529.183
G339	ENSMUSG00000001924	Uba1	2289.67	2195.32	3159.76	3263.56	2740.46	2538.96	2578.18	2907.28	2687.14	3037.39	3057.13	3065.83	2977.07	2805.54	2991.57	2987.29	1981.73	2429.79	4896.65	5870.59	5258.79	5159.34	4638.16	4731.57
G340	ENSMUSG00000001930	Vwf	925.775	2364.28	2135.06	3505.83	2075.96	951.941	963.465	1009.33	2369.53	1448.29	1875.19	3225.13	681.573	1038.83	1011.28	982.198	1246.52	1055.57	1584.76	2372.31	3398.51	3199.69	927.529	1677.2
G341	ENSMUSG00000001942	Siae	202.492	244.024	295.872	325.051	331.989	254.058	259.371	300.48	255.916	251.351	280.251	298.91	237.42	227.943	252.637	259.758	130.06	196.443	208.318	326.025	289.183	282.379	270.468	248.24
G342	ENSMUSG00000001943	Vsig2	15.0081	8.01314	13.0328	14.0345	12.994	15.02	6.02717	9.00521	16.0307	20.0136	15.1134	12.0502	11.9278	5.96427	3.98175	11.9931	9.86546	13.0093	10.9476	9.00431	12.994	14.9633	9.95269	19.8233
G343	ENSMUSG00000001946	Esam	899.555	1121.36	1375.96	1176.42	1434.78	1130.6	1564.67	1397.9	1094.13	2259.63	1852.88	1722.64	1135.77	1138.18	856.177	1373.5	783.936	671.465	939.985	940.603	1286.56	1072.69	1045.44	959.197
G344	ENSMUSG00000001948	Spa17	42.7862	62.6823	46.9774	52.1796	54.8644	32.6359	31.6223	67.2133	62.016	75.1025	38.6188	50.7023	92.169	89.9559	86.0636	99.0534	157.54	121.455	112.213	114.547	109.403	158.701	97.6944	70.1704
G345	ENSMUSG00000001962	Fam50a	310.776	311.157	421.382	371.257	349.151	324.486	345.147	429.575	348.408	408.488	365.606	359.225	523.492	493.676	447.803	560.024	458.109	431.621	827.814	766.094	851.142	823.938	804.011	835.665
G346	ENSMUSG00000001964	Emd	643.19	609.615	821.167	804.426	795.781	646.354	615.256	930.819	575.015	644.356	719.724	780.932	1191.49	1157.39	1069.94	1070.79	669.906	800.783	1892.9	1298.29	1811.32	1554.92	1370.13	1336.8
G347	ENSMUSG00000001983	Taco1	562.325	625.012	874.087	949.58	875.816	834.181	587.91	942.387	617.472	610.274	893.88	855.712	1342.05	1218.77	1083.06	950.315	357.519	853.429	1169.83	1650.14	1092.72	1129.96	1948.47	418.213
G348	ENSMUSG00000001985	Grik3	1.96902	1.95895	4.93139	2.953	2.95552	1.97064	1.98213	2.95605	2.96823	0.977104	4.88614	0.977908	2.93341	0.979576	4.85197	1.97892	0.96662	2.95115	9.73665	8.76271	8.8163	4.90236	5.85648	13.5664
G349	ENSMUSG00000001986	Gria3	17.2016	13.3747	48.8228	28.8026	36.5676	38.5376	17.4292	17.3479	26.8262	27.7453	88.0402	111.355	39.9734	34.224	37.7035	26.0353	24.0697	44.0436	74.6587	58.6168	63.7152	88.1301	40.1088	49.3449
G350	ENSMUSG00000001988	Npas1	0	0.987547	0.991729	0	0	0	0	0	0	0	0	0.987809	0	0	0.979714	0	0	0	0	0	0	0	0	0
G351	ENSMUSG00000001995	Sipa1l2	610.88	689.328	1224.9	1168.44	1323.98	1263.17	801.272	1108.34	744.47	721.913	1061.86	1009.58	939.428	950.872	953.111	808.753	254.456	724.608	1407.45	2157.5	1624.74	992.05	1827.96	1592.86
G352	ENSMUSG00000001998	Ap4e1	42.6136	38.044	66.0551	74.6554	80.519	79.2832	44.886	72.7028	39.9364	42.9714	69.0102	90.9112	85.9131	63.6667	79.4135	84.7214	20.0018	33.9146	128.589	133.008	122.607	91.8995	102.905	136.415
G353	ENSMUSG00000001999	Blvra	285.29	287.547	301.882	275.618	276.091	228.214	284.463	341.875	334.502	308.467	321.045	254.393	362.478	390.785	289.383	375.382	405.879	313.864	600.398	425.359	453.892	637.44	479.103	270.7
G354	ENSMUSG00000002006	Pdzd4	27.2556	20.6306	43.131	37.6403	38.5485	41.3864	43.5007	34.7988	17.9353	29.8839	54.5291	53.3012	25.2036	36.4618	22.6559	30.1959	15.2632	19.6643	30.7006	46.5538	47.7219	37.4448	31.6974	22.3616
G355	ENSMUSG00000002007	Srpk3	495.861	426.026	704.863	471.639	524.039	555.995	427.002	661.428	514.56	594.708	523.14	462.224	338.173	494.162	335.464	298.736	333.769	419.465	737.816	793.833	629.077	494.243	800.9	274.906
G356	ENSMUSG00000002010	Idh3g	8773.88	9285.72	11398.1	11076.1	10452.8	9580.59	8564.49	12367.8	9358.63	9692.2	10080.9	11102	13439	12714.3	11046.5	12568.1	8423.25	10226	13135.1	13283.6	12425.8	13374.6	13458.8	13356
G357	ENSMUSG00000002012	Pnck	126.433	157.071	113.648	194.636	152.345	137.068	103.903	192.832	138.704	128.21	112.841	109.698	142.546	138.76	105.518	154.255	107.975	170.654	120.293	169.197	101.907	131.064	194.08	172.577
G358	ENSMUSG00000002014	Ssr4	1097.81	1169.27	1188.3	1124.54	1144.7	919.306	900.476	1418.16	1104.87	1214.73	1108.16	1138.35	1989.03	1972.33	1456.66	1616.64	1769.8	1310.04	2460.9	1533.76	1960.25	2016.31	1732.74	1522.25
G359	ENSMUSG00000002015	Bcap31	756.582	720.144	900.271	909.138	826.794	709.171	791.824	863.596	906.93	910.226	827.64	851.125	769.488	755.706	730.463	832.893	768.48	736.681	1184.64	1190.53	1294.69	1151.84	1042.7	853.14
G360	ENSMUSG00000002017	Fam98a	592.829	581.976	797.812	881.371	835.047	708.008	590.342	917.358	683.689	634.835	776.947	845.541	1178.63	1062.28	1140.47	947.642	782.793	958.873	1558.6	1536.92	1436.94	1693.11	1595.27	1040.51
G361	ENSMUSG00000002020	Ltbp2	14.0092	13.413	42.1016	51.096	56.0692	52.5766	57.7174	76.9951	24.5222	69.6404	100.87	115.32	38.0893	32.184	33.6687	20.2339	13.2348	9.87631	94.6162	63.2371	99.3296	67.0568	37.3314	20.3468
G362	ENSMUSG00000002028	Kmt2a	197.833	192.856	379.674	558.062	648.079	388.141	325.376	463.368	259.884	307.004	439.036	451.246	359.885	343.04	465.942	308.178	170.143	229.948	582.666	834.074	531.928	576.431	614.39	1711.59
G363	ENSMUSG00000002031	Ift46	163.553	228.54	212.692	170.556	196	181.748	151.651	209.699	154.304	251.085	223.275	228.952	196.569	193.718	195.949	267.763	206.89	149.779	332.634	233.356	304.433	378.078	213.636	601.991
G364	ENSMUSG00000002032	Tmem25	244.874	185.378	317.525	289.186	373.072	287.415	234.971	369.593	262.102	247.783	242.272	246.491	249.359	234.394	151.124	215.437	109.89	219.464	155.133	178.322	124.9	96.1578	279.974	75.5262
G365	ENSMUSG00000002033	Cd3g	4.22018	0	19.1113	0	10.8992	1.68941	0	0	3.37829	7.80648	2.55769	4.24481	1.67712	7.16796	0.841393	2.52606	1.66598	0.844366	0.840579	0	7.59519	2.52516	1.68036	0
G366	ENSMUSG00000002043	Trappc6a	215.954	222.169	328.449	307.307	293.979	254.99	270.493	347.694	240.926	311.051	285.688	349.198	814.549	852.002	591.859	731.398	672.746	450.633	740.829	500.714	504.871	640.332	462.39	467.919
G367	ENSMUSG00000002052	Supt6	404.327	443.243	607.931	614.095	617.565	592.712	555.715	603.993	500.311	568.869	627.62	656.75	635.001	566.725	740.771	503.544	371.18	531.314	748.851	978.233	938.321	898.798	887.071	1200.6
G368	ENSMUSG00000002055	Spag5	1.55797	11.9586	24.0584	15.5969	27.7204	14.7905	23.2344	22.3961	13.9154	35.796	37.6787	62.4971	32.9881	34.7269	47.1402	18.5468	13.6119	7.38444	50.8794	18.3023	19.3125	51.6773	25.6549	13.6513
G369	ENSMUSG00000002057	Foxn1	0	0	0	0	0	0	0	0	0	0	0	0	0	0.978576	0	0	0	0	0	0	0	0	0	0
G370	ENSMUSG00000002058	Unc119	102.705	76.7701	105.204	103.386	113.536	87.6526	72.0378	98.0637	99.2171	97.2422	117.372	89.5612	55.5667	63.3876	41.9173	79.4446	43.5112	68.532	116.562	66.0256	100.548	70.2386	55.4857	134.897
G371	ENSMUSG00000002059	Rab34	165.435	154.947	168.689	129.988	192.355	144.293	152.518	227.907	136.364	202.123	220.765	168.991	163.869	196.89	157.96	189.128	159.56	141.409	354.587	233.153	315.193	344.588	244.447	217.79
G372	ENSMUSG00000002064	Sdf2	900.127	858.677	1091.42	1049	1070.23	875.846	874.237	1255.28	900.494	1093.37	1030.05	1138.63	1265.64	1333.16	1047.77	1184.19	1068.88	1010.94	1450.6	1228.85	1259.42	1445.25	1255.45	1483.7
G373	ENSMUSG00000002068	Ccne1	8.71034	22.2109	12.605	16.466	14.5153	8.48974	22.3793	26.1429	17.4774	26.9917	21.2777	10.6264	15.3813	15.3966	10.5392	22.3065	16.1856	8.70722	10.5571	9.621	8.68305	19.2865	8.64915	16.243
G374	ENSMUSG00000002076	Hsf2bp	4.27902	2.66525	16.9583	9.62496	13.4084	2.67651	17.4602	7.87953	1.61098	11.1397	1.59903	0	20.3685	10.3556	28.9402	10.2319	3.15443	13.5961	24.0956	20.0207	6.94094	13.0962	23.3605	4.31242
G375	ENSMUSG00000002083	Bbc3	84.5639	67.3583	90.8974	61.1275	88.1321	90.3132	52.4093	95.6046	65.6034	90.9628	92.0786	76.0311	196.869	189.065	159.741	195.552	138.481	99.0419	104.259	126.43	118.152	214.152	111.947	664.294
G376	ENSMUSG00000002100	Mybpc3	62355.4	58536	74685	59486.7	66547.6	74276.3	61212.4	95033.3	55149.8	79236.9	72576.3	64333.2	117984	104766	94115.3	105218	53048.7	70957.3	146419	171604	122467	140238	145571	95949.4
G377	ENSMUSG00000002102	Psmc3	3565.67	3851.55	4962.53	4573.13	4919.57	4142.25	3534.35	4979.72	4004.46	4649.9	4526.62	5014.51	6086.22	6051.28	5563.21	6061.58	4372.19	4514.99	8269.31	7623.45	7318.3	8530.34	7280.6	6953.21
G378	ENSMUSG00000002103	Acp2	387.007	396.871	614.791	592.833	709.544	520.638	493.481	646.071	479.585	478.286	719.454	546.749	737.622	728.031	749.676	521.494	425.479	469.953	758.469	937.975	807.426	821.272	786.095	671.269
G379	ENSMUSG00000002104	Rapsn	360.673	279.839	381.191	390.109	401.654	312.689	297.632	498.506	302.407	318.645	345.956	305.229	372.202	303.109	272.666	350.021	208.496	301.69	212.855	304.675	308.144	252.884	392.367	287.753
G380	ENSMUSG00000002105	Slc39a13	346.706	331.069	554.722	568.38	493.739	440.267	445.768	571.212	450.62	396.112	560.39	530.431	706.868	650.662	630.842	567.458	361.772	497.235	793.667	814.185	999.544	822.293	720.278	682.583
G381	ENSMUSG00000002107	Celf2	356.061	516.057	543.708	914.649	679.768	754.775	471.843	816.975	729.194	717.871	969.145	541.252	695.715	663.108	565.774	600.504	602.199	402.646	1337.64	1564.91	1229.36	1151.15	1412.58	1730.82
G382	ENSMUSG00000002108	Nr1h3	251.297	225.39	377.436	278.473	339.353	285.374	201.119	302.957	224.654	220.568	371.361	334.989	467.451	513.234	395.767	408.279	284.144	287.315	260.93	289.893	509.101	422.465	360.185	324.33
G383	ENSMUSG00000002109	Ddb2	52.7029	52.8879	66.776	62.3798	57.6996	53.7666	37.1978	60.6564	55.391	47.3998	70.6985	62.0957	59.3517	75.6153	70.8152	58.8181	43.4997	42.052	164.763	103.797	121.695	121.659	95.9848	248.109
G384	ENSMUSG00000002111	Spi1	59.1268	115.981	117.82	157.611	156.215	132.611	90.7902	147.461	69.4167	102.736	153.62	140.097	93.0938	104.049	70.3022	115.773	71.0495	87.5374	105.446	70.1438	154.392	76.6855	164.187	107.538
G385	ENSMUSG00000002129	Sf3a1	427.944	449.263	827.914	827.535	835.963	729.06	573.557	745.567	626.743	568.005	761.179	903.079	1003.66	816.514	929.782	742.897	487.187	626.724	918.811	1422.23	1051.37	1109.98	1138.2	1260.33
G386	ENSMUSG00000002147	Stat6	722.38	824.355	1137.17	1176.77	1223.77	954.368	829.076	1152.49	813.257	968.584	1197.39	1177.62	1235.81	1155.28	1175.59	1149.1	662.821	854.096	2018.82	2151.67	2110.66	1990.19	2082.46	1784.6
G387	ENSMUSG00000002190	Clgn	0	0	0	1.37389	2.74602	1.37409	3.09822	0	2.31949	0	2.29771	1.36933	0	1.53154	1.35816	0.772873	2.26887	1.37242	0	0	1.36826	3.94937	0	0
G388	ENSMUSG00000002204	Napsa	6.9658	0.994356	18.9433	10.9604	2.98384	2.9877	7.99887	8.9585	4.98771	1.98591	5.98657	10.9521	7.90808	7.91276	3.94906	7.03102	5.87956	3.97994	12.8716	5.95055	22.8371	15.8687	9.88881	22.6293
G389	ENSMUSG00000002205	Vrk3	369.541	304.692	420.244	402.296	366.619	367.739	306.883	458.973	312.916	398.159	363.531	388.754	518.789	476.573	391.04	519.214	287.244	374.423	663.705	642.577	609.579	758.411	551.598	979.558
G390	ENSMUSG00000002210	Smg9	154.279	154.166	246.829	222.862	234.795	191.325	203.65	281.493	215.896	206.256	228.054	211.863	301.655	309.271	243.764	254.673	186.816	203.641	310.068	328.634	265.756	436.659	326.251	477.372
G391	ENSMUSG00000002221	Paxip1	182.609	345.371	336.007	305.317	273.562	241.682	196.107	293.076	223.622	286.056	332.7	289.99	325.828	293.528	370.838	407.788	239.208	402.023	287.758	367.586	331.517	398.86	486.402	598.812
G392	ENSMUSG00000002222	Rmnd5a	1004.72	1120.45	1344.81	1546.96	1319.41	1286.85	1083.96	1442.23	1274.79	1362.5	1575.19	1434.03	2183.66	1699.14	2220.31	2145.02	1165.48	1554.74	1552.99	1657.19	1612.28	1557.24	1373.67	4008.14
G393	ENSMUSG00000002227	Mov10	45.388	43.4837	56.3533	78.1043	67.1204	67.2753	72.5401	107.815	67.1881	96.7532	95.7874	75.525	56.7706	75.2779	50.1489	43.8156	17.1772	42.638	87.7115	125.606	90.4967	109.09	79.7574	148.603
G394	ENSMUSG00000002228	Ppm1j	527.802	498.562	538.612	525.428	487.194	501.969	473.235	641.183	465.825	608.896	545.7	453.136	369.195	491.083	306.317	417.752	409.673	387.792	784.992	679.746	552.814	720.923	593.014	296.943
G395	ENSMUSG00000002233	Rhoc	1110.57	995.219	1081.29	1001.03	1293.75	945.455	1321.83	1717.05	888.574	1442.34	1340.41	1191.71	1007.47	1006.13	826.001	999.678	735.864	826.67	3884.59	1815.93	2512.38	3358.68	2223.63	1051.53
G396	ENSMUSG00000002240	Prr27	0	0	0	0	0	0	0	0	0	0	0	0	0	0	0	0	0	0	0	0	0	0	0	0
G397	ENSMUSG00000002249	Tead3	170.789	177.012	189.282	286.286	270.172	200.669	171.776	351.504	185.021	110.471	169.843	196.094	194.045	212.882	218.198	170.127	80.5433	141.996	240.998	341.499	389.104	270.73	307.237	462.924
G398	ENSMUSG00000002250	Ppard	437.211	403.558	625.124	739.066	642.239	543.497	525.405	744.726	503.486	506.183	636.34	674.361	832.37	800.175	735.157	826.283	320.787	540.501	596.762	976.202	720.142	728.049	1003.01	845.278
G399	ENSMUSG00000002257	Def6	34.6744	30.6289	54.5885	47.5834	49.5348	32.7191	54.7924	53.5254	29.8263	58.1839	50.4333	48.415	31.4892	44.3321	24.5007	28.8047	21.4338	27.7274	18.6575	30.5031	42.4527	34.5462	45.2398	15.6408
G400	ENSMUSG00000002265	Peg3	67.9986	107.078	166.781	228.516	156.57	132.353	108.768	163.245	100.326	127.244	249.986	269.114	86.8706	109.894	113.22	105.511	66.7593	64.0522	246.239	470.794	528.327	341.79	227.2	395.168
G401	ENSMUSG00000002266	Zim1	1.20832	0	4.7162	11.3012	22.6046	13.1923	2.43079	7.53755	5.67325	2.80756	13.1211	6.56028	12.1573	7.49249	6.50807	2.42448	5.93873	7.24603	3.72886	10.7887	15.9387	7.50291	10.9688	8.34039
G402	ENSMUSG00000002274	Metrn	637.944	574.613	706.668	785.855	857.433	698.458	608.807	965.797	540.699	840.88	622.448	706.235	603.008	640.587	459.199	522.922	555.63	468.401	441.673	384.266	294.803	398.486	601.805	178.612
G403	ENSMUSG00000002279	Lmf1	403.485	411.147	556.278	557.407	460.717	434.439	434.589	576.093	424.177	455.586	441.44	573.807	627.971	625.464	523.33	541.486	397.858	476.293	526.082	662.674	473.276	568.856	610.798	414.853
G404	ENSMUSG00000002280	Narfl	803.614	851.41	1207.82	1114.84	1169.49	1073.79	786.647	1086.3	928.93	849.618	918.502	1068.03	1515.52	1457.83	1216.63	1114.54	771.784	1018.64	1867.72	1853.82	1763.92	1958.64	2015.47	1359.89
G405	ENSMUSG00000002289	Angptl4	250.441	129.654	185.271	288.072	448.65	107.223	145.199	202.431	119.317	205.891	475.529	464.523	801.256	88.4016	56.3408	784.207	60.0135	42.9798	1212.63	577.811	760.329	2772.44	286.029	88.8734
G406	ENSMUSG00000002297	Dbf4	20.3644	21.2709	31.1938	23.7527	44.6058	21.3492	21.5105	26.1947	14.5991	47.8809	54.3218	43.3856	10.5943	26.9404	18.0965	35.9764	23.1761	12.757	29.7892	22.1432	28.0192	40.1552	17.3247	41.1336
G407	ENSMUSG00000002307	Daxx	250.024	276.91	296.465	242.637	240.173	281.535	184.324	237.934	273.381	393.506	351.607	312.684	261.902	210.68	235.929	411.537	257.566	344.863	333.62	330.869	338.558	348.651	262.238	932.766
G408	ENSMUSG00000002308	Cd320	343.43	309.351	393.478	401.485	385.836	324.441	304.551	439.906	357.115	414.31	369.759	418.983	488.539	471.304	382.068	472.674	388.85	317.185	427.944	395.086	428.547	474.076	410.84	346.15
G409	ENSMUSG00000002319	Ipo4	481.426	426.32	472.333	496.311	470.186	455.154	507.312	651.301	379.488	605.831	521.596	579.965	1043.76	843.988	944.801	1015.14	1170.7	792.074	2084.75	1493.79	1764.81	2214.12	1424.6	1377.38
G410	ENSMUSG00000002320	Tm9sf1	580.573	619.832	840.944	862.22	834.909	746.113	644.297	915.195	672.825	769.522	853.145	824.052	1128.58	1012.94	868.209	925.986	436.833	712.58	1179.29	1259.96	1250.8	1123.14	1241.74	975.419
G411	ENSMUSG00000002324	Rec8	2.77867	4.61932	3.7117	11.4248	3.70473	4.63477	18.2008	3.70673	4.64709	5.53296	6.47397	2.77198	7.35997	10.1311	1.83288	3.71393	1.82192	4.62916	0.9182	1.84034	7.38486	4.61408	3.67815	1.82812
G412	ENSMUSG00000002325	Irf9	344.013	379.222	486.068	331.917	465.571	317.703	343.117	442.975	333.05	490.211	492.777	439.166	251.46	301.052	254.967	399.235	224.566	329.103	144.046	225.517	493.148	231.673	395.765	331.903
G413	ENSMUSG00000002326	Gmpr2	149.289	156.115	181.482	205.278	195.973	135.463	186.011	207.074	159.643	197.591	165.599	172.233	241.231	283.921	231.993	266.952	237.154	173.15	380.434	340.139	325.696	354.113	322.399	318.779
G414	ENSMUSG00000002329	Mdp1	1169.52	1179.64	1337.98	1151.82	1140.36	895.99	962.754	1313.1	1430.99	1222.32	1183.46	1115.04	1367.02	1378.01	1055.56	1195.11	1523.65	1318.24	2893.79	2066.88	1849.13	2225.95	2115.18	1397.86
G415	ENSMUSG00000002332	Dhrs1	783.223	575.786	671.987	673.68	628.119	604.215	602.929	761.391	723.496	832.826	624.957	662.187	637.02	651.951	588.233	597.336	817.06	681.679	678.643	914.626	754.591	689.018	693.611	515.406
G416	ENSMUSG00000002341	Ncan	0.985204	0.98029	0.986944	0	0	0	0.991673	0.986012	0	0	0	0.978966	0	0.980157	0	0	1.93465	0.984306	0.974463	0.974597	1.96073	0	0	0
G417	ENSMUSG00000002342	Tmem161a	1224.67	1450.86	2050.65	2041.25	2085.05	1500.67	1442.08	2518.97	1194.04	1444.2	1861.63	2098.17	3283.03	3145.67	2386.33	2630.88	1141	1701.2	2937.97	3025.62	2338.15	2951.12	2903.36	3184.18
G418	ENSMUSG00000002343	Armc6	141.3	111.541	211.969	270.185	231.42	172.859	149.066	234.502	150.96	164.981	151.876	204.256	459.804	359.411	380.928	324.795	295.089	242.211	341.203	298.704	266.272	360.098	380.637	191.324
G419	ENSMUSG00000002345	2310045N01Rik	176.431	155.086	225.981	228.03	243.892	186.578	197.288	217.136	137.564	161.438	262.691	226.6	321.548	254.431	270.72	270.912	148.159	167.325	316.639	368.685	365.044	381.268	330.283	354.378
G420	ENSMUSG00000002346	Slc25a42	904.195	975.622	1802.87	1554.55	1577.83	1167.83	1162.35	1402.18	1266.43	956.298	1234.15	1314.85	1706.26	1411.9	1032.47	1636.54	531.914	929.176	1304.43	2014.64	1635.45	1478.24	1795.55	1341.97
G421	ENSMUSG00000002365	Snx9	365.383	358.403	547.59	567.702	641.68	512.34	389.36	526.08	419.392	426.691	586.836	598.268	678.637	737.546	676.656	631.519	258.014	469.134	804.663	961.502	959.023	877.985	928.817	712.129
G422	ENSMUSG00000002372	Ranbp3	736.458	743.115	1069.02	988.394	1177.05	849.98	753.611	1068.66	891.223	857.879	951.762	1072.53	1523.95	1383.09	1229.27	1341.2	862.273	957.718	1912.65	1655.63	1708.15	1575.86	1631.89	1876.63
G423	ENSMUSG00000002379	Ndufa11	4521.61	4815.86	5611.26	5301.71	5076.36	4564.83	4574.68	5816.18	4524.06	5873.14	4521.89	5486.84	6377.97	5626.51	4784.44	5621.34	5607.37	5106.68	9821.98	8778.39	7416.18	9209.03	9159.48	4558.8
G424	ENSMUSG00000002384	Bmp8b	0	0.923891	0	0	0	0	0	0	0	0	0	0	0.920877	0	0	0	0	0	0	0	0	0	0	0
G425	ENSMUSG00000002393	Nr2f6	1014.01	842.055	1503.16	1252.58	1594.68	1242.94	992.357	1439	1077.39	1074.03	1147.11	1292	2411.01	2161.15	1554.67	1623.72	1104.16	1472.36	1647.74	1664.52	1673.49	1487.17	2127.04	1063.48
G426	ENSMUSG00000002395	Use1	1740.77	1639.82	1957.99	1761.83	1969.99	1674.54	1511.39	2423.08	1685.93	2008.48	1610.06	1756.92	2751.12	2846.85	2174.28	2564.41	2700.48	1803.78	4168.02	3020.26	3120.08	4126.76	3175.98	3455.93
G427	ENSMUSG00000002396	Ocel1	127.753	120.994	149.988	131.756	161.148	145.343	149.993	166.219	125.429	154.291	158.577	157.32	202.757	201.455	185.16	183.746	140.82	105.249	315.722	223.912	241.326	270.902	253.234	266.481
G428	ENSMUSG00000002409	Dyrk1b	275.99	299.069	293.385	340.043	327.45	274.201	369.752	410.77	201.356	343.456	365.888	280.026	230.148	240.129	168.864	341.067	154.098	155.935	247.829	319.933	222.772	372.305	252.589	739.915
G429	ENSMUSG00000002413	Braf	130.833	159.298	225.896	391.815	428.287	186.155	162.06	439.398	171.249	205.48	241.737	240.867	322.445	296.613	625.319	292.224	150.206	211.549	446.963	537.637	405.602	405.319	423.93	768.746
G430	ENSMUSG00000002416	Ndufb2	5087.96	5102.16	5410.32	4623.91	4571.26	3864.02	3875.98	6048.9	4667.07	5323.17	3921.84	4684.06	5215.5	5581.28	3627.88	4766.87	6349.14	4379.63	5211.05	3868.53	3852.82	5309.07	4952.04	2387.46
G431	ENSMUSG00000002428	Hltf	251.754	222.068	320.861	259.867	285.875	182.311	198.29	256.427	316.821	281.131	374.547	279.915	327.849	318.33	262.289	309.367	337.172	269.261	198.429	250.41	252.397	285.434	190.416	210.111
G432	ENSMUSG00000002455	Prpf6	425.354	420.886	662.418	695.47	710.732	581.749	514.257	626.553	541.03	612.72	667.523	617.225	658.712	627.236	729.286	768.482	473.657	525.714	963.265	1165.98	1162.81	1135.6	999.76	2005.18
G433	ENSMUSG00000002458	Rgs19	37.0831	48.2099	87.0267	76.5515	87.1614	65.7057	62.7665	114.772	46.9844	71.3322	82.7436	109.466	145.994	134.759	102.494	82.3096	135.703	125.511	142.439	105.958	139.878	106.039	134.837	48.7609
G434	ENSMUSG00000002459	Rgs20	1.00313	0	0	0.842908	0	0	0	0	0	0	0.842546	0	1.67291	0	0	0	0	0	0	0	0	0	0	0
G435	ENSMUSG00000002475	Abhd3	72.239	41.7343	65.7074	63.0238	73.6086	58.0275	43.3842	74.173	43.8641	48.797	55.2151	68.3208	108.577	85.0561	68.7003	80.0044	60.8421	64.6543	147.996	135.14	124.94	134.489	120.816	74.1389
G436	ENSMUSG00000002477	Snrpd1	231.313	243.656	288.502	227.008	275.23	210.294	238.971	327.173	261.442	288.343	217.634	278.553	400.505	411.111	317.406	289.516	518.372	353.858	511.601	344.782	364.159	484.79	521.581	196.92
G437	ENSMUSG00000002486	Tchp	59.3062	58.5038	73.8589	93.8813	91.0161	63.6457	78.0216	87.2914	72.919	105.999	118.649	84.9653	64.7962	101.088	111.861	203.643	60.1657	37.2576	116.649	119.391	123.857	130.725	106.662	658.995
G438	ENSMUSG00000002489	Tiam1	36.7613	21.7032	84.6869	60.149	66.1613	46.0207	42.1245	47.6819	39.8341	32.7522	71.5594	28.5888	65.5946	71.7842	47.8052	61.8052	18.6354	23.5714	65.752	59.9069	149.736	43.1158	54.8351	73.6139
G439	ENSMUSG00000002496	Tsc2	812.013	886.621	1282.36	1583.5	1455.32	1482.32	1147.52	1564.15	920.805	1108.57	1304.98	1379.11	1917.34	1552.02	1899.91	1866.16	677.401	1083.16	2052.17	2823.18	2427.32	2232.75	2201.61	3093.31
G440	ENSMUSG00000002500	Rpl3l	3995.16	4416.53	5408.69	5386.17	5125.18	4152.95	3612.44	5296.74	4271.57	4338.93	3639.76	5850.9	1472.6	2431.47	1482.14	2363.45	1825.76	2031.84	723.846	1453.27	985.443	1099.53	1698.3	1228.71
G441	ENSMUSG00000002504	Slc9a3r2	1546.22	1765.99	1988.18	1970.33	2246	2001.46	2285.46	2601.94	1831.94	2556.99	2343.6	2531.5	1895.76	1931.21	1641.51	1787.76	1407.63	1331.54	1691.22	1569.21	1727.01	1326.31	1650.72	1023.95
G442	ENSMUSG00000002524	Puf60	1016.84	1033.37	1451.73	1305.03	1376.41	1143.14	1158.82	1416.69	1206.71	1340.99	1298.29	1376.16	1965.93	1772.54	1554.23	1669.07	1175.88	1430	2261.45	2478.99	2223.18	2449.77	2272.38	2592.31
G443	ENSMUSG00000002546	Golga2	1017.15	1136.72	1641.78	1622.64	1724.45	1500.89	1316.42	1661.25	1139.37	1339.49	1667.9	1674.77	2186.67	1917.98	2078.08	2357.39	776.245	1281.13	2634.79	3038.62	3010.63	2872.55	2443.26	6283.21
G444	ENSMUSG00000002550	Uck1	398.099	386.449	543.539	431.756	476.865	390.502	364.805	496.642	325.639	357.947	480.261	459.344	677.959	592.486	560.586	635.474	374.351	430.916	584.229	672.261	846.19	574.671	749.177	472.659
G445	ENSMUSG00000002565	Scin	37.3241	31.3202	42.3117	11.7907	45.1917	38.337	31.9084	46.1929	36.4881	46.8824	58.7125	27.3912	31.2184	33.2152	34.9352	70.9605	27.0302	30.4313	105.064	43.8349	70.4372	50.8784	66.2742	35.8288
G446	ENSMUSG00000002578	Ikzf4	1.75537	21.4974	17.2074	14.8927	13.1714	9.66202	3.53296	7.02664	3.52682	6.10138	17.3092	9.61505	60.7401	11.3508	7.79203	7.05238	2.586	4.3851	8.18469	43.3049	13.1035	7.86702	47.3523	29.8884
G447	ENSMUSG00000002580	Mien1	677.868	630.556	595.042	579.686	578.084	482.539	512.37	743.59	621.141	733.191	545.952	541.87	944.116	891.248	715.883	789.457	1133.45	721.529	875.796	646.892	620.705	878.303	670.442	445.01
G448	ENSMUSG00000002588	Pon1	429.494	1.89808	0	0	0	0	28.6298	0	0	0	0	1.90054	0	0.94404	0.942272	0	0.935274	0	0	0.946549	9.47686	0.946615	0	2.81715
G449	ENSMUSG00000002602	Axl	769.255	847.19	1079.94	1447.2	1409.72	1179.68	1190.14	1544.04	747.69	1153.35	1773.99	1694.36	874.799	1193.78	1028.11	1050.16	530	666.243	1756.19	1859.95	3020.65	1688.65	2249.12	1762.87
G450	ENSMUSG00000002603	Tgfb1	216.376	249.59	338.406	299.804	373.012	347.85	361.302	368.317	252.492	455.538	425.306	337.954	222.704	224.377	231.688	315.436	178.146	226.553	578.484	601.142	755.605	424.268	442.273	594.874
G451	ENSMUSG00000002608	Ccdc97	566.97	609.268	965.57	1043.34	936.295	885.52	741.221	1076.08	702.398	803.93	908.841	900.332	1192.06	1262.17	1049.88	1097.41	449.076	795.429	1319.88	1643.75	1306.64	1406.61	1230.65	2534.63
G452	ENSMUSG00000002617	Zfp40	44.7696	42.0584	75.8297	39.706	58.3307	55.6098	42.498	61.5799	79.3428	36.0889	66.3788	47.0605	61.7224	65.6454	33.3489	33.926	36.5124	38.1893	84.6449	95.9385	80.9939	79.0277	77.5456	52.749
G453	ENSMUSG00000002625	Akap8l	317.308	355.146	483.798	520.974	501.697	407.868	347.945	476.188	373.09	520.405	533.924	584.809	488.53	431.852	454.4	511.816	337.481	374.678	818.002	594.238	857.919	1004.78	469.628	2463.6
G454	ENSMUSG00000002633	Shh	0	0	0	0	0	0	0	0	0	0	0	0	0	0	0	0	0	0	0	0	0	0	0	0
G455	ENSMUSG00000002635	Pdcd2l	317.565	336.441	404.989	355.764	418.414	339.527	265.767	443.037	346.34	364.115	330.262	341.423	671.158	618.105	514.546	536.417	426.01	423.378	609.767	514.894	521.804	595.896	631.27	532.27
G456	ENSMUSG00000002658	Gtf2f1	362.725	377.07	580.458	553.11	531.496	465.454	399.523	467.242	360.771	426.006	387.947	557.135	749.241	766.631	635.23	586.153	504.702	534.518	801.717	947.597	759.19	796.216	926.945	511.524
G457	ENSMUSG00000002660	Clpp	1048.64	931.457	1252.03	1166.74	1199.48	1071.48	979.664	1431.62	1003.19	1179.37	991.957	1148.26	1819.36	1793.78	1300.36	1506.19	1514.7	1166.75	1439.47	1298.86	1318	1496.93	1571.9	1103.86
G458	ENSMUSG00000002661	Alkbh7	779.456	857.846	971.638	861.56	869.587	794.763	763.768	1140.39	879.791	982.246	694.851	963.271	1055.47	957.869	736.992	819.185	699.854	833.454	955.937	931.476	895.274	1037.49	1197.94	912.604
G459	ENSMUSG00000002664	Pspn	0	0	0	0	0	0	0	0	0	1.10185	0	0	0	0	0	0	0	0	0	0	1.08355	0	0	0
G460	ENSMUSG00000002668	Dennd1c	1.97964	14.8024	18.8411	9.90339	14.8488	14.8593	17.9189	26.7404	11.9224	22.6525	19.745	15.7863	3.93263	10.8281	3.91466	14.8909	6.81225	9.89345	10.7888	10.8077	16.7653	6.90273	7.85951	3.90541
G461	ENSMUSG00000002679	Med6	195.294	189.011	246.15	222.989	169.142	153.808	150.731	278.161	236.854	206.247	153.737	171.085	237.382	234.891	164.83	229.424	228.561	239.607	239.405	211.273	221.784	259.002	284.38	194.974
G462	ENSMUSG00000002688	Prkd1	59.2356	78.6619	104.837	108.617	108.637	80.032	97.3467	96.8183	88.2459	118.713	175.847	160.137	91.1923	94.2776	82.8449	127.856	88.2673	88.7953	105.553	127.167	107.146	118.987	85.2038	182.885
G463	ENSMUSG00000002699	Lcp2	21.2489	34.6692	28.6913	28.0043	42.4572	44.6369	36.2485	31.1366	13.9159	32.826	43.2325	32.0011	22.3531	24.3119	27.1068	20.4536	18.1569	29.4955	23.7535	53.3967	37.0311	21.166	33.0901	19.6778
G464	ENSMUSG00000002718	Cse1l	629.853	807.467	954.884	1015.06	1083.05	759.213	729.029	1068.57	1202.97	725.469	1039.54	979.046	1204.88	1153.16	1190.98	1005.88	1005.18	978.508	1589.55	1734.84	1643.77	1729.94	1671.62	1111.02
G465	ENSMUSG00000002728	Naa20	1468.18	1472.83	2120.14	1770.65	1971.46	1670.72	1254.68	2212.03	1638.02	1445.4	1451.04	2077.91	2870.84	2585.98	2459.44	1926.55	1669.04	1935.41	2968.92	2459.55	2860.75	2872.9	2999.65	1270.3
G466	ENSMUSG00000002731	Prkra	265.246	257.001	316.579	267.541	273.244	260.486	215.64	341.851	280.894	308.133	306.509	263.229	331.572	356.492	280.869	331.171	338.387	271.155	380.911	265.155	288.376	370.276	290.26	368.18
G467	ENSMUSG00000002732	Fkbp7	338.19	346.953	353.15	365.199	298.031	254.907	294.256	473.708	338.441	399.791	449.772	373.258	342.506	369.173	316.614	317.14	415.113	324.531	348.737	297.543	377.941	377.532	339.239	202.735
G468	ENSMUSG00000002733	Plekha3	248.386	301.89	348.971	388.115	380.037	294.142	302.558	391.107	296.003	364.311	444.134	441.894	537.656	477.307	459.849	460.519	285.068	334.315	455.954	526.483	498.885	433.779	423.321	416.792
G469	ENSMUSG00000002741	Ykt6	1283.51	1419.05	1752.32	1681.03	1678.19	1470.59	1286.42	1691.72	1482.33	1719.62	1901.3	1744.68	2445.41	2356.75	2167.32	2430.82	1619.07	1909.77	4560.07	3528.95	3161.29	3305.34	3265.34	2377.99
G470	ENSMUSG00000002748	Baz1b	830.081	766.001	1379.45	1525.95	1311	1232.3	985.882	1295.09	1070.54	1007.27	1384.03	1375.15	1241.86	1323.44	1413.98	1179.85	645.227	779.896	1202.94	1903.16	1517.35	1319.06	1699.24	1308.92
G471	ENSMUSG00000002763	Pex6	862.851	810.087	1077.93	1140.3	941.18	914.735	908.358	1158.86	903.119	990.145	952.594	1058.11	1224.2	1306.92	1176.67	1323.5	890.879	868.813	679.054	999.217	964.732	861.42	1032.66	1855.8
G472	ENSMUSG00000002767	Mrpl2	1589.34	1570.85	1883.06	1730.25	1860.72	1556.89	1414.36	2047.23	1560.55	1882.41	1593.6	1788.15	2311.42	2291.78	1727.21	2265.95	1892.51	1693.32	2287.27	2253.79	2091.21	2502.16	2611.75	2044.93
G473	ENSMUSG00000002768	Mea1	416.108	385.716	454.454	412.403	467.731	388.182	334.116	493.726	428.96	464.911	392.049	462.112	1029.73	919.371	775.157	808.164	771.933	628.775	1133.2	704.657	847.629	933.162	777.217	600.689
G474	ENSMUSG00000002769	Gnmt	1172.45	25.069	23.4272	14.0392	9.99158	10.0126	90.7421	18.0064	12.014	28.0584	15.1542	14.0853	62.9529	43.7224	43.8746	64.8827	46.4026	66.4294	28.8915	60.1516	47.011	14.9655	45.808	408.249
G475	ENSMUSG00000002771	Grin2d	0.978676	4.87066	12.7449	9.78621	5.87484	5.87666	8.86426	12.7322	4.9161	8.74654	9.72511	7.78346	4.85992	8.76264	4.8265	1.96617	2.88339	7.8234	7.74631	26.1519	11.6885	10.7214	11.6461	4.81861
G476	ENSMUSG00000002778	Kdelr1	1322.3	1395.54	1691.37	1717.95	1622.53	1393.58	1434.97	1904.61	1383.84	1745.32	1726.88	1658.11	2152.98	1762.58	1794.41	1937.69	1265.44	1459.29	2340.81	2435.29	2474.17	2547.26	2110.06	2350.2
G477	ENSMUSG00000002781	Tmem143	1906.97	1793.94	2170.33	2959.35	2312.07	1946.62	1734.74	2509.11	1690.79	1931.01	1942.38	1984.62	2458.08	2355.05	2098.31	2436.13	1170.39	1963.03	2096.05	3063.3	2220.09	2093.32	2941.47	1484.65
G478	ENSMUSG00000002791	Pdxk-ps	0	0.988574	1.98629	0	0	0	0	0.991849	0	0	1.9786	0	0	0	0	0	0	0	0	0	0	0	0	0
G479	ENSMUSG00000002797	Ggct	220.302	250.412	197.971	164.4	173.966	143.42	174.717	224.549	277.032	149.284	215.11	201.196	145.001	156.446	105.037	107.864	329.312	236.792	184.37	197.254	166.872	136.964	164.846	177.778
G480	ENSMUSG00000002799	Jag2	217.123	279.117	471.602	415.546	558.816	480.028	488.58	532.327	305.309	389.299	442.768	539.054	437.179	360.304	284.443	382.496	78.5335	229.798	448.39	509.353	357.654	249.682	470.875	351.983
G481	ENSMUSG00000002803	Btbd6	285.611	294.333	415.337	360.301	373.753	357.044	259.207	428.093	310.625	314.918	337.863	372.228	541.705	485.592	424.514	496.403	288.431	338.233	585.317	704.828	654.934	640.492	591.163	788.988
G482	ENSMUSG00000002804	Nudt14	72.8819	65.1695	90.287	80.2508	94.9465	63.831	77.0938	107.26	56.6245	88.6149	69.0619	75.7698	69.4102	123.574	98.3832	95.6298	98.1527	68.9105	134.504	108.2	131.865	143.454	77.7347	118.912
G483	ENSMUSG00000002808	Epdr1	275.299	309.075	302.591	398.323	407.024	368.68	259.925	424.071	272.326	335.09	320.147	342.623	1016.08	867.598	895.154	864.911	592.039	936.377	964.732	755.158	905.845	987.581	1059.65	679.978
G484	ENSMUSG00000002812	Flii	1047.74	1009.06	1372.96	1243.16	1070.2	1064.35	1321.04	1461.18	1296.12	1462.48	1102.92	1337.96	1105.24	1223.41	1138.78	1195.76	1509.15	916.703	1641.3	2042.33	1794.91	1970.9	1458.85	2421.46
G485	ENSMUSG00000002814	Top3a	61.3271	62.1112	78.9294	69.0735	98.5535	50.6206	70.4643	69.1089	67.9359	65.4486	87.1141	70.662	71.4913	60.9566	65.9019	122.309	28.6702	41.9235	135.656	131.444	138.687	140.783	121.579	175.662
G486	ENSMUSG00000002820	Atg4d	1240.18	1128.83	1524.05	1628	1693.65	1469	1174.62	1678.6	1458.44	1351.14	1349.4	1673.17	2243.43	1981.44	1723.26	1635.95	1157.02	1557.12	2146.79	2283.12	2137.89	2016.45	2717.21	1186.16
G487	ENSMUSG00000002825	Qtrt1	113.759	87.8259	139.976	96.9495	123.646	131.826	87.1974	148.709	90.9829	103.67	79.2078	117.99	231.966	273.692	239.908	231.469	184.855	182.617	230.075	224.125	206.227	272.555	324.422	350.578
G488	ENSMUSG00000002831	Plin4	2068.75	2655.46	3428.99	6220.68	4202.79	3210.65	3013.46	3538.03	2734.98	3542.67	5085.15	6708.04	4447.02	3482.91	4264.32	4377.19	1274.7	1735.28	7759.74	9911.2	8588.79	8920.54	6790.63	17242.6
G489	ENSMUSG00000002833	Hdgfrp2	479.548	494.087	649.177	570.078	651.94	562.233	535.021	681.03	537.912	684.508	633.016	576.14	772.552	734.014	638.104	851.284	463.812	495.188	1025.33	1129.8	1127.62	1253.68	1069.17	2197.86
G490	ENSMUSG00000002835	Chaf1a	35.5671	47.2445	51.4671	53.3647	52.3774	42.5169	63.6118	71.1807	28.7705	75.6257	88.536	59.9997	54.952	53.066	65.3761	80.3176	26.2133	25.6717	110.548	65.6202	64.9359	101.365	44.1094	166.517
G491	ENSMUSG00000002844	Adprh	697.412	733.453	942.947	864.587	980.528	729.829	750.808	967.326	837.877	907.019	867.273	939.23	1316.37	1139.25	1054.68	1069.55	758.134	861.421	1415.27	1583.65	1519.52	1385.14	1593.46	935.175
G492	ENSMUSG00000002845	Tmem39a	96.9562	97.5895	149.692	132.755	153.2	187.631	112.246	136.474	160.517	118.078	218.115	153.863	180.305	171.047	200.96	121.141	127.473	110.242	288.479	235.651	221.488	208.335	252.548	148.165
G493	ENSMUSG00000002846	Timmdc1	812.387	778.777	1022.35	890.954	860.659	785.053	689.26	1040.11	934.229	914.287	810.957	852.043	1176.88	985.562	971.925	924.256	1055.6	894.132	1605.06	1458.1	1436.36	1691.81	1733.8	741.303
G494	ENSMUSG00000002847	Pla1a	204.377	159.391	188.854	169.792	287.673	160.852	229.408	273.949	149.298	265.846	266.741	261.467	162.604	176.574	136.535	200.818	113.221	103.145	220.393	151.901	175.063	212.54	175.363	111.666
G495	ENSMUSG00000002870	Mcm2	121.508	105.3	121.726	157.11	170.951	121.605	162.991	237.245	68.4481	107.037	178.019	143.581	109.892	161.148	77.0721	128.896	59.2145	83.9171	115.422	153.739	130.838	141.698	135.251	120.731
G496	ENSMUSG00000002871	Tpra1	435.829	309.656	523.005	452.541	500.621	460.976	429.326	558.895	458.977	491.957	467.267	445.886	477.894	529.981	452.451	463.607	321.677	429.666	921.365	918.001	1056.13	1058.27	958.407	613.227
G497	ENSMUSG00000002881	Nab1	355.48	354.458	500.423	630.06	648.652	511.03	407.121	519.348	395.588	440.123	559.373	554.14	747.204	717.929	743.259	611.103	359.777	472.455	871.608	948.806	1019.34	637.882	812.456	577.71
G498	ENSMUSG00000002885	Adgre5	583.494	628.378	1013.03	1020.79	1075.9	976.072	1008.6	1008.59	685.678	871.153	920.664	1249.07	809.525	868.916	815.637	690.239	320.543	624.426	845.169	1007.1	910.288	690.65	895.978	757.709
G499	ENSMUSG00000002897	Il17ra	29.6106	28.5053	40.5401	46.3962	48.3823	34.5734	47.6702	46.4225	21.8095	25.4994	60.8797	62.8508	30.39	23.5642	31.1767	38.6483	16.4844	25.6454	61.5519	52.8017	54.0478	68.8173	53.8487	119.613
G500	ENSMUSG00000002900	Lamb1	951.613	1006.72	1774.31	1580.54	1889.79	1658.67	1625.72	1882.1	1242.3	1671.14	1907.98	2222.9	1584.66	1554.83	1516.71	1670.25	1194.4	951.762	1853.63	2679.72	2087.06	1742.17	1747.5	1589.34
G501	ENSMUSG00000002908	Kcnn1	264.499	220.153	357.909	406.669	379.131	325.949	252.237	317.03	325.138	267.71	257.225	388.835	577.359	516.409	485.122	447.9	270.509	394.508	246.179	365.648	356.678	237.89	381.797	532.846
G502	ENSMUSG00000002910	Arrdc2	242.671	623.27	139.916	429.143	154.52	70.3813	506.993	281.449	147.12	880.382	710.736	729.933	239.072	152.671	99.9304	1049.75	135.388	86.1343	242.48	94.4286	351.38	854.585	86.5245	4029.29
G503	ENSMUSG00000002930	Ppp1r17	1.96624	0	0	0	0	0	0	0.983493	0	0	0	0	0	0.977332	0	0	0	0	0	0	0	0	0	0
G504	ENSMUSG00000002944	Cd36	14814.8	18696.5	23324.3	25827.5	25623.7	21278.3	18848.9	25458.3	23701.4	21141.6	26445	30119.7	38415.1	29058.7	26756.3	28480.1	17223	17030.4	57705.8	47041.8	50239.6	62036.4	37058.9	34853.9
G505	ENSMUSG00000002948	Map2k7	810.179	787.4	1055.32	1101.75	1113	941.854	818.002	1232.15	794.716	879.226	1053.84	973.663	1508.56	1348.05	1236.24	1258.68	603.783	1017.05	1888.37	1936.7	1652.51	1809.13	1833.64	3496.07
G506	ENSMUSG00000002949	Timm44	2456.34	2434.34	2825.14	2527.15	2750.3	2269.5	2020.29	3063.96	2516.93	2701.94	2469.38	2648.05	3519.46	3601.62	2773.28	3131.97	2708.73	2819.94	3672.02	3781.66	3348.19	3836.91	4446.01	2510.97
G507	ENSMUSG00000002957	Ap2a2	759.91	804.65	1028.84	1159.14	1183.27	1025.86	962.073	1137.25	917.804	1061.26	1099.48	1217.42	1317.62	1197.2	1343.99	1346.8	845.161	910.06	1536.23	2145.53	1863.14	1596.92	1455.36	1863.84
G508	ENSMUSG00000002963	Pnkp	324.089	327.498	406.129	357.514	385.832	299.682	282.301	436.53	322.078	348.004	329.37	376.657	521.465	492.422	413.822	455.896	407.873	353.5	581.502	641.989	565.867	605.775	589.987	758.511
G509	ENSMUSG00000002968	Med25	575.549	706.363	954.727	1172.63	1029.26	979.512	830.797	1066.46	721.752	777.008	940.291	1018.56	1267.34	1110.19	1169.02	1250.46	444.219	798.086	1595.53	1966.69	1945.72	1647.22	1625.53	2713.38
G510	ENSMUSG00000002980	Bcam	3355.6	4406.31	6175.81	5560.88	5493.2	4670.86	4919.04	5902.55	4014.11	5739.03	6091.82	6196.31	5458.31	5034.94	5151.74	5424.95	2747.05	2990.01	9208.73	13408.6	11000	8901.51	8404.9	4788.13
G511	ENSMUSG00000002981	Clptm1	1614.47	1729.53	2276.74	2275.9	2286.43	2071.05	2045.53	2513.29	1756.4	2304.12	2405.87	2275.69	2814.95	2328.54	2228.48	2958.73	1451.26	1762.28	4586.91	4607.96	4384.72	4607.88	3981.96	6368.96
G512	ENSMUSG00000002983	Relb	123.75	96.0274	133.023	93.3218	122.424	125.858	121.404	200.733	93.4564	146.444	111.554	105.676	189.176	209.752	179.111	248.102	160.413	236.035	514.419	555.847	377.449	568.889	949.219	416.351
G513	ENSMUSG00000002984	Tomm40	1431.74	1420.18	2039.04	1816.16	1884.61	1656.2	1545.79	1999.19	1602.82	1882.93	1612.78	1786.94	3102.43	2648.34	2201.59	2432.81	1521.9	1702.88	3177.19	3407.87	3075.55	3688.29	3827.46	2047.33
G514	ENSMUSG00000002985	Apoe	16473.6	5694.2	9343.36	8556.12	10137.1	7472.05	7411.2	9010.76	5465.51	7972.36	11215.8	10050.3	5657.15	10011.2	6314.83	6539.8	3990.96	5097.66	12881.6	15499.7	22385.2	13246.7	9934.41	13094.6
G515	ENSMUSG00000002992	Apoc2	182.718	1.15519	2.89819	0	0	0	13.499	1.92635	2.27281	1.9513	2.97529	0	0	2.86723	2.91511	2.86287	3.82566	3.86401	9.66281	1.16249	16.4568	7.70129	2.28289	2.28526
G516	ENSMUSG00000002996	Hbp1	1507.81	1543.53	1617.82	1444.39	1717.12	1180.87	1461.02	1967.59	1448.25	1905.6	1968.97	1761.36	1529.48	1598.78	984.994	2308.96	1155.79	1113.56	2907.01	2279.09	2177.04	3194.61	2125.46	5856.54
G517	ENSMUSG00000002997	Prkar2b	19.562	15.7757	21.2568	29.8163	23.295	21.4422	14.0575	30.7607	14.9668	17.5936	33.3874	34.7469	12.953	40.2169	15.6391	16.8294	21.9687	17.9788	33.8615	33.2413	510.363	31.5482	14.7869	22.9525
G518	ENSMUSG00000003031	Cdkn1b	503.072	590.724	672.3	557.805	617.943	484.145	445.14	638.614	611.858	709.589	698.279	686.315	687.222	643.214	572.518	900.005	603.103	517.017	796.094	826.423	704.514	949.38	684.748	3063.52
G519	ENSMUSG00000003032	Klf4	299.498	450.651	555.637	498.674	866.619	543.273	539.129	440.656	409.516	1001.19	1026.59	996.238	661.486	531.641	431.181	564.79	346.64	572.066	1320.26	623.333	1478.39	635.817	536.679	537.101
G520	ENSMUSG00000003033	Ap1m1	621.423	707.579	899.658	873.352	857.62	787.714	706.598	950.09	710.997	773.505	878.762	940.622	1557.74	1350.61	1359.36	1440.33	767.808	926.933	2372.74	2231.54	2203.05	2212.44	1999.88	1884.56
G521	ENSMUSG00000003037	Rab8a	559.516	612.606	918.136	778.207	990.337	772.863	524.802	977.344	314.965	581.892	1180.52	692.005	1236.64	989.442	838.299	1093.05	321.573	714.38	1346.41	1074.25	1525.45	1180.38	1147.16	1265.49
G522	ENSMUSG00000003038	Hmgn2	1882.95	1967.15	2353.97	1887.12	2033.72	1922.36	1740.46	2466.12	2420.19	2488.02	2128.79	1951.88	2204.68	2476.55	1941.19	2445.4	2440.15	1688.52	3399.98	3333.29	3296.11	3080.5	3448.2	3754.14
G523	ENSMUSG00000003039	Fam32a	592.509	616.09	749.723	587.063	701.551	532.392	532.784	819.146	596.364	645.686	661.847	653.059	736.42	814.08	526.792	795.494	549.764	497.07	939.095	748.119	852.945	914.768	772.719	893.777
G524	ENSMUSG00000003051	Elf3	0	0	0	0	0	0	0	0	0	0	0	0	0	0	0	0	0	1.0338	0	0	1.03104	0	0	1.0212
G525	ENSMUSG00000003053	Cyp2c29	509.36	2.93935	0.998806	0	0	0	14.7972	1.99463	0	0	0	0	0.990275	0.975687	0	0	0	0	0	0	8.80814	0	0.990224	2.95443
G526	ENSMUSG00000003062	Stard3nl	169.172	167.603	242.169	180.931	187.89	147.516	150.324	232.485	200.749	217.221	189.186	205.815	222.78	252.356	209.034	262.929	255.872	206.505	237.04	176.397	229.249	249.704	271.635	166.852
G527	ENSMUSG00000003068	Stk11	1640.94	1751.89	1887.87	2033.58	1818.82	1609.67	1768.64	2010.07	1752	2043.72	1777.56	2065.56	2192.65	2182.73	2137.29	2415.88	1944.33	1754.64	1733.58	2120.16	2477.64	1986.74	1864.58	3666.23
G528	ENSMUSG00000003070	Efna2	13.8785	10.8779	20.8563	18.8486	12.8863	17.858	7.97402	19.8361	18.8993	17.7676	25.742	22.749	10.8314	17.743	10.7911	17.8858	12.6756	15.8549	14.7422	14.7753	26.6775	12.8401	20.6687	13.6978
G529	ENSMUSG00000003072	Atp5d	15098.9	15277.4	18067.2	18947.3	16784.4	15342.2	15480.7	19341	15165.9	19907.8	15766.6	19484.9	20938	21188.7	16497.2	20664.7	18517.8	14843.7	27783.7	25963.6	22833.8	26251.3	26258.3	16506.3
G530	ENSMUSG00000003099	Ppp5c	1395.16	1406.96	2057.28	1974.79	2179.64	1705.17	1472.57	1989.16	1559.16	1708.49	1993.18	2218.1	2746.84	2696.8	2384.25	2591.89	1401.7	1894.35	3050.99	3088.08	2951.49	3002.27	3228.27	3053.98
G531	ENSMUSG00000003119	Cdk12	117.474	130.398	196.248	222.876	227.792	192.64	144.779	241.388	116.386	171.204	232.813	260.587	278.265	239.907	269.161	243.882	70.9461	128.766	305.839	390.987	335.023	238.747	296.484	378.671
G532	ENSMUSG00000003123	Lipe	513.986	586.188	749.475	681.532	734.167	520.575	736.724	680.629	556.934	907.008	947.092	1032.52	741.671	537.025	388.747	954.878	258.079	314.179	835.701	1126.36	1767.35	1523.23	768.761	1612.04
G533	ENSMUSG00000003131	Pafah1b2	364.1	402.836	495.228	540.775	534.035	385.129	449.774	548.022	504.472	528.384	720.323	600.711	677.192	599.74	597.915	629.155	554.438	513.727	1229.55	994.899	1179.76	1001.46	909.219	710.568
G534	ENSMUSG00000003134	Tbc1d8	123.69	71.2769	140.722	99.6395	120.794	121.877	75.5388	82.2726	59.5508	103.253	119.688	139.247	85.3005	90.6185	122.792	152.048	104.506	68.6442	128.897	130.813	172.559	102.331	95.553	186.977
G535	ENSMUSG00000003135	Cnot11	285.584	324.743	364.952	312.932	379.604	277.025	233.599	392.911	436.221	472.807	370.4	408.639	324.08	319.369	322.306	521.553	536.242	368.115	428.51	510.336	473.418	379.704	489.951	369.216
G536	ENSMUSG00000003153	Slc2a3	10.999	20.0817	44.2102	42.3515	36.0259	12.8425	28.8403	25.6824	10.1265	25.5015	50.153	27.3592	14.5658	26.4416	13.5713	32.2092	7.20388	13.7397	29.0336	53.0465	48.555	17.3461	20.9117	105.944
G537	ENSMUSG00000003154	Foxj2	431.924	439.339	844.599	650.991	814.744	633.077	497.719	598.028	704.989	666.457	752.233	756.176	600.188	535.992	621	775.717	389.943	574.697	875.396	975.446	878.633	838.05	787.623	2484.39
G538	ENSMUSG00000003161	Sri	564.474	588.715	793.539	684.624	665.451	645.591	614.714	800.042	833.502	714.718	779.531	831.315	879.12	864.201	783.66	855.042	795.597	799.769	2410.08	1632.87	2232.97	2085.32	1678.69	1338.15
G539	ENSMUSG00000003166	Dgcr2	718.403	779.262	1181.91	1329.73	1256.62	1069.16	929.433	1162.08	884.217	960.538	1208.9	1285.13	1248.79	1200.79	1364.37	1318.88	655.236	919.318	1425.72	1695.69	1403.05	1164.25	1435.94	1975.33
G540	ENSMUSG00000003178	Mical3	45.4856	41.3878	81.2298	155.303	177.032	163.285	103.443	149.403	35.7387	64.9039	134.989	107.363	137.499	95.3958	191.507	110.123	35.9608	62.2608	696.378	559.064	601.79	634.356	562.238	611.291
G541	ENSMUSG00000003184	Irf3	317.487	283.228	323.162	311.137	280.747	265.922	306.711	389.775	289.309	371.184	377.56	327.41	369.633	394.641	295.114	362.33	302.162	309.092	432.055	485.305	457.503	455.441	518.186	386.657
G542	ENSMUSG00000003190	Bcl2l12	111.711	92.569	126.205	105.268	108.569	78.4668	101.881	136.694	109.904	96.6034	101.487	106.297	121.655	100.266	92.5737	114.061	85.9588	98.7833	87.3706	139.212	127.06	97.5099	122.969	89.6083
G543	ENSMUSG00000003198	Zfp959	53.4009	53.438	68.6957	50.6644	56.0291	33.5829	46.487	68.9415	78.1837	58.1902	46.7913	57.9707	57.8581	52.3651	55.0062	75.0338	75.1284	57.3351	69.2816	69.0149	57.9771	102.186	77.7676	183.854
G544	ENSMUSG00000003199	Mpnd	1128.31	1028.03	1255.69	1175.1	1218.49	985.138	1020.05	1314.17	1149.3	1266.06	1251.94	1271.43	1781.63	1723.66	1449.36	1592.95	1192.23	1208.57	1162.21	1274.68	1133.34	1187.93	1269.68	1089
G545	ENSMUSG00000003200	Sh3gl1	233.027	229.514	298.032	306.636	348.02	267.946	285.139	366.075	204.953	304.152	347.704	389.882	378.222	420.026	320.934	340.883	175.571	244.833	505.363	433.617	539.669	523.642	465.698	530.513
G546	ENSMUSG00000003206	Ebi3	7.99882	12.0115	16.0293	12.0213	17.9794	7.00454	9.03457	10.9989	13.016	12.9999	16.1099	16.0559	9.93307	12.9137	10.9423	15.9798	12.8163	11.0003	3.9782	10.9977	31.9633	11.9624	11.935	6.93338
G547	ENSMUSG00000003208	Ccdc94	108.782	97.8218	163.991	136.946	138.617	110.866	83.1963	163.698	104.99	110.667	145.413	115.012	150.696	187.439	131.874	161.641	76.7062	128.746	222.176	170.368	157.432	225.831	195.474	213.344
G548	ENSMUSG00000003226	Ranbp2	606.38	727.62	1001.88	1302.05	1230.3	1065.95	774.89	1189.14	881.445	794.194	1218.28	1243.69	1207.4	1049	1423.22	1040.79	607.854	766.192	2159.15	2465.64	2161.54	2005.67	1892.29	3298.84
G549	ENSMUSG00000003227	Edar	10.8618	15.7365	4.94609	12.8393	3.95109	4.94112	10.9283	11.8574	4.95833	14.7206	21.6202	31.4476	3.92297	1.96444	0.974972	6.93871	0	4.93401	1.95515	3.91409	8.84895	32.4573	5.87744	14.5957
G550	ENSMUSG00000003228	Grk5	206.542	265.849	401.948	371.689	373.649	332.313	289.299	437.081	227.235	279.041	407.471	481.192	1024.74	801.097	819.986	552.398	458.402	589.628	590.129	716.267	930.074	717.632	667.738	503.633
G551	ENSMUSG00000003233	Dvl3	120.298	138.009	356.908	482.924	476.946	424.632	245.542	439.325	162.513	163.254	345.649	384.694	701.953	587.891	645.799	542.823	37.9659	291.913	792.21	1254.43	1034.64	793.846	1077.88	1055.95
G552	ENSMUSG00000003234	Abcf3	776.178	757.515	1016.28	1105.88	1025.89	844.942	784.829	1045.86	926.019	1052.87	968.428	932.16	1716.14	1490.78	1485.26	1457.68	1354.2	1270.74	2288.17	1974.59	2139.4	2140.99	2168.21	2326.42
G553	ENSMUSG00000003235	Eif2b5	1153.85	1160.17	1172.94	1232.15	1016.97	923.465	982.399	1385.25	1342.46	1336.11	951.378	1181.73	1479.46	1257.82	1258.71	1566.25	2070.73	1348.04	1938.18	1804.06	1907.99	2038	1612.25	2211.15
G554	ENSMUSG00000003269	Cyth2	465.326	428.57	609.584	483.342	522.633	404.445	490.383	612.975	477.248	589.68	644.223	541.677	740.708	660.902	616.137	775.93	522.424	529.823	1178.33	943.415	996.071	1286.44	786.11	2308.6
G555	ENSMUSG00000003271	Sult2b1	0	0	0	0	0	0	0	0	0	0	0	0	0	0	0.972273	1.95313	0	0	9.73888	0.977148	1.95283	0.974546	0	0
G556	ENSMUSG00000003273	Car11	23.2483	29.8869	46.6947	44.5042	35.2595	32.0615	34.4438	48.3878	32.8558	63.2757	45.0852	48.3145	56.155	57.8342	58.8611	50.7047	32.2228	44.6243	22.5326	27.8147	27.3388	26.2302	11.5495	59.1921
G557	ENSMUSG00000003279	Dlgap1	0	0	3.79408	7.56729	9.24532	0.947602	2.53854	2.65544	0	0.835044	7.32207	4.17979	1.81982	5.192	2.41888	0	0.930012	0	2.63314	2.49687	2.18296	0	0.833797	2.48415
G558	ENSMUSG00000003282	Plag1	6.38164	12.7066	26.485	18.2338	23.7141	13.6858	10.0917	26.4577	10.0739	16.2993	14.501	20.1241	50.3804	31.2957	25.3567	21.0588	5.37266	7.28808	37.3327	48.0156	33.5767	29.9637	39.7832	144.566
G559	ENSMUSG00000003283	Hck	29.7455	22.7508	53.641	41.6744	56.5116	45.6461	45.8581	52.5755	35.8146	36.533	51.5031	65.3008	21.667	42.3936	31.402	31.8007	13.654	30.7252	34.4077	50.2527	76.0987	43.468	45.285	23.4885
G560	ENSMUSG00000003299	Mrpl4	1843.02	1952.49	2315.77	2332.1	2248.57	2052.31	1853.97	2611.13	1994.4	2269.46	2016.21	2269.68	2565.82	2487.16	1870.19	2218.59	1761.17	1912	2268.58	2819.39	2484.25	2533.93	3066.49	1519.91
G561	ENSMUSG00000003308	Keap1	914.145	993.354	1244.82	1296.27	1252.98	1022.38	1027.64	1281.24	888.59	1129.12	1278.06	1266.63	1707.24	1539.08	1306.77	1664.07	875.397	1083.8	2166.52	2100.75	1773.27	2058.27	2068.69	2085.36
G562	ENSMUSG00000003309	Ap1m2	0	0	0	0.994493	0	0	0	0.989888	0	0	0	1.98549	0.986851	0	0	0	0	0	0	0	0	0	0	0
G563	ENSMUSG00000003316	Glg1	1355.46	1516.29	2355.9	2393.94	2339.26	2147.4	2083.82	2317.91	1799.46	2027.07	2358.53	2318.28	1918.63	1792.37	2373.17	2208.79	1156.48	1537.13	3660.38	4683.23	3859.87	3718.68	2832.83	3987.37
G564	ENSMUSG00000003341	Atp8b3	0	0	0	0	0	0	0	0	0	0	0	0	0	0	0	0.993454	0	0	0	0	0	0	0	0
G565	ENSMUSG00000003344	Btbd2	564.011	590.682	906.926	946.864	869.571	726.08	718.508	923.479	668.301	680.189	874.282	853.966	1128.28	1103.47	870.029	1233.19	508.372	635.811	1118.09	1342.6	1132.19	1008.92	1177.49	1592.32
G566	ENSMUSG00000003345	Csnk1g2	1578.55	1513.47	2147.74	2061.17	2161.23	1834.31	1667.45	2402.06	1701.8	1923.47	1944.43	2100.45	2559.83	2572.74	2085.58	2287.65	1409.39	1662.69	2606.99	2582.09	2486.69	2309.62	2384.86	2435.9
G567	ENSMUSG00000003346	Abhd17a	995.417	866.728	1344.46	1304.35	1193.69	1053.91	1036.32	1223.16	959.897	1196.6	1304.95	1417.48	1811.17	1865.96	1415.28	1552.06	1091.21	1079.8	1478.22	1509.74	1385.19	1392.78	1317.69	1693.58
G568	ENSMUSG00000003348	Mob3a	76.1884	84.8232	114.986	89.0927	133.594	88.1323	108.475	125.734	89.3921	103.356	137.13	152.835	121.866	87.5799	133.02	119.1	90.4627	105.818	210.765	165.94	233.618	156.728	182.65	167.844
G569	ENSMUSG00000003352	Cacnb3	44.7349	46.6183	97.8904	86.6877	84.3162	75.4934	77.374	98.7306	50.0103	67.1288	119.811	99.2864	59.2575	98.8529	68.6151	59.6919	29.9843	41.9279	132.526	130.797	133.361	95.431	122.03	56.4586
G570	ENSMUSG00000003354	Ccdc65	0	0.992721	0.996523	4.97773	3.97785	0.995461	3.9996	1.99015	0	0.991031	0.994571	0.993246	0.988004	0	0	0.996501	0	0.994338	0	0	0	0	0	0.982209
G571	ENSMUSG00000003355	Fkbp11	37.5841	34.7961	20.3641	19.3785	34.4521	31.5226	24.4207	39.6032	21.2966	34.8216	53.9699	24.7169	92.891	37.2958	46.9187	45.3992	54.332	43.7454	102.632	77.0166	83.5409	66.933	44.6172	47.6021
G572	ENSMUSG00000003360	Ddx23	779.187	853.821	1193.03	1185.66	1193.17	1105.43	967.714	1293.67	944.091	1062.84	1250.99	1270.42	1568.61	1340.16	1455.38	1358.97	773.432	1140.2	1880.54	2080.88	1764.12	1890.81	2022.18	2571.22
G573	ENSMUSG00000003363	Pld3	251.748	369.296	374.393	441.304	463.992	398.141	351.216	449.208	287.837	365	460.726	500.861	473.609	500.917	403.171	515.649	386.658	303.282	640.236	791.308	667.763	723.54	592.309	600.177
G574	ENSMUSG00000003378	Grik5	77.0004	92.4179	123.619	146.127	125.418	112.629	93.3674	129.411	78.326	82.4031	113.94	107.072	140.21	153.191	127.663	111.993	63.042	93.7208	162.221	161.384	168.075	143.559	130.242	333.633
G575	ENSMUSG00000003379	Cd79a	11.9538	2.98683	12.9748	1.99503	5.97353	5.98169	8.00652	10.9604	5.99078	7.954	5.99579	7.97639	2.96867	2.97022	0.988607	2.98993	1.96218	3.98427	2.96806	0.993163	14.9114	1.98574	2.97009	1.97026
G576	ENSMUSG00000003380	Rabac1	3317.97	3420.69	4516.54	4010.93	4021.8	3372.35	3076.09	4686.23	3720.01	4209.31	3580.75	4149.94	7366.5	7120.68	5841.85	6339.05	5393.19	4333.76	7629.88	5721.51	6129.38	6440.16	5373.43	8212.73
G577	ENSMUSG00000003382	Etv3	212.462	232.028	425.027	430.367	420.639	353.616	253.803	394.266	310.828	336.393	437.511	411.233	415.683	326.488	365.592	397.391	150.072	275.309	787.35	808.077	738.904	722.954	633.261	1386.19
G578	ENSMUSG00000003402	Prkcsh	733.725	706.752	1017.85	1065.48	943.447	859.66	943.761	1026.59	753.682	940.072	983.472	1044.17	1077.35	1014.64	1120.13	963.298	748.279	867.151	981.182	1336.75	1110.63	1227.21	1137.21	1328.03
G579	ENSMUSG00000003410	Elavl3	2.95628	2.94285	4.93585	0.985377	0	3.94484	0.991714	0.986232	0	1.95735	2.93842	1.95964	3.91485	3.92135	8.74919	0.989794	3.87141	0.984752	0	0.975514	0.980815	7.85144	2.93176	1.94094
G580	ENSMUSG00000003411	Rab3b	7.23568	3.4931	4.72737	10.7627	7.18334	5.89529	4.83701	2.35872	7.19842	4.72442	27.3092	2.41053	1.54317	7.14398	7.05139	16.5999	5.92727	17.8213	24.7895	43.8265	46.0441	23.6432	16.4841	16.4802
G581	ENSMUSG00000003418	St8sia6	31.2729	33.0617	54.8236	53.7418	54.7608	48.9031	52.1351	56.728	33.3893	62.082	71.8031	64.084	37.8536	82.3	22.1584	36.335	23.9882	18.5532	46.3967	42.5341	47.6498	51.582	34.8824	56.7584
G582	ENSMUSG00000003420	Fcgrt	1620.58	1674.62	1979.02	1905.7	1955.83	1709.38	1767.66	2166.88	1729.89	2201.83	2107.21	1977.76	1250.51	1635.77	1168.73	1432.9	993.556	1060.91	1397.03	1445.74	1849.04	1505.03	1335.38	1332.02
G583	ENSMUSG00000003421	Nosip	425.099	528.539	687.718	600.639	713.673	603.361	456.245	784.392	437.512	621.768	560.054	551.379	905.655	979.366	681.426	920.936	414.605	440.854	1058.73	930.207	802.666	938.901	883.442	1609.92
G584	ENSMUSG00000003423	Pih1d1	469.451	468.239	515.749	456.913	524.215	434.061	430.551	505.76	425.054	500.503	470.182	502.4	892.216	805.039	673.857	784.61	717.605	514.502	852.675	694.991	788.059	840.042	691.387	585.108
G585	ENSMUSG00000003429	Rps11	3685.65	3868.93	4635.13	4340.37	4435.43	3471.85	3839.49	4627.7	3617.86	5255.55	4162.09	4684.75	7887.84	7279.2	7054.78	8063.62	8373.65	5333.46	9837.27	7598.28	8884.44	9859.76	7544.05	6723.14
G586	ENSMUSG00000003435	Supt5	790.115	934.613	1294.16	1421.53	1293.23	1155.48	1127.8	1248.23	891.652	1149.53	1264.28	1351.71	1561.67	1360.63	1502.85	1646.67	686.108	1020.58	2124.88	2170.11	2339.66	2529.28	1926.31	4004.26
G587	ENSMUSG00000003436	Dll3	0	0	0	0	0	0	0	0	0	0	0	0	0	0	0	0	0	0	0	0	0	0	0.634576	0.630611
G588	ENSMUSG00000003437	Paf1	567.738	546.807	700.622	698.93	734.087	613.953	533.63	529.049	664.743	700.154	585.886	877.837	726.163	698.608	557.817	827.558	868.631	619.447	781.925	1090.73	1257.91	1002.74	1041.11	1075.04
G589	ENSMUSG00000003438	Timm50	841.271	849.517	1050.37	990.045	915.565	866.393	781.571	1106.15	846.587	1047.1	787.94	1006.34	1751.25	1610.05	1283.85	1415.04	1362.15	1234.34	1847.64	1585.93	1532.69	1917.72	1914.24	1241.94
G590	ENSMUSG00000003444	Med29	361.437	365.561	414.163	443.05	370.126	337.742	345.944	450.359	350.086	430.988	356.315	399.335	505.855	495.078	421.701	464.095	488.049	420.369	491.268	517.474	502.47	536.479	562.91	333.064
G591	ENSMUSG00000003452	Bicd1	39.8236	72.5621	37.4303	86.3354	56.8289	60.4727	61.1707	45.305	39.5034	42.973	74.8511	113.255	94.5708	153.062	67.687	110.894	43.1168	67.3374	93.16	101.015	215.397	68.2661	117.38	117.15
G592	ENSMUSG00000003458	Ncstn	738.496	801.37	1000.26	1092.16	1134.99	850.085	893.767	1122.64	821.471	1059.2	1186.12	1109.12	963.261	927.952	846.097	947.857	431.756	658.244	1183.08	1616.17	1518.96	1305.28	1232.49	1421.21
G593	ENSMUSG00000003464	Pex19	2797.41	2815.01	3640.34	3735.17	3729.11	3193.92	2620.7	3849.35	3006.84	2982.6	3501.64	3552.13	4602.28	4253.01	3284.72	3595.94	2035.89	2792.1	6814.98	6130.55	5701.67	5545.59	5907	3196.96
G594	ENSMUSG00000003469	Phyhip	430.012	431.481	594.297	510.352	600.17	485.128	481.688	609.227	590.653	573.481	527.889	499.452	508.647	618.19	430.735	365.724	298.755	311.588	376.581	677.667	470.195	239.496	802.039	142.619
G595	ENSMUSG00000003476	Crhr2	532.432	505.924	823.119	775.285	703.255	593.873	559.276	706.901	628.297	516.919	600.24	600.205	135.872	207.023	80.7956	201.488	109.314	244.908	124.787	167.684	157.861	103.016	235.894	358.022
G596	ENSMUSG00000003477	Inmt	1253.42	247.388	111.734	131.776	217.703	211.15	88.4451	72.4019	66.1538	162.727	291.96	164.033	39.7948	156.169	69.8218	127.938	76.0699	45.0762	109.648	80.2176	203.181	231.471	41.8542	1353.22
G597	ENSMUSG00000003484	Cyp4f18	9.26955	8.41473	13.5084	10.9665	12.6361	10.1203	21.1736	14.3308	11.831	15.1226	18.5591	32.8455	17.9399	9.21499	7.51664	19.9882	7.98871	5.89743	24.2509	21.8096	63.0343	40.9916	15.0679	32.4709
G598	ENSMUSG00000003500	Impdh1	298.419	312.69	461.694	397.676	449.865	371.658	413.649	430.567	366.652	438.91	453.692	415.757	587.72	567.034	440.817	519.615	346.293	452.774	541.182	531.562	810.959	490.777	523.573	471.834
G599	ENSMUSG00000003505	Psg18	0	0	0	0	0	0	0	0	0	0	0	0	0	0	0	0	0	0	0	0	0	0	0	0
G600	ENSMUSG00000003518	Dusp3	1521.21	1417.27	1787.79	2237.5	2297.71	2168.85	1601.76	2437.48	1337.85	1976.88	2118.62	2185.47	3717.96	2733.46	3104.83	2788.17	1467.03	1858.89	3151.55	3313.05	3478.45	3204.18	3085.52	1808.54
G601	ENSMUSG00000003526	Prodh	655.489	603.096	673.237	728.622	652.838	551.558	597.017	578.215	629.112	664.752	775.217	871.58	481	601.259	460.476	796.454	406.886	420.443	535.791	487.961	432.693	630.663	524.444	1433.91
G602	ENSMUSG00000003527	Dgcr14	186.92	178.407	233.826	227.56	198.823	191.028	181.052	226.616	195.598	221.322	275.985	242.377	255.402	236.07	260.955	276.826	171.096	206.587	429.098	367.918	326.084	419.702	373.926	571.463
G603	ENSMUSG00000003528	Slc25a1	171.722	82.7839	135.774	84.6479	105.572	86.5879	95.4425	99.7674	69.159	109.574	114.829	93.4641	86.5785	113.417	76.789	100.552	46.6264	75.7737	206.971	160.924	438.254	166.146	133.366	199.398
G604	ENSMUSG00000003531	Dgcr6	755.256	714.164	829.864	813.41	816.499	682.656	628.083	865.61	773.707	888.872	750.563	846.941	1248.3	1343.3	973.188	1202.47	1325.82	908.867	1702.67	1301.95	1394.67	1482.17	1213.87	1588.81
G605	ENSMUSG00000003534	Ddr1	459.773	452.872	752.833	796.49	731.845	675.124	560.808	905.616	524.402	630.021	1341.59	616.648	689.606	709.918	751.04	617.347	302.174	444.04	993.715	1178.82	1371.28	1266.02	965.427	1969.17
G606	ENSMUSG00000003541	Ier3	441.49	462.163	548.699	644.018	494.017	451.86	459.273	659.734	435.006	526.858	734.445	601.15	439.6	611.643	508.198	360.89	359.385	487.651	1127.57	895.429	835.258	492.102	936.24	630.941
G607	ENSMUSG00000003545	Fosb	0.987422	1.9668	4.9458	5.9254	6.91417	1.97632	1.98692	3.95226	1.9833	31.3999	17.6858	8.84327	4.90345	2.94655	0.974815	0.991203	0	0.986783	12.7072	12.7187	29.4938	13.7689	19.5898	18.4858
G608	ENSMUSG00000003546	Klc4	622.048	539.331	709.524	657.114	752.81	638.405	589.679	821.576	527.853	673.376	627.733	648.967	822.507	767.316	609.405	744.867	367.215	477.218	1204.59	1063.35	1159.79	1143.76	966.549	1583.24
G609	ENSMUSG00000003549	Ercc1	299.979	268.211	312.982	316.86	283.561	306.707	391.46	408.377	288.192	377.92	340.33	382.924	309.958	284.398	232.611	319.381	316.139	273.387	417.687	393.469	350.153	449.277	350.091	456.101
G610	ENSMUSG00000003555	Cyp17a1	147.478	0.885867	0	0	0	0	4.46011	0	0	0	0	2.65928	0	0	0	4.16037	0	1.77431	4.23038	0	0.884896	0.884281	0	0
G611	ENSMUSG00000003559	As3mt	902.113	792.561	1184.51	1053.19	1027.99	906.809	782.9	958.113	1103.02	915.073	898.807	1020.49	857.606	938.315	814.146	1104.46	784.188	787.656	488.948	613.004	562.772	639.572	617.774	385.715
G612	ENSMUSG00000003573	Homer3	112.725	132.21	259.767	218.744	255.156	197.953	163.469	253.879	151.22	181.177	222.323	201.503	168.617	201.047	127.886	140.864	78.2496	105.894	208.433	227.955	264.253	190.942	183.552	133.843
G613	ENSMUSG00000003575	Crtc1	94.5167	111.824	193.885	188.841	234.567	166.93	142.34	240.612	128.973	169.461	181.126	167.337	276.244	200.47	260.007	245.593	95.3728	167.962	413.631	483.239	422.615	290.532	419.188	474.72
G614	ENSMUSG00000003581	Rnf215	193.683	208.003	251.463	316.089	317.689	233.705	260.815	301.048	241.453	310.149	328.206	268.664	283.62	309.486	254.02	277.994	156.566	235.589	239.142	276.377	269.578	290.703	243.25	428.777
G615	ENSMUSG00000003585	Sec14l2	290.209	13.4108	28.8812	22.9525	23.0658	13.4641	41.56	19.2303	6.75235	17.2081	26.8283	11.4918	13.3626	12.424	18.9986	11.6336	4.7235	11.5256	13.3291	17.1654	27.7629	9.57318	17.1667	11.3729
G616	ENSMUSG00000003604	Aven	265.137	264.204	278.132	218.628	294.308	235.6	253.218	364.245	296.901	321.708	224.428	215.397	396.497	378.766	392.343	460.868	281.618	357.212	319.271	347.386	352.68	323.951	338.644	362.724
G617	ENSMUSG00000003617	Cp	890.969	589.967	908.817	790.694	737.414	685.924	629.771	656.288	779.5	854.984	883.671	1094.55	1356.54	1085.46	974.552	1138.65	985.159	1098.49	1092.27	1455.73	2268.2	1572.01	1002.6	2087.14
G618	ENSMUSG00000003623	Crot	781.746	588.925	724.858	738.273	781.93	618.139	563.468	905.648	644.009	723.197	712.866	724.233	738.252	814.89	627.885	765.103	452.862	477.211	1107.18	928.861	878.547	949.437	715.018	1111.06
G619	ENSMUSG00000003644	Rps6ka1	79.7195	94.8223	108.133	94.8724	147.563	92.5936	147.923	101.641	88.6756	136.704	145.04	158.114	60.7406	80.8255	71.5928	90.3444	47.1872	66.0772	80.6419	170.644	121.195	64.5738	74.7349	70.1119
G620	ENSMUSG00000003657	Calb2	0.993074	0	0	0	0	0	0	0	0	0	0	0	0	0	0	0	0	0	0	0	0	0.98982	0	0.982201
G621	ENSMUSG00000003660	Snrnp200	1087.77	1231.47	1634.18	1366.86	1780.32	1389.26	1312.07	1983.54	1260.45	1771.76	1298.14	1908.55	1321.83	1752.56	1158.96	1422.37	1168.95	1175.2	1128.94	1629.37	1477.2	1547.24	1535.55	2548.51
G622	ENSMUSG00000003662	Ciao1	835.934	789.575	1057.9	828.947	1005.26	825.594	808.434	1161.91	852.266	939.202	940.384	1076.36	1320.42	1208.9	934.722	1268.92	680.535	1046.43	1406.04	1089.52	1292.8	1625.62	1338.13	1359.34
G623	ENSMUSG00000003665	Has1	0.993055	0.99067	0	0	1.98592	0	0.99845	1.98702	0	2.96667	6.94376	8.91834	0	0	0.982828	0	0	2.97796	11.8151	3.94745	12.8676	3.9577	2.95793	4.90093
G624	ENSMUSG00000003680	Taf6l	187.491	191.051	205.269	197.068	217.565	174.661	207.117	276.466	202.012	228.931	210.429	184.118	179.869	204.125	173.21	191.118	210.022	163.538	292.496	191.506	229.071	259.492	247.632	433.073
G625	ENSMUSG00000003721	Insig2	863.509	903.112	1150.13	1310.78	1387.53	1244.04	926.216	1314.16	919.124	962.153	1163.68	1553.68	1619.48	1554.93	1952.86	1381.64	674.993	1072.15	2528.42	2468.24	2268.74	2318.37	2221.09	1682.48
G626	ENSMUSG00000003731	Kpna6	837.962	912.17	1515.56	1526.41	1666.5	1485.46	1056.56	1259.81	1233.39	923.159	1339.32	1344.42	1850.29	1530.62	1856.35	1122.06	782.978	1172.82	2166.37	2563.17	2532.32	2026.63	2453.59	1962.83
G627	ENSMUSG00000003746	Man1a	376.531	373.253	512.417	659.189	703.45	656.566	358.884	513.494	380.174	442.707	531.655	750.963	833.752	917.899	1034.38	603.971	493.253	520.311	663.63	909.494	897.135	664.571	771.361	810.85
G628	ENSMUSG00000003752	Itpkc	66.0676	93.4863	88.2487	171.007	151.82	108.284	76.0975	110.184	89.4159	99.9504	88.6741	107.726	155.016	133.487	111.596	157.596	83.744	96.6493	306.073	184.158	210.736	276.595	181.134	906.98
G629	ENSMUSG00000003762	Adck4	156.948	124.985	163.009	142.578	161.54	116.231	124.682	190.458	111.315	162.705	146.272	157.674	275.82	285.708	226.451	262.413	167.016	181.116	473.043	304.506	357.423	411.344	271.349	662.519
G630	ENSMUSG00000003778	Brd8	281.116	300.929	429.876	437.973	430.153	366.798	336.853	467.012	376.96	422.88	409.13	422.773	454.44	469.528	393.522	483.827	241.433	306.563	698.664	588.423	673.856	598.983	603.279	1045.63
G631	ENSMUSG00000003779	Kif20a	24.6895	32.4624	45.5102	20.731	69.1532	31.6279	57.6292	35.577	21.8192	42.2072	72.7399	89.4481	36.2928	39.294	31.2044	46.593	29.111	33.5565	22.4886	26.4258	32.4516	55.0543	23.5137	19.4646
G632	ENSMUSG00000003808	Farsa	378.129	314.883	489.762	422.277	440.602	334.06	370.587	474.03	411.474	375.284	313.522	447.844	636.318	555.279	497.271	522.802	320.255	432.383	700.964	716.913	646.921	741.878	749.016	622.18
G633	ENSMUSG00000003809	Gcdh	1495.04	1307.02	1567.91	1646.51	1425.66	1327.27	1126.22	1479.57	1465.9	1394.04	1318.07	1524.41	1079.27	1415.51	1044.19	1255.55	926.382	1141.43	910.762	1250.52	1099.34	1010.15	1263.4	2471.17
G634	ENSMUSG00000003810	Mast2	1062.34	1290.3	2009.11	2098.04	1953.65	1931.9	1526.22	1710.86	1669.23	1514.58	2196.24	2309.06	1956.73	1812.26	1925.41	1736.42	936.475	1525.51	2459.63	3629.27	2528.51	2722.55	2693.97	3202.64
G635	ENSMUSG00000003812	Dnase2a	168.433	172.828	176.138	153.195	153.324	116.094	137.939	189.603	147.887	180.192	131.332	109.433	129.409	191.507	98.9841	189.642	157.124	167.544	186.019	130.655	184.884	183.899	200.954	204.783
G636	ENSMUSG00000003813	Rad23a	1078.89	1158.21	1458.03	1480.75	1603.68	1394.9	1155.08	1550.81	1324.5	1339.32	1389.69	1538.69	2415.43	2459.43	2029.4	2198.42	1535.23	1482.27	4038.34	3694.34	3133.28	3663.99	2772.89	2560.19
G637	ENSMUSG00000003814	Calr	4741.83	3849.63	6019.75	4575.88	5043.12	5004.35	4418.43	5858.47	5810.16	4555.13	4155.18	5243.08	4348.35	3672.3	3785.24	3621.23	4216.64	3498.26	3490.72	4744.66	4905.84	3764.17	4498.04	2319.93
G638	ENSMUSG00000003824	Syce2	2.99848	11.1097	6.68548	7.35922	5.74208	9.74509	7.53652	11.0349	4.41703	9.97583	7.15134	2.38488	9.78155	8.73993	6.54613	10.0266	7.63684	3.57724	9.02991	11.4583	9.70891	9.20799	6.33993	10.7172
G639	ENSMUSG00000003847	Nfat5	200.294	190.853	362.085	445.751	470.312	376.727	323.2	368.148	289.342	309.499	405.582	439.71	352.701	391.61	478.523	291.613	212.466	197.032	461.56	505.112	680.33	378.291	451.97	526.74
G640	ENSMUSG00000003848	Nob1	395.096	374.418	551.699	478.594	536.669	476.36	356.114	575.126	483.006	479.279	459.813	540.839	934.266	951.303	783.484	925.341	685.921	753.235	1558.42	1273.28	1510.05	1774.82	1564.1	1588.5
G641	ENSMUSG00000003849	Nqo1	536.393	614.434	555.361	564.951	626.662	587.613	461.991	708.766	590.634	641.335	494.712	528.563	878.824	1125.69	794.576	1190.25	1120.95	905.459	10108.3	5341.19	6135.84	6633.23	5477.18	2753.52
G642	ENSMUSG00000003863	Ppfia3	8.49578	0.629262	5.61563	5.61993	1.89621	2.52931	0.635711	0	5.03085	1.25566	0.987807	1.59488	2.96093	8.21817	1.47951	4.8313	0	5.02506	5.26501	1.25192	5.10987	4.60923	3.13376	3.11263
G643	ENSMUSG00000003865	Gys1	1269.56	1543.01	2329.98	2426.42	2193.76	2221.96	1688.4	1969.52	1854.6	1915.87	2298.67	2581.32	2754.4	2565.44	2928.64	2687.28	1518.27	2180.36	2266.45	3939.43	3495.8	3235.17	3419.32	2643.32
G644	ENSMUSG00000003868	Ruvbl2	388.279	355.499	568.691	530.152	592.311	497.744	418.719	594.784	446.09	417.978	451.91	513.707	917.975	767.034	788.53	733.207	481.424	515.262	472.985	676.553	610.779	668.595	771.101	460.915
G645	ENSMUSG00000003872	Lin7b	11.2381	13.3417	14.0811	13.1641	19.6193	8.43751	10.3196	17.4532	11.2202	14.72	14.0636	11.3921	15.8501	24.2396	17.8642	20.0053	10.2031	15.0066	5.62071	4.73295	6.53613	2.80493	6.54393	13.1143
G646	ENSMUSG00000003873	Bax	459.985	418.486	441.758	399.684	473.252	397.794	421.76	650.457	403.332	513.69	454.589	467.288	999.351	771.111	604.178	701.093	763.719	614.801	1035.7	782.325	910.951	1169.42	1042.44	457.254
G647	ENSMUSG00000003882	Il7r	2.96468	0.984573	2.97004	0.988488	0.988487	0	3.97663	1.97771	2.97686	1.96497	2.9524	9.83964	0	0	0.976142	1.98348	1.9423	1.97526	8.8075	4.89886	1.96836	7.87505	3.92197	1.94821
G648	ENSMUSG00000003923	Tfam	693.166	704.161	946.953	744.101	741.472	687.655	608.559	976.231	1072.67	775.562	737.225	776.436	1119.08	927.638	943.954	977.917	1058.63	1055.36	1080.72	1266.68	1310.23	1160.96	1342.34	969.735
G649	ENSMUSG00000003929	Zfp81	56.155	82.353	84.874	95.5513	119.274	79.863	57.5114	108.455	111.858	68.4623	98.8241	108.673	94.9102	111.74	124.338	74.2376	84.1613	94.5024	160.798	145.234	143.137	150.113	178.765	106.691
G650	ENSMUSG00000003934	Efnb3	1088.01	1307.52	1378.06	1765.45	1123.88	1122.51	972.256	1365.59	959.519	1272.32	1279.41	1409.05	522.167	743.08	467.561	643.625	266.094	437.514	449.181	1177.7	684.977	305.154	622.607	979.943
G651	ENSMUSG00000003948	Mmd	828.757	762.258	1037.6	906.402	913.821	703.815	809.201	934.714	1083.28	890.495	996.113	938.966	1567.01	1279.47	1112.12	1299.11	1269.24	1076.92	1846.04	1489	1651.26	1373.97	1439.19	1068.02
G652	ENSMUSG00000003949	Hlf	426.194	405.736	489.385	796.906	582.224	428.449	630.962	618.757	420.899	442.203	742.668	404.474	186.068	255.743	270.855	225.24	171.039	136.572	244.273	346.677	190.274	151.36	219.449	514.441
G653	ENSMUSG00000003955	Fam162a	1636.95	1579.08	1707.35	1546.57	1363.94	1356.38	1407.15	1665.39	1788.27	1922.83	1418.3	1619.54	1993.63	1780.5	1484.79	1618.82	2520.95	1810.74	1657.24	1760.79	1807.38	2031.5	1962.63	653.859
G654	ENSMUSG00000003970	Rpl8	6450.72	6453.15	8497.93	7985.18	8115.87	6402.95	6651.7	8103.21	6940.91	7971.29	7092.07	8597.52	15300.5	14151.2	13250.7	14403.9	13318.2	10227.7	19574.2	15907	16778.8	17401.8	16202.1	13730.2
G655	ENSMUSG00000003974	Grm3	0	2.94464	0	0	1.97057	0.985847	0	0	0	0	0	0	0	0	0.973156	0	0	0	0.975605	0.97687	0	0	0.977398	0
G656	ENSMUSG00000003992	Ssbp2	401.096	442.347	588.154	758.654	634.978	528.821	386.048	545.816	529.871	551.92	605.71	642.176	1020.13	1081.46	915.777	968.245	690.133	820.31	672.084	759.76	722.134	654.415	703.336	910.232
G657	ENSMUSG00000004018	Fancl	84.135	78.3994	127.028	94.7224	75.9047	78.9454	71.7895	153.56	107.097	94.6123	139.997	89.4443	137.091	134.028	104.866	114.649	119.542	134.048	228.19	105.519	130.501	139.444	146.299	122.14
G658	ENSMUSG00000004031	Brinp2	0.987373	0	5.93496	0	5.92685	4.94094	0.993577	4.94052	0.991801	4.90508	6.87483	4.91145	0	0	3.89805	3.96577	4.84993	3.94689	1.95458	3.91215	2.94906	0	4.89702	1.94552
G659	ENSMUSG00000004032	Gstm5	820.7	899.714	841.263	889.635	830.196	749.761	670.867	997.954	1015.4	908.811	897.629	846.724	1025.92	962.278	710.392	881.672	996.903	789.757	901.859	879.403	994.605	1042.9	811.077	1011.28
G660	ENSMUSG00000004035	Gstm7	731.683	678.909	695.321	773.612	610.371	606.752	603.677	757.672	647.74	574.919	457.181	653.07	726.772	601.341	463.453	520.159	387.65	484.14	371.62	720.071	591.567	420.596	637.814	936.709
G661	ENSMUSG00000004038	Gstm3	24.212	0	0	2.00974	0	1.00295	2.01691	0	0	0	1.00639	0	0.99898	0.996456	0	0	0	1.00386	18.9962	13.0406	6.04406	28.0606	5.98091	0.992904
G662	ENSMUSG00000004040	Stat3	1066.92	1241.72	1481.48	1991.73	1612.57	1460.57	1535.15	2194.24	1075.09	1457.17	1666.91	1678.56	2212.56	1807.22	2171.77	1541.9	811.808	1753.94	3338.32	3608.36	3751.05	2892.67	4018.08	3682.92
G663	ENSMUSG00000004043	Stat5a	238.842	309.451	408.962	464.418	390.188	323.839	331.593	484.524	280.609	286.912	414.982	398.5	402.23	352.337	282.981	416.959	149.822	219.126	258.714	580.443	377.618	388.454	490.337	504.405
G664	ENSMUSG00000004044	Ptrf	1864.61	2013.54	3354.15	2951.99	3454.08	2775.19	2617.77	2796.84	2381.23	3073.07	3426.72	3307.42	1980.3	2553.01	2254.24	2305.95	1642.61	1869.97	2198.06	3645.94	3394.14	2195.29	2655.42	2214.31
G665	ENSMUSG00000004054	Map3k11	434.381	429.672	821.856	749.431	989.559	728.17	736.041	774.523	516.573	789.749	905.706	997.121	650.093	614.752	532.131	611.516	279.341	365.035	646.971	859.802	739.178	608.681	792.268	691.627
G666	ENSMUSG00000004056	Akt2	2989.78	3062.74	3759.41	3999.63	3970.54	3186.1	2879.9	4364.65	2816.97	3271	3608.31	3703.97	5431.5	4734.42	4811.53	4983.39	2549.7	3922.25	4538.13	6291.68	5228.24	4275.83	5273.49	6507.06
G667	ENSMUSG00000004069	Dnaja3	2390.57	2431.61	2818.86	2992.16	2977.95	2792.34	2069.02	3278.18	2617.48	2602.48	2809.55	2758.14	6629.78	4977.37	5234.22	5200.27	3545.64	4422.53	3797.31	4991.59	4045.68	4289.68	5511.31	2198.12
G668	ENSMUSG00000004070	Hmox2	912.563	976.444	1306.1	1134.83	1215.15	1020.1	808.776	1073.43	1320.92	1270.16	1186.77	1293.36	1437.71	1435.82	1432.98	1747.47	1596.38	1431.43	1565.63	1753.43	1782.84	1755.2	1596.38	1291.27
G669	ENSMUSG00000004071	Cdip1	1230.25	1279.83	1789.1	1658.25	1739.58	1460.97	1232.07	1709.82	1592.9	1406.75	1719	1805.41	2242.29	1995.13	2246.04	2065.66	1219.21	1995.92	2461.55	2881.78	2566.26	2017.29	2724.82	2697.99
G670	ENSMUSG00000004085	Zak	1607.49	1767.88	2624.88	2839.79	2617.53	2708.68	1790.84	2654.2	2279.47	2057.93	2604.7	2568.47	3861.87	3362.21	4616.49	3147.17	2348.11	2381.07	2744.48	3582.83	2925.44	2840.63	3411.39	2931.4
G671	ENSMUSG00000004096	Cwc15	766.176	791.459	925.261	865.127	768.318	641.492	717.806	913.384	915.418	976.207	884.476	839.989	930.325	915.33	800.705	1092.95	1059.97	817.46	1179.05	1201.79	1201.01	1288.24	1132.04	1505.83
G672	ENSMUSG00000004098	Col5a3	216.666	264.642	290.055	201.145	318.424	242.466	485.692	561.801	163.27	459.573	329.698	449.403	155.747	174.409	151.507	188.076	102.513	281.448	347.821	815.704	508.682	277.573	849.622	102.786
G673	ENSMUSG00000004099	Dnmt1	196.159	235.262	333.002	340.348	333.231	252.599	314.438	354.86	180.774	326.256	384.761	361.255	282.812	287.612	237.326	285.283	87.0356	197.298	438.336	556.227	456.07	421.011	505.11	324.529
G674	ENSMUSG00000004100	Ppan	70.2932	60.9122	81.7945	99.3402	124.069	114.945	94.9379	158.013	86.0823	82.5452	121.69	97.9675	196.149	198.657	231.416	208.427	134.491	142.113	235.888	228.415	192.222	253.405	309.551	219.505
G675	ENSMUSG00000004105	Angptl2	1686.35	1434.18	2084.15	2130.09	2248.34	1642.05	2163.46	3031.5	1200.02	1663.66	1953.26	1656.02	1394.62	1629.71	1319.79	1421.53	575.003	942.801	879.173	1350.2	1037.15	688.056	1203.35	592.29
G676	ENSMUSG00000004110	Cacna1e	0.858917	1.00674	3.44125	7.72732	4.29728	2.57855	0	2.02614	2.58977	1.70401	1.7036	3.4106	5.9177	2.01448	0.997163	3.45341	5.43191	0	9.34035	7.6398	3.41758	5.9866	0	20.2812
G677	ENSMUSG00000004113	Cacna1b	0.606459	0.603319	2.4303	0.606418	1.82079	2.54224	19.8031	1.21405	2.43813	11.5967	0.601914	3.61444	0	0	12.9022	39.1577	49.2166	0	0	0	0	0	0.601333	0
G678	ENSMUSG00000004127	Trmt10a	15.2692	52.7659	67.6912	42.1217	32.6333	17.3653	44.3773	29.1709	26.49	23.7256	49.7804	25.5043	108.214	89.1912	153.151	53.604	102.807	47.2811	71.7704	106.749	80.8476	202.234	117.848	176.577
G679	ENSMUSG00000004151	Etv1	42.1131	62.5194	157.506	146.524	152.711	82.5556	91.6938	85.2842	58.6043	79.5225	140.39	103.762	81.379	83.9793	92.0401	102.569	39.4949	45.5323	72.583	165.542	155.87	109.1	143.55	204.631
G680	ENSMUSG00000004187	Kifc2	59.2968	87.6368	88.1156	109.733	77.1051	67.2567	48.7154	98.8912	64.5011	82.5386	94.4939	83.6487	85.3987	106.162	74.1943	119.012	45.6485	42.471	80.2544	66.6343	79.725	70.8805	71.5821	118.853
G681	ENSMUSG00000004207	Psap	17981.2	19238	24223	26884.8	24275.1	22251.8	20841.8	25340.7	20270.5	23872	23466.9	26755	30306.3	28165.5	25213.4	29664.8	17933.2	23484.2	42417.3	50731.4	46297.3	42663.2	43216.4	40264.1
G682	ENSMUSG00000004221	Ikbkg	443.116	458.065	791.701	986.47	1001.38	750.659	541.626	1025.29	539.981	510.693	743.89	867.452	1424.35	1342.38	1506.28	1079.86	413.844	578.988	1841.6	1751.59	1837.55	2468.24	1892.09	1631.81
G683	ENSMUSG00000004231	Pax2	0	0	0	0	0	0.685747	0	0	0.688297	0	1.79308	0.984197	0	0	0	0.991758	0	0	0	0	0	0	0	0
G684	ENSMUSG00000004233	Wars2	102.822	99.6386	160.878	112.689	184.219	90.5503	116.495	169.781	105.093	85.3797	141.418	154.965	282.157	203.92	163.348	262.177	97.0779	127.446	194.393	216.919	146.747	193.107	168.744	184.694
G685	ENSMUSG00000004263	Atn1	320.079	469.261	624.927	704.608	771.146	611.811	577.434	587.718	496.272	606.039	885.088	784.915	700.558	534.515	689.904	745.164	260.593	473.539	1193.86	1446.89	1297.48	1069.92	1087.93	1794.9
G686	ENSMUSG00000004264	Phb2	3399.36	3319.75	4300.58	4148.53	4080.85	3576.05	3262.46	4520.37	3963.94	3977.93	3496.76	3944.39	7602.67	6047.35	5284.26	6320.95	5192.02	4628.97	10593.5	8737.49	8753.29	9719.83	8592.93	5476.76
G687	ENSMUSG00000004266	Ptpn6	95.4588	63.7472	97.944	107.469	107.309	83.7064	89.5696	130.334	116.827	154.015	122.543	117.055	52.4164	85.2952	57.7691	77.5206	78.5498	57.5766	118.467	135.167	135.673	81.2593	95.4476	34.2609
G688	ENSMUSG00000004267	Eno2	11.2275	8.20232	13.8436	22.7192	21.5985	21.2981	4.34357	13.8268	7.80333	9.4492	19.7982	11.1857	21.4992	11.2519	17.9198	9.53087	17.9479	6.16653	74.942	34.354	41.7252	55.4102	64.8489	41.8584
G689	ENSMUSG00000004268	Emg1	830.706	911.872	1085.43	909.048	934.954	874.68	800.153	1169.17	958.732	947.625	800.797	970.294	1494	1417.7	1232.46	1127.9	1409.27	1192.64	1470.74	1321.48	1375.91	1646.73	1608.98	868.236
G690	ENSMUSG00000004270	Lpcat3	344.259	438.52	509.347	546.623	510.799	476.855	489.349	564.333	459.428	457.633	525.143	563.811	735.439	457.568	521.103	676.203	428.598	305.574	1257.45	1447.54	1357.64	1181.63	796.147	823.192
G691	ENSMUSG00000004285	Atp6v1f	1012.4	935.138	1167.63	1019.51	1125.47	908.59	893.414	1219.36	979.99	1179.96	1097.17	1174.85	1446.76	1514.86	1105.29	1324.99	1277.32	1135.44	1922.79	1347.55	1632.31	1968.92	1423.65	1596.83
G692	ENSMUSG00000004296	Il12b	0	0	0	0	0	0.986637	0	0	1.97773	0	0	0	0	0	0.976429	0	0	0	0.977901	0	0.982933	0	0.979092	0
G693	ENSMUSG00000004317	Clcn5	22.9433	24.5828	31.8233	65.4753	30.9047	40.2733	24.871	29.1442	18.6223	17.5159	51.7423	34.9704	55.5232	37.2939	45.4514	31.4314	27.7234	30.8599	45.4852	79.5237	51.8035	36.0299	63.3845	45.408
G694	ENSMUSG00000004319	Clcn3	432.199	449.132	547.9	516.809	607.723	537.7	379.361	554.182	532.646	472.937	601.77	472.997	942.675	846.754	996.116	719.493	586.096	593.991	741.179	950.069	572.096	551.318	701.232	543.241
G695	ENSMUSG00000004328	Hif3a	1.90113	25.8142	9.52263	39.921	13.3158	7.61082	28.7025	47.6947	13.3718	43.4122	38.712	34.9549	18.8822	14.1864	27.8834	47.7525	4.66717	6.64888	65.701	38.6799	67.1658	78.576	13.1961	313.853
G696	ENSMUSG00000004341	Gpx6	0	0	0	0	0	0	0	0	0	0	0	0	1.9896	0	0	0	0	0	0	0	0	0	0	0
G697	ENSMUSG00000004344	Gpx5	0.980479	0	0	0	0	0	0	0	0	0	0	0	0	0	0	0	0	0	1.94634	0	0	0	0	0
G698	ENSMUSG00000004347	Pde1c	840.907	674.017	972.408	1164.22	1227.15	979.773	652.295	1056.66	892.769	927.581	1139.57	1116.16	1487.95	1194.11	1400.4	1313.59	862.914	1161.34	1949.3	1724.48	1706.16	1222.54	1248.65	2186.43
G699	ENSMUSG00000004356	Utp20	124.049	169.451	191.33	235.253	224.613	196.076	166.492	227.611	172.152	151.445	184.695	220.041	450.761	283.099	390.087	297.817	199.109	219.365	302.804	464.422	290.933	457.861	497.795	352.719
G700	ENSMUSG00000004359	Spic	2.97732	3.00808	1.59664	1.08898	1.59321	1.5949	2.40274	1.08754	3.26861	0.794254	1.59472	3.0308	1.08013	1.08056	2.36855	0	0.784195	0	1.08037	1.67295	2.38388	0	3.68586	0
G701	ENSMUSG00000004360	9330159F19Rik	0.985972	0	2.96303	3.94352	0.98645	2.96014	0.992298	1.9734	1.98114	5.87407	10.7758	3.92037	0	0.980953	0	0.99046	2.90476	0.985148	2.92628	0.975832	5.88747	5.89143	0.977744	0
G702	ENSMUSG00000004364	Cul3	1284.47	1304.38	1603.71	1553.53	1491.38	1240.3	1293.1	1540.11	1336.59	1373.53	1384.88	1511.32	1624.13	1612.41	1650.97	1782.6	1812.62	1488.81	2423	2372.18	2642.34	2306.55	2226.75	4214.94
G703	ENSMUSG00000004366	Sst	0	0	0	0	0	0	0	0	0	0	0	0	0	0	0	0	0	0	0	0	0	0	0	0
G704	ENSMUSG00000004371	Il11	0	0	0	1.04749	0	1.04571	2.09663	0	0	0	0	0	0	0	1.04219	0.762837	0	1.04534	1.04093	1.04791	1.04495	0	2.08052	0
G705	ENSMUSG00000004383	Large	785.824	863.337	994.556	1115.73	1034.13	981.742	852.926	1127.84	983.577	970.891	1075.27	1115.79	1186.91	1001.24	1221.11	1264.4	824.84	1074.46	1912.97	1710.44	1796.92	2290.42	1875.56	1214.93
G706	ENSMUSG00000004393	Ddx56	364.408	388.819	487.838	456.387	502.478	375.901	333.796	520.609	399.528	409.399	412.926	458.127	769.92	637.188	633.461	673.873	488.554	459.956	1318.66	1128.43	1163.09	1543.24	1076.86	1155.56
G707	ENSMUSG00000004394	Tmed4	1384.91	1453.42	1790.83	2396.29	2072.23	1889.17	1460.84	2585.82	1413.22	1703.24	1815.16	2088.3	3047.45	2567.81	2580.36	2238.88	1282.95	1806.44	3459.93	4041.58	3538.5	2769.21	3519.42	3052.78
G708	ENSMUSG00000004415	Col26a1	29.6895	25.0702	50.2392	25.1642	28.0608	9.68226	46.7094	63.4065	32.0508	58.8389	42.4282	32.5407	28.8277	35.6011	21.5193	32.0286	14.5927	16.8152	185.924	84.4632	75.1322	147.961	66.2453	11.4479
G709	ENSMUSG00000004446	Bid	15.2696	22.8299	13.0546	9.88588	21.5867	13.4839	26.9105	35.5971	11.064	9.74119	22.2576	9.99915	25.8728	20.9309	23.8024	22.4672	22.0797	20.0386	105.129	79.0666	97.8995	84.3459	120.819	38.5785
G710	ENSMUSG00000004451	Ralb	546.69	517.214	739.28	615.813	721.133	549.501	529.466	818.365	634.472	622.435	715.838	676.344	714.319	765.638	637.122	573.457	532.354	578.445	1183.37	1072.82	1069.7	1044.74	1037.33	532.879
G711	ENSMUSG00000004455	Ppp1cc	2109.2	2016.07	2237.89	2260.18	2425.83	1960.39	1712.05	2573.88	2543.73	2342.45	2418.98	2488.96	3392.22	3356.59	3035.73	2985.21	3560	3062.47	3391.59	2763.55	3357.7	3158.11	3115.59	3811.7
G712	ENSMUSG00000004460	Dnajb11	596.73	529.677	818.558	679.132	709.841	690.12	610.264	789.012	771.489	612.552	671.826	737.7	868.183	731.64	756.658	729.618	608.221	641.378	1064.67	1030.74	1091.68	1058.2	884.233	1097.56
G713	ENSMUSG00000004462	Tbccd1	141.47	115.373	154.611	145.491	120.712	121.781	102.49	173.229	115.202	148.6	172.592	123.221	176.872	156.44	116.362	225.274	107.949	132.496	175.435	168.839	160.641	158.672	179.669	175.61
G714	ENSMUSG00000004473	Clec11a	18.8524	20.7934	42.7455	21.8474	41.6672	19.8605	25.9355	41.6923	15.9266	33.607	44.6316	24.7647	11.8271	51.3003	8.84198	18.8901	14.6428	21.8218	23.6171	15.7849	26.7082	28.6717	30.5449	14.6953
G715	ENSMUSG00000004500	Zfp324	76.6452	74.1804	109.368	104.896	109.821	81.9202	84.9339	124.514	91.1227	68.5678	130.769	95.0601	88.4781	108.412	90.1238	77.3934	35.1634	52.4312	61.917	143.96	81.3247	77.4791	101.569	23.5013
G716	ENSMUSG00000004508	Gab2	168.514	192.235	319.853	308.427	343.127	295.875	286.635	267.268	194.064	287.666	419.99	321.277	352.348	312.759	372.214	316.804	119.031	238.299	687.318	655.339	697.312	677.194	592.184	855.815
G717	ENSMUSG00000004530	Coro1c	220.053	287.251	365.445	405.281	391.742	330.343	330.834	355.066	262.544	448.799	446.222	464.059	293.577	338.754	271.308	309.808	206.031	217.119	519.338	572.834	627.634	426.328	427.983	384.108
G718	ENSMUSG00000004535	Tax1bp1	1489.47	1572.95	1872.7	1890.44	1856.31	1625.87	1479.38	1906.36	1708.42	1768.51	2044.29	1859.99	2287.74	2202.31	2182.3	2433.43	1685.75	1834.47	3738.19	3260.14	3601.79	3480.9	2834.14	5081.48
G719	ENSMUSG00000004540	Psg17	0	0	0	0	0	0	0	0	0	0	0	0	0	0	0.986689	0	0	0	0	0	0	0	0	0
G720	ENSMUSG00000004542	Psg19	0	0	0	0	0	0	0	0	0	0	0.974771	0	0	0	0	0	0	0	0	0	0	0	0	0
G721	ENSMUSG00000004552	Ctse	0	3.13585	0	0.887403	0.886702	1.23606	1.05264	0	0	1.04352	1.04741	0.884759	0	0	0	0	0	0	2.07763	0	4.41915	0.883492	0	6.12651
G722	ENSMUSG00000004558	Ndrg2	20767.5	20458.8	23917.3	24279.2	21433.2	20573.6	19648.4	24398.6	22230.5	23728.9	22686.6	23078.9	28133.4	28393.8	26377.5	28658.5	21415.1	23634.8	49593.9	41174.8	42647.5	43611	37569.8	70571.9
G723	ENSMUSG00000004561	Mettl17	221.082	282.64	308.18	307.239	310.394	304.699	247.849	396.987	305.372	330.855	280.731	304.364	367.951	381.013	267.147	340.765	241.765	324.894	204.66	333.327	264.032	265.925	337.852	316.192
G724	ENSMUSG00000004562	Arhgef40	319.597	241.977	442.483	340.807	316.12	312.013	300.795	389.614	343.947	418.244	479.03	395.863	235.015	297.69	258.536	257.945	343.003	278.797	349.064	454.94	465.657	289.498	457.405	313.255
G725	ENSMUSG00000004565	Pnpla6	75.2441	79.7112	151.748	146.538	174.325	116.896	111.582	151.871	85.323	144.578	162.126	155.339	145.454	159.722	137.754	115.329	54.4612	71.2339	160.694	144.594	168.194	139.513	122.012	134.193
G726	ENSMUSG00000004567	Mcoln1	355.879	319.311	417.692	398.292	410.315	328.034	321.51	503.227	317.231	405.635	438.445	368.919	542.35	541.435	445.399	537.568	314.58	344.428	682.209	578.441	617.818	687.94	517.47	837.07
G727	ENSMUSG00000004568	Arhgef18	153.966	197.614	360.148	389.821	385.395	317.252	221.55	395.586	229.564	255.615	329.976	350.071	367.056	332.242	373.186	334.017	124.249	283.18	553.89	756.512	711.599	606.618	582.859	852.489
G728	ENSMUSG00000004591	Pkn2	395.339	406.234	650.317	686.34	787.201	594.277	449.217	781.632	593.668	499.134	684.825	621.405	1058.52	684.833	929.162	701.241	450.989	511.397	1206.52	1159.81	1064.83	1081.83	1016.54	1390.8
G729	ENSMUSG00000004609	Cd33	10.93	22.7853	24.8863	22.8657	53.6605	31.8217	25.982	39.7676	23.5887	30.6505	23.7873	26.7435	34.3704	45.1939	22.475	37.5931	11.7234	17.8768	18.9893	29.419	40.4003	16.8284	34.5182	48.1612
G730	ENSMUSG00000004610	Etfb	13297.4	13984.3	16631.5	15075.7	14745.9	12076.9	12665	15386.4	14648.8	15489.2	12386.1	16408.1	20522.8	20023.1	15152.1	20029.9	21723.3	14212.1	18289.4	17458.8	14889.9	18667.1	19938.8	13505
G731	ENSMUSG00000004612	Nkg7	3.01516	1.00943	7.05026	3.02432	5.01639	2.01185	1.00776	2.00956	9.04235	3.02791	10.1974	5.07043	2.99602	2.99342	1.00474	0	1.98653	2.01159	1.0027	4.04287	9.05513	0	1.00148	0
G732	ENSMUSG00000004613	Lim2	0	0	0	0	0	0	0	0	0	0	0	0	0	0	0	0	0	0	0	0	0	0	0	0
G733	ENSMUSG00000004626	Stxbp2	77.7744	38.2857	65.4018	60.7631	51.9229	32.0802	40.5476	60.7824	26.076	53.5875	76.6137	79.2444	52.5107	60.2366	39.1371	56.5974	32.3647	36.5404	115.035	113.567	190.367	108.262	74.0342	111.459
G734	ENSMUSG00000004630	Pcp2	16.2081	0	1.83894	0	0.917177	0.918456	0	0	0	0	2.76211	1.83722	0	0.912097	0	0	0.903855	0	0	0	0.915831	0.914688	1.8242	0
G735	ENSMUSG00000004631	Sgce	249.936	234.542	359.813	322.736	300.074	242.117	302.124	382.674	264.887	320.484	413.443	346.649	249.794	304.665	204.832	260.977	167.649	190.266	376.178	404.942	502.675	370.002	311.329	421.701
G736	ENSMUSG00000004633	Chn2	30.7455	28.1971	29.1219	33.5243	27.0159	44.0132	46.1346	37.6204	20.3997	47.4541	43.3915	22.6597	29.5949	31.3203	26.7606	13.9596	14.6504	16.3537	56.6218	57.6946	29.4969	28.8325	26.6868	24.1598
G737	ENSMUSG00000004637	Wwox	50.8748	60.6945	58.4952	63.0524	83.9695	46.3463	52.7226	65.3635	59.1348	67.0817	70.9702	59.4173	77.3649	84.5123	86.5794	95.6203	52.5727	52.3076	154.92	148.131	147.978	134.662	86.4167	194.97
G738	ENSMUSG00000004642	Slbp	169.079	199.692	248.929	229.275	262.708	193.62	196.682	266.816	229.155	271.293	293.514	260.486	219.984	271.757	203.043	245.93	224.977	173.93	368.461	405.737	317.198	266.127	416.255	263.293
G739	ENSMUSG00000004651	Tyr	0.984131	0	1.97177	2.95312	1.9688	0.984905	0	0	0	0	0	1.95951	0	1.95777	0	0	0.967104	0.983493	1.94898	0	1.96003	4.90141	2.92911	0
G740	ENSMUSG00000004654	Ghrhr	0	0	0	0	0	0	0	0	0	0	0	0	0	0	0	0	0	0	0	0	0	0	0	0
G741	ENSMUSG00000004655	Aqp1	8990.68	8246.17	10278.9	16371.2	13388.7	10841.8	12154.7	11396.8	8708.12	17416.3	16174.9	15274.9	11448.1	11175.3	9068.56	14070.1	5035.1	6872.58	7068.46	6990.69	8936.2	6453.8	7910.41	7128.01
G742	ENSMUSG00000004661	Arid3b	35.2243	32.6568	63.2019	55.7859	57.7363	66.5917	37.0388	60.3284	52.2889	45.7609	59.0721	58.5394	60.4281	73.8511	43.0436	51.5059	33.5613	94.6164	120.167	121.841	97.9056	96.0475	108.894	137.855
G743	ENSMUSG00000004665	Cnn2	444.119	423.037	690.607	631.874	771.752	689.021	644.312	779.701	526.546	662.314	794.265	854.691	591.78	739.126	588.8	550.34	431.192	512.957	698.539	799.453	1210.7	663.475	837.316	826.068
G744	ENSMUSG00000004667	Polr2e	1301.81	1267.42	1528.16	1555.06	1734.13	1255.14	1185.18	1761.18	1385.75	1557.54	1183.17	1373.64	2964.67	2648.63	2199.43	3077.37	2218.61	1878.55	5162.32	3540.94	3554.4	4773.05	4034.88	6170.85
G745	ENSMUSG00000004668	Abca13	0	0	0.985059	1.96572	0.984132	1.96805	0	0	1.97651	0	0	0	0	0	0	0.988425	0	1.96459	0	0	0	0	0	0.967216
G746	ENSMUSG00000004677	Myo9b	320.028	304.683	475.092	538.611	576.383	543.183	377.379	658.721	305.662	391.999	521.594	536.778	632.542	669.534	673.968	517.361	192.199	288.815	1522.66	1349.07	1143.75	1118.85	1227.96	975.806
G747	ENSMUSG00000004698	Hdac9	258.474	250.482	519.844	369.98	410.578	423.565	191.597	412.674	474.672	306.753	319.816	350.311	552.628	635.954	450.742	358.628	314.949	519.544	359.305	488.505	273.022	279.057	436.408	317.779
G748	ENSMUSG00000004707	Ly9	8.67707	7.786	13.0394	4.35635	13.0631	2.61451	6.14496	4.75807	11.6899	9.96075	10.3863	12.9746	3.03515	7.76625	5.16629	6.12599	7.22827	8.39516	9.36766	13.5621	16.4263	12.1455	4.32163	2.07241
G749	ENSMUSG00000004709	Cd244	0	0	2.22866	2.22508	1.48367	0	1.49226	2.39239	1.04687	1.03731	2.21373	9.46419	4.75237	1.03716	0	0	0	2.08455	0	2.93907	7.38356	1.03883	0	5.84565
G750	ENSMUSG00000004730	Adgre1	185.842	214.235	333.013	202.267	370.984	281.544	225.258	279.921	245.637	258.454	330.039	366.608	165.246	318.814	216.287	260.356	135.707	197.16	201.904	308.043	410.665	251.84	237.349	64.1697
G751	ENSMUSG00000004748	Mtfp1	2939.4	2998.19	3895.68	3532.8	3535.23	3188.74	2613.17	4108.62	3726.54	3214.84	2737.42	3819.91	4576.81	3810.28	2929.05	2808.21	2874.32	3675.51	2962.3	4244.33	3165.05	3135.35	5255.63	676.829
G752	ENSMUSG00000004768	Rab23	75.3712	72.9113	95.5251	63.4169	151.169	94.9228	85.76	125.166	86.5727	98.6007	94.7776	103.344	136.833	136.244	122.824	134.656	70.3322	123.743	152.767	136.256	218.792	211.696	248.684	105.202
G753	ENSMUSG00000004771	Rab11a	1198.13	1375.83	1717.4	1783.21	2214.73	1507.6	1445.02	1892.73	1287.42	1495.2	1977.81	1718.4	2565.08	2789.61	2029.88	2620.32	1334.99	1730.66	4418.46	3139.56	3946.65	3266.24	2967.5	2856.52
G754	ENSMUSG00000004788	Eif2b2	355.156	540.743	743.51	760.4	828.69	424.665	527.064	692.669	423.75	552.289	545.161	803.621	1130.5	979.063	742.603	828.701	770.292	537.506	1165.45	984.967	993.076	1132.93	1155.33	1192.36
G755	ENSMUSG00000004789	Dlst	11308.7	11250.6	14387.2	15269.6	14414.9	13378.7	11491.1	15883	11985.3	13851.6	13656.8	14538.9	15844	14679.4	13120.9	13725.4	7924.25	11935.3	17406.1	22797.4	17628.2	17661.5	22916.2	12733.5
G756	ENSMUSG00000004791	Pgf	41.7854	68.5757	34.8874	53.7882	54.6952	66.7108	70.9825	81.6064	25.9345	108.169	115.638	119.395	38.5428	33.6239	46.3713	64.731	34.283	43.7678	63.2091	40.6326	98.2589	30.7371	47.4486	78.6698
G757	ENSMUSG00000004798	Ulk2	787.706	760.134	1134.56	1472.23	1533.78	1331.46	1042.17	1393.58	942.157	864.698	1479.48	1388.08	1926.9	1614.23	1788.78	1788.84	759.773	1017.56	1705.45	1855.42	1618.84	1486.76	1434.21	2010.34
G758	ENSMUSG00000004814	Ccl24	27.6545	14.0357	14.0733	27.5536	16.5098	11.5963	23.8391	27.8149	13.721	31.6408	36.6373	18.9727	22.1387	30.5944	20.8439	37.2915	37.5402	17.8164	7.38593	22.433	22.2226	27.3447	11.2041	5.50542
G759	ENSMUSG00000004815	Dgkq	82.3108	56.8039	140.872	101.181	138.864	170.235	92.8257	191.685	80.281	76.384	97.9816	104.322	125.782	127.811	123.721	101.051	40.0335	52.0717	123.534	133.309	232.54	149.565	126.067	204.076
G760	ENSMUSG00000004821	Tmed11	0	0	0	0	0	0	0	0	0	0	0	0	0	0	0	0	0	0	0	0	0	0	0	0
G761	ENSMUSG00000004837	Grap	237.614	220.422	298.824	271.715	325.979	208.948	347.712	383.893	261.199	425.29	347.451	352.807	211.342	284.635	144.873	218	151.69	146.116	148.993	162.339	178.497	210.046	158.029	106.1
G762	ENSMUSG00000004842	Pou1f1	0	0	0	0	0	0	0	0	0	0	0	0	0	0	0	0	0	0	0	0	0	0	0	0
G763	ENSMUSG00000004843	Chmp2b	746.677	740.363	824.673	802.032	825.92	761.184	652.756	1006.24	949.136	924.154	982.198	921.305	987.273	1018.75	916.642	1092.12	935.033	883.44	1519.82	1174.39	1374.19	1300.09	1191.26	1242.47
G764	ENSMUSG00000004846	Plod3	452.361	510.227	483.429	700.584	608.182	464.404	594.04	737.754	489.28	657.48	685.956	896.062	639.555	532.896	591.794	603.387	316.508	323.073	491.597	683.047	669.664	804.536	479.983	557.854
G765	ENSMUSG00000004849	Ap1s1	560.55	597.914	776.331	751.661	745.235	588.981	719.213	945.864	639.231	623.95	775.223	860.285	1407.02	1169.76	1053.27	968.54	731.931	848.311	1780.76	1041.69	1400.99	1432.07	1485.15	844.233
G766	ENSMUSG00000004864	Mapk13	4.43492	0	3.08145	1.09251	0	0	1.27205	0	1.09196	1.26943	2.67124	5.32933	0.881133	1.08336	1.26315	0	0	0.886956	5.0154	1.09026	3.54129	2.65234	3.61458	8.64114
G767	ENSMUSG00000004865	Srpk1	343.965	310.101	395.134	359.91	442.836	447.681	343.449	448.949	363.755	381.989	419.915	376.724	569.425	470.536	627.662	528.648	468.008	434.882	1004.4	767.688	913.701	1132.2	999.981	759.181
G768	ENSMUSG00000004872	Pax3	0	0	0	0.827705	0	0	1.06283	3.17154	0	1.05051	1.05241	1.05216	0	1.05078	1.04374	0	0	0	0	1.04767	0	1.05239	0	0
G769	ENSMUSG00000004880	Lbr	205.622	272.845	377.71	336.223	347.3	278.942	300.102	291.093	326.461	348.647	410.687	390.66	243.982	260.908	250.77	286.911	321.772	245.492	277.724	386.429	402.115	367.946	308.686	553.708
G770	ENSMUSG00000004885	Crabp2	0	1.00132	0	0	0	0	0	0	0	0	1.01048	1.00543	0	0	0	1.6303	2.95651	0	0	1.00202	0	0	1.64389	0
G771	ENSMUSG00000004891	Nes	373.007	393.689	699.352	497.003	866.613	652.806	815.302	839.603	416.702	686.729	585.366	776.033	412.729	454.46	356.826	399.042	265.751	365.605	664.17	645.111	630.411	717.765	498.465	200.743
G772	ENSMUSG00000004892	Bcan	0	0	4.32624	1.86705	17.3181	6.5271	1.66552	3.73406	0	0.700659	0	2.79057	0	0.927819	0	6.25866	0	0	0	0	0	0.92954	6.18438	0
G773	ENSMUSG00000004894	Hapln2	0	0	0	4.11112	0	0	0	2.78101	0	0	0	0	0	0	0	0	0	0	0	0	0.554221	4.08885	0	0
G774	ENSMUSG00000004895	Prcc	726.749	688.417	981.388	972.356	1003.29	848.385	701.802	1034.6	952.038	857.976	993.333	1013.08	1046.87	988.816	941.012	1016.6	799.691	950.454	1238.6	1375.44	1308.43	1283.24	1325.99	1162.61
G775	ENSMUSG00000004896	Rrnad1	102.635	131.718	142.84	104.07	113.349	96.132	74.4991	142.635	92.2003	90.1077	122.266	120.722	144.702	217.124	104.178	132.684	82.899	125.695	164.417	127.121	178.438	128.929	168.559	108.465
G776	ENSMUSG00000004897	Hdgf	1745	1740.42	2384.67	2415.36	2335.96	2126.36	1739.94	2355.15	2256.36	1982.97	2278.78	2256.14	3185.59	3184.02	2815.49	2983.46	2288.62	2475.7	3269.26	3524.22	3290.98	3646.35	3961.35	2848.17
G777	ENSMUSG00000004902	Slc25a18	0.99633	0	0	0	2.98697	0.997133	1.00082	0.996539	0	1.9899	2.00093	1.99587	2.96926	1.9803	0	5.97842	0	0	0.989928	1.98821	4.97273	3.9725	0.990442	1.97148
G778	ENSMUSG00000004929	Thop1	356.98	307.173	463.65	480.646	536.26	405.268	360.736	553.079	391.888	396.569	369.021	496.52	976.213	806.632	785.719	805.464	480.32	505.824	969.547	869.962	834.567	1010.49	899.521	812.664
G779	ENSMUSG00000004931	Apba3	1132.22	1032.58	1573.35	1691.64	1665.49	1506.2	1177.28	1759.66	1180.82	1113.63	1258.67	1736.19	2762.33	2516.82	1986.91	1904.97	945.935	1469.73	2648.13	2612.8	2425.04	2968.42	3018.06	1344.57
G780	ENSMUSG00000004933	Matk	4.82425	0	13.0646	4.61408	9.21755	1.07197	7.53491	16.3695	8.49786	19.4063	17.5234	9.26278	3.525	12.8856	9.64837	12.0121	1.05449	8.81421	14.6015	10.2681	11.2032	12.1865	4.37309	11.473
G781	ENSMUSG00000004934	Pias4	300.505	302.718	375.514	397.488	430.5	396.618	296.522	375.325	327.095	366.607	380.534	480.995	588.145	566.268	405.09	531.991	296.326	376.548	809.516	560.551	467.907	674.918	674.518	989.069
G782	ENSMUSG00000004936	Map2k1	741.458	784.57	1146.81	1041.86	1029.48	860.546	843.926	1175.07	913.335	914.309	1027.03	1062.68	1556.2	1410.28	1250.99	1256.68	741.605	1072.34	1633.48	1593.74	1733.06	1441.13	1711.91	1349.59
G783	ENSMUSG00000004937	Sgta	1408.84	1329.61	1659.96	1631.43	1735.98	1476.49	1341.56	1856.13	1452.2	1640.58	1621.32	1664.91	2610.58	2257.02	1966.55	2452.59	1537.31	1805.07	3855.98	3432.66	3549.79	3920.7	3299.46	3916.24
G784	ENSMUSG00000004939	Nmrk2	135.036	114.967	56.7017	55.6544	65.5169	51.6724	101.805	147.011	65.7318	75.1974	61.572	54.5433	518.78	186.572	379.631	89.5172	178.797	503.256	22686.6	13838.6	15445.6	14072.2	12719.1	567.778
G785	ENSMUSG00000004945	Tmem242	1621.02	1653.91	1858.18	1773.53	1558.15	1340.74	1310.36	1867.77	1713.76	1663.23	1561.56	1653.36	2141.62	2366.07	1674.65	2000.55	2242.42	1760.8	2787.16	2302.07	2060.8	2690.14	2463.99	1443.88
G786	ENSMUSG00000004947	Dtx2	143.884	121.361	208.539	212.916	203.843	149.067	154.124	209.738	138.114	176.763	206.109	191.437	251.553	224.596	175.133	271.864	144.644	162.294	309.646	239.796	280.261	242.06	241.124	311.306
G787	ENSMUSG00000004948	Zp3	0	0	0	0	0	2.85527	0	0	0.952841	0.949977	0	0.952908	0	0.945062	0	0	0.937052	0	0	0	0	0	0	0
G788	ENSMUSG00000004951	Hspb1	3577.3	3247.3	5561.36	5271.54	5473.77	5203.77	3454.78	4873.3	4718.25	4312.45	4312.68	6249.85	11251.6	9794.84	11454.2	6769.2	7748.66	6294.63	46265.1	33695	30863.7	36178	36562.6	9515
G789	ENSMUSG00000004952	Rasa4	85.9326	68.7087	109.918	85.8317	108.756	97.9576	107.918	125.247	89.8797	132	92.9516	76.7687	53.8861	90.3425	54.3035	55.4716	44.3864	43.5328	52.0895	53.4913	114.909	75.1415	64.4345	79.7265
G790	ENSMUSG00000004961	Syt5	2.97604	2.97138	4.96944	5.95814	5.95038	8.93529	11.9651	12.9011	7.95922	10.8775	11.9134	9.91217	7.8832	10.8483	4.91494	14.9025	10.7396	5.9506	14.7646	14.8087	10.8824	10.8742	36.459	2.93997
G791	ENSMUSG00000004980	Hnrnpa2b1	8417.48	7856.2	10070.3	9443.94	9495.58	8218.25	7438.19	10030.4	8389.27	8991.44	9180.23	10001.3	9619.98	9692.45	9185.49	9284.91	6910.59	9120.92	9072.87	12651.9	10227.6	9761.77	13697.4	7431.28
G792	ENSMUSG00000004988	Fxyd4	0	0	0	0	0	0	0	0	0	0	0	0	0	0	0	0	0	0	0	0	0	0	0	0
G793	ENSMUSG00000004994	Ccdc130	93.9143	110.82	128.358	160.359	131.95	53.9988	51.6427	90.2012	71.5175	91.2392	124.37	72.5982	155.803	179.38	77.3357	131.804	85.9975	95.2068	174.445	162.161	158.921	388.85	201.456	288.874
G794	ENSMUSG00000004996	Mri1	184.972	180.421	287.818	232.558	334.099	199.969	218.159	386.82	181.618	264.125	229.383	208.005	488.158	515.602	318.447	425.084	166.891	181.184	699.585	673.338	502.15	741.039	603.61	747.07
G795	ENSMUSG00000005034	Prkacb	687.497	693.434	1025.26	1055.24	1088.4	913.915	779.783	1061.36	884.254	924.754	1131.23	1011.69	1135.36	965.207	1118.82	1109.85	784.606	834.453	1653.7	1913.37	1740.62	1446.83	1658.3	1694.22
G796	ENSMUSG00000005043	Sgsh	76.3067	116.785	140.869	140.125	144.857	115.709	127.187	160.281	88.1937	122.498	151.164	125.724	126.069	100.782	101.707	132.736	54.8546	80.2415	143.239	172.002	180.353	133.662	120.581	203.253
G797	ENSMUSG00000005045	Chd5	2.41406	0	3.5769	1.60915	2.38171	2.38233	0.810057	0.783112	0.808664	1.18174	3.19473	1.18292	41.5585	60.5211	68.2081	34.4989	22.4581	10.4525	0	3.18309	3.89225	13.3359	5.42969	18.216
G798	ENSMUSG00000005054	Cstb	212.52	217.227	243.063	179.619	225.161	169.64	198.302	258.777	216.072	254.21	213.111	172.942	263.601	312.735	207.501	312.933	340.808	216.346	1000.01	484.022	736.06	953.586	623.781	498.727
G799	ENSMUSG00000005057	Sh2b2	4.82491	3.84705	10.6341	10.6191	10.8516	7.72601	13.5888	10.498	4.84381	9.59795	23.524	10.9073	4.79236	12.4765	7.62926	8.54294	5.69127	5.78678	21.0299	25.3593	236.568	9.42494	10.5337	13.3215
G800	ENSMUSG00000005069	Pex5	448.905	452.734	634.652	670.379	653.578	619.111	455.26	635.013	467.365	531.486	608.322	669.653	723.715	763.761	715.618	730.899	404.555	549.152	1012.23	1168.29	1186.07	1054.88	1025.03	1425.74
G801	ENSMUSG00000005078	Jkamp	376.393	395.714	469.652	445.866	412.548	402.138	391.994	505.199	433.374	500.069	447.402	397.975	568.91	428.454	362.148	406.678	404.115	381.46	584.682	556.936	618.901	540.505	548.549	450.545
G802	ENSMUSG00000005087	Cd44	97.5095	143.601	184.401	149.45	174.926	153.207	130.37	161.475	164.246	184.787	264.43	282.523	227.858	238.832	345.393	212.577	198.015	114.542	285.745	437.669	532.872	358.487	326.522	355.581
G803	ENSMUSG00000005089	Slc1a2	44.2568	0.46254	0	17.0144	9.3631	1.86147	0.468106	31.0151	1.40208	0	33.1241	28.7875	54.9579	30.1582	6.87301	27.6667	15.29	15.6255	88.2251	48.4921	139.002	109.892	97.5503	33.1002
G804	ENSMUSG00000005102	Eif2ak4	60.9517	82.0846	132.769	102.561	137.837	106.471	119.027	137.042	74.7002	102.962	152.831	129.417	144.38	137.679	125.376	156.4	61.3567	76.6071	173.159	221.42	206.398	172.93	232.375	214.828
G805	ENSMUSG00000005103	Wdr1	1134.06	1197.92	2045.62	2004.18	2273.19	2060.6	1365.02	2054.53	1756.36	1665.36	1832.82	2047.74	3913	3379.73	3699.48	2960.68	1623.91	2494.9	7524.62	6818	6438.26	5659.11	7000.95	2824.48
G806	ENSMUSG00000005107	Slc2a9	27.5968	21.0857	25.1366	29.0023	36.6334	23.9534	32.1074	17.7695	14.9824	38.7303	33.7039	28.6539	20.5846	28.6061	43.3154	26.5236	5.30647	13.5396	22.635	22.9746	35.0853	25.3031	26.2323	24.798
G807	ENSMUSG00000005124	Wisp1	62.8035	51.0721	114.428	116.162	132.45	86.2221	70.1404	94.9368	81.6878	31.7255	147.058	104.823	185.555	147.343	315.953	71.6546	75.1078	116.076	54.1189	49.8313	117.549	21.2102	42.6758	25.294
G808	ENSMUSG00000005125	Ndrg1	461.242	539.233	724.149	685.013	789.107	706.673	726.598	767.439	541.121	872.145	756.706	916.429	529.182	623.977	652.361	576.556	341.45	342.669	564.42	558.622	694.156	650.238	519.816	2131.25
G809	ENSMUSG00000005131	4930550C14Rik	0	0	0	4.02651	0	0	1.00905	3.01487	1.00652	0	0	2.01545	0	2.99533	1.99805	1.0042	0	0	1.99817	0	0	1.00177	0	0.994954
G810	ENSMUSG00000005142	Man2b1	514.037	622.848	719.55	741.026	838.992	666.512	713.828	745.447	510.385	704.75	951.77	916.642	619.317	746.918	693.253	862.937	419.66	408.184	922.79	1135.47	1214.01	1048.53	738.847	1856.39
G811	ENSMUSG00000005148	Klf5	2.98121	0.992264	5.97367	0.994771	4.96713	0.994517	1.99756	7.95282	5.97948	2.97201	3.9787	2.97917	3.94846	3.95162	2.95441	1.9903	1.95612	2.98047	1.97216	4.94545	9.91072	11.8835	6.90988	12.763
G812	ENSMUSG00000005150	Wdr83	741.646	653.266	885.495	716.391	718.413	682.523	613.141	845.94	660.416	835.761	685.274	760.603	1207.35	1060.7	825.915	985.716	883.711	898.069	1655.56	1290.16	1060.56	1516.67	1520.23	675.537
G813	ENSMUSG00000005161	Prdx2	7227.16	7392.39	8119.67	7324.58	6760.33	6150.21	6754.48	8404.81	9174.21	9100.58	6991.41	7470.39	9267.98	8803.77	7174.53	9114.36	13024.9	8183.6	10312.9	9892.85	9655.04	10101	10574.5	8194.84
G814	ENSMUSG00000005198	Polr2a	243.007	325.682	487.851	561.399	545.12	457.964	531.584	536.477	317.032	487.345	683.152	562.818	559.58	439.68	498.526	605.478	265.553	339.746	846.171	1234.11	1069.9	858.743	1043.48	1561.14
G815	ENSMUSG00000005202	Shbg	0	0	0	0	0	0	0	0	0	0	0	2.8873	0	0	0	0	0	0	0	0	0	0	2.43447	0
G816	ENSMUSG00000005204	Senp3	676.137	610.489	628.19	676.968	671.643	550.097	580.514	795.188	662.263	677.234	664.188	598.508	942.464	913.43	744.009	799.21	854.468	744.827	1343.72	903.956	987.93	1093.88	1027.87	1231.81
G817	ENSMUSG00000005220	Corin	2075.54	2644.78	3440.32	5148.96	4245.27	3326.98	2548	3502.52	3168.39	2685.38	4382.47	5453.99	4573.99	4258.55	5339.87	4581.09	2182	2393.82	4137.99	7004.94	6202.69	5556.97	5003.4	7248.2
G818	ENSMUSG00000005225	Plekha8	169.186	128.25	168.435	160.631	204.199	138.962	140.548	183.359	142.614	157.654	175.677	171.715	234.941	214.364	194.642	193.832	212.398	194.928	276.895	276.675	254.822	238.345	225.942	194.924
G819	ENSMUSG00000005232	G6pc2	0	0	0	0.981156	0	0	0.985157	0	0	0	0	0.979339	0	0	0.971217	0.98164	0	0	0	1.95084	0	1.95346	0	0
G820	ENSMUSG00000005233	Spc25	12.8782	14.5348	22.3442	6.95953	38.2938	10.503	26.4878	16.0365	18.7687	29.7002	31.2085	35.1921	26.503	19.6093	10.2107	22.3375	18.5826	5.95612	51.743	28.4076	19.4786	47.1528	15.6009	14.8103
G821	ENSMUSG00000005237	Dnah2	2.18764	16.4278	4.3828	67.7195	5.10803	2.18935	14.9761	5.10858	2.19861	16.4175	2.89334	18.6556	4.34519	0.725632	3.59204	17.7785	2.86296	2.91427	1.44194	3.56773	5.07789	2.17838	2.16849	4.30508
G822	ENSMUSG00000005251	Ripk4	8.88762	5.90195	3.72895	6.91408	6.9148	1.9766	3.9741	3.95273	11.9005	0	1.96589	7.86319	5.88496	0.982234	2.92526	4.95634	2.91094	2.96066	7.82164	6.85084	6.8833	9.83643	14.6952	28.2222
G823	ENSMUSG00000005262	Ufd1l	551.354	646.867	766.6	775.58	626.537	603.987	574.119	760.858	613.838	644.133	767.411	676.342	945.037	892.446	805.232	950.496	658.915	598.978	1316	1211.27	1243.63	1275.3	1190.14	1467.2
G824	ENSMUSG00000005267	Zfp287	12.6322	25.2965	22.9607	27.1845	28.4777	18.6851	30.1264	33.8923	27.6219	21.1776	26.1294	27.1317	31.0449	21.4857	24.9475	29.5476	9.06762	13.6528	13.766	24.4819	18.7203	17.7007	26.759	20.0556
G825	ENSMUSG00000005268	Prlr	166.44	43.172	39.2021	35.9653	34.7046	40.8047	87.4774	47.5232	42.1236	27.5986	35.1008	13.3623	18.653	4.74208	20.1853	23.7738	10.1201	26.9616	23.3488	18.9353	18.9377	15.4872	12.7572	20.2029
G826	ENSMUSG00000005299	Letm1	1659.28	1604.55	3209.93	3447.24	3453.79	2958.56	2371.43	3421.08	1715.08	1881.11	2932.52	3110.37	4774.32	4421.84	3850.92	3589.76	1542.21	1980.38	3085.16	4099.7	2872.91	3921.73	5270.32	2453.06
G827	ENSMUSG00000005312	Ubqln1	603.79	627.961	953.764	1013.64	1017.31	786.235	682.529	867.661	809.557	807.244	991.323	1000.13	1305.98	1110.42	1358.97	1147.34	829.776	936.447	2420.49	2465.44	2318.2	2482.35	2329.4	2409.5
G828	ENSMUSG00000005320	Fgfr4	14.5485	0	1.94329	1.94035	10.3955	0	2.92731	0.970557	1.94792	0	0.965694	0.965626	0.963362	0	0.957875	0	0	0	0.960398	4.80738	3.86346	0	1.92455	0
G829	ENSMUSG00000005338	Cadm3	40.7327	39.2551	19.0929	79.7202	43.8265	61.5847	45.1006	62.3293	19.3724	26.1842	79.9438	31.0723	37.7732	50.2995	20.9614	15.22	29.4692	26.5358	29.0725	14.3782	39.7241	4.40142	16.572	4.89628
G830	ENSMUSG00000005339	Fcer1a	1.22328	0.948689	1.89615	0	0	0	0	0.946007	0	0	1.2438	1.23608	1.21562	2.42856	1.22454	2.43439	0	0.946549	4.71251	2.84623	4.73074	7.54866	2.82579	9.38803
G831	ENSMUSG00000005354	Txn2	5127.68	4683.6	5751.89	5866.16	5503.16	4974.92	4293.44	6643.61	5051.7	5507.36	4954.57	5760.57	8256.28	8389.76	6479.04	7123.15	6354.96	5258.38	8419.54	6915.41	6656.98	8082.67	7992.86	4941.67
G832	ENSMUSG00000005355	Casp14	0	0	0	0	0	0	0	0	0	0	0	0	0	0	0	0	0	0	0	0	0	0	0	0
G833	ENSMUSG00000005357	Slc1a6	0.996156	0	0	0	0	0	0	1.99325	0.999485	0	0	0.994041	0	0	0	0	0.97983	0	0	0	1.98583	0	0.989082	2.94981
G834	ENSMUSG00000005360	Slc1a3	29.1644	21.1036	41.6032	27.0457	39.0163	25.848	36.7403	28.2157	34.5036	41.8063	49.6404	41.7768	12.2784	32.8662	31.0589	32.9024	10.6263	19.9812	55.3225	43.6801	84.6114	27.5182	32.691	18.4429
G835	ENSMUSG00000005362	Crbn	483.936	514.4	593.37	623.812	606.525	493.176	458.094	711.387	558.949	546.374	687.66	578.617	752.159	696.032	599.641	857.734	427.54	495.592	1180.69	921.539	927.367	1231.62	862.987	2838.89
G836	ENSMUSG00000005364	Il5ra	0	0	0	0	0	0	0	0	0	0	0	0	0	0	0	0	0	0	0	0	0	0	0	0
G837	ENSMUSG00000005370	Msh6	118.405	144.429	168.039	156.901	191.5	131.337	139.001	166.873	148.664	141.161	171.735	172.75	139.161	163.92	123.67	186.268	122.129	133.114	220.71	251.162	267.185	289.917	230.971	374.232
G838	ENSMUSG00000005371	Fbxo11	502.726	494.462	667.427	639.256	633.135	543.956	518.343	685.981	699.083	651.199	811.544	699.826	643.57	673.282	652.35	676.865	456.375	541.13	784.095	798.172	896.661	665.131	727.183	1053.26
G839	ENSMUSG00000005373	Mlxipl	316.24	310.233	445.625	319.138	419.521	392.351	267.788	407.618	315.092	334.029	334.115	340.42	297.225	345.412	258.491	333.29	168.676	222.562	272.92	423.006	406.146	423.561	611.079	724.495
G840	ENSMUSG00000005374	Tbl2	160.085	142.552	220.028	314.595	304.421	208.064	221.813	306.149	116.763	202.336	239.05	233.037	404.03	360.31	291.443	239.832	147.967	156.837	411.057	465.715	473.188	530.186	342.444	506.892
G841	ENSMUSG00000005378	Wbscr22	239.974	205.38	292.945	294.24	314.62	264.574	281.533	360.984	227.042	242.877	252.426	314.271	516.47	465.83	377.698	387.817	309.058	282.085	560.481	523.286	481.913	652.058	612.139	320.836
G842	ENSMUSG00000005397	Nid1	1152.96	1325.98	2087.88	2574.75	3131.45	2546.41	2225.59	2308.71	1339.61	2463.66	3238.37	3370.33	1407.4	1808.83	1870.68	1793.88	914.475	856.671	2079.47	2628.08	2293.9	2759.74	1868.35	1235.16
G843	ENSMUSG00000005410	Mcm5	66.1814	109.223	130.622	116.586	131.415	74.1429	163.972	197.688	60.508	163.972	149.472	159.293	79.4683	111.026	58.5277	100.137	39.7955	52.3199	51.8362	66.5776	74.7564	93.4723	110.738	72.0402
G844	ENSMUSG00000005413	Hmox1	101.371	134.923	106.542	161.134	136.099	87.527	117.85	161.053	102.636	184.366	167.265	169.934	268.525	227.219	208.915	330.302	229.927	273.254	472.503	340.503	599.8	517.993	383.118	346.713
G845	ENSMUSG00000005417	Mprip	1827.87	1982.09	3164.68	2800.64	3254.73	2813.33	2461.44	2889.95	2411.7	2580.11	2776.45	3285.22	3883.55	3295.53	3685.66	3390.95	2300.12	2819.67	4767.36	4708.97	5076.73	4497.81	4470.83	4401.93
G846	ENSMUSG00000005442	Cic	468.573	645.014	441.896	529.112	494.097	440.093	482.362	443.802	477.94	549.084	527.589	498.81	498.658	473.169	592.057	522.981	684.331	290.647	853.984	1035.42	930.164	648.907	695.722	1640.53
G847	ENSMUSG00000005447	Pafah1b3	39.6438	42.5992	47.502	21.7382	39.29	24.9794	30.4293	58.4191	27.5605	40.4931	34.8921	36.9118	43.0031	78.7731	35.6216	56.8034	35.4998	28.5792	118.43	98.3491	77.9849	74.372	61.0431	40.3763
G848	ENSMUSG00000005465	Il27ra	45.5135	44.3819	68.3945	77.2104	100.934	53.4715	59.7093	88.11	47.6744	59.0573	83.8502	91.6955	49.1375	57.0726	37.1651	35.7291	21.3987	20.7671	37.2496	58.9099	70.9693	40.4126	45.1696	6.83053
G849	ENSMUSG00000005469	Prkaca	3274.04	3480.52	4719.12	4517.12	4243.9	3512.62	3525.46	4286.73	4097.93	4042.91	3975.84	4115.83	3636.77	3618.28	3131.85	3535.88	2485.14	3232	4886.85	7601.33	5816.55	4480.83	5626.03	3812.1
G850	ENSMUSG00000005470	Asf1b	14.7263	32.3432	48.1963	31.2565	39.2598	31.4412	23.6837	34.3749	41.3562	33.2687	56.9706	68.6545	41.9337	50.7537	26.2616	35.3999	28.9844	22.5742	40.9088	35.166	45.0341	38.1541	29.2538	23.2738
G851	ENSMUSG00000005474	Myl10	0	0	1.21194	0	0	0	1.51926	0	1.51497	0	0	0	0	0	0	0	0	0	0	0	1.53056	0	0	0
G852	ENSMUSG00000005481	Ddx39	291.47	289.601	399.725	330.789	329.348	293.987	286.089	420.114	334.504	377.117	384.702	385.019	656.101	532.588	489.96	498.303	390.423	466.779	989.14	760.183	745.016	1099.13	947.908	471.241
G853	ENSMUSG00000005483	Dnajb1	319.022	329.04	383.134	513.537	598.411	285.564	436.368	309.274	347.989	473.4	595.375	840.918	671.152	546.791	447.912	390.367	310.812	418.907	1843.3	1490.86	1031.77	894.308	1223.53	403.76
G854	ENSMUSG00000005493	Msh4	0	0	0	0	0	0	0	0	0	0	0	0	0	0	0	0	0	0	0.498148	2.04692	0	1.61402	0	0
G855	ENSMUSG00000005501	Usp40	372.413	397.557	582.397	507.364	633.598	497.773	413.424	615.4	486.998	421.401	615.604	507.977	953.929	736.259	700.689	743.756	351.95	464.562	1206.38	1143.01	1048.09	950.097	1149	467.2
G856	ENSMUSG00000005503	Evx1	0	0	0	0	0	0	0	0	0.986121	0	0	0	0	0	0	0	0.965416	0	0	0	0	0	0	0
G857	ENSMUSG00000005505	Kbtbd4	286.349	306.136	465.97	450.513	436.876	412.172	301.275	459.662	370.374	340.12	413.257	447.965	414.266	409.981	376.281	339.118	207.343	332.308	543.973	573.855	538.958	431.353	606.446	405.665
G858	ENSMUSG00000005506	Celf1	903.708	1016.86	1370.09	1515.46	1490.68	1137.08	1021.74	1421.23	1388.84	1298.22	1541.9	1455.32	1775.17	1419.99	1838.23	1640.12	1227.13	1373.38	2677.23	2884.25	2632.71	2225.45	2597.7	2241.88
G859	ENSMUSG00000005510	Ndufs3	9096.44	8846.96	9417.42	8641.92	8210.36	7271.48	7360.08	10109.2	10267.3	10139.2	7966.59	8872.26	10174	10398.6	7446.11	10153.8	13857.7	9184.01	12553.2	10370.8	9858.85	12209.3	12335.3	7886.34
G860	ENSMUSG00000005514	Por	1216.14	966.97	1029.46	1287.68	1132.55	1009.17	933.878	1411.2	691.877	1057.54	1409.97	1244.04	2070.9	1506.28	1612.89	1740.1	790.3	1042.45	3269.97	3090.13	3576.17	3747.2	2494.02	2785.69
G861	ENSMUSG00000005533	Igf1r	41.4322	48.1275	91.9057	73.9907	87.835	86.8797	94.3042	97.7327	42.6094	81.336	96.1295	101.06	185.177	117.763	172.297	120.859	40.6979	86.7491	538.911	691.649	652.058	543.338	541.066	786.118
G862	ENSMUSG00000005534	Insr	1024.71	1074.27	1302.61	1698.63	1431.2	1443.23	1069.15	1737.85	1239.52	1346.1	1534.81	1401.09	1526.08	1479.92	2067.37	1787.67	1028.21	1211.71	4133.26	4701.5	3871.5	3913.2	3754.23	9031.19
G863	ENSMUSG00000005540	Fcer2a	0.991596	0	0	0.992273	0.991576	0.992415	1.99426	1.98421	2.98528	0.987146	0.989926	1.97812	0	0.986057	0.981005	0.994132	0	8.92069	5.8976	10.8348	2.96467	3.95183	17.7194	0
G864	ENSMUSG00000005547	Cyp2a5	396.47	0	0	1.44211	0	0	13.0385	0	0	0	0	0.719126	0.715645	0	0	0	0	0	0	0	1.9227	0	0	4.26764
G865	ENSMUSG00000005553	Atp4a	8.24021	0	0	0	0	0	0	0	0	0	0	0	0	0	0	0	0	0	0	0	0	0	0	4.21563
G866	ENSMUSG00000005566	Trim28	1066.33	973.988	1123.28	875.284	843.376	719.779	1017.34	900.164	1370.78	1315.75	1092.28	923.211	1044.28	1048.39	877.257	1287.15	1772.85	1065.55	1426.96	1283.15	1537.12	1211.99	1170.44	1709.99
G867	ENSMUSG00000005575	Ube2m	2503.32	2349.35	2800.16	2394.18	2495.86	2332.77	2208.14	3043.87	2941.98	3180.9	2610.09	2715.3	3353.29	3164.07	2635.13	3202.04	3844.18	2822.11	4663.55	4037.32	4447.99	4941.58	4209.53	2912.26
G868	ENSMUSG00000005580	Adcy9	83.234	111.598	292.634	451.156	460.986	369.306	209.248	282.516	111.734	121.763	329.343	318.491	379.7	336.534	405.87	269.647	28.3846	134.034	313.035	500.127	332.444	283.497	335.759	791.857
G869	ENSMUSG00000005583	Mef2c	514.132	676.985	1050.77	829.7	1321.02	1074.45	624.73	974.616	930.836	749.319	1024.85	813.364	974.026	1053.85	1252.14	791.635	608.32	508.977	1034.2	1534.94	1119.77	838.638	1494.89	1117.45
G870	ENSMUSG00000005609	Ctr9	196.95	217.467	362.175	291.735	321.923	311.274	236.444	296.614	212.914	277.029	341.32	321.777	354.487	299.883	352.842	317.213	259.556	250.402	630.139	739.85	630.964	653.556	639.234	421.755
G871	ENSMUSG00000005610	Eif4g2	14308.9	14004.9	15723.7	15495.1	15351.5	12286.1	11535.8	16583.6	17422.3	16413.9	16290	15469	24928.6	20738.8	24400.3	20834.9	21399.1	20912.9	19385	21408.2	20619.9	19307.8	19090.9	15499.1
G872	ENSMUSG00000005611	Mrvi1	58.8591	90.5289	139.549	160.357	132.205	123.631	93.3767	126.85	73.3154	136.371	266.729	139.286	133.837	92.3118	112.302	119.421	72.2874	67.8139	127.699	255.5	208.482	103.539	152.509	111.631
G873	ENSMUSG00000005615	Pcyt1a	1372.02	1333.66	2000.05	1992.69	2048.55	1799.62	1491.51	2010.79	1644.17	1672.03	2228.32	1760	2917.59	2508.6	2682.29	2898.16	1486.06	1707.63	4030.08	4005.23	3580.88	4534.31	4213.06	5273.94
G874	ENSMUSG00000005621	Zfp592	321.87	298.36	458.694	764.178	656.248	340.327	599.977	420.828	252.876	465.969	609.222	732.475	515.872	597.941	555.49	654	228.309	346.51	826.592	936.703	986.13	758.042	448.502	972.74
G875	ENSMUSG00000005625	Psmd4	1743.88	1701.61	2078.13	2035.17	2089.66	1687.97	1635.59	2201.57	1674.11	2261.22	2063.62	2025.74	3046.66	2881.24	2621.78	3263.02	2404.29	2051.58	7385.13	4940.6	5379.39	6924.37	4740.65	6501.06
G876	ENSMUSG00000005628	Tmod4	280.176	257.189	292.774	260.095	347.658	295.141	260.709	320.298	224.144	336.737	202.209	312.673	96.0775	119.192	92.4458	172.462	171.955	199.052	419.66	345.482	294.933	361.729	560.792	216.136
G877	ENSMUSG00000005640	Insrr	0	0	0	0	0	0	0	0.986933	0	2.69163	0	0	0	0	0	0	0	0	0	0	0	0	1.83913	0
G878	ENSMUSG00000005649	Cabp5	0	0	0	0	0	0	0	0	0	0	0	0	0	0	0	0	0	0	0	0.955208	0	0	0	0
G879	ENSMUSG00000005656	Snx6	387.025	411.986	489.157	485.684	487.17	401.238	429.981	481.51	486.808	501.242	501.989	463.7	683.111	734.081	683.929	685.074	604.365	554.552	1172.22	873.307	1011.13	1020.47	900.733	1001.43
G880	ENSMUSG00000005667	Mthfd2	29.6701	39.4667	54.496	39.5895	51.4237	38.6019	42.7586	39.5791	35.7237	52.1991	78.0487	74.0186	8326.11	7747.2	8259.21	7247.47	6648.27	5244.66	1044.33	548.44	558.948	1072.54	297.537	73.2162
G881	ENSMUSG00000005672	Kit	53.1365	54.8544	55.7274	28.8837	81.641	36.3194	70.8075	96.1311	58.6185	93.0402	49.3153	53.3053	25.0096	26.6691	19.0981	44.027	29.7626	15.5968	24.2467	50.1138	54.3066	22.5793	25.1079	24.7983
G882	ENSMUSG00000005674	Tomm40l	2287.16	2448.29	2811.8	3089.47	2783.06	2264.38	2018.81	3323.3	2439.25	2477.11	2612.57	2651.84	3837.28	3864.72	2617.5	2822.63	1957.28	2494.1	3191.34	3584.59	3072.79	3049	3654.51	917.765
G883	ENSMUSG00000005677	Nr1i3	142.826	18.9001	17.1548	14.5234	10.4745	19.0489	15.3454	17.1796	13.402	8.58183	19.0718	16.0754	13.3032	15.2105	9.47372	12.3563	23.3288	20.0453	11.3965	14.1951	18.9809	19.7437	24.6022	8.06289
G884	ENSMUSG00000005681	Apoa2	2293.63	13.1747	12.7676	6.01409	6.7733	4.33502	162.97	13.6716	5.66718	7.00537	7.17623	6.6996	7.23871	9.87736	3.04058	11.1604	9.93389	3.43496	6.5528	2.33534	22.0787	10.5321	5.43645	28.2401
G885	ENSMUSG00000005682	Pan2	131.207	130.638	271.774	178.572	244.762	193.512	205.49	191.523	140.714	176.401	204.044	268.854	242.013	291.472	260.893	257.574	108.533	162.661	264.587	328.26	265.156	291.822	296.474	320.683
G886	ENSMUSG00000005683	Cs	18341.5	20111	26344.5	29597.9	26582.4	24420.4	21286.2	27935.6	22424.8	24454.8	24869.2	27669.3	35505	30249.7	30899.1	34108.6	17092.6	24081.2	36630.9	51559.5	38499.5	35449.1	44605.9	31601.1
G887	ENSMUSG00000005686	Ampd3	468.006	532.184	830.104	1129.89	1015.21	875.795	688.872	914.145	593.064	636.134	905.143	987.306	930.285	890.169	1044.74	972.1	337.495	704.14	1242.72	1661.54	1596.54	2254.04	2377.55	1307.53
G888	ENSMUSG00000005687	Bcas2	640.22	679.901	733.364	650.331	646.264	554.422	568.842	763.321	812.724	760.202	677.587	671.451	934.373	858.077	735.945	953.361	902.779	729.947	909.393	876.112	953.622	949.086	1023.19	769.664
G889	ENSMUSG00000005696	Sh2d1a	1.06093	0	3.18981	0	0	1.48973	2.12616	0	2.70575	1.06789	3.06507	3.22066	0	3.15882	0	1.05481	0	1.49207	0	0	3.18983	0	0	0
G890	ENSMUSG00000005698	Ctcf	395.262	437.931	650.445	705.086	666.296	525.135	452.533	648.54	539.519	500.325	694.917	639.541	617.79	597.773	719.754	618.754	370.984	476.858	863.813	1007.46	887.713	762.154	837.7	1207.38
G891	ENSMUSG00000005699	Pard6a	108.015	95.8687	110.04	96.0075	100.883	84.9606	94.235	119.869	113	121.695	95.3903	111.101	211.324	228.203	159.916	187.713	152.524	137.793	177.62	162.527	167.601	237.866	187.66	117.645
G892	ENSMUSG00000005705	Agrp	1.04869	4.19558	0	0	0	0	3.05688	1.0484	1.01556	0	1.07681	0	7.08377	0	2.11236	3.08886	6.12989	4.11059	1.0509	5.20863	4.14974	6.19317	2.09645	1.01646
G893	ENSMUSG00000005716	Pvalb	873.764	1313.8	1317.28	1178.91	944.829	921.048	871.709	1144	1702.94	1180.03	912.99	970.309	1041.22	1126.6	938.631	997.42	1677.36	1045.58	1033.44	988.259	1112.53	1108.43	1123.73	1187.28
G894	ENSMUSG00000005718	Tfap4	31.725	52.4177	42.7093	34.7244	45.6013	27.7815	31.8983	44.6349	15.9162	28.6293	22.7754	17.8061	36.4359	27.6023	32.3776	46.7041	25.3539	22.7934	26.5391	79.7982	30.6329	115.572	62.9969	188.857
G895	ENSMUSG00000005732	Ranbp1	380.949	428.951	514.043	470.26	498.454	382.163	378.417	632.232	512.517	517.531	421.438	439.164	964.874	859.52	734.228	709.852	926.544	724.971	683.485	764.444	817.46	782.409	1020.11	385.411
G896	ENSMUSG00000005763	Cd247	24.6095	9.16805	35.4527	6.89849	21.3359	17.2849	15.5977	13.4901	24.1991	32.7894	37.1558	11.81	7.82266	19.9147	7.80755	15.8124	8.86618	2.95257	4.08101	2.82556	11.4161	8.51269	8.55078	4.17743
G897	ENSMUSG00000005774	Rfx5	52.9396	41.4788	69.6918	75.9279	74.7457	45.2337	82.7173	91.6591	36.1341	68.5841	95.3403	43.7486	95.1585	154.741	61.7048	88.9621	49.7757	56.3591	59.4939	90.4415	113.215	60.635	111.034	119.051
G898	ENSMUSG00000005779	Psmb4	2655.73	2761	3266.15	2882.54	2892.33	2543.51	2462.37	3419.08	2959.33	3428.46	2918.9	3113.08	3739.54	3810.75	3143.57	3481.43	3836.37	2978.63	6584.86	5233.79	5325.35	5937.62	5467.73	4268.26
G899	ENSMUSG00000005800	Mmp8	0	0	0.99351	0	0.991716	0	0	1.98442	0.995328	0.986857	0.989281	0	0	0.986224	0	0	0	0	5.89629	0.984513	4.94041	2.96388	1.96864	88.0433
G900	ENSMUSG00000005802	Slc30a4	194.488	171.101	303.071	298.052	329.425	263.078	222.423	325.056	270.394	247.756	334.448	288.391	450.714	328.348	450.069	375.526	231.519	258.141	712.11	514.632	649.411	557.805	459.045	385.944
G901	ENSMUSG00000005803	Sqrdl	621.239	581.982	622.108	721.72	698.773	524.527	541.638	714.814	593.731	610.86	577.423	766.371	422.705	527.441	435.22	479.922	417.535	363.081	283.887	344.229	490.464	367.244	325.55	418.894
G902	ENSMUSG00000005804	Bloc1s6	391.451	384.84	547.612	527.487	615.276	445.292	338.919	638.556	432.082	421.045	472.092	531.546	829.738	773.285	732.882	725.131	403.183	555.583	1006.1	1063.93	1036.11	1216.91	1072.11	940.724
G903	ENSMUSG00000005813	Metap1	559.619	592.831	746.448	759.196	730.065	628.35	567.429	781.686	696.197	700.66	811.745	837.787	1045.8	998.651	955.396	1040.59	710.416	828.957	1863.08	1451.52	1370.97	1511.4	1360.85	1727.15
G904	ENSMUSG00000005823	Gpr108	588.946	577.652	802.608	717.376	663.253	631.091	649.975	881.859	595.903	677.317	765.578	802.376	909.008	885.316	748.712	856.619	510.059	570.879	1000.74	881.849	969.488	1134.09	806.247	1505.17
G905	ENSMUSG00000005824	Tnfsf14	0	0	0.995197	0.994224	0	0	0	0.993762	0.996378	0	0.993413	2.97616	0.986705	0	0.983858	1.99024	1.95482	0	0.985348	1.97606	5.94262	0	0	4.90495
G906	ENSMUSG00000005836	Gata6	668.999	874.279	1133.51	1206.92	1266.19	1012.71	772.423	1152.96	950.573	1036.49	1545.08	1357.84	1249.44	1092.97	1020.99	1249.55	626.373	864.144	2167.56	1904.64	2309.77	1761.98	1509.91	3173.52
G907	ENSMUSG00000005846	Rsl1d1	956.125	937.639	1150.37	1029.97	992.622	892.434	762.351	1202.37	1208.72	938.669	1018.15	980.281	1795.13	1673.72	1758.69	1689.66	1820.91	1543.19	2485.1	1908.26	2316.34	2764.32	2359.51	2299.95
G908	ENSMUSG00000005864	Cnga2	0	0	0.990852	0.989384	0	0	0	0	0.993131	1.96695	0.985278	0.985007	0.982393	0	0	0.992546	0	0	0.979543	0	0	0	0	1.95014
G909	ENSMUSG00000005871	Apc	264.766	373.606	598.717	677.032	789.366	682.693	412.726	696.071	368.304	407.084	688.113	564.391	519.086	473.796	699.699	437.024	368.36	291.813	895.237	1335	996.014	934.06	937.299	1295.21
G910	ENSMUSG00000005873	Reep5	5682.71	6236.73	7387.94	7626.63	7008.1	6462.11	6252.31	8116.21	7385.99	7455.07	7288.41	7222.82	6793.42	6601.97	5974.81	6308.74	6346.57	6494.87	5721.84	6841.15	6168.58	5422.54	6679.14	3587.79
G911	ENSMUSG00000005881	Ergic3	731.523	767.41	957.566	916.492	952.192	739.212	734.668	1068.86	761.642	934.267	930.116	990.948	1226.47	1278.1	1015.39	1255.58	1022.49	725.854	1592.05	1357.38	1461.42	1425.19	1100.7	1701.8
G912	ENSMUSG00000005882	Uqcc1	3259.52	3502.24	4913.19	5214.17	5145.08	4366.01	2939.5	4812.51	3258.09	3130.95	3620.46	4333.33	7335.06	6474.67	5727.85	5093.14	2349.31	4290.69	6442.4	7264.71	5464.07	5602.62	8262.54	2670.91
G913	ENSMUSG00000005883	Spo11	0	0	0	0	0	0	0	0	0	0	0	7.83922	0.565409	0	0	0	1.40144	0	0	0	0	0	0	0
G914	ENSMUSG00000005886	Ncoa2	368.5	391.581	589.674	812.873	730.279	649.688	487.884	667.625	415.475	520.77	728.431	645.358	709.851	545.079	712.542	634.341	290.1	347.484	990.145	1259.97	977.862	895.629	991.266	2217.21
G915	ENSMUSG00000005891	Prl4a1	0	0	0	0	0	0	0	0	0	0	0	0	0	0	0	0	0	0	0	0	0	0	0	0
G916	ENSMUSG00000005892	Trh	0.991285	0	0	0.992762	0	0	0	0	0	0	0	0	0	0	0	0.991455	0	0	0	0	0	0	0	0
G917	ENSMUSG00000005893	Nr2c2	282.735	342.689	480.25	544.996	583.424	386.175	352.106	519.712	389.517	432.329	644.361	671.173	572.911	452.549	577.479	594.344	277.445	376.791	630.298	695.893	700.39	683.152	622.521	1161.23
G918	ENSMUSG00000005897	Nr2c1	63.0438	78.6401	111.559	131.386	116.67	101.38	95.8703	130.762	102.993	112.462	138.305	120.512	185.746	177.309	187.794	208.135	76.8066	116.654	159.229	222.527	269.799	276.504	190.973	339.055
G919	ENSMUSG00000005899	Smpd4	212.692	228.261	417.346	475.183	533.101	502.958	313.261	537.167	266.578	328.483	366.841	312.934	479.721	522.799	381.353	371.331	108.373	284.49	860.433	838.689	662.998	616.206	809.445	808.212
G920	ENSMUSG00000005907	Pex1	120.785	100.961	145.925	111.696	148.961	106.927	120.483	114.011	124.942	86.3171	92.1214	140.474	180.599	134.081	124.519	127.56	153.392	95.79	151.141	258.549	150.04	150.671	198.632	226.472
G921	ENSMUSG00000005917	Otx1	0	0	0	0	1.71764	0.859394	2.59116	0	0	0	0	0	0	0	1.69723	0	0	0	1.70126	4.51924	0	0	0	0
G922	ENSMUSG00000005936	Kctd20	556.546	616.451	853.059	916.344	939.999	787.868	670.867	912.371	726.222	753.742	885.12	882.867	1132.03	1165.47	1043.89	1152.07	559.694	707.09	1315.4	1265.49	1216.77	1161.84	1216.59	1722.53
G923	ENSMUSG00000005947	Itgae	0.986842	4.91428	5.93185	6.9092	3.97095	4.93836	4.96483	4.96541	3.96467	1.96136	2.94578	9.82002	3.92076	7.85349	1.95933	2.97234	5.81746	3.94493	1.96477	0	2.94776	1.97689	0	1.95568
G924	ENSMUSG00000005949	Ctns	172.831	123.764	188.465	167.648	179.035	168.688	144.48	187.702	153.788	166.016	185.11	149.291	182.129	148.911	145.442	175.703	120.774	139.774	253.136	210.129	175.815	264.245	221.104	276.105
G925	ENSMUSG00000005950	P2rx5	250.534	257.715	284.724	311.117	276.293	311.188	202.158	400.279	310.086	285.799	277.641	264.605	319.666	398.827	414.257	306.834	335.929	255.367	565.271	403.122	378.9	644.224	480.659	524.614
G926	ENSMUSG00000005951	Shpk	57.3633	43.3712	35.6694	30.6721	43.5245	37.6129	49.7408	59.377	18.8651	50.1685	45.3428	50.2511	20.6292	26.5585	18.5706	34.7279	17.499	19.7697	34.2899	40.2275	46.3036	48.277	36.3142	55.5881
G927	ENSMUSG00000005952	Trpv1	0	0	0	3.94341	1.66583	1.13974	0	0	0	1.52354	0	0	2.26234	0	0	1.97693	0	0	0	0	0	0	7.54753	0.971804
G928	ENSMUSG00000005958	Ephb3	189.115	164.166	341.035	273.592	336.198	269.516	207.818	263.028	316.146	204.294	279.93	234	415.068	287.22	217.544	241.033	178.785	209.724	221.455	483.385	241.435	159.695	322.559	140.621
G929	ENSMUSG00000005968	Tuft1	15.6239	20.7343	52.7951	77.5849	60.2016	28.0073	43.5356	47.7389	45.5551	51.7497	87.6712	84.0249	37.972	26.3278	20.5614	35.258	19.4742	11.3397	95.9314	39.4065	147.633	206.605	24.3965	160.511
G930	ENSMUSG00000005973	Rcn1	317.463	282.334	490.064	440.578	499.346	349.244	406.816	560.444	387.008	522.773	561.584	480.083	572.592	408.484	421.517	489.12	403.969	277.717	517.392	527.08	563.673	480.804	431.089	187.041
G931	ENSMUSG00000005980	Dnase1	0.465563	0	0	1.91104	0	0.465937	0.468303	0	0	0	6.78209	0.463852	3.2925	0	0.460107	2.41571	0	0.465319	0.461197	0.461901	0	0	0.462011	0
G932	ENSMUSG00000005981	Trap1	3004.72	3011.17	3937.11	4042.74	4295.06	3549.56	2884.81	4475.9	3406.14	3393.85	3548.66	4185.52	5755.03	5582.18	4539.48	5057.07	3566.17	4350.24	4747.95	5290.52	4504.14	4976.97	5417.27	4005.34
G933	ENSMUSG00000005982	Naa60	778.603	755.226	1222.09	1414.69	1308.45	1106.95	859.561	1193.63	939.757	942.598	1148.16	1141.89	1948.07	1681.57	1566.62	1344.1	820.191	1136.08	1331.62	1437.31	1320.66	1348.71	1415.02	876.117
G934	ENSMUSG00000005983	1700037C18Rik	59.2369	24.8689	35.236	34.8816	26.0678	35.5206	36.2741	41.7997	22.6054	45.9671	47.4671	22.4065	40.6462	46.6266	25.9827	42.017	35.2588	28.8602	66.3079	77.7387	41.985	66.0272	62.9162	70.5714
G935	ENSMUSG00000005986	Ankrd13d	5.83327	5.81899	9.44747	12.5088	4.99962	6.67191	5.02731	13.2835	3.34463	11.8652	22.4743	39.344	8.2773	3.90171	4.9479	5.82244	4.91784	2.48843	9.08791	18.5608	11.4984	9.1331	5.76707	1.64497
G936	ENSMUSG00000005994	Tyrp1	0	0	6.23628	18.7403	4.44692	1.77999	2.68321	5.98502	0	0	29.4028	6.2036	0	7.95964	6.15359	1.71439	0.874227	5.21319	4.40535	5.2951	9.36356	7.66122	9.58476	9.55627
G937	ENSMUSG00000006005	Tpr	1376.23	1138.57	1261.99	1051.8	1161.48	1114.67	1135.5	1262.93	1354.53	1797.3	1318.5	1298.75	1469.52	1199.71	936.013	1593.29	2435.01	1161.84	1571.31	1709.18	1739.82	2079.2	1594.96	2441.46
G938	ENSMUSG00000006007	Pdc	0	0	0.850357	0	0	0	0	0	0	0	0	0	0	0	0	0	0	0	0	0	0	0	0	0
G939	ENSMUSG00000006010	BC003331	372.983	517.798	450.313	707.205	402.203	391.897	304.837	585.63	410.318	430.317	504.191	395.522	558.934	620.658	564.334	652.379	444.084	495.571	878.91	677.268	909.38	773.759	746.526	1458.38
G940	ENSMUSG00000006014	Prg4	43.5259	36.6965	97.3296	57.4514	107.632	71.9034	40.8667	108.076	9.91907	81.6413	275.129	124.589	16.2623	87.198	54.9498	54.6491	44.7385	32.1183	121.033	113.852	195.499	228.424	80.8318	225.117
G941	ENSMUSG00000006019	Dhx34	93.7111	70.9367	135.645	123.667	115.161	108.608	138.868	125.523	105.709	126.804	122.68	110.55	148.346	118.327	106.832	163.907	80.9774	118.674	138.491	218.959	197.891	160.894	173.312	251.355
G942	ENSMUSG00000006021	Kptn	401.913	396.739	435.487	421.712	451.015	391.916	400.218	562.404	420.664	502.173	408.914	470.267	511.257	475.203	438.553	563.447	438.218	406.154	471.501	518.653	433.073	533.638	572.827	328.029
G943	ENSMUSG00000006024	Napa	1185.7	1428.46	1792.06	2267.66	1971.39	1876.41	1388.94	2161.56	1521.9	1394.92	1924.7	2202.93	3199.73	2879.15	2772.9	2829.59	1260.15	1997.54	3756.74	3707.03	3960.3	3349.86	3960.96	4261.14
G944	ENSMUSG00000006050	Sra1	823.787	888.18	1007.13	1072.21	1047.51	926.874	955.033	1063.15	831.789	1075.07	1178.07	1247.2	986.904	974.502	819.675	1030.13	1007.08	875.055	1340.7	1203.1	1172.04	1305.21	1179.87	1195.54
G945	ENSMUSG00000006056	Calcoco2	0	0	0	0	0	0	0	0	0	0	0	0	0	0	0	0	0	0	0	0	0	0	0	0
G946	ENSMUSG00000006057	Atp5g1	27499.7	28293	31401.7	29861.4	27297.2	25521.3	24956.6	35080.1	27603.7	33414.8	26122.4	30663.7	39468.1	34649.6	30438.3	39051	39747.8	29764.1	39781.3	37646.8	32460.4	40168.6	43487.9	23396.8
G947	ENSMUSG00000006058	Snf8	488.371	461.208	545.386	462.244	474.18	405.445	528.298	564.847	515.221	625.652	440.591	496.657	642.797	619.152	566.002	625.273	771.028	510.309	569.657	601.282	619.752	560.92	641.314	356.339
G948	ENSMUSG00000006095	Tbcb	635.04	632.5	770.376	621.76	563.206	481.077	650.601	730.006	883.428	896.382	547.565	670.937	881.544	818.89	713.28	792.068	1383.77	673.475	1440.82	1155.47	1526.79	1616.5	1155.81	1148.46
G949	ENSMUSG00000006127	Inpp5k	428.515	555.156	721.15	660.223	633.408	590.661	560.629	667.782	600.718	711.412	698.748	671.432	771.415	902.498	822.572	1056.22	507.827	534.394	1127.49	1115.92	1096.53	1068.2	784.306	2607.15
G950	ENSMUSG00000006134	Crkl	134.253	136.654	309.531	401.832	409.818	334.912	289.033	329.938	173.502	194.226	372.245	357.541	423.555	336.812	437.539	332.997	62.0694	222.949	696.737	945.752	618.213	493.589	648.246	525.227
G951	ENSMUSG00000006143	Upk3bl	1.35497	0	1.35845	0.738307	0	0	0	0	0	0	0	0	0	0	0	0	0	0	0	0	0.736422	0	0	0
G952	ENSMUSG00000006154	Eps8l1	48.2143	66.9303	107.415	40.3026	57.948	37.6412	60.9683	62.3271	39.7833	39.2104	6.05389	137.02	48.0798	76.6854	103.449	74.0252	14.4563	35.1562	36.5869	65.1881	83.5052	68.6956	69.7504	128.489
G953	ENSMUSG00000006169	Clint1	468.704	485.608	718.038	813.89	808.356	680.721	533.037	820.337	615.326	643.577	805.341	762.249	969.588	879.06	1010.47	909.596	481.188	692.703	1451.32	1641.47	1505.44	1541.72	1582.14	2347.32
G954	ENSMUSG00000006179	Prss16	0	0	2.08183	0	0.645838	0	1.29886	0.646192	0	0	0	1.28875	2.25772	0	0	0.647419	0	0	0	0	0	2.07281	0.64124	0
G955	ENSMUSG00000006191	Cdkal1	182.13	180.186	278.422	214.013	252.598	197.949	161.632	264.903	264.432	240.002	282.239	202.132	299.511	296.792	251.001	303.306	216.177	237.232	340.833	328.879	256.023	448.107	392.611	325.871
G956	ENSMUSG00000006200	Rhox6	0	0	0	0	0	0	0	0	0	0	0	0	0	0	0	0	0	0	0	0	0	0	0	0
G957	ENSMUSG00000006204	5430419D17Rik	0	0.977779	0.982987	2.94465	0.981398	0.98201	0	1.96359	0	1.95154	3.91061	1.95467	5.84742	0	0	2.95347	1.92881	0.980674	6.80301	5.83923	4.88659	15.6389	10.7101	2.90219
G958	ENSMUSG00000006205	Htra1	1916.08	1628.86	2241.38	2034.57	1839.84	1442.4	1818.04	2193.26	1911.78	2123.71	1729.55	1947.37	1096.65	1417.7	1078.11	1371.57	1618.01	1596.29	537.166	1319.91	1147.64	959.534	1155.95	618.497
G959	ENSMUSG00000006215	Zbtb17	489.626	380.708	538.15	511.214	546.197	431.385	432.64	670.456	395.138	463.5	559.233	549.769	582.195	468.298	386.5	593.933	281.37	349.467	1135.21	886.758	938.752	1072.3	1226	820.587
G960	ENSMUSG00000006216	Clcnkb	36.6616	6.08885	9.94067	18.0922	6.86965	9.1665	12.2811	15.2735	23.0516	3.03858	10.6628	2.28316	28.5512	20.4936	18.8722	14.5416	12.759	12.2066	80.3378	19.7053	38.2913	85.9077	50.872	31.9554
G961	ENSMUSG00000006218	Fam131c	2.99219	0.996956	0.99931	1.99758	5.98083	3.99276	1.00202	1.99524	4.99822	5.97373	3.00238	0	5.94475	1.98255	1.98	2.99333	1.96479	6.98125	10.8975	14.919	11.9448	11.9295	6.93923	7.89172
G962	ENSMUSG00000006219	Fblim1	3910.63	3968.09	5632.56	6210.6	6472.24	5123.02	4313.9	7052.85	4152.41	3687.28	5012.26	5344.29	7611.99	5310.98	5633.67	5590.9	2385.45	4306.07	5467.32	8386.3	5429.99	5009.49	7384.65	2039.02
G963	ENSMUSG00000006221	Hspb7	30629.1	33180.6	37283.3	31412.8	32690.8	37245.4	30851.8	44342.1	30548.1	41495.5	44412.9	34188.2	49270.6	52703.7	52863.3	44235.2	36552.4	39259.9	118780	81580.5	100713	101334	88606.7	71043.8
G964	ENSMUSG00000006235	Epor	12.9087	18.8327	28.8504	19.8782	30.7751	20.8692	21.9592	33.775	19.9198	39.5818	34.7632	26.779	18.7406	25.6676	13.7706	17.9042	6.83984	12.905	24.6264	15.805	14.8519	10.8843	15.7794	8.82645
G965	ENSMUSG00000006241	Ccdc159	20.9299	18.7165	21.9684	21.9542	17.8634	19.9491	14.0203	26.9176	14.9872	16.9045	11.9568	13.9587	58.4128	50.4804	31.6025	39.8509	29.2361	29.7259	36.6144	33.7668	37.458	38.7396	29.7112	24.633
G966	ENSMUSG00000006262	Mob1b	355.703	400.652	527.54	546.361	608.541	458.495	365.056	656.432	488.297	407.351	704.525	537.181	682.77	657.25	738.899	624.28	437.155	470.523	1630.62	1717.79	1628.56	1179.94	1223.5	1029.84
G967	ENSMUSG00000006269	Atp6v1b1	0	0	0	0	0	0	0	0	0	0	0	0	0	0	0	0	0	0	0	0	0	0	0.995027	0
G968	ENSMUSG00000006270	Vax1	0	0	0	0	0	0	0	0	0.987873	0	0	0	0	0	0	0	0	0	0	0	0	0	0	0
G969	ENSMUSG00000006273	Atp6v1b2	1104.04	1198.82	1396.64	1669.25	1623.83	1397.2	1302.06	1568.99	1391.35	1513.71	1644.08	1791.85	1971.49	1886.02	1967.58	1983.19	1376.16	1832.17	2960	2906.92	2938.49	2955.68	2699.54	2614.37
G970	ENSMUSG00000006276	Eps15l1	408.161	398.799	578.2	614.901	588.176	498.493	444.405	637.851	419.754	488.356	542.359	548.149	732.272	537.692	593.558	603.987	249.611	488.912	926.846	1103.39	930.129	1047.46	1014.9	1260.63
G971	ENSMUSG00000006281	Tep1	118.161	141.078	171.634	203.792	191.146	127.125	174.443	201.038	137.542	178.846	206.257	215.209	219.061	197.905	226.154	299.826	119.877	106.258	274.63	300.935	277.275	351.055	257.733	333.415
G972	ENSMUSG00000006288	Ttc5	250.211	242.817	324.292	279.264	355.378	284.19	250.518	383.417	272.885	274.072	304.877	335.19	466.505	415.556	293.075	336.185	245.233	309.694	496.407	378.282	402.933	397.736	427.973	352.039
G973	ENSMUSG00000006289	Osgep	898.967	860.282	1080.28	1008.4	1060.98	766.319	915.056	1311.05	905.776	990.447	872.875	980.867	1556.98	1598.64	1144.32	1543.92	879.47	936.156	1206.64	1066.03	935.221	1268.79	1266.62	793.518
G974	ENSMUSG00000006299	Aamp	1994.19	1863.85	2446.25	2289.69	2424.74	1905.89	1913.25	2466.59	2114.86	2559.85	2152.58	2330.07	2968.64	2686.1	2381.74	2986.22	2281.94	2099.66	3622.21	3227.16	3434.79	3552.24	2997.09	4133.08
G975	ENSMUSG00000006301	Tmbim1	911.987	890.014	1331.55	1308.51	1256.65	1075.22	947.768	1307.78	1010.54	1330.28	1346.84	1241.76	1970.06	1838.31	1948.41	2231.2	1355.57	1474.33	7121.68	4311.61	5185.27	5649.63	3421.38	11428
G976	ENSMUSG00000006304	Arpc2	1619.13	1824.32	2084.68	2005.56	2157.05	1708.16	1651.37	2281.25	2046.55	2237.13	2165.5	2094.56	2582.33	2558.98	2452.48	2488.28	2486.09	2280.95	6450.5	4418.13	5037.79	5118.22	4168.9	3582.26
G977	ENSMUSG00000006307	Kmt2b	263.694	286.723	487.24	502.886	434.408	461.598	413.2	517.891	283.363	393.875	515.192	507.288	448.014	422.266	458.739	490.283	136.714	234.725	527.399	678.269	490.774	519.617	608.053	1196.25
G978	ENSMUSG00000006310	Zbtb32	0	0	0	0	0	0	0	0.594834	0	0	1.50866	0	0	0	0	0	1.46852	0	0	0	0.59295	0	0	1.47709
G979	ENSMUSG00000006311	Etv2	0	0	0	0	0	0	0	0	0	0	0.973627	0	0	0	0	0	0	0	0	0	0	0	0	0
G980	ENSMUSG00000006313	Upk1a	0.99759	2.9934	7.99635	2.99764	1.99368	4.99198	3.00586	1.99549	3.99795	1.99323	3.00745	1.99947	11.8923	8.92205	6.93813	7.97892	5.89817	3.99052	10.9063	6.97156	5.97613	6.96118	14.878	8.88591
G981	ENSMUSG00000006315	Tmem147	1448.61	1632.49	1805.52	1592.74	1585.96	1542.78	1624.39	2035.15	1557.92	1851.22	1542.04	1562.82	2684.43	2357.48	1989.18	2331.34	2545.53	2050.44	2005.09	2072.13	1804.83	2287.61	2477.05	1349.78
G982	ENSMUSG00000006333	Rps9	5745.38	6021.32	7250.44	6272.97	6439.76	5266.03	5535.74	6901.46	6627.69	7179.7	6291.69	7212.54	11558.8	11202.2	10252.7	11105.4	12743.4	8185.73	15970.1	11430.9	13694.5	16122.7	11390.2	12500.4
G983	ENSMUSG00000006335	Tfpt	201.393	166.77	224.061	194.069	204.472	172.717	174.091	182.588	228.984	183.711	223.42	196.121	298.687	205.742	211.132	288.692	207.423	129.928	297.499	249.153	290.003	316.733	256.624	368.331
G984	ENSMUSG00000006342	Susd2	8.34797	10.1652	30.3631	30.6178	22.405	20.4225	14.9302	25.0602	10.5749	25.4563	31.4042	34.6885	10.1341	17.5293	9.16143	14.8944	13.4589	11.124	34.0586	28.5066	34.178	34.186	23.0071	13.714
G985	ENSMUSG00000006344	Ggt5	78.7184	178.532	123.431	106.107	239.126	133.699	95.5708	144.092	129.466	170.85	276.401	430.757	153.248	233.933	178.077	142.989	77.7224	88.0688	204.904	125.411	307.847	149.989	94.2008	247.368
G986	ENSMUSG00000006345	Ggt1	0	0	0	1.81543	0	0	0	0	0	0	0	0	0.871436	0	1.96364	2.8569	1.41998	0	0.869779	0	0	0	0	0
G987	ENSMUSG00000006356	Crip2	20027.2	21279.8	26134.6	26606.8	25407.9	21265.2	20446	27437	22529.1	22826.7	21694	25864	27888.3	23206.4	21242.9	25145.2	15765.6	22278.9	14935.9	27825.4	23783.9	13798.4	21013.9	35096.3
G988	ENSMUSG00000006360	Crip1	610.447	708.659	789.829	826.103	957.184	672.427	702.882	1102.83	528.345	857.27	937.333	993.243	672.148	940.782	662.96	607.258	825.398	675.75	948.778	990.009	1636.49	906.684	1058.11	446.958
G989	ENSMUSG00000006362	Cbfa2t3	107.469	159.173	240.247	362.822	286.05	284.287	240.239	248.983	190.756	164.312	269.43	304.181	212.504	137.595	167.735	149.477	78.9966	88.6412	177.001	419.59	322.687	142.789	195.104	190.413
G990	ENSMUSG00000006369	Fbln1	901.101	1090.33	1534.01	2018.07	1453.41	1558.34	1435.71	1521.06	1200.09	1173.48	2444.07	1909.6	566.342	946.702	816.079	749.312	496.343	488.425	527.519	994.894	1402.11	752.953	671.361	637.077
G991	ENSMUSG00000006373	Pgrmc1	715.809	386.469	489.371	476.979	498.277	351.731	437.122	489.654	422.241	516.403	588.784	538.394	570.989	614.935	555.582	587.79	480.632	412.88	978.905	714.957	1148.28	857.709	671.466	743.195
G992	ENSMUSG00000006378	Gcat	287.798	235.499	332.691	347.676	320.768	287.846	205.047	301.115	241.82	241.709	192.562	304.545	367.71	421.533	286.162	342.972	209.663	222.789	125.904	185.69	146.306	115.999	167.249	501.934
G993	ENSMUSG00000006386	Tek	563.798	614.686	1220.59	1123.38	1394.41	1092.84	791.264	1051.72	739.852	962.113	1179.75	1308.27	566.066	909.359	793.958	670.958	360.805	564.318	745.854	1346.79	1451	782.677	1045.58	621.831
G994	ENSMUSG00000006389	Mpl	0	0	5.05801	0	1.36202	0	1.83629	0	0.916401	0	0	0	0	0.907796	0	0	0	0	1.80811	6.33706	4.54362	0.909219	4.05766	3.59962
G995	ENSMUSG00000006390	Elovl1	237.126	252.645	334.554	296.639	319.287	294.646	346.221	390.927	238.564	379.751	439.348	393.296	461.371	345.556	328.048	435.353	259.817	301.617	1209.23	698.984	922.205	955.328	536.731	510.825
G996	ENSMUSG00000006392	Med8	289.719	288.686	379.714	348.057	474.25	343.428	309.933	408.786	343.778	398.302	371.596	438.318	707.711	603.52	639.911	590.908	433.944	410.162	794.975	575.356	692.118	714.621	737.136	956.413
G997	ENSMUSG00000006395	Hyi	43.5977	21.2513	29.6897	34.476	31.1268	19.698	35.8934	41.6999	16.9548	43.807	47.5651	29.6257	50.2047	69.8393	43.1171	49.7031	37.0684	25.97	102.124	51.2778	82.2878	79.2408	46.2259	114.264
G998	ENSMUSG00000006398	Cdc20	16.4054	44.5787	65.7449	26.0809	66.5693	16.4185	37.8303	37.6508	29.037	87.2227	96.5484	79.0515	12.4616	33.5592	27.3015	62.8186	15.1948	17.0411	27.7649	37.4465	45.822	50.9668	29.7135	20.0172
G999	ENSMUSG00000006403	Adamts4	1.09708	4.63501	7.46131	5.58652	19.5596	15.8398	7.72657	7.45354	5.61104	3.27064	8.33253	22.2252	1.08964	7.63885	5.51247	8.81067	3.2335	10.234	47.9141	42.4136	61.1701	29.6732	48.018	58.6953
G1000	ENSMUSG00000006411	Pvrl4	8.85918	4.94962	10.7889	8.88166	11.9262	10.7781	9.58797	10.9365	5.98604	6.91474	8.77441	12.8611	8.75172	9.73808	8.70304	10.9685	10.5833	5.95798	3.93572	7.88084	21.7694	6.92814	13.7222	0.979362
G1001	ENSMUSG00000006412	Pfdn2	545.828	601.623	782.383	770.166	739.816	614.676	535.448	753.105	422.546	728.216	537.786	702.604	1036.58	1058.75	804.914	1046.12	522.163	752.985	1494.87	1389.3	1553.19	1661.71	1397.76	1244.68
G1002	ENSMUSG00000006418	Rnf114	1652.33	1340.67	1709.47	1575.04	1674.28	1384.14	1368.53	2037.97	1469.74	1914.75	1703.14	1615.8	2469.57	2501.89	2244.23	2626.82	1578.08	1714.06	3477.9	3003.33	3446.49	3572.28	2775.45	8298.02
G1003	ENSMUSG00000006423	C330007P06Rik	289.271	331.139	378.061	427.66	429.137	317.153	262.334	491.945	388.168	298.954	486.47	357.538	517.296	487.593	432.481	420.184	291.628	291.958	431.968	445.35	492.195	417.342	355.493	430.564
G1004	ENSMUSG00000006435	Neurl1a	22.744	24.6232	41.607	47.4747	29.6762	28.7002	34.451	27.2928	34.759	32.4313	42.3166	29.5237	11.786	29.5095	17.5737	19.8539	22.3465	15.8117	36.5738	25.4773	53.804	35.4591	42.7516	42.8751
G1005	ENSMUSG00000006442	Srm	225.925	250.835	267.411	273.624	234.977	229.799	223.323	341.573	202.003	178.016	230.199	159.098	767.01	570.326	650.59	613.826	444.849	338.402	678.532	473.668	531.22	686.355	660.792	376.012
G1006	ENSMUSG00000006445	Epha2	83.5735	120.439	120.167	98.3361	150.488	95.4484	144.437	185.873	66.1628	225.914	185.86	169.246	111.326	111.498	71.8212	116.482	25.1148	56.0062	168.377	168.517	229.067	152.774	118.988	171.468
G1007	ENSMUSG00000006456	Rbm14	140.021	154.739	250.964	238.194	261.075	206.361	180.183	270.975	183.986	209.213	227.25	266.278	314.499	291.469	314.581	260.027	171.424	229.165	293.688	452.087	283.066	262.339	321.156	350.271
G1008	ENSMUSG00000006457	Actn3	336.484	503.018	705.727	471.448	329.39	424.77	400.537	443.042	612.787	521.891	395.187	403.499	434.059	533.736	369.059	393.894	608.889	403.404	408.095	389.868	443.088	450.371	532.946	419.079
G1009	ENSMUSG00000006462	A530013C23Rik	27.7369	28.6392	32.7496	40.635	45.5724	14.8709	22.9147	27.7527	43.7508	31.5395	37.541	30.6076	31.4857	42.3617	24.4843	47.6901	28.937	16.8319	49.0766	13.7649	18.7518	60.1992	20.6468	127.996
G1010	ENSMUSG00000006463	Zdhhc24	57.0184	32.108	87.7691	56.7579	71.689	45.9744	65.157	60.0083	49.3942	65.9434	82.9312	66.5921	74.905	73.8111	42.7547	55.8794	41.0185	41.6	156.429	79.9607	81.7854	168.936	85.5926	132.492
G1011	ENSMUSG00000006464	Bbs1	33.5134	52.9794	55.296	75.8945	81.8544	66.0938	58.5283	56.2273	46.5439	53.8331	90.1064	76.4295	102.792	88.2574	103.052	97.0349	42.5924	48.2622	69.2405	103.411	79.4631	53.9923	76.2425	64.0609
G1012	ENSMUSG00000006469	Slc34a3	0	0	0	0	0	0	0	0	0	0	0	0	0	0	0	0	0	0	0	0	0	0	0	0
G1013	ENSMUSG00000006471	Ndor1	158.875	156.68	189.356	231.437	192.39	206.423	148.519	222.245	157.503	117.188	203.42	212.745	334.721	391.213	280.238	258.42	60.9031	181.474	292.374	272.958	203.375	262.432	293.78	691.086
G1014	ENSMUSG00000006476	Nsmf	282.883	224.651	293.603	356.407	301.347	277.102	268.783	457.097	238.88	342.819	386.679	390.649	395.439	456.399	392.887	415.953	263.305	296.574	554.869	403.451	403.12	510.331	358.805	272.572
G1015	ENSMUSG00000006488	Prl7a1	0	0	0	0	0	0	0	0	0	0	0	0	0	0	0	0	0	0	0	0	0	0	0	0
G1016	ENSMUSG00000006490	Prl8a9	0	0	0	0	0	0	0	0	0	0	0	0	0	0	0	0	0	0	0	0	0	0	0	0
G1017	ENSMUSG00000006494	Pdk1	1662.79	1678.18	2105.88	2671.4	2512.12	2273.08	1760.58	2692.93	1953.1	1792.37	2266.68	1956.32	4026.87	3791.54	3712.77	3190.87	1774.01	2450.63	3593.38	4144.78	3485.42	2622.46	3260.57	7070.4
G1018	ENSMUSG00000006498	Ptbp1	338.888	407.036	623.679	735.826	725.543	579.63	599.501	786.02	417.157	570.712	726.167	1032.34	572.583	654.003	606.698	549.876	268.441	308.745	793.622	1042.5	1040.17	724.916	1030.84	760.552
G1019	ENSMUSG00000006517	Mvd	108.285	118.029	180.151	120.327	128.118	98.4294	104.846	126.216	128.53	120.808	116.312	127.05	175.653	199.502	115.168	180.089	131.99	129.114	254.307	227.377	210.03	232.644	210.183	272.819
G1020	ENSMUSG00000006519	Cyba	563.87	561.567	677.987	653.577	675.881	489.325	611.649	763.394	573.208	765.162	690.104	738.498	502.976	569.654	448.632	607.732	469.873	481.354	917.61	904.221	1053.37	955.637	1229.49	696.212
G1021	ENSMUSG00000006522	Itih3	281.863	1.25098	10.7935	3.39278	5.01555	0	27.2937	5.01838	0	1.68634	0.758524	2.53347	2.52648	0	0	0	0	1.69482	9.23767	10.9318	31.2471	12.4516	4.53482	21.7342
G1022	ENSMUSG00000006526	Tmem110	141.674	138.975	193.664	249.424	278.742	172.668	185.652	184.569	200.118	217.325	151.973	299.299	214.468	238.493	193.696	199.195	120.672	135.601	198.616	256.245	338.913	178.756	160.834	254.127
G1023	ENSMUSG00000006527	Sfmbt1	163.931	125.661	279.118	241.98	291.373	229.342	179.811	228.3	223.951	175.19	269.233	285.78	450.16	396.433	392.215	325.961	152.799	334.479	340.703	409.057	339.767	347.048	465.241	558.135
G1024	ENSMUSG00000006529	Itih1	290.064	0	0	0	0	0	20.9135	0	0	0	0.986118	0	1.96654	0	0	0	0	0	0	0	3.94395	0	0	0.975988
G1025	ENSMUSG00000006538	Ihh	3.70102	0	3.75897	1.82763	3.75238	2.81634	7.49344	4.69272	0	0	1.87146	2.80533	1.86342	1.86572	0	5.64426	0.92231	2.81272	3.71813	0	2.80388	1.86902	3.72421	1.85061
G1026	ENSMUSG00000006542	Prkag3	32.0265	30.9797	59.5354	56.2058	44.1498	67.24	21.7921	71.8211	42.5549	35.6005	52.9716	30.0285	63.6204	87.0712	81.6502	34.0561	47.2204	51.4354	36.7175	46.7184	33.9937	36.5958	101.522	35.9841
G1027	ENSMUSG00000006546	Cryba2	0	0	0	0	0	0	0	0	0	0	0	0	0	0	0	0	0	0	0	0	0	0	0	0
G1028	ENSMUSG00000006567	Atp7b	11.8186	1.68027	2.78551	1.39047	1.68936	1.39139	1.69932	2.53461	1.69639	2.76278	2.51542	0	1.67686	1.67977	0	0	0	2.77867	2.50529	4.17636	2.52032	0.840693	5.44896	4.15564
G1029	ENSMUSG00000006570	Defb2	0	0	0	0	0	0	0	0	0	0	0	0	0	0	0	0	0	0	0	0	0	0	0	0
G1030	ENSMUSG00000006574	Slc4a1	3.65446	0.909616	3.6609	0.913632	5.48408	2.74305	0.91937	4.57136	1.83547	3.63018	9.99254	26.3509	0	2.72666	0	28.1302	1.79476	0	0.904157	0	2.72835	0.910002	0.906167	0
G1031	ENSMUSG00000006575	Rundc3a	1.63599	2.44837	0.93553	0.902676	0.933553	7.08144	0	3.2735	4.71475	5.71277	4.08637	4.50316	7.22436	1.79335	5.6417	2.34821	0	0.90159	4.86659	7.28324	3.26153	14.7509	1.62443	5.34373
G1032	ENSMUSG00000006576	Slc4a3	2661.05	3390.4	5283.56	6002.33	5820.8	5395.26	3797.43	5564.21	3404.51	3448.15	4603.7	6359.67	8295.47	7076.72	7535.35	7405.47	1825.96	4365.7	6658.63	9299.32	6885.15	8062.52	8835.63	7972.47
G1033	ENSMUSG00000006585	Cdt1	21.8034	34.5987	40.7085	31.7355	49.5512	27.7719	47.8336	66.4345	14.9175	63.1493	56.4063	50.4217	28.5478	37.4485	17.6508	41.7266	31.1911	13.8691	37.3337	32.4913	31.6074	36.5348	40.3405	104.652
G1034	ENSMUSG00000006586	Runx1t1	29.0198	49.1843	39.3473	71.7049	48.547	50.1785	47.8576	35.4581	42.19	65.3345	90.514	59.9456	26.4322	33.5357	32.813	32.8152	40.2879	14.9068	25.1991	53.2761	38.737	41.7644	42.2358	77.7867
G1035	ENSMUSG00000006587	Snai3	73.6172	158.008	215.291	73.7044	142.199	87.6145	89.9729	93.5431	156.597	144.873	169.449	116.398	37.5521	57.3551	39.4609	130.453	50.9305	61.6685	58.2658	50.5374	50.6142	41.641	90.9361	90.4621
G1036	ENSMUSG00000006589	Aprt	306.694	311.131	337.677	327.888	315.201	257.488	314.583	436.715	268.242	320.23	337.951	352.319	715.774	633.984	565.963	678.04	554.431	450.309	917.088	529.777	764.627	915.931	639.43	557.625
G1037	ENSMUSG00000006599	Gtf2h1	351.129	295.789	456.562	485.457	547.46	359.337	316.05	511.366	420.888	363.682	450.496	447.53	728.948	596.44	666.863	624.58	480.889	458.477	1088.57	873.852	942.138	992.984	918.381	1091.54
G1038	ENSMUSG00000006611	Hfe	502.094	521.776	727.43	751.002	859.482	617.723	559.225	680.304	567.009	691.619	651.678	905.148	1133.18	899.605	823.332	847.672	441.317	894.696	796.874	803.884	1133.21	760.724	815.482	512.234
G1039	ENSMUSG00000006638	Abhd1	53.4124	28.3056	51.5225	64.3403	23.0292	23.5523	42.4001	62.8482	35.4021	42.321	70.7249	76.8772	28.1109	23.1418	12.0494	30.6579	12.1295	22.9092	26.9127	19.6476	34.2678	72.3159	17.6038	65.1858
G1040	ENSMUSG00000006641	Slc5a6	241.527	197.088	243.232	345.542	212.071	250.471	186.397	332.789	202.764	176.625	233.298	223.221	378.758	321.49	397.672	302.294	124.955	207.708	399.115	629.472	403.877	437.812	549.541	339.406
G1041	ENSMUSG00000006642	Tcf23	17.7633	26.5332	15.8178	22.7002	15.7959	5.92582	20.8528	27.6515	8.92091	37.259	34.3566	60.8698	29.4046	14.7253	19.4802	38.6443	10.6641	21.696	77.1665	40.0787	98.248	108.122	38.1758	79.7231
G1042	ENSMUSG00000006649	Nphs1	0	0	0	0	0	0	0	0	0	0	0	0	0	0	0	0	0	0	0	0	0	0	0	0
G1043	ENSMUSG00000006651	Aplp1	38.6204	38.51	62.5012	48.5509	63.3799	65.4098	45.8098	39.6321	35.7795	56.1754	106.712	82.938	45.2457	50.2233	47.9883	37.7339	22.3957	37.6127	42.1998	51.1289	66.1114	40.4496	45.2161	37.1243
G1044	ENSMUSG00000006673	Qrich1	384.775	426.244	558.546	592.445	603.354	534.21	334.146	520.084	488.565	451.97	584.176	532.42	692.669	566.611	626.459	573.364	254.681	469.918	796.719	992.119	987.046	708.36	948.814	727.436
G1045	ENSMUSG00000006675	P4htm	240.535	310.506	366.57	349.276	330.826	314.957	303.303	408.333	281.959	316.442	319.918	337.942	307.796	322.251	264.895	319.668	189.335	262.873	319.322	286.213	355.296	283.294	290.236	560.248
G1046	ENSMUSG00000006676	Usp19	1366.42	1482.23	1929.19	2138.8	2154.15	1671.93	1698.95	2339.24	1485.25	1755.72	2118.58	2214.19	2241.02	1975.16	1851	1975.41	825.999	1477.35	2337.85	2847.98	2609.35	2679.08	2604.48	4955.47
G1047	ENSMUSG00000006678	Pola1	60.3482	70.5592	104.597	93.8728	99.6726	79.5699	88.6905	115.036	98.1604	89.012	115.185	102.853	103.701	142.306	85.9831	100.068	50.8012	82.3186	107.1	109.041	90.5743	99.2184	98.7948	84.8988
G1048	ENSMUSG00000006699	Cdc42	2883.5	3012.06	3279.01	3155.55	3194.19	2433.78	2785.75	3916.2	3610.24	3540.97	3753.34	3297.04	3697.11	3593.51	3344.27	3767.79	4110.99	3140	6568.03	4594.76	5516.64	5759.18	4676.49	3216.19
G1049	ENSMUSG00000006705	Pknox1	101.636	93.9514	153.468	182.39	143.969	190.136	128.03	163.021	111.158	139.74	165.647	173.639	194.541	186.134	239.423	199.297	124.937	155.979	348.08	397.542	378.058	312.429	399.598	457.779
G1050	ENSMUSG00000006711	D130043K22Rik	1.29027	0	0	0	0	0	0	0	0	0	0	0.641514	0	0	0	0	0	0	0	0	0	0	0.639834	0
G1051	ENSMUSG00000006715	Gmnn	561.042	597.354	607.655	448.808	521.376	529.171	446.259	662.316	610.55	738.796	550.522	594.534	632.877	598.626	456.321	683.239	587.228	470.52	732.837	602.665	677.984	922.789	644.888	717.099
G1052	ENSMUSG00000006717	Acot13	5627.1	5178.11	5301.3	5109.31	4777.55	4404.97	4072.4	6603.82	5008.45	5681.63	4383.23	5139.48	5975.53	5854.86	4342.39	5773.16	6418.45	5201.27	7619.68	6279.14	5451.86	7739.03	7535.18	5178.19
G1053	ENSMUSG00000006720	Zfp184	3.60298	3.36277	6.31669	6.30799	4.50441	6.31029	7.24787	8.13569	4.511	4.47536	5.38777	12.1912	6.26271	8.94023	4.45156	5.42145	7.08371	6.74017	1.11406	11.3305	24.2989	12.5958	6.25744	24.5608
G1054	ENSMUSG00000006724	Cyp27b1	0.919088	1.83294	0	6.90051	0	0	0	3.67838	0	0	0.917104	0	1.8258	0.913973	0.908997	1.84321	2.63357	4.59336	0	0.912606	7.22912	0.915694	0	3.62702
G1055	ENSMUSG00000006728	Cdk4	802.181	733.56	804.708	772.08	806.711	636.929	804.226	1117.32	848.972	921.602	903.839	696.792	1250.08	1262.83	799.12	1088.23	858.218	910.74	1348.69	1139.18	1297.73	1199.82	1370.71	843.452
G1056	ENSMUSG00000006731	B4galnt1	55.439	20.7278	27.7702	24.7628	32.6718	18.8247	42.8119	31.697	24.8413	36.4492	33.5762	56.2527	15.733	14.7677	16.6414	28.7918	14.6005	9.89505	30.4113	34.397	42.4144	49.3136	30.4612	23.4374
G1057	ENSMUSG00000006732	Mettl1	162.204	172.443	186.023	174.086	160.293	166.708	136.19	229.432	183.415	159.716	142.89	150.823	482.721	484.06	352.831	394.526	554.749	328.355	636.23	410.534	482.822	691.406	655.159	394.81
G1058	ENSMUSG00000006736	Tspan31	754.609	683.383	826.868	838.308	682.59	591.813	690.198	859.38	796.384	791.676	797.482	776.889	1023.53	942.016	803.927	803.977	785.228	834.143	986.527	970.287	1015.16	964.419	982.351	581.696
G1059	ENSMUSG00000006740	Kif5b	1568.38	1681.19	2078.55	2140.71	2135.25	2042.06	1605.15	2333.36	2160.99	2155.33	2416.28	2127.65	3044.1	2928.92	3435.66	2597.75	2784.51	2417.9	5695.08	4915.34	4499.87	4560.6	4538.82	3343.55
G1060	ENSMUSG00000006763	Saal1	53.3741	110.268	84.9453	52.4116	74.4298	49.3563	78.9455	67.6204	51.2719	76.9837	87.7305	89.3158	159.598	115.823	95.6957	115.117	84.9007	42.4134	147.656	112.699	377.018	194.657	151.537	107.777
G1061	ENSMUSG00000006764	Tph2	0	0	0	0	0	0	0	0	0	0	0	0	0.987771	0	0	0	0	0	0	0	0	0	0	0
G1062	ENSMUSG00000006777	Krt23	1.98349	0	2.98089	0.992942	0	0.992528	0.99657	0	0	0	0	0	0	0	0	0	0	0	0.984586	0.988018	1.97883	0	0.985432	0.98034
G1063	ENSMUSG00000006782	Cnp	110.088	139.151	184.079	139.073	163.906	150.734	168.511	175.052	127.645	189.089	181.153	187.215	126.588	168.154	113.429	139.364	109.408	113.376	112.089	144.047	192.766	134.989	137.645	127.879
G1064	ENSMUSG00000006784	Ttc25	5.65997	3.23623	4.2968	6.43746	4.7019	2.14617	4.3127	3.21832	14.1108	2.13479	3.21123	5.34734	4.5736	10.6621	1.06074	6.18915	9.94275	65.7125	23.0603	12.7806	15.2524	8.54613	25.8351	129.166
G1065	ENSMUSG00000006800	Sulf2	652.111	731.453	997.004	969.165	906.753	911.731	761.244	938.405	719.01	872.135	1284.29	1121.37	1298.75	1047.76	1131.98	772.123	409.541	852.471	1484.57	1826.43	2149.55	1586.73	1307.68	680.437
G1066	ENSMUSG00000006818	Sod2	9181.95	9393.4	10724.3	11160.1	10439.5	9553.86	8379.33	11202.6	10065.5	10845.1	9875.76	10555.2	13138.7	12197.5	10983.2	12234.1	11307	11192.4	14293.4	16248.4	13189.7	13248	17095.3	8223.3
G1067	ENSMUSG00000006850	Tmco6	55.6113	60.4697	61.685	63.616	74.4612	66.588	85.8463	90.4047	50.7987	86.1005	70.5303	67.4522	83.8462	93.7924	64.9267	112.404	64.4964	45.6677	86.6944	65.2045	86.1495	127.653	67.0691	272.67
G1068	ENSMUSG00000006906	Stambp	135.795	153.253	155.906	192.428	142.726	135.903	159.464	197.347	136.261	209.226	195.001	145.367	287.489	256.26	263.841	271.247	204.728	200.142	436.299	316.128	337.864	453.298	309.002	412.823
G1069	ENSMUSG00000006920	Ezh1	440.453	509.658	597.824	623.929	548.148	524.551	660.512	632.889	490.888	656.402	697.747	560.916	598.897	530.727	534.197	883.45	362.438	499.866	1134.84	966.173	979.642	1215.67	897.997	4978.35
G1070	ENSMUSG00000006930	Hap1	24.3689	25.4793	41.1577	28.2069	30.9642	36.4779	52.565	41.2684	16.3634	40.1314	45.5156	35.8151	18.3146	23.4322	24.4905	26.9949	31.6939	15.6125	14.1451	14.7243	42.0485	13.176	20.9345	37.3989
G1071	ENSMUSG00000006931	P3h4	569.956	621.398	825.21	778.778	744.129	582.728	656.872	778.633	505.421	644.76	848.022	730.103	1008.12	949.914	556.46	848.471	531.698	465.62	1252.06	1327.21	1232.34	1286.66	1048.98	812.897
G1072	ENSMUSG00000006932	Ctnnb1	4769.59	4877.72	7103.27	7188.41	8710.55	6763.61	5992.38	7865.77	5747.03	6966.42	7390.95	8009.62	11518.9	9800.97	9299.85	10193.6	5127.95	6113.7	14687.2	14684.3	12898.9	14316.2	15365.9	14657.7
G1073	ENSMUSG00000006941	Eif1b	689.751	716.593	781.991	697.753	661.472	560.319	611.974	789.24	900.138	726.48	804.96	672.934	852.405	736.839	579.312	733.404	871.346	716.368	1078.3	866.901	835.312	961.214	990.967	872.145
G1074	ENSMUSG00000006948	Klk4	0	0	0	0	0	0	0	0	0	0	0	0	0	0	0	0	0	0	0	0	0	0	0	0
G1075	ENSMUSG00000006958	Chrd	39.904	42.7365	33.3464	31.6198	47.898	49.9199	44.1588	58.1279	39.74	44.6287	75.0441	58.3408	35.9288	55.3786	36.1431	45.7664	22.5478	33.3883	35.1294	30.4834	68.0776	39.5587	24.7443	43.6238
G1076	ENSMUSG00000006998	Psmd2	2814.36	3106.43	3917.91	4219	3875.31	3615.47	3172.73	4033.54	3070.26	3596.07	3992.03	3921.98	4675.68	4446.52	4446.38	4767.06	2602.91	3148.37	7754.86	7447.02	6552.17	7833.28	7284.19	6873.82
G1077	ENSMUSG00000007021	Syngr3	0.929542	1.85515	1.86251	2.79092	0.929371	2.79082	2.80349	0	0	1.85189	0.929059	3.71176	0	0.924206	1.84062	0	0.914493	10.8194	1.84368	0.924179	0.92667	0	1.84609	1.83548
G1078	ENSMUSG00000007029	Vars	367.692	495.117	506.119	692.852	490.079	451.45	496.226	632.226	382.057	724.537	537.555	489.502	1127.92	919.053	1051.7	1076.15	582.106	529.249	1349.2	1275.68	1214.04	1777.13	1133.18	1847.42
G1079	ENSMUSG00000007030	Vwa7	136.047	134.484	164.93	163.665	179.5	180.555	120.034	176.573	117.839	162.085	126.476	121.222	65.603	83.3604	73.9405	143.542	76.5054	78.8132	233.822	287.06	177.466	213.075	234.679	130.136
G1080	ENSMUSG00000007033	Hspa1l	106.791	87.8474	123.975	108.985	119.755	172.721	68.755	147.331	114.885	135.947	161.983	178.264	87.0588	242.383	290.055	66.5193	92.4709	86.0876	434.382	268.861	394.447	279.593	269.333	164.391
G1081	ENSMUSG00000007034	Slc44a4	0	0	0	0	0	0	1.00662	0	0	0	0	0	0	0	0	0	0	0	0	0	0	0	0	0
G1082	ENSMUSG00000007035	Msh5	20.3605	1.79638	3.61087	2.40395	1.10724	0.613264	0	6.98734	1.18661	25.9996	0.610993	1.22134	1.87649	2.35119	0	2.41035	9.65967	9.61491	16.8338	2.38436	4.44477	0	2.98085	4.86845
G1083	ENSMUSG00000007036	Abhd16a	1128.74	1084.16	1502.73	1495.3	1638.41	1230.4	1132	1852.98	968.41	1299.63	1309.13	1400.21	2191.18	1877.69	1717.09	1674.36	831.869	1148.8	2116.1	1767.95	1872.17	1790.68	1780.41	2293.19
G1084	ENSMUSG00000007038	Neu1	405.1	437.551	438.456	484.287	492.597	391.273	367.374	595.579	407.283	394.29	463.374	483.884	618.981	557.753	447.259	557.98	350.718	454.993	722.973	629.592	629.125	626.478	663.429	620.619
G1085	ENSMUSG00000007039	Ddah2	397.092	401.561	570.826	527.578	659.533	470.085	534.96	709.372	437.263	704.048	673.494	664.504	399.325	522.876	369.467	419.927	252.205	287.778	593.386	601.536	599.492	489.741	540.64	421.9
G1086	ENSMUSG00000007041	Clic1	959.892	1030.51	1440.56	1045.45	1408.71	983.178	1220.69	1661.94	1044.83	1523.9	1485.93	1445.61	1234.23	1483.4	1060.75	1153.39	1038.03	997.761	2542.39	1534.51	2369.1	2189.63	1753.59	1091.22
G1087	ENSMUSG00000007050	Lsm2	135.227	136.828	191.336	145.423	176.549	117.027	145.455	190.849	148.196	163.261	131.205	191.218	250.666	214.88	190.422	205.565	323.565	161.291	208.799	212.503	224.21	235.351	290.753	151.968
G1088	ENSMUSG00000007080	Pole	17.3218	16.2381	31.7268	23.1143	46.1008	33.3908	49.1243	22.8972	12.6186	54.2866	40.8516	28.3641	14.4666	17.8004	4.73091	50.6886	23.5486	9.08294	11.075	7.91179	7.16255	11.9471	18.9061	75.5704
G1089	ENSMUSG00000007097	Atp1a2	10988	12406.3	17751.6	22153.3	18249.1	20228.4	14762.7	24556.5	11537.9	15560.7	17331.9	18520.3	14945.7	14694.3	16771.7	20436.3	8300.27	10171	17374.4	25395.6	21233.4	29856.6	22545	31597.5
G1090	ENSMUSG00000007107	Atp1a4	0	0	0.991905	0	0	0	0	0	0	0	0.985614	0	0	0	0	0	0	0	0	0.981347	0.985939	0	0	2.92748
G1091	ENSMUSG00000007122	Casq1	733.223	833.98	1072.36	653.332	845.563	1182.95	869.427	1039.67	746.942	1731	1885.49	945.336	318.473	447.437	364.984	377.401	620.991	351.843	389.022	304.946	358.156	382.131	273.558	320.467
G1092	ENSMUSG00000007207	Stx1a	30.0894	4.79645	20.7239	25.2672	39.5804	21.5262	28.2096	28.0691	15.0143	28.8644	28.9497	28.0322	37.7142	45.6838	49.4962	17.8112	6.45524	9.34796	39.8805	39.0791	49.7633	22.3729	33.7308	20.3046
G1093	ENSMUSG00000007209	Ceacam9	0	0	0	0	0	0	0	0	0	0	0	0	0	0	0	0	0	0	0	0	0	0	0	0
G1094	ENSMUSG00000007216	Zfp775	205.273	193.604	240.242	277.349	253.731	263.71	184.702	247.885	195.274	226.508	219.898	245.458	329.343	298.444	338.975	342.852	169.664	212.038	515.771	430.14	412.661	556.359	434.636	695.182
G1095	ENSMUSG00000007279	Scube2	248.026	243.59	356.159	447.15	417.189	303.441	243.92	386.904	278.614	236.464	302.158	390.398	185.51	188.125	188.489	178.036	130.197	433.182	553.641	813.257	445.689	304.922	807.66	96.2827
G1096	ENSMUSG00000007338	Mrpl49	796.971	776.922	974.694	949.001	853.346	738.929	695.149	1048.77	897.915	842.057	836.512	914.597	1034.49	1042.23	748.443	967.279	875.362	919.969	938.739	1025.67	802.76	982.356	1085.83	751.045
G1097	ENSMUSG00000007379	Dennd2c	28.5913	30.9529	48.9774	57.2059	52.8315	54.0816	41.0077	67.6014	42.5095	52.5802	54.8994	44.7889	26.5518	53.1134	20.1729	20.1036	26.0267	24.1044	47.7418	65.949	45.0995	39.623	32.1948	33.2771
G1098	ENSMUSG00000007411	Mark3	731.832	844.676	1156.3	1180.75	1144.83	871.805	844.566	1178.34	979.086	926.915	1247.98	1184.42	1580.29	1562.17	1408.82	1385.03	818.275	1087.92	1819.14	1697.53	1675.88	1703.31	1617.94	1859.17
G1099	ENSMUSG00000007415	Gatad1	1440.24	1429.78	1679.86	1574.21	1804.71	1425.9	1249.17	1984.41	1688.8	1550.68	1685.28	1697.09	2489.62	2334.93	2318.81	2404.13	1614.93	2023.47	2798.92	2515.35	2613.52	2360.34	2394.42	2091.16
G1100	ENSMUSG00000007440	Pcdha11	0	0	0	0	0	0	0.991274	0	0	0	0	0	0	0	0	0	0	0	0	0	0	0	0	0
G1101	ENSMUSG00000007457	2310003L06Rik	0	0	0	0	0	0	0	0	0	0	0	0	0	0	0	0	0	0	0	0	0	0	0	0
G1102	ENSMUSG00000007458	M6pr	841.334	808.124	1050.37	1069.76	967.381	814.996	865.263	1234.58	898.992	903.221	1054.34	975.892	1291.9	1106.3	1031.42	1218.45	875.352	967.815	1637.59	1475.79	1650.56	1653.67	1521.57	1409.72
G1103	ENSMUSG00000007476	Lrrc8a	469.192	558.746	702.694	907.471	818.218	599.722	771.367	715.54	608.976	1081.45	1112.24	1151.94	1039.7	765.002	864.484	1147.85	505.021	542.859	1257.71	1306.48	1329.92	1104.61	983.283	1526.13
G1104	ENSMUSG00000007480	Mc5r	0	1.01171	0	0	0	0	0	0	0	0	0	0	0	0	0	0	0	0	0	0	3.02873	0	0	1.00113
G1105	ENSMUSG00000007564	Ppp2r1a	2796.96	3177.62	4422.37	4364.48	4258.37	3755.72	3531.46	4467.54	3844.02	4014.27	4485.48	4549.54	4858.56	4437.2	4217.93	4625.9	2919.32	3570.58	7070.63	8086.48	7682.95	7140.97	7102.51	5064.23
G1106	ENSMUSG00000007570	Fance	193.289	154.789	273.199	237.926	194.813	189.088	161.721	295.1	154.895	256.978	193.108	247.142	238.531	304.166	224.166	312.499	121.074	262.983	257.125	234.027	294.496	304.794	276.783	618.466
G1107	ENSMUSG00000007589	Tinf2	155.006	153.774	227.969	165.111	195.685	145.185	139.816	219.673	175.383	184.233	176.02	206.518	217.14	230.157	202.834	259.716	164.292	159.934	443.668	308.537	353.763	333.686	334.59	289.576
G1108	ENSMUSG00000007591	Tssk4	0.905836	0.904565	1.11365	1.11307	0	0.906562	1.11662	2.22349	1.11397	2.70944	3.34633	3.62147	1.7996	0	0	0	1.78323	3.62253	0	0	0	1.10787	0.899863	2.88943
G1109	ENSMUSG00000007594	Hapln4	0.990074	0	0	0	0	0	0	0	0	0	0	0.985401	8.84998	0	0.977554	0	0	1.97886	0	0.981173	2.95746	0	0.982139	0
G1110	ENSMUSG00000007603	Dus3l	289.254	293.403	427.731	381.614	443.791	381.683	304.819	459.877	291.28	413.141	370.761	488.019	593.312	558.533	472.295	617.771	269.836	411.905	483.062	557.814	512.329	616.829	545.761	851.323
G1111	ENSMUSG00000007610	Gtpbp3	305.813	271.695	394.506	408.29	483.23	339.849	299.611	467.765	318.12	345.291	314.845	427.109	691.476	680.552	498.535	534.372	298.247	376.693	655.049	704.731	574.665	699.035	832.652	534.46
G1112	ENSMUSG00000007613	Tgfbr1	232.489	222.709	350.846	344.963	336.929	306.717	240.581	363.229	287.205	311.958	501.687	414.134	309.589	305.661	338.785	346.973	241.458	223.263	519.344	423.517	482.668	428.091	370.519	532.543
G1113	ENSMUSG00000007617	Homer1	396.252	478.02	823.232	1064.57	990.683	839.205	447.888	853.095	754.54	521.488	952.099	1016.33	1124.9	1089.28	1236.03	812	437.004	713.1	1337.98	1505.8	1368.52	1047.87	1215.04	795.21
G1114	ENSMUSG00000007646	Rad51c	17.355	31.51	48.8171	15.7263	41.7701	31.0872	21.501	23.6227	25.0203	34.9124	35.9918	42.8077	100.499	98.474	88.8997	71.4164	99.013	98.3056	69.189	75.3599	78.0741	65.231	67.8976	57.6298
G1115	ENSMUSG00000007653	Gabrb2	0	0.723306	3.31455	2.09846	5.08635	0	0	0.726873	0	0.721721	0.722555	2.89064	0.721405	0	4.1309	2.91707	0	0	7.90868	1.4391	2.16944	4.34077	1.441	4.29372
G1116	ENSMUSG00000007655	Cav1	2527.15	2742.57	5868.83	5011.8	6500.49	5594.94	4448.04	5522.48	3712.39	5484.18	5998.57	6229.1	2780.35	3995.06	2811.12	3267.14	1705.78	1376.65	2371.3	3716.3	3904.82	2553.44	3504.9	2119.49
G1117	ENSMUSG00000007656	Arpp19	956.074	1042.24	1093.85	942.771	897.627	732.463	649.679	977.758	932.001	1041.02	857.514	927.413	1614.38	1635.55	1359.24	1558.23	2700.59	1342.6	3458.73	2046	2378.57	3329.19	2542.78	2041
G1118	ENSMUSG00000007659	Bcl2l1	538.727	775.239	591.4	884.119	694.623	456.622	985.824	637.329	570.767	1717.89	1441.58	1596.68	1229.16	956.005	975.226	1951.39	588.676	585.551	1343.91	820.525	1576.88	2336.09	741.975	4400.56
G1119	ENSMUSG00000007670	Khsrp	277.346	320.428	547.772	514.294	468.015	379.31	375.396	506.685	391.572	427.59	573.422	543.048	607.784	527.238	581.618	595.571	252.107	390.588	700.497	957.236	807.745	594.763	827.287	1155.25
G1120	ENSMUSG00000007682	Dio2	12.8122	14.7138	29.6189	14.7825	25.6381	23.6723	9.91902	24.6581	10.8922	14.679	24.4794	26.4507	27.4075	23.5326	15.5518	22.7716	20.3248	18.7113	24.3762	61.4481	251.102	29.4463	75.2531	10.6749
G1121	ENSMUSG00000007721	Ccdc124	806.729	806.79	1078.88	1018.1	1030.61	881.988	886.817	1087.45	789.518	1140.1	874.699	1065.1	1429.99	1484.96	1218.38	1433.89	1164.11	1007.78	1652.07	1730.37	1631.76	1627.51	1641.34	1771.83
G1122	ENSMUSG00000007739	Cct4	1817.94	2058.61	2441.1	2531.15	2563.22	1992.47	1928.52	2538.36	2371.63	2348.81	2395.85	2673.02	4804.2	4309.21	4535.74	4456.31	4204.22	2685.4	7853.57	6518.36	6412.33	7890.82	6344.97	6102.79
G1123	ENSMUSG00000007777	0610009B22Rik	322.788	273.703	336.675	341.154	332.774	293.511	198.553	426.869	372.044	312.182	300.599	371.31	487.693	495.167	356.685	332.648	410.493	485.195	456.779	419.085	425.761	529.123	555.403	316.182
G1124	ENSMUSG00000007783	Cpt1c	24.7265	18.7295	31.7074	44.5259	44.5152	33.6549	34.8197	54.4309	8.9364	42.3013	42.3888	47.2982	25.542	40.331	26.3914	22.8217	8.74997	15.8164	32.3322	33.3616	47.291	43.3525	34.3529	18.5304
G1125	ENSMUSG00000007805	Twist2	11.9791	12.9784	7.00139	12.9978	21.9457	13.9867	17.0453	24.9607	8.00173	13.9598	31.0892	26.0051	10.9084	12.8963	11.8997	10.9795	1.9672	11.9793	31.7447	27.8988	52.8199	22.887	17.8642	20.745
G1126	ENSMUSG00000007812	Zfp655	527.764	529.304	547.234	558.683	646.114	480.999	369.852	704.976	532.861	482.136	541.413	500.946	841.6	673.411	570.011	956.974	471.728	526.304	676.425	748.963	690.161	763.655	788.134	664.072
G1127	ENSMUSG00000007815	Rhoa	3354.14	3830.31	4820.26	4058.12	4440.16	3504.94	3500.64	4690.69	4799.65	4460.05	4486.97	4654.83	6054.3	5853.91	5717.13	6017.77	5863.73	5098.71	7734.89	7447.1	8303.28	7455.26	6463.39	6585.82
G1128	ENSMUSG00000007817	Zmiz1	378.31	436.816	640.45	837.078	852.227	761.587	632.111	967.722	393.818	550.045	779.767	730.812	817.42	661.472	918.831	691.031	269.4	452.323	995.388	1716.64	1382.08	836.967	1225.19	2153.78
G1129	ENSMUSG00000007827	Ankrd26	43.6683	42.5097	56.1078	74.0368	63.6408	69.7202	50.6413	50.3535	76.3096	46.1765	62.2209	55.6561	54.6844	54.7812	53.35	53.4151	41.9456	45.5307	119.029	100.491	75.5738	53.8883	83.7732	142.33
G1130	ENSMUSG00000007833	Aldh16a1	202.333	277.375	365.348	228.223	384.784	246.406	191.819	336.374	299.39	421.695	296.424	303.803	636.965	505.932	440.857	473.632	525.924	323.492	909.164	524.359	514.3	706.772	527.631	550.525
G1131	ENSMUSG00000007836	Hnrnpa0	1198.12	1355.02	1817.8	1564.89	1714.8	1363.44	1397.13	1712.6	1495.71	1827.66	1788.28	1853.45	1962.43	1640.26	1595.02	2065.26	1540.6	1368.57	2247.54	2616.32	2501.48	2478.81	2613.76	2122.16
G1132	ENSMUSG00000007837	Prrg2	128.623	154.168	118.264	157.72	132.175	107.771	141.173	144.54	101.051	143.531	175.352	111.176	190.08	175.048	148.352	168.178	111.419	101.145	174.035	108.095	109.335	207.658	123.32	222.167
G1133	ENSMUSG00000007850	Hnrnph1	1170.12	1208.05	1621.69	1328.76	1332.68	1114.9	1077.67	1524.27	1716.85	1522.66	1322	1580.73	2016.81	1778.3	1750.38	1742.23	2546.53	2188.81	1355.82	2125.73	1634.93	1300.86	1984.32	1144.75
G1134	ENSMUSG00000007867	Ift43	227.971	270.207	277.224	231.861	243.63	205.879	222.332	298.783	257.031	277.461	232.36	209.203	282.956	329.826	274.264	301.162	333.926	226.222	456.684	272.978	362.558	459.123	319.386	176.592
G1135	ENSMUSG00000007872	Id3	778.774	941.539	1418.37	1307.4	1474.42	993.18	1214.87	1268.55	888	1642.73	1558.15	1675.82	1211.43	1794.9	912.503	1272.43	910.952	703.72	1322.02	1360.97	2046.66	1505.94	1419.35	1734.34
G1136	ENSMUSG00000007877	Tcap	42308.7	51687.9	29544	36011.4	19941.6	18885.6	43617.3	50126.8	19902.3	49461.2	42654.2	23744.9	10641.7	18733.1	10542.7	21815.3	13718	9490.59	14787.9	12358.1	13826.3	12627.1	17302.7	50648.1
G1137	ENSMUSG00000007880	Arid1a	353.398	407.546	677.412	682.93	786.211	622.952	601.855	688.817	516.199	564.539	783.432	684.642	598.175	646.07	713.107	626.226	306.368	424.797	1021.31	1422.54	1051.26	788.816	924.618	2102.31
G1138	ENSMUSG00000007888	Crlf1	7.58489	3.52106	0	8.07622	4.40522	6.17453	3.54305	8.43171	0.883764	4.39458	16.609	0	4.37752	11.4198	2.62131	29.8439	9.39677	3.52476	46.3633	16.6749	43.0782	25.4722	15.7612	5.22588
G1139	ENSMUSG00000007891	Ctsd	18921.2	18684.4	20836.2	23091.2	19854	18527	18136	24323.2	20337.4	21738.5	19897.4	21481.4	41420.4	35569.1	31656.9	33553.6	32822.1	29200.9	64107	45127.8	51915.8	65058.9	42871.7	32235
G1140	ENSMUSG00000007892	Rplp1	11445.5	11099.3	14443	12373.9	13888.1	10757.5	10462.6	16150	9862.55	13843.9	10921	14573	32828.1	35690.5	28211.4	31479.7	32704.9	19498.8	32916.7	19415.7	23265.1	32344.6	22904	18359.9
G1141	ENSMUSG00000007907	Cabs1	0	0	0	0	0	0	0	0	0	0	0	0	0	0	0	0	0	0	0	0	0	0	0	0
G1142	ENSMUSG00000007908	Hmgcll1	0	1.80756	6.05197	2.33431	18.9857	3.03774	1.56548	0.907741	0	0.901851	3.61337	2.32255	2.31808	1.80459	1.614	6.06228	0	3.03599	6.10935	3.59735	1.80677	5.71447	0	2.68242
G1143	ENSMUSG00000007944	Ttc9b	0	0	0	0	0	0	0	0	0	0	0	0	0	0	0	0	0	0	0	1.0374	0	0	0	0
G1144	ENSMUSG00000007946	Phox2a	7.9594	4.96895	6.97768	2.98823	7.95612	3.98286	12.9977	7.96198	2.9927	11.9075	8.97027	12.9329	3.95324	2.96699	5.91908	4.97995	5.87686	0.994733	3.95037	2.97271	5.95491	7.93227	0	3.93324
G1145	ENSMUSG00000007950	Abhd8	505.947	505.843	802.075	736.7	735.007	615.563	481.728	689.788	564.317	564.246	703.94	672.405	419.784	600.706	429.201	509.976	284.004	406.599	309.898	578.929	514.262	343.004	475.804	449.558
G1146	ENSMUSG00000007987	Ift22	159.831	150.74	175.631	165.559	137.888	130.746	164.198	189.312	128.519	169.153	216.949	227.701	257.756	254.987	174.799	247.629	169.071	149.243	397.261	299.264	386.557	326.876	200.107	414.455
G1147	ENSMUSG00000007989	Fzd3	8.32892	15.4283	14.8333	19.4363	21.2936	12.0403	9.31201	10.187	6.50673	5.51671	8.28442	23.9367	28.4937	25.7767	27.401	22.3014	21.8188	21.2705	33.8914	33.9166	37.7743	18.435	23.8663	37.38
G1148	ENSMUSG00000008028	1700008O03Rik	0	1.88554	0.941143	2.18616	1.72226	0.939974	1.88379	2.81688	1.87821	2.19088	3.70649	0	0	0.932505	1.09071	0	0	3.75911	0	0	0	0.936849	0	0
G1149	ENSMUSG00000008035	Mid1ip1	2499.08	2968.66	3583.96	4955.09	3932.38	2792.28	2735.99	2961.74	2718.67	2545.05	3677.76	2762.57	2570.81	6010.79	3844.94	3730.68	2247.18	2940.18	2948.14	3247.83	1811.6	1610.15	3635.26	3160.43
G1150	ENSMUSG00000008036	Ap2s1	998.252	968.695	1068.72	1048.72	1058.49	861.446	920.656	1220.6	1002.67	1227.57	969.699	1057.68	1341.54	1399.25	1085.22	1282.4	1450.54	947.27	1710.14	1498.05	1621.59	1650.18	1475.47	1206.13
G1151	ENSMUSG00000008090	Fgfrl1	215.663	199.195	308.51	385.023	437.005	321.756	310.209	355.122	240.397	308.748	340.55	395.562	301.453	301.883	235.293	456.911	141.233	245.387	723.331	518.554	653.537	572.804	402.477	789.853
G1152	ENSMUSG00000008129	4930432K21Rik	2.78159	10.2037	3.07446	10.2052	4.63617	1.02377	10.2567	5.11719	2.05292	11.9535	3.7009	7.14365	2.76287	5.08584	3.66815	4.1016	5.03049	3.06757	3.6757	3.68278	11.087	11.7241	4.06233	9.08597
G1153	ENSMUSG00000008136	Fhl2	43350.8	42823	50471.3	49208.2	41512.2	43944.1	41200.6	66897.1	44875.7	45345	45673.2	53138.7	62767.3	63875.8	51450.3	41149.9	35797.9	58643.2	17834	29751.8	26974.2	24564.8	49005.3	9639.39
G1154	ENSMUSG00000008140	Emc10	1714.61	1743.43	2225.46	2365.05	2191.18	1791.09	1970.59	2374.68	1860.22	2386.1	2249.13	2457.71	3016.2	2792.9	2585.81	2606.75	1992.15	2115.69	2313.22	2646.4	2342.37	2399.02	2684.91	1536.42
G1155	ENSMUSG00000008153	Clstn3	18.0553	0.627118	9.25835	2.51908	18.1385	4.46466	0.633499	0.578154	0.632368	0	1.14952	0.626617	1.87615	3.758	10.3293	0	0	4.15307	0.623373	2.49568	464.219	22.4279	0.624613	0
G1156	ENSMUSG00000008167	Fbxw9	60.5703	52.6296	90.8979	66.4005	90.4957	45.3517	74.5993	94.8339	39.3935	81.1845	81.687	85.1863	112.023	107.816	96.2472	121.905	64.3405	55.0651	284.454	161.858	192.198	221.684	128.073	211.841
G1157	ENSMUSG00000008193	Spib	3.96099	3.94781	2.97614	0.990678	4.95205	2.97312	0.996044	0.990808	0	1.96988	0.987001	2.95969	0.983581	0.984845	0	0.993425	0.973414	1.97939	1.96191	1.96481	0.965877	0	0	0.976465
G1158	ENSMUSG00000008200	Fnbp4	131.605	192.996	229.023	224.59	276.469	210.249	171.422	244.575	209.817	183.095	310.78	289.046	218.547	243.477	218.227	255.928	96.514	163.766	278.821	348.148	307.378	370.366	333.883	825.923
G1159	ENSMUSG00000008206	Cers4	655.062	711.592	1102.04	753.802	909.873	722.254	752.812	1020.25	745.849	891.027	939.173	729.07	567.081	706.198	521.243	819.327	369.331	376.355	550.026	839.2	745.114	542.92	738.135	787.576
G1160	ENSMUSG00000008226	Scrn3	435.766	407.874	611.257	604.929	578.56	548.979	468.35	643.804	579.318	462.87	480.791	543.648	994.935	758.448	1118.56	775.294	591.168	651.245	933.294	1238.56	912.853	947.131	1231.12	1258.57
G1161	ENSMUSG00000008301	Phax	245.386	213.658	306.702	265.576	296.217	219.67	246.404	267.136	264.514	335.867	275.61	294.014	290.97	342.666	313.778	382.901	401.722	272.379	499.28	444.8	450.352	529.396	369.952	850.482
G1162	ENSMUSG00000008305	Tle1	160.656	188.561	184.677	219.502	236.29	164.728	170.133	182.976	135.439	221.727	277.557	337.596	280.346	299.823	240.761	266.324	154.823	192.781	273.224	239.626	281.266	300.508	227.772	344.984
G1163	ENSMUSG00000008307	1700109H08Rik	1.91134	0	0.556565	3.02964	0	1.66792	0	0.555824	1.11495	0	0	0	0.551781	1.10481	2.74805	1.11385	0	0	3.85474	0.551825	0.553649	1.10696	1.10301	1.64459
G1164	ENSMUSG00000008318	Relt	83.5647	52.7237	105.638	104.103	75.8415	122.147	86.7574	74.3653	64.6194	44.7231	34.2687	91.9826	120.611	126.05	97.0178	51.5033	49.7932	91.6482	51.9023	108.709	91.9989	102.088	199.313	46.6076
G1165	ENSMUSG00000008333	Snrpb2	346.79	295.554	335.985	200.054	279.432	150.113	327.83	340.785	223.504	304.151	358.489	270.512	260.359	336.697	269.313	374.292	346.947	293.204	453.613	310.369	370.099	446.558	361.364	279.263
G1166	ENSMUSG00000008348	Ubc	2669.04	2751.5	4879.86	3854.17	3839.71	5588.55	2661.74	4243.24	3902.21	4353.92	3136.91	4611.47	5054.77	4434.48	5242.27	5903.45	6443.04	6012.2	10702.4	18004.3	12261.9	15889.4	17908.5	14708.7
G1167	ENSMUSG00000008373	Prpf31	415.254	375.749	493.089	473.09	431.759	349.194	389.791	487.688	399.801	417.938	442.56	410.286	624.379	545.272	416.838	496.838	376.523	442.224	592.559	629.611	581.522	655.666	546.716	483.782
G1168	ENSMUSG00000008384	Sertad1	181.539	211.922	240.213	204.44	214.786	174.636	227.007	234.812	216.319	271.331	308.943	232.489	207.658	263.804	179.263	209.878	182.608	134.745	466.895	275.266	404.515	393.69	392.116	400.221
G1169	ENSMUSG00000008393	Carhsp1	486.549	396.199	593.438	530.269	718.088	514.65	625.686	681.78	414.008	702.252	755.896	753.64	486.21	642.263	493.508	523.822	282.865	409.188	1109.86	728.876	1022.49	919.132	666.241	876.607
G1170	ENSMUSG00000008398	Elk3	389.697	368.37	761.099	734.296	946.86	776.947	644.522	691.319	620.836	767.978	838.607	822.806	466.342	593.134	438.896	458.878	342.109	352.666	546.69	824.418	792.398	508.566	805.412	417.903
G1171	ENSMUSG00000008429	Herpud2	431.285	430.854	604.5	582.879	591.625	461.329	424.846	613.66	541.202	591.347	628.098	597.264	788.956	705.382	681.428	888.133	523.138	528.933	1540.46	1273.9	1212.03	1380.57	1262.42	1908.97
G1172	ENSMUSG00000008435	Rdh13	438.954	348.104	664.564	725.87	728.55	719.166	360.987	758.977	473.991	472.564	567.182	786.304	1162.19	962.451	1082.67	824.191	421.922	788.533	1158.69	1547.03	1237.23	1217.64	1653.1	915.568
G1173	ENSMUSG00000008438	Adam21	0.990914	0	0.992683	0	0	0	0.996739	0.991458	3.97933	0	0	0.987	0	0	0	0	0	1.9807	0	1.96566	0	0	0.983241	0.976992
G1174	ENSMUSG00000008450	Nutf2	725.255	654.643	826.121	868.007	845.925	687.373	647.786	916.001	685.484	771.961	734.307	770.776	1055.26	972.243	845.084	931.007	912.586	841.326	1401.39	1243.15	1096.5	1406.57	1332.94	490.692
G1175	ENSMUSG00000008461	Fut1	0	0	0	0	0.991231	0	0	0	0	0.98606	0	0	43.3148	45.3406	28.415	26.8402	15.5902	23.7747	2.94603	1.96734	0.987441	2.96212	3.93466	0
G1176	ENSMUSG00000008475	Arpc5	596.735	579.869	691.416	647.433	708.155	561.577	676.249	766.158	614.917	862.046	888.666	764.681	699.04	778.819	597.929	811.617	782.663	574.995	1268.05	862.763	1155.52	1207.67	994.372	895.687
G1177	ENSMUSG00000008482	Rnf151	0	0	1.00423	0	0	0	0	0	0	0	1.00895	1.00566	0	0.995772	0	0	0	0	0	0	0	0	0	0.992714
G1178	ENSMUSG00000008489	Elavl2	5.40924	1.62907	5.73465	3.77661	4.09027	2.69411	3.79409	3.61184	2.90015	1.62546	3.3871	0.813854	41.2605	2.93869	0	4.92558	0	0.817212	2.12279	14.69	0.945595	4.07276	5.35341	0
G1179	ENSMUSG00000008496	Pou2f2	28.7702	1.71948	19.0412	25.9409	11.2385	14.6379	12.9531	9.51152	18.2314	18.8685	18.8756	13.7364	6.86483	6.87688	29.3518	11.2856	16.6284	5.17987	12.6318	23.657	30.0916	13.3035	30.2933	3.40222
G1180	ENSMUSG00000008540	Mgst1	1670.79	533.253	633.386	672.869	987.307	642.533	486.097	645.135	540.002	668.048	905.276	1211.7	294.59	511.451	222.374	483.093	379.062	368.216	638.612	558.835	1777.78	895.3	589.267	1060.23
G1181	ENSMUSG00000008575	Nfib	1796.99	1741.8	2019.12	1784.56	1721.09	1557.31	1828.68	1867.26	2516.11	2782.03	1966.65	1939.21	1280.87	1244.16	1224.95	1558.84	2791.05	1369.23	1377.14	2222.85	1882.87	1599.25	1510.85	1548.99
G1182	ENSMUSG00000008590	Htr3b	0	0	0	0	0	0	0	0	0	0	0.989108	0	0	0	0	0	0	0	0	0	0	0	0	0
G1183	ENSMUSG00000008601	Rab25	0	0	0	1.09472	1.03651	0	0	0	0	0	0	0.815313	0	0	0	0	0	0	0	0	0	0	1.0344	0
G1184	ENSMUSG00000008604	Ubqln4	907.535	915.861	1289.19	1374.94	1260.33	1329.44	1052.36	1326.69	1273.58	1030.13	1154.2	1210.21	2123.51	1711.08	2075.36	1687.76	1107.47	1447.84	2908.74	3089.42	2904.89	2836.05	2904.49	2512.02
G1185	ENSMUSG00000008658	Rbfox1	325.128	367.652	376.723	461.306	437.841	344.99	335.672	426.699	369.84	392.125	435.384	454.989	228.573	182.171	230.045	384.841	255.306	261.296	225.854	425.862	243.743	221.418	313.757	903.826
G1186	ENSMUSG00000008668	Rps18	4216.32	4387.58	5325.42	4818.57	5264.36	3905.74	4123.86	5705.31	4041.21	5191.26	4392.53	5557.97	10922	10681.7	9518.53	10428.4	10289.4	6702.05	15677.1	9418.37	12764.4	15760.2	10882.7	9344.66
G1187	ENSMUSG00000008682	Rpl10	4403.03	4713.15	6029.07	5164.81	5227.65	4152.5	4544.26	5467.53	5497.98	5337.03	5549.25	5959.66	11857.1	9707.7	12038.5	12142.6	10978.6	7417.04	15288.7	12249.8	15248.8	14769.9	10321.5	8217.45
G1188	ENSMUSG00000008683	Rps15a	5523.47	4891.89	6873.93	5472.03	6278.4	4642.5	4767.9	8097.41	4703.89	5163.65	4207.41	5926.1	12394.4	12146.6	9155.2	11730.8	9149.06	7111.09	15234.7	7764.18	10503.8	14287.2	10654.9	6649.91
G1189	ENSMUSG00000008690	Ncaph2	1225.02	1394.07	1617.37	1721.6	1730.12	1395.97	1326.75	1837.84	1364.25	1600.02	1587.31	1671.33	2370.05	2313.81	2040.42	2226.36	1815.15	1530.31	2792.28	2647.72	2686.16	2750.48	2528.46	2544.28
G1190	ENSMUSG00000008730	Hipk1	444.023	628.247	855.136	1145.35	1042.03	846.135	702.645	782.233	644.338	981.194	1101.85	1246.75	980.402	786.556	1092.37	1118.28	462.194	534.785	1380.34	1473.43	1531.37	1408	984.361	2011.34
G1191	ENSMUSG00000008734	Gprc5b	185.452	208.216	289.543	305.817	400.673	268.528	348.419	394.867	183.315	354.725	547.315	375.764	209.665	259.07	189.808	212.985	83.3302	112.376	332.899	395.625	576.419	276.08	353.195	377.98
G1192	ENSMUSG00000008763	Man1a2	229.401	334.843	411.33	420.996	450.271	400.76	311.242	473.761	306.301	299.383	457.066	474.228	843.192	323.81	491.408	299.125	266.533	279.181	572.273	906.705	501.702	474.296	708.902	533.341
G1193	ENSMUSG00000008789	Ceacam5	0	0	0	0	0	0	0	0	0	0	0	0	0	0	0	0	0	0	0	0	0	0	0	0
G1194	ENSMUSG00000008813	Tppp2	0	0	0	0	0	0	0	0	1.06264	0	0	0	0	0	0	0	0	1.06828	0	0	1.07053	0	0	0
G1195	ENSMUSG00000008822	Acyp1	226.245	218.118	164.064	169.387	196.027	180.193	162.621	267.016	189.936	254.878	196.81	170.466	272.568	296.939	210.074	231.027	289.461	212.801	372.869	219.479	281.331	309.092	252.265	243.042
G1196	ENSMUSG00000008843	Cldn13	0	0	0	0	0	0	0	0	0	0	0	0	0	0	0	0	0	0	0	2.02895	0	0	0	2.00876
G1197	ENSMUSG00000008845	Cd163	141.402	235.349	160.338	222.21	249.537	180.536	226.744	223.775	168.363	307.823	463.128	581.43	177.949	276.913	288.782	337.975	124.555	114.603	288.807	363.994	692.04	473.801	219.662	187.94
G1198	ENSMUSG00000008855	Hdac5	1314.33	1359.97	2079.25	1787.83	2102.75	1691.27	1462.04	1870.22	1858.38	1824.82	2253.21	2034.7	2021.45	2097.78	1658.31	2081.42	1698.87	1178.89	2161.97	2126.06	2007.58	2181.4	1749.68	6016.54
G1199	ENSMUSG00000008859	Rala	676.714	630.157	752.282	717.599	805.441	676.264	594.069	874.106	772.677	759.784	750.598	736.43	1131.06	1187.62	1096.24	1056.94	1137.92	884.015	1671.16	1266.4	1438.96	1450.79	1280.34	1046.91
G1200	ENSMUSG00000008874	Clec3a	0	0	10.129	2.03061	13.0833	11.1223	5.05206	13.1293	0	3.07523	19.8269	1.03127	0	6.01116	9.18704	3.9956	0	1.01335	2.02831	2.05708	0	1.0096	2.02163	0
G1201	ENSMUSG00000008892	Vdac3	5173.73	5353.01	5731.72	5580.97	4905.68	4569.72	4416.86	5824.84	6941	5532.76	5261.73	5778.86	8677.61	7563.77	7481.88	8327.78	10091.3	7630.12	8991.1	8614.71	8267.94	8449.01	8191.65	4588.71
G1202	ENSMUSG00000008932	Slc1a7	5.89794	2.20391	2.48155	11.4284	3.71464	7.43674	4.44971	12.3899	1.24233	1.4662	26.0482	0	1.23021	5.13289	1.22651	4.96306	0	0	0.73019	4.38687	8.88688	9.8725	2.45989	0.726811
G1203	ENSMUSG00000008958	Vps72	360.559	337.166	546.447	468.288	499.147	446.853	311.873	483.568	391.691	383.801	411.555	417.145	579.846	555.449	433.557	518.73	366.135	440.124	668.736	642.842	703.228	816.998	725.043	1262.34
G1204	ENSMUSG00000008976	Gabpa	459.406	510.584	794.465	768.204	905.707	755.247	527.769	994.829	646.998	686.379	857.145	862.107	1267.93	1025.66	1106.2	1168.78	523.523	644.115	1336.15	1498.3	1433.56	1253.09	1499.58	1648
G1205	ENSMUSG00000008999	Bmp7	33.5719	20.653	40.5563	31.6029	28.6446	28.6577	30.7972	39.5233	28.7576	40.234	47.1677	26.5322	62.7655	26.5192	23.397	52.5348	18.433	39.4708	263.935	175.144	78.6536	61.9616	92.0758	66.1638
G1206	ENSMUSG00000009013	Dynll1	348.372	318.958	420.044	435.177	448.677	342.571	520.26	480.295	443.935	459.648	416.57	514.472	796.987	727.363	652.979	476.018	920.78	451.686	1142.03	671.564	812.839	802.359	634.988	146.935
G1207	ENSMUSG00000009030	Pdcl	247.743	253.251	370.192	450.925	475.806	303.754	210.468	393.821	333.286	300.794	445.834	379.463	533.092	378.393	435.269	407.614	203.039	304.186	523.881	557.938	537.932	511.254	468.286	558.947
G1208	ENSMUSG00000009035	Tmem184b	408.871	373.05	729.382	822.864	841.576	757.41	640.747	764.188	502.05	614.974	715.329	844.407	691.155	697.049	728.967	539.605	317.039	485.236	840.851	991.197	964.083	741.123	964.394	482.417
G1209	ENSMUSG00000009047	Gm5965	0	0	0	0	0	0	0	0	0	0	0	0	0	0	0	0	0	0	0	0	0	0	0	0
G1210	ENSMUSG00000009070	Rsph14	0	0	0	0	0	0	0	0	0	0	0	0	0	0	0	0	0	0	0	0	0	0	0	0
G1211	ENSMUSG00000009073	Nf2	1221.64	1370.94	2146.65	2439.62	2320.64	2092.3	1558.85	2206.75	1549.82	1551.96	2116.85	1987.96	3411.98	2690.61	3081.54	2433.4	963.324	1809.79	3508.8	4081.67	3715.52	3352.99	3737.36	1745.57
G1212	ENSMUSG00000009075	Cabp7	0	0.989203	1.9883	0	0.992489	0	0	0	0	0	0.989489	0	1.97129	0	0	0	0	0	0.983209	0	0	0	0	1.95741
G1213	ENSMUSG00000009076	Zmat5	322.497	334.594	362.717	322.627	299.276	256.716	261.378	358.761	329.409	385.554	284.145	333.384	462.148	421.081	354.55	400.122	398.767	353.862	428.257	359.546	374.065	403.43	414.789	250.258
G1214	ENSMUSG00000009079	Ewsr1	964.809	892.017	1384.52	1343.89	1400.7	1160.03	983.558	1230.71	1340.61	1048.04	1253.22	1393.56	1773.23	1626.61	1431.4	1541.5	1130.08	1185.37	2039.84	1794.39	2078.26	2041.34	2192.21	2284.07
G1215	ENSMUSG00000009090	Ap1b1	934.78	949.675	1320.1	1644.66	1675.78	1345.46	942.486	1401.2	945.843	1084.93	1229.54	1468.38	1959.19	1597.7	1607.9	1360.9	747.764	1513.75	2093.73	3584.26	2059.2	2189.09	3099.27	1473.78
G1216	ENSMUSG00000009092	Derl3	0.996828	0.996881	0.998785	0.998412	0.996123	0.997639	1.00126	1.99404	2.99645	0.995672	1.00136	0	0	2.97186	1.98036	0	0.982168	0.99685	0.990588	1.9898	2.98548	0.99367	0.991028	7.8913
G1217	ENSMUSG00000009093	Gstt4	0	0	0	0	0	0	0	0	2.06544	0	0	0	0	0	0	0	0	0	0	0	3.09931	0	0	0.991094
G1218	ENSMUSG00000009097	Tbx1	4.96666	10.9085	14.9279	5.96584	8.93756	8.9471	5.99064	7.94972	6.97386	11.8808	10.9329	12.9011	13.8138	9.87534	12.7942	13.9286	4.88779	6.95146	18.7251	13.8377	20.8018	6.92898	15.7862	44.1542
G1219	ENSMUSG00000009108	Gnat2	2.33718	1.87484	1.16424	1.16423	3.47135	0	0	1.86369	4.88859	1.1623	1.17044	3.49928	22.0543	9.87653	16.7818	24.1195	16.0114	8.20634	3.01798	6.08232	5.80434	5.23957	7.88887	0
G1220	ENSMUSG00000009112	Bcl2l13	1137.75	1401.74	1904.51	2033.9	1834.27	1689.75	1341.47	1837.62	1525.29	1487.33	1729.54	1996.85	2835.23	2488.41	2673.75	2335.84	1136.49	1969.54	3660.74	4276.28	3970.99	3701.36	4132.51	2904.43
G1221	ENSMUSG00000009114	2610028H24Rik	2.1233	4.24413	2.12738	15.9869	11.1344	3.18748	3.1999	5.57122	6.38477	4.23831	12.0854	9.56292	7.37636	11.4854	9.20231	6.50516	2.09116	5.30773	20.2684	30.5019	31.4801	14.8007	15.6769	64.21
G1222	ENSMUSG00000009115	Spatc1l	0	0	0	0	0	0	0	0	0	0	0	0	0	0	0	0	0	0	0	0	0	1.06615	0	0
G1223	ENSMUSG00000009145	Dqx1	15.8139	3.93906	5.94093	4.94338	0.988634	1.9783	4.97143	1.97802	1.98485	2.94803	4.92196	6.88932	12.7619	5.89842	3.90531	3.96741	2.91403	3.95118	3.91519	0.97997	0.984348	3.93818	6.86464	10.7172
G1224	ENSMUSG00000009185	Ccl8	7.26149	4.2246	6.25792	13.5922	10.3376	4.16025	6.23209	7.27882	4.14297	15.9159	10.8423	3.20136	2.06976	13.3971	3.16757	2.04729	5.17857	4.17848	14.6495	2.12733	6.28	26.001	6.25143	0
G1225	ENSMUSG00000009207	Lnp	118.228	143.927	165.048	147.595	154.631	138.576	118.125	204.04	134.188	127.509	147.508	134.255	306.889	247.193	335.473	250.018	176.906	174.781	355.202	329.272	236.596	304.016	349.355	326.845
G1226	ENSMUSG00000009210	2310007L24Rik	5.37479	4.23602	10.1708	9.32405	6.03586	6.77239	10.1061	6.73972	9.24024	6.9971	2.5582	3.39846	0.813313	5.01478	1.39149	2.76215	3.33727	0.846083	1.6835	0.846529	2.53585	0.843414	1.68325	0
G1227	ENSMUSG00000009214	Tmem8c	1.13223	0	1.13446	1.13428	1.13118	0	0	0	1.13397	0	1.1394	0	0	1.12496	0	0	0	0	0	1.13157	0	0	0	0
G1228	ENSMUSG00000009216	Fam163b	8.87931	2.94946	7.90703	9.86944	8.88122	7.89904	2.97729	4.93602	10.896	8.82994	1.96594	6.87864	2.9398	5.88763	1.94956	4.94964	0	1.97206	1.95439	0	4.91335	1.96558	1.95794	0.972706
G1229	ENSMUSG00000009246	Trpm5	0	0	0.662633	0	0	0	0	0.661881	0	0	0.658314	0	0	0	0	4.55985	0	0	0	0	0	0.608917	0	0
G1230	ENSMUSG00000009248	Ascl2	0	0	0.995951	0.995222	0.993644	0.994858	0.99896	0.994398	0	0.991468	0.99586	1.98801	0	0	0	0	0	0.993882	0.986739	0	1.98329	0.990692	0	0
G1231	ENSMUSG00000009281	Rarres2	560.561	300.511	357.956	333.054	370.376	273.969	264.915	303.068	298.544	371.629	524.646	435.7	208.34	303.835	165.623	260.54	218.758	173.241	324.81	353.149	926.829	335.206	293.608	260.854
G1232	ENSMUSG00000009291	Pttg1ip	1958.18	2010.57	2600.01	2892.2	2676.54	2245.1	2121.9	2789.53	2220.18	2611.61	3054.9	2931.72	2999.54	2864.51	2801.65	3077.06	1595.17	2010.99	5907.67	4653.77	5872.96	5445.28	4244.24	4988.22
G1233	ENSMUSG00000009292	Trpm2	3.06713	5.09065	6.69121	6.67899	4.90861	8.18551	2.01675	2.67386	2.68443	4.64242	8.1783	10.2093	1.32677	7.7121	7.84266	30.8173	5.02199	19.969	6.78567	15.4295	15.2893	5.17578	9.06795	13.1371
G1234	ENSMUSG00000009293	Ube2g2	1297.49	1270.8	1796.44	1851.55	1868.91	1378.65	1100.76	1620.41	1304.41	1427.21	1573.09	1957.98	2254.4	2313.65	2431.4	2003.51	1291.03	1726.92	3317.89	2801.77	3392.12	3294.73	2918.52	2308.77
G1235	ENSMUSG00000009350	Mpo	0	0	0	0	0	0	0	0	0	0	0	0	0	0	0	0	0	0	3.12	1.05869	0	0	5.75737	0
G1236	ENSMUSG00000009356	Lpo	0	0	0	0	0	0	0	0	0	0	0	0.980026	0	0	0	0	0	0	0.974501	0	1.96	0	0	0
G1237	ENSMUSG00000009376	Met	39.945	22.1861	13.9588	49.6737	27.8847	20.4533	21.505	39.0472	41.3182	18.4437	65.9122	23.0781	105.283	43.4395	71.4419	28.0012	24.628	47.9453	55.5718	105.692	99.838	95.1592	121.585	39.3253
G1238	ENSMUSG00000009378	Slc16a12	80.928	49.1406	84.0384	117.459	126.376	72.1032	41.7081	57.2821	47.5808	65.7007	87.3761	83.4606	72.5366	49.0879	44.8097	68.3738	32.9649	17.7527	43.96	76.2568	78.6057	35.3882	82.2321	36.9486
G1239	ENSMUSG00000009394	Syn2	23.0138	21.9211	24.909	38.9897	29.5402	38.4711	49.8034	31.1998	36.0532	36.9184	95.1085	70.2268	39.7083	39.4065	22.5719	44.2026	20.7235	24.126	27.6861	18.8738	76.5708	59.2941	35.6005	115.234
G1240	ENSMUSG00000009406	Elk1	179.697	185.878	278.931	252.814	284.447	239.799	207.613	285.535	228.054	190.38	285	213.252	201.034	209.19	188.159	184.343	118.357	154.915	212.126	235.822	208.428	191.776	226.942	218.926
G1241	ENSMUSG00000009418	Nav1	176.809	216.83	680.826	406.897	453.824	459.185	290.554	469.398	237.257	224.007	307.894	444.679	320.073	244.889	400.617	161.057	105.015	116.539	244.147	500.27	285.257	180.989	412.165	188.019
G1242	ENSMUSG00000009470	Tnpo1	517.51	606.251	845.558	1126.04	1040.58	933.563	632.844	1014.71	695.655	815.849	975.607	969.071	1403.76	1199.53	1692.46	1168.31	778.67	727.899	2249.96	2141.7	1745.48	2138.19	1822.94	4117.13
G1243	ENSMUSG00000009471	Myod1	2.98129	3.96765	1.99124	3.97868	4.96771	0	0.99895	3.97669	1.99363	0.990242	0	0	0	1.976	4.92143	0.995541	0.977855	0.993477	0.985759	3.95389	1.98171	2.97071	0.986962	0.981436
G1244	ENSMUSG00000009487	Otog	0	0	0	0.984808	0	0	0	0	0	0	0	0	0	0	0	0	0.967143	0	0	2.92212	0	0	0.976672	1.93899
G1245	ENSMUSG00000009535	Rnmt	176.489	186.247	170.029	185.597	255.334	112.599	137.383	229.294	215.594	190.82	241.773	190.58	352.535	340.774	297.573	388.893	284.982	250.326	492.938	383.521	412.235	551.469	441.026	566.655
G1246	ENSMUSG00000009545	Kcnq1	684.363	719.125	1004.26	1028.23	953.097	838.265	785.115	955.025	750.197	907.732	971.743	1044.5	1002.45	947.879	772.629	957.508	467.328	886.453	917.266	1012.07	885.1	832.166	903.912	1558.47
G1247	ENSMUSG00000009549	Srp14	1101.59	1083.35	1282.82	1125.44	1134.47	931.418	974.656	1334.28	1146.59	1310.57	1178.78	1120.3	1410.1	1456.78	1213.48	1363.78	1530.71	1202.4	1954.27	1587.56	1749.54	1899.2	1549.98	1409.18
G1248	ENSMUSG00000009551	6330409D20Rik	0	0	1.01713	0	1.01224	1.01579	0	2.02881	0	0	0	0	1.00863	0	1.01886	1.00784	0	0	0	0	1.01772	2.02614	0	0
G1249	ENSMUSG00000009555	Cdk9	354.624	381.223	468.206	405.576	421.906	324.285	392.901	461.061	411.335	500.185	526.667	452.106	498.599	493.105	408.343	552.166	382.392	416.617	707.458	570.699	661.551	597.895	547.316	1223.76
G1250	ENSMUSG00000009563	Tor2a	199.201	180.1	271.015	210.401	308.1	178.739	200.911	261.412	224.823	215.337	178.664	235.05	241.988	272.911	210.329	186.989	180.544	214.866	213.585	252.134	263.089	212.819	234.518	218.504
G1251	ENSMUSG00000009566	Fpgs	192.255	104.416	148.611	99.382	105.123	101.054	110.931	138.015	126.72	76.5812	85.3701	99.0561	216.939	202.1	221.794	189.932	138.845	136.045	167.585	227.652	188.519	152.789	193.981	184.167
G1252	ENSMUSG00000009569	Mkl2	286.635	318.437	368.707	547.195	486.297	375	433.984	582.471	337.358	421.937	544.771	496.673	394.573	515.02	563.412	395.237	320.369	193.322	429.54	692.798	469.568	551.068	419.14	843.093
G1253	ENSMUSG00000009575	Cbx5	666.985	801.29	911.296	1221.82	835.215	927.695	852.507	1001.48	796.96	822.038	878.832	965.308	1153.26	1195.27	1354.36	963.102	1116.03	1057.23	1641	1599.38	1581.68	1413.08	1453.75	741.197
G1254	ENSMUSG00000009580	Odam	0	0	0	0	0	0	0	0	0	0	0	0	0	0	0	0	0	0	0	0	0	0	0	0
G1255	ENSMUSG00000009585	Apobec3	84.036	111.701	112.949	106.057	139.764	99.2643	109.028	159.622	74.9296	195.871	153.547	162.42	78.1505	106.995	64.3497	98.6408	45.1941	47.3726	56.0944	80.6523	118.472	91.0424	53.924	92.964
G1256	ENSMUSG00000009588	St6galnac1	0	0.988241	0	0	0	0	0	0	0	0	0	0	0	0	0	0	0	0	0	0	0	0	0	0
G1257	ENSMUSG00000009596	Taf7l	0	0	0	0	0	0	0	0	0	0	0	0	4.21095	4.67473	0	1.69904	0.834182	0	0.840892	1.56868	0	0	0	0
G1258	ENSMUSG00000009614	Sardh	860.411	289.024	442.7	384.708	587.354	449.223	401.006	624.151	399.976	476.487	486.187	314.232	187.284	227.874	118.026	221.76	168.376	160.002	201.804	279.041	257.292	188.918	122.99	147.707
G1259	ENSMUSG00000009621	Vav2	272.107	271.017	446.448	438.096	457.409	290.177	266.748	389.196	298.568	282.973	428.84	441.515	344.46	242.488	272.019	376.768	173.66	210.779	419.036	440.775	391.047	323.201	303.288	722.749
G1260	ENSMUSG00000009628	Tex15	0	0	0	0	0.49274	0.492878	1.07199	0.985781	0	1.67643	0	0	0	1.6759	0.97083	0	0	0	0	0.487066	0	0	0	1.66187
G1261	ENSMUSG00000009630	Ppp2cb	667.296	697.822	938.153	827.946	861.718	760.25	649.804	903.002	887.442	906.45	987.311	999.781	1015.96	1126.44	950.2	1050.39	990.824	873.586	1677.6	1195.29	1547.6	1336.81	1315.64	1478.96
G1262	ENSMUSG00000009633	G0s2	1404.05	1288.75	2920.21	2804.62	2946.04	1650.61	1303.62	1722.32	1839.07	1244.05	2532.6	2837.95	5857.29	13158	6767.12	4187.28	3834.15	4057.94	843.364	2002.72	1366.29	784.909	2559.1	434.141
G1263	ENSMUSG00000009640	Dmap1	226.661	267.135	329.527	315.177	285.274	277.549	277.626	352.176	272.222	310.996	288.878	313.096	409.101	360.347	329.754	368.402	277.776	310.628	544.174	501.701	466.056	554.703	560.424	557.633
G1264	ENSMUSG00000009646	Pla2g12b	14.1725	0	0	0	0	0	1.58057	0	0	0	0	0	1.17979	0	0	0	0	0	0	1.19673	1.57381	0	0	0
G1265	ENSMUSG00000009647	Mcu	267.633	257.895	346.319	302.187	284.414	277.583	247.434	301.271	325	324.242	324.55	305.507	345.068	332.375	315.023	352.754	328.187	311.738	409.675	441.159	410.656	377.45	421.577	380.304
G1266	ENSMUSG00000009654	Oit3	12.5684	0	25.1973	5.80334	1.93391	1.93514	3.88973	0.967357	0.97057	4.80852	5.78264	1.92667	0.960276	2.8846	0	1.93969	1.90077	2.89887	13.4089	6.71489	7.70487	16.3731	0.959471	9.53413
G1267	ENSMUSG00000009670	Tex11	1.19194	3.71032	0.932736	0.931312	5.58774	2.38586	0.936651	2.79495	2.39295	1.8512	4.75451	9.26983	7.3979	1.85216	7.3567	2.80321	1.8299	10.2352	0	5.91495	1.85441	2.37497	1.84748	2.7531
G1268	ENSMUSG00000009681	Bcr	90.64	89.221	145.082	159.588	166.596	145.929	140.809	132.124	104.933	123.24	190.814	188.967	117.42	142.131	131.147	149.469	48.371	89.5844	260.215	306.086	359.822	290.429	194.404	586.833
G1269	ENSMUSG00000009687	Fxyd5	197.768	233.305	253.412	274.726	277.7	213.878	219.933	334.649	172.51	272.796	348.279	328.248	192.636	237.323	173.711	163.927	219.956	201.903	398.66	378.56	713.826	398.999	379.872	268.13
G1270	ENSMUSG00000009731	Kcnd1	0.974361	1.93978	5.85636	9.74325	5.84898	1.95021	2.9417	6.82553	2.93663	6.77325	3.87318	5.8122	3.87084	4.84669	2.88326	5.87214	2.87082	1.94726	7.71243	11.5737	8.72807	9.70397	11.5951	6.71661
G1271	ENSMUSG00000009733	Tfcp2	130.426	122.066	159.367	129.474	158.135	131.519	116.301	180.936	144.856	123.77	176.123	137.728	181.557	172.972	157.124	169.57	91.2732	142.198	272.006	294.853	279.458	288.381	279.395	418.788
G1272	ENSMUSG00000009734	Pou6f2	0	0	2.97205	0	0.543154	0	0	0	0	0	1.07851	0	3.78359	0	0	1.09064	0	0	0	0	0	0.540574	0	0
G1273	ENSMUSG00000009739	Pou6f1	115.852	135.52	162.946	158.839	136.284	122.363	148.586	189.805	128.575	201.679	174.224	167.545	188.536	232.431	288.034	282.187	132.371	151.04	290.896	271.549	283.426	196.839	187.066	653.714
G1274	ENSMUSG00000009741	Ubp1	346.252	345.217	451.67	544.934	581.35	475.935	366.182	573.988	402.486	445.142	494.264	572.158	788.647	694.349	762.896	627.758	373.504	518.686	1064.49	944.366	863.87	885.578	920.537	1010.82
G1275	ENSMUSG00000009772	Nuak2	25.8652	29.5899	51.8238	47.9137	66.2306	50.8131	46.2572	46.9704	48.0712	68.0669	58.2054	68.8289	35.4144	43.83	29.3366	40.8946	40.0513	39.639	68.308	59.8444	53.4291	39.1249	84.1286	89.7137
G1276	ENSMUSG00000009828	Ick	122.34	147.577	240.907	185.053	205.791	191.708	123.637	215.847	149.749	195.013	252.039	235.824	284.797	260.719	253.933	321.305	140.319	189.823	282.001	335.405	365.543	362.594	341.964	766.837
G1277	ENSMUSG00000009863	Sdhb	16733.8	16577.1	18418.3	18440.1	17141.4	15676.6	14832.7	19827.3	18981.1	19555.2	15442.9	17580.2	23182.5	22698.2	17831.3	21410	20999.8	17775.5	22268.4	19929.7	17509.7	21404.7	22088.2	13694.8
G1278	ENSMUSG00000009876	Cox4i2	193.08	210.935	293.369	166.32	243.25	207.527	279.929	323.051	219.074	357.593	271.943	287.471	230.278	249.074	114.303	240.189	236.56	157.758	126.068	130.493	111.101	161.318	197.831	98.2939
G1279	ENSMUSG00000009894	Snap47	673.633	597.685	847.624	879.168	921.443	775.37	641.306	1022.93	739.809	701.987	702.62	818.503	1127.85	1074.24	1005.7	830.392	605.017	1000.93	1400.87	1511.14	1601.75	1389.77	1643.05	822.48
G1280	ENSMUSG00000009900	Wnt3a	0	0	0	0	0	0	0	0	0	0	0	0	0	0	0	0	0	0	0	0	0	0	0	0
G1281	ENSMUSG00000009905	Kdsr	89.7598	93.9966	77.742	86.9516	190.551	168.465	87.5119	111.823	99.5725	128.368	127.284	156.255	92.863	126.098	71.9327	108.95	81.7231	65.4007	243.45	157.626	120.976	148.061	112.192	180.461
G1282	ENSMUSG00000009907	Vps4b	311.441	412.355	640.243	640.992	635.847	557.027	424.472	493.72	342.177	427.587	745.164	544.344	762.702	646.743	725.405	831.239	367.793	327.327	1176.5	998.545	1133.81	954.764	886.969	1291.84
G1283	ENSMUSG00000009927	Rps25	4116.96	4301.32	4678.94	4020.18	4166.3	3294.02	3547.98	4435.9	4442.84	4952.03	3903.78	4479.27	6897.34	6897.89	6164.83	7333.15	10238.1	6183.47	11373.5	7528.15	9346.78	10779.9	8231.33	7966.75
G1284	ENSMUSG00000009941	Nxf2	0	0	2.18988	0	0	0	1.09857	0	0	0	1.09328	0.826378	1.58732	0	0	0	0.785678	2.4849	0	0	0	1.08904	0	2.15889
G1285	ENSMUSG00000009995	Taz	762.269	729.562	911.531	832.529	856.847	687.026	614.945	954.308	849.925	809.615	801.752	673.218	923.552	994.228	707.283	790.283	601.526	728.706	1172.94	1139.97	1186.94	954.173	1316.7	798.181
G1286	ENSMUSG00000010021	Kif19a	2.7236	6.57811	6.58878	2.1553	2.15544	3.35378	4.69983	4.88439	6.58794	5.25433	2.68141	6.01911	2.70554	2.70696	5.03392	2.1628	1.6201	6.6386	9.22158	6.26748	6.43721	4.2746	5.34438	2.61511
G1287	ENSMUSG00000010025	Aldh3a2	516.577	378.306	563.651	620.781	657.297	485.649	433.39	575.319	470.113	520.97	640.55	586.22	756.354	759.815	744.392	689.532	330.272	479.518	793.955	782.752	763.303	603.211	572.457	812.056
G1288	ENSMUSG00000010044	Zmynd10	0	0	0	0	1.7696	1.77216	0	0	4.31682	0	0	0.886677	0	1.75981	0	0	0	0.885342	0	0	0	0	0	0.655574
G1289	ENSMUSG00000010045	Tmem115	368.667	371.678	471.613	482.963	491.538	412.602	449.428	523.532	419.67	469.658	488.834	481.461	567.006	513.429	475.575	555.354	308.003	417.055	613.04	657.678	671.638	630.95	641.495	636.696
G1290	ENSMUSG00000010047	Hyal2	654.892	530.556	802.934	936.989	1085.46	816.055	628.707	1093.69	510.072	705.116	848.173	987.243	1312.95	1033.35	1250.97	815.493	453.744	724.681	1629.7	1285.78	2017	1585.47	1475.61	759.021
G1291	ENSMUSG00000010048	Ifrd2	754.138	751.811	869.12	817.74	809.725	627.146	769.475	1024.21	688.455	632.056	688.46	633.353	2477.3	1860.41	1600.98	1509.14	1345.78	1299.54	1520.51	1513.96	1366.56	1413.13	1739.12	862.88
G1292	ENSMUSG00000010051	Hyal1	49.3642	49.7078	120.008	116.574	70.437	79.9272	86.2141	80.7078	56.7828	67.2668	115.017	97.6546	85.3428	64.5652	107.492	49.6039	28.711	38.531	55.6485	97.984	109.316	93.5055	58.0216	70.3339
G1293	ENSMUSG00000010054	Tusc2	585.098	573.308	622.013	614.193	619.538	474.729	489.53	798.603	593.595	544.325	567.875	512.504	871.316	770.645	703.196	785.663	540.118	605.406	872.03	699.634	873.856	806.846	777.913	906.251
G1294	ENSMUSG00000010057	Nprl2	286.568	258.439	299.44	287.411	295.961	253.394	295.4	406.89	267.427	289.602	293.613	341.448	489.122	399.649	343.521	311.847	286.483	332.405	433.506	443.057	449.079	445.617	527.17	293.149
G1295	ENSMUSG00000010064	Slc38a3	2186.07	1338.52	1414.88	1951.49	1413.7	1536.22	1357.85	2283.18	1126.85	1154.01	1056.68	1804.76	2591.26	2613.61	2383.63	1855.4	939.982	1507.49	1347.33	2059.66	2056.59	2210.02	2550.75	1484.97
G1296	ENSMUSG00000010066	Cacna2d2	30.507	16.1672	68.4407	101.623	60.5501	51.5711	39.2488	54.1141	50.5458	25.5197	277.272	65.3206	17.0596	37.7149	39.3552	28.2443	12.5643	8.09508	123.686	208.648	224.587	86.1339	97.8047	80.8965
G1297	ENSMUSG00000010067	Rassf1	190.991	212.223	262.344	266.895	333.679	204.943	245.581	313.118	261.424	324.918	382.007	340.621	332.51	322.791	255.243	309.663	178.139	218.908	435.748	309.471	394.479	325.916	312.032	1231.61
G1298	ENSMUSG00000010080	Epn3	598.232	674.194	1044.77	912.168	883.479	786.468	628.783	1047.11	764.778	785.134	1079.41	840.083	370.684	587.39	667.554	310.101	225.301	547.07	521.191	1539.99	1426.88	971.577	1719.69	340.669
G1299	ENSMUSG00000010086	Rnf112	1.90244	0	1.90587	0.951535	0	2.82422	0	3.55543	0	0	1.89501	5.62018	0.944751	0	0	0.954533	0	0	0.942051	3.77301	0	0	2.75868	0
G1300	ENSMUSG00000010095	Slc3a2	460.373	486.363	600.939	602.108	569.938	506.005	518.45	676.263	504.642	724.827	696.999	656.594	3579.57	2881.05	3259.73	2738.23	2049.79	2568.45	1900.8	1574.19	2170.89	1686.27	1610.4	1749.23
G1301	ENSMUSG00000010097	Nxf1	1699.45	1464.68	1986.52	1607.31	1963.09	1428.36	1299.39	1902.86	1994.88	2023.23	1707.56	1856.73	2400.49	2471.06	1569.34	2120.59	2560.75	1962.56	2222.66	1666.38	1741.32	2053.43	2158.42	1626.37
G1302	ENSMUSG00000010110	Stx5a	413.481	452.887	554.793	501.611	526.167	445.114	454.773	596.884	449.802	523.781	555.878	537.471	583.532	582.417	495.892	692.214	404.116	392.842	1046.57	755.633	895.805	920.856	704.358	1210.48
G1303	ENSMUSG00000010122	Slc47a1	1021.51	1031.43	1054.64	983.417	972.89	980.332	727.252	1310.59	976.427	893.615	1150.59	1004.16	1096.59	1320.64	1193.06	1150.62	580.648	901.96	1480.95	1494.71	1322.16	1847.41	1463.28	834.314
G1304	ENSMUSG00000010136	Pifo	0	0	0	0	0	0	0	0	0	0	0	0	0	0	0	0	0	0	0	0	0	0	0	1.01673
G1305	ENSMUSG00000010142	Tnfrsf13b	21.5567	16.8244	22.4406	38.137	55.8887	19.0964	22.055	34.6667	33.7229	17.4006	37.3119	47.9539	27.7114	24.8073	12.3031	23.4305	12.2346	25.2063	36.6599	27.2411	36.0261	31.9048	13.1744	6.1029
G1306	ENSMUSG00000010154	Spire2	0.990824	0	0.992658	0.991395	2.97251	1.98322	3.98555	0.99133	1.98878	3.94475	4.94415	2.96418	0.984158	1.97059	0	0	0	0.990367	3.9281	1.96791	10.8608	1.97431	2.95069	0.977577
G1307	ENSMUSG00000010175	Prox1	499.074	437.743	937.551	705.863	1025.76	1002.99	351.524	711.276	861.273	577.617	636.447	692.946	723	643.868	802.139	701.071	624.63	695.947	1254.61	2127.63	1217.77	1105.58	1587.92	1555.89
G1308	ENSMUSG00000010205	Raver1	321.02	351.272	558.094	525.608	571.095	481.42	366.693	512.985	392.797	411.385	518.207	548.648	583.731	561.992	570.618	532.402	286.323	403.739	652.327	964.348	781.963	677.899	879.99	796.303
G1309	ENSMUSG00000010277	2610507B11Rik	3777.77	4145.68	5614.83	6742.12	5180.29	5068.78	4131.45	5336.89	4388.33	5413.72	6272.64	6114.96	6467.92	6834.53	6412.01	7390.55	2533.13	6297.81	6993.2	11092.7	8366.82	6185.94	8498.27	7440.68
G1310	ENSMUSG00000010290	AI597479	318.047	294.19	399.757	427.783	392.247	373.658	274.268	452.679	382.869	322.025	352.99	404.092	482.668	445.062	475.981	473.899	272.724	429.391	663.059	645.152	596.04	553.912	679.078	885.826
G1311	ENSMUSG00000010307	Tmem86a	763.797	752.586	609	595.525	603.728	484.091	750.767	1201.29	455.259	648.398	655.854	498.101	515.994	477.924	250.923	590.933	320.6	292.924	310.401	366.638	277.324	414.705	381.784	596.491
G1312	ENSMUSG00000010311	Optc	0	0.955608	0	4.6631	1.86235	1.86457	0.93615	1.36252	0.959064	0.954175	0	0	1.67185	1.35364	1.89731	0	1.8836	0	0.949625	2.85871	6.50477	4.07511	0	1.84131
G1313	ENSMUSG00000010342	Tex14	1.30605	5.48496	0.436127	1.74147	0.871096	4.69924	10.3295	0	0.437345	0	0.865594	1.29881	1.29722	0.43312	2.14768	3.93511	0	0.87007	0.430818	0.862107	1.73344	0.433615	10.5802	2.144
G1314	ENSMUSG00000010358	Ifi35	417.206	412.19	611.876	457.621	575.133	435.722	421.021	557.668	451.665	562.48	472.777	566.605	536.275	464.572	364.139	490.111	423.869	504.64	390.041	394.676	807.135	369.786	514.339	398.997
G1315	ENSMUSG00000010362	Rdm1	696.102	584.084	751.458	801.644	668.487	563.246	556.288	786.469	753.01	598.808	548.759	685.902	864.72	849.983	718.73	689.665	804.297	649.948	405.409	638.119	618.601	482.298	593.551	840.091
G1316	ENSMUSG00000010376	Nedd8	1839.53	1781.51	2038.35	1621.63	1647.87	1449.24	1494.76	2202.14	1779.89	2044.32	1597.32	1810.34	2401.85	2559.88	1832.94	2198.74	2813.65	1863.23	3062.84	2096.76	2469.82	3157.59	2363.53	1935.22
G1317	ENSMUSG00000010392	Gosr1	275.684	222.915	412.304	436.05	439.126	359.067	290.195	392.301	302.443	323.418	414.181	424.962	509.754	497.923	448.621	494.756	256.408	360.486	584.412	687.453	654.981	578.378	667.122	751.018
G1318	ENSMUSG00000010406	Mrpl52	484.829	431.283	479.719	470.42	435.546	341.855	385.514	623.007	433.775	500.981	395.483	457.634	862.186	761.165	667.79	788.227	949.901	626.014	1024.95	735.626	798.142	1059.92	838.776	493.965
G1319	ENSMUSG00000010435	Spaca7	0	0	0	0	0	0	0	0	0	0	0	0	0	0	0	0	0	0	0	0	0	0	0	0
G1320	ENSMUSG00000010453	Kansl3	748.757	748.319	1536.53	1414.02	1290.35	1236.67	865.662	1409.98	944.319	869.784	1292.02	1358.83	2131.4	1851.19	2161.68	1985.1	642.944	1078.16	2123.34	2185.98	1927.4	2156.37	1885.85	5090.37
G1321	ENSMUSG00000010461	Eya4	5.76977	3.83041	4.81667	1.92343	5.70243	2.8872	2.90282	7.18131	2.28993	1.13323	8.60887	2.87007	2.86529	7.9385	4.19037	2.28885	0	0	6.9646	4.52001	4.78681	9.57797	6.78654	2.24718
G1322	ENSMUSG00000010476	Ebf3	63.3219	63.1725	97.6218	113.875	159.286	115.189	112.598	119.041	75.3326	113.027	141.051	143	62.7815	84.6982	79.55	82.9711	53.5997	53.1297	104.525	109.525	84.0231	62.9456	111.53	78.5039
G1323	ENSMUSG00000010492	Uckl1os	114.955	135.873	110.403	146.608	132.009	82.1397	122.676	112.164	97.8914	115.698	75.4634	57.5314	12.0982	53.9282	14.2053	29.7517	12.4429	19.6963	21.5747	9.83698	2.2765	25.4947	26.4744	21.0419
G1324	ENSMUSG00000010505	Myt1	0	0	0	0	0	0	0	0	0	0	0	0	0	0	0	0	0	0	0	0	0	0	0	0
G1325	ENSMUSG00000010517	Faf1	829.505	993.639	1076.72	1210.47	1006.28	945.524	958.809	1109.11	1231.05	1097.07	1027.62	1109.2	1702.53	1410.41	1597.22	1944.99	1649.94	1264.06	2963.96	2684.68	2811.68	3228.82	2459.49	3246.02
G1326	ENSMUSG00000010529	Gm266	14.9931	8.00268	19.0287	19.0259	4.99314	7.00236	10.0366	22.9913	11.0121	19.9859	23.1341	9.02399	12.9088	11.9175	7.95187	5.99237	4.92676	5.99802	3.97583	10.9883	8.98509	1.993	1.98823	1.97971
G1327	ENSMUSG00000010538	Tsacc	49.3013	47.8235	36.026	79.4971	41.9747	34.9305	34.9461	66.7906	41.9134	49.0351	40.373	50.386	79.7475	85.5751	45.7117	79.2014	99.0847	48.4628	126.888	74.2382	82.2165	100.671	69.8969	103.976
G1328	ENSMUSG00000010554	Mettl16	200.849	156.631	352.594	425.807	418.118	375.875	374.732	510.445	275.316	361.819	263.193	245.432	650.684	536.878	502.485	576.282	255.449	400.193	536.275	580.955	520.112	539.873	714.381	254.227
G1329	ENSMUSG00000010592	Dazl	3.95436	1.97033	4.95192	7.91162	3.95522	3.95753	4.97218	4.94601	5.95524	2.94938	3.94001	1.9694	3.92766	2.94977	1.95356	1.98384	2.915	1.97605	2.93753	0.98051	0	0.984767	0	1.94934
G1330	ENSMUSG00000010601	Apol7a	51.2421	0	0.834603	2.8337	0	2.83195	4.18864	1.41517	0.836034	0	2.49483	3.32359	0	0	0	0	1.39356	0	0	1.41091	7.47197	1.41022	4.21877	2.46613
G1331	ENSMUSG00000010607	Pigyl	636.397	591.501	716.567	615.606	728.384	554.541	548.669	754.354	640.325	632.356	541.229	650.464	720.766	812.268	487.33	628.478	779.146	583.493	464.88	416.587	444.611	522.629	516.675	446.158
G1332	ENSMUSG00000010608	Rbm25	652.533	747.282	813.594	826.948	790.483	615.901	621.284	872.051	990.574	900.408	786.126	861.283	805.913	686.644	755.664	843.582	943.797	645.579	1421.61	1242.92	1301.35	1166.49	1112.43	1791.58
G1333	ENSMUSG00000010609	Psen2	330.789	182.574	259.489	232.999	283.176	245.116	184.654	254.281	186.261	272.33	261.184	279.325	276.987	281.835	248.502	245.844	198.651	245.187	388.66	355.031	416.796	306.626	321.921	577.332
G1334	ENSMUSG00000010651	Acaa1b	312.038	3.393	2.225	0	1.08627	1.0712	26.6735	3.38641	1.11091	1.09616	3.8424	4.48615	3.38341	5.53881	0	3.45485	2.25471	3.41634	1.11657	2.22867	21.8513	2.21244	0	4.63087
G1335	ENSMUSG00000010660	Plcd1	172.163	200.217	258.714	293.999	252.34	271.323	219.932	292.055	258.24	307.106	301.871	299.744	241.761	303.08	230.821	308.663	115.75	198.775	374.466	362.307	493.838	359.777	381.985	593.292
G1336	ENSMUSG00000010663	Fads1	610.415	193.832	336.431	350.724	345.811	281.727	305.074	270.818	273.762	301.409	410.022	422.775	234.467	287.867	283.834	268.675	168.876	186.564	307.082	371.038	442.606	343.367	279.275	431.234
G1337	ENSMUSG00000010721	Lmbr1	261.299	212.344	286.893	353.895	306.658	305.733	331.679	271.412	256.238	277.747	456.992	329.951	385.078	337.978	332.594	407.273	166.728	251.272	483.112	440.083	382.906	380.883	391.356	322.687
G1338	ENSMUSG00000010751	Tnfrsf22	20.8633	11.6916	20.7229	61.0924	59.4063	24.9817	28.1853	27.3114	25.3764	29.3216	27.8291	40.331	20.9078	45.3861	17.8375	11.8588	28.3319	26.1759	14.7436	23.0488	12.8682	20.301	18.1594	9.22461
G1339	ENSMUSG00000010755	Cars	227.979	182.307	226.307	261.65	245.391	218.465	188.863	306.98	220.353	270.543	263.424	244.863	1375.55	1376.51	1394.56	1227.66	1127.27	1101.24	973.782	655.1	658.444	994.74	635.551	1016.61
G1340	ENSMUSG00000010760	Phlda2	0	0	0	0	0	0	0	0	0	1.0222	0	0	1.00856	0	0	0	0	0	0	1.02466	0	0	0	0
G1341	ENSMUSG00000010796	Asz1	0	0	0	0	0	0	0	0	1.30887	0	0	0	0	2.26131	0	0	0	0	0	0	0	0	0	1.28934
G1342	ENSMUSG00000010797	Wnt2	6.93549	5.92891	20.8448	30.7341	18.8248	17.8484	5.97781	13.8781	12.9256	5.91781	22.7483	24.7051	4.92065	16.7491	14.7025	4.96658	3.89749	14.8554	15.7135	19.6824	50.3566	14.8069	27.5403	7.82137
G1343	ENSMUSG00000010803	Gabra1	5.59737	2.78633	10.1138	0	3.7333	0	2.8164	0.933606	1.87425	10.1931	4.63739	9.27758	0.926512	1.85616	2.76138	4.68449	2.74891	0	0	0	0.928639	7.43318	0.925273	0.91882
G1344	ENSMUSG00000010825	Grid2ip	0	0	0	1.00817	0	0	0	0	0	0	0	0	0	0	0	0	0	0	0.997982	0	1.00367	0	0.999916	0
G1345	ENSMUSG00000010830	Kdelr3	153.484	160.404	205.705	147.715	188.251	123.683	177.218	337.94	173.8	208.947	181.046	157.663	169.3	200.086	136.537	177.457	113.879	155.468	247.506	250.492	269.568	151.991	230.816	59.1492
G1346	ENSMUSG00000010841	1700006E09Rik	0	0	0	0	0	0	0	0	0	0	0	0	0	0	0	0	0	0	0	0	0	0	0	0
G1347	ENSMUSG00000010911	Apip	1002.95	1023.21	984.497	973.547	1005.85	836.795	746.211	1152.02	1048.59	1020.32	881.231	1113.83	1461.81	1264.62	1024.87	1218.57	1480.61	1197.28	1071.67	1040.18	1051.68	1201.63	1267.14	671.084
G1348	ENSMUSG00000010914	Pdhx	2782.04	2699.55	3318.31	3661.43	4101.47	3423.51	2304.17	4376.71	2855.48	3080.78	3415.83	3587.23	6799.81	6256.29	4796.13	5087.39	3442.43	4061.63	6852.21	7084.94	6146.65	6834.41	9360.07	4421.84
G1349	ENSMUSG00000010936	Vac14	316.325	299.442	402.063	335.219	395.495	318.556	333.121	449.067	257.059	398.094	383.069	328.818	695.137	543.704	540.064	656.645	457.594	476.19	776.369	979.329	677.371	971.901	1125.04	833.222
G1350	ENSMUSG00000011008	Mcoln2	0	1.60969	3.23492	0.807673	0.807339	0.807917	3.24746	2.4231	1.62053	0	1.61042	1.58954	0.801813	0	1.59639	0	0.793697	0	3.1997	1.60271	0.804318	4.38152	0	0.796285
G1351	ENSMUSG00000011034	Slc5a1	6.88411	5.87592	2.95564	9.83563	12.7898	6.8896	0.98958	4.92066	3.95117	13.6797	10.7606	14.6758	8.79086	10.7613	0	19.749	8.69511	15.7245	6.814	7.79334	5.87455	2.93855	11.7058	19.3776
G1352	ENSMUSG00000011052	1700049J03Rik	0	0	0	0	0	0	0	0	0	0	0	0	0	0	0	0	0	0	0	0	0	0	0	0
G1353	ENSMUSG00000011096	Akt1s1	798.426	831.45	1177.41	1155.28	1165.71	942.912	991.443	1222.91	888.794	989.502	1123.12	1131.93	2389.44	1992.35	1695.82	1941.09	1240.45	1294.15	1702.96	1885.83	1739.06	1966.32	1784.18	2879.43
G1354	ENSMUSG00000011114	Tbrg1	453.378	504.947	614.394	533.34	505.707	479.047	548.883	661.515	502.977	594.274	626.914	551.513	814.851	760.883	750.62	891.766	674.011	603.455	1280.37	1075.28	1343.58	1347.64	1003.38	1586.73
G1355	ENSMUSG00000011118	Panx3	0	0	0	0	0	0	0	0	0	0	0	0	0	0	0	0	0	0	0	0	0	0	0	0
G1356	ENSMUSG00000011148	Adssl1	2079.54	2172.24	2578.5	3078.13	2777.37	2225.89	2020.61	2663.93	2117.55	2308.78	2075.03	2426.8	3847.55	3841.9	3270.81	3729.76	2194.62	2229.34	14136.7	13033.2	9832.98	11699.4	9943.14	7421.13
G1357	ENSMUSG00000011154	1700026D08Rik	0	0	0	0	0	0	0	0	0	0	0	7.38749	0	0	0	0	0.71274	0	0	0	0	0	0	0
G1358	ENSMUSG00000011158	Brf1	263.116	257.319	353.771	365.153	435.298	360.341	287.535	383.032	289.959	341.412	406.22	357.75	448.011	435.81	411.575	425.701	279.061	303.509	593.816	555.465	576.431	546.891	504.557	1054.43
G1359	ENSMUSG00000011171	Vipr2	12.5826	9.64204	9.69629	16.4582	20.3316	10.6553	13.6325	17.4335	20.4108	14.4319	58.0644	27.9422	20.188	5.77639	10.5144	61.6091	5.70652	7.73834	10.542	14.3911	17.3492	21.2103	11.5231	15.2629
G1360	ENSMUSG00000011179	Odc1	999.59	1051.82	1238.29	1078.29	1229.31	1195.27	933.629	1556.73	1208.93	1021.04	1041.3	1209.36	4509.83	3317.51	3568.35	3008.63	2682.68	2900.42	4463.84	3545.12	3845.4	3856.61	4695.04	1529.7
G1361	ENSMUSG00000011254	Thg1l	78.5868	92.6392	115.535	82.5207	90.2282	78.7033	68.2923	133.825	89.5734	68.5734	82.3253	110.949	252.59	162.307	177.7	173.198	163.72	134.673	206.318	144.252	126.742	229.091	175.745	114.773
G1362	ENSMUSG00000011256	Adam19	130.913	97.4713	443.946	189.079	571.49	468.607	166.898	307.646	279.639	174.258	308.986	401.848	536.456	338.645	444.758	383.864	318.997	469.703	5536.66	2933.28	2634.53	2252.03	2716.66	612.608
G1363	ENSMUSG00000011257	Pabpc4	5038.34	4755.03	6079.88	6810.14	6649.62	5650.28	5121.28	7169.27	5860.11	6048.9	5448.69	5878.57	13437	9949.05	11106.5	12401.5	6997.09	7378.41	12904.1	10600.6	12150	12938.2	9533.76	8991.86
G1364	ENSMUSG00000011263	Exoc3l2	13.8776	11.8585	23.834	39.6567	20.8157	13.8816	14.9434	20.8163	9.94198	19.7275	29.6921	24.7206	16.7297	14.7853	27.4474	12.9182	18.5231	16.8358	59.9105	68.8969	78.9926	59.2268	31.475	40.0869
G1365	ENSMUSG00000011267	Zfp296	7.96309	7.95632	7.97827	6.97649	8.95413	5.97708	5.00085	8.96106	9.97866	15.8898	7.98266	8.96201	10.8766	9.89387	12.8363	6.97317	13.7219	13.9335	4.94155	3.96749	2.97939	2.97616	6.92375	2.95218
G1366	ENSMUSG00000011305	Plin5	2684.48	3797.26	5598.59	5055.6	5082.53	3344.87	3142.69	4267.73	4675.75	3305.41	4774.85	7385.49	11257.2	6461.75	4906.8	7921.99	3357.27	4069.93	8795.13	8762.75	9426.75	11400.1	7877.8	4035.22
G1367	ENSMUSG00000011306	Sugp1	270.449	316.152	345.383	318.2	335.834	269.674	291.884	376.646	279.364	394.444	408.38	327.027	349.319	319.18	324.368	448.945	212.379	278.253	668.686	640.521	652.555	749.127	567.438	1326.46
G1368	ENSMUSG00000011349	Dmrtc2	0	0	0	0	0	0	0	0	0	0	0	0	0	0	0	0	0	0	0	0	0	0	0	0
G1369	ENSMUSG00000011350	Gm5893	0	0	0	0	0	0	0	0	0	0	0	0	0	0	0	0	0	0	0	0	0	0	0	0
G1370	ENSMUSG00000011382	Dhdh	267.838	211.457	294.734	359.455	315.028	251.953	202.619	284.519	236.942	206.096	211.335	266.351	455.969	400.657	336.38	405.275	224.103	234.824	194.536	265.213	241.855	167.18	182.185	315.268
G1371	ENSMUSG00000011427	Zfp790	128.844	142.632	184.244	188.935	177.471	160.59	159.393	174.169	162.521	132.285	222.101	192.549	219.998	197.819	180.419	229.021	124.173	141.749	263.201	311.641	245.547	288.413	302.265	316.865
G1372	ENSMUSG00000011463	Cpb1	0	0	0	0	0	0	0	0	0	0	0	0	0	0	0	0	0	0	0	0	0	0	0	0
G1373	ENSMUSG00000011486	Slc25a41	0	0	0	0	0	0	0	0	1.02048	0	0	0	0	1.91618	0	0	0	0	1.01366	0	0.963049	0	1.0137	0
G1374	ENSMUSG00000011589	Fsd1	0.995185	0.993625	1.99416	0.996202	0	1.99199	1.00029	0.995594	0	0	1.9919	0	1.97711	0	0.986129	0.996674	0	0	1.9749	3.96161	1.98494	0	0	0
G1375	ENSMUSG00000011632	Pinlyp	0	0	0	0	0	0	0	0	0	0	0	0	0	0	0	0	0	0	0	0	0	0	0	0
G1376	ENSMUSG00000011658	Fuz	236.28	228.751	255.87	299.366	273.32	216.379	214.421	349.128	208.372	276.881	283.188	337.813	307.408	282.477	191.176	380.153	139.881	191.053	198.581	288.138	370.339	190.28	288.303	372.584
G1377	ENSMUSG00000011751	Sptbn4	4.28352	7.81307	46.5325	6.41652	9.52784	4.28703	4.31179	13.5758	2.71793	2.68749	3.53912	6.93167	21.9546	14.1903	17.5919	77.9595	13.5613	14.98	11.2968	12.0027	10.6552	6.94217	7.78581	32.9874
G1378	ENSMUSG00000011752	Pgam1	1205.46	1149.77	1885.16	2166.95	1981.48	1755.74	1389.41	1939.28	1637.39	1411.06	2344.04	2586.33	5347.2	4453.05	4855.11	2953.97	2432.01	3426.35	3568.26	3516.32	4255.08	3055.86	3974.34	951.748
G1379	ENSMUSG00000011831	Evi5	179.339	123.66	196.518	226.826	309.783	245.348	251.343	251.661	191.565	209.986	352.684	271.462	307.43	373.911	369.639	378.131	308.338	237.882	952.407	608.647	627.515	703.854	406.076	1361.14
G1380	ENSMUSG00000011832	Evi5l	308.279	249.259	385.407	399.194	373.991	394.638	324.244	411.369	317.692	385.514	374.25	352.733	519.956	414.174	422.947	376.748	302.778	330.476	596.878	645.016	450.448	488.179	579.746	287.69
G1381	ENSMUSG00000011837	Snapc2	308.623	260.632	383.024	345.901	327.374	305.879	260.081	393.354	286.426	318.87	344.365	315.752	329.321	411.649	286.425	364.636	285.281	331.478	528.872	482.192	498.661	480.241	481.795	503.961
G1382	ENSMUSG00000011877	Git1	625.655	702.904	1089.31	1216.69	1361.57	1083.87	922.905	1172.79	822.317	1025.37	1160.75	1211.78	2170.06	1747.9	1977.99	1910.36	693.11	1236.83	3397.03	3048.46	3226.79	3026.42	3026.44	2986.9
G1383	ENSMUSG00000011884	Gltp	131.859	152.942	198.16	239.772	263.164	219.463	182.236	197.864	152.666	254.234	319.957	276.398	213.191	243.096	203.828	215.318	110.686	155.088	279.98	350.005	411.423	234.508	255.14	207.833
G1384	ENSMUSG00000011958	Bnip2	1366.03	1229.17	1792.55	1701.19	1985.01	1595.49	1240.75	1987.24	1587.25	1600.04	1738.81	2028.97	2703.19	2285.53	2342.13	1829.77	1550.61	1721.55	2588.61	2533.34	2532.39	2393.19	2477.32	1644.35
G1385	ENSMUSG00000011960	Ccnt1	159.378	212.639	235.647	276.45	254.143	174.884	183.095	230.243	336.994	226.916	277.202	283.875	218.161	190.991	218.357	235.479	653.541	194.906	340.988	443.768	340.465	276.128	335.867	455.381
G1386	ENSMUSG00000012017	Scarf2	105.714	77.7577	196.963	177.885	199.629	121.619	128.219	149.283	123.02	140.45	217.409	178.035	101.073	157.234	147.343	129.897	58.2525	63.1926	196.641	227.226	248.924	220.446	183.302	140.227
G1387	ENSMUSG00000012042	4930579F01Rik	0	0	0	0	0	1.00178	1.00591	1.00131	1.00361	0	1.00286	1.00095	0	0	0	0	0	1.00081	0	0	0.998569	0	0	0
G1388	ENSMUSG00000012076	Brms1l	268.206	273.298	427.335	418.846	401.856	299.125	302.595	450.565	277.166	296.389	386.896	413.306	517.068	495.078	452.043	448.674	274.387	365.013	393.226	514.715	435.82	412.131	462.648	322.132
G1389	ENSMUSG00000012114	Med15	222.385	242.934	351.161	414.376	356.553	257.335	274.851	367.552	179.554	277.682	378.068	341.502	355.277	351.156	408.865	369.083	144.87	290.164	920.628	774.067	814.676	1021.12	664.151	1588.44
G1390	ENSMUSG00000012117	Dhdds	404.602	414.731	526.2	627.929	668.772	549.029	480.725	663.16	487.519	516.735	559.148	493.794	1031.48	967.483	1043.11	827.682	502.984	501.005	1521.94	1146.18	1235.9	1198.4	1162.87	863.353
G1391	ENSMUSG00000012123	Aim1l	1.83764	0	0	0	0	1.78828	0	0	0	0	0	0	0	0	0	0	0	0	0	0	0	0	0	0
G1392	ENSMUSG00000012126	Ubxn11	8.08625	5.65466	4.26732	4.8576	12.7189	17.8759	5.68796	5.66211	3.24287	21.7889	4.05153	5.66108	20.2905	12.0567	5.61362	5.66571	5.94689	2.16478	9.19093	21.5101	11.834	9.27052	3.21381	34.3614
G1393	ENSMUSG00000012187	Mogat1	1.69536	0	0	0	0	0	2.61211	0	0	2.71218	1.6307	0	0	1.52955	0	0	0	1.32125	0	0	0	1.31254	0	0
G1394	ENSMUSG00000012211	Tex22	0	0	0	0	0	0	0	0	0	0	0	0	0	0	0	0	0	0	0	0	0	0	0	1.13279
G1395	ENSMUSG00000012282	Wnt8a	0	0	0	0	0	0	0	0	0	0	0	0	0	0	0	0	0	0	0	0	0	0	0	0
G1396	ENSMUSG00000012296	Tjap1	261.86	232.632	396.082	361.628	350.457	315.701	258.165	462.407	260.26	268.992	354.962	351.398	487.977	538.722	470.469	415.948	253.5	293.443	787.971	726.488	734.151	907.171	768.287	978.745
G1397	ENSMUSG00000012350	Ehf	0	0.543795	0	0	0.44636	0.546403	0	0	0	0	0	0	0	0	0	0	0	0	0	0.541001	0.543636	0	6.42758	4.17494
G1398	ENSMUSG00000012396	Nanog	0	0	0	0	0	0	0	0.998018	0	0	0.99692	0	0	0	0	0	0	0	0.989239	0	1.77052	1.98794	0	0.984851
G1399	ENSMUSG00000012405	Rpl15	7137.12	6945.84	8323.48	7208.94	7844.32	5762.8	5671.31	10053.8	7537.96	7761.75	6869.33	8111.93	14777.9	15716.7	12027.7	12722.9	14383.9	9984.59	18299.4	11062	13930.1	16599	12506	9156.32
G1400	ENSMUSG00000012422	Tmem167	327.271	270.606	314.063	297.702	310.364	246.422	267.064	374.418	357.207	364.986	356.218	329.357	461.362	409.695	352.901	402.815	477.541	382.282	653.134	430.82	528.733	552.287	457.95	354.718
G1401	ENSMUSG00000012428	Steap4	306.36	263.887	589.074	445.839	730.506	672.552	394.686	490.489	465.391	591.506	608.277	665.227	353.365	457.075	406.101	432.403	272.911	265.684	518.701	716.291	506.878	610.345	568.718	680.947
G1402	ENSMUSG00000012429	Mplkip	92.0124	67.9487	102.092	92.0542	83.1193	83.1744	63.6876	107.906	90.3797	118.107	98.6394	98.5904	103.184	99.3812	93.8846	116.116	105.043	82.0759	128.366	93.2674	142.857	147.787	116.846	100.5
G1403	ENSMUSG00000012443	Kif11	12.8206	30.436	69.1565	21.697	72.0261	45.4015	18.8564	26.6472	18.8232	47.9974	83.3328	82.3791	21.5488	55.9228	28.2168	41.5999	16.4671	17.7388	57.5788	21.4816	26.5049	67.7737	28.3645	6.7993
G1404	ENSMUSG00000012483	Rpa3	265.238	226.488	278.169	194.722	234.037	201.233	190.037	372.338	340.02	239.303	207.267	228.161	319.643	337.161	214.706	228.604	282.358	292.412	232.077	207.988	183.317	264.965	288.543	78.4312
G1405	ENSMUSG00000012519	Mlkl	28.5037	39.8324	68.9509	64.505	56.9991	19.475	34.9247	78.8488	46.7813	54.1239	49.6023	50.6835	33.6215	48.5525	18.5195	33.9176	20.1549	17.7216	26.5919	29.2235	59.1622	40.7006	29.1888	34.7849
G1406	ENSMUSG00000012520	Phox2b	0	0	0	0	0	0	0	0	0	0	0	0	0.98578	0	0	0	0	0	0	0	0	0	0	0
G1407	ENSMUSG00000012535	Tnpo3	767.068	676.684	799.558	814.62	732.555	657.824	598.823	806.948	880.594	781.433	793.392	734.961	999.129	839.564	934.241	957.131	1206.27	982.13	1251.27	1379.94	1161.88	1361.69	1323.13	872.913
G1408	ENSMUSG00000012609	Ttll5	121.986	124.371	116.703	118.424	88.5695	101.726	108.236	165.646	88.4678	87.8158	131.266	121.228	176.262	136.051	109.337	135.11	129.161	98.7973	129.617	175.543	195.194	160.703	154.225	372.264
G1409	ENSMUSG00000012640	Zfp715	286.378	247.786	382.935	416.85	516.313	357.462	250.608	583.001	304.32	269.696	383.457	345.3	450.551	428.697	320.657	316.234	170.334	249.933	642.524	663.836	457.461	454.89	522.913	365.28
G1410	ENSMUSG00000012705	Retn	2.02545	0	0	9.14247	3.03276	10.1361	1.01544	2.02489	2.0247	2.03418	7.19385	6.13161	0	28.1516	3.03752	1.00848	5.0045	7.09445	2.02082	6.7306	432.282	11.1137	4.03667	3.01988
G1411	ENSMUSG00000012777	Acpt	0	0	0	0	0	0	0	0	0	0	0	0	0	0	0	0	0	0	0	0	0	0	0	0
G1412	ENSMUSG00000012819	Cdh23	15.9324	75.5451	49.0549	82.8624	98.8047	35.84	43.894	79.0191	50.4915	69.8942	105.99	101.406	88.7875	74.9838	38.2574	24.3441	13.173	15.0388	9.53955	14.4403	25.7409	12.3074	9.80328	61.6585
G1413	ENSMUSG00000012848	Rps5	5109.51	5003.49	6323.12	5411.8	5975.71	4931.68	4868.79	6798.34	5505.9	6397.64	5345.64	6198.1	13575.8	13270.4	11606.3	12806.8	13242.5	8099.4	15957.1	10136.3	12664.4	14870.7	9651.85	9717.71
G1414	ENSMUSG00000012889	Podnl1	0.881388	0	0	0	1.76313	3.96335	0	0	2.65476	0.876453	0.878062	5.86123	0	0	0	0	0	0.880838	0	0	2.63355	1.31525	0	0
G1415	ENSMUSG00000013033	Adgrl1	284.633	310.631	497.324	541.327	516.782	398.416	340.615	434.766	314.982	323.007	653.5	487.054	332.522	356.897	378.102	347.181	196.478	225.546	422.211	553.242	438.103	346.594	383.964	417.76
G1416	ENSMUSG00000013076	Amotl1	597.727	682.219	1357.77	1434.98	1624.57	1270.1	993.762	1136.97	888.4	941.306	1584.73	1686.26	1275.98	1070.1	1541.15	1118.94	692.392	980.212	1928.03	2259.32	2477.48	1692.42	1618.74	2684.64
G1417	ENSMUSG00000013083	2200002J24Rik	0.960809	1.00398	0	0	0	0	0	0	0.975718	0	0	0	0	0	0	0	0	0	0	0	0.984478	0	0	0
G1418	ENSMUSG00000013089	Etv5	138.458	144.588	215.763	148.093	224.117	210.739	182.851	169.345	210.38	303.96	320.656	257.208	531.426	334.764	497.671	511.648	343.87	330.346	417.813	683.919	471.944	424.26	351.938	1814.13
G1419	ENSMUSG00000013091	Tmem190	0	0	0	0	0	0	1.00088	0	0	0	0	0	0	0	0	0.989375	0	0	0	0	0	0	0	0
G1420	ENSMUSG00000013150	Gfod2	68.5182	69.3971	106.979	121.484	202.944	160.753	68.1904	105.641	80.9399	84.5931	101.694	116.3	147.328	228.057	209.21	126.546	73.6341	68.302	250.56	154.426	203.294	167.945	120.05	169.029
G1421	ENSMUSG00000013155	Enkd1	14.9787	16.9829	19.0102	19.0051	32.9264	16.9894	29.0827	26.9652	16.0056	21.953	24.0953	36.0384	27.7763	32.7447	21.834	32.9386	26.5719	16.977	21.8383	12.9648	23.9313	23.8913	16.8802	41.5176
G1422	ENSMUSG00000013158	4933405L10Rik	0	0	0	0	0	0	0	0	0	0	0	0	0	0	0	0	0	0	0	0	0	0	0	0
G1423	ENSMUSG00000013160	Atp6v0d1	644.09	615.514	796.679	758.263	741.208	670.831	688.236	947.564	716.556	830.669	774.559	843.708	1138.42	979.166	901.698	1144.36	806.276	825.823	1914.94	1730.22	1688.5	1808.78	1621.8	1630.6
G1424	ENSMUSG00000013236	Ptprs	406.223	349.143	592.483	761.731	663.1	504.443	548.627	782.005	333.52	444.701	593.827	531.879	331.476	374.403	256.318	274.69	101.126	158.13	264.721	439.313	367.432	254.361	374.892	309.019
G1425	ENSMUSG00000013275	Slc41a1	879.536	1077.65	1619.13	1904.92	1729.33	1429.28	1259.74	1458.76	1107.13	1146.59	1797.82	1658.49	848.121	826.97	836.708	1041.58	294.096	681.079	1092.62	1607.2	1676.52	963.306	1473.07	1846.51
G1426	ENSMUSG00000013338	Fer1l4	0	0	0	0	0	0	0	0	0	0	0	0	2.89264	0	0	0	0	0	0	0	0	0	0	0
G1427	ENSMUSG00000013353	4931406B18Rik	0	0	0	0	0	0	0	0	0	0	0	0.974835	0	0	0	0	0	0	0	0	0	0	0	0
G1428	ENSMUSG00000013367	Iglon5	4.94783	2.95938	3.96548	6.93026	8.90719	10.8939	8.95757	4.95073	3.97335	8.86039	1.97346	8.87572	1.96581	5.90486	4.89117	1.98515	2.91854	2.9672	1.9609	4.91025	4.9293	4.92913	4.91056	3.90392
G1429	ENSMUSG00000013415	Igf2bp1	0	0	0.804748	0.803099	0	0	0	0	0	0	13.8058	0	0	0	0	28.9458	0.788628	0.802657	0.7945	4.76662	3.99619	1.5999	0.796427	3.95322
G1430	ENSMUSG00000013418	B4galnt2	0	0	0	0	0	0	0	0	0	0	0	0	43.6133	6.94403	24.7223	4.99642	0	1.99526	0	0	0	0	0	0
G1431	ENSMUSG00000013419	Zfp651	2306.58	2263.13	3290.76	3437.37	3276.95	2980.93	2468.28	3462.1	2659.11	2705.73	3143.53	3063.03	4874.29	4140.73	4097.15	3854.71	2319.15	2944.72	4215.55	4396.93	4095.71	3585.53	4389.66	3824.06
G1432	ENSMUSG00000013465	Nelfb	517.293	584.833	836.362	674.54	871.224	622.911	631.913	811.256	553.411	798.101	806.27	766.578	813.146	737.692	630.659	840.142	419.107	654.183	962.268	1042.3	1223.38	1123.4	1082.21	1424.01
G1433	ENSMUSG00000013483	Card14	3.28948	1.16783	3.29535	8.77405	1.17234	4.57636	4.41243	6.40629	0.91851	5.65149	9.09838	4.66841	1.16413	2.72918	4.33154	3.30152	0	1.17141	1.16074	4.3477	4.36764	6.37635	0	3.37848
G1434	ENSMUSG00000013495	Tmem175	167.973	155.753	190.064	156.103	167.733	144.314	174.194	226.415	147.521	147.325	220.914	148.789	224.749	214.174	156.926	217.403	111.597	149.642	187.631	189.457	203.43	179.009	203.343	204.037
G1435	ENSMUSG00000013523	Bcas1	8.88968	11.1384	0.819988	1.63801	10.7052	3.27652	8.98584	0.818906	9.23313	8.88375	10.8833	1.63284	1.62596	18.0601	0.80975	13.7492	2.41485	10.9653	1.62266	1.6261	10.0188	10.8933	0.636585	3.23073
G1436	ENSMUSG00000013539	Tango2	2596.65	2371.32	3085.72	3249.82	3027.73	2697.13	2438.9	3477.92	2885.23	2735.06	2648.44	3103.15	3960.95	3384.06	2804.99	3836.8	2147.77	2643.93	3110.8	2736.17	3148.45	3054.03	3377.51	6118.57
G1437	ENSMUSG00000013562	4833413E03Rik	0	0	0	0	0	0	0	0	0	0	0	0	0	0	0	0	0	0	0	0	0	0	0	0
G1438	ENSMUSG00000013584	Aldh1a2	73.3154	22.7264	95.2869	101.121	104.028	81.3062	68.7426	127.873	71.5861	67.0646	139.447	75.0991	81.6795	61.0827	53.9059	44.6984	46.7677	43.5741	122.755	93.4855	134.278	70.0834	109.173	18.5748
G1439	ENSMUSG00000013593	Ndufs2	19269.4	20320.2	21325.2	21519.2	20024.8	18311.5	17612.9	23901.7	21961.3	24092.6	18664.3	20748.1	24422.7	24762.4	18817.8	23004.9	28795.6	18519.7	25766.7	24404.2	21765.5	26330.8	26429.5	19493
G1440	ENSMUSG00000013611	Snx31	0	0	0	0	0	0	0	0	0	0	0	0	0	0	0.9833	0	0	0	0.985288	0	0	0	0	0
G1441	ENSMUSG00000013622	Atraid	558.768	608.763	699.273	618.159	652.799	507.11	695.649	727.576	659.623	702.349	759.377	692.138	877.394	738.599	694.2	843.809	823.657	630.181	1217.84	891.167	1002.09	1180.7	961.795	1390.12
G1442	ENSMUSG00000013629	Cad	215.175	88.7047	220.19	312.891	470.721	287.96	196.337	298.323	204.308	111.914	163.091	236.822	556.401	334.637	452.519	441.447	185.071	197.099	351.418	432.762	326.477	429.786	576.396	278.405
G1443	ENSMUSG00000013643	Lypd8	0	0	0	0	0	0	0	0	0	0	2.02529	0	0	0	0	0	0	0	0	0	1.00352	0	0	0
G1444	ENSMUSG00000013646	Sh3bp5l	475.169	516.953	651.171	724.228	724.612	589.694	629.883	903.746	540.294	610.662	802.961	675.711	1031.28	1257.8	1161.28	988.977	589.553	758.887	691.55	1146.32	1390.13	797.847	962.281	702.871
G1445	ENSMUSG00000013653	1810065E05Rik	0	0	0	0	0	0	0	0	0	0	0	0	0	0	0	0	0	0	0	0	0	0	0	0
G1446	ENSMUSG00000013662	Atad1	1060.22	1184.8	1501.07	1509.84	1391.78	1307.52	988.837	1605.14	1668.06	1347.64	1524.86	1456.27	1770.16	1480.37	1711.4	1665.93	1297.83	1438.23	2219.01	2399.86	2396.91	2700.52	2392.78	1905.57
G1447	ENSMUSG00000013663	Pten	1025.77	1030.12	1181.63	1438.45	1269.62	1054.87	1186.09	1362.23	1398.47	1478.64	1744.64	1473.49	1277.87	1059.51	1197.66	1412.49	1223.72	930.866	1708.61	1568.93	1494.43	1841.75	1338.89	1660.48
G1448	ENSMUSG00000013668	4933402N03Rik	0	0	0	0	0	0	0	0	0	0	0	0	0	0	0	0	0	0	0	0	0	0	0	0
G1449	ENSMUSG00000013698	Pea15a	1314.29	1090.4	1731.42	1450.16	1973.91	1555.54	1661.97	2044.44	1331.36	1671.79	1667.02	1667.02	1250.18	1676.33	1130.04	1100.2	1026.63	1127.2	1612.61	1727.92	1772.84	1527.69	1922.18	533.615
G1450	ENSMUSG00000013701	Timm23	4708.45	4544.6	5258.81	5137.45	5025.7	4416.32	3762.79	5852.3	5864.28	4984.14	4505.49	5066.38	7989.07	7228.1	5966.71	6706.21	7003.44	6579.69	10708.9	8081.88	8612.44	10129.2	9881.28	5733.99
G1451	ENSMUSG00000013707	Tnfaip8l2	40.052	20.0557	32.1055	31.1041	38.0077	24.0503	24.1232	35.0453	29.0715	44.0842	45.4148	50.2791	10.9424	40.7832	34.8868	31.994	28.6392	28.0431	49.8171	38.073	50.0273	51.9158	25.9019	14.8846
G1452	ENSMUSG00000013736	Trnt1	447.724	402.041	550.094	515.002	483.731	397.001	371.814	548.217	525.358	442.276	563.11	454.839	998.486	822.378	963.936	1019.07	704.415	616.576	1439.65	881.188	1054.49	1348.35	1127.41	1938.94
G1453	ENSMUSG00000013766	Ly6g6e	0.778851	1.38545	1.37904	1.38121	0.77804	0	0	0.77886	0	0.779186	3.19007	0.781979	0	0.773764	0	0.777818	1.36227	0	0	0	0	0	0	0
G1454	ENSMUSG00000013787	Ehmt2	571.392	575.76	816.751	814.281	814.098	692.097	753.48	966.878	626.38	761.858	848.4	859.318	1020.5	924.895	957.477	1004.31	635.214	607.874	1648.35	1553.32	1661.68	1626.42	1266.98	2934.96
G1455	ENSMUSG00000013822	Elof1	519.881	518.041	600.408	556.44	597.531	461.253	486.358	626.71	544.381	576.981	583.088	543.081	704.175	685.984	598.627	626.715	693.47	513.223	941.836	662.138	708.429	813.613	663.508	786.322
G1456	ENSMUSG00000013833	Med16	485.471	553.412	815.348	983.19	978.413	792.286	636.554	933.484	632.433	636.814	708.412	870.16	1177.78	1025.04	964.521	997.905	417.291	613.325	1106.96	1334.55	1049.53	1243.75	1133.72	2189.45
G1457	ENSMUSG00000013846	St3gal1	232.713	226.757	444.52	435.849	454.797	483.563	325.485	331.569	298.17	323.187	509.677	471.62	219.377	226.608	233.47	205.011	84.2587	184.261	271.256	476.399	428.919	283.825	321.74	651.645
G1458	ENSMUSG00000013858	Tmem259	1904.67	1909.68	2700.25	2633.69	2872.71	2466.46	2189.3	3178.15	2150.55	2544.05	2429.08	2772.97	4593.36	3755.48	3467.29	3723.11	2075.84	2846.65	5484.84	4428.8	4687.72	5152.62	4908.13	4638.87
G1459	ENSMUSG00000013878	Rnf170	287.495	282.634	357.38	325.79	346.986	291.959	264.941	383.123	349.661	277.555	331.187	293.139	361.778	397.082	353.569	343.533	272.983	263.502	669.027	484.473	486.327	483.369	457.107	537.183
G1460	ENSMUSG00000013921	Clip3	46.2779	38.2743	85.1458	168.896	113.102	59.2791	62.252	80.2671	45.8156	49.3311	190.971	108.867	66.2602	83.0584	33.2	46.5964	55.4263	30.3976	106.556	183.16	211.217	88.7094	63.1483	148.66
G1461	ENSMUSG00000013928	Thap8	0	0	0	0	0	0	0	0	0	0	1.00788	1.00455	0	0	0	1.00003	0	0	0	1.00085	0.999998	1.9961	0	0.991599
G1462	ENSMUSG00000013936	Myl2	168659	172866	189816	158603	167890	151100	144287	195061	191010	183382	136050	164041	209795	208541	158593	175234	236690	196654	213129	251147	161875	200733	272810	97509.8
G1463	ENSMUSG00000013973	Dedd	319.041	264.653	424.907	411.332	436.758	397.656	352.215	446.187	337.186	370.74	435.263	458.652	496.746	591.475	530.879	502.263	323.256	437.06	790.246	738.738	717.149	645.439	669.726	907.081
G1464	ENSMUSG00000013974	Mcemp1	0	0	1.00639	0	1.0033	0	1.00827	1.00438	1.00561	0	2.02428	2.01708	0	0.997792	0.999724	1.00299	0	0	1.99867	1.00487	6.02149	2.0029	2.99779	13.934
G1465	ENSMUSG00000013997	Nit1	518.135	502.493	595.414	456.503	582.457	457.82	412.905	631.333	478.75	536.461	536.917	515.37	621.781	646.823	493.733	587.565	445.688	458.852	960.812	755.708	911.517	937.4	913.664	541.929
G1466	ENSMUSG00000014030	Pax5	0.717211	0	5.64508	0.717148	14.0745	4.30672	0.721946	1.43567	2.16214	0	1.42407	2.85014	0.71224	0	0	0	0	0	0	1.41877	1.42725	0.714281	2.8444	0
G1467	ENSMUSG00000014039	Prdm15	29.1639	42.9957	72.7442	101.601	169.289	68.0747	52.215	77.2728	53.1203	48.3685	62.3211	74.6984	92.6965	76.0411	91.2337	70.4408	37.9104	57.8643	77.9393	262.706	104.683	128.81	100.5	159.536
G1468	ENSMUSG00000014074	Rnf168	245.063	254.887	324.281	312.633	329.885	265.507	281.129	310.85	371.596	274.578	391.209	327.092	329.558	358.095	358.291	340.156	351.552	303.334	324.429	378.534	359.376	339.421	430.66	579.988
G1469	ENSMUSG00000014075	Tctex1d2	115.47	116.927	106.989	116.785	102.201	105.564	61.8545	127.511	118.533	128.206	92.6556	97.2544	106.113	116.527	97.086	119.138	140.927	112.951	126.602	92.1187	118.434	161.105	131.22	103.281
G1470	ENSMUSG00000014077	Chp1	1100.51	1077.29	1346.94	1500.49	1351.37	1234.48	1139.19	1454.3	1310.84	1388.3	1602.28	1494.73	1552.24	1423.44	1500.6	1722.8	860.713	1060.92	2213.32	2261.98	2598.11	2247.18	1719.52	3159.99
G1471	ENSMUSG00000014104	Sval2	0	0	0	0	0	0	0	0	0	0	0	0	0	0	0	0	0	0	0	0	0	0	0	0
G1472	ENSMUSG00000014158	Trpv4	38.9195	65.874	75.9788	109.905	101.162	86.6367	84.5672	111.91	51.7811	96.0386	114.429	169.221	77.6336	77.9591	63.418	78.0659	28.2108	46.6441	112.846	55.9429	145.199	101.766	83.9408	77.8657
G1473	ENSMUSG00000014164	Klhl3	13.262	14.1575	37.4903	60.6449	74.8548	39.8179	31.4477	45.4991	20.9258	18.8367	44.3427	48.1068	32.9308	42.0803	24.3291	23.766	4.65479	18.9346	56.2866	58.2339	69.8137	36.3486	62.0335	31.7488
G1474	ENSMUSG00000014177	Tvp23b	266.947	244.014	321.269	324.202	301.09	294.457	255.545	362.244	326.057	267.269	309.158	293.918	601.046	515.368	451.45	427.051	339.688	354.855	584.366	618.474	583.849	506.688	524.548	443.335
G1475	ENSMUSG00000014195	Dnajc7	1213.02	1191.43	1477.88	1350.39	1292.49	1113.35	965.078	1359.73	1577.11	1584.06	1354.36	1371.5	1758.09	1492.66	1438.82	1899.15	2242.72	1804.15	3144.32	2860.59	2962.78	2851.62	2865.06	4296.47
G1476	ENSMUSG00000014198	Zfp385c	4.24035	7.59611	10.1429	17.348	12.5933	13.4732	3.41206	8.48573	5.95962	7.59192	5.07189	29.2267	3.2527	9.64782	1.6763	9.38288	0.833649	5.93327	8.38633	3.36553	3.37921	9.82492	10.0685	2.50884
G1477	ENSMUSG00000014226	Cacybp	1056.41	1074.84	1406.21	1545.81	1394.28	1121.8	760.773	1518.57	1241.13	929.692	1206.18	1520.91	2635.34	2313.59	2140.51	1686.62	1733.6	1496.59	3766.67	3089.82	2711.68	3439.85	3601.69	1244.95
G1478	ENSMUSG00000014232	Cluap1	134.512	153.843	169.277	169.391	145.588	124.04	182.483	178.253	170.24	171.29	166.035	164.381	211.268	194.817	178.765	229.797	184.109	169.21	235.965	237.637	200.91	215.236	241.756	286.939
G1479	ENSMUSG00000014243	Zswim7	192.987	181.128	214.827	166.235	176.304	154.552	140.411	237.604	178.476	219.149	159.814	175.059	356.396	367.897	291.681	350.064	395.383	283.816	522.262	295.712	333.12	433.006	356.911	204.57
G1480	ENSMUSG00000014245	Pigl	18.6542	25.4624	42.9916	51.0945	38.2885	45.1988	35.5396	39.2916	31.8832	37.1457	33.3334	43.0964	69.2398	62.4814	44.6878	45.2724	35.7283	42.2002	106.091	120.953	148.734	124.232	127.217	76.5465
G1481	ENSMUSG00000014294	Ndufa2	4693.31	4649.24	5414.85	4750.23	5022.2	4175.96	4366.69	6350.59	4573.42	5730.06	3887.62	4902	6425.79	6933.32	4786.4	6247.92	7760.65	5410.95	7088.71	4880.31	5072.19	6871.66	6166.24	4914.95
G1482	ENSMUSG00000014301	Pam16	839.426	806.665	915.67	833.943	800.118	684.672	672.725	1024.87	842.502	979.536	800.274	825.004	1484.86	1464.16	1099.51	1152.56	1338.62	1090.19	1570.82	1120.05	1235.26	1517.11	1236.03	988.532
G1483	ENSMUSG00000014303	Glis2	120.704	137.284	230.786	279.458	269.196	227.051	189.082	286.684	143.361	179.71	319.884	264.28	166.896	216.494	218.468	199.895	50.6367	123.401	272.769	303.233	372.272	193.146	236.23	167.54
G1484	ENSMUSG00000014313	Cox6c	26500.9	27091.3	28319.2	23684.9	23112.2	20392	20094.6	30690.8	28557.7	28794.1	21415.7	25134.2	19720.2	23153.1	16082.6	21097.3	30738.6	21138.1	26841.7	17453.4	19140.1	28345.5	23681.3	17325.3
G1485	ENSMUSG00000014329	Bicc1	189.845	207.616	348.225	333.986	420.795	324.586	239.778	304.208	188.261	351.675	481.482	316.078	239.35	264.199	250.309	300.088	220.414	137.491	383.551	522.041	537.181	330.433	309.436	406.416
G1486	ENSMUSG00000014349	Ube2z	978.106	974.051	1334.81	1269.43	1241.12	1019.39	1074.54	1392.63	1120.19	1244.51	1386.4	1170.53	1712.56	1585.63	1513.94	1643.02	1108.29	1219.1	3096.02	2345.64	2559.8	2501.92	2194.98	2684.85
G1487	ENSMUSG00000014351	Gip	0	0	0	0	0	0	0	0	0	0	0	0	0	0	0	0	0	0	0	0	0	0	0	0
G1488	ENSMUSG00000014353	Tmem87b	246.097	234.265	422.735	405.433	394.53	305.63	328.692	415.078	327.778	325.717	484.299	340.397	377.082	400.217	405.686	319.508	199.053	259.774	652.608	609.29	633.563	588.418	518.151	825.59
G1489	ENSMUSG00000014355	Anapc1	430.559	715.537	779.623	1056.17	828.316	1053.33	627.865	937.882	631.884	615.176	851.27	871.335	1102.88	1106.91	882.381	1074.29	596.433	627.72	1482.06	1493.1	1204.07	1769.34	1196.86	1364.89
G1490	ENSMUSG00000014361	Mertk	62.3231	87.3023	105.246	132.098	102.431	83.7579	118.258	91.77	83.1014	161.634	165.579	155.871	66.321	105.191	90.5001	89.4028	41.1059	47.7732	131.297	113.752	142.701	125.035	90.075	131.56
G1491	ENSMUSG00000014402	Tsg101	850.821	845.208	1016.82	919.001	926.728	713.639	774.902	1001.63	1033.89	996.689	960.907	962.348	1201.31	1202.71	1035.91	1271.27	1273.94	1100.38	1716.6	1459.52	1573.4	1622.26	1458.91	1530.25
G1492	ENSMUSG00000014418	Hps5	64.5468	92.0506	191.265	120.223	194.948	107.456	108.406	197.102	110.625	117.153	226.307	200.224	112.645	141.319	90.2477	194.006	76.4888	99.5404	189.55	193.84	140.951	176.234	127.695	175.796
G1493	ENSMUSG00000014426	Map3k4	509.687	538.75	827.607	873.449	932.099	886.992	622.077	814.934	559.592	613.852	700.51	733.145	746.106	807.19	839.225	692.19	297.242	537.876	1420.25	1627.74	1322.71	1113.43	1352.12	999.007
G1494	ENSMUSG00000014444	Piezo1	246.294	153.576	319.126	423.331	464.928	284.567	307.621	339.675	312.903	362.587	385.726	403.431	305.951	261.732	322.518	274.817	268.535	347.933	737.096	693.663	777.446	586.249	428.049	485.082
G1495	ENSMUSG00000014453	Blk	3.9559	0	0	0.989497	2.96713	2.96928	0	2.96856	0	0	1.97304	1.97176	0	0.983547	2.93375	0	1.94478	0	0.980032	0.981748	3.94155	0	2.94489	0
G1496	ENSMUSG00000014470	Rnf166	700.669	776.559	1167.56	910.586	977.507	751.706	655.536	877.168	943.794	918.311	1103.06	956.98	1193.41	1328.23	1091.86	1407.53	805.432	905.279	1938.19	1617.09	1540.52	1570.98	1563.44	2884.64
G1497	ENSMUSG00000014496	Ankrd28	234.645	289.513	459.257	413.088	560.271	501.24	326.43	428.206	341.711	355.415	535.966	421.495	549.327	482.571	530.028	508.018	225.609	337.915	1326.7	1221.88	1162.84	936.744	1136.12	1669.01
G1498	ENSMUSG00000014498	Ankrd52	313.792	361.023	651.007	1016.33	891.664	829.882	540.076	911.121	409.119	452.877	867.092	724.288	1026.72	804.64	1166.61	733.325	147.834	418.994	1174.91	1571.28	1187.52	870.437	1314.54	1126.18
G1499	ENSMUSG00000014503	Pkd2l2	85.2239	70.5777	80.4748	149.975	116.356	85.336	63.105	125.374	60.2562	64.3816	74.8994	62.7222	137.64	106.728	91.7745	105.417	29.9199	97.2322	41.4628	81.44	58.0779	39.79	85.8929	38.9537
G1500	ENSMUSG00000014504	Srp19	670.813	624.073	685.195	657.746	648.861	545.534	498.275	796.719	767.809	633.071	582.731	633.195	963.549	1023.55	755.752	833.559	1200.51	948.063	1018.65	817.805	839.835	891.619	881.924	572.087
G1501	ENSMUSG00000014529	Tmbim7	0	0	0	0	0.983421	0	0	0	0	0	0	0	0	0	0	0	0	0	0	0	0	0	0	0
G1502	ENSMUSG00000014542	Clec4f	85.098	0	7.39146	2.39473	10.8691	3.62972	3.00885	0	0	0	7.60207	1.78949	21.5787	25.2469	1.18334	0.600077	1.76497	0.598059	14.5398	7.7221	14.3085	14.3204	1.78174	0
G1503	ENSMUSG00000014543	Klra17	1.0117	0	0	0	0	1.0125	0	0	0	0	0	1.01543	0	0	0	0	0	0	0	0	0	0	0	0
G1504	ENSMUSG00000014547	Wdfy2	5.95148	8.90744	26.8314	41.6934	42.6469	39.7082	16.9532	43.6642	9.95161	15.8075	31.7184	31.6819	42.3665	48.3265	64.8078	25.8445	3.90313	14.8734	37.3774	84.7974	52.406	39.5334	59.0961	53.858
G1505	ENSMUSG00000014550	Rbsn	223.587	289.23	375.936	419.586	401.083	373.601	285.482	400.2	298.841	282.682	414.047	380.926	553.695	429.2	514.929	448.186	267.953	304.128	561.948	661.029	587.228	515.011	563.605	599.629
G1506	ENSMUSG00000014551	Mrps25	717.617	697.349	763.055	755.53	677.799	596.912	615.074	823.811	783.583	755.37	635.037	681.655	742.598	712.169	556.679	648.705	979.012	733.38	691.155	653.316	537.566	687.272	747.954	334.799
G1507	ENSMUSG00000014554	Dguok	422.119	387.637	431.241	431.816	433.088	375.735	346.814	479.834	476.947	431.778	387.354	418.092	392.101	477.02	301.982	407.55	419.698	379.621	472.041	442.229	418.933	515.269	543.333	414.558
G1508	ENSMUSG00000014592	Camta1	1250.98	1476.43	1498.19	1197.33	1357.66	1145.32	1006.13	1467.26	1777.32	1640.58	1346.66	1276.38	920.192	1032.44	930.494	1066.09	1680.28	1268.22	1361.33	1304.47	1238.55	1490.65	1394.1	1627.1
G1509	ENSMUSG00000014599	Csf1	649.817	705.604	885.222	877.053	969.831	747.22	921.944	1128.03	600.243	636.426	798.921	655.131	604.066	795.448	706.979	740.085	482.808	656.644	355.836	888.054	604.133	410.888	1164.8	176.544
G1510	ENSMUSG00000014601	Strip1	382.149	331.68	751.063	601.077	675.059	579.31	472.076	650.6	503.25	484.883	602.889	616.537	754.09	744.408	673.525	628.144	481.181	558.107	1102.94	1154.66	1016.91	972.841	1207.63	867.077
G1511	ENSMUSG00000014602	Kif1a	6.60601	10.3284	16.0712	99.4915	25.4622	9.90754	9.49928	17.9452	4.74163	18.7328	33.948	31.744	14.9962	23.5463	20.6665	21.8123	5.94511	4.71464	196.274	119.816	81.485	117.475	217.87	80.9137
G1512	ENSMUSG00000014603	Alx3	0	0	0	0	0	0	0	0	0	0	0	0	0	0	0	0	0	0	0	0	0	0	0	0
G1513	ENSMUSG00000014606	Slc25a11	9512.28	9380.84	10834.2	11336	10750	9160.28	8395.69	11617.9	10681	11034.4	9623.9	10585.1	11939.4	11871.5	9812.78	11261.5	9731.12	9823.99	14357.5	14654.6	12214.4	13036.6	15318.8	8630.46
G1514	ENSMUSG00000014609	Chrne	2.87168	0	0	1.7138	0.855534	0	0.860079	0	0	0	0	0	0	0.850758	0	0.856736	0.842627	0	0	0.852519	0	0.852965	1.70076	0
G1515	ENSMUSG00000014633	Cmc2	687.885	658.627	783.329	689.877	682.745	653.796	442.836	741.607	781.797	726.635	705.052	703.326	851.82	856.101	679.378	698.992	896.61	915.949	739.21	819.632	720.316	790.089	1021.92	381.406
G1516	ENSMUSG00000014668	Chfr	246.754	227.574	350.679	337.234	372.972	337.254	254.622	392.975	271.731	277.122	355.364	323.542	527.663	404.459	395.712	426.54	207.222	336.401	619.123	475.783	392.472	492.763	512.25	567.991
G1517	ENSMUSG00000014686	Ceacam16	0	0	0	0	0	0	1.00353	0	0	0	0	0	0	0	0	0	0	0	0	0	0	0	0	0.986832
G1518	ENSMUSG00000014704	Hoxa2	0.994914	0.993559	0.996783	2.98796	0.994564	2.98712	4.99957	6.96686	0	2.97596	1.99228	3.97775	0	4.94518	0	0.996202	2.93791	2.98407	0.987367	1.98096	5.95393	2.97445	0	0.983056
G1519	ENSMUSG00000014725	Adam28	0	0	0	0	0	0	0	0	0	0	0	0	0	0	0	0	0	0	0	0	0	0	0	0
G1520	ENSMUSG00000014747	Ankrd53	0	0	0	0	0	0	0	0	0	0	0	0	0	0	0	0	0	0	0	0	0	0	0	0
G1521	ENSMUSG00000014748	Tex261	1050.58	1148.8	1566.17	1538.75	1429.45	1359.75	1187.1	1503.1	1428.65	1287.08	1530.85	1394.24	1931.23	1641.31	1553.81	1722.27	1369.16	1534.47	1796.53	2308.24	1937.13	1630.23	1832.61	2205.83
G1522	ENSMUSG00000014763	Fam120b	304.814	288.755	496.08	507.068	479.627	475.851	336.509	409.677	384.468	312.592	420.79	436.597	580.99	546.601	526.602	499.277	240.303	286.855	460.791	521.644	512.594	464.722	505.826	656.855
G1523	ENSMUSG00000014767	Tbp	140.496	129.797	144.225	188.484	212.834	121.71	106.521	180.549	139.968	125.968	207.466	197.912	174.471	189.885	182.707	198.169	100.479	131.886	248.993	154.051	143.708	192.882	226.284	311.734
G1524	ENSMUSG00000014769	Psmb1	2590.57	2502.97	2754.66	2528.22	2591.2	2122.7	2044.86	3034.72	2570.33	2877.12	2353.51	2574.83	4742.79	4602.97	3465.93	4049.26	5114.86	3237.89	6485.11	3752.04	4217.96	5635.07	4416.09	2815.24
G1525	ENSMUSG00000014771	Pdcd2	141.613	147.274	159.99	162.362	177.175	140.75	125.095	183.073	202.514	186.365	173.892	156.539	313.812	257.343	274.72	319.565	447.821	254.965	364.403	289.449	298.207	454.57	272.119	481.81
G1526	ENSMUSG00000014773	Dll1	30.5334	55.3543	102.709	86.7378	125.211	84.36	54.6963	87.2258	48.6128	88.698	82.2759	99.1912	75.3958	81.0655	57.355	63.3304	35.3187	65.4291	50.8742	96.0084	76.3792	37.2239	63.5365	46.2282
G1527	ENSMUSG00000014776	Nol3	690.233	711.533	906.459	856.693	946.529	807.565	665.448	891.518	725.727	918.566	705.569	786.087	1932.96	1665.09	1596.69	1637.02	1156.66	1217.62	2844.5	2342.41	2149.26	2852.81	2387.47	1339.68
G1528	ENSMUSG00000014778	Fhod1	99.9192	114.459	193.388	179.079	194.346	172.304	181.713	195.904	159.893	194.188	277.974	229.041	156.671	184.676	156.226	124.455	67.657	96.4726	221.509	220.744	226.925	148.11	187.026	174.63
G1529	ENSMUSG00000014782	Plekhg4	1.7508	0.609643	0	0.77604	0	0.776439	2.34152	0	1.7555	0.77122	1.75389	1.82722	0	0	1.73595	0	0	0	0	1.74366	0.772586	0	0.76969	0
G1530	ENSMUSG00000014786	Slc9a5	3.94362	16.6838	31.6049	21.6897	32.5511	19.7339	24.8049	25.6531	12.8761	23.4986	33.3144	32.3475	10.7711	32.3677	12.6429	18.8155	6.77802	16.7481	28.29	21.4709	18.6448	26.5118	21.5101	9.70928
G1531	ENSMUSG00000014791	Elmo3	20.7574	19.6983	21.7851	25.708	18.7849	13.8493	10.9376	30.6612	12.9019	15.7256	14.7694	9.84375	8.83588	14.747	11.718	11.9024	5.8287	7.90298	32.305	34.3069	19.6893	27.5696	25.5002	16.5654
G1532	ENSMUSG00000014813	Stc1	31.5939	62.9336	27.6941	45.4241	41.4814	20.75	54.6354	46.4353	37.6794	107.929	80.5628	80.5659	45.1081	25.5346	14.6208	54.5139	32.981	28.6132	87.9661	41.0881	181.863	45.2369	53.8675	84.6387
G1533	ENSMUSG00000014837	4931428F04Rik	25.172	32.018	41.1026	36.9278	51.9626	53.5974	39.6849	47.9469	39.7344	32.6477	39.925	41.9584	119.552	96.9984	86.8513	68.2457	59.7703	72.8672	75.0191	93.6015	78.0901	86.736	90.8932	40.9095
G1534	ENSMUSG00000014846	Tppp3	377.971	406.365	573.222	796.641	726.884	620.228	354.255	695.358	394.408	437.142	615.748	917.564	478.14	996.304	542.933	406.865	317.13	369.165	294.258	542.201	836.502	404.171	457.189	155.086
G1535	ENSMUSG00000014850	Msh3	96.0278	123.272	129.251	97.9681	83.0191	67.8874	113.736	163.176	175.108	156.845	134.654	132.601	208.432	178.763	158.799	207.254	199.368	170.611	118.33	124.301	148.941	143.076	107.698	214.989
G1536	ENSMUSG00000014852	Adamts13	0.937848	0	0	0	0	0	0.943537	0	0	0	0	0	0	0	0	1.88275	0	0	0	0	0	0	0	0
G1537	ENSMUSG00000014856	Tmem208	324.365	332.512	381.533	338.753	314.76	279.152	306.409	411.997	311.184	356.436	324.332	310.009	485.644	444.21	356.742	419.245	467.71	346.25	430.041	321.274	381.207	455.676	451.998	287.915
G1538	ENSMUSG00000014859	E2f4	439.462	357.338	637.063	574.84	630.835	582.777	398.934	663.959	492.643	456.509	546.258	603.047	901.613	834.449	716.929	646.153	396.22	576.157	960.141	936.877	932.55	909.368	1098.34	719.842
G1539	ENSMUSG00000014867	Surf4	1975.24	1804.7	2731.18	2714.95	2504.11	2343.39	2085.32	2654.81	2227.71	2414.4	2738.96	2438.8	3934.24	3232.2	3276.14	3065.89	2246.17	2541.72	3937.33	4201.03	4334.45	3599.62	3820.97	3431.28
G1540	ENSMUSG00000014873	Surf2	183.021	188.027	265.356	268.333	235.508	192.996	210.79	264.166	222.882	252.076	214.363	252.958	441.045	509.366	362.988	396.316	250.686	309.248	423.295	340.27	488.723	434.054	431.158	504.822
G1541	ENSMUSG00000014905	Dnajb9	615.505	573.718	765.847	650.84	694.777	715.35	482.011	758.778	881.294	656.832	773.387	629.561	1409.16	942.595	1046.18	995.532	850.82	677.841	1165.01	1001.25	1170.98	1264.24	1037.21	1815.7
G1542	ENSMUSG00000014907	Naf1	73.1561	81.7651	89.1346	119.662	98.8811	91.0235	90.4957	138.49	83.376	105.188	120.159	89.6004	147.287	120.942	140.65	141.851	87.4475	90.8991	225.202	193.148	184.13	194.988	206.982	297.266
G1543	ENSMUSG00000014932	Yes1	195.686	149.839	306.595	269.02	398.41	245.788	225.026	307.553	259.016	254.052	366.067	412.145	295.954	238.44	251.127	245.778	151.767	136.387	422.778	346.668	319.167	432.512	319.644	259.063
G1544	ENSMUSG00000014956	Ppp1cb	5719.02	6461.7	6375.42	5673.6	5626.92	4874.88	4711.47	7150.42	8631.18	7600.43	5935.9	6234.26	6465.78	5826.77	5610.06	6018.07	10549.5	6819.35	10063	8319.99	9393.86	9537.06	8165.5	8914.66
G1545	ENSMUSG00000014959	Gorasp2	866.525	873.201	1354.08	1244.3	1150.78	1112.03	955.323	1261.44	1025.53	1126.08	1228.93	1233.16	1802.06	1618.77	1646.82	1571.48	1175.51	1354.03	2957.84	2586.64	2764.13	2634.41	2314.38	2664.01
G1546	ENSMUSG00000014980	Tsen15	191.687	228.904	258.202	275.099	235.599	203.341	216.41	292.645	248.375	213.678	225.318	229.366	329.13	294.488	255.846	323.232	345.516	338.207	309.081	366.955	275.136	316.834	403.229	182.819
G1547	ENSMUSG00000015001	Oc90	0	0	0	0	0	0	0	0	0	0	0	0	0	0	0	0	0	0	0	0	0	0	0	0
G1548	ENSMUSG00000015002	Efr3a	669.064	740.017	1000.49	1072.46	1084.93	936.653	792.173	1117.21	935.3	858.391	1089.09	1006.92	1680.26	1265.23	1812.24	1264.95	881.874	1124.85	1273.51	1591.58	1370.95	1484.14	1383.78	1444.87
G1549	ENSMUSG00000015013	Trappc2l	443.146	455.745	546.392	457.922	437.709	347.2	469.194	547.89	517.749	553.523	438.233	483.573	571.632	553.688	463.162	599.146	580.956	409.628	734.274	577.318	602.31	684.013	600.565	486.867
G1550	ENSMUSG00000015016	Acsf3	462.792	491.252	632.424	663.415	583.675	587.134	496.243	655.374	492.247	578.147	551.121	618.827	886.884	729.213	584.369	672.563	482.441	594.345	586.473	888.969	648.878	689.169	801.818	525.162
G1551	ENSMUSG00000015023	Ddx19a	268.425	280.054	440.889	467.99	480.16	422.313	333.17	483.728	361.502	431.674	478.524	508.742	556.512	516.937	502.255	590.611	316.6	406.084	929.074	953.753	798.17	899.761	833.229	1514.94
G1552	ENSMUSG00000015027	Galns	57.3987	49.3278	77.3322	61.3871	72.2511	52.4924	65.6918	70.3041	41.722	76.7985	89.8052	77.919	50.131	69.8781	53.8097	54.5933	21.4046	42.5327	265.725	191.526	178.456	289.854	150.276	70.2775
G1553	ENSMUSG00000015053	Gata2	156.65	231.176	225.59	328.077	305.549	248.88	291.544	215.533	186.79	395.179	448.483	369.451	214.908	186.001	182.768	232.872	105.181	133.153	274.373	279.566	538.964	274.046	201.078	579.026
G1554	ENSMUSG00000015083	C8g	256.826	22.5279	13.587	26.2033	23.5569	16.4789	30.1436	25.8268	27.1552	20.9884	18.5387	35.2769	32.7162	35.6034	23.1327	35.9003	32.9391	17.4379	21.1188	24.967	12.5801	15.2799	45.4299	36.1704
G1555	ENSMUSG00000015085	Entpd2	190.748	170.676	267.387	248.946	294.273	270.59	256.64	405.694	169.163	305.509	344.507	325.477	184.744	255.526	180.532	214.536	162.058	163.878	195.721	249.623	335.728	251.165	226.746	214.174
G1556	ENSMUSG00000015087	Rabl6	1181.24	1208.72	1918.34	2059.72	2049.12	1740.06	1191.66	1634.02	1678.76	1450.49	1722.03	1731.69	2298.56	2202.05	1984.84	1824.74	1418.55	1574.07	2033.32	1838.43	1665.99	1772.91	1994.94	1763.47
G1557	ENSMUSG00000015090	Ptgds	2503.88	2083.68	1172.52	981.09	1663.79	2818.85	737.746	2953.87	1260.69	1999.76	1355.38	1096.17	3366.84	4702.81	5380.43	5229.28	5262.22	9628.51	36335	31655.3	28696.4	33317	33483.4	66805.1
G1558	ENSMUSG00000015092	Edf1	2235.92	2013.2	2485.37	2205.3	2263.7	2036.61	1948.33	2369.33	2168.99	2547.39	2057.44	2193.13	2925.96	3133.65	2390.8	2976.1	3327.91	2420.46	3666.02	3026.54	3325.42	3502.83	3263.81	2451.97
G1559	ENSMUSG00000015093	Clic3	0.915311	0.9208	0.917317	2.04877	4.4309	3.66465	4.45001	3.05981	2.74289	3.40868	8.51427	9.87594	2.53861	0	1.04575	2.02677	2.06283	2.04357	37.2509	14.5185	41.1733	5.31706	11.0841	14.1402
G1560	ENSMUSG00000015094	Npdc1	202.229	223.701	331.639	368.607	342.327	282.954	334.259	376.801	239.203	377.503	364.287	401.276	254.629	326.045	252.13	237.103	249.848	193.882	302.897	332.412	414.875	308.314	240.856	208.189
G1561	ENSMUSG00000015095	Fbxw5	1243.15	1316.28	1782.62	1816.7	1775.91	1557.28	1369.22	1930.81	1431.85	1518.61	1625.72	1681.9	2207.12	2252.68	1881.43	1974.1	1093.18	1462.79	2812.35	2689.42	2573.17	2723.13	2910.77	2332.44
G1562	ENSMUSG00000015112	Slc25a13	1810.14	1955.63	2058.48	2212.22	2144.85	1878.91	1545.59	2220.58	2165.15	1811.78	1931.11	1883.11	2332.35	2332.16	2279.71	2636.43	1872	1842.25	2439.79	2864.92	2347.15	2891.54	3062.92	2079.21
G1563	ENSMUSG00000015120	Ube2i	517.904	540.866	804.187	734.048	791.096	607.372	573.188	755.448	607.506	692.048	820.091	822.058	1015.03	916.673	795.018	918.154	533.003	695.966	1204.67	1083.39	1097.05	1098.08	1078.43	1199.1
G1564	ENSMUSG00000015126	Tsr3	115.991	88.0762	139.264	136.244	142.853	116.083	125.497	140.998	122.17	167.977	163.063	144.475	172.846	190.747	149.188	217.775	184.35	136.01	269.502	225.905	244.711	298.076	217.811	385.261
G1565	ENSMUSG00000015127	Unkl	91.3855	115.762	107.416	128.244	117.856	116.303	131.415	126.621	100.983	117.703	131.696	126.06	139.613	149.607	102.327	114.612	72.8889	97.0631	172.115	197.113	158.362	208.657	151.452	327.794
G1566	ENSMUSG00000015133	Lrrk1	129.498	150.314	217.173	214.096	313.69	176.094	162.267	197.231	139.58	185.528	310.821	226.75	107.996	145.889	186.866	162.521	90.6693	106.547	151.821	168.943	205.674	156.923	217.841	135.321
G1567	ENSMUSG00000015134	Aldh1a3	13.0339	8.60069	21.6235	27.5007	22.4549	15.5534	19.1098	25.9189	17.85	18.0223	47.2863	18.0483	19.8065	23.8371	14.4943	21.735	8.10514	15.2843	17.9522	15.4038	26.5331	23.8992	42.9858	6.80725
G1568	ENSMUSG00000015143	Actn1	194.237	272.085	445.517	712.877	562.036	403.594	393.877	480.678	219.353	311.493	518.538	476.952	306.834	348.84	408.597	264.484	116.665	213.77	898.14	844.935	908.689	912.735	710.789	591.116
G1569	ENSMUSG00000015149	Sirt2	1061.93	1056.7	1454.12	1556.99	1475.05	1321.08	1153.37	1571.53	1144.24	1246.91	1388.54	1542.75	2108.45	1954.3	1937.88	1866.18	1106.3	1387.25	2822.77	2633.42	2649.25	2775.99	2242.94	3024.54
G1570	ENSMUSG00000015165	Hnrnpl	1775.01	2099.11	2495.49	2267.53	2304.54	1806.95	1941.72	2509.41	2263.96	2335.45	2819.9	2506.83	2498.25	2202.83	1722.69	2252.49	1998.34	1634.99	3084.54	3086.12	3413.89	3457.47	2633.58	3285.62
G1571	ENSMUSG00000015176	Nolc1	263.651	241.952	400.637	415.801	360.543	368.616	317.92	343.869	322.296	315.026	350.845	396.051	627.688	493.083	596.672	522.391	383.236	473.676	580.697	843.502	769.872	658.01	861.061	553.676
G1572	ENSMUSG00000015189	Casd1	295.985	339.424	429.061	532.256	537.29	433.543	403.336	546.987	415.406	399.276	572.648	517.334	567.509	482.596	541.843	521.532	294.632	333.984	547.54	654.421	582.538	499.742	556.668	515.202
G1573	ENSMUSG00000015202	Cnksr3	275.557	240.912	314.706	264.838	380.677	250.616	188.726	274.833	288.764	265.964	310.94	317.171	522.4	353.54	411.365	579.279	272.869	273.581	4142.16	1539.93	1656.16	2725.91	1077.45	2469.72
G1574	ENSMUSG00000015214	Mtmr1	341.034	408.852	470.235	556.04	546.631	459.921	321.146	584.133	332.836	289.389	525.338	537.131	704.704	583.109	572.119	596.937	252.889	287.925	1349.31	1159.23	1190.19	1170.8	1115.18	1331.23
G1575	ENSMUSG00000015217	Hmgb3	1171.29	1214.98	1380	1240.66	1321.81	1171.45	1048.03	1372.27	1576.73	1340.41	1279.91	1249.75	1665.01	1491.56	1133.08	1531.6	1373.11	1417.6	1921.44	1909.02	1891.1	1573.87	1936.11	909.275
G1576	ENSMUSG00000015222	Map2	15.1297	30.1738	62.5035	23.506	39.1273	39.3047	35.5974	35.1901	25.8486	32.3649	44.715	27.1203	32.2548	52.8287	28.4229	58.159	19.9386	29.5084	31.4516	19.9524	15.3727	36.034	73.9535	44.167
G1577	ENSMUSG00000015224	Cyp2j9	20.2671	29.9666	32.8135	24.7158	25.0128	13.0185	23.1387	29.9668	21.5525	49.8289	37.6987	28.2774	14.6316	27.6053	25.7525	17.0477	16.7334	12.7074	12.5499	22.5209	18.9514	32.9012	18.5838	17.7801
G1578	ENSMUSG00000015242	Nipsnap3a	0	0	0	0	0	0	0	0	0	0	0	0	0	0	0	0	0	0	0	0	0	0	0	0
G1579	ENSMUSG00000015243	Abca1	208.987	199.112	310.588	423.761	555.708	295.566	349.679	355.479	231.726	359.26	573.479	559.337	170.529	222.589	196.281	276.124	126.177	103.915	274.576	386.111	387.537	271.625	252.898	604.463
G1580	ENSMUSG00000015247	Nipsnap3b	71.4487	54.2503	79.0195	68.6752	78.081	68.8949	65.0937	94.2942	52.5288	96.0675	70.6553	80.8026	168.439	115.525	131.34	158.924	82.5437	77.1528	228.492	133.83	150.498	160.032	129.684	88.5224
G1581	ENSMUSG00000015289	Lage3	330.002	366.903	404.574	346.847	408.742	297.223	313.561	458.274	388.845	386.487	357.92	398.504	433.547	536.315	337.845	412.966	419.237	367.795	744.477	490.04	575.116	674.467	535.5	382.053
G1582	ENSMUSG00000015290	Ubl4	1279.59	1352.58	1866.33	1996.66	1871.71	1594.13	1199.19	1967.72	1655.13	1460.7	1663.65	1739.49	2764.94	2561.68	2398.38	2258.27	1607.44	2318.73	3331.22	2450.91	2664.19	2885.3	2756.78	2266.53
G1583	ENSMUSG00000015291	Gdi1	895.467	952.045	1534.88	1177.83	1181.15	899.936	924.362	1456.4	1005.39	1055.59	1405.81	1071.37	1324.94	1709.31	855.138	1558.79	737.865	800.036	2644.42	2083.5	1950.84	2090.81	2488.57	2389.53
G1584	ENSMUSG00000015305	Sash1	181.235	213.665	371.987	421.51	474.052	354.874	327.164	324.316	244.465	418.471	449.916	515.777	290.54	294.978	317.542	341.449	166.344	210.616	441.34	610.943	577.301	474.764	406.272	996.786
G1585	ENSMUSG00000015312	Gadd45b	188.75	229.798	120.076	107.04	70.8475	150.92	187.548	251.697	140.06	216.566	193.801	115.141	125.998	173.661	134.002	372.328	150.592	69.9123	348.464	154.605	282.223	601.325	154.918	1375.2
G1586	ENSMUSG00000015314	Slamf6	0	0.396077	0.97468	0	16.0376	20.5059	2.7765	2.93405	0	0.395143	2.96723	2.95376	1.93273	0.967533	0.962027	0	0	0	0	2.78643	0.396051	1.36562	0.965673	0
G1587	ENSMUSG00000015316	Slamf1	7.45272	5.30617	10.6661	6.39089	7.45377	3.19655	7.49597	6.39181	5.97153	6.35459	5.30702	2.12176	4.22997	5.29427	1.05238	4.27201	1.22752	2.12821	0	2.11287	5.30311	0	2.11318	10.2557
G1588	ENSMUSG00000015335	Zdhhc12	52.1817	45.9153	55.38	53.3571	54.3529	50.3921	59.1015	77.9465	44.1765	47.7785	53.14	54.1876	108.796	86.8876	79.4603	111.659	69.2051	54.6362	160.676	81.7315	91.1124	137.447	68.541	206.208
G1589	ENSMUSG00000015337	Endog	1051.77	1166.41	1322.13	1243.04	1215.7	1054.61	1079.71	1368.5	1149.01	1249.87	971.344	1235.58	1817.91	1657.21	1289.58	1442.92	1498.71	1206.57	1314.59	1364.72	1298.89	1425.74	1731.26	700.9
G1590	ENSMUSG00000015340	Cybb	110.096	126.245	190.056	126.523	213.41	131.828	132.555	120.015	164.908	181.608	222.814	224.838	69.3185	88.0125	83.4085	136.239	122.621	86.4421	100.195	160.596	230.925	150.773	100.417	67.7742
G1591	ENSMUSG00000015341	Golga7	579.911	584.645	590.994	651.338	690.736	584.057	477.481	809.353	707	692.158	756.519	691.803	899.365	852.834	736.849	837.751	761.137	740.772	1263.13	1015.76	1176.42	1159	1027.66	1291.21
G1592	ENSMUSG00000015342	Xk	107.475	115.822	148.163	185.37	154.878	143.086	103.197	159.854	111.932	109.677	178.365	162.745	190.963	163.815	201.347	154.495	109.43	125.131	177.569	177.654	135.437	179.71	150.59	109.73
G1593	ENSMUSG00000015354	Pcolce2	477.166	310.237	434.4	586.491	570.96	450.397	410.736	828.966	482.565	588.563	752.343	485.311	314.093	612.508	226.758	406.175	212.305	148.538	398.119	428.449	372.752	413.815	345.122	303.06
G1594	ENSMUSG00000015355	Cd48	45.9089	34.965	40.9996	38.9961	65.8057	48.9418	46.0942	73.8575	48.9737	43.9125	59.2798	48.0699	37.6752	45.6122	34.7464	32.9017	43.2951	37.9307	25.808	42.9032	43.8656	44.7757	37.7225	9.88545
G1595	ENSMUSG00000015357	Clpx	1796.22	1998.63	2053.28	2003.65	1993.48	1571.59	1581.75	2547.23	1953.94	2041.56	2079.99	2158.45	3095.37	2425.02	2098.29	3709.1	1850.42	2153.29	4097.23	3814.4	4230.82	5161.37	3764.54	7326.31
G1596	ENSMUSG00000015363	Trabd	835.463	853.391	1394.9	1210.08	1170.66	1066.28	908.853	1222.81	1000.45	1081.91	1127.77	1146.55	1667.43	1752.32	1556.87	1431.31	852.052	1072.11	2304.91	2153.12	2690.68	1907.87	1993.02	3018.44
G1597	ENSMUSG00000015365	Mov10l1	1555.22	1381.03	1812.79	1740.13	1364.45	1190.63	1152.98	1773.95	1503.43	1566.99	1531.34	1776.07	1322.23	1445.16	1242.04	1499.1	924.943	1528.87	1378.19	1828.75	1756.77	1080.59	1185.73	3342.64
G1598	ENSMUSG00000015377	Dennd6b	169.656	148.289	225.293	210.108	227.954	172.754	165.762	257.633	202.13	168.525	167.702	196.198	305.656	251.203	221.904	245.664	191.836	181.364	337.747	361.39	314.203	353.67	331.641	308.96
G1599	ENSMUSG00000015396	Cd83	106.066	82.072	118.179	73.4056	124.892	114.087	80.7332	128.928	115.38	116.467	106.917	120.658	60.0615	114.338	73.5691	73.5277	76.0482	62.4248	71.7402	67.9601	88.9187	64.1969	62.9862	67.5055
G1600	ENSMUSG00000015401	Tmem27	0	0	0	0	0.833113	0	0	0	0.835262	0	0.838438	0	0.828322	0	0	0.833402	0	0	0	0	0	0.831214	0	0
G1601	ENSMUSG00000015405	Ace2	21.3186	25.0981	23.2985	24.2316	23.2637	18.4262	30.2221	36.8476	28.0453	28.8969	25.0822	28.8997	50.0482	43.3744	37.3208	50.577	41.8966	25.1791	252.103	118.141	111.936	247.101	133.631	65.313
G1602	ENSMUSG00000015437	Gzmb	0.994944	2.98372	3.98743	0.996347	0.994329	0.995734	0	0.995155	0.99715	4.96631	2.99548	0	0.988354	0.988842	0	0.995262	0	0	0	2.97683	1.98601	1.98339	0	0
G1603	ENSMUSG00000015441	Gzmf	0	0	0	0	0	0	0	0	0	0	0	0	0	0	0	0	0	0	0	0	0	0	0	0
G1604	ENSMUSG00000015443	Gzmn	0	0	0	0	0	0	0	0	0	0	0	0	0	0	0	0	0	0	0	0	0	0	0	0
G1605	ENSMUSG00000015451	C4a	16.7641	22.131	0.476288	3.22462	0.808353	0.40895	15.6187	0	0	0.791647	0	0	0.466953	0.47376	20.0063	0	0.388637	0	0	8.63164	2.10698	0	13.152	0
G1606	ENSMUSG00000015452	Ager	1.97481	3.32246	1.10465	6.40555	0	3.33214	3.03722	4.42793	2.06834	5.44106	2.82515	0.96317	3.29876	4.07105	2.00218	6.63728	5.04028	1.10697	7.70308	3.62246	17.1856	14.5006	8.57453	12.8528
G1607	ENSMUSG00000015461	Atf6b	446.975	452.492	712.548	797.828	891.122	645.084	557.031	748.108	435.005	379.281	703.634	643.722	1105.37	941.517	1047.58	831.02	351.118	519.183	742.674	853.522	935.259	656.708	844.519	703.237
G1608	ENSMUSG00000015467	Egfl8	2.76649	4.55424	16.8363	5.61361	17.8037	7.47596	15.8169	30.0031	10.691	11.2088	8.07279	15.9626	6.53624	4.75577	7.66639	8.46689	3.05213	3.73577	8.56277	17.4385	21.2728	2.05652	13.9532	4.75148
G1609	ENSMUSG00000015468	Notch4	270.065	415.226	471.237	605.008	612.386	589.033	686.958	738.499	428.72	760.106	870.41	812.66	467.433	375.838	343.897	625.955	130.625	182.663	670.467	372.834	429.219	435.35	286.224	575.769
G1610	ENSMUSG00000015474	Ppt2	632.82	657.761	894.73	991.347	818.416	750.215	692.205	883.681	688.167	723.805	815.728	975.667	985.966	866.776	917.982	840.273	538.903	739.991	938.037	1039.2	1014.26	1027.34	1001.04	982.466
G1611	ENSMUSG00000015476	Prrt1	7.31981	19.1749	15.5836	25.8876	27.4124	24.703	11.0783	19.2229	18.2402	17.0785	25.1331	9.13498	22.3258	13.6459	11.7778	5.50067	8.10175	10.7172	10.8894	22.7446	29.0436	10.0287	15.6638	22.2615
G1612	ENSMUSG00000015478	Rnf5	544.843	495.44	608.126	536.034	529.261	426.629	451.005	646.916	589.166	524.505	542.496	577.605	689.538	633.141	532.534	613.416	570.359	538.696	672.425	724.892	701.951	748.373	837.89	489.677
G1613	ENSMUSG00000015484	Fam163a	0	0.98066	0	4.92423	1.97007	0	1.98154	0	1.97797	2.93549	3.91883	2.93935	0.977979	2.93856	0	0.9886	1.93486	0	0	0	3.92157	0.980766	1.95358	1.94046
G1614	ENSMUSG00000015488	Cacfd1	845.645	830.01	1202.08	1161.27	1020.04	902.038	902.399	1062.04	886.617	1030.05	980.218	983.835	1026.12	928.04	915.662	1166.56	922.425	876.153	1168.1	1258.28	1072.85	918.324	988.999	1326
G1615	ENSMUSG00000015501	Hivep2	200.275	225.281	348.972	414.176	452.271	433.339	293.31	378.642	255.683	280.874	427.885	406.318	322.545	376.595	553.717	291.903	171.237	181.367	379.572	524.254	358.466	344.882	366.869	500.146
G1616	ENSMUSG00000015519	2310057J18Rik	0	0	0	0	0	0	0	0	0	0	0.707517	0	1.34723	0	0	0	0	0	0	0	0	0	0	0
G1617	ENSMUSG00000015522	Arnt	325.754	317.141	644.659	639.414	663.531	553.218	427.392	523.963	433.602	457.198	644.235	534.31	603.155	550.252	705.529	659.474	225.166	336.552	1246.04	1424.17	1307.74	1378.79	1273.02	1957.72
G1618	ENSMUSG00000015533	Itga2	1.97363	0	1.97717	3.9478	6.91069	4.93812	4.96497	7.9003	0.991259	0.980408	3.92602	4.90847	0.980143	2.94506	0.973924	0.990935	0	0	0	2.93236	3.92976	2.94871	7.83061	0.972145
G1619	ENSMUSG00000015536	Mocs2	498.33	496.706	721.431	672.946	696.953	558.37	466.501	704.921	655.878	637.085	632.881	647.909	1069.56	1043.12	816.5	938.631	948.351	835.985	928.342	863.091	1048.34	876.006	882.012	969.598
G1620	ENSMUSG00000015542	Nat9	333.791	313.506	328.761	337.748	329.986	268.359	264.069	420.963	296.069	365.259	305.389	297.211	422.14	445.795	370.609	520.055	396.432	292.952	652.425	561.828	568.139	651.686	568.954	1040.3
G1621	ENSMUSG00000015568	Lpl	54250.7	60794.5	61290	81298.5	73429.8	62051.7	53509.9	65103.1	76816.7	75449	63389.8	82268.8	65630.9	54655	57897.9	58872.9	60176.8	50411.7	62649.5	91648.6	74920.3	63366.6	72494.5	245902
G1622	ENSMUSG00000015575	Atp6v0e	899.133	792.213	892.117	800.49	836.651	665.589	700.786	1181.34	820.526	917.323	842.853	889.468	1237.27	1262.22	885.619	967.61	1065.08	863.398	1268.34	816.964	1181.52	1244.39	960.274	780.135
G1623	ENSMUSG00000015579	Nkx2-5	1066.57	1173.84	1760.12	1654.59	1803.55	1450.06	1114.6	1530.78	1602.83	1365.38	1449.55	1651.21	2101.23	2053.15	1834.35	1792.9	1356.32	1511.27	2713.6	2825.36	2329.49	2274.47	2424.64	3262.54
G1624	ENSMUSG00000015597	Zfp318	118.912	130.454	188.312	266.417	251.818	185.118	144.375	195.915	143.357	186.053	311.808	269.125	245.486	240.21	227.445	257.761	124.849	159.564	447.949	412.323	362.421	337.386	287.529	654.327
G1625	ENSMUSG00000015599	Ttbk1	1.96992	0.980213	4.93357	1.96964	2.95669	0.985741	4.95699	6.90047	3.9589	1.95555	4.89071	1.95745	1.95654	2.93995	2.91345	1.9793	3.86866	1.96837	4.87156	4.87228	3.92072	0	1.95325	2.90905
G1626	ENSMUSG00000015605	Srf	1501.04	1487.88	2677.24	2576.06	2651.8	2645.96	1603.71	2500.55	2268.92	1860.08	2368.76	2612.6	4907.75	4431.46	4630.63	3482	2089.26	3551.34	5606	5156.69	5925.53	4257.17	5438.75	3549.75
G1627	ENSMUSG00000015619	Gata3	1.9516	4.86103	9.77562	17.5695	12.6888	6.83608	1.96335	2.92932	12.7377	2.91038	8.74589	6.80114	2.90757	8.73523	1.92766	2.93788	0	1.95046	2.8989	12.5769	5.83083	3.88808	12.7515	1.92371
G1628	ENSMUSG00000015627	Gata5	3.93568	0	10.8426	11.8102	14.7627	12.8011	5.939	4.9228	1.976	3.91259	37.23	15.6735	1.95449	8.80793	4.85894	2.96239	0.966908	2.94994	11.6916	24.3854	52.9117	10.7809	18.5476	16.4866
G1629	ENSMUSG00000015647	Lama5	908.128	1226.17	827.513	915.077	1228.93	922.737	1192.74	1029.3	923.69	1337.32	485.838	990.882	311.655	247.225	358.494	809.817	342.358	380.339	563.942	833.593	978.562	608.323	740.095	2159.32
G1630	ENSMUSG00000015652	Steap1	0.957634	0	0	0	0	0	0	2.87316	0.959182	0	0	4.80217	3.80535	2.85451	4.76067	4.78475	3.77582	2.00399	1.90434	0	1.91281	1.90937	2.85709	0
G1631	ENSMUSG00000015653	Steap2	13.0458	11.6999	10.9003	18.6596	24.0014	19.7529	24.001	19.8836	17.1179	6.00742	34.2368	6.98868	68.0624	32.5628	62.5885	37.6909	12.8288	39.2267	55.9221	27.3519	38.5351	48.7914	31.2933	4.46961
G1632	ENSMUSG00000015656	Hspa8	20646.1	21512.1	34066.8	36774.7	31862.3	24787.6	22292.8	27219.9	32201.5	21525.5	25958.1	41674.4	51895.1	45943.9	52505	34179.1	35537.6	30922.8	128545	130435	101266	115703	118028	47862.1
G1633	ENSMUSG00000015659	Serac1	46.3873	60.1404	112.763	137.429	144.041	83.2135	82.7817	146.918	84.8593	50.4397	134.473	124.806	154.049	146.268	172.959	126.609	29.9572	79.1205	175.29	234.943	171.643	164.793	270.198	158.38
G1634	ENSMUSG00000015665	Awat1	0	0	0	0	0	0	0	0	0	0	0	0	0	0	0	0	0	0	0	0	0	0	0	0
G1635	ENSMUSG00000015668	Pdzd11	343.74	328.534	358.459	330.713	358.316	315.581	308.866	388.129	325.735	367.362	358.828	316.724	363.943	373.057	326.761	346.3	336.791	299.772	490.862	453.208	443.206	514.651	441.133	263.989
G1636	ENSMUSG00000015671	Psma2	1753.49	1826	2063.55	1887.33	1757.76	1558.57	1467.22	2320.37	1995.17	2027.07	1829.06	1919.45	2438.88	2684.18	1985.45	2299.22	2602.99	2051.39	3971.88	2542.06	2659.03	3830	3054.73	2349.38
G1637	ENSMUSG00000015672	Mrpl32	549.368	465.214	474.413	482.24	485.407	414.969	379.815	628.194	629.621	582.81	473.337	524.363	709.191	672.962	522.435	617.586	902.938	658.661	837.866	624.061	665.512	796.222	809.98	804.702
G1638	ENSMUSG00000015697	Setdb1	219.627	196.171	288.669	337.367	274.564	265.386	223.685	312.055	217.654	252.131	264.635	279.876	304.046	293.731	355.145	315.512	174.915	212.284	415.558	495.822	455.098	464.345	436.897	382.557
G1639	ENSMUSG00000015702	Anxa9	1.90431	0	0	1.90605	4.75973	1.90585	1.12432	4.76278	1.12178	4.74401	5.7137	3.80383	2.2227	3.3364	4.7155	2.86154	5.6215	1.11857	6.61161	4.73555	16.1396	9.48793	0	2.82106
G1640	ENSMUSG00000015709	Arnt2	0.985487	0.980881	10.8596	10.8396	13.8044	6.90404	2.97561	12.8214	1.98029	2.9354	10.7693	9.79538	1.95759	10.7852	4.85932	0	2.90334	1.96952	24.3738	14.6287	25.5003	30.4257	20.5218	14.5552
G1641	ENSMUSG00000015711	Prune	545.341	526.623	693.793	634.449	644.295	648.604	512.824	729.083	561.459	644.364	671.07	589.274	1078.4	844.084	900.759	908.138	567.01	755.326	1557.57	1577.12	1635.27	1581.46	1637.97	1259.21
G1642	ENSMUSG00000015714	Cers2	737.095	691.882	974.828	966.58	1003.49	885.651	719.205	1021.24	774.552	862.273	1016.49	995.959	1309.04	1079.4	1188.89	1006.88	594.187	847.668	1635.45	1462.3	1813.35	1441.11	1496.24	1462.65
G1643	ENSMUSG00000015721	Nlrp5	0.993744	0	0	0	0	0	0	0	0	0	0	0	0	0	0	0	0	0	0	0	0	0	0	0
G1644	ENSMUSG00000015733	Capza2	2263.11	2614.55	2870.6	2955.51	2676.77	2227.78	2042.03	3169.03	3251.23	2831.37	2905.23	2929.76	3328.81	3138.16	3000.41	3200.84	3258.76	2847.57	4972.75	4399.26	4426.18	4821.25	3830.14	4136.49
G1645	ENSMUSG00000015745	Plekho1	1015.5	974.974	1464.54	1221.97	1515.24	1215.9	1110.5	1768.42	1496.15	1388.23	1408.15	1383.6	2781.06	2918.64	2537.95	1763.69	1632.3	2434.87	6240.86	4058.66	5158.19	5536.8	4890.55	2604.83
G1646	ENSMUSG00000015747	Vps45	252.318	149.584	196.656	166.29	157.344	195.11	211.783	290.502	195.922	220.299	104.617	188.071	191.382	216.775	101.086	243.816	321.678	240.108	192.393	141.017	213.061	273.891	242.601	108.664
G1647	ENSMUSG00000015748	Prpf3	198.27	130.906	196.531	273.805	251.515	167.734	198.083	194.653	256.099	211.427	240.091	225.111	274.18	257.698	235.625	199.711	413.754	241.958	370.662	308.544	363.019	311.948	358.289	322.806
G1648	ENSMUSG00000015749	Anp32e	897.573	1010.21	1317.21	1333.15	1454.42	1234.17	888.61	1217.35	1196.85	1252.25	1213.83	1360.59	1911.63	1900.17	1765.95	1565.14	1307.03	1240.48	2884.49	2939.86	2880.44	2505.89	2694.87	1539.93
G1649	ENSMUSG00000015750	Aph1a	1821.34	1884.07	2194.46	2182.93	2104.8	1819.05	1869.33	2520.91	2125.7	2197.29	2193.74	1933.76	3083.84	2518.18	2112.32	2314.48	1572.07	1984.46	3354	3144.95	3558.23	3360.42	3880.54	2681.84
G1650	ENSMUSG00000015755	Tab2	576.947	663.563	1014.9	1198.99	1183.07	923.858	759.575	971.946	856.394	749.108	1089.48	1012.22	1275.16	1094.77	1366.15	1118	703.699	956.112	1687.06	1688.26	1541.67	1305.46	1460.67	2449.11
G1651	ENSMUSG00000015757	Ppil4	311.394	351.338	434.365	431.783	412.035	349.585	331.132	460.079	402.761	369.266	497.328	425.543	451.748	446.967	430.47	459.116	389.25	392.938	614.689	651.454	601.914	656.667	647.008	822.6
G1652	ENSMUSG00000015759	Cnih1	896.908	873.294	965.443	986.755	911.391	760.139	820.189	1048.51	1168.57	1159.08	990.982	999.881	1240.02	1043.87	962.829	1165.57	1574.24	1105.81	1149.52	1051.52	1120.36	1037.65	1049.54	617.069
G1653	ENSMUSG00000015766	Eps8	142.608	177.568	205.01	287.14	303.894	204.395	220.009	221.067	130.134	242.708	407.476	417.711	281.819	211.425	232.697	324	133.73	148.712	537.354	737.332	1132.87	552.795	325.434	852.806
G1654	ENSMUSG00000015776	Med22	483.897	400.715	663.921	659.729	648.671	495.615	430.068	614.14	537.412	550.364	553.149	623.277	837.89	825.202	614.593	754.56	366.78	461.719	936.547	853.779	777.836	731.833	805.493	1665.53
G1655	ENSMUSG00000015787	Abo	0	0	0	0	0	0	0	0	0	0	0	0	0	0	0	0	0	0	0	0	0	0	0	0
G1656	ENSMUSG00000015790	Surf1	502.348	571.736	669.22	637.897	592.18	497.345	476.067	707.063	622.85	599.581	536.013	618.168	696.939	707.114	570.629	707.681	610.327	563.787	743.183	510.793	561.135	600.057	650.166	850.764
G1657	ENSMUSG00000015804	Med28	553.754	492.601	614.115	565.883	509.582	449.764	468.125	675.291	613.785	627.725	521.571	493.945	633.178	650.473	546.539	599.174	737.697	605.002	597.891	568.94	622.663	728.534	649.044	515.139
G1658	ENSMUSG00000015806	Qdpr	1413.52	1092.22	1159.8	1190.81	1174.75	993.818	978.127	1293.3	1488.89	1106.81	1097.31	1129.44	1575.54	1550.49	1342.67	1419.67	1526.46	1177.62	1599.68	1403.6	1337.97	1447.69	1476.45	1440.16
G1659	ENSMUSG00000015812	Gnrh1	2.0957	0	0	0	1.04413	1.05026	0	0	0	1.07058	0	1.07682	1.04483	2.08148	2.13065	0	3.13641	2.10909	0	2.14691	1.05673	0	0	0
G1660	ENSMUSG00000015829	Tnr	1.25792	1.25127	3.1505	3.56089	7.17326	5.03591	4.43252	3.77727	3.16092	3.53813	3.74424	3.12286	1.78585	2.50353	0.619699	0.632219	2.46971	1.25685	7.31102	1.8655	3.58015	3.54631	7.11206	3.54256
G1661	ENSMUSG00000015837	Sqstm1	4989.82	5758.98	4739.2	5106.91	4732.93	4208.49	4726.36	6107.71	4389.89	6855.2	5996.57	4475.84	9610.14	9473.03	9426.16	11545.3	10334.8	8924.77	40268	23193	29477.9	45341.6	25835.9	47717.7
G1662	ENSMUSG00000015839	Nfe2l2	939.051	970.033	1088.89	1264.87	1162.76	888.54	954.202	1315.97	1062.77	1295.12	1549.5	1450.18	2403.02	2003.49	1877.72	1778.99	1380.13	1591.71	2833.4	1889.88	2483.53	1989.75	1740.76	1581.8
G1663	ENSMUSG00000015843	Rxrg	1124.83	1126.23	1711	1455.85	1562.76	1271.79	1124.08	1743.12	1570.65	1301.37	1131.6	1736.77	2386.59	1882.05	1482.1	1703.76	1416.33	2015.55	1584.26	1707.07	1807.93	1485.77	1959.73	1079.51
G1664	ENSMUSG00000015846	Rxra	852.306	776.152	1214.82	1290.26	1248.61	1014.15	1017.2	1193.92	879.88	1031.82	1264.99	1226.36	1106.42	1031.55	1051.43	1231.76	520.79	776.134	1403.06	1964.8	1629.31	1579.41	1687.85	3398.34
G1665	ENSMUSG00000015850	Adamtsl4	589.079	851.006	996.182	1299.82	1120.53	765.899	916.544	1022.5	711.022	959.396	1325.39	1062.55	573.085	661.894	646.384	1000.05	269.764	415.495	1009.16	1281.42	1169.5	873.123	975.208	2974.69
G1666	ENSMUSG00000015852	Fcrls	209.937	200.568	230.963	213.015	366.949	236.613	211.108	388.683	184.1	224.604	204.661	214.273	227.329	303.39	178.564	164.253	139.888	176.506	129.327	115.949	110.472	112.4	186.002	11.616
G1667	ENSMUSG00000015854	Cd5l	79.1564	0.987204	0	0	0.989322	0	3.97919	0	1.98546	0	0.988613	0.987501	0	4.91911	0	0	1.94667	0	0	1.96696	6.90415	0	0	0.976775
G1668	ENSMUSG00000015869	Prpsap1	347.281	296.444	463.58	415.107	414.257	375.453	362.197	398.722	334.182	428.49	467.219	408.378	572.823	567.176	520.906	672.042	493.682	390.51	1647.78	1245.29	1200.26	1471.06	973.766	2043.38
G1669	ENSMUSG00000015879	Fam184b	0	0	0	1.00246	0	2.00638	0	0	2.01368	0	0	0	0	0	0	0	0	0	0	0	0	0	0	0
G1670	ENSMUSG00000015880	Ncapg	3.13336	60.0868	14.8124	7.05134	21.9412	10.1916	12.6104	10.1904	7.08043	29.3057	24.1659	33.5213	22.1782	11.6882	4.64025	14.9413	4.84925	1.23241	1.55099	11.7483	1.2285	9.36309	13.1285	0.77189
G1671	ENSMUSG00000015882	Lcorl	49.8093	55.1243	81.4758	72.2249	244.324	69.3417	66.9113	172.694	54.7631	81.5943	109.266	87.9953	90.1657	77.4937	121.028	118.201	55.32	60.7203	203.694	150.75	93.7073	134.712	97.3342	131.451
G1672	ENSMUSG00000015889	Lta4h	323.272	338.35	440.107	416.8	464.039	379.106	371.886	474.224	415.885	435.51	499.296	488.861	420.588	457.505	430.876	460.15	353.107	380.643	804.287	673.126	826.337	736.086	664.604	917.18
G1673	ENSMUSG00000015890	Amdhd1	97.1809	0.988739	0	0	0	0	7.9781	0	0	0	0.989367	0	0	0	0	0	0	0	0.982699	0	2.96426	0	0	1.95652
G1674	ENSMUSG00000015932	Dstn	2722.35	2808.04	3108.25	3305.81	2805.2	2346.08	2545.18	3422.52	3360.13	3705.99	3848.99	3352.47	5246.59	5539.66	5516.53	5472.98	6198.71	4518.25	12996.6	8795.74	9631.68	10963.3	9651.04	6696.41
G1675	ENSMUSG00000015937	H2afy	468.099	484.765	747.225	584.528	675.171	608.827	547.638	666.914	495.155	494.941	663.072	769.68	715.557	882.232	692.726	589.558	464.382	598.238	852.385	1041.2	1051.92	1216.11	1095.62	1045.52
G1676	ENSMUSG00000015942	Gtf2ird2	107.162	110.135	134.86	164.884	142.077	104.431	118.066	137.767	105.755	100.795	152.803	130.729	143.226	114.314	203.974	169.583	99.6429	116.817	190.256	198.153	178.892	212.603	204.043	342.528
G1677	ENSMUSG00000015943	Bola1	285.395	231.173	328.007	291.485	309.03	253.47	257.765	355.531	247.745	284.68	243.627	285.842	558.515	540.945	372.188	511.972	393.712	286.853	509.567	405.944	395.526	474.019	451.176	453.711
G1678	ENSMUSG00000015944	Gatsl2	384.021	397.066	503.207	592.375	503.565	427.553	467.808	509.308	443.436	427.787	416.738	595.198	271.362	273.716	258.255	350.968	290.269	241.11	278.608	504.338	383.064	375.892	348.174	728.335
G1679	ENSMUSG00000015947	Fcgr1	77.086	54.3031	99.9568	97.3628	136.376	105.033	96.7402	63.7277	106.517	57.5303	71.8998	86.3725	49.1112	132.665	55.4955	41.1876	61.5838	91.5542	97.6914	92.0977	171.206	139.71	78.1839	13.225
G1680	ENSMUSG00000015950	Ncf1	60.5268	106.328	89.7103	95.4932	122.039	105.914	99.9664	146.708	63.2223	119.419	149.104	204.923	97.5813	109.347	78.781	113.385	48.3665	79.6649	142.863	92.755	199.976	157.704	111.329	86.3661
G1681	ENSMUSG00000015957	Wnt11	79.8815	87.476	125.798	166.29	114.563	95.3096	67.9424	123.467	66.9749	99.1116	137.934	176.506	46.0743	80.924	94.6372	96.6525	28.1523	49.3738	48.069	82.3	185.874	82.9851	68.656	192.595
G1682	ENSMUSG00000015961	Adss	105.906	78.4959	133.541	116.475	131.291	115.833	134.158	198.787	103.7	104.683	128.214	106.765	79.3692	118.326	103.076	97.7616	86.7353	85.5295	104.154	127.945	189.294	192.2	150.481	183.533
G1683	ENSMUSG00000015962	1700016C15Rik	0	0	0	0	0	0	0	0	0	0	0	0	0	1.02541	0	1.02701	0	0	0	0	0	0	0	0
G1684	ENSMUSG00000015966	Il17rb	0.998454	0.996244	6.00181	3.99695	0.998336	1.99849	1.00382	0	1.00169	0.994478	1.99549	4.5505	2.97526	1.98549	0	0	2.94663	0.998084	0	0.992524	0.995301	0.994836	0.991413	0.957475
G1685	ENSMUSG00000015968	Cacna1d	12.9004	17.7711	39.763	40.8516	37.0829	33.7665	18.9789	26.6285	16.234	15.7575	59.1008	20.7007	13.7978	24.5822	17.6057	17.9508	7.79383	7.93219	22.572	60.1404	41.4692	42.4934	33.9144	29.9278
G1686	ENSMUSG00000015970	Chdh	59.3934	0	1.63341	0.95796	3.83386	6.71111	5.7846	1.63154	0	0	3.80732	2.85689	0.951482	3.81226	0	3.27315	1.88151	2.87168	3.22882	0	43.8574	1.90813	0.949972	4.71649
G1687	ENSMUSG00000015971	Actr8	438.185	485.58	626.71	604.178	608.658	483.182	437.591	574.281	517.262	601.181	585.188	531.181	680.439	624.975	578.837	755.198	487.551	461.796	1041.85	922.053	959.456	1112.21	838.607	2062.64
G1688	ENSMUSG00000015980	Lrrc27	285.894	221.636	265.535	223.104	236.18	169.2	173.432	353.745	245.929	236.115	190.655	220.98	199.832	244.733	131.262	147.509	221.92	197.858	130.78	193.534	118.838	118.089	254.401	70.0414
G1689	ENSMUSG00000015981	Stk32c	31.5158	26.8118	43.6463	35.4627	60.0244	33.3963	46.6032	48.225	20.4636	42.4501	45.3715	49.9308	20.2556	47.0081	23.8449	31.5939	17.4608	28.9742	42.5019	16.5749	19.4781	37.5925	23.9261	27.8769
G1690	ENSMUSG00000015994	Fnta	1122.74	1180.04	1375.46	1257.88	1275.35	1132.57	1062.77	1499.6	1347.27	1426.31	1213.07	1274.87	1538.25	1398.52	1311.54	1501.7	1398.72	1307.97	1878.75	1759.42	1857.79	1888.33	1786.4	1917.51
G1691	ENSMUSG00000016018	Skiv2l2	641.194	613.193	811.596	794.54	802.46	660.493	571.512	884.814	724.221	652.147	768.293	880.322	986.19	953.221	958.196	869.611	626.205	816.556	1229.72	1241.88	1193.44	1388.6	1304.66	1110.11
G1692	ENSMUSG00000016024	Lbp	99.9878	114.344	155.166	185.495	164.701	136.367	95.3504	157.913	102.33	178.493	263.002	250.569	72.0514	117.564	93.3041	111.096	45.2976	84.2038	257.593	229.633	513.323	294.215	177.076	217.59
G1693	ENSMUSG00000016028	Celsr1	77.7416	71.459	131.11	157.412	153.62	156.593	125.811	179.253	78.1328	103.502	170.875	102.613	258.995	122.397	167.758	187.934	57.9604	72.7591	272.459	366.792	233.988	151.894	296.566	191.746
G1694	ENSMUSG00000016087	Fli1	188.02	233.405	260.349	271.088	316.081	243.341	276.305	277.782	259.975	392.414	367.559	325.37	211.19	216.094	176.944	226.25	217.652	143.634	205.673	331.87	298.015	197.093	254.372	208.604
G1695	ENSMUSG00000016128	Stard13	131.737	183.149	381.561	334.315	312.961	323.163	264.594	427.827	186.963	280.314	374.823	378.026	145.038	186.038	220.173	211.055	72.3765	121.973	314.029	335.711	317.568	322.506	465.761	666.403
G1696	ENSMUSG00000016150	Tenm1	1.66331	0	0	1.66285	0.832244	0.832396	0.837326	1.66478	0	1.65029	0	11.6432	0	0	0	0	0	0	0	0	0	0.828227	0	0
G1697	ENSMUSG00000016179	Camk1g	10.5452	7.88544	9.68413	9.81404	8.78833	7.03576	8.83776	12.3096	3.52809	12.2423	37.6942	9.10691	9.00719	3.49563	9.55842	14.9818	4.32014	6.1484	82.176	193.429	84.6086	36.77	80.2406	34.8093
G1698	ENSMUSG00000016181	Diexf	143.921	62.8663	77.7492	143.139	174.938	210.715	97.8923	130.371	150.898	140.849	132.804	126.329	250.125	98.2085	189.947	153.555	71.5224	196.034	214.741	384.651	148.144	238.216	223.047	361.89
G1699	ENSMUSG00000016194	Hsd11b1	475.664	107.757	187.559	168.732	294.001	281.892	96.7879	131.08	170.127	223.174	267.274	251.007	97.1194	174.663	145.467	187.375	218.015	130.47	266.273	255.857	654.061	378.06	253.994	1058.93
G1700	ENSMUSG00000016200	Syt14	0	0	0	0	0	0	0	0.86746	0	0	1.72084	0	0.86075	0.862377	0	0	0	0	0	0	3.96759	0	0	0
G1701	ENSMUSG00000016206	H2-M3	73.7313	63.7381	156.73	102.769	105.553	90.7416	93.0924	99.6605	76.8946	121.337	121.965	152.603	72.2534	88.1341	62.5198	77.7483	49.0682	62.7664	51.4615	79.483	122.307	59.5861	64.3688	36.4608
G1702	ENSMUSG00000016239	Lonrf3	3.85128	4.79755	17.9899	15.411	16.3713	28.9079	5.81107	4.81706	14.4999	4.78762	10.5533	30.6901	9.56322	19.1524	30.9187	13.5246	13.249	21.7822	93.4604	68.7606	68.5482	67.1393	67.9774	240.519
G1703	ENSMUSG00000016252	Atp5e	10326.2	10499.2	10528.4	9881.11	8815.7	7763.85	8425.49	11642.9	10102.3	11694	8254.95	9668.62	8690.65	9170.39	7027.28	9165.16	14249.1	8819.93	10049.6	7619.98	8325.89	10761.9	9835.42	6921.05
G1704	ENSMUSG00000016253	Nelfcd	541.851	497.697	711.4	698.603	716.146	621.39	531.024	695.837	732.298	727.242	644.857	686.643	833.985	745.61	645.785	783.957	752.189	607.924	1147.18	1149.68	1064.65	1130.38	928.909	800.551
G1705	ENSMUSG00000016255	Tubb1	0.988025	0	3.95972	4.94725	6.91186	0.988811	0	0	1.98036	0.986426	6.94182	3.95718	0	7.85555	1.96179	0.988301	1.94649	3.95191	1.96301	4.92741	15.7781	0	7.8566	80.1411
G1706	ENSMUSG00000016256	Ctsz	495.178	500.917	689.79	695.408	726.899	590.299	639.617	676.673	413.422	709.091	811.714	707.118	585.925	652.568	581.473	625.961	466.128	507.094	727.354	724.247	1141.48	934.474	694.163	501.559
G1707	ENSMUSG00000016257	Slmo2	1091.35	1004.79	1360.07	1338.61	1532.29	1191.99	985.025	1538.29	1189.65	1071.15	1235.04	1250.87	3125.78	2492.26	2273.14	2182.08	1627.99	1885.14	3533.18	2862.23	2934.03	3071.02	3399.67	1328.87
G1708	ENSMUSG00000016262	Sertad4	47.3952	56.0245	151.104	121.821	135.882	86.2591	69.746	75.9348	85.3546	87.7394	205.429	115.65	46.7129	86.6627	86.9717	51.716	26.1225	34.7381	65.8632	116.085	94.2277	45.7933	75.2874	25.8542
G1709	ENSMUSG00000016283	H2-M2	0	0	0.998458	0	0	0	0	0	0	0	0	0	0	0	0	0	0	0	0	0	0	0	0	0
G1710	ENSMUSG00000016308	Ube2a	711.213	804.572	872.745	817.201	817.235	681.265	646.665	957.063	827.67	918.648	763.383	868.429	1429.81	1244.06	1073.57	1177.43	1224.68	1006.54	1662.1	1274.26	1414.62	1411.75	1329.47	1186.41
G1711	ENSMUSG00000016319	Slc25a5	6398.18	6263.05	7972.29	7831.95	8123.2	6934.83	5898.3	8830.33	6810.14	7725.04	6860.51	8937.87	22345.5	18518.5	17768.3	18700.1	14099.1	13619.3	28259	21493.1	21234.8	25761.2	22505.7	13572.7
G1712	ENSMUSG00000016327	Atp1b4	0.987802	0.983602	3.95811	0	1.97637	0	0	0	0.992125	0	1.9649	0.982598	0.981084	1.96518	0.974871	0.991815	0.970371	0	33.241	4.89194	2.95016	9.83839	5.87859	0
G1713	ENSMUSG00000016344	Ppdpf	768.687	626.747	771.66	716.464	742.32	570.349	579.148	912.284	772.643	715.216	640.766	752.034	841.47	871.484	608.095	656.646	909.783	734.508	827.273	748.177	773.682	686.496	764.42	570.291
G1714	ENSMUSG00000016346	Kcnq2	0	0	0	0	0.514984	0	0	0	1.03441	0	0	0	0	0	0	14.2144	0	1.62044	1.60617	1.60862	0.512103	2.25556	4.04298	0
G1715	ENSMUSG00000016349	Eef1a2	16549.9	17620.7	24325.9	23972.5	21608.8	21381.8	19638.7	26633.7	18980.2	22103.4	19878.3	22304.2	27783.9	25381.6	26293.5	32316.1	20388.2	20443.8	27561.7	34019.8	28089.4	34738	30541.9	32625.8
G1716	ENSMUSG00000016356	Col20a1	2.47969	5.29178	10.6474	6.83326	10.6328	6.07827	24.1935	13.6749	5.33778	19.6108	5.75679	19.8806	12.7901	10.573	1.49852	3.81149	4.47471	9.86254	10.5198	14.2873	7.558	3.7808	9.03624	21.7038
G1717	ENSMUSG00000016382	Pls3	715.522	702.092	1049.27	979.231	1249.06	958.417	975.654	1314.33	814.422	1025.83	1140.67	1125.34	1000.92	1237.34	1266.85	943.119	703.077	738.437	1419.22	1358.25	1304.7	1410.32	1351.12	744.773
G1718	ENSMUSG00000016386	Mpped2	260.323	286.651	505.562	425.65	354.768	253.385	289.07	328.169	343.391	237.274	321.335	417.694	243.985	260.331	231.945	424.918	143.975	167.952	282.006	291.77	269.512	206.727	199.873	554.208
G1719	ENSMUSG00000016409	Nkap	175.628	203.395	240.962	243.421	258.775	175.768	162.317	215.871	246.395	202.936	218.346	233.579	212.355	206.995	173.33	192.646	220.347	172.645	328.764	280.784	338.285	276.651	306.747	275.511
G1720	ENSMUSG00000016427	Ndufa1	5777.1	6033.19	5916.37	5291.98	5162.69	4816.13	4700.72	6900.41	5093.75	6355.32	4751.74	5407.31	5214.35	6029.32	3972.33	5522.82	6417.55	4735.23	6319.3	4301.81	5080.32	7193.07	5580.35	4027.67
G1721	ENSMUSG00000016458	Wt1	42.2628	28.2036	37.1851	62.4771	75.7119	58.7274	37.8483	87.9682	43.6588	71.9046	101.605	109.239	58.3317	44.9784	38.3816	39.2331	16.7118	28.4691	58.7178	44.8266	94.3735	38.32	55.8083	40.1997
G1722	ENSMUSG00000016477	E2f3	73.4791	79.6367	230.178	214.745	138.65	121.012	87.9826	134.966	97.1711	112.713	167.373	116.548	199.538	157.301	212.908	176.547	191.981	144.065	470.773	418.843	296.276	311.262	301.651	438.586
G1723	ENSMUSG00000016481	Cr1l	919.129	795.516	1006.13	870.531	998.054	852.986	802.238	1138.51	846.818	977.496	906.603	981.958	1388.06	1063.35	1130.96	1197.66	1048.04	942.877	1028.98	1233.95	1122.21	1192.97	1066.11	1192.52
G1724	ENSMUSG00000016487	Ppfibp1	462.125	583.071	769.395	984.022	916.714	723.52	589.623	757.324	663.25	669.593	1049.31	1136.61	2362.42	1739.33	2561.78	1785.53	885.382	1447.01	4063.9	3568.98	3662.98	3330.67	3711.94	3383.55
G1725	ENSMUSG00000016493	Cd46	4.83019	6.40932	20.5628	3.21983	7.2492	6.44533	9.71544	16.3769	17	22.8306	3.99817	5.60056	5.59672	5.60647	7.93837	10.5142	7.11456	5.63076	31.6052	8.76231	30.3907	8.01733	7.18434	46.6141
G1726	ENSMUSG00000016494	Cd34	2295.86	2249.32	3009.19	2368.08	3199.06	2170.61	3283.37	4176.74	2055.82	3555.48	3408.81	3132.53	1976.37	2704.66	1821.33	2130.63	1262.14	1282.44	1751.27	2006.19	2203.12	1726.97	2068.94	599.365
G1727	ENSMUSG00000016495	Plgrkt	249.706	209.344	247.17	209.822	244.039	203.977	200.351	252.54	239.295	238.633	220.041	232.941	301.915	253.997	240.551	285.035	333.154	248.363	355.235	336.352	291.935	356.46	348.026	420.206
G1728	ENSMUSG00000016496	Cd274	78.9981	59.0143	118.71	69.1369	64.2073	98.8265	85.4422	105.732	76.3605	77.5319	66.8298	57.9844	39.2312	37.3256	72.1486	46.5894	49.4822	43.421	18.5749	63.607	126.84	53.1139	67.5932	146.937
G1729	ENSMUSG00000016498	Pdcd1lg2	0	0.991839	0.994994	0	0	0	0	0	0	0	0.994571	0	0	0	0	0.99429	0.977605	0	0	0	0	0	0	1.96277
G1730	ENSMUSG00000016503	Gtf3a	386.481	360.604	433.167	442.293	462.044	330.191	337.295	485.747	364.823	395.669	367.592	378.653	806.242	779.492	651.546	770.162	663.889	551.327	905.848	739.191	724.764	863.643	697.3	831.45
G1731	ENSMUSG00000016510	Mtif3	176.484	288.021	337.442	326.547	290.895	248.111	218.817	449.312	272.325	219.705	282.565	299.94	379.496	361.728	290.525	337.416	156.227	206.089	517.045	381.717	386.291	420.578	454.505	484.768
G1732	ENSMUSG00000016520	Lnx2	121.59	107.09	261.936	197.36	224.573	247.557	175.061	210.761	122.138	217.908	216.684	280.928	328.114	209.352	249.287	232.002	86.3592	155.606	343.406	329.723	312.835	359.58	285.717	335.348
G1733	ENSMUSG00000016524	Il19	0	0	0	0	0	1.2293	0	0	0.921843	0	0	0	6.10333	0.750745	0	0	0	0	0.752827	0	0.755792	0	0	0
G1734	ENSMUSG00000016526	Dyrk3	1.79043	5.35166	2.69049	2.68647	4.47721	0	3.60232	4.47897	1.79776	6.23036	3.56637	7.13126	3.55664	8.01371	9.72715	9.88227	3.51911	2.68404	9.75188	1.77525	4.45784	11.2066	5.32938	7.94206
G1735	ENSMUSG00000016528	Mapkapk2	5016.64	5202.63	6530.58	6633.09	6337.97	6019.23	5232.13	7061	6049.1	6685.9	6193.74	6842.58	10623.6	8945.17	9912.76	9041.33	5947.73	7316.72	10868	12264.8	13539.1	10705.1	11566.7	13702.4
G1736	ENSMUSG00000016529	Il10	0	0	0	0	0	0	0	0	0	1.99183	0	0.999012	0	1.9813	0	0	0	0	0.990791	0.995218	0	0	0	0.98662
G1737	ENSMUSG00000016534	Lamp2	2484.28	2569.73	3006.5	3188.3	3262.16	2537.59	2223.98	3364.2	2946.59	2805.21	3761.07	3395.2	3946.98	3764.21	4381.04	4139.53	2926.81	2934.33	5999.1	5152.17	6037.81	5218.4	4280.17	5753.14
G1738	ENSMUSG00000016541	Atxn10	1199.07	1108.7	1497.86	1308.71	1321.92	1147.51	1151.1	1470.18	1445.95	1536.17	1345.45	1420.52	2034.83	1795.04	1722.35	1890.53	1754.39	1524.11	7820.41	4037.38	5751.81	7277.03	3488.02	4778.46
G1739	ENSMUSG00000016552	Foxred2	5.92436	4.42353	7.41859	8.26191	15.5882	8.04204	6.70699	14.1761	3.458	13.4195	10.3066	5.89138	4.56072	5.80348	5.84505	11.1562	2.25627	2.22002	12.0423	7.31758	16.3863	8.84217	5.8756	2.1881
G1740	ENSMUSG00000016554	Eif3d	997.439	1079.64	1459.67	1392.66	1423.94	1118.42	1092.51	1550.92	1141.95	1366.52	1278.05	1485.49	2522.76	2339.62	2182.85	2308.92	1641.48	1589.43	3326.21	2767.45	3048.64	3794.56	3096.79	2963.58
G1741	ENSMUSG00000016559	H3f3b	1648.27	2001.56	2451.47	1895.5	2154.42	1899.35	1845.53	2540.89	1905.38	2372.94	2406.82	1995.68	2128.95	2342.48	2120.21	2933.91	2009.59	1635.18	3219.56	2876.05	5089.61	3285.72	3090.62	4674.94
G1742	ENSMUSG00000016619	Nup50	266.291	267.075	307.272	325.478	356.204	288.219	255.07	321.759	308.122	324.258	341.215	338.378	403.576	388.539	407.724	388.28	305.149	350.857	683.196	652.33	600.827	606.076	689.602	520.679
G1743	ENSMUSG00000016624	Phf21b	15.4919	10.6101	19.6949	19.4992	21.6437	12.0217	15.063	24.6251	17.5013	15.9862	14.2298	12.1762	11.5403	21.2927	9.70528	18.4645	8.56298	10.6441	3.87806	11.5172	4.44898	10.5547	12.411	23.9822
G1744	ENSMUSG00000016626	Nlrp14	0	0	0	0	0	0	0	0	0	0	0	0	0	0	0	0	0	0	0	0	0	0	0	0
G1745	ENSMUSG00000016637	Ift27	183.726	191.237	229.369	191.214	175.453	146.695	186.363	196.75	169.766	256.503	224.18	206.044	178.545	182.471	167.168	209.303	190.255	129.564	201.994	185.191	232.903	247.305	186.895	199.207
G1746	ENSMUSG00000016664	Pacsin2	2462	2277.09	4020.76	3890.8	4359.96	3767.73	2478.85	4020.23	3060.33	2631.3	3009.74	3534.85	9290.16	7293.33	7743.4	6044	3237.48	6092.97	6495.35	7624.59	7074.61	6012.52	6778.26	5220.23
G1747	ENSMUSG00000016756	Cmah	66.358	13.3418	33.5859	53.2753	72.2784	30.6781	25.071	34.5139	13.4776	30.4197	49.824	41.3253	20.9303	23.9197	16.9937	14.4413	9.40404	22.9709	14.2096	20.8396	36.2172	12.4012	18.044	4.71404
G1748	ENSMUSG00000016757	Ttll12	121.618	103.81	195.098	151.072	188.836	143.74	160.043	224.168	136.736	141.813	150.354	186.653	230.508	181.57	203.84	220.374	114.682	145.076	372.912	349.71	411.664	421.493	376.691	149.434
G1749	ENSMUSG00000016758	Bik	95.5749	82.7746	157.267	79.6927	108.482	89.6108	63.5747	113.659	93.573	99.8954	98.7916	103.376	76.9674	122.874	83.3589	66.1805	94.3871	81.5349	142.396	168.672	189.22	191.657	162.311	319.658
G1750	ENSMUSG00000016763	Scube1	22.9983	22.8127	50.1354	52.0361	55.8209	47.1286	56.8918	65.3065	40.7646	49.3791	57.135	54.1288	31.2035	48.3343	29.7738	37.1524	9.47501	4.13256	40.8478	79.0655	44.5507	40.9341	25.6965	33.6301
G1751	ENSMUSG00000016831	Tox4	475.021	478.467	685.4	675.697	700.687	587.419	511.047	642.604	551.062	562.203	723.6	697.239	862.774	655.542	843.242	745.603	526.29	573.284	1058.54	1331.14	1195.84	1089.69	1186.42	1890.32
G1752	ENSMUSG00000016833	Mrps18c	682.231	761.591	700.797	656.311	668.176	515.716	520.872	822.457	845.834	786.416	598.142	729.192	937.891	992.956	715.189	854.193	1431.32	738.14	1251.09	829.82	838.401	1167.41	1023.24	791.608
G1753	ENSMUSG00000016918	Sulf1	241.706	296.204	278.663	429.144	402.171	276.407	323.236	355.673	273.349	333.445	578.054	554.466	224.334	280.415	298.222	265.71	218.498	215.827	386.008	391.757	540.661	388.327	292.341	218.807
G1754	ENSMUSG00000016921	Srsf6	859.415	1011.71	1180.23	1228.01	1314.51	1056.85	937.756	1587.17	1188.31	1066.39	1226.11	1513.59	1965.82	1587.54	1453.62	1406.74	986.491	1739.41	1701.11	1632.45	1883.97	1578.53	2214.05	1109.16
G1755	ENSMUSG00000016933	Plcg1	642.122	701.347	991.675	1126.36	1128.01	994.609	1000.57	1119.95	676.404	1148.67	1251.35	1083.65	1073.21	878.602	810.267	1080.1	379.387	504.943	1479.65	1599.02	1498.05	1467.11	1221.6	3161.51
G1756	ENSMUSG00000016940	Kctd2	471.536	443.918	634.842	564.752	654.044	539.33	419.633	624.232	578.948	595.371	505.028	575.492	780.845	846.55	718.929	632.757	613.991	581.531	523.157	678.449	592.691	445.9	677.571	652.112
G1757	ENSMUSG00000016942	Tmprss6	233.479	0	0.991118	0	0.989554	0	5.97152	0.989975	0	0.98359	3.94103	0	0	0	0	0	0	0	0	0.980889	3.9411	0.985446	0	2.92555
G1758	ENSMUSG00000016946	Kctd5	186.136	187.565	291.618	213.976	290.113	210.066	193.168	267.47	208.684	253.213	267.675	211.231	304.86	324.921	209.521	305.809	225.852	253.342	414.044	361.724	335.414	361.016	387.201	316.452
G1759	ENSMUSG00000016982	Pom121l2	0	0	0	0	0	0	0	0	0	0	0	0	0	0	0	0	0	0	1.9774	0	0	0	0	0
G1760	ENSMUSG00000016984	Etaa1	65.1274	52.0782	81.0601	112.505	86.8718	58.2665	56.5969	89.861	93.1682	72.549	95.2033	85.4034	70.5655	60.8608	79.8593	75.3032	61.0703	65.0829	92.7856	98.718	73.6791	117.942	81.2386	87.4916
G1761	ENSMUSG00000016995	Matn4	3.94576	5.42741	18.7768	9.79938	13.8991	9.87221	10.9389	14.2729	2.49222	5.89197	11.4654	11.8476	4.82952	10.1325	3.90354	6.1288	5.82064	2.99053	4.11333	6.95109	3.76144	4.91398	3.91709	0
G1762	ENSMUSG00000016998	Svs4	0	0	0	0	0	0	0	0	0	0	0	0	0	0	0	0	0	0	0	0	0	0	0	0
G1763	ENSMUSG00000017000	Svs6	0	0	0	0	0	0	0	0	0	0	0	0	0	0	0	0	0	0	0	0	0	0	0	0
G1764	ENSMUSG00000017002	Slpi	1.99359	0.801139	3.40767	1.40461	0	0	0	1.59485	0.79736	0	5.66559	3.21943	0.792594	1.98119	0	1.96517	1.57662	3.19297	5.57061	6.3111	35.6427	2.38728	0	21.406
G1765	ENSMUSG00000017003	Svs3a	0	0	0	0	0	0	0	0	0	0	0	0	0	0	0	0	0	0	0	0	0	0	0	0
G1766	ENSMUSG00000017004	Svs5	0	0	0	0	0	0	0	0	0	0	0	0	0	0	0	0	0	0	0	0	0	0	0	0
G1767	ENSMUSG00000017007	Rbpjl	0	0	0	0	0	0	0	0	0	0	0	0	0	0	0	0	0	0	0	0	0	0	0	0
G1768	ENSMUSG00000017009	Sdc4	532.639	249.74	437.405	316.983	304.952	280.404	344.502	367.506	365.68	478.803	508.632	433.283	209.458	175.252	140.975	250.199	175.219	212.756	504.275	602.493	831.576	352.119	373.419	535.196
G1769	ENSMUSG00000017049	Ccdc70	0	0	0	0	0	0	0	0	0	0	0	0	0	0	0	0	0	0	0	0	0	0	0	0
G1770	ENSMUSG00000017057	Il13ra1	834.31	729.679	799.207	740.645	906.7	907.111	652.669	1226.14	869.63	956.699	773.268	650.468	814.922	806.336	791.525	771.143	767.334	1008.42	1021.44	1007.71	853.329	723.824	924.61	648.936
G1771	ENSMUSG00000017064	Prl5a1	0	0	0	0	0	0	0	0	0	0	0	0	0	0	0	0	0	0	0	0	0	0	0	0
G1772	ENSMUSG00000017119	Nbr1	1217.28	1172.03	1654.17	1769.96	1714.23	1452.09	1390.75	1716.83	1455.75	1556.3	1843.48	1793.74	1886.96	1772.15	1530.9	1955.12	897.693	1263.64	2813.78	3390.99	3025.57	3139.59	2818.69	4133.15
G1773	ENSMUSG00000017132	Cyth1	836.991	955.21	1367.64	1442.94	1361.18	1166.33	1014.02	1341.49	952.138	1180.13	1337.3	1357.91	1323.46	1192.02	1292.37	1344.51	493.346	938.556	1664.16	2162.65	2254.82	1791.74	2054.39	2542.66
G1774	ENSMUSG00000017144	Rnd3	203.735	175.45	281.387	231.454	244.328	242.5	221.842	298.86	294.891	210.502	299.638	290.654	331.044	335.358	415.312	288.738	297.475	295.551	489.839	578.791	433.468	415.765	512.311	131.651
G1775	ENSMUSG00000017146	Brca1	1.89932	12.2858	10.4647	7.5965	22.8049	4.75209	12.4258	10.4546	9.5421	22.6271	16.0346	26.4253	10.3751	14.1726	17.9403	6.67905	3.73001	4.74459	11.273	9.39611	9.45053	17.0239	13.1832	5.60984
G1776	ENSMUSG00000017165	Gast	0	0	0	0	0	0	0	0	0	0	0	0	0	0	0	0	0	0	0	0	0	0	0	0
G1777	ENSMUSG00000017167	Cntnap1	23.7798	17.6298	41.7441	35.6287	34.0993	45.9592	20.0531	35.6053	11.8628	35.0951	22.0005	27.5148	44.0318	36.7101	22.5654	23.0286	7.97244	14.7487	8.0319	29.9489	27.9115	10.2899	14.6369	7.26727
G1778	ENSMUSG00000017176	Nt5c3b	627.781	662.725	871.244	645.927	770.319	571.431	569.407	926.71	623.473	679.6	795.019	749.54	822.443	1070.03	728.914	673.37	574.565	769.822	717.802	714.137	674.111	564.272	717.54	612.444
G1779	ENSMUSG00000017188	Coa3	1325.58	1161.63	1387	1352.12	1447.62	1047.34	1106.07	1446.99	1245.6	1407.04	1182.08	1236.57	1727.14	1456.96	1263.68	1449.84	1512.49	1270.85	2721.96	1865.43	2087.63	2553.94	2337.26	816.082
G1780	ENSMUSG00000017195	Zpbp2	0	0	0	0	0.906412	0	0	0.907258	0	0	0	0	0	0	3.36585	0	0	0.907168	0	0	0.905712	0.904281	0.714625	1.90408
G1781	ENSMUSG00000017204	Gsdma	0	0.987672	0	0	0	0	0	0	0	0.985694	0	0	5.90526	3.94196	1.95877	0	2.9222	2.9711	59.8805	15.7307	30.6003	35.5367	20.6508	5.86297
G1782	ENSMUSG00000017210	Med24	500.511	613.143	756.517	858.895	840.315	756.066	645.582	836.009	597.936	626.945	752.781	849.286	1040	977.705	860.912	840.714	385.524	783.869	1247.63	1599.02	1237.7	1399.31	1405.02	765.188
G1783	ENSMUSG00000017211	Gsdma2	0	0	0	0	0	0	0	0	0	0	0	0	0	0	0	0	0	0	0	0	0	0	0	0
G1784	ENSMUSG00000017221	Psmd3	2172.16	2069.35	2965.44	2901.73	2923	2572.1	2371.36	3002.75	2301.91	2544.14	2585.28	2840.56	3708.31	3599.85	3200.99	3239.47	2307.05	2579.26	5420.56	5027.38	4525.66	4991.2	5421.82	4542.31
G1785	ENSMUSG00000017264	Exosc10	514.658	567.555	867.17	836.679	813.187	688.908	625.038	822.89	638.519	716.709	726.527	789.935	855.761	887.522	839.041	867.698	571.518	625.625	1441.54	1537.92	1553.22	1511.29	1550.34	1566.8
G1786	ENSMUSG00000017286	Glod4	631.528	736.338	801.794	722.023	872.733	588.43	491.783	998.361	750.523	640.875	914.702	787.131	965.94	1135.18	800.327	958.41	612.712	646.076	1431.34	1230.73	1212.83	998.486	1227.86	1107.94
G1787	ENSMUSG00000017288	Vps53	339.103	324.925	367.809	367.21	336.697	286.229	313.345	383.208	342.125	339.08	304.682	357.763	407.359	393.885	356.682	429.612	341.162	284.941	562.39	551.856	604.65	655.379	549.955	829.823
G1788	ENSMUSG00000017291	Taok1	719.037	747.795	900.967	975.431	1002	909.034	728.736	1066.78	971.336	925.85	1001.47	916.75	883.348	738.935	947.375	805.334	851.771	621.37	1565.34	1759.04	1653.1	1243.08	1542.06	1261.41
G1789	ENSMUSG00000017299	Dnttip1	315.387	300.653	463.295	362.615	411.352	363.674	331.373	434.679	322.967	410.343	405.817	397.424	626.833	511.864	446.082	597.112	402.647	423.696	768.772	870.495	708.846	868.655	754.68	1352.49
G1790	ENSMUSG00000017300	Tnnc2	616.736	886.675	1093.65	874.868	670.962	664.286	710.373	826.116	1173.19	830.077	708.495	733.565	717.339	863.483	658.839	714.088	1144.8	818.681	737.615	740.84	837.42	770.291	766.415	858.218
G1791	ENSMUSG00000017307	Acot8	165.189	129.498	211.787	189.91	248.711	157.823	182.595	212.629	134.845	170.277	185.396	235.111	319.984	285.563	218.275	274.407	179.334	234.987	250.733	258.768	235.531	258.582	245.796	209.935
G1792	ENSMUSG00000017309	Cd300lg	1007.16	1354.57	1523.63	1341.05	1795.76	1448.56	1920.11	1851.68	1115.81	2196.09	2049.84	1913.97	1393.43	1307.36	947.791	1544.41	737.124	712.958	1460.48	1530.89	2061.71	1847.28	1573.7	1162.95
G1793	ENSMUSG00000017310	Spint4	0	0	0	0	0	0	0	0	0	0	0	0	0	0	0	0	0	0	0	0	0	0	0	0
G1794	ENSMUSG00000017311	Pyy	0	0	0	0	0	0	0	0	0	0	0	0	0	0	0	0	0	0	0	0	0	0	0	0
G1795	ENSMUSG00000017314	Mpp2	50.9576	34.4678	92.7529	126.542	99.0699	82.6517	59.0137	76.9717	49.2507	71.6467	131.025	136.465	61.1159	77.471	59.785	54.061	20.7796	25.942	67.5686	88.2517	95.5264	38.3056	35.2865	48.3087
G1796	ENSMUSG00000017316	Ppy	0	0	0	0	0	0	0	0	0	0	0	0	0	0	0	0	0	0	0	0	0	0	0	0
G1797	ENSMUSG00000017344	Vtn	1261.36	295.726	431.141	294.035	429.054	306.337	519.855	481.048	365.444	472.969	372.107	422.793	296.229	276.555	259.387	288.516	291.618	258.987	107.194	191.188	176.319	135.468	230.717	187.959
G1798	ENSMUSG00000017376	Nlk	174.714	179.93	129.805	146.928	172.093	146.6	107.068	144.775	429.615	335.688	163.86	146.063	185.451	180.245	155.571	190.281	393.584	222.542	226.781	190.836	191.757	170.641	223.57	150.547
G1799	ENSMUSG00000017386	Traf4	146.83	122.827	137.8	117.034	192.013	132.949	165.302	185.832	89.5583	141.243	179.096	152.127	157.093	167.248	141.99	184.923	72.8252	99.6576	194.407	210.227	286.235	163.923	223.887	187.061
G1800	ENSMUSG00000017390	Aldoc	16.1514	1.25248	1.25898	1.8858	3.77065	1.09645	7.66144	1.09597	2.19736	5.62159	1.0968	2.95017	3.26486	5.44571	4.34681	2.19418	6.90588	4.38136	4.34886	6.73688	5.46347	5.00753	2.17669	18.6201
G1801	ENSMUSG00000017400	Stac2	1.88039	1.87368	0.94194	0.940495	1.88086	0	0.945819	0.940774	0.94399	2.80468	3.74635	1.87267	0.933866	4.67573	1.85773	1.88689	1.8481	2.81898	2.7935	3.72949	1.87284	0.93656	0	0.926909
G1802	ENSMUSG00000017404	Rpl19	8753.92	8369.8	9822.63	8357.71	9368.41	7278.29	7225.04	10613	8199.29	9602.31	7916.74	9710.05	17397.9	17746.4	13594.6	15792.3	18644.5	11328.6	21556.8	13546.9	17002.6	20815.9	14892.2	14141.5
G1803	ENSMUSG00000017405	Nek8	52.6199	40.7175	82.3921	39.0314	85.2766	54.8759	69.3188	79.8981	71.856	55.3415	89.4386	71.5025	71.2873	85.0706	67.1354	97.7645	71.2465	49.9561	124.914	101.934	108.438	123.989	92.2168	69.5917
G1804	ENSMUSG00000017412	Cacnb4	14.7526	12.7214	24.6306	20.6501	18.698	11.8114	9.89959	14.7646	11.8598	13.3735	27.3399	12.7025	14.6519	12.497	17.451	21.7428	7.72483	6.87894	13.6182	10.7006	8.80765	11.5877	9.75121	23.5322
G1805	ENSMUSG00000017417	Plxdc1	66.7844	57.994	141.3	92.8488	152.566	149.054	109.134	151.986	95.1474	99.0734	137.696	112.006	57.7999	103.984	92.5899	79.1667	45.5651	57.2463	45.0335	106.641	53.1499	47.162	93.9599	53.4873
G1806	ENSMUSG00000017418	Arl5b	300.764	317.476	211.479	193.35	278.732	219.441	265.141	263.297	471.932	381.107	272.957	247.381	194.454	328.439	197.034	276.72	527.592	235.035	271.181	244.327	279.452	275.268	282.39	227.952
G1807	ENSMUSG00000017421	Zfp207	842.562	854.41	1250.92	1377.59	1536.51	1084.76	771.068	1301.16	999.495	1017.24	1231.23	1494.14	1543.7	1610.19	1597.5	1278.66	885.19	1130.56	2386.6	1929.01	1609.2	1915.33	1510.32	2167.43
G1808	ENSMUSG00000017428	Psmd11	920.175	1028.11	1249.51	1248.24	1191.79	925.718	909.012	1365.25	1054.45	1071.02	1364.58	1240.6	2081.52	1929.42	1995.08	1923.48	1765.9	1463.15	7511.76	3925.03	4964.42	6802.94	5396.61	3644.43
G1809	ENSMUSG00000017446	C1qtnf1	129.033	179.115	317.075	323.951	391.79	283.287	332.321	379.291	177.327	265.502	418.819	377.484	219.844	305.657	230.63	274.866	64.3931	110.766	167.768	205.438	224.398	191.036	126.233	177.453
G1810	ENSMUSG00000017453	Pipox	183.49	7.52005	10.5832	3.77131	5.65165	4.7141	17.9954	10.3675	7.56109	3.75339	8.47307	4.70174	26.2278	16.8604	5.59579	13.2166	3.70706	8.47559	1.86842	12.1746	17.954	6.57074	9.35454	2.79015
G1811	ENSMUSG00000017466	Timp2	858.418	1192.48	1567.44	2075.96	1955.27	1590.23	1443.08	1964.74	814.35	1455.2	2616.36	1913.76	836.798	1323.23	1288.03	1292.2	756.593	831.913	1728.21	1932.71	2550.21	1860.88	1553.36	1604.5
G1812	ENSMUSG00000017478	Zc3h18	284.17	267.923	482.315	486.982	482.556	393.557	383.959	490.664	361.641	347.494	594.386	454.637	515.741	519.122	535.94	505.887	204.167	333.852	566.703	793.9	680.863	634.165	761.525	1349.12
G1813	ENSMUSG00000017485	Top2b	996.998	919.471	1309.61	1091.26	1212.97	1002.62	1107.97	1247.67	1297.33	1176.84	1544.7	1290.84	1320.61	1359.63	1461.11	1662.07	1086.26	1257.43	1624.54	1706.74	1808.64	2011.65	1887.57	1998.35
G1814	ENSMUSG00000017491	Rarb	283.7	279.737	346.601	476.618	460.746	391.76	186.943	395.649	338.442	237.869	398.816	493.217	373.091	435.548	375.986	286.66	266.197	283.537	427.828	565.626	476.515	446.064	452.168	250.449
G1815	ENSMUSG00000017493	Igfbp4	2246.65	1273.08	2090.16	2832.4	2702.26	1925.72	1629.83	2301.63	1568.84	2312.96	3267.72	2436.71	1805.96	2210.87	1589.51	2032.09	717.481	1404.26	2678.06	3827.77	6326.15	2950.6	2458.92	2694.07
G1816	ENSMUSG00000017499	Cdc6	10.2986	11.2147	42.4369	6.6628	25.1459	18.9853	24.2661	16.4687	10.3374	30.0957	27.6918	23.8694	4.63205	8.79316	10.6719	9.058	2.61768	4.66041	6.41495	3.29867	17.7492	5.97218	2.64317	2.62495
G1817	ENSMUSG00000017548	Suz12	272.517	318.003	433.733	523.783	438.364	345.053	359.32	399.101	396.623	388.645	494.186	458.598	487.825	514.603	500.399	560.904	414.135	398.431	733.927	760.668	677.777	607.739	623.757	867.927
G1818	ENSMUSG00000017550	Atad5	12.8585	5.73757	38.5978	12.7126	20.9146	7.9348	17.6447	30.5927	17.8343	17.5151	19.9969	27.9729	12.1694	12.8973	12.8309	21.2924	4.59289	15.3767	27.7298	22.8163	23.4484	29.3357	15.7223	37.0485
G1819	ENSMUSG00000017561	Crlf3	132.208	158.21	208.259	204.548	215.93	194.487	149.19	234.78	117.99	187.308	254.031	203.17	200.126	202.018	231.144	220.256	89.7707	164.509	287.624	368.927	352.136	279.027	247.84	160.257
G1820	ENSMUSG00000017588	Krt27	0	0	0	0	0	0	0	0	0	0	0	0	0	0	0	0	0	0	0	0	0	0	0	0
G1821	ENSMUSG00000017607	Tns4	2.63689	2.62521	9.68571	7.03189	26.9046	5.278	36.2262	7.91647	12.3614	1.74612	6.11673	10.489	4.36488	9.61854	15.8972	27.1562	2.58997	1.75665	2.60938	3.48112	10.4991	1.75088	4.35869	0.865715
G1822	ENSMUSG00000017615	Tnfaip1	777.724	846.208	1229.89	1061.65	1199.86	991.231	976.132	1189.46	1021.84	1228.32	1224.72	1175.16	1322.71	1271.24	1287.25	1220.4	925.274	1021.1	1400.78	1583.15	1578.67	1219.17	1335.65	1036.18
G1823	ENSMUSG00000017631	Abr	343.544	345.472	827.939	927.678	966.84	796.192	580.669	752.06	559.685	458.938	667.812	786.973	497.371	584.338	506.218	555.856	176.182	323.43	406.637	648.336	536.408	327.215	486.489	645.623
G1824	ENSMUSG00000017639	Rab11fip4	2.95546	0.980268	5.92122	0	4.92857	1.97179	0.991581	1.97196	0.989861	0	4.89121	0.978918	1.95685	0.98012	0.971171	0.989958	0.967259	0	2.92331	2.92376	3.92119	0.98114	2.93032	5.81881
G1825	ENSMUSG00000017652	Cd40	84.8663	38.6899	72.9139	40.1306	66.8339	61.6194	72.3523	112.894	42.8297	61.8648	63.4054	48.428	55.5227	90.7657	47.5314	39.3388	37.6848	21.6013	68.9719	62.2085	86.758	41.2717	63.7304	47.6342
G1826	ENSMUSG00000017664	Slc35c2	357.516	348.529	360.896	391.915	407.353	282.914	337.924	433.452	338.122	357.128	443.912	325.296	796.311	587.205	543.049	717.697	419.343	427.708	870.768	740.507	642.964	792.282	711.091	592.401
G1827	ENSMUSG00000017667	Zfp334	27.5707	52.9034	44.3876	67.9298	69.955	62.0838	54.5132	60.1139	33.6429	66.4556	63.5377	66.518	44.9854	47.0265	50.4712	47.4968	26.1019	32.4674	50.6403	75.9629	50.9474	54.9132	58.575	94.9832
G1828	ENSMUSG00000017670	Elmo2	210.838	256.026	348.702	329.449	340.977	315.894	302.78	317.909	303.162	408.84	376.78	428.36	326.068	372.95	313.256	349.284	188.113	283.335	459.447	465.133	462.907	452.389	520.049	410.227
G1829	ENSMUSG00000017677	Wsb1	136.91	102.199	212.036	157.922	231.956	188.814	176.911	207.815	218.859	198.409	203.897	250.826	162.423	179.913	165.516	186.432	145.802	153.388	375.178	320.187	419.627	316.392	356.436	361.473
G1830	ENSMUSG00000017679	Ttpal	124	135.826	148.367	214.611	212.152	174.897	156.258	192.078	132.565	175.314	206.212	206.322	227.876	224.944	290.477	198.984	130.791	140.681	289.046	225.818	260.361	191.061	176.345	205.141
G1831	ENSMUSG00000017686	Rhot1	936.355	941.9	1189.33	1202.36	1118.56	1075.64	851.399	1298.58	1233.83	1031.89	1243.71	1165.04	1256.03	1213.42	1215.46	1247.79	847.998	1008.41	1731.25	1591.03	1751.46	1810.16	1614.22	1238.18
G1832	ENSMUSG00000017688	Hnf4g	0	0	0	0	0	0	0	0	0	0	0	0	0	0	0	0	0	0	0	0	0	0	0	0
G1833	ENSMUSG00000017692	Rhbdl3	175.945	202.122	391.097	311.466	377.941	408.492	237.441	214.301	266.658	274.617	442.148	472.511	100.738	188.838	144.95	153.027	78.0686	145.072	156.727	239.319	308.384	229.329	387.633	153.889
G1834	ENSMUSG00000017697	Ada	13.8944	11.8928	21.8753	15.8963	19.8424	15.892	10.972	18.8634	5.97142	15.8322	18.8789	16.863	16.7594	19.7321	17.7063	18.8816	14.6531	8.93008	23.6376	12.8439	35.6349	16.8135	23.6617	11.7673
G1835	ENSMUSG00000017707	Serinc3	4887.71	6148.77	7230.47	7819.33	7418.95	6045.31	6690.09	7358.8	6740.11	8818.13	11385.1	9978.2	6552.01	6962.94	7190.29	8564.41	5022.63	5570.11	10242.9	9898.51	14819.6	12135.4	7225.42	19541.9
G1836	ENSMUSG00000017713	Tha1	191.448	160.363	243.585	286.734	256.592	212.225	173.829	255.23	208.361	230.094	169.62	205.924	450.918	426.605	300.407	408.397	263.68	234.702	184.876	325.124	155.792	190.701	330.821	158.728
G1837	ENSMUSG00000017715	Pgs1	410.569	387.852	566.334	495.464	531.37	427.136	428.318	559.33	467.696	482.385	482.176	484.332	783.749	750.176	650.268	696.074	466.963	552.502	914.095	782.738	770.755	884.588	817.971	986.564
G1838	ENSMUSG00000017716	Birc5	6.4376	21.3929	31.4196	6.54086	30.6303	15.1398	24.7176	19.0377	13.917	50.9257	27.1601	55.4119	7.35744	17.8577	22.3372	16.871	26.4954	8.64326	11.5984	12.7433	6.52263	24.5425	7.37452	1.05034
G1839	ENSMUSG00000017718	Afmid	208.521	82.4691	185.516	145.868	100.491	79.3301	128.123	170.359	91.0655	103.223	97.0506	97.5857	126.939	138.217	170.644	80.2271	37.4267	85.252	101.904	172.551	157.924	82.5864	177.034	58.5505
G1840	ENSMUSG00000017720	Trp53tg5	0	0	0	0	0	0	0	0	0	0	0	0	0	0	0	0	0	0	0	0	0	0	0	0
G1841	ENSMUSG00000017721	Pigt	503.256	544.035	817.724	859.487	795.625	740.981	790.259	853.206	603.269	724.528	843.385	850.656	1085.63	933.907	1025.51	1023.94	536.764	659.988	1433.62	1662.97	1490.08	1392.15	1333.75	1258.31
G1842	ENSMUSG00000017723	Wfdc2	2.49968	0.837269	0	1.6718	2.49496	0	1.67068	0	0	0	4.2319	4.20688	2.48393	0.827152	2.60982	0	2.54776	0.833953	1.66329	1.67727	13.9896	2.49404	0	2.4857
G1843	ENSMUSG00000017724	Etv4	14.8046	12.918	16.6857	8.17255	15.7302	15.4404	9.05049	14.5284	8.19748	23.2869	17.5447	20.2991	14.4229	9.20134	7.32156	16.244	10.0087	8.32381	69.8887	24.1264	19.3627	35.1996	46.8989	10.0421
G1844	ENSMUSG00000017733	Eppin	0	0	1.01118	0	0	0	0	0	0	0	0	1.02108	0	0	0	0	0	0	0	0	0	1.00699	0	0
G1845	ENSMUSG00000017734	Dbndd2	319.45	288.08	348.201	318.624	351.479	327.457	267.163	420.789	298.885	446.467	337.417	346.343	318.979	305.533	300.812	441.327	395.569	289.902	881.803	515.616	623.185	886.209	507.585	844.681
G1846	ENSMUSG00000017737	Mmp9	0.757285	7.85695	3.79331	7.74496	3.02995	1.51582	1.52366	1.51554	2.28121	1.50584	20.3496	23.8523	3.00865	10.5472	3.74021	0.759973	0.74421	1.51366	10.4992	3.75428	3.77102	9.68119	4.50829	39.5639
G1847	ENSMUSG00000017740	Slc12a5	15.2022	13.0711	15.0623	11.1133	24.2506	13.2083	15.3798	9.26805	18.4627	12.4152	16.5446	19.3337	4.82926	30.9993	2.05521	8.25593	8.08881	2.77634	1.37443	4.81228	6.52197	23.1354	7.57702	15.0958
G1848	ENSMUSG00000017747	Ghdc	229.75	193.829	319.681	315.34	326.333	306.578	210.322	312.018	268.135	299.948	313.741	304.511	365.811	304.641	316.959	395.216	199.261	236.51	484.53	475.66	450.025	556.115	357.815	824.307
G1849	ENSMUSG00000017754	Pltp	373.709	470.262	586.359	534.795	692.345	552.204	569.137	608.457	443.433	790.945	714.533	618.307	297.77	526.099	423.771	477.696	349.517	291.859	227.698	362.53	363.381	256.296	313.144	137.758
G1850	ENSMUSG00000017756	Slc12a7	1720.52	1817.72	3083.65	3424.26	3142.84	3281.96	2374.44	3377.52	2214.8	2466.61	2567.48	2957.65	4402.75	3795.08	4573.31	3086.86	1469.97	2991.2	4935.57	7491.22	6351.49	6068.65	7183.96	3762.67
G1851	ENSMUSG00000017760	Ctsa	2462.75	2493.68	2966.87	3065.99	3164.5	2656.11	2557.9	3712.84	2398.91	2678	3288.63	3036.32	4168.03	4047.47	3275.46	3752.38	1969.72	2421.96	5665.38	5635.76	4909.43	5717.72	4344.5	5579.96
G1852	ENSMUSG00000017764	Zswim1	60.329	72.9486	118.896	101.912	120.675	89.081	75.601	110.833	77.44	78.7042	143.946	126.14	133.596	143.606	119.259	103.178	86.5276	105.767	119.534	166.825	145.814	113.303	126.613	118.013
G1853	ENSMUSG00000017765	Slc12a4	697.671	786.113	1162.18	1163.35	1187.8	1036.39	1011.48	1296.43	839.475	932.503	1460.65	937.844	1410.44	1186.87	1235.65	1330.37	562.997	695.857	2331.63	2403.78	2181.59	3508.41	2050.63	1067.76
G1854	ENSMUSG00000017767	Spata25	0	0	0	0.763654	0	0.76163	0.762481	0	0	0	0	0.769886	0	0	0	0	0	0	0	0	0	0	0	0
G1855	ENSMUSG00000017774	Myo1c	1566.64	1800.93	2712.16	3116.23	3009.56	2660.19	2400.82	2813.22	1792.6	2350.81	3333.81	3172.84	6087.48	4927.71	5747.8	4768.4	2298.51	2675.63	5628.4	5659.57	5783.66	5510.66	4814.87	5105.8
G1856	ENSMUSG00000017776	Crk	945.172	992.906	1498.67	1649.38	1698.6	1313.38	1103.68	1669.27	1349.27	1183.21	1749.9	1617.42	2560.24	2146.3	2530.49	1845.96	1271.9	1658.13	3644.6	2870.21	3105.27	2725.89	2628.17	2406.38
G1857	ENSMUSG00000017778	Cox7c	23410	23067.8	23298.8	20566.8	20311.2	17464	16699.2	26155.6	21728.2	26235.8	20829.7	23717.1	22393.8	23904.8	18245.8	21058.2	28519.1	19923.2	30424	21585.6	23149.3	30812.1	26280.7	20358
G1858	ENSMUSG00000017781	Pitpna	1511.06	1510.69	1898.21	1905.91	1969.89	1443.34	1417.74	2239.49	1879.89	1915.42	2076.87	2059.31	2257.95	2189.4	1884.97	2079.45	1919.67	2004.04	2970.03	2614	2637.66	2707.4	2541.57	2038.88
G1859	ENSMUSG00000017801	Mlx	320.202	305.001	372.802	432.486	541.417	407.901	295.6	468.146	420.634	367.851	388.712	407.826	749.527	656.113	533.709	422.152	322.072	326.654	499.827	736.16	580.489	663.093	708.778	938.718
G1860	ENSMUSG00000017802	Fam134c	839.762	793.408	1017.18	1033.93	1089.75	903.102	874.567	1115.94	842.202	887.943	1124.74	1017.88	1179.36	1082.8	1019.05	1142.94	662.23	820.566	1573.29	1448.67	1431.91	1654.77	1428.54	2404.56
G1861	ENSMUSG00000017817	Jph2	9046.48	8799.88	12815.4	13714.7	12413.2	13403.2	8926.26	13469.5	10322.2	10074.1	11019.4	12639.7	18668.8	18572.2	20331.9	14534.6	9199.99	13896.3	20621.3	24844	21175.5	17207.5	24761.2	10375.7
G1862	ENSMUSG00000017830	Dhx58	81.3851	87.6174	103.422	54.4912	108.442	74.226	73.8143	135.408	89.6659	128.304	83.3781	85.1916	47.3613	64.4302	41.0631	53.8234	21.2353	29.0946	38.1519	31.6973	116.951	36.4834	69.9024	41.3838
G1863	ENSMUSG00000017831	Rab5a	823.015	915.51	1025.94	1052.41	1109.27	906.931	746.976	1251.53	1071.5	1048.8	1296.66	1107.05	1199.16	1066.63	997.178	1206.59	824.877	882.036	2016.12	1474.2	1771.47	1703.06	1475.64	2270.84
G1864	ENSMUSG00000017832	Hspb9	0	1.04567	2.07602	0	0	0	1.03636	0	0	0	0	2.1069	0	0	0	2.05228	0	1.03777	0	0	1.03983	1.03429	0	0
G1865	ENSMUSG00000017837	Nkiras2	976.009	957.248	1451.77	1525.65	1470.77	1240.48	995.626	1429.76	1073.07	1167.53	1237.2	1273.23	2475.47	2122.9	2016.6	2289.32	1151.34	1475.15	3991.56	2922.62	2827.75	3137.73	2908.66	3139.82
G1866	ENSMUSG00000017843	Ppp2r5c	1027.07	1126.39	1449.9	1574.57	1449.76	1290.62	1121.27	1572.03	1316.58	1309.52	1552.47	1468.82	1569.28	1452.65	1468.72	1512.65	1001.1	1279.94	2275.58	2643.47	2283.96	1997.23	2130.55	2012.97
G1867	ENSMUSG00000017858	Ift52	299.831	334.104	392.617	393.843	336.06	313.597	297.862	395.345	350.666	333.838	348.064	365.297	447.21	460.452	457.365	493.485	332.326	345.744	671.614	609.843	634.84	650.181	506.694	842.359
G1868	ENSMUSG00000017861	Mybl2	5.69443	12.2889	23.7692	3.79701	19.9371	8.54839	19.0975	20.8937	3.81254	13.2052	28.3358	22.6688	7.54104	8.49648	16.2328	10.48	8.39244	3.79386	6.57712	8.46435	10.395	12.2893	10.3565	8.41707
G1869	ENSMUSG00000017868	Sgk2	10.8532	0	0	0	0	0	0	0	0	0	0	0.983142	2.93999	0	0	0	0	0	0	0	15.7264	0	0	0.973022
G1870	ENSMUSG00000017897	Eya2	10.7985	21.5335	31.6226	44.0486	62.9736	29.096	25.0612	14.1289	20.8429	81.437	51.3773	54.2001	42.1323	28.912	22.9993	25.8232	22.8686	15.7749	106.199	59.7451	87.7309	111.562	53.5645	41.7905
G1871	ENSMUSG00000017922	Prl3c1	0	0	0	0	0	0	0	0	0	0	0	0	0	0	0	0	0	0	0	0	0	0	0	0
G1872	ENSMUSG00000017929	B4galt5	189.457	200.445	243.174	275.332	328.723	253.798	226.382	288.338	211.111	247.049	271.855	291.537	397.9	390.677	413.887	328.951	205.5	321.461	617.246	703.7	707.295	369.54	712.527	373.284
G1873	ENSMUSG00000017943	Gdap1l1	2.61751	0	0	0	1.30753	1.30978	2.20988	0	0.640889	2.21746	0	1.31296	0	0	0	0	1.29023	0	0	0	0	1.9089	1.30168	6.58229
G1874	ENSMUSG00000017950	Hnf4a	157.832	0.822778	0	0	0	0	19.9564	0	0	0.820924	0	0	2.46215	0.822077	0	0	0	8.10756	0	0	1.64529	0	0	5.69809
G1875	ENSMUSG00000017969	Ptgis	280.732	274.203	297.866	438.536	330.796	265.293	315.704	522.717	191.591	327.921	596.354	329.897	215.241	313.824	227.664	197.83	143.569	148.4	341.372	325.627	651.312	400.929	288.748	255.045
G1876	ENSMUSG00000017978	Cadps2	10.5779	6.43404	23.2425	44.5201	52.2318	15.3004	15.2064	18.9874	18.639	24.3449	52.6945	30.0047	15.0933	17.0956	9.88661	26.9322	16.9681	2.62156	20.3361	34.6321	47.7184	26.609	23.9721	32.9551
G1877	ENSMUSG00000017999	Ddx27	182.132	196.844	257.636	275.121	298.306	206.972	217.432	290.163	155.793	194.103	263.086	240.055	559.905	449.688	465.177	460.421	249.596	289.867	685.185	632.853	626.326	804.879	626.055	1418.67
G1878	ENSMUSG00000018001	Cyth3	456.565	560.424	915.433	786.81	919.356	841.198	677.593	852.272	746.905	814.179	969.639	1044.77	931.771	796.423	967.02	894.306	411.258	626.159	1797.28	1528.88	1705.17	1367.51	1417.83	1369.22
G1879	ENSMUSG00000018008	Cyth4	131.546	107.449	220.962	151.389	234.448	193.022	169.125	180.118	144.969	175.109	194.202	224.668	107.08	136.732	83.0848	145.861	93.3335	147.291	135.208	183.49	221.678	101.485	157.043	48.7645
G1880	ENSMUSG00000018012	Rac3	18.5217	18.5567	20.3264	24.5993	21.1422	26.4796	19.4747	17.6387	9.71089	19.2945	38.768	21.2725	21.9061	28.786	16.7898	10.5639	23.0157	23.2955	19.0864	12.3644	12.3417	31.6609	29.3701	2.62331
G1881	ENSMUSG00000018040	Rrp7a	699.687	418.844	691.543	817.98	943.148	796.338	607.558	931.635	627.08	477.587	593.57	919.71	1594.29	1575.04	1169.91	1166.1	577.077	938.179	1319.21	962.281	1232.44	1613.33	1256.68	1532.75
G1882	ENSMUSG00000018042	Cyb5r3	1063.66	933.742	1529.36	1383.04	1551.59	1192.12	1349.64	1350.42	1014.42	1614.43	1731.92	1570.37	1220.31	1472.93	1186.11	1266.62	722.734	814.666	3306.55	2786.46	3123.34	3346.85	2012.67	2429.08
G1883	ENSMUSG00000018068	Ints2	50.461	47.5321	75.882	86.4989	83.8475	114.703	76.1231	146.9	77.2606	55.4715	194.824	100.837	188.177	149.968	148.25	57.935	66.3664	88.2392	66.2786	131.164	93.6793	125.115	150.019	21.294
G1884	ENSMUSG00000018076	Med13l	107.983	145.18	242.649	355.949	349.756	296.086	201.648	279.962	217.434	179.347	312.053	300.37	392.442	294.905	414.675	330.163	117.429	201.157	537.631	674.556	563.174	510.319	495.836	1312.99
G1885	ENSMUSG00000018102	Hist1h2bc	1277.92	1128.47	1450.43	1421.24	1568.77	1372.66	1018.18	1684.82	1033.25	1318.11	1451.66	1655.91	2362.12	2462.6	2022.29	2149.62	1692.72	1819.39	1659.98	1565.31	1722.37	1717.17	1811.17	2511.81
G1886	ENSMUSG00000018126	Baiap2l2	2.97449	2.22553	5.20152	0	2.2307	10.9767	10.1455	1.48795	0.746141	0.74051	2.97114	5.64466	0.738618	0.739414	18.0265	2.23599	0	0	11.7965	15.4754	18.1407	5.18643	2.21497	11.0098
G1887	ENSMUSG00000018143	Mafk	439.528	479.382	567.398	639.346	629.283	551.579	560.338	604.618	470.02	725.318	835.8	785.935	919.228	873.065	907.461	1001.84	457.269	630.796	2078.89	1458.51	1977.9	1859.69	1557.7	4439.47
G1888	ENSMUSG00000018160	Med1	351.386	425.127	397.128	445.839	446.165	357.725	290.111	408.323	384.02	550.113	356.145	350.049	749.701	622.512	595.436	629.773	557.304	471.943	722.435	731.675	694.351	722.596	745.697	631.762
G1889	ENSMUSG00000018166	Erbb3	192.163	136.328	197.438	204.959	214.945	221.904	185.468	269.238	178.22	166.335	217.333	181.205	254.471	304.913	322.646	200.971	135.48	153.612	183.282	355.945	216.743	361.166	324.427	241.604
G1890	ENSMUSG00000018167	Stard3	483.368	599.556	574.671	486.453	557.275	396.826	478.27	809.037	426.718	569.863	598.071	543.908	552.461	502.587	419.132	581.588	330.865	335.22	540.249	467.637	523.905	533.774	493.301	985.594
G1891	ENSMUSG00000018168	Ikzf3	0.581596	6.9857	3.49593	1.16343	1.74543	4.61378	0.458099	2.32806	0.584103	0	2.31529	0.57883	0	0.578521	1.1485	3.17454	1.14288	3.19106	3.75757	1.15269	2.3165	0	4.33155	4.60351
G1892	ENSMUSG00000018169	Mfng	148.326	159.161	193.489	111.642	179.949	131.019	204.588	261.431	147.999	194.428	195.939	151.456	143.426	139.84	86.9388	124.4	72.9325	99.1185	131.376	141.016	179.582	128.855	116.633	113.125
G1893	ENSMUSG00000018171	Vmp1	840.993	661.63	1042.72	1005.46	1022.09	809.845	532.35	1074.89	963.364	703.203	1264.4	929.877	1848.61	1551.44	1258.79	1166.99	1230.69	1451.16	1612.86	1436.46	1910.15	1601.39	1810.14	1047.18
G1894	ENSMUSG00000018189	Uchl5	334.827	334.886	329.088	335.628	265.174	246.479	252.68	378.149	369.864	383.262	362.657	283.565	569.919	521.758	507.244	549.313	706.58	413.305	934.324	699.469	713.011	792.502	612.917	928.341
G1895	ENSMUSG00000018196	Glrx2	424.807	405.49	397.87	350.646	370.281	338.347	340.655	476.027	461.274	458.182	437.317	332.779	466.234	412.712	378.681	475.77	674.257	365.172	659.624	541.914	611.19	642.412	499.443	526.049
G1896	ENSMUSG00000018199	Trove2	217.482	258.472	278.983	282.376	287.535	286.597	229.814	309.945	314.483	314.48	352.628	315.746	306.89	307.452	398.649	348.121	315.924	253.683	859.358	770.787	745.128	657.579	587.337	464.175
G1897	ENSMUSG00000018209	Stk4	156.958	166.434	215.346	265.077	224.69	193.274	207.895	270.223	194.477	219.149	256.195	233.709	316.782	256.459	326.694	396.836	240.637	227.961	517.561	477.489	503.592	488.837	437.633	507.733
G1898	ENSMUSG00000018211	Wfdc15b	0	0	0	0	0	0	0.989402	0	0	0	0	0	0	0	0	0	0	0	0	0	0	0	0	0
G1899	ENSMUSG00000018217	Pmp22	657.285	710.325	841.409	943.986	903.62	808.738	958.401	1149.9	701.553	1198.34	1266.18	1083.55	665.292	786.044	605.174	750.267	571.644	461.457	977.331	947.06	1337.91	879.41	761.267	549.449
G1900	ENSMUSG00000018238	Gdf9	4.39559	4.38814	7.92693	10.5597	29.6018	40.0208	0	7.91521	33.0235	16.8904	7.03629	8.78224	50.4677	39.1712	38.5371	15.8498	25.0889	28.0925	24.5501	9.62162	11.3964	14.0165	33.0486	11.3325
G1901	ENSMUSG00000018239	Zcchc10	88.2587	93.2581	104.329	89.2101	87.1951	75.4268	65.7293	104.138	114.242	112.973	101.703	105.384	127.084	137.954	144.107	103.085	178.855	148.761	167.587	161.442	161.411	183.877	149.887	82.4631
G1902	ENSMUSG00000018259	Prl8a2	0	0	0	0	0	0	0	0	0	0	0	0	0	0	0	0	0	0	0	0	0	0	0	0
G1903	ENSMUSG00000018263	Tbx5	219.354	299.76	506.011	519.192	423.207	444.314	388.98	363.868	402.783	318.814	1028	552.784	387.947	432.171	370.75	447.432	162.012	260.163	440.01	844.281	1152.59	497.17	591.451	1972.25
G1904	ENSMUSG00000018286	Psmb6	2592.16	2592.64	3043.54	3029.55	2816.21	2394.28	2340.22	3275.28	2620.43	3223.75	2562.06	3058.62	4023.98	4107.36	3349.65	3915.85	4104.47	2952.74	6033.6	4171.5	4402.1	5641.02	4964.65	3341.87
G1905	ENSMUSG00000018287	Spag7	1764.46	1722.78	2144.69	1842.31	1979.03	1777.18	1616.25	2281.35	1688.35	2354.51	1795.24	2184.76	2668.8	2426.14	2147.57	2421.48	2078.23	2067.97	3576.61	3242.43	2881.03	3572.32	3338.77	2047.5
G1906	ENSMUSG00000018293	Pfn1	2212.2	2235.76	2722.13	2547.62	2733.03	2079.01	2368.14	2809.51	2431.98	2844.5	2540.39	2501.81	3659.58	3197.05	2919.8	3451.3	3220.83	2618.7	6170.84	5343.43	4984.31	4912.2	4677.22	3109.75
G1907	ENSMUSG00000018322	Tomm34	184.41	177.418	226.731	207.82	238.514	188.906	195.512	231.719	204.029	234.908	259.07	200.51	290.801	254.784	278.192	241.865	238.64	244.396	446.731	487.849	510.536	390.577	373.78	485.811
G1908	ENSMUSG00000018326	Ywhab	1155.43	1348.16	1633.39	1812.77	1767.69	1383.21	1530.85	1863.68	1486.3	1716.54	1896.81	1759.56	1740.07	1582.45	1556.2	1666.74	1344.28	1352.77	2541.06	2604.15	2762.03	2349.18	2135.62	1574.29
G1909	ENSMUSG00000018334	Ksr1	78.6197	77.9091	110.321	165.639	162.088	139.363	118.16	133.893	84.1234	147.745	202.996	225.292	106.665	121.774	124.94	112.452	31.284	81.851	163.081	182.927	207.439	131.434	119.138	186.419
G1910	ENSMUSG00000018339	Gpx3	1868.35	1928.89	2187.69	2757.54	2261.14	2731.61	2098.33	2668.55	1818.42	2496.76	8586.57	2265.08	3660.49	3982.99	2856.45	2955.06	2327.9	2294.51	6087.97	8503.3	20286.4	6584.88	4357.07	18770.9
G1911	ENSMUSG00000018340	Anxa6	3257.67	3614.43	4679.37	4824.55	4425.1	3891.76	3833.08	4662.54	3950.48	4296.45	4724.73	4903.23	4180.43	4291.46	4058.52	4369.02	2936.27	3362.59	5923.28	6872.78	6474.83	7136.1	5694.63	7051.11
G1912	ENSMUSG00000018341	Il12rb2	2.9701	0	1.98368	6.93358	2.97045	2.97245	1.99147	2.97181	0	4.92489	0.987204	2.96003	0	2.95377	1.95743	3.97212	1.94665	1.97907	0	4.91273	3.80279	1.97259	0	0
G1913	ENSMUSG00000018347	Zkscan6	80.2976	86.0143	94.3495	89.276	95.1672	75.4011	101.679	105.135	65.6593	110.523	100.934	110.735	119.144	74.9196	81.3953	148.089	64.3428	93.1443	195.539	159.508	136.331	232.101	139.743	417.685
G1914	ENSMUSG00000018362	Kpna2	729.13	797.737	774.715	865.118	797.553	772.601	713.04	1182.63	771.05	745.535	814.187	865.014	1305.58	1316.12	1195.79	989.356	1169.73	984.653	1801.56	1545.29	1513.15	1688.95	1814.59	556.694
G1915	ENSMUSG00000018363	Smurf2	537.233	517.404	769.965	969.993	990.697	839.879	569.954	925.437	573.852	550.665	921.739	823.877	1267.45	1055.29	1324	873.251	443.14	719.993	1505.7	1440.1	1153.38	1054.29	1226.39	947.569
G1916	ENSMUSG00000018372	Cep95	114.424	82.813	121.823	104.295	94.2554	76.9139	67.7312	111.582	80.1187	92.659	100.916	92.041	112.929	109.807	117.803	125.832	73.1509	77.0172	136.644	127.353	159.89	210.031	173.226	245.298
G1917	ENSMUSG00000018377	Vezf1	614.372	667.401	854.373	846.296	835.228	756.42	575.5	863.389	820.467	909.739	1011.78	871.699	830.561	705.485	788.503	917.487	729.833	676.806	1519.76	1493.52	1406.07	1300.52	1173.22	2982.15
G1918	ENSMUSG00000018378	Cuedc1	825.725	899.254	1335.72	1414.71	1329.7	1131.83	951.153	1231.57	1155.03	1089	1326.99	1308.51	1641.31	1631.75	1646.91	1497.69	894.917	1256.97	1985.44	1749.88	1910.73	1863.56	2106.29	2558.87
G1919	ENSMUSG00000018379	Srsf1	728.341	719.691	1127.77	1171.31	1261.44	1000.18	637.937	1140.91	1133.72	747.057	1101.64	1250.62	1590.52	1391.42	1496.08	1131.29	1568.46	842.303	1849.39	2010.52	1699.7	1622.44	1914.14	1319.81
G1920	ENSMUSG00000018381	Abi3	142.381	224.095	292.957	212.42	435.585	286.702	280.875	259.805	196.774	277.473	283.228	370.403	132.413	266.899	157.121	161.781	138.703	193.539	328.183	238.794	300.264	206.611	270.676	122.609
G1921	ENSMUSG00000018387	Shroom1	12.8905	6.35813	9.13376	11.2084	18.3687	13.6544	3.27133	4.69013	5.88169	7.43502	14.7545	19.3114	44.3592	5.06667	9.57904	3.26466	1.15207	3.61117	4.19383	12.7549	9.80565	6.30994	6.67986	6.45125
G1922	ENSMUSG00000018395	Kif3a	105.745	85.7224	168.517	120.451	115.523	108.238	138.615	162.819	134.379	188.729	161.264	143.803	193.871	172.256	186.688	226.404	206.283	167.809	325.033	282.601	372.636	381.542	246.517	450.715
G1923	ENSMUSG00000018398	2024-09-08	379.057	408.426	740.553	847.179	791.06	742.033	641.899	734.227	539.365	589.84	837.27	990.061	884.515	814.043	862.912	632.775	326.21	467.387	909.207	885.806	938.324	778.348	771.214	474.871
G1924	ENSMUSG00000018401	Mtmr4	249.416	219.396	358.111	336.677	357.036	360.611	280.684	391.225	284.054	264.846	387.991	388.138	300.789	248.861	291.904	281.129	155.429	179.746	413.276	494.088	337.204	399.931	354.492	1185.23
G1925	ENSMUSG00000018405	Mrm1	418.98	467.509	723.768	689.621	631.454	530.021	468.625	686.607	545.319	544.487	537.072	621.623	1078.32	1054.5	819.868	825.64	549.585	735.796	651.871	904.734	792.969	755.093	952.208	623.809
G1926	ENSMUSG00000018411	Mapt	1105.65	1261.82	1234.21	1120.09	1267.76	1299.51	1309.28	1900.85	1006.16	1263.57	1167.61	1080.06	1366.25	1188.99	1487.56	1213.87	830.012	1250.39	3541.04	3729.03	3143.45	3287.93	3966.51	2384.2
G1927	ENSMUSG00000018412	Kansl1	265.005	345.063	681.672	682.799	746.775	543.044	405.949	562.405	435.22	367.627	703.748	508.346	651.98	657.246	743.437	710.938	192.721	395.728	729.181	1253.37	711.409	848.683	958.222	1189.53
G1928	ENSMUSG00000018415	Gid4	1017.21	894.768	1177.25	1359.02	1157.13	982.614	981.04	1403.22	1028.85	974.608	1120.74	1072.28	1948.24	1706.29	1792.29	1691.23	1188.59	1297.94	1121.55	1323.2	1048.86	1194.73	1197.88	1633.22
G1929	ENSMUSG00000018417	Myo1b	263.401	220.099	576.768	268.07	389.695	326.439	399.919	391.981	260.328	420.356	348.352	542.337	261.266	396.501	328.76	258.701	172.672	125.88	151.563	249.726	202.967	201.069	242.234	273.314
G1930	ENSMUSG00000018425	Dhx40	242.867	280.965	264.885	272.29	288.998	222.48	286.732	356.302	265.557	325.039	344.742	275.746	287.907	250.356	275.528	394.247	250.157	264.238	475.997	435.662	466.075	475.036	387.432	1611.44
G1931	ENSMUSG00000018427	Ypel2	174.554	155.121	313.173	219.923	392.682	351.36	123.06	203.304	251.633	242.918	277.437	271.645	252.703	364.963	247.131	207.996	464.938	390.244	448.905	519.446	322.959	477.352	335.474	561.411
G1932	ENSMUSG00000018428	Akap1	1399.74	1673.98	2892.44	2788.25	3346.3	2938.71	1848.02	2693.85	2181.15	1743.61	2572.01	2926.46	4446.6	3206.81	3868.67	3359.86	1424.8	2537.51	6944.55	8877.86	6494.61	6096.12	8163.06	2740.7
G1933	ENSMUSG00000018433	Nol11	191.982	221.052	352.498	349.378	361.189	328.983	221.58	335.078	318.306	275.884	301.705	353.564	515.841	470.08	504.66	462.209	357.855	426.049	624.521	790.233	760.804	584.414	728.419	533.58
G1934	ENSMUSG00000018442	Derl2	546.514	389.954	564.768	504.125	496.584	432.424	376.343	550.463	548.021	476.892	501.912	448.45	586.62	575.659	430.275	576.987	838.285	566.826	897.326	567.445	645.891	838.558	772.546	478.056
G1935	ENSMUSG00000018446	C1qbp	1987.1	2105.4	2156.66	2113.55	2096.59	1816.35	1817.51	2474.63	2345.74	2586.93	2021.21	1964.12	4243.73	3416.85	3128.63	3521.55	4927.41	2860.1	4011.11	3800.1	3449.06	4274.01	4373.45	2395.84
G1936	ENSMUSG00000018449	Rpain	193.285	141.191	182.287	179.4	200.766	145.172	115.258	133.167	188.344	142.565	104.828	143.09	173.224	219.674	227.082	246.17	136.614	112.321	273.922	137.983	189.346	268.463	161.619	366.019
G1937	ENSMUSG00000018451	6330403K07Rik	1.99152	1.9901	8.97894	10.9676	10.9475	2.98965	8.00381	3.98409	0.998157	1.98731	10.9839	2.98916	1.97829	6.92801	7.90386	6.97475	3.92236	6.96947	10.8769	12.9025	20.8655	13.8942	9.89551	4.92286
G1938	ENSMUSG00000018459	Slc13a3	13.9565	5.92344	10.9189	6.97973	15.9258	6.98379	13.9546	8.92325	13.9284	10.4038	14.7603	28.6512	4.9207	14.7828	6.85149	11.9319	3.89504	6.93177	1.96251	8.84221	24.3203	5.92199	10.8143	0.976709
G1939	ENSMUSG00000018470	Kcnab3	4.16648	7.27358	8.56468	9.38134	9.40486	5.13354	6.01863	6.84313	6.27096	7.65554	5.96842	14.486	9.31169	13.7	8.24637	11.6264	5.12264	16.6594	5.92962	5.93988	15.5729	14.789	9.30754	4.2162
G1940	ENSMUSG00000018474	Chd3	257.189	242.717	505.365	373.341	418.863	382.067	316.788	521.873	341.604	417.954	465.213	587.895	426.365	476.393	555.828	554.265	261.269	401.097	311.931	529.133	695.759	301.069	508.275	320.752
G1941	ENSMUSG00000018476	Kdm6b	223.262	236.667	398.688	477.546	469.118	385.677	369.614	429.391	236.036	350.773	545.668	472.197	435.765	442.326	487.385	488.623	142.974	231.815	420.655	637.709	495.381	326.751	511.917	517.015
G1942	ENSMUSG00000018479	1700125H20Rik	0	0	0	0	0	0	0	0	0	0	0	0	0	0	0	1.04066	1.03989	0	2.57982	1.06268	0	2.095	0	2.09437
G1943	ENSMUSG00000018481	Appbp2	243.356	272.577	396.767	421.643	393.335	361.875	293.525	404.271	315.795	306.158	458.961	410.264	408.046	358.769	509.069	403.871	267.987	336.691	625.712	712.615	664.766	568.121	619.382	701.321
G1944	ENSMUSG00000018486	Wnt9b	8.87675	4.91007	55.3311	91.7315	90.7795	77.9801	19.85	34.5458	4.95372	28.4131	80.4183	62.7818	21.5511	49.0589	36.983	10.8953	6.7817	29.5681	107.371	79.1135	196.366	68.7643	91.9543	44.6903
G1945	ENSMUSG00000018500	Adora2b	6.95012	12.8837	14.921	12.9193	9.92652	9.93666	16.967	15.8926	2.98772	27.703	15.8886	23.7994	13.8074	9.87125	9.83449	15.9139	9.7699	10.9184	7.87933	5.92584	9.89996	9.89367	13.8053	16.6698
G1946	ENSMUSG00000018501	Ncor1	622.412	725.524	982.847	1125.78	1255.28	801.295	852.056	1025.71	1137.41	1008.21	1306.46	1153.95	952.349	840.202	1215.96	933.515	902.836	731.84	1534.38	1995.65	1389.79	1257.4	1417.87	2334.67
G1947	ENSMUSG00000018507	Trpv2	44.1629	43.153	73.4154	56.6259	90.5083	64.9074	80.0682	94.6341	67.6781	57.9377	96.2848	98.0706	44.8742	42.0005	58.6222	35.4522	20.3298	32.8829	76.1377	93.7227	66.8421	83.3042	55.4983	18.6937
G1948	ENSMUSG00000018509	Cenpv	339.298	284.053	332.194	342.296	300.122	237.335	243.077	333.263	333.346	271.826	238.09	301.947	493.555	447.194	305.889	430.599	417.888	440.923	408.084	345.87	433.693	405.182	435.26	314.864
G1949	ENSMUSG00000018537	Pcgf2	76.4067	52.877	101.362	106.185	101.772	75.452	63.0364	103.292	69.7834	95.5321	78.9459	79.6781	92.0203	106.404	92.8337	132.339	61.7788	87.4112	185.46	132.384	194.069	109.092	116.72	183.289
G1950	ENSMUSG00000018541	Cwc25	107.792	127.356	161.919	126.572	170.367	118.292	106.563	138.474	143.987	148.25	227.238	177.528	156.7	146.412	152.568	176.479	139.795	142.57	218.904	233.504	207.732	187.646	207.936	238.845
G1951	ENSMUSG00000018543	1700001P01Rik	0	0	0	0	0	0	0	0	0	0	0	0	1.05119	0	0	0	0	0	0	0	0	1.05605	0	0
G1952	ENSMUSG00000018547	Pip4k2b	322.19	285.423	478.712	559.646	545.128	496.983	399.595	476.252	378.112	314.115	493.58	435.96	490.27	460.7	499.603	463.144	256.442	353.46	500.148	694.497	552.143	436.682	549.155	760.765
G1953	ENSMUSG00000018548	Trim37	128.926	157.666	144.198	180.288	147.547	153.97	126.199	182.933	109.125	176.211	275.051	200.179	288.942	255.15	216.066	257.18	120.542	170.763	233.21	337.238	253.586	175.893	181.268	643.213
G1954	ENSMUSG00000018554	Ybx2	150.194	143.961	121.18	176.259	134.454	137.59	106.41	167.018	157.121	140.839	124.114	112.019	70.7867	71.3199	41.0243	69.837	80.1783	80.3843	44.0576	73.9252	85.8266	66.3584	109.436	85.5119
G1955	ENSMUSG00000018559	Ctdnep1	1437.91	1509.42	1761.8	1614.02	1530.6	1379.75	1574.8	1802.96	2023.02	1719.94	1560.88	1560.7	1820.5	1474.32	1290.41	1647.16	1867.79	1673.95	1817.31	2091.56	1964.98	1596.68	1852.2	1096.05
G1956	ENSMUSG00000018565	Elp5	635.282	562.854	730.229	699.198	735.356	571.635	604.487	793.594	751.391	668.88	700.29	705.876	1179.31	1152.31	894.36	981.9	1328.73	878.867	1402.46	1101.71	1148.71	1336.55	1238.68	656.826
G1957	ENSMUSG00000018566	Slc2a4	7233.96	7235.95	8521.19	9237.39	8422.36	7869.78	7236.44	9570.28	7275.69	8432.26	8555.03	8881.29	8126.45	7378.63	6645.29	8572.44	4263.33	7802.54	8050.02	9512.41	7573.53	8825.94	11160.3	14426.6
G1958	ENSMUSG00000018567	Gabarap	3847.82	3947.79	4022.4	3714.98	3759.61	3149.13	3372.4	4567.89	4554.03	4659.22	3938.74	3729.37	5031.08	5037.95	4435.03	5448.27	7283.26	4592.66	7439.54	5496.63	6912.18	7431.56	5348.04	6493.01
G1959	ENSMUSG00000018569	Cldn7	0.998303	0.716808	0	0	0	0	2.99841	0.998021	0.996106	2.01868	1.02482	1.01524	0	0	0	0	1.98058	1.00055	0	1.01261	2.00491	0.629108	0	0
[truncated: 43,747 more rows]

## Sheet: noise_model_summary
Number genes modeled	24833
Mean Threshold Selection	1.75
CV Threshold Selection	50
Number genes having mean expression greater than threshold	13474

## Sheet: post_noise_filtered_expression
Index	Accession	Symbol	H_Control_Rep1	H_Control_Rep2	H_Control_Rep3	H_Control_Rep4	H_Control_Rep5	H_Control_Rep6	H_Dele1neg_Rep1	H_Dele1neg_Rep2	H_Dele1neg_Rep3	H_Dele1neg_Rep4	H_Dele1neg_Rep5	H_Dele1neg_Rep6	H_MutMTstress_Rep1	H_MutMTstress_Rep2	H_MutMTstress_Rep3	H_MutMTstress_Rep4	H_MutMTstress_Rep5	H_MutMTstress_Rep6	H_Dele1neg_MutMTstress_Rep1	H_Dele1neg_MutMTstress_Rep2	H_Dele1neg_MutMTstress_Rep3	H_Dele1neg_MutMTstress_Rep4	H_Dele1neg_MutMTstress_Rep5	H_Dele1neg_MutMTstress_Rep6
[truncated: 13,474 more rows]

[truncated: 4 more sheets: ancova_testing_results, ancova_adjusted_expression, differential_selection_summary, differential_selection_subset]
