# Supplementary material for: DELE1 maintains muscle proteostasis to promote growth and survival in mitochondrial myopathy
Source: EMBO J. 2024 Oct 8;43(22):5548–85. doi: 10.1038/s44318-024-00242-x (PMC11574132; doi:10.1038/s44318-024-00242-x)
Supplement: Supplementary file 12 — Source data Fig. 1 [file 44318_2024_242_MOESM12_ESM.zip]

Archive with 45 entries (31 files):
- Fig1/A/
- Fig1/A/1A.tiff
- Fig1/B/
- Fig1/B/1B.prism
- Fig1/B/1B.txt
- Fig1/C/
- Fig1/C/Fig. 1C.prism
- Fig1/C/Fig. 1C.txt
- Fig1/D/
- Fig1/D/1D_Dele1+.tiff
- Fig1/D/1D_Dele1KO.tiff
- Fig1/E/
- Fig1/E/1E.prism
- Fig1/E/1E.txt
- Fig1/F/
- Fig1/F/1F.prism
- Fig1/F/1F.txt
- Fig1/G/
- Fig1/G/1G_Dele1+.tiff
- Fig1/G/1G_Dele1KO.tiff
- Fig1/H/
- Fig1/H/1H.prism
- Fig1/H/1H_left.txt
- Fig1/H/1H_right.txt
- Fig1/I/
- Fig1/I/1I.prism
- Fig1/I/1I.txt
- Fig1/J/
- Fig1/J/1J_Dele1+.tiff
- Fig1/J/1J_Dele1KO.tiff
- Fig1/K/
- Fig1/K/1K.prism
- Fig1/K/1K_left.txt
- Fig1/K/1K_right.txt
- Fig1/L/
- Fig1/L/1L.prism
- Fig1/L/1L.txt
- Fig1/M/
- Fig1/M/1M_P1.tif
- Fig1/M/1M_P14.tif
- Fig1/M/1M_P28.tif
- Fig1/M/1M_P56.tif
- Fig1/N/
- Fig1/N/1N.prism
- Fig1/N/1N.txt
