# Supplementary material for: DELE1 maintains muscle proteostasis to promote growth and survival in mitochondrial myopathy
Source: EMBO J. 2024 Oct 8;43(22):5548–85. doi: 10.1038/s44318-024-00242-x (PMC11574132; doi:10.1038/s44318-024-00242-x)
Supplement: Supplementary file 12 — Source data Fig. 1 [file 44318_2024_242_MOESM12_ESM.zip › Fig1/B/1B.txt]

	DKO Dele1+/+ or +/-	DKO Dele1+/+ or +/-	DKO Dele1+/+ or +/-	DKO Dele1+/+ or +/-	DKO Dele1+/+ or +/-	DKO Dele1+/+ or +/-	DKO Dele1+/+ or +/-	DKO Dele1+/+ or +/-	DKO Dele1+/+ or +/-	DKO Dele1+/+ or +/-	DKO Dele1+/+ or +/-	DKO Dele1+/+ or +/-	DKO Dele1+/+ or +/-	DKO Dele1+/+ or +/-	DKO Dele1+/+ or +/-	DKO Dele1+/+ or +/-	DKO Dele1+/+ or +/-	DKO Dele1-/-	DKO Dele1-/-	DKO Dele1-/-	DKO Dele1-/-	DKO Dele1-/-	DKO Dele1-/-	DKO Dele1-/-	DKO Dele1-/-	DKO Dele1-/-	DKO Dele1-/-	DKO Dele1-/-	DKO Dele1-/-	DKO Dele1-/-	DKO Dele1-/-	DKO Dele1-/-	DKO Dele1-/-	DKO Dele1-/-
P0	1.1	1.4	1.3	1.2	1.3	1.1	1.2	1	1.3	1.2	1.4	1.3	1.4	1.3	1.4	1.4	1.4	1.2	1.1	1	1.5	1.3
P1	1.1	1.5	1.5	1.3	1.4	1.2	1.3	1.2	1.4	1.4	1.5	1.4	1.4	1.4	1.6	1.6	1.5	1.3	1.2	1.1	1.4	1.5
P2	1.4	1.8	1.8	1.7	1.7	1.4	1.7	1.4	1.7	1.7	1.9	1.4	1.5	1.6	1.7	1.8	1.6	1.6	1.5	1.3	1.6	1.7
P3	1.8	2.2	2.3	2	2	1.8	2	1.7	2.1	2	2.1	1.8	1.7	2	2	2.1	2	1.8	1.6	1.5	1.8	1.9
P4	2.2	2.5	2.7	2.4	2.5	2.2	2.3	2	2.4	2.4	2.4	2	2	2.4	2.5	2.9	2.6	2.2	1.8	1.7	1.9	2.1
P5	2.7	3.2	3.2	2.9	3	2.5	2.6	2.2	2.8	2.7	2.8	2.3	2.4	2.8	3.3	3.6	3.3	2.4	2.1	2	1.8	2
P6	3.2	3.7	3.7	3.3	3.4	2.9	3	2.7	3.1	3.1	3.2	2.7	2.7	3.1	3.9	4.4	4	2.6	2.2	2.2	1.7	1.8
P7	3.5	4.1	4.1	3.7	3.8	3.4	3.4	2.9	3.5	3.4	3.5	3.1	2.9	3.6	4.4	4.8	4.3	2.7	2.4	2.6
