# Supplementary material for: DELE1 maintains muscle proteostasis to promote growth and survival in mitochondrial myopathy
Source: EMBO J. 2024 Oct 8;43(22):5548–85. doi: 10.1038/s44318-024-00242-x (PMC11574132; doi:10.1038/s44318-024-00242-x)
Supplement: Supplementary file 12 — Source data Fig. 1 [file 44318_2024_242_MOESM12_ESM.zip › Fig1/C/Fig. 1C.txt]

	Days elapsed	C2KO; C10KO; Dele1+	C2KO; C10KO; Dele1KO
8007-A1	10		1
8007-A2	14		1
8007-A3	18		1
8007-A4 (8423)	103	0
8007-A5 (8424)	153	0
8007-A6 (8425)	103	0
8007-A7 (8426)	153	0
7614-A1 (8427)	105	0
7614-A2 (8428)	146	0
7614-A3 (8429)	146	0
7614-A4 (8430)	103	0
7614-A5 (8431)	146	0
7614-A6 (8432)	146	0
7614-A7 (8433)	146	0
7614-A8	10		1
7718-A1	46	0
7718-A2	46	0
7718-A3	46	0
7718-A4	46	0
7718-A5	46	0
7718-A6	46	0
7718-A7	26		1
7718-A8	10		1
7459-A1	5		1
7459-A2	7		1
7459-A3	8		1
7459-A4	46	0
7459-A5	46	0
7459-A6	46	0
7459-A7	46	0
7459-A8	46	0
7459-A9	46	0
7459-A10	46	0
8141-A1	42	0
8141-A2	42	0
8141-A3	42	0
8141-A4	42	0
8141-A5	8		1
