# Supplementary material for: DELE1 maintains muscle proteostasis to promote growth and survival in mitochondrial myopathy
Source: EMBO J. 2024 Oct 8;43(22):5548–85. doi: 10.1038/s44318-024-00242-x (PMC11574132; doi:10.1038/s44318-024-00242-x)
Supplement: Supplementary file 12 — Source data Fig. 1 [file 44318_2024_242_MOESM12_ESM.zip › Fig1/E/1E.txt]

C10 WT; Dele1+ 21	C10 WT; Dele1+ 28	C10 WT; Dele1- 21	C10 WT; Dele1- 28	C10 G58R; Dele1+ 21	C10 G58R; Dele1+ 28	C10 G58R; Dele1- 21	C10 G58R; Dele1- 28
	16.8		17.7	6.4	8.56		5.8
	17.4	10.1	16.9	7.2	8.83	5.4	5.93
10.6	16.8	10.4	17.3	7	9.24	5.8
9.6	15.7	10.9	18.4	6.7	9	6.7	5.6
10.7		8.4	13.38	5.5	6.5	6.2
8.1	14	10.5	17.01	9.5		5.8	4.65
9.3	14.8	7.6	12.54	8.5		5.4	4.63
11.7	18.5	10.6	16.94	6.8		5.9
9.7	15.84	8.3		6.2		5.8
9.1	15.57	8.2	13	6.2		4.3
9.4	17.26	9.3	15	6.1		6.8	6.3
10.6		9.6	16.45	5.1		7	7.01
10.7		9.9	17.12	7.1		5.7	6.03
	17.09	9.1		7.2		6.3
	17.19	9.8		8.5		4.7
13.8	21.73		16.74			6
	16.99	6			12.7		6.2
	16.72		13.35	6.7	9.3		4.4
9.4	14.7		18.37	8.4	11.2		5
	18.15		14.65	6.9	9.58		5.5
	15.8	7.9	13.4	8.5	11.9	6.3
	15.5			7.7	9.63	5.7
10.7	17.6			7.2	10.37	5.7
11.3	18.39			9	13.47	5.8
8.1	14.4			9.6	13.8		7.06
11.3	18.94			6.7	9.86		5.33
9.9	15.85			6.7
9.7	15.72			6.2
8.3				8.7		5.7	6.7
11.2				7.6		6.1	6
9.2				7.5
8.9				7.1
9.6				8.3	12
12.2	19.2			8.8	12.1
11.5	19.2			9	13.6
7.7	12			6.9
10.5	16.8			7.5
12.2	19.9			7.3
8.4	13.56			7.9	10.59
8.7	14.06			7.6	8.72
8.9				9.7
				6.1
	17.5			6.9
12.3				7.6
11.3				3.6
11.4				7
12.3					13.4
12.4					12.5
10.9	16.91				13.7
	9.1				12.7
	19.12			10.4	14.05
	18.55			10.4	15.76
					9.01
8.1	12.9				11.37
				9
				7.4	10.21
					12.78
					11.66
					10.46
				5.5	7
				6.5	8.4
