# Supplementary material for: DELE1 maintains muscle proteostasis to promote growth and survival in mitochondrial myopathy
Source: EMBO J. 2024 Oct 8;43(22):5548–85. doi: 10.1038/s44318-024-00242-x (PMC11574132; doi:10.1038/s44318-024-00242-x)
Supplement: Supplementary file 12 — Source data Fig. 1 [file 44318_2024_242_MOESM12_ESM.zip › Fig1/F/1F.txt]

	Days	C10+/+; Dele1+/+ or +/-	C10+/+; Dele1-/-	C10G58R/+; Dele1+/+ or +/-	C10G58R/+; Dele1-/-
4859	64	0
4860	64	0
4861	64		0
4862	64			0
4863	32				1
4864	64		0
4865	64	0
4866	64	0
4962	64	0
4963	33				1
4964	64			0
4965	64			0
4966	64			0
4967	34				1
4968	64	0
4969	151			0
5010	67			0
5011	146		0
5012	26				1
5013	67		0
5014	67		0
5015	67			0
5016	67		0
5017	67	0
5024	64	0
5025	64			0
5026	64			0
5027	142			0
5028	142			0
5029	142		0
5030	142		0
5031	33				1
5032	64		0
5033	141	0
5034	141		0
5035	141		0
5036	141			0
5037	64			0
5038	64			0
5039	26				1
5040	64	0
5131	133	0
5132	133		0
5133	86			0
5134	86			0
5135	30				1
5136	133	0	0
5137	86			0
5138	64			0
5139	133		0
5140	64			0
5141	133	0
5142	133	0
5143	31				1
5144	133		0
5145	133			0
5146	133	0
5171	64			0
5172	64			0
5173	64	0
5174	131	0
5175	29				1
5176	29				1
5177	131			0
5229*	117*		0*
5230*	117*		0*
5231*	85*			0*
5232*	85*			0*
5233*	117*	0*
5234*	117*		0*
5235*	117*	0*
5236*	28*				1*
5237*	72*			0*
5238*	36*				1*
5239*	71*	0*
5240*	71*	0*
5241*	32*				1*
5242*	71*			0*
5243*	71*	0*
5244*	71*	0*
5245*	71*	0*
5246*	116*	0*
5247*	29*				1*
5248*	71*			0*
5249*	116*		0*
5250*	116*	0*
5251*	71*			0*
5252*	116*	0*
5253*	71*			0*
5254*	116*		0*
5401*	104*		0*
5402*	71*			0*
5403*	31*				1*
5404*	104*	0*
5405*	104*	0*
5407*	104*			0*
5412*	100*	0*
5413*	100*	0*
5414*	100*	0*
5415*	67*			0*
5416*	29*				1*
5417*	29*				1*
5418*	67*			0*
5419*	100*			0*
5420*	67*			0*
5421*	66*			0*
5422*	66*			0*
5423*	66*	0*
5424*	66*			0*
5425*	28*				1*
5426*	66*	0*
5531*	30*
5549*	26*
5557*	46*
5562*	37*
5576*	32*
5761*	52*
5762*	36*
7012*	41*
