# Supplementary material for: DELE1 maintains muscle proteostasis to promote growth and survival in mitochondrial myopathy
Source: EMBO J. 2024 Oct 8;43(22):5548–85. doi: 10.1038/s44318-024-00242-x (PMC11574132; doi:10.1038/s44318-024-00242-x)
Supplement: Supplementary file 12 — Source data Fig. 1 [file 44318_2024_242_MOESM12_ESM.zip › Fig1/H/1H_left.txt]

C10+/+ Dele1+/- or -/-	C10S59L/+ Dele1+/-	C10S59L/+ Dele1-/-
20.05	17.8	22.23
23.52	17.8	22.57
21.46	20.49	24.29
21.95	21.87
20.92	20.73
24.78	21.53
19.58
