# Supplementary material for: DELE1 maintains muscle proteostasis to promote growth and survival in mitochondrial myopathy
Source: EMBO J. 2024 Oct 8;43(22):5548–85. doi: 10.1038/s44318-024-00242-x (PMC11574132; doi:10.1038/s44318-024-00242-x)
Supplement: Supplementary file 12 — Source data Fig. 1 [file 44318_2024_242_MOESM12_ESM.zip › Fig1/H/1H_right.txt]

C10+/+ Dele1+/- or -/-	C10S59L/+ Dele1+/-	C10S59L/+ Dele1-/-
32.52	22.1	24.61
24.22	26.05	24.08
27.27	25.6	25.94
28.07	23.6	26.07
27.68	26.3
30.21	28.6
