# Supplementary material for: DELE1 maintains muscle proteostasis to promote growth and survival in mitochondrial myopathy
Source: EMBO J. 2024 Oct 8;43(22):5548–85. doi: 10.1038/s44318-024-00242-x (PMC11574132; doi:10.1038/s44318-024-00242-x)
Supplement: Supplementary file 12 — Source data Fig. 1 [file 44318_2024_242_MOESM12_ESM.zip › Fig1/I/1I.txt]

	Days	C10+/+; Dele1-/- or +/-	C10S59L/+; Dele1+/-	C10S59L/+; Dele1-/-
7295	389			1
7296	332			1
7297	447	0
7298 (8544R)	361			1
7299	291			1
7300	456		0
7301	456	0
7302	456	0
7304	455	0
7305	415	1
7306	455	0
7307 (8545)	381			0
7308	344			1
7461	439		0
7462	439	0
7463	439	0
7465	414		1
7466	272			1
7467	246			1
7468	435	0
7470	435			0
7471	435		0
7472	323			1
7473	435			0
7474	435		0
7492	425			1
7493	431	0
7494	431		0
7495	431		0
7498	406		1
7569	426	0
7570	426		0
7571	314			1
7572	265		1
7574	426	0
7575	218		1
