# Supplementary material for: DELE1 maintains muscle proteostasis to promote growth and survival in mitochondrial myopathy
Source: EMBO J. 2024 Oct 8;43(22):5548–85. doi: 10.1038/s44318-024-00242-x (PMC11574132; doi:10.1038/s44318-024-00242-x)
Supplement: Supplementary file 12 — Source data Fig. 1 [file 44318_2024_242_MOESM12_ESM.zip › Fig1/K/1K_left.txt]

Ckmm-cre negative	Ckmm-cretg/wt Tfamf/f Dele1+/-	Ckmm-cretg/wt Tfamf/f Dele1KO
18.93	20.36	21.17
19.03	19.45	16.71
17.21	19.2	20.85
19.1	19.19	19.89
20.41		21.14
18.63
18.49
20
20.24
19.13
18.85
21.74
18.49
20.9
18.46
20.36
18.62
20.8
20.55
20.74
