# Supplementary material for: DELE1 maintains muscle proteostasis to promote growth and survival in mitochondrial myopathy
Source: EMBO J. 2024 Oct 8;43(22):5548–85. doi: 10.1038/s44318-024-00242-x (PMC11574132; doi:10.1038/s44318-024-00242-x)
Supplement: Supplementary file 12 — Source data Fig. 1 [file 44318_2024_242_MOESM12_ESM.zip › Fig1/K/1K_right.txt]

Ckmm-cre negative	Ckmm-cretg/wt Tfamf/f Dele1+/-	Ckmm-cretg/wt Tfamf/f Dele1KO
23.77	23.48	22.03
23.02	25.75	20.53
23.15	19.55	22.46
25	26.11	23.02
23.7	27.79	26.04
22.15	21.98	23.2
22.25	23.27	23.03
21.53	24.73	27.09
27.42	23.95	23.05
25.2
24.13
24.66
26.72
28.65
23.75
25.16
21.73
