# Supplementary material for: DELE1 maintains muscle proteostasis to promote growth and survival in mitochondrial myopathy
Source: EMBO J. 2024 Oct 8;43(22):5548–85. doi: 10.1038/s44318-024-00242-x (PMC11574132; doi:10.1038/s44318-024-00242-x)
Supplement: Supplementary file 12 — Source data Fig. 1 [file 44318_2024_242_MOESM12_ESM.zip › Fig1/L/1L.txt]

	Days elapsed	Ckmm-cretg/+; Tfamf/f; Dele1+/-	Ckmm-cretg/+; Tfamf/f; Dele1-/-
5292	122	1
5304	99	1
5331	95	1
5503	106	1
5522	94	1
7579	86		1
8023	70		1
8024	99	1
8025	99	1
8026	99	1
8050	116	1
8055	102	1
8064	22		1
8069	86		1
8071	91	1
8074	77		1
8077	107	1
8082	85		1
8083	96	1
8084	76		1
8085	82		1
8133	77		1
8238	86	1
8244	95		1
8247	94		1
