# Supplementary material for: DELE1 maintains muscle proteostasis to promote growth and survival in mitochondrial myopathy
Source: EMBO J. 2024 Oct 8;43(22):5548–85. doi: 10.1038/s44318-024-00242-x (PMC11574132; doi:10.1038/s44318-024-00242-x)
Supplement: Supplementary file 12 — Source data Fig. 1 [file 44318_2024_242_MOESM12_ESM.zip › Fig1/N/1N.txt]

	G58R	G58R	G58R	G58R	DKO	DKO	DKO	DKO	mTfamKO	mTfamKO	mTfamKO	mTfamKO	S59L	S59L	S59L	S59L
P1	1.69379818	1.18201465	1.64690818	1.3225051	3.72874018	2.14085048	2.41975703	4.41193393
P14	7.02633097	6.86345558	2.103082664	5.506327855	40.79313268	32.64016074	24.20019808	32.66550753	3.736146062	1.274429185	2.355922816	2.096529829
P28	75.59630158	61.05933163	94.74242373	102.9613237					22.87603978	25.00294158	19.78707379	15.34321896	1.685663122	1.123872605	1.686213722	1.612672768
P56									163.3745999	83.15458302	133.1929264	66.83881768	38.0060989	31.80524919	38.36526306	42.61817882
