# Supplementary material for: DELE1 maintains muscle proteostasis to promote growth and survival in mitochondrial myopathy
Source: EMBO J. 2024 Oct 8;43(22):5548–85. doi: 10.1038/s44318-024-00242-x (PMC11574132; doi:10.1038/s44318-024-00242-x)
Supplement: Supplementary file 13 — Source data Fig. 2 [file 44318_2024_242_MOESM13_ESM.zip]

Archive with 43 entries (32 files):
- Fig2/A/
- Fig2/A/2A.prism
- Fig2/A/2A.txt
- Fig2/B/
- Fig2/B/2B.tif
- Fig2/C/
- Fig2/C/2C_left_gripstrength.prism
- Fig2/C/2C_left_gripstrength.txt
- Fig2/C/2C_right_bodyweights.prism
- Fig2/C/2C_right_bodyweights.txt
- Fig2/D/
- Fig2/D/2D.prism
- Fig2/D/2D.txt
- Fig2/E/
- Fig2/E/2E_notTF_C10G58RDele1KOvsOma1KO__Log2Data_Heatmap_intersecting_DEGs.csv
- Fig2/E/2E_notTF_C10G58RDele1KOvsOma1KO__Log2DataIndi_Heatmap_intersecting_DEGs.csv
- Fig2/E/2E_notTF_C10G58RDele1KOvsOma1KO_log10FDR_Heatmap.csv
- Fig2/E/2E_TFList__C10G58RDele1KOvsOma1KO_log10FDR_Heatmap.csv
- Fig2/E/2E_TFList_C10G58RDele1KOvsOma1KO__Log2Data_Heatmap_intersecting_DEGs.csv
- Fig2/E/2E_TFList_C10G58RDele1KOvsOma1KO__Log2DataIndi_Heatmap_intersecting_DEGs.csv
- Fig2/F/
- Fig2/F/2F_bottom_TfamDKOvWT_Log2Ave_stripplot.csv
- Fig2/F/2F_top_TfamvWT_Log2Ave_stripplot.csv
- Fig2/G/
- Fig2/G/2G_bottom_G58RDKOvWT_Log2Ave_stripplot.csv
- Fig2/G/2G_top_G58RvWT_Log2Ave_stripplot.csv
- Fig2/H/
- Fig2/H/2H_C2C10DKOvWT_Log2Ave_stripplot.csv
- Fig2/I/
- Fig2/I/2I.prism
- Fig2/I/2I_left_TfammKO.txt
- Fig2/I/2I_middle_C10G58R.txt
- Fig2/I/2I_right_C2C10DKO.txt
- Fig2/J/
- Fig2/J/2J.prism
- Fig2/J/2J_G58R_CI.txt
- Fig2/J/2J_G58R_CIV.txt
- Fig2/J/2J_TfammKO_CI.txt
- Fig2/J/2J_TfammKO_CIV.txt
- Fig2/K/
- Fig2/K/2K.prism
- Fig2/K/2K_CI_left.txt
- Fig2/K/2K_CI_right.txt
