# Supplementary material for: DELE1 maintains muscle proteostasis to promote growth and survival in mitochondrial myopathy
Source: EMBO J. 2024 Oct 8;43(22):5548–85. doi: 10.1038/s44318-024-00242-x (PMC11574132; doi:10.1038/s44318-024-00242-x)
Supplement: Supplementary file 13 — Source data Fig. 2 [file 44318_2024_242_MOESM13_ESM.zip › Fig2/A/2A.txt]

	Days	C10G58R/+; OMA1+/-; Dele1+/-	C10G58R/+; OMA1+/-; Dele1-/-	C10G58R/+; OMA1-/-; Dele1+/-	C10G58R/+; OMA1-/-; Dele1-/-
8329-A2	7			1
8329-A7 (8809)	38		1
8417-A2	4			1
8417-A3	4				1
8417-A6	10	1
8417-A7	5			1
8417-A8	5				1
8111-A4 (8988)	150	0
8111-A6 (8987)	36		1
8111-A7 (8985)	36		1
8111-A8 (8989)	150	0
8111-A9 (8990)	150	0
7213-A2	7				1
7213-A5	14			1
7213-A8	33		1
7872-A1	147	0
7872-A3	4				1
7872-A4	39		1
7872-A7	5			1
7872-A8	10				1
8414-A4	140	0
8410-A1	9			1
8410-A2	34		1
8410-A3	138	0
8410-A5	5				1
7206-A1	0.01		1
7206-A2	3				1
7206-A5	133	0
7206-A6	7				1
7206-A7	4				1
8413-A1	7				1
8413-A2	130	0
8413-A3	130	0
8329-B2	4				1
8329-B3	6			1
8329-B4	31		1
8329-B5	5				1
8329-B6	6			1
8329-B7	5				1
7213-B1	114		1
7213-B2	4				1
7213-B3	5				1
8414-B1	21			1
8414-B3	16			1
8414-B5*	114*	0*
8414-B6	121	0
8414-B7	29		1
8942-A1	7				1
8942-A4	111	0
8105-A3	5			1
8105-A5	4				1
8105-A9	20			1
