# Supplementary material for: DELE1 maintains muscle proteostasis to promote growth and survival in mitochondrial myopathy
Source: EMBO J. 2024 Oct 8;43(22):5548–85. doi: 10.1038/s44318-024-00242-x (PMC11574132; doi:10.1038/s44318-024-00242-x)
Supplement: Supplementary file 13 — Source data Fig. 2 [file 44318_2024_242_MOESM13_ESM.zip › Fig2/C/2C_left_gripstrength.txt]

C10 +/+; OPA1 +/+ or Δs/+	C10 +/+; OPA1 Δs/Δs	C10 G58R/+; OPA1 +/+ or Δs/+	C10 G58R/+; OPA1 Δs/Δs
134.98	104.74	50.38	52.08
132.48	135.88	82.96	42.62
111.62	117.98	70.22	43.12
111.82	126.68	33.62	39.68
116.72	100.22	74.62	57.56
77.52	130.94	55.72	53.86
110.16	106.78	69.26	50.8
159.88		55.64	45.48
108.12		58.5	50
118.02		64.28	50.28
		58.46	40.02
		60.04
		51.94
