# Supplementary material for: DELE1 maintains muscle proteostasis to promote growth and survival in mitochondrial myopathy
Source: EMBO J. 2024 Oct 8;43(22):5548–85. doi: 10.1038/s44318-024-00242-x (PMC11574132; doi:10.1038/s44318-024-00242-x)
Supplement: Supplementary file 13 — Source data Fig. 2 [file 44318_2024_242_MOESM13_ESM.zip › Fig2/C/2C_right_bodyweights.txt]

	C10 +/+; OPA1 Δs/+ or Δs/Δs	C10 +/+; OPA1 Δs/+ or Δs/Δs	C10 +/+; OPA1 Δs/+ or Δs/Δs	C10 +/+; OPA1 Δs/+ or Δs/Δs	C10 +/+; OPA1 Δs/+ or Δs/Δs	C10 +/+; OPA1 Δs/+ or Δs/Δs	C10 +/+; OPA1 Δs/+ or Δs/Δs	C10 +/+; OPA1 Δs/+ or Δs/Δs	C10 +/+; OPA1 Δs/+ or Δs/Δs	C10 G58R/+; OPA1 +/+	C10 G58R/+; OPA1 +/+	C10 G58R/+; OPA1 +/+	C10 G58R/+; OPA1 +/+	C10 G58R/+; OPA1 +/+	C10 G58R/+; OPA1 +/+	C10 G58R/+; OPA1 +/+	C10 G58R/+; OPA1 +/+	C10 G58R/+; OPA1 +/+	C10 G58R/+; OPA1 +/+ or OPA1 Δs/+	C10 G58R/+; OPA1 +/+ or OPA1 Δs/+	C10 G58R/+; OPA1 +/+ or OPA1 Δs/+	C10 G58R/+; OPA1 +/+ or OPA1 Δs/+	C10 G58R/+; OPA1 +/+ or OPA1 Δs/+	C10 G58R/+; OPA1 +/+ or OPA1 Δs/+	C10 G58R/+; OPA1 +/+ or OPA1 Δs/+	C10 G58R/+; OPA1 +/+ or OPA1 Δs/+	C10 G58R/+; OPA1 +/+ or OPA1 Δs/+	C10 G58R/+; OPA1 Δs/Δs	C10 G58R/+; OPA1 Δs/Δs	C10 G58R/+; OPA1 Δs/Δs	C10 G58R/+; OPA1 Δs/Δs	C10 G58R/+; OPA1 Δs/Δs	C10 G58R/+; OPA1 Δs/Δs	C10 G58R/+; OPA1 Δs/Δs	C10 G58R/+; OPA1 Δs/Δs	C10 G58R/+; OPA1 Δs/Δs
Male	27.84	29.71	26.9	32.23	23.46	25.65				34.37	26.52	25.22	23.85						18.85	20.67	18.01	16.34	18.61	18.9	18.45	20.69	17.57	15.54	15.15	13.02	14.03	15.52
Female	23.27	26.63	23.04	28.5						24	22.37	24.84							15.26	10.29	15.04							12.48	12.13	10.57	15.3	11.59
