# Supplementary material for: DELE1 maintains muscle proteostasis to promote growth and survival in mitochondrial myopathy
Source: EMBO J. 2024 Oct 8;43(22):5548–85. doi: 10.1038/s44318-024-00242-x (PMC11574132; doi:10.1038/s44318-024-00242-x)
Supplement: Supplementary file 13 — Source data Fig. 2 [file 44318_2024_242_MOESM13_ESM.zip › Fig2/D/2D.txt]

	Days	Control	OPA1dS1/dS1	G58R OPA1dS1/wt	G58R OPA1dS1/dS1
4518	578	0
4519	578		0
4520	578	0
4521	578			0
4522	179				1
4523	237			1
4524	229			1
4525	578		0
4526	551	1
4527	578			0
4528	487				1
4529	530				1
4530	578		0
4531	578			0
4532	578			0
4533	578			0
4534	578			0
4535	578		0
4536	578	0
4539	577				0
4540	577			0
4541	577	0
4542	451			1
4543	577	0
4544	315				1
4545	405				1
4603	575		0
4604	255				1
4605	575	0
4606	575			0
4607	575				0
4608	575				0
4609	381			1
4610	575	0
5649	415				0
5650	415			0
5651	415	0
5652	415		0
5653	415	0
5654	415		0
5766	401	0
5767	401		0
5768	401	0
5769	355				1
5770	401			0
7033	373			0
7034	378				0
7035	378			0
7036	378		0
7037	378	0
7038	378			0
7039	378		0
7040	378	0
7373	354			0
7374	354			0
7375	354				0
7376	354			0
7377	354				0
7378	354			0
7379	336				0
7380R	336			0
7381	336			0
7382	336	0
7383	336			0
