# Supplementary material for: DELE1 maintains muscle proteostasis to promote growth and survival in mitochondrial myopathy
Source: EMBO J. 2024 Oct 8;43(22):5548–85. doi: 10.1038/s44318-024-00242-x (PMC11574132; doi:10.1038/s44318-024-00242-x)
Supplement: Supplementary file 13 — Source data Fig. 2 [file 44318_2024_242_MOESM13_ESM.zip › Fig2/E/2E_notTF_C10G58RDele1KOvsOma1KO__Log2Data_Heatmap_intersecting_DEGs.csv]

Gene	log2FC_stress_Dele1WT_C10G58ROma1_heart	log2FC_stress_Dele1KO_C10G58ROma1_heart	log2FC_stress_Dele1WT_G58R_heart	log2FC_stress_Dele1KO_G58R_heart
Mthfd2	7.349701423744533	6.516015147003665	8.623735201730947	1.752748591407134
Asns	5.12639473762014	7.645514335820407	6.928133407829852	0.5260688116675877
Cyb5r1	2.7676547982373463	4.516015147003665	3.463360885816658	-0.25096157353321874
Aldh18a1	2.2265085298086795	4.015247773698937	3.931683057059806	-0.28688114778816154
Aldh1l2	3.0426443374084937	3.215678596607928	4.034743949324734	-0.8639384504239717
Gars	2.097610796626422	2.805292455600712	2.9523335663696857	0.4854268271702417
Pycr1	1.5210507369009632	3.1538053360790355	3.0214797274104512	-0.08406426478847456
Lonp1	2.263034405833794	2.160274831408593	2.6735564239901444	0.18903382439001687
Slc25a39	1.7180875839605168	2.8797057662822882	1.1634987322828796	-0.25096157353321874
Tars	0.7484612330040356	2.292781749227846	1.6088092426755238	0.28688114778816154
Shmt2	1.2387868595871165	2.2234225499349374	1.3895668117627258	-0.08406426478847456
Cth	0.44360665147561484	1.9560566524124028	2.972692654004265	-0.8797057662822882
