# Supplementary material for: DELE1 maintains muscle proteostasis to promote growth and survival in mitochondrial myopathy
Source: EMBO J. 2024 Oct 8;43(22):5548–85. doi: 10.1038/s44318-024-00242-x (PMC11574132; doi:10.1038/s44318-024-00242-x)
Supplement: Supplementary file 13 — Source data Fig. 2 [file 44318_2024_242_MOESM13_ESM.zip › Fig2/E/2E_notTF_C10G58RDele1KOvsOma1KO__Log2DataIndi_Heatmap_intersecting_DEGs.csv]

Gene	G1 P28 C10WT Dele1+ 1	G1 P28 C10WT Dele1+ 2	G1 P28 C10WT Dele1+ 3	G1 P28 C10WT Dele1+ 4	G2 P28 C10WT Dele1KO 1	G2 P28 C10WT Dele1KO 2	G2 P28 C10WT Dele1KO 3	G2 P28 C10WT Dele1KO 4	G3 P28 G58R Dele1+ 1	G3 P28 G58R Dele1+ 2	G3 P28 G58R Dele1+ 3	G3 P28 G58R Dele1+ 4	G4 P28 G58R Dele1KO 1	G4 P28 G58R Dele1KO 2	G4 P28 G58R Dele1KO 3	G4 P28 G58R Dele1KO 4	G1 Ind_OMA1WTC10WT_1	G1 Ind_OMA1WTC10WT_2	G1 Ind_OMA1WTC10WT_3	G1 Ind_OMA1WTC10WT_4	G2 Ind_OMA1WTC10G58R_1	G2 Ind_OMA1WTC10G58R_2	G2 Ind_OMA1WTC10G58R_3	G2 Ind_OMA1WTC10G58R_4	G3 Ind_OMA1KOC10WT_1	G3 Ind_OMA1KOC10WT_2	G3 Ind_OMA1KOC10WT_3	G3 Ind_OMA1KOC10WT_4	G4 Ind_OMA1KOC10G58R_1	G4 Ind_OMA1KOC10G58R_2	G4 Ind_OMA1KOC10G58R_3	G4 Ind_OMA1KOC10G58R_4
Mthfd2	-0.07220046380446965	0.14779953619553038	0.21779953619553039	-0.3622004638044696	-0.12220046380446946	-0.5922004638044701	-0.4022004638044696	-0.7522004638044694	8.74779953619553	8.39779953619553	8.82779953619553	8.57779953619553	0.9677995361955306	4.04779953619553	1.77779953619553	0.3377995361955306	-1.3411101686089781	-1.1911101686089787	-0.7311101686089783	1.3588898313910214	-1.6611101686089784	-0.551110168608978	0.9688898313910226	-0.051110168608977886	6.708889831391021	6.178889831391022	6.028889831391021	6.348889831391022	6.098889831391022	6.288889831391021	6.758889831391022	5.808889831391022
Asns	0.24936575444766088	0.029365754447662182	0.009365754447662529	-0.35063424555233863	0.029365754447662182	-0.8306342455523392	0.029365754447662182	-0.17063424555233891	6.969365754447663	6.85936575444766	7.259365754447662	6.999365754447661	0.19936575444766194	3.899365754447661	1.1493657544476614	0.08936575444766076	-1.0197428263325858	-1.7097428263325871	-0.04974282633258678	1.160257173667414	-2.109742826332587	-1.6097428263325875	-1.1897428263325873	-1.699742826332587	4.170257173667414	4.160257173667414	5.000257173667414	5.490257173667414	5.540257173667413	5.9402571736674155	6.3302571736674125	6.060257173667413
Cyb5r1	-0.08608374680810564	0.13391625319189515	0.20391625319189427	-0.30608374680810535	-0.09608374680810534	-1.526083746808105	-0.2560837468081054	-0.1260837468081058	4.7039162531918945	3.5439162531918944	3.393916253191894	2.473916253191894	-0.07608374680810484	1.9839162531918937	-0.6060837468081052	-0.5560837468081054	0.21899680452010964	-0.1610031954798901	-0.6210031954798902	0.3689968045201099	0.25899680452010976	0.15899680452011014	0.4089968045201101	0.1689968045201097	3.5989968045201097	2.57899680452011	2.2389968045201103	2.92899680452011	4.2289968045201105	5.14899680452011	4.99899680452011	4.4789968045201105
Aldh18a1	0.332291821680831	0.15229182168083122	-0.15770817831916917	-0.4477081783191693	0.15229182168083122	-0.29770817831916985	0.12229182168083005	0.1822918216808304	4.652291821680831	4.0522918216808295	3.5622918216808293	3.7722918216808305	-0.07770817831916921	1.1322918216808298	-0.3477081783191696	-0.03770817831917008	0.587665454178357	-1.1723345458216428	0.1576654541783574	-0.0923345458216426	-0.41233454582164303	-0.6723345458216428	-1.0023345458216426	-0.5723345458216431	3.0776654541783572	2.2376654541783574	2.2676654541783567	2.417665454178357	3.3676654541783564	3.417665454178357	3.5276654541783565	3.3876654541783577
Aldh1l2	0.5175506232083601	0.23755062320836073	-0.25244937679163953	-0.8624493767916388	-0.012449376791639242	-0.5424493767916395	-0.13244937679163946	-0.18244937679163933	4.39755062320836	3.797550623208361	3.42755062320836	4.24755062320836	-0.9624493767916394	-0.5524493767916394	-1.5224493767916392	-1.0124493767916392	0.15059396838061442	0.06059396838061455	-0.9494060316193853	0.41059396838061424	-1.2294060316193853	-0.7594060316193858	-0.6794060316193857	0.010593968380614714	3.3005939683806145	3.9405939683806133	2.7505939683806138	3.160593968380614	2.000593968380614	2.4505939683806153	2.7505939683806138	2.520593968380614
Gars	0.02849973335652674	-0.14150026664347495	0.34849973335652534	-0.32150026664347464	-0.15150026664347452	-0.0915002666434743	-0.3415002666434742	-0.011500266643474094	2.898499733356526	2.5884997333565254	2.858499733356525	2.978499733356526	0.558499733356526	1.3484997333565254	0.30849973335652614	0.20849973335652655	-0.07147810456458019	0.42852189543541985	-0.5814781045645798	0.04852189543542077	0.22852189543542067	0.31852189543542053	0.288521895435421	-0.29147810456457895	2.3085218954354207	1.84852189543542	1.9085218954354204	2.2385218954354205	3.01852189543542	3.138521895435421	3.6485218954354206	3.0785218954354203
Pycr1	0.25104252193787135	-0.058957478062128574	-0.1789574780621287	-0.048957478062128724	-0.06895747806212879	0.40104252193787093	-0.19895747806212857	-0.01895747806212894	3.771042521937871	2.0510425219378714	3.0910425219378714	2.8010425219378714	-0.168957478062129	1.071042521937871	-0.09895747806212876	-0.2889574780621285	-0.17985774909090432	-0.019857749090904125	-0.049857749090904416	0.22014225090909628	-0.06985774909090396	0.00014225090909636098	-0.05985774909090408	0.010142250909095967	1.5701422509090959	1.0401422509090965	1.3701422509090957	1.5401422509090965	2.8701422509090957	2.490142250909096	3.8501422509090952	3.3401422509090954
Lonp1	0.06781529820410115	-0.12218470179589827	0.14781529820410125	-0.11218470179589864	0.017815298204102256	-0.3921847017958979	-0.5021847017958974	-0.01218470179589883	2.9978152982041024	2.5678152982041014	2.767815298204102	2.247815298204103	0.2678152982041023	1.1278152982041019	-0.19218470179589872	-0.20218470179589842	-0.0817384886914762	0.6682615113085238	-0.8217384886914763	-0.15173848869147658	0.37826151130852476	0.9782615113085243	0.6382615113085245	0.4482615113085249	2.658261511308524	1.6882615113085253	2.238261511308524	2.0482615113085245	2.5482615113085245	2.868261511308525	3.028261511308525	2.3482615113085235
Slc25a39	-0.07460296548076173	0.08539703451923654	-0.0846029654807633	0.06539703451923702	-0.20460296548076257	-0.10460296548076295	0.38539703451923746	0.0353970345192376	1.9053970345192368	1.2353970345192369	1.1153970345192377	1.1253970345192377	-0.894602965480762	0.8253970345192367	-1.2546029654807633	0.23539703451923696	0.31291493095872264	-0.7970850690412767	-0.5470850690412767	0.5829149309587223	-0.997085069041278	-0.5570850690412766	-0.23708506904127624	-0.3070850690412767	1.6129149309587236	1.6429149309587228	1.2629149309587235	1.5629149309587225	2.6429149309587228	2.172914930958722	2.7029149309587233	2.292914930958723
Tars	0.07705522236114389	-0.20294477763885552	0.3270552223611441	-0.2829447776388553	-0.11294477763885553	-0.3529447776388556	-0.4429447776388556	0.037055222361145	1.537055222361145	1.5870552223611438	1.8170552223611443	1.327055222361144	0.16705522236114378	0.8170552223611443	0.02705522236114323	-0.022944777638855676	-0.15571650498977022	-0.46571650498977096	0.41428349501023	0.06428349501023045	-0.4857165049897705	-0.4857165049897705	-0.4457165049897713	-0.7157165049897709	0.8742834950102288	0.5842834950102299	0.6442834950102284	1.4342834950102294	1.2142834950102288	1.8842834950102287	2.3042834950102287	1.7642834950102295
Shmt2	0.11902549882592037	0.20902549882591995	-0.0709745011740808	-0.3109745011740794	-0.0409745011740797	-0.15097450117408112	0.12902549882592013	-0.49097450117408087	1.6190254988259205	1.4590254988259201	1.3290254988259194	1.2490254988259193	-0.3709745011740797	0.7090254988259203	-0.8809745011740796	-0.010974501174080348	0.1642058206263447	0.5642058206263451	-1.0457941793736552	-0.12579417937365586	-0.37579417937365517	0.5242058206263444	0.39420582062634535	0.21420582062634397	1.4442058206263442	1.3242058206263452	1.1942058206263442	1.1942058206263442	2.824205820626345	2.364205820626344	2.9042058206263452	2.1842058206263446
Cth	0.4957790919697174	-0.4742209080302822	0.45577909196971744	-1.0042209080302826	-0.4142209080302828	-0.6142209080302828	-0.8942209080302823	-0.4142209080302828	2.895779091969717	2.385779091969717	3.585779091969718	2.9057790919697166	-1.4442209080302828	-1.3542209080302823	-1.2542209080302824	-1.7142209080302826	-0.2917389535605907	-0.08173895356059076	-0.0917389535605908	0.3782610464394082	-0.6517389535605911	-1.0517389535605906	-0.7417389535605909	0.028261046439408626	0.10826104643940873	0.35826104643940865	0.43826104643940866	1.9782610464394097	0.8482610464394089	1.9082610464394092	1.6882610464394088	0.34826104643940886
