# Supplementary material for: DELE1 maintains muscle proteostasis to promote growth and survival in mitochondrial myopathy
Source: EMBO J. 2024 Oct 8;43(22):5548–85. doi: 10.1038/s44318-024-00242-x (PMC11574132; doi:10.1038/s44318-024-00242-x)
Supplement: Supplementary file 13 — Source data Fig. 2 [file 44318_2024_242_MOESM13_ESM.zip › Fig2/E/2E_notTF_C10G58RDele1KOvsOma1KO_log10FDR_Heatmap.csv]

Gene	FDR_stress_Dele1WT_C10G58ROma1_heart	FDR_stress_Dele1KO_C10G58ROma1_heart	FDR_stress_Dele1WT_G58R_heart	FDR_stress_Dele1KO_G58R_heart
Mthfd2	-5.787812395596042	-6.774690718274137	-7.559090917934783	-1.8728952016351923
Asns	-5.145693958198919	-7.779891911959945	-6.022733787572707	-0.9164973801697326
Cyb5r1	-4.669586226650809	-7.675717544702307	-3.0457574905606752	-0.26568031914099305
Aldh18a1	-4.105683937315562	-7.235823867609669	-6.505845405981558	-0.05458065739693683
Aldh1l2	-4.892790030352131	-5.554395796726403	-6.6252516539898965	-0.8992849134269184
Gars	-4.2716462179787715	-7.129596094720973	-6.184422251675732	-1.282329496997738
Pycr1	-2.283996656365201	-7.116338564846382	-4.401209493236885	-0.036731748473764855
Lonp1	-3.5228787452803374	-4.411168274405793	-4.94692155651658	-0.4512421714262957
Slc25a39	-2.3279021420642825	-6.1073489661227	-1.393618634889395	-0.1443597191098548
Tars	-1.1481303992702336	-5.361510743045363	-3.6989700043360187	-0.6313412876077731
Shmt2	-1.7144426909922261	-4.8297382846050425	-2.275724130399211	-0.001217730168264192
Cth	-0.47521455067877766	-2.6989700043360187	-4.866461091629782	-0.9404365820987324
