# Supplementary material for: DELE1 maintains muscle proteostasis to promote growth and survival in mitochondrial myopathy
Source: EMBO J. 2024 Oct 8;43(22):5548–85. doi: 10.1038/s44318-024-00242-x (PMC11574132; doi:10.1038/s44318-024-00242-x)
Supplement: Supplementary file 13 — Source data Fig. 2 [file 44318_2024_242_MOESM13_ESM.zip › Fig2/E/2E_TFList__C10G58RDele1KOvsOma1KO_log10FDR_Heatmap.csv]

Gene	FDR_stress_Dele1WT_C10G58ROma1_heart	FDR_stress_Dele1KO_C10G58ROma1_heart	FDR_stress_Dele1WT_G58R_heart	FDR_stress_Dele1KO_G58R_heart
Atf5	-7.326979092871104	-7.180456064458132	-8.411168274405792	-0.3276250212539205
Myc	-2.0457574905606752	-6.115204636051019	-2.886056647693163	-2.1739251972991736
Atf4	-3.6989700043360187	-5.361510743045363	-4.413412695328245	-0.4433357378774315
Ddit3	-1.6055483191737838	-3.3010299956639813	-4.055517327849832	-0.01745741769705663
Cebpg	-1.764471553092451	-2.795880017344075	-2.9208187539523753	-0.4999008080842771
