# Supplementary material for: DELE1 maintains muscle proteostasis to promote growth and survival in mitochondrial myopathy
Source: EMBO J. 2024 Oct 8;43(22):5548–85. doi: 10.1038/s44318-024-00242-x (PMC11574132; doi:10.1038/s44318-024-00242-x)
Supplement: Supplementary file 13 — Source data Fig. 2 [file 44318_2024_242_MOESM13_ESM.zip › Fig2/E/2E_TFList_C10G58RDele1KOvsOma1KO__Log2Data_Heatmap_intersecting_DEGs.csv]

Gene	log2FC_stress_Dele1WT_C10G58ROma1_heart	log2FC_stress_Dele1KO_C10G58ROma1_heart	log2FC_stress_Dele1WT_G58R_heart	log2FC_stress_Dele1KO_G58R_heart
Atf5	4.4705368650925825	3.5582676340557358	5.227278994468321	0.23878685958711643
Myc	1.871843648509318	3.6735564239901444	3.605257262939004	1.9745293124838819
Atf4	2.060047383669939	2.339137384919585	2.908812907739547	0.2630344058337938
Ddit3	1.7398481026993273	1.6229303509201767	2.0908534304511135	-0.014355292977070054
Cebpg	1.0356239097307212	0.9030382701129122	1.7355221772965375	-0.5849625007211562
