# Supplementary material for: DELE1 maintains muscle proteostasis to promote growth and survival in mitochondrial myopathy
Source: EMBO J. 2024 Oct 8;43(22):5548–85. doi: 10.1038/s44318-024-00242-x (PMC11574132; doi:10.1038/s44318-024-00242-x)
Supplement: Supplementary file 13 — Source data Fig. 2 [file 44318_2024_242_MOESM13_ESM.zip › Fig2/E/2E_TFList_C10G58RDele1KOvsOma1KO__Log2DataIndi_Heatmap_intersecting_DEGs.csv]

Gene	G1 P28 C10WT Dele1+ 1	G1 P28 C10WT Dele1+ 2	G1 P28 C10WT Dele1+ 3	G1 P28 C10WT Dele1+ 4	G2 P28 C10WT Dele1KO 1	G2 P28 C10WT Dele1KO 2	G2 P28 C10WT Dele1KO 3	G2 P28 C10WT Dele1KO 4	G3 P28 G58R Dele1+ 1	G3 P28 G58R Dele1+ 2	G3 P28 G58R Dele1+ 3	G3 P28 G58R Dele1+ 4	G4 P28 G58R Dele1KO 1	G4 P28 G58R Dele1KO 2	G4 P28 G58R Dele1KO 3	G4 P28 G58R Dele1KO 4	G1 Ind_OMA1WTC10WT_1	G1 Ind_OMA1WTC10WT_2	G1 Ind_OMA1WTC10WT_3	G1 Ind_OMA1WTC10WT_4	G2 Ind_OMA1WTC10G58R_1	G2 Ind_OMA1WTC10G58R_2	G2 Ind_OMA1WTC10G58R_3	G2 Ind_OMA1WTC10G58R_4	G3 Ind_OMA1KOC10WT_1	G3 Ind_OMA1KOC10WT_2	G3 Ind_OMA1KOC10WT_3	G3 Ind_OMA1KOC10WT_4	G4 Ind_OMA1KOC10G58R_1	G4 Ind_OMA1KOC10G58R_2	G4 Ind_OMA1KOC10G58R_3	G4 Ind_OMA1KOC10G58R_4
Atf5	0.11040557865504587	0.020405578655045137	-0.03959442134495452	-0.09959442134495518	-0.14959442134495496	-0.5595944213449552	0.08040557865504495	-0.7095944213449545	5.710405578655045	4.800405578655045	5.020405578655046	5.400405578655045	-0.34959442134495494	0.7304055786550451	-0.31959442134495475	0.12040557865504563	-0.10427269518412569	-0.38427269518412605	-0.004272695184125981	0.38572730481587447	-0.5942726951841257	0.02572730481587355	-0.1142726951841262	-0.824272695184126	4.265727304815874	4.935727304815874	3.7157273048158745	4.615727304815874	2.955727304815873	3.1457273048158747	3.285727304815873	3.2257273048158743
Myc	-0.12085921682889625	0.37914078317110317	0.20914078317110404	-0.6808592168288965	0.23914078317110402	-0.45085921682889607	0.6391407831711046	-0.04085921682889615	3.9391407831711036	4.199140783171103	3.329140783171104	3.1291407831711027	2.2991407831711026	5.319140783171104	1.6891407831711034	2.1491407831711045	-0.03913597734452427	-0.2091359773445241	-0.029135977344523525	0.24086402265547602	-0.0991359773445238	0.4808640226554762	0.4308640226554764	-0.21913597734452403	2.2508640226554757	1.490864022655476	0.7508640226554757	2.2508640226554757	2.8708640226554767	3.9508640226554768	3.9208640226554756	3.6208640226554767
Atf4	0.1352309546146559	-0.044769045385343646	-0.06476904538534509	-0.034769045385344054	0.03523095461465616	-0.274769045385344	-0.06476904538534509	0.4452309546146547	3.615230954614656	2.6452309546146555	2.5252309546146545	3.0552309546146557	0.4052309546146555	1.8352309546146552	-0.0247690453853443	0.29523095461465587	0.2088883196484662	-0.11111168035153404	-0.29111168035153384	0.13888831964846582	0.3088883196484658	0.4188883196484672	-0.15111168035153313	0.10888831964846639	2.2888883196484664	1.7888883196484664	1.6588883196484674	2.5788883196484673	2.218888319648466	2.8788883196484663	2.9888883196484675	2.018888319648467
Ddit3	-0.040783851773313666	0.11921614822668623	-0.14078385177331357	0.049216148226686046	-0.3507838517733144	0.5392161482266862	-0.08078385177331321	0.3292161482266871	2.0592161482266857	2.3092161482266857	2.0092161482266864	1.4092161482266874	0.4692161482266859	0.14921614822668558	-0.3907838517733134	0.059216148226685694	0.41154448896565987	-0.028455511034341584	-0.12845551103434108	-0.3684555110343415	0.13154448896565862	0.2815444889656591	0.4415444889656591	-0.39845551103434057	2.0015444889656595	0.8315444889656597	1.3815444889656587	2.3315444889656596	1.621544488965659	3.151544488965658	2.1815444889656592	1.5015444889656597
Cebpg	-0.12664621611728727	0.1633537838827137	-0.06664621611728665	0.013353783882713447	0.2833537838827127	-0.20664621611728717	0.10335378388271323	0.5933537838827135	1.793353783882713	1.6433537838827124	1.8433537838827132	1.4333537838827133	-0.3766462161172872	0.5333537838827128	-1.016646216117288	-0.38664621611728683	-0.1401799433242681	0.09982005667573025	-0.010179943324269004	0.03982005667573174	0.05982005667573146	0.109820056675732	-0.4501799433242687	-0.16017994332426955	1.109820056675732	1.029820056675732	1.0098200566757305	1.8398200566757306	0.8298200566757308	1.8698200566757317	1.029820056675732	0.6198200566757317
