# Supplementary material for: DELE1 maintains muscle proteostasis to promote growth and survival in mitochondrial myopathy
Source: EMBO J. 2024 Oct 8;43(22):5548–85. doi: 10.1038/s44318-024-00242-x (PMC11574132; doi:10.1038/s44318-024-00242-x)
Supplement: Supplementary file 13 — Source data Fig. 2 [file 44318_2024_242_MOESM13_ESM.zip › Fig2/F/2F_bottom_TfamDKOvWT_Log2Ave_stripplot.csv]

	Checked	Protein FDR Confidence: Combined	Master	Accession	Description	Sum PEP Score	Coverage [%]	# PSMs	# Unique Peptides	MW [kDa]	Score Sequest HT: Sequest HT	# Peptides (by Search Engine): Sequest HT	Symbol	Abundance Ratio: (Group 2) / (Group 1)	Abundance Ratio: (Group 3) / (Group 1)	Abundance Ratio: (Group 4) / (Group 1)	Abundance Ratio P-Value: (Group 2) / (Group 1)	Abundance Ratio P-Value: (Group 3) / (Group 1)	Abundance Ratio P-Value: (Group 4) / (Group 1)	Abundances (Normalized): F2: Sample, Group 1, 1	Abundances (Normalized): F6: Sample, Group 1, 4	Abundances (Normalized): F10: Sample, Group 1, 3	Abundances (Normalized): F14: Sample, Group 1, 2	Abundances (Normalized): F1: Sample, Group 2, 1	Abundances (Normalized): F5: Sample, Group 2, 4	Abundances (Normalized): F9: Sample, Group 2, 3	Abundances (Normalized): F13: Sample, Group 2, 2	Abundances (Normalized): F4: Sample, Group 3, 4	Abundances (Normalized): F8: Sample, Group 3, 3	Abundances (Normalized): F12: Sample, Group 3, 2	Abundances (Normalized): F16: Sample, Group 3, 1	Abundances (Normalized): F3: Sample, Group 4, 4	Abundances (Normalized): F7: Sample, Group 4, 3	Abundances (Normalized): F11: Sample, Group 4, 2	Abundances (Normalized): F15: Sample, Group 4, 1	Abundance: F2: Sample, Group 1, 1	Abundance: F6: Sample, Group 1, 4	Abundance: F10: Sample, Group 1, 3	Abundance: F14: Sample, Group 1, 2	Abundance: F1: Sample, Group 2, 1	Abundance: F5: Sample, Group 2, 4	Abundance: F9: Sample, Group 2, 3	Abundance: F13: Sample, Group 2, 2	Abundance: F4: Sample, Group 3, 4	Abundance: F8: Sample, Group 3, 3	Abundance: F12: Sample, Group 3, 2	Abundance: F16: Sample, Group 3, 1	Abundance: F3: Sample, Group 4, 4	Abundance: F7: Sample, Group 4, 3
3	False	High	Master Protein	Q9CQZ5	NADH dehydrogenase [ubiquinone] 1 alpha subcomplex subunit 6 OS=Mus musculus OX=10090 GN=Ndufa6 PE=1 SV=1	66.581	47	422	6	15.3	1229.62	6	Ndufa6	1.014	0.287	0.276	0.974753933	4.20642e-10	1.73332e-10	999000000.0	981000000.0	990000000.0	994000000.0	986000000.0	1030000000.0	1080000000.0	970000000.0	314000000.0	286000000.0	283000000.0	252000000.0	214000000.0	266000000.0	281000000.0	286000000.0	575000000.0	540000000.0	730000000.0	488000000.0	404000000.0	626000000.0	382000000.0	595000000.0	260000000.0	236000000.0	179000000.0	123000000.0	158000000.0	266000000.0
11	False	High	Master Protein	Q3UIU2	NADH dehydrogenase [ubiquinone] 1 beta subcomplex subunit 6 OS=Mus musculus OX=10090 GN=Ndufb6 PE=1 SV=3	98.438	80	496	9	15.5	915.75	9	Ndufb6	1.004	0.259	0.298	0.997573149	1.36469e-10	4.73584e-10	458000000.0	446000000.0	488000000.0	489000000.0	480000000.0	469000000.0	425000000.0	487000000.0	133000000.0	116000000.0	128000000.0	117000000.0	118000000.0	157000000.0	131000000.0	151000000.0	264000000.0	246000000.0	360000000.0	240000000.0	197000000.0	286000000.0	150000000.0	299000000.0	110000000.0	94900000.0	80600000.0	56500000.0	86900000.0	157000000.0
12	False	High	Master Protein	Q99LY9	NADH dehydrogenase [ubiquinone] iron-sulfur protein 5 OS=Mus musculus OX=10090 GN=Ndufs5 PE=1 SV=3	67.17	67	369	9	12.6	994.55	9	Ndufs5	0.937	0.221	0.212	0.947622524	2.02677e-10	1.52997e-10	521000000.0	480000000.0	418000000.0	524000000.0	470000000.0	467000000.0	424000000.0	510000000.0	103000000.0	107000000.0	116000000.0	114000000.0	92700000.0	104000000.0	108000000.0	125000000.0	300000000.0	264000000.0	308000000.0	257000000.0	193000000.0	285000000.0	149000000.0	313000000.0	85600000.0	88400000.0	73200000.0	55300000.0	68300000.0	104000000.0
13	False	High	Master Protein	Q9DC69	NADH dehydrogenase [ubiquinone] 1 alpha subcomplex subunit 9, mitochondrial OS=Mus musculus OX=10090 GN=Ndufa9 PE=1 SV=2	258.087	76	1138	27	42.5	3389.12	27	Ndufa9	1.017	0.336	0.352	0.982761844	3.65636e-10	5.63321e-10	3390000000.0	3330000000.0	3240000000.0	3260000000.0	3440000000.0	3630000000.0	3140000000.0	3260000000.0	1270000000.0	1170000000.0	1040000000.0	1020000000.0	1200000000.0	1270000000.0	1070000000.0	1120000000.0	1950000000.0	1830000000.0	2390000000.0	1600000000.0	1410000000.0	2210000000.0	1110000000.0	2000000000.0	1050000000.0	965000000.0	659000000.0	497000000.0	883000000.0	1270000000.0
16	False	High	Master Protein	Q9DC70	NADH dehydrogenase [ubiquinone] iron-sulfur protein 7, mitochondrial OS=Mus musculus OX=10090 GN=Ndufs7 PE=1 SV=1	83.384	64	399	11	24.7	1247.08	11	Ndufs7	0.997	0.328	0.3	0.995933385	5.40125e-09	1.94037e-09	513000000.0	534000000.0	565000000.0	599000000.0	536000000.0	541000000.0	555000000.0	611000000.0	177000000.0	177000000.0	184000000.0	183000000.0	130000000.0	161000000.0	169000000.0	192000000.0	296000000.0	294000000.0	417000000.0	294000000.0	220000000.0	330000000.0	196000000.0	375000000.0	146000000.0	145000000.0	116000000.0	89000000.0	95600000.0	160000000.0
17	False	High	Master Protein	Q7TMF3	NADH dehydrogenase [ubiquinone] 1 alpha subcomplex subunit 12 OS=Mus musculus OX=10090 GN=Ndufa12 PE=1 SV=2	139.99	89	870	14	17.1	2923.89	14	Ndufa12	1.062	0.279	0.251	0.924404018	8.38042e-09	3.10764e-09	920000000.0	970000000.0	965000000.0	1140000000.0	993000000.0	1060000000.0	978000000.0	1160000000.0	262000000.0	263000000.0	290000000.0	278000000.0	191000000.0	250000000.0	237000000.0	297000000.0	530000000.0	534000000.0	713000000.0	562000000.0	407000000.0	649000000.0	345000000.0	714000000.0	217000000.0	216000000.0	183000000.0	135000000.0	141000000.0	250000000.0
19	False	High	Master Protein	Q91VD9	NADH-ubiquinone oxidoreductase 75 kDa subunit, mitochondrial OS=Mus musculus OX=10090 GN=Ndufs1 PE=1 SV=2	492.35	73	2483	47	79.7	8627.26	47	Ndufs1	1.036	0.285	0.26	0.991969118	2.37271e-10	7.93099e-11	4410000000.0	4330000000.0	4400000000.0	4740000000.0	4420000000.0	4710000000.0	4100000000.0	4970000000.0	1250000000.0	1190000000.0	1340000000.0	1260000000.0	975000000.0	1120000000.0	1170000000.0	1320000000.0	2540000000.0	2380000000.0	3250000000.0	2330000000.0	1810000000.0	2870000000.0	1450000000.0	3050000000.0	1040000000.0	983000000.0	843000000.0	612000000.0	718000000.0	1120000000.0
21	False	High	Master Protein	Q91YT0	NADH dehydrogenase [ubiquinone] flavoprotein 1, mitochondrial OS=Mus musculus OX=10090 GN=Ndufv1 PE=1 SV=1	206.627	71	1162	28	50.8	3439.03	28	Ndufv1	1.001	0.276	0.252	0.997878234	8.92983e-10	3.39381e-10	2420000000.0	2390000000.0	2460000000.0	2640000000.0	2300000000.0	2590000000.0	2250000000.0	2680000000.0	681000000.0	658000000.0	667000000.0	718000000.0	511000000.0	588000000.0	645000000.0	731000000.0	1400000000.0	1310000000.0	1810000000.0	1300000000.0	945000000.0	1580000000.0	792000000.0	1640000000.0	565000000.0	541000000.0	421000000.0	349000000.0	376000000.0	588000000.0
27	False	High	Master Protein	Q8K3J1	NADH dehydrogenase [ubiquinone] iron-sulfur protein 8, mitochondrial OS=Mus musculus OX=10090 GN=Ndufs8 PE=1 SV=1	79.315	47	446	10	24.0	1350.81	10	Ndufs8	0.956	0.312	0.279	0.867530031	1.60324e-08	6.33257e-09	545000000.0	600000000.0	577000000.0	707000000.0	521000000.0	549000000.0	639000000.0	576000000.0	175000000.0	170000000.0	192000000.0	213000000.0	149000000.0	159000000.0	170000000.0	200000000.0	314000000.0	331000000.0	426000000.0	347000000.0	214000000.0	335000000.0	226000000.0	353000000.0	145000000.0	139000000.0	121000000.0	104000000.0	109000000.0	158000000.0
28	False	High	Master Protein	Q9Z1P6	NADH dehydrogenase [ubiquinone] 1 alpha subcomplex subunit 7 OS=Mus musculus OX=10090 GN=Ndufa7 PE=1 SV=3	80.128	73	455	13	12.6	1266.25	13	Ndufa7	1.115	0.267	0.226	0.900248332	9.08099e-09	3.51609e-09	744000000.0	698000000.0	677000000.0	853000000.0	790000000.0	818000000.0	677000000.0	863000000.0	190000000.0	176000000.0	194000000.0	205000000.0	144000000.0	152000000.0	175000000.0	213000000.0	429000000.0	385000000.0	499000000.0	418000000.0	324000000.0	499000000.0	239000000.0	530000000.0	158000000.0	145000000.0	122000000.0	99600000.0	105000000.0	152000000.0
30	False	High	Master Protein	Q91WD5	NADH dehydrogenase [ubiquinone] iron-sulfur protein 2, mitochondrial OS=Mus musculus OX=10090 GN=Ndufs2 PE=1 SV=1	312.916	78	2275	29	52.6	8099.8	29	Ndufs2	0.968	0.327	0.309	0.995757701	1.35636e-10	5.94631e-11	2500000000.0	2350000000.0	2500000000.0	2410000000.0	2460000000.0	2730000000.0	2200000000.0	2300000000.0	826000000.0	822000000.0	782000000.0	726000000.0	661000000.0	777000000.0	738000000.0	789000000.0	1440000000.0	1300000000.0	1850000000.0	1180000000.0	1010000000.0	1660000000.0	777000000.0	1410000000.0	685000000.0	676000000.0	493000000.0	353000000.0	487000000.0	777000000.0
36	False	High	Master Protein	O35683	NADH dehydrogenase [ubiquinone] 1 alpha subcomplex subunit 1 OS=Mus musculus OX=10090 GN=Ndufa1 PE=1 SV=1	13.904	54	32	2	8.1	91.03	2	Ndufa1	1.104	0.294	0.274	0.991301664	1.90895e-08	8.91843e-09	93200000.0	92700000.0	128000000.0	94300000.0	109000000.0	98300000.0	91100000.0	118000000.0	30900000.0	29700000.0	25500000.0	25400000.0	22100000.0	28300000.0	24700000.0	26600000.0	53700000.0	51100000.0	94200000.0	46300000.0	44600000.0	60000000.0	32100000.0	72200000.0	25600000.0	24500000.0	16100000.0	12300000.0	16300000.0	28300000.0
44	False	High	Master Protein	Q8BK30	NADH dehydrogenase [ubiquinone] flavoprotein 3, mitochondrial OS=Mus musculus OX=10090 GN=Ndufv3 PE=1 SV=1	31.983	44	73	4	11.8	245.61	4	Ndufv3	1.08	0.445	0.377	0.98139036	9.54427e-07	2.22672e-07	27700000.0	28500000.0	29500000.0	37200000.0	28300000.0	29500000.0	33200000.0	35600000.0	9960000.0	13700000.0	14100000.0	12100000.0	10600000.0	10100000.0	11600000.0	11300000.0	16000000.0	15700000.0	21800000.0	18300000.0	11600000.0	18000000.0	11700000.0	21800000.0	8270000.0	11200000.0	8890000.0	5910000.0	7800000.0	9880000.0
47	False	High	Master Protein	Q9CQC7	NADH dehydrogenase [ubiquinone] 1 beta subcomplex subunit 4 OS=Mus musculus OX=10090 GN=Ndufb4 PE=1 SV=3	80.82	71	382	10	15.1	1193.73	10	Ndufb4	1.038	0.26	0.246	0.999901719	8.43241e-10	4.04746e-10	747000000.0	730000000.0	698000000.0	768000000.0	728000000.0	817000000.0	620000000.0	807000000.0	196000000.0	184000000.0	189000000.0	212000000.0	154000000.0	180000000.0	184000000.0	205000000.0	431000000.0	402000000.0	515000000.0	377000000.0	299000000.0	498000000.0	219000000.0	495000000.0	162000000.0	151000000.0	119000000.0	103000000.0	114000000.0	180000000.0
53	False	High	Master Protein	Q9DCT2	NADH dehydrogenase [ubiquinone] iron-sulfur protein 3, mitochondrial OS=Mus musculus OX=10090 GN=Ndufs3 PE=1 SV=2	168.047	71	654	19	30.1	2192.89	19	Ndufs3	0.935	0.326	0.303	0.800019272	3.03434e-09	1.35434e-09	1350000000.0	1370000000.0	1490000000.0	1470000000.0	1220000000.0	1440000000.0	1210000000.0	1510000000.0	465000000.0	432000000.0	459000000.0	471000000.0	354000000.0	418000000.0	442000000.0	472000000.0	779000000.0	754000000.0	1100000000.0	719000000.0	499000000.0	880000000.0	426000000.0	927000000.0	386000000.0	356000000.0	290000000.0	229000000.0	261000000.0	418000000.0
58	False	High	Master Protein	Q99LC3	NADH dehydrogenase [ubiquinone] 1 alpha subcomplex subunit 10, mitochondrial OS=Mus musculus OX=10090 GN=Ndufa10 PE=1 SV=1	268.352	80	879	27	40.6	2906.66	27	Ndufa10	0.939	0.305	0.297	0.830539939	2.55629e-09	2.62115e-09	2030000000.0	1820000000.0	1880000000.0	2110000000.0	1640000000.0	1970000000.0	1710000000.0	2110000000.0	592000000.0	527000000.0	599000000.0	612000000.0	517000000.0	548000000.0	617000000.0	662000000.0	1170000000.0	1000000000.0	1390000000.0	1040000000.0	673000000.0	1200000000.0	602000000.0	1300000000.0	490000000.0	434000000.0	378000000.0	297000000.0	381000000.0	547000000.0
61	False	High	Master Protein	Q9CQJ8	NADH dehydrogenase [ubiquinone] 1 beta subcomplex subunit 9 OS=Mus musculus OX=10090 GN=Ndufb9 PE=1 SV=3	99.798	72	554	13	22.0	1759.06	13	Ndufb9	0.975	0.301	0.268	0.956911324	2.67955e-08	9.01577e-09	393000000.0	419000000.0	457000000.0	466000000.0	400000000.0	455000000.0	353000000.0	464000000.0	128000000.0	138000000.0	124000000.0	135000000.0	95000000.0	125000000.0	110000000.0	140000000.0	227000000.0	231000000.0	337000000.0	229000000.0	164000000.0	278000000.0	125000000.0	284000000.0	106000000.0	113000000.0	77900000.0	65200000.0	69600000.0	124000000.0
62	False	High	Master Protein	Q9ERS2	NADH dehydrogenase [ubiquinone] 1 alpha subcomplex subunit 13 OS=Mus musculus OX=10090 GN=Ndufa13 PE=1 SV=3	89.902	56	663	10	16.8	2075.36	10	Ndufa13	0.884	0.314	0.326	0.472570052	4.71238e-08	1.44089e-07	1060000000.0	974000000.0	1200000000.0	1070000000.0	840000000.0	1060000000.0	871000000.0	1010000000.0	316000000.0	353000000.0	369000000.0	241000000.0	334000000.0	390000000.0	338000000.0	356000000.0	609000000.0	537000000.0	888000000.0	525000000.0	344000000.0	646000000.0	307000000.0	622000000.0	262000000.0	290000000.0	233000000.0	117000000.0	246000000.0	390000000.0
67	False	High	Master Protein	Q9CR61	NADH dehydrogenase [ubiquinone] 1 beta subcomplex subunit 7 OS=Mus musculus OX=10090 GN=Ndufb7 PE=1 SV=3	70.18	60	346	9	16.3	1287.97	9	Ndufb7	0.93	0.335	0.368	0.831559789	2.31467e-09	8.09722e-09	155000000.0	154000000.0	130000000.0	151000000.0	132000000.0	152000000.0	123000000.0	156000000.0	51900000.0	50100000.0	52200000.0	46700000.0	52800000.0	59100000.0	61200000.0	53100000.0	89600000.0	84600000.0	95900000.0	74000000.0	54300000.0	92500000.0	43300000.0	95400000.0	42800000.0	41100000.0	32700000.0	22400000.0	38800000.0	58200000.0
72	False	High	Master Protein	Q9CQ75	NADH dehydrogenase [ubiquinone] 1 alpha subcomplex subunit 2 OS=Mus musculus OX=10090 GN=Ndufa2 PE=1 SV=3	35.145	58	263	7	10.9	725.56	7	Ndufa2	1.145	0.277	0.252	0.65442887	1.05303e-08	4.34986e-09	823000000.0	781000000.0	731000000.0	768000000.0	980000000.0	934000000.0	842000000.0	683000000.0	204000000.0	241000000.0	227000000.0	195000000.0	167000000.0	187000000.0	204000000.0	220000000.0	475000000.0	430000000.0	540000000.0	377000000.0	402000000.0	570000000.0	297000000.0	419000000.0	169000000.0	198000000.0	143000000.0	94700000.0	123000000.0	187000000.0
81	False	High	Master Protein	Q9DCJ5	NADH dehydrogenase [ubiquinone] 1 alpha subcomplex subunit 8 OS=Mus musculus OX=10090 GN=Ndufa8 PE=1 SV=3	131.919	65	582	13	20.0	1908.95	13	Ndufa8	0.91	0.307	0.332	0.665981111	4.76029e-09	7.9458e-09	1300000000.0	1120000000.0	1230000000.0	1370000000.0	1060000000.0	1250000000.0	1010000000.0	1330000000.0	363000000.0	381000000.0	402000000.0	395000000.0	350000000.0	408000000.0	430000000.0	444000000.0	751000000.0	615000000.0	905000000.0	672000000.0	435000000.0	762000000.0	357000000.0	815000000.0	302000000.0	314000000.0	254000000.0	192000000.0	258000000.0	408000000.0
97	False	High	Master Protein	Q9CXZ1	NADH dehydrogenase [ubiquinone] iron-sulfur protein 4, mitochondrial OS=Mus musculus OX=10090 GN=Ndufs4 PE=1 SV=3	88.308	49	318	11	19.8	1155.42	11	Ndufs4	0.895	0.266	0.281	0.698974154	1.71289e-08	1.91768e-08	707000000.0	596000000.0	653000000.0	712000000.0	566000000.0	720000000.0	507000000.0	654000000.0	209000000.0	179000000.0	182000000.0	165000000.0	156000000.0	180000000.0	202000000.0	208000000.0	407000000.0	327000000.0	482000000.0	349000000.0	232000000.0	439000000.0	178000000.0	401000000.0	172000000.0	147000000.0	114000000.0	79500000.0	114000000.0	178000000.0
105	False	High	Master Protein	Q9D8B4	NADH dehydrogenase [ubiquinone] 1 alpha subcomplex subunit 11 OS=Mus musculus OX=10090 GN=Ndufa11 PE=1 SV=2	71.391	54	265	6	15.0	999.81	6	Ndufa11	0.876	0.363	0.364	0.397176344	2.96906e-07	2.96918e-07	214000000.0	209000000.0	214000000.0	250000000.0	172000000.0	204000000.0	171000000.0	221000000.0	64600000.0	87400000.0	71000000.0	85000000.0	63100000.0	76500000.0	79500000.0	88700000.0	123000000.0	115000000.0	158000000.0	123000000.0	70600000.0	125000000.0	60300000.0	136000000.0	53300000.0	72000000.0	44800000.0	41300000.0	46500000.0	76500000.0
131	False	High	Master Protein	Q9CQ54	NADH dehydrogenase [ubiquinone] 1 subunit C2 OS=Mus musculus OX=10090 GN=Ndufc2 PE=1 SV=1	55.798	67	350	9	14.2	911.65	9	Ndufc2	0.938	0.28	0.283	0.795936381	1.10005e-07	1.01151e-07	618000000.0	496000000.0	577000000.0	656000000.0	511000000.0	615000000.0	417000000.0	622000000.0	168000000.0	153000000.0	185000000.0	167000000.0	143000000.0	154000000.0	186000000.0	187000000.0	356000000.0	273000000.0	426000000.0	322000000.0	209000000.0	375000000.0	147000000.0	382000000.0	139000000.0	126000000.0	117000000.0	80900000.0	105000000.0	154000000.0
132	False	High	Master Protein	Q9CPP6	NADH dehydrogenase [ubiquinone] 1 alpha subcomplex subunit 5 OS=Mus musculus OX=10090 GN=Ndufa5 PE=1 SV=3	100.824	71	388	10	13.4	1475.93	10	Ndufa5	1.092	0.357	0.342	0.987452582	2.76335e-07	2.54178e-07	633000000.0	502000000.0	505000000.0	478000000.0	587000000.0	664000000.0	431000000.0	516000000.0	191000000.0	196000000.0	170000000.0	154000000.0	178000000.0	192000000.0	167000000.0	166000000.0	364000000.0	277000000.0	373000000.0	235000000.0	240000000.0	405000000.0	152000000.0	316000000.0	158000000.0	161000000.0	107000000.0	74800000.0	131000000.0	192000000.0
133	False	High	Master Protein	Q9DCS9	NADH dehydrogenase [ubiquinone] 1 beta subcomplex subunit 10 OS=Mus musculus OX=10090 GN=Ndufb10 PE=1 SV=3	88.74	63	433	10	21.0	1625.42	10	Ndufb10	0.987	0.417	0.519	0.999788354	6.14841e-08	1.03795e-06	826000000.0	801000000.0	899000000.0	930000000.0	848000000.0	852000000.0	763000000.0	1020000000.0	354000000.0	380000000.0	337000000.0	365000000.0	377000000.0	482000000.0	448000000.0	446000000.0	476000000.0	441000000.0	663000000.0	456000000.0	348000000.0	520000000.0	269000000.0	628000000.0	293000000.0	313000000.0	213000000.0	177000000.0	278000000.0	482000000.0
158	False	High	Master Protein	Q9CQ91	NADH dehydrogenase [ubiquinone] 1 alpha subcomplex subunit 3 OS=Mus musculus OX=10090 GN=Ndufa3 PE=1 SV=1	34.292	42	99	3	9.3	321.86	3	Ndufa3	0.987	0.277	0.327	0.943867663	9.06458e-08	2.54899e-07	104000000.0	108000000.0	121000000.0	127000000.0	110000000.0	116000000.0	81500000.0	135000000.0	32100000.0	31000000.0	39400000.0	31200000.0	34400000.0	39400000.0	36100000.0	38600000.0	59400000.0	59300000.0	89200000.0	62400000.0	44800000.0	70500000.0	28700000.0	82500000.0	26300000.0	25200000.0	24800000.0	15100000.0	25300000.0	39200000.0
166	False	High	Master Protein	Q9CQZ6	NADH dehydrogenase [ubiquinone] 1 beta subcomplex subunit 3 OS=Mus musculus OX=10090 GN=Ndufb3 PE=1 SV=1	32.045	35	185	4	11.7	499.08	4	Ndufb3	1.007	0.292	0.313	0.990327066	2.35859e-07	3.39913e-07	298000000.0	314000000.0	352000000.0	331000000.0	284000000.0	370000000.0	240000000.0	381000000.0	102000000.0	101000000.0	81800000.0	88100000.0	78600000.0	101000000.0	109000000.0	101000000.0	172000000.0	173000000.0	260000000.0	163000000.0	117000000.0	226000000.0	84800000.0	234000000.0	84700000.0	82800000.0	51400000.0	42800000.0	57900000.0	101000000.0
199	False	High	Master Protein	Q9CQH3	NADH dehydrogenase [ubiquinone] 1 beta subcomplex subunit 5, mitochondrial OS=Mus musculus OX=10090 GN=Ndufb5 PE=1 SV=1	79.104	34	534	10	21.7	1703.82	10	Ndufb5	0.934	0.344	0.419	0.946856702	1.18384e-06	7.31837e-06	640000000.0	432000000.0	499000000.0	567000000.0	478000000.0	642000000.0	399000000.0	516000000.0	216000000.0	183000000.0	171000000.0	184000000.0	209000000.0	218000000.0	227000000.0	228000000.0	369000000.0	238000000.0	369000000.0	278000000.0	196000000.0	392000000.0	141000000.0	317000000.0	179000000.0	150000000.0	108000000.0	89400000.0	154000000.0	218000000.0
207	False	High	Master Protein	P52503	NADH dehydrogenase [ubiquinone] iron-sulfur protein 6, mitochondrial OS=Mus musculus OX=10090 GN=Ndufs6 PE=1 SV=2	86.745	54	313	6	13.0	1168.11	6	Ndufs6	0.936	0.301	0.322	0.762992657	8.81437e-07	9.27732e-07	549000000.0	459000000.0	513000000.0	605000000.0	432000000.0	592000000.0	348000000.0	571000000.0	181000000.0	148000000.0	168000000.0	152000000.0	137000000.0	173000000.0	169000000.0	174000000.0	317000000.0	253000000.0	379000000.0	297000000.0	177000000.0	361000000.0	123000000.0	350000000.0	150000000.0	122000000.0	106000000.0	74000000.0	101000000.0	173000000.0
211	False	High	Master Protein	Q9D6J6	NADH dehydrogenase [ubiquinone] flavoprotein 2, mitochondrial OS=Mus musculus OX=10090 GN=Ndufv2 PE=1 SV=2	100.311	60	638	12	27.3	2293.92	12	Ndufv2	0.842	0.351	0.315	0.540526999	4.43132e-06	3.04754e-06	954000000.0	888000000.0	1090000000.0	1010000000.0	713000000.0	958000000.0	663000000.0	1060000000.0	360000000.0	336000000.0	353000000.0	245000000.0	252000000.0	332000000.0	369000000.0	289000000.0	550000000.0	489000000.0	806000000.0	495000000.0	292000000.0	584000000.0	234000000.0	651000000.0	298000000.0	276000000.0	223000000.0	119000000.0	186000000.0	331000000.0
265	False	High	Master Protein	Q9D6J5	NADH dehydrogenase [ubiquinone] 1 beta subcomplex subunit 8, mitochondrial OS=Mus musculus OX=10090 GN=Ndufb8 PE=1 SV=1	94.708	58	289	8	21.9	992.73	8	Ndufb8	0.846	0.25	0.253	0.440017897	1.54074e-06	1.59538e-06	243000000.0	185000000.0	240000000.0	256000000.0	175000000.0	239000000.0	122000000.0	244000000.0	67400000.0	60300000.0	60700000.0	58100000.0	59900000.0	61900000.0	60500000.0	64900000.0	140000000.0	102000000.0	177000000.0	125000000.0	71400000.0	146000000.0	42600000.0	150000000.0	55600000.0	48900000.0	37800000.0	27900000.0	43600000.0	61300000.0
351	False	High	Master Protein	O09111	NADH dehydrogenase [ubiquinone] 1 beta subcomplex subunit 11, mitochondrial OS=Mus musculus OX=10090 GN=Ndufb11 PE=1 SV=2	89.106	46	435	6	17.4	1561.74	6	Ndufb11	0.93	0.439	0.538	0.750955006	3.082e-05	0.000321107	336000000.0	283000000.0	317000000.0	374000000.0	270000000.0	341000000.0	216000000.0	371000000.0	163000000.0	140000000.0	134000000.0	147000000.0	168000000.0	191000000.0	153000000.0	183000000.0	193000000.0	156000000.0	234000000.0	184000000.0	111000000.0	208000000.0	76100000.0	228000000.0	135000000.0	115000000.0	84400000.0	71300000.0	124000000.0	191000000.0
447	False	High	Master Protein	Q9CR21	Acyl carrier protein, mitochondrial OS=Mus musculus OX=10090 GN=Ndufab1 PE=1 SV=1	13.487	21	56	3	17.4	135.58	3	Ndufab1	0.99	0.444	0.563	0.925474383	0.004204858	0.031841472	22700000.0	20400000.0	14800000.0	24500000.0	21300000.0	24100000.0	10100000.0	21300000.0	9220000.0	9900000.0	11000000.0	8170000.0	11800000.0	12500000.0	12500000.0	9930000.0	13100000.0	11300000.0	10900000.0	12000000.0	8740000.0	14700000.0	3550000.0	13100000.0	7420000.0	8160000.0	6950000.0	3970000.0	8700000.0	12500000.0
4	False	High	Master Protein	P03911	NADH-ubiquinone oxidoreductase chain 4 OS=Mus musculus OX=10090 GN=Mtnd4 PE=1 SV=1	165.066	30	436	11	51.8	1435.52	11	Mtnd4	1.002	0.22	0.204	0.998969415	1.58629e-12	1.24101e-12	624000000.0	589000000.0	580000000.0	616000000.0	637000000.0	589000000.0	619000000.0	552000000.0	131000000.0	135000000.0	142000000.0	122000000.0	116000000.0	116000000.0	130000000.0	138000000.0	359000000.0	325000000.0	428000000.0	302000000.0	261000000.0	359000000.0	218000000.0	338000000.0	108000000.0	110000000.0	88100000.0	58400000.0	84400000.0	115000000.0
6	False	High	Master Protein	P03888	NADH-ubiquinone oxidoreductase chain 1 OS=Mus musculus OX=10090 GN=Mtnd1 PE=1 SV=3	68.903	15	324	7	36.0	893.3	7	Mtnd1	1.041	0.252	0.247	0.974590438	3.83872e-10	2.35387e-10	514000000.0	604000000.0	540000000.0	498000000.0	564000000.0	517000000.0	598000000.0	532000000.0	137000000.0	162000000.0	129000000.0	122000000.0	118000000.0	127000000.0	133000000.0	143000000.0	296000000.0	333000000.0	398000000.0	244000000.0	231000000.0	315000000.0	211000000.0	327000000.0	114000000.0	134000000.0	81400000.0	59400000.0	87300000.0	127000000.0
15	False	High	Master Protein	P03921	NADH-ubiquinone oxidoreductase chain 5 OS=Mus musculus OX=10090 GN=Mtnd5 PE=1 SV=3	101.606	25	359	10	68.4	1267.39	10	Mtnd5	1.0	0.262	0.231	0.999128906	4.69236e-09	2.52135e-09	470000000.0	479000000.0	445000000.0	507000000.0	520000000.0	452000000.0	455000000.0	494000000.0	133000000.0	117000000.0	114000000.0	145000000.0	104000000.0	110000000.0	109000000.0	149000000.0	271000000.0	264000000.0	328000000.0	249000000.0	213000000.0	276000000.0	161000000.0	303000000.0	110000000.0	96000000.0	71400000.0	70600000.0	76700000.0	110000000.0
63	False	High	Master Protein	P03893	NADH-ubiquinone oxidoreductase chain 2 OS=Mus musculus OX=10090 GN=mt-Nd2 PE=1 SV=2	35.508	38	104	6	38.7	319.71	6	mt-Nd2	1.022	0.24	0.225	0.999999965	9.13725e-09	9.11085e-09	69200000.0	62600000.0	75800000.0	70500000.0	66900000.0	57700000.0	78600000.0	76200000.0	15100000.0	16700000.0	16900000.0	18500000.0	14900000.0	15000000.0	16500000.0	21400000.0	39900000.0	34200000.0	55600000.0	34500000.0	27400000.0	35200000.0	27600000.0	46500000.0	12300000.0	13500000.0	10400000.0	8880000.0	10900000.0	15000000.0
193	False	High	Master Protein	P03899	NADH-ubiquinone oxidoreductase chain 3 OS=Mus musculus OX=10090 GN=mt-Nd3 PE=1 SV=3	7.124	13	67	1	13.2	188.86	1	mt-Nd3	0.899	0.197	0.236	0.588187572	2.13588e-07	4.33199e-07	16000000.0	15500000.0	16000000.0	17600000.0	12600000.0	16500000.0	9920000.0	17600000.0	3290000.0	3040000.0	4620000.0	3030000.0	3230000.0	3830000.0	3730000.0	4450000.0	9230000.0	8510000.0	11800000.0	8620000.0	5160000.0	10000000.0	3500000.0	10800000.0	2730000.0	2500000.0	2920000.0	1470000.0	2380000.0	3830000.0
533	False	High	Master Protein	Q8K2B3	Succinate dehydrogenase [ubiquinone] flavoprotein subunit, mitochondrial OS=Mus musculus OX=10090 GN=Sdha PE=1 SV=1	482.98	80	4007	41	72.5	14441.66	41	Sdha	1.04	1.123	1.094	0.525774662	0.018343547	0.019885488	6330000000.0	6440000000.0	5770000000.0	6160000000.0	6620000000.0	7040000000.0	5990000000.0	6360000000.0	7140000000.0	7240000000.0	6880000000.0	6850000000.0	7610000000.0	6850000000.0	6810000000.0	6810000000.0	3640000000.0	3550000000.0	4260000000.0	3020000000.0	2720000000.0	4300000000.0	2110000000.0	3900000000.0	5930000000.0	5970000000.0	4340000000.0	3330000000.0	5610000000.0	6850000000.0
670	False	High	Master Protein	Q9CQA3	Succinate dehydrogenase [ubiquinone] iron-sulfur subunit, mitochondrial OS=Mus musculus OX=10090 GN=Sdhb PE=1 SV=1	153.493	58	1235	18	31.8	3324.74	18	Sdhb	1.078	1.19	1.104	0.216483192	0.005044406	0.084800367	2850000000.0	2790000000.0	2590000000.0	3010000000.0	3240000000.0	3020000000.0	2950000000.0	3050000000.0	3120000000.0	3350000000.0	3360000000.0	3680000000.0	3110000000.0	2920000000.0	3120000000.0	3450000000.0	1640000000.0	1540000000.0	1910000000.0	1480000000.0	1330000000.0	1840000000.0	1040000000.0	1870000000.0	2590000000.0	2760000000.0	2120000000.0	1790000000.0	2290000000.0	2920000000.0
726	False	High	Master Protein	Q9CZB0	Succinate dehydrogenase cytochrome b560 subunit, mitochondrial OS=Mus musculus OX=10090 GN=Sdhc PE=1 SV=1	86.897	48	573	8	18.4	1680.81	8	Sdhc	1.017	1.058	0.997	0.487033741	0.547492559	0.641176524	754000000.0	734000000.0	580000000.0	734000000.0	891000000.0	703000000.0	739000000.0	754000000.0	769000000.0	821000000.0	785000000.0	685000000.0	835000000.0	731000000.0	732000000.0	727000000.0	435000000.0	404000000.0	428000000.0	360000000.0	365000000.0	429000000.0	261000000.0	463000000.0	638000000.0	676000000.0	496000000.0	333000000.0	616000000.0	731000000.0
771	False	High	Master Protein	Q9CXV1	Succinate dehydrogenase [ubiquinone] cytochrome b small subunit, mitochondrial OS=Mus musculus OX=10090 GN=Sdhd PE=1 SV=2	22.101	28	129	4	17.0	266.1	4	Sdhd	1.068	1.068	1.075	0.84166985	0.982117038	0.80567624	246000000.0	191000000.0	195000000.0	165000000.0	258000000.0	219000000.0	188000000.0	194000000.0	222000000.0	218000000.0	194000000.0	184000000.0	254000000.0	194000000.0	207000000.0	208000000.0	142000000.0	105000000.0	144000000.0	81100000.0	106000000.0	134000000.0	66400000.0	119000000.0	185000000.0	180000000.0	123000000.0	89300000.0	188000000.0	194000000.0
2	False	High	Master Protein	Q9CZ13	Cytochrome b-c1 complex subunit 1, mitochondrial OS=Mus musculus OX=10090 GN=Uqcrc1 PE=1 SV=2	287.237	59	2268	24	52.8	7778.09	25	Uqcrc1	1.008	0.378	0.364	0.995793368	5.63467e-11	2.50069e-11	6450000000.0	6300000000.0	6400000000.0	7030000000.0	6290000000.0	6690000000.0	6290000000.0	6670000000.0	2460000000.0	2330000000.0	2420000000.0	2450000000.0	2010000000.0	2290000000.0	2400000000.0	2500000000.0	3720000000.0	3470000000.0	4730000000.0	3450000000.0	2580000000.0	4080000000.0	2220000000.0	4090000000.0	2040000000.0	1920000000.0	1530000000.0	1190000000.0	1480000000.0	2280000000.0
7	False	High	Master Protein	Q9DB77	Cytochrome b-c1 complex subunit 2, mitochondrial OS=Mus musculus OX=10090 GN=Uqcrc2 PE=1 SV=1	315.835	71	1990	27	48.2	6639.85	27	Uqcrc2	1.091	0.347	0.329	0.215439415	3.84881e-12	2.27818e-12	8310000000.0	7770000000.0	7860000000.0	7700000000.0	8990000000.0	9000000000.0	8020000000.0	8100000000.0	2930000000.0	2760000000.0	2660000000.0	2670000000.0	2380000000.0	2530000000.0	2610000000.0	2720000000.0	4790000000.0	4280000000.0	5800000000.0	3780000000.0	3680000000.0	5490000000.0	2830000000.0	4970000000.0	2430000000.0	2270000000.0	1680000000.0	1300000000.0	1760000000.0	2530000000.0
40	False	High	Master Protein	Q9CR68	Cytochrome b-c1 complex subunit Rieske, mitochondrial OS=Mus musculus OX=10090 GN=Uqcrfs1 PE=1 SV=1	108.913	53	935	12	29.3	3116.58	12	Uqcrfs1	0.957	0.369	0.351	0.845144364	6.52714e-06	4.79429e-06	1590000000.0	1550000000.0	1580000000.0	1970000000.0	1470000000.0	1530000000.0	1500000000.0	1550000000.0	491000000.0	532000000.0	643000000.0	744000000.0	461000000.0	487000000.0	635000000.0	774000000.0	915000000.0	852000000.0	1170000000.0	968000000.0	601000000.0	932000000.0	531000000.0	954000000.0	407000000.0	438000000.0	406000000.0	362000000.0	340000000.0	487000000.0
59	False	High	Master Protein	Q9CPX8	Cytochrome b-c1 complex subunit 10 OS=Mus musculus OX=10090 GN=Uqcr11 PE=1 SV=1	5.2	21	15	1	6.5	38.65	1	Uqcr11	1.02	0.251	0.262	0.99979193	6.75348e-10	1.23075e-09	89100000.0	83700000.0	77400000.0	86400000.0	85100000.0	88300000.0	70000000.0	96800000.0	23200000.0	20400000.0	22400000.0	18900000.0	25300000.0	21100000.0	22200000.0	22300000.0	51400000.0	46100000.0	57100000.0	42400000.0	34900000.0	53900000.0	24700000.0	59400000.0	19300000.0	16800000.0	14100000.0	9210000.0	18600000.0	21100000.0
68	False	High	Master Protein	Q9CQ69	Cytochrome b-c1 complex subunit 8 OS=Mus musculus OX=10090 GN=Uqcrq PE=1 SV=3	55.878	80	357	8	9.8	891.72	8	Uqcrq	1.042	0.346	0.31	0.999908813	5.02493e-08	1.55417e-08	1280000000.0	1310000000.0	1320000000.0	1590000000.0	1310000000.0	1430000000.0	1160000000.0	1580000000.0	441000000.0	438000000.0	470000000.0	483000000.0	339000000.0	400000000.0	415000000.0	482000000.0	738000000.0	721000000.0	976000000.0	781000000.0	539000000.0	873000000.0	411000000.0	969000000.0	366000000.0	360000000.0	296000000.0	235000000.0	250000000.0	400000000.0
80	False	High	Master Protein	Q9D855	Cytochrome b-c1 complex subunit 7 OS=Mus musculus OX=10090 GN=Uqcrb PE=1 SV=3	95.942	72	931	14	13.5	3135.31	14	Uqcrb	1.034	0.349	0.339	0.999469436	5.27201e-08	3.99639e-08	2130000000.0	1870000000.0	1900000000.0	2120000000.0	1990000000.0	2210000000.0	1640000000.0	2170000000.0	631000000.0	687000000.0	715000000.0	718000000.0	570000000.0	614000000.0	754000000.0	759000000.0	1230000000.0	1030000000.0	1400000000.0	1040000000.0	815000000.0	1350000000.0	577000000.0	1330000000.0	524000000.0	565000000.0	451000000.0	349000000.0	420000000.0	613000000.0
87	False	High	Master Protein	Q8R1I1	Cytochrome b-c1 complex subunit 9 OS=Mus musculus OX=10090 GN=Uqcr10 PE=1 SV=1	24.347	83	270	5	7.4	651.3	5	Uqcr10	1.04	0.744	0.731	0.955066441	0.000788798	0.000145533	688000000.0	715000000.0	764000000.0	782000000.0	697000000.0	757000000.0	787000000.0	780000000.0	656000000.0	560000000.0	539000000.0	519000000.0	508000000.0	532000000.0	560000000.0	548000000.0	397000000.0	394000000.0	564000000.0	384000000.0	286000000.0	462000000.0	278000000.0	478000000.0	545000000.0	461000000.0	341000000.0	253000000.0	374000000.0	532000000.0
397	False	High	Master Protein	P99028	Cytochrome b-c1 complex subunit 6, mitochondrial OS=Mus musculus OX=10090 GN=Uqcrh PE=1 SV=2	39.852	74	79	6	10.4	238.5	6	Uqcrh	0.971	1.779	1.994	0.94049191	0.212493272	0.055167352	21600000.0	24400000.0	19200000.0	45800000.0	16000000.0	26900000.0	18500000.0	35500000.0	37100000.0	44100000.0	46600000.0	37800000.0	38600000.0	52900000.0	73500000.0	39600000.0	12400000.0	13200000.0	14200000.0	22500000.0	6550000.0	16400000.0	6390000.0	21800000.0	30800000.0	36300000.0	29500000.0	18300000.0	28500000.0	52900000.0
686	False	High	Master Protein	Q9D0M3	Cytochrome c1, heme protein, mitochondrial OS=Mus musculus OX=10090 GN=Cyc1 PE=1 SV=1	233.596	59	1906	17	35.3	6279.69	17	Cyc1	1.137	1.169	1.185	0.149591174	0.041602701	0.055841779	4140000000.0	4030000000.0	3750000000.0	3850000000.0	4760000000.0	4640000000.0	4320000000.0	4010000000.0	4830000000.0	4990000000.0	4220000000.0	4390000000.0	4780000000.0	4830000000.0	4090000000.0	4560000000.0	2390000000.0	2220000000.0	2770000000.0	1890000000.0	1950000000.0	2830000000.0	1520000000.0	2460000000.0	4010000000.0	4110000000.0	2660000000.0	2130000000.0	3520000000.0	4830000000.0
70	False	High	Master Protein	P00158	Cytochrome b OS=Mus musculus OX=10090 GN=Mt-Cyb PE=1 SV=1	58.429	25	110	6	43.2	338.24	6	Mt-Cyb	1.084	0.31	0.265	0.954970535	2.43014e-06	8.70546e-07	329000000.0	404000000.0	383000000.0	463000000.0	406000000.0	348000000.0	448000000.0	477000000.0	99000000.0	118000000.0	127000000.0	137000000.0	82800000.0	90400000.0	120000000.0	141000000.0	190000000.0	223000000.0	283000000.0	227000000.0	166000000.0	213000000.0	158000000.0	292000000.0	81700000.0	96400000.0	79400000.0	66400000.0	60800000.0	89100000.0
9	False	High	Master Protein	P19783	Cytochrome c oxidase subunit 4 isoform 1, mitochondrial OS=Mus musculus OX=10090 GN=Cox4i1 PE=1 SV=2	174.213	73	1391	15	19.5	4303.8	15	Cox4i1	1.086	0.429	0.428	0.49686648	5.92001e-10	6.241e-10	5550000000.0	5640000000.0	5470000000.0	5940000000.0	6190000000.0	5990000000.0	5650000000.0	6170000000.0	2410000000.0	2320000000.0	2390000000.0	2500000000.0	2170000000.0	2320000000.0	2470000000.0	2730000000.0	3200000000.0	3110000000.0	4030000000.0	2910000000.0	2540000000.0	3660000000.0	1990000000.0	3780000000.0	2000000000.0	1910000000.0	1510000000.0	1220000000.0	1600000000.0	2320000000.0
10	False	High	Master Protein	Q9CPQ1	Cytochrome c oxidase subunit 6C OS=Mus musculus OX=10090 GN=Cox6c PE=1 SV=3	79.4	80	1573	7	8.5	4495.49	7	Cox6c	1.16	0.402	0.38	0.436441181	1.10945e-07	5.52243e-08	2800000000.0	3050000000.0	2820000000.0	3590000000.0	3440000000.0	3230000000.0	3350000000.0	3620000000.0	1140000000.0	1110000000.0	1220000000.0	1340000000.0	985000000.0	1040000000.0	1200000000.0	1330000000.0	1610000000.0	1680000000.0	2080000000.0	1760000000.0	1410000000.0	1970000000.0	1180000000.0	2220000000.0	944000000.0	913000000.0	771000000.0	650000000.0	726000000.0	1040000000.0
45	False	High	Master Protein	P56392	Cytochrome c oxidase subunit 7A1, mitochondrial OS=Mus musculus OX=10090 GN=Cox7a1 PE=1 SV=1	26.904	31	164	3	9.0	477.22	3	Cox7a1	1.087	0.326	0.319	0.944412492	5.31576e-07	2.42617e-07	660000000.0	483000000.0	505000000.0	567000000.0	614000000.0	657000000.0	551000000.0	507000000.0	248000000.0	179000000.0	165000000.0	170000000.0	191000000.0	164000000.0	167000000.0	175000000.0	381000000.0	266000000.0	373000000.0	278000000.0	252000000.0	401000000.0	194000000.0	311000000.0	206000000.0	147000000.0	104000000.0	82700000.0	141000000.0	164000000.0
48	False	High	Master Protein	P43023	Cytochrome c oxidase subunit 6A2, mitochondrial OS=Mus musculus OX=10090 GN=Cox6a2 PE=1 SV=2	21.377	42	66	2	10.7	196.66	2	Cox6a2	1.148	0.214	0.242	0.878200528	2.15982e-07	4.00658e-07	181000000.0	191000000.0	174000000.0	249000000.0	232000000.0	196000000.0	195000000.0	249000000.0	37900000.0	32700000.0	45500000.0	41900000.0	29900000.0	39500000.0	51000000.0	55700000.0	104000000.0	105000000.0	128000000.0	122000000.0	95300000.0	119000000.0	69000000.0	153000000.0	31500000.0	26900000.0	28800000.0	20400000.0	21800000.0	39500000.0
69	False	High	Master Protein	P19536	Cytochrome c oxidase subunit 5B, mitochondrial OS=Mus musculus OX=10090 GN=Cox5b PE=1 SV=1	82.897	74	824	9	13.8	2069.73	9	Cox5b	1.156	0.354	0.334	0.846215226	1.51442e-07	1.16026e-07	1230000000.0	1170000000.0	1090000000.0	1550000000.0	1330000000.0	1440000000.0	1110000000.0	1530000000.0	434000000.0	368000000.0	419000000.0	428000000.0	349000000.0	396000000.0	403000000.0	463000000.0	707000000.0	644000000.0	805000000.0	763000000.0	546000000.0	879000000.0	391000000.0	937000000.0	360000000.0	303000000.0	265000000.0	208000000.0	257000000.0	396000000.0
83	False	High	Master Protein	Q62425	Cytochrome c oxidase subunit NDUFA4 OS=Mus musculus OX=10090 GN=Ndufa4 PE=1 SV=2	99.85	78	531	9	9.3	1579.7	9	Ndufa4	1.061	0.401	0.42	0.999999942	1.77606e-07	4.77529e-07	2820000000.0	2540000000.0	2350000000.0	3300000000.0	2770000000.0	2910000000.0	2300000000.0	3010000000.0	1060000000.0	1010000000.0	1080000000.0	1110000000.0	1060000000.0	1110000000.0	1130000000.0	1320000000.0	1620000000.0	1400000000.0	1740000000.0	1620000000.0	1130000000.0	1780000000.0	810000000.0	1840000000.0	882000000.0	828000000.0	682000000.0	541000000.0	784000000.0	1110000000.0
116	False	High	Master Protein	P56391	Cytochrome c oxidase subunit 6B1 OS=Mus musculus OX=10090 GN=Cox6b1 PE=1 SV=2	46.004	71	320	7	10.1	929.79	7	Cox6b1	1.126	0.693	0.606	0.631113932	0.000931886	5.58664e-05	967000000.0	967000000.0	832000000.0	1150000000.0	1140000000.0	1140000000.0	921000000.0	1040000000.0	642000000.0	632000000.0	701000000.0	732000000.0	554000000.0	561000000.0	612000000.0	650000000.0	557000000.0	533000000.0	614000000.0	562000000.0	467000000.0	694000000.0	325000000.0	640000000.0	533000000.0	521000000.0	443000000.0	356000000.0	409000000.0	561000000.0
197	False	High	Master Protein	P48771	Cytochrome c oxidase subunit 7A2, mitochondrial OS=Mus musculus OX=10090 GN=Cox7a2 PE=1 SV=2	8.383	28	14	2	9.3	38.77	2	Cox7a2	1.202	0.369	0.313	0.282688655	3.25626e-05	5.40559e-06	7440000.0	6490000.0	7610000.0	8680000.0	8300000.0	9860000.0	13500000.0	7740000.0	2330000.0	2710000.0	2840000.0	3390000.0	2220000.0	1810000.0	2490000.0	2840000.0	4290000.0	3570000.0	5620000.0	4260000.0	3400000.0	6020000.0	4760000.0	4750000.0	1880000.0	1990000.0	1630000.0	1460000.0	1290000.0	1590000.0
238	False	High	Master Protein	P17665	Cytochrome c oxidase subunit 7C, mitochondrial OS=Mus musculus OX=10090 GN=Cox7c PE=1 SV=1	6.081	17	45	2	7.3	107.21	2	Cox7c	1.221	0.359	0.406	0.998481293	0.000230065	0.000285512	92600000.0	54200000.0	64600000.0	52900000.0	72500000.0	85300000.0	42900000.0	72000000.0	29400000.0	20200000.0	22400000.0	19300000.0	27400000.0	22200000.0	26000000.0	17900000.0	53400000.0	29900000.0	47700000.0	25900000.0	29700000.0	52100000.0	15000000.0	44200000.0	24100000.0	16600000.0	14100000.0	9380000.0	20000000.0	22200000.0
379	False	High	Master Protein	P12787	Cytochrome c oxidase subunit 5A, mitochondrial OS=Mus musculus OX=10090 GN=Cox5a PE=1 SV=2	79.61	55	353	8	16.1	1182.7	8	Cox5a	0.887	0.517	0.571	0.538137343	0.000316142	0.001043609	1220000000.0	947000000.0	1060000000.0	1400000000.0	909000000.0	1120000000.0	731000000.0	1250000000.0	630000000.0	638000000.0	528000000.0	549000000.0	684000000.0	660000000.0	640000000.0	568000000.0	705000000.0	522000000.0	781000000.0	688000000.0	373000000.0	683000000.0	258000000.0	766000000.0	523000000.0	526000000.0	334000000.0	267000000.0	504000000.0	660000000.0
390	False	High	Master Protein	P56393	Cytochrome c oxidase subunit 7B, mitochondrial OS=Mus musculus OX=10090 GN=Cox7b PE=1 SV=1	4.804	10	111	2	9.0	207.35	2	Cox7b	0.777	0.385	0.386	0.961833329	0.021071783	0.024156393	197000000.0	329000000.0	354000000.0	407000000.0	220000000.0	193000000.0	320000000.0	390000000.0	55700000.0	130000000.0	133000000.0	160000000.0	54300000.0	118000000.0	147000000.0	179000000.0	114000000.0	181000000.0	261000000.0	200000000.0	90100000.0	118000000.0	113000000.0	240000000.0	46200000.0	107000000.0	84200000.0	77900000.0	40100000.0	118000000.0
623	False	High	Master Protein	P48772	Cytochrome c oxidase subunit 8B, mitochondrial OS=Mus musculus OX=10090 GN=Cox8b PE=1 SV=1	25.671	50	30	2	7.3	149.42	2	Cox8b	0.657	0.133	0.469	0.777850223	0.001471165	0.200509631	9900000.0	11300000.0	15400000.0	10700000.0	9510000.0	21700000.0	3230000.0	5450000.0	1940000.0	2480000.0	1100000.0	696000.0	3350000.0	8300000.0	7880000.0	2280000.0	5700000.0	6200000.0	11300000.0	5230000.0	3900000.0	13200000.0	1140000.0	3340000.0	1540000.0	2050000.0	697000.0	326000.0	2250000.0	8300000.0
647	False	High	Master Protein	Q61387	Cytochrome c oxidase subunit 7A-related protein, mitochondrial OS=Mus musculus OX=10090 GN=Cox7a2l PE=1 SV=1	25.718	57	89	4	12.4	304.5	4	Cox7a2l	1.005	0.968	0.908	0.817432928	0.755185581	0.328943314	24300000.0	24400000.0	24500000.0	29700000.0	23100000.0	28000000.0	19300000.0	26000000.0	23700000.0	23500000.0	21900000.0	25500000.0	21600000.0	22800000.0	19700000.0	25200000.0	14000000.0	13400000.0	18000000.0	14600000.0	9470000.0	17100000.0	6800000.0	16000000.0	19700000.0	19400000.0	13900000.0	12400000.0	15900000.0	22800000.0
702	False	High	Master Protein	P43024	Cytochrome c oxidase subunit 6A1, mitochondrial OS=Mus musculus OX=10090 GN=Cox6a1 PE=1 SV=2	47.555	35	139	3	12.3	477.56	3	Cox6a1	0.885	0.864	0.997	0.636881129	0.972919711	0.994504267	47100000.0	47400000.0	72200000.0	74900000.0	38200000.0	73200000.0	17100000.0	70100000.0	48600000.0	49700000.0	61800000.0	51400000.0	43500000.0	58400000.0	58400000.0	62700000.0	27100000.0	26000000.0	53300000.0	36800000.0	15700000.0	44700000.0	5980000.0	43000000.0	40400000.0	40800000.0	39000000.0	25000000.0	32100000.0	58400000.0
24	False	High	Master Protein	P00416	Cytochrome c oxidase subunit 3 OS=Mus musculus OX=10090 GN=mt-Co3 PE=1 SV=2	12.665	5	93	1	29.9	300.35	1	mt-Co3	1.121	0.342	0.3	0.729285527	7.73609e-08	3.78247e-08	717000000.0	628000000.0	613000000.0	760000000.0	791000000.0	754000000.0	660000000.0	750000000.0	231000000.0	206000000.0	228000000.0	242000000.0	188000000.0	181000000.0	215000000.0	270000000.0	413000000.0	346000000.0	452000000.0	373000000.0	324000000.0	460000000.0	233000000.0	460000000.0	192000000.0	169000000.0	144000000.0	118000000.0	139000000.0	181000000.0
144	False	High	Master Protein	P00397	Cytochrome c oxidase subunit 1 OS=Mus musculus OX=10090 GN=Mtco1 PE=1 SV=2	98.418	24	618	7	56.9	2355.32	7	Mtco1	1.114	0.312	0.36	0.767329196	1.24039e-06	4.60182e-06	837000000.0	701000000.0	639000000.0	587000000.0	951000000.0	835000000.0	644000000.0	665000000.0	266000000.0	209000000.0	178000000.0	209000000.0	258000000.0	224000000.0	217000000.0	283000000.0	482000000.0	386000000.0	472000000.0	288000000.0	390000000.0	510000000.0	227000000.0	408000000.0	220000000.0	172000000.0	112000000.0	101000000.0	190000000.0	224000000.0
151	False	High	Master Protein	P00405	Cytochrome c oxidase subunit 2 OS=Mus musculus OX=10090 GN=Mtco2 PE=1 SV=1	130.443	71	824	8	26.0	2551.11	8	Mtco2	0.99	0.32	0.343	0.999823578	2.07749e-07	2.93947e-07	6470000000.0	5850000000.0	6320000000.0	6210000000.0	5300000000.0	7270000000.0	5160000000.0	7270000000.0	2170000000.0	1890000000.0	1870000000.0	2140000000.0	1710000000.0	2330000000.0	1990000000.0	2370000000.0	3730000000.0	3220000000.0	4670000000.0	3050000000.0	2170000000.0	4440000000.0	1820000000.0	4460000000.0	1800000000.0	1550000000.0	1180000000.0	1040000000.0	1260000000.0	2330000000.0
141	False	High	Master Protein	P56379	ATP synthase subunit ATP5MJ, mitochondrial OS=Mus musculus OX=10090 GN=Atp5mj PE=1 SV=1	11.656	34	118	2	6.7	285.28	2	Atp5mpl	1.071	0.52	0.493	0.998557613	7.43018e-06	8.25094e-06	715000000.0	693000000.0	681000000.0	752000000.0	787000000.0	755000000.0	595000000.0	752000000.0	320000000.0	340000000.0	402000000.0	394000000.0	341000000.0	334000000.0	353000000.0	440000000.0	412000000.0	382000000.0	502000000.0	369000000.0	323000000.0	461000000.0	210000000.0	462000000.0	265000000.0	280000000.0	254000000.0	192000000.0	251000000.0	334000000.0
219	False	High	Master Protein	Q78IK2	ATP synthase membrane subunit K, mitochondrial OS=Mus musculus OX=10090 GN=Atp5mk PE=1 SV=1	55.148	86	285	6	6.4	1012.41	6	Atp5mk	1.065	0.681	0.7	0.739834327	0.000245204	0.000667284	741000000.0	665000000.0	728000000.0	800000000.0	773000000.0	791000000.0	670000000.0	897000000.0	559000000.0	460000000.0	499000000.0	502000000.0	503000000.0	508000000.0	520000000.0	567000000.0	427000000.0	366000000.0	537000000.0	392000000.0	317000000.0	482000000.0	236000000.0	550000000.0	464000000.0	379000000.0	315000000.0	244000000.0	371000000.0	508000000.0
237	False	High	Master Protein	P56480	ATP synthase subunit beta, mitochondrial OS=Mus musculus OX=10090 GN=Atp5f1b PE=1 SV=2	586.882	83	13318	36	56.3	43534.98	36	Atp5f1b	0.943	1.209	1.21	0.773246677	0.027344267	0.012491638	46100000000.0	41200000000.0	43900000000.0	40000000000.0	39300000000.0	45100000000.0	37300000000.0	40900000000.0	57100000000.0	53300000000.0	49600000000.0	45700000000.0	57800000000.0	52000000000.0	50900000000.0	49700000000.0	26600000000.0	22700000000.0	32400000000.0	19600000000.0	16100000000.0	27500000000.0	13100000000.0	25100000000.0	47400000000.0	43900000000.0	31300000000.0	22200000000.0	42600000000.0	52000000000.0
251	False	High	Master Protein	Q03265	ATP synthase subunit alpha, mitochondrial OS=Mus musculus OX=10090 GN=Atp5f1a PE=1 SV=1	485.579	72	12953	46	59.7	38999.32	46	Atp5f1a	1.017	1.107	1.125	0.967564411	0.002031578	0.001772589	36300000000.0	36400000000.0	35900000000.0	36000000000.0	37100000000.0	36600000000.0	37600000000.0	35100000000.0	39300000000.0	44000000000.0	40800000000.0	39400000000.0	42600000000.0	41800000000.0	39600000000.0	39700000000.0	20900000000.0	20000000000.0	26500000000.0	17700000000.0	15200000000.0	22300000000.0	13300000000.0	21500000000.0	32700000000.0	36200000000.0	25800000000.0	19100000000.0	31400000000.0	41800000000.0
310	False	High	Master Protein	P56135	ATP synthase subunit f, mitochondrial OS=Mus musculus OX=10090 GN=Atp5mf PE=1 SV=3	29.341	48	344	5	10.3	878.77	5	Atp5mf	0.99	0.863	0.865	0.999625333	0.018500537	0.015869907	1270000000.0	1400000000.0	1380000000.0	1450000000.0	1300000000.0	1330000000.0	1420000000.0	1420000000.0	1070000000.0	1280000000.0	1210000000.0	1180000000.0	1170000000.0	1230000000.0	1090000000.0	1240000000.0	733000000.0	769000000.0	1020000000.0	712000000.0	533000000.0	814000000.0	499000000.0	872000000.0	889000000.0	1050000000.0	764000000.0	576000000.0	860000000.0	1230000000.0
375	False	High	Master Protein	Q9CPQ8	ATP synthase subunit g, mitochondrial OS=Mus musculus OX=10090 GN=Atp5mg PE=1 SV=1	77.213	72	422	8	11.4	1412.07	8	Atp5mg	1.047	0.884	0.889	0.883411076	0.149462484	0.108196141	477000000.0	500000000.0	553000000.0	604000000.0	554000000.0	548000000.0	498000000.0	630000000.0	431000000.0	484000000.0	489000000.0	447000000.0	462000000.0	473000000.0	411000000.0	483000000.0	275000000.0	275000000.0	408000000.0	296000000.0	227000000.0	334000000.0	176000000.0	386000000.0	358000000.0	398000000.0	308000000.0	217000000.0	340000000.0	473000000.0
409	False	High	Master Protein	Q9D3D9	ATP synthase subunit delta, mitochondrial OS=Mus musculus OX=10090 GN=Atp5f1d PE=1 SV=1	42.67	62	325	5	17.6	1236.74	5	Atp5f1d	0.938	1.253	1.302	0.774869941	0.375023264	0.188216683	1520000000.0	1090000000.0	1140000000.0	1350000000.0	1210000000.0	1470000000.0	759000000.0	1120000000.0	1930000000.0	1450000000.0	1380000000.0	1660000000.0	2150000000.0	1630000000.0	1490000000.0	1600000000.0	879000000.0	600000000.0	838000000.0	664000000.0	495000000.0	897000000.0	268000000.0	688000000.0	1600000000.0	1200000000.0	870000000.0	808000000.0	1590000000.0	1630000000.0
439	False	High	Master Protein	O35143	ATPase inhibitor, mitochondrial OS=Mus musculus OX=10090 GN=Atp5if1 PE=1 SV=2	76.099	63	234	8	12.2	755.5	8	Atp5if1	0.83	2.138	1.702	0.942164446	0.08458362	0.102573575	207000000.0	381000000.0	277000000.0	435000000.0	190000000.0	239000000.0	304000000.0	384000000.0	351000000.0	665000000.0	727000000.0	905000000.0	414000000.0	476000000.0	644000000.0	1070000000.0	119000000.0	210000000.0	204000000.0	213000000.0	77800000.0	146000000.0	107000000.0	235000000.0	291000000.0	548000000.0	459000000.0	440000000.0	305000000.0	476000000.0
506	False	High	Master Protein	Q9DB20	ATP synthase subunit O, mitochondrial OS=Mus musculus OX=10090 GN=Atp5po PE=1 SV=1	174.33	75	1279	19	23.3	3926.48	19	Atp5po	1.031	0.998	0.932	0.812663353	0.981234005	0.842457558	5480000000.0	6720000000.0	5880000000.0	6680000000.0	6600000000.0	5980000000.0	7130000000.0	6310000000.0	5310000000.0	6310000000.0	6190000000.0	6370000000.0	5450000000.0	5720000000.0	5960000000.0	6420000000.0	3160000000.0	3700000000.0	4340000000.0	3280000000.0	2710000000.0	3650000000.0	2520000000.0	3870000000.0	4410000000.0	5200000000.0	3910000000.0	3100000000.0	4020000000.0	5720000000.0
556	False	High	Master Protein	Q9CRA7	ATP synthase subunit s, mitochondrial OS=Mus musculus OX=10090 GN=Dmac2l PE=1 SV=1	26.733	27	85	6	23.3	213.6	6	Dmac2l	1.043	1.348	1.16	0.955415453	0.004770667	0.151713872	27900000.0	25400000.0	22500000.0	26500000.0	26800000.0	28900000.0	23400000.0	27300000.0	36900000.0	40100000.0	33200000.0	32900000.0	36300000.0	32700000.0	26200000.0	27700000.0	16100000.0	14000000.0	16600000.0	13000000.0	11000000.0	17600000.0	8270000.0	16700000.0	30600000.0	33000000.0	21000000.0	16000000.0	26800000.0	32700000.0
568	False	High	Master Protein	Q06185	ATP synthase subunit e, mitochondrial OS=Mus musculus OX=10090 GN=Atp5me PE=1 SV=2	50.271	68	934	6	8.2	2630.92	6	Atp5me	1.106	0.899	0.989	0.456756087	0.57131714	0.999980119	1150000000.0	998000000.0	1060000000.0	1120000000.0	1200000000.0	1270000000.0	1010000000.0	1210000000.0	1130000000.0	998000000.0	966000000.0	952000000.0	1080000000.0	1090000000.0	1140000000.0	1020000000.0	660000000.0	549000000.0	784000000.0	552000000.0	494000000.0	775000000.0	357000000.0	745000000.0	936000000.0	822000000.0	610000000.0	463000000.0	793000000.0	1090000000.0
588	False	High	Master Protein	Q9CR84	ATP synthase F(0) complex subunit C1, mitochondrial OS=Mus musculus OX=10090 GN=Atp5mc1 PE=1 SV=1	15.954	23	667	1	14.2	3084.27	1	Atp5mc1	1.049	0.986	1.343	0.967447005	0.980211679	0.494136758	7910000.0	5920000.0	8520000.0	10800000.0	11300000.0	7720000.0	9590000.0	7350000.0	6920000.0	9450000.0	6190000.0	14300000.0	9960000.0	7940000.0	13800000.0	12200000.0	4560000.0	3260000.0	6290000.0	5310000.0	4630000.0	4710000.0	3390000.0	4510000.0	5750000.0	7790000.0	3910000.0	6970000.0	7340000.0	7940000.0
699	False	High	Master Protein	Q9CQQ7	ATP synthase F(0) complex subunit B1, mitochondrial OS=Mus musculus OX=10090 GN=Atp5pb PE=1 SV=1	206.35	70	2344	23	28.9	6970.33	23	Atp5pb	0.951	0.876	0.918	0.5643874	0.073319377	0.284023014	4250000000.0	4030000000.0	4330000000.0	4540000000.0	3990000000.0	4470000000.0	3540000000.0	4180000000.0	3690000000.0	3820000000.0	3700000000.0	3890000000.0	4070000000.0	3640000000.0	3810000000.0	4220000000.0	2450000000.0	2220000000.0	3200000000.0	2230000000.0	1630000000.0	2730000000.0	1250000000.0	2560000000.0	3070000000.0	3140000000.0	2340000000.0	1890000000.0	3000000000.0	3640000000.0
707	False	High	Master Protein	Q91VR2	ATP synthase subunit gamma, mitochondrial OS=Mus musculus OX=10090 GN=Atp5f1c PE=1 SV=1	143.252	51	1488	18	32.9	4424.62	18	Atp5f1c	1.107	1.11	1.087	0.564410905	0.253301201	0.31865538	5510000000.0	5260000000.0	4740000000.0	4830000000.0	5900000000.0	5800000000.0	4880000000.0	5370000000.0	5720000000.0	6060000000.0	5460000000.0	5470000000.0	6490000000.0	5580000000.0	5120000000.0	5380000000.0	3180000000.0	2900000000.0	3500000000.0	2370000000.0	2420000000.0	3540000000.0	1720000000.0	3300000000.0	4750000000.0	4990000000.0	3450000000.0	2660000000.0	4790000000.0	5580000000.0
734	False	High	Master Protein	P97450	ATP synthase-coupling factor 6, mitochondrial OS=Mus musculus OX=10090 GN=Atp5pf PE=1 SV=1	27.145	44	59	4	12.5	276.17	4	Atp5pf	1.432	1.49	1.475	0.236556405	0.125697155	0.108913569	10400000.0	6590000.0	6710000.0	9780000.0	7600000.0	14900000.0	13700000.0	9840000.0	11400000.0	13300000.0	12800000.0	10100000.0	11500000.0	13800000.0	12400000.0	10400000.0	5970000.0	3460000.0	4780000.0	4800000.0	3090000.0	9080000.0	4830000.0	6040000.0	9470000.0	11000000.0	8050000.0	4890000.0	8450000.0	13800000.0
749	False	High	Master Protein	P56382	ATP synthase subunit epsilon, mitochondrial OS=Mus musculus OX=10090 GN=Atp5f1e PE=1 SV=2	10.502	54	110	4	5.8	236.6	4	Atp5f1e	1.02	1.098	1.078	0.767009353	0.304353162	0.5827327	900000000.0	806000000.0	723000000.0	863000000.0	1030000000.0	871000000.0	831000000.0	770000000.0	902000000.0	929000000.0	888000000.0	946000000.0	942000000.0	898000000.0	811000000.0	901000000.0	518000000.0	444000000.0	533000000.0	423000000.0	421000000.0	531000000.0	293000000.0	472000000.0	749000000.0	765000000.0	561000000.0	460000000.0	694000000.0	898000000.0
776	False	High	Master Protein	Q9DCX2	ATP synthase subunit d, mitochondrial OS=Mus musculus OX=10090 GN=Atp5pd PE=1 SV=3	149.825	85	1011	14	18.7	3367.08	14	Atp5pd	0.895	0.806	0.892	0.733776752	0.242662842	0.814609331	3010000000.0	2370000000.0	3030000000.0	3140000000.0	2410000000.0	3030000000.0	2120000000.0	3110000000.0	2530000000.0	2340000000.0	2410000000.0	2460000000.0	2680000000.0	2500000000.0	2790000000.0	2710000000.0	1740000000.0	1300000000.0	2240000000.0	1540000000.0	989000000.0	1850000000.0	749000000.0	1910000000.0	2100000000.0	1930000000.0	1520000000.0	1200000000.0	1980000000.0	2500000000.0
100	False	High	Master Protein	P03930	ATP synthase protein 8 OS=Mus musculus OX=10090 GN=Mtatp8 PE=1 SV=1	10.952	34	126	2	7.8	379.53	2	Mtatp8	1.136	0.581	0.498	0.557329377	1.33497e-05	9.06314e-07	154000000.0	150000000.0	154000000.0	163000000.0	193000000.0	178000000.0	142000000.0	172000000.0	98100000.0	92400000.0	86500000.0	75800000.0	77200000.0	76100000.0	79500000.0	66000000.0	88600000.0	82700000.0	114000000.0	80100000.0	79300000.0	108000000.0	50000000.0	105000000.0	81500000.0	76100000.0	54600000.0	36900000.0	56900000.0	76100000.0
160	False	High	Master Protein	P00848	ATP synthase subunit a OS=Mus musculus OX=10090 GN=Mtatp6 PE=1 SV=1	27.216	25	137	3	25.1	421.15	3	Mtatp6	1.251	0.538	0.579	0.456475889	0.002673856	0.007744299	150000000.0	154000000.0	204000000.0	179000000.0	259000000.0	204000000.0	213000000.0	194000000.0	55700000.0	106000000.0	86300000.0	92700000.0	62800000.0	86400000.0	107000000.0	119000000.0	86700000.0	85100000.0	151000000.0	87900000.0	106000000.0	124000000.0	75000000.0	119000000.0	46100000.0	86900000.0	54500000.0	44900000.0	46100000.0	86300000.0
92	False	High	Master Protein	Q8BMS4	Ubiquinone biosynthesis O-methyltransferase, mitochondrial OS=Mus musculus OX=10090 GN=Coq3 PE=1 SV=1	111.702	28	259	8	40.9	856.11	8	Coq3	1.025	0.537	0.551	0.94730501	4.75659e-05	4.17316e-05	105000000.0	91800000.0	80500000.0	113000000.0	96500000.0	113000000.0	90200000.0	105000000.0	65500000.0	53200000.0	52000000.0	50700000.0	53900000.0	57600000.0	53100000.0	54000000.0	60300000.0	50600000.0	59400000.0	55500000.0	39600000.0	69200000.0	31800000.0	64100000.0	54400000.0	43800000.0	32800000.0	24600000.0	39700000.0	57600000.0
150	False	High	Master Protein	Q566J8	Atypical kinase COQ8B, mitochondrial OS=Mus musculus OX=10090 GN=Coq8b PE=1 SV=1	26.552	21	15	6	59.2	47.83	6	Coq8b	1.017	4.47	2.147	0.999900832	9.85021e-07	0.001047145	1000000.0	938000.0	1330000.0	1160000.0	1370000.0	1310000.0	853000.0	914000.0	4350000.0	6840000.0	5330000.0	3760000.0	2030000.0	2590000.0	2320000.0	2310000.0			165000.0	168000.0		132000.0		207000.0	3610000.0	5630000.0	3370000.0	1780000.0	1090000.0	2010000.0
161	False	High	Master Protein	Q60936	Atypical kinase COQ8A, mitochondrial OS=Mus musculus OX=10090 GN=Coq8a PE=1 SV=2	221.787	55	653	25	71.7	2164.42	25	Coq8a	1.051	1.087	1.514	0.997719178	0.306832877	2.94464e-05	458000000.0	413000000.0	406000000.0	424000000.0	430000000.0	467000000.0	376000000.0	450000000.0	518000000.0	457000000.0	449000000.0	453000000.0	706000000.0	664000000.0	596000000.0	605000000.0	264000000.0	227000000.0	299000000.0	207000000.0	176000000.0	284000000.0	132000000.0	275000000.0	430000000.0	376000000.0	283000000.0	220000000.0	520000000.0	664000000.0
195	False	High	Master Protein	Q3THF9	Coenzyme Q-binding protein COQ10 homolog B, mitochondrial OS=Mus musculus OX=10090 GN=Coq10b PE=1 SV=1	14.432	14	39	3	27.3	93.26	3	Coq10b	1.085	0.669	0.61	0.744108544	0.014118047	0.000728141	31500000.0	27100000.0	28200000.0	27900000.0	38300000.0	32100000.0	28800000.0	27900000.0	26400000.0	19400000.0	18200000.0	17600000.0	18900000.0	15100000.0	18700000.0	15600000.0	18000000.0	14900000.0	20600000.0	13400000.0	15600000.0	19600000.0	10100000.0	17000000.0	21900000.0	16000000.0	11500000.0	8580000.0	13900000.0	15100000.0
318	False	High	Master Protein	P97478	5-demethoxyubiquinone hydroxylase, mitochondrial OS=Mus musculus OX=10090 GN=Coq7 PE=1 SV=3	74.99	63	170	9	24.0	539.36	9	Coq7	1.008	0.769	0.723	0.790992593	0.001142633	0.000727211	98800000.0	93800000.0	99700000.0	114000000.0	81700000.0	104000000.0	96800000.0	103000000.0	76900000.0	69400000.0	76000000.0	76700000.0	71100000.0	68900000.0	81900000.0	72500000.0	56900000.0	51600000.0	73600000.0	56100000.0	33500000.0	63300000.0	34200000.0	63300000.0	63800000.0	57200000.0	47800000.0	37100000.0	52400000.0	68700000.0
343	False	High	Master Protein	Q8R1S0	Ubiquinone biosynthesis monooxygenase COQ6, mitochondrial OS=Mus musculus OX=10090 GN=Coq6 PE=1 SV=3	130.05	48	369	18	51.4	1197.35	18	Coq6	0.894	1.125	1.087	0.337581096	0.698289646	0.911970267	423000000.0	337000000.0	344000000.0	493000000.0	292000000.0	367000000.0	320000000.0	363000000.0	462000000.0	398000000.0	379000000.0	522000000.0	415000000.0	390000000.0	413000000.0	461000000.0	243000000.0	186000000.0	254000000.0	242000000.0	120000000.0	224000000.0	113000000.0	222000000.0	384000000.0	327000000.0	239000000.0	254000000.0	306000000.0	389000000.0
363	False	High	Master Protein	Q9CXI0	2-methoxy-6-polyprenyl-1,4-benzoquinol methylase, mitochondrial OS=Mus musculus OX=10090 GN=Coq5 PE=1 SV=2	140.615	63	296	17	37.3	1018.26	17	Coq5	1.087	0.933	0.93	0.357833323	0.443874367	0.643762455	124000000.0	115000000.0	110000000.0	127000000.0	147000000.0	131000000.0	119000000.0	129000000.0	119000000.0	119000000.0	105000000.0	94400000.0	116000000.0	111000000.0	106000000.0	112000000.0	71700000.0	63300000.0	81100000.0	62400000.0	60000000.0	79900000.0	42000000.0	79100000.0	99000000.0	97900000.0	66100000.0	45900000.0	85800000.0	111000000.0
508	False	High	Master Protein	Q8BGB8	Ubiquinone biosynthesis protein COQ4 homolog, mitochondrial OS=Mus musculus OX=10090 GN=Coq4 PE=1 SV=1	33.97	37	62	7	30.1	180.86	7	Coq4	0.931	2.168	1.59	0.996581846	0.154993415	0.39108703	16000000.0	7230000.0	8650000.0	19400000.0	16500000.0	9220000.0	7660000.0	13000000.0	26600000.0	32200000.0	13000000.0	24500000.0	25200000.0	13900000.0	12900000.0	28700000.0	8970000.0	3630000.0	5980000.0	9500000.0	6740000.0	4980000.0	2480000.0	7860000.0	22100000.0	26300000.0	8200000.0	11900000.0	18400000.0	13800000.0
515	False	High	Master Protein	Q66JT7	4-hydroxybenzoate polyprenyltransferase, mitochondrial OS=Mus musculus OX=10090 GN=Coq2 PE=1 SV=2	8.143	5	6	2	40.5	17.39	2	Coq2	0.875	2.021	2.757	0.997748148	0.388657754	0.453086441	180000.0	395000.0	621000.0	696000.0	300000.0	797000.0	356000.0	528000.0	393000.0	2530000.0	1190000.0	844000.0	1980000.0	1600000.0	207000.0	1170000.0				228000.0			117000.0	310000.0	208000.0	2090000.0	749000.0	388000.0	1460000.0	1600000.0
579	False	High	Master Protein	Q8K1Z0	Ubiquinone biosynthesis protein COQ9, mitochondrial OS=Mus musculus OX=10090 GN=Coq9 PE=1 SV=1	176.994	63	838	13	35.1	2896.84	13	Coq9	1.058	0.821	0.971	0.673075714	0.027831543	0.983189784	809000000.0	762000000.0	698000000.0	867000000.0	801000000.0	862000000.0	746000000.0	977000000.0	636000000.0	573000000.0	653000000.0	660000000.0	804000000.0	722000000.0	692000000.0	843000000.0	466000000.0	420000000.0	515000000.0	425000000.0	328000000.0	526000000.0	263000000.0	599000000.0	527000000.0	472000000.0	412000000.0	321000000.0	593000000.0	722000000.0
634	False	High	Master Protein	Q33DR2	All trans-polyprenyl-diphosphate synthase PDSS1 OS=Mus musculus OX=10090 GN=Pdss1 PE=1 SV=1	12.14	8	2	2	45.9	7.29	2	Pdss1	0.636	1.672	1.681	0.799508346	0.995781689	0.979569246	176000.0	115000.0	303000.0	448000.0	661000.0	4020.0	241000.0	89500.0	450000.0	521000.0	332000.0	13600.0	747000.0	690000.0	125000.0	219000.0	102000.0				271000.0				374000.0	430000.0			551000.0	690000.0
514	False	High	Master Protein	Q33DR3	All trans-polyprenyl-diphosphate synthase PDSS2 OS=Mus musculus OX=10090 GN=Pdss2 PE=1 SV=2	15.225	11	10	3	44.0	29.39	3	Pdss2	1.291	1.892	2.022	0.985590398	0.132235169	0.044563309	508000.0	993000.0	868000.0	682000.0	1010000.0	422000.0	979000.0	1050000.0	1180000.0	1760000.0	1710000.0	1240000.0	3480000.0	2120000.0	1140000.0	1080000.0	160000.0	292000.0	291000.0			134000.0	107000.0	190000.0	843000.0	1300000.0	785000.0	212000.0	2570000.0	1700000.0
1	False	High	Master Protein	Q924T2	28S ribosomal protein S2, mitochondrial OS=Mus musculus OX=10090 GN=Mrps2 PE=1 SV=1	38.514	35	70	7	32.3	238.03	7	Mrps2	1.036	0.268	0.324	0.984753438	5.53945e-10	5.09602e-09	15800000.0	15400000.0	16500000.0	20600000.0	16000000.0	16900000.0	16800000.0	16700000.0	4410000.0	3930000.0	4420000.0	4260000.0	4940000.0	5160000.0	5310000.0	6490000.0	9120000.0	8500000.0	12200000.0	9950000.0	6420000.0	10300000.0	5750000.0	10000000.0	3270000.0	2880000.0	2520000.0	1620000.0	3370000.0	5120000.0
5	False	High	Master Protein	Q8BJZ4	28S ribosomal protein S35, mitochondrial OS=Mus musculus OX=10090 GN=Mrps35 PE=1 SV=2	33.187	30	54	6	36.0	162.64	6	Mrps35	1.079	0.298	0.296	0.52453491	4.61348e-08	4.63561e-08	17000000.0	18200000.0	14100000.0	18200000.0	19300000.0	18600000.0	17700000.0	20000000.0	6210000.0	5490000.0	5000000.0	4200000.0	4810000.0	5800000.0	4600000.0	5590000.0	9680000.0	10000000.0	10200000.0	8910000.0	7920000.0	11300000.0	6060000.0	12200000.0	5150000.0	4470000.0	2820000.0	1630000.0	3330000.0	5340000.0
8	False	High	Master Protein	Q9JKF7	39S ribosomal protein L39, mitochondrial OS=Mus musculus OX=10090 GN=Mrpl39 PE=1 SV=4	38.226	32	67	9	38.5	168.65	9	Mrpl39	1.044	0.228	0.207	0.726617411	7.48262e-08	3.69824e-08	24900000.0	26700000.0	23200000.0	16500000.0	24800000.0	27500000.0	23000000.0	25400000.0	6160000.0	5970000.0	4450000.0	5000000.0	5370000.0	5500000.0	4190000.0	4600000.0	14200000.0	14700000.0	17100000.0	8010000.0	10200000.0	16800000.0	7880000.0	15500000.0	4810000.0	4630000.0	2110000.0	1440000.0	3640000.0	4720000.0
23	False	High	Master Protein	Q9D1I6	39S ribosomal protein L14, mitochondrial OS=Mus musculus OX=10090 GN=Mrpl14 PE=1 SV=1	27.047	37	26	4	15.9	81.41	4	Mrpl14	1.058	0.199	0.231	0.794324561	8.88601e-10	2.76471e-09	10800000.0	15200000.0	12800000.0	14000000.0	12500000.0	14500000.0	15700000.0	13900000.0	2870000.0	2690000.0	2630000.0	2590000.0	2740000.0	3680000.0	2870000.0	3360000.0	6010000.0	8370000.0	9460000.0	6880000.0	5140000.0	8870000.0	5550000.0	8500000.0	2120000.0	1710000.0	1610000.0	1260000.0	1860000.0	3300000.0
26	False	High	Master Protein	Q99N87	28S ribosomal protein S5, mitochondrial OS=Mus musculus OX=10090 GN=Mrps5 PE=1 SV=1	21.902	14	27	5	48.2	77.53	5	Mrps5	1.033	0.353	0.324	0.999615541	6.03326e-06	1.03281e-06	9630000.0	10400000.0	9410000.0	11600000.0	11000000.0	10000000.0	10600000.0	9800000.0	3710000.0	3340000.0	3250000.0	4360000.0	2090000.0	2860000.0	3670000.0	3810000.0	5300000.0	5570000.0	6780000.0	5710000.0	4500000.0	6100000.0	3610000.0	6010000.0	2800000.0	2620000.0	1600000.0	2060000.0	1440000.0	2550000.0
31	False	High	Master Protein	Q9D125	28S ribosomal protein S25, mitochondrial OS=Mus musculus OX=10090 GN=Mrps25 PE=1 SV=1	14.356	20	16	3	19.9	60.63	3	Mrps25	1.174	0.482	0.405	0.62184983	2.34076e-05	3.58659e-06	6870000.0	6990000.0	6810000.0	8470000.0	8630000.0	7890000.0	7840000.0	8390000.0	3130000.0	2900000.0	3980000.0	3580000.0	2680000.0	2330000.0	2950000.0	3820000.0	3960000.0	3850000.0	5030000.0	4160000.0	3540000.0	4810000.0	2770000.0	5150000.0	2300000.0	2260000.0	2510000.0	1740000.0	1760000.0	2270000.0
32	False	High	Master Protein	Q9CPR5	39S ribosomal protein L15, mitochondrial OS=Mus musculus OX=10090 GN=Mrpl15 PE=1 SV=1	41.44	34	31	9	33.5	83.11	9	Mrpl15	1.04	0.226	0.216	0.96597977	7.86391e-08	5.75448e-08	19100000.0	28400000.0	21600000.0	25700000.0	21900000.0	23900000.0	25100000.0	28000000.0	4970000.0	5700000.0	4870000.0	6380000.0	4300000.0	5410000.0	4770000.0	6770000.0	10800000.0	15600000.0	15800000.0	12600000.0	8810000.0	14400000.0	8870000.0	17100000.0	3430000.0	4020000.0	2700000.0	2820000.0	2360000.0	5210000.0
34	False	High	Master Protein	Q9DCU6	39S ribosomal protein L4, mitochondrial OS=Mus musculus OX=10090 GN=Mrpl4 PE=1 SV=1	33.562	33	44	6	33.1	125.63	6	Mrpl4	0.986	0.289	0.357	0.996016324	2.04997e-07	3.26389e-06	19200000.0	19700000.0	18900000.0	20300000.0	17900000.0	18600000.0	19900000.0	20100000.0	6860000.0	6590000.0	4420000.0	4800000.0	6400000.0	6960000.0	6950000.0	9530000.0	11100000.0	10900000.0	13900000.0	9970000.0	7340000.0	11300000.0	7010000.0	12400000.0	5350000.0	5430000.0	2770000.0	2300000.0	4720000.0	6960000.0
35	False	High	Master Protein	Q9DCA2	28S ribosomal protein S11, mitochondrial OS=Mus musculus OX=10090 GN=Mrps11 PE=1 SV=2	30.996	30	43	4	20.2	187.12	4	Mrps11	1.039	0.236	0.26	0.992735638	9.46874e-07	1.03849e-06	4940000.0	5000000.0	5210000.0	5050000.0	5900000.0	5390000.0	4700000.0	5050000.0	914000.0	1190000.0	1430000.0	1180000.0	735000.0	1220000.0	1410000.0	1540000.0	2850000.0	2750000.0	3850000.0	2330000.0	2420000.0	3290000.0	1540000.0	2900000.0	199000.0	930000.0	691000.0	249000.0	484000.0	926000.0
38	False	High	Master Protein	Q9CZ83	39S ribosomal protein L55, mitochondrial OS=Mus musculus OX=10090 GN=Mrpl55 PE=1 SV=1	8.527	25	27	3	15.1	57.54	3	Mrpl55	1.068	0.227	0.289	0.666339326	8.46528e-10	6.53602e-09	7230000.0	6300000.0	8070000.0	6950000.0	8050000.0	7040000.0	8940000.0	7120000.0	1640000.0	1580000.0	1820000.0	1330000.0	2010000.0	2190000.0	2100000.0	1870000.0	3950000.0	3280000.0	5950000.0	3300000.0	3140000.0	4300000.0	3040000.0	4290000.0	993000.0	1050000.0	909000.0	389000.0	1160000.0	1920000.0
42	False	High	Master Protein	Q9CQ40	39S ribosomal protein L49, mitochondrial OS=Mus musculus OX=10090 GN=Mrpl49 PE=1 SV=1	6.301	8	10	1	19.1	34.26	1	Mrpl49	1.079	0.232	0.237	0.943398543	3.77264e-07	1.04115e-06	4470000.0	3880000.0	4640000.0	4210000.0	4560000.0	5250000.0	3940000.0	4810000.0	1230000.0	909000.0	1120000.0	628000.0	984000.0	1360000.0	1070000.0	931000.0	2580000.0	2130000.0	3430000.0	2070000.0	1870000.0	3200000.0	1390000.0	2950000.0	1020000.0	749000.0	706000.0	305000.0	725000.0	1360000.0
46	False	High	Master Protein	Q8K2Y7	39S ribosomal protein L47, mitochondrial OS=Mus musculus OX=10090 GN=Mrpl47 PE=1 SV=2	16.852	19	34	5	29.7	62.91	5	Mrpl47	0.972	0.38	0.37	0.954875534	2.77934e-07	2.75156e-07	12200000.0	10500000.0	10300000.0	9890000.0	9790000.0	11300000.0	9440000.0	10500000.0	4210000.0	4060000.0	3860000.0	3190000.0	3180000.0	3370000.0	4420000.0	4430000.0	7000000.0	5800000.0	7610000.0	4850000.0	4020000.0	6890000.0	3330000.0	6430000.0	3490000.0	3350000.0	2440000.0	1380000.0	2110000.0	3370000.0
49	False	High	Master Protein	Q8VDT9	39S ribosomal protein L50, mitochondrial OS=Mus musculus OX=10090 GN=Mrpl50 PE=1 SV=2	4.534	11	1	1	18.2	2.95	1	Mrpl50	1.063	0.279	0.026	0.999996987	0.120204392	0.001168879	6150000.0	4690000.0	5420000.0	4500000.0	6010000.0	5790000.0	4960000.0	4310000.0	2180000.0	129000.0	2370000.0	910000.0	143000.0	124000.0	18600.0	746000.0	3540000.0	2580000.0	4000000.0	2210000.0	2460000.0	3530000.0	1750000.0	2640000.0	1810000.0		1500000.0	442000.0
51	False	High	Master Protein	Q14C51	Pentatricopeptide repeat domain-containing protein 3, mitochondrial OS=Mus musculus OX=10090 GN=Ptcd3 PE=1 SV=2	84.94	33	132	16	77.7	400.61	16	Ptcd3	1.06	0.51	0.422	0.888626454	4.04369e-05	8.28435e-06	55500000.0	57600000.0	54800000.0	50400000.0	54600000.0	61700000.0	58600000.0	58300000.0	29600000.0	32100000.0	26700000.0	22100000.0	21700000.0	31700000.0	20600000.0	24900000.0	32000000.0	31700000.0	40300000.0	24500000.0	22400000.0	37600000.0	20500000.0	35500000.0	24000000.0	25900000.0	16600000.0	10200000.0	15900000.0	30900000.0
57	False	High	Master Protein	Q9D1P0	39S ribosomal protein L13, mitochondrial OS=Mus musculus OX=10090 GN=Mrpl13 PE=1 SV=1	42.159	54	62	9	20.7	166.84	9	Mrpl13	1.054	0.29	0.337	0.996613893	1.06933e-07	4.05281e-07	24100000.0	27500000.0	23900000.0	26800000.0	25600000.0	28000000.0	22400000.0	28800000.0	7160000.0	5580000.0	7580000.0	8150000.0	6360000.0	9270000.0	7900000.0	9450000.0	13900000.0	15200000.0	17700000.0	13200000.0	10500000.0	17100000.0	7890000.0	17700000.0	5630000.0	4290000.0	4790000.0	3860000.0	4060000.0	8940000.0
60	False	High	Master Protein	Q9D338	39S ribosomal protein L19, mitochondrial OS=Mus musculus OX=10090 GN=Mrpl19 PE=1 SV=1	27.197	19	57	7	33.6	162.15	7	Mrpl19	1.037	0.235	0.254	0.906364142	9.97166e-08	9.15236e-08	25500000.0	25000000.0	22600000.0	18600000.0	20600000.0	28300000.0	23500000.0	25800000.0	6790000.0	5300000.0	5270000.0	5880000.0	5800000.0	6700000.0	4390000.0	6280000.0	14700000.0	13800000.0	16700000.0	8980000.0	8320000.0	17300000.0	8290000.0	15800000.0	5300000.0	4280000.0	2780000.0	2640000.0	3960000.0	6540000.0
64	False	High	Master Protein	Q9EQI8	39S ribosomal protein L46, mitochondrial OS=Mus musculus OX=10090 GN=Mrpl46 PE=1 SV=1	20.805	23	23	4	32.1	80.45	4	Mrpl46	1.309	0.46	0.171	0.490156603	0.003943356	1.44656e-05	10900000.0	14000000.0	11400000.0	13700000.0	16900000.0	15900000.0	14000000.0	20200000.0	2730000.0	7830000.0	5520000.0	6010000.0	2070000.0	2180000.0	2100000.0	3640000.0	6280000.0	7700000.0	8440000.0	6740000.0	6810000.0	9700000.0	4910000.0	12400000.0	1810000.0	6450000.0	3490000.0	2730000.0	1270000.0	1920000.0
71	False	High	Master Protein	Q99N91	39S ribosomal protein L34, mitochondrial OS=Mus musculus OX=10090 GN=Mrpl34 PE=1 SV=1	7.996	14	22	2	10.5	63.12	2	Mrpl34	1.208	0.267	0.263	0.735344401	4.46868e-06	2.11991e-06	4820000.0	4640000.0	3720000.0	3350000.0	4840000.0	5200000.0	5300000.0	3740000.0	1450000.0	1200000.0	1030000.0	861000.0	1220000.0	1140000.0	724000.0	1050000.0	2780000.0	2560000.0	2750000.0	1610000.0	1980000.0	3170000.0	1870000.0	2290000.0	1090000.0	615000.0	465000.0	399000.0	631000.0	933000.0
73	False	High	Master Protein	Q9D773	39S ribosomal protein L2, mitochondrial OS=Mus musculus OX=10090 GN=Mrpl2 PE=1 SV=1	18.589	21	14	4	33.3	47.61	4	Mrpl2	1.116	0.249	0.34	0.979708356	5.19178e-06	5.60854e-05	10200000.0	9950000.0	8550000.0	11800000.0	11400000.0	11100000.0	8710000.0	11700000.0	1890000.0	2470000.0	4260000.0	2540000.0	3700000.0	4190000.0	3170000.0	3110000.0	5630000.0	5270000.0	6150000.0	5810000.0	4640000.0	6460000.0	3050000.0	7180000.0	1460000.0	1980000.0	2690000.0	1110000.0	2730000.0	4190000.0
85	False	High	Master Protein	Q9D0G0	28S ribosomal protein S30, mitochondrial OS=Mus musculus OX=10090 GN=Mrps30 PE=1 SV=1	54.159	34	95	10	49.9	296.21	10	Mrps30	0.954	0.293	0.284	0.900465717	7.62101e-09	5.18564e-09	24100000.0	22500000.0	21300000.0	22300000.0	20100000.0	22800000.0	18100000.0	25300000.0	6850000.0	7090000.0	6220000.0	6320000.0	5370000.0	7370000.0	6360000.0	6360000.0	13800000.0	12200000.0	15500000.0	10800000.0	8150000.0	13900000.0	6290000.0	15600000.0	5370000.0	5250000.0	3500000.0	2490000.0	3270000.0	6930000.0
95	False	High	Master Protein	Q9CQF0	39S ribosomal protein L11, mitochondrial OS=Mus musculus OX=10090 GN=Mrpl11 PE=1 SV=1	27.996	40	40	6	20.7	105.34	6	Mrpl11	1.384	0.387	0.144	0.850080891	0.017071668	0.000639161	37000000.0	58700000.0	35000000.0	39600000.0	69200000.0	47000000.0	55900000.0	50200000.0	4400000.0	22600000.0	15800000.0	13900000.0	3490000.0	4630000.0	6610000.0	13900000.0	21300000.0	32300000.0	25900000.0	19400000.0	28400000.0	28700000.0	19600000.0	30800000.0	3640000.0	18300000.0	9800000.0	6340000.0	2400000.0	4580000.0
98	False	High	Master Protein	Q99N92	39S ribosomal protein L27, mitochondrial OS=Mus musculus OX=10090 GN=Mrpl27 PE=1 SV=1	16.168	37	13	4	15.9	35.7	4	Mrpl27	0.97	0.242	0.203	0.97849681	1.63072e-07	4.89799e-08	7690000.0	7650000.0	8330000.0	8790000.0	7030000.0	8580000.0	6320000.0	9390000.0	2230000.0	1410000.0	1930000.0	1930000.0	1210000.0	1600000.0	1660000.0	1900000.0	4430000.0	4220000.0	6150000.0	4310000.0	2880000.0	5240000.0	2230000.0	5760000.0	1350000.0	750000.0	1000000.0	572000.0	511000.0	1320000.0
102	False	High	Master Protein	Q8K2M0	39S ribosomal protein L38, mitochondrial OS=Mus musculus OX=10090 GN=Mrpl38 PE=1 SV=2	23.615	18	47	5	45.0	126.67	5	Mrpl38	0.898	0.238	0.246	0.961569871	1.00429e-05	8.16198e-06	10900000.0	10100000.0	8840000.0	8110000.0	7960000.0	10600000.0	7460000.0	9020000.0	2020000.0	1510000.0	3180000.0	2500000.0	1420000.0	2500000.0	2160000.0	2810000.0	6300000.0	5540000.0	6500000.0	3980000.0	3250000.0	6480000.0	2440000.0	5290000.0	1350000.0	567000.0	1870000.0	713000.0	350000.0	1770000.0
112	False	High	Master Protein	Q9CQ06	39S ribosomal protein L24, mitochondrial OS=Mus musculus OX=10090 GN=Mrpl24 PE=1 SV=1	20.61	28	29	4	24.9	91.4	4	Mrpl24	1.073	0.362	0.296	0.883472141	9.67853e-08	9.29937e-09	13100000.0	11800000.0	12800000.0	11400000.0	12700000.0	15700000.0	10300000.0	13600000.0	4970000.0	4290000.0	4410000.0	4490000.0	3300000.0	3810000.0	3460000.0	3880000.0	7390000.0	6290000.0	9470000.0	5470000.0	5030000.0	9600000.0	3540000.0	8360000.0	3790000.0	3510000.0	2660000.0	2090000.0	2370000.0	3810000.0
117	False	High	Master Protein	Q9ER88	28S ribosomal protein S29, mitochondrial OS=Mus musculus OX=10090 GN=Dap3 PE=1 SV=1	62.912	43	135	11	44.7	356.51	11	Dap3	0.898	0.409	0.383	0.569224835	2.13156e-06	1.79001e-06	43100000.0	40700000.0	49200000.0	45200000.0	34300000.0	43600000.0	36000000.0	43800000.0	20700000.0	18200000.0	18000000.0	13300000.0	17000000.0	20000000.0	16800000.0	14800000.0	24900000.0	22400000.0	36000000.0	22200000.0	13900000.0	26600000.0	12600000.0	26600000.0	16800000.0	14900000.0	11300000.0	6150000.0	12300000.0	19900000.0
119	False	High	Master Protein	Q9CQE3	28S ribosomal protein S17, mitochondrial OS=Mus musculus OX=10090 GN=Mrps17 PE=1 SV=1	13.314	35	41	3	13.4	103.04	3	Mrps17	0.986	0.516	0.489	0.993264537	1.45312e-05	9.92167e-06	8880000.0	10100000.0	9880000.0	9280000.0	8180000.0	8780000.0	10200000.0	10300000.0	4590000.0	5370000.0	5310000.0	3720000.0	4360000.0	5030000.0	3970000.0	5040000.0	5120000.0	5570000.0	7300000.0	4560000.0	3350000.0	5360000.0	3590000.0	6320000.0	3810000.0	4420000.0	3360000.0	1810000.0	3210000.0	5030000.0
121	False	High	Master Protein	Q8BU88	39S ribosomal protein L22, mitochondrial OS=Mus musculus OX=10090 GN=Mrpl22 PE=1 SV=1	22.317	30	42	6	23.8	111.12	6	Mrpl22	1.158	0.335	0.356	0.769340615	0.000145208	0.000377886	20100000.0	21300000.0	21400000.0	25200000.0	23900000.0	24400000.0	29000000.0	25000000.0	7310000.0	6460000.0	7010000.0	11600000.0	7020000.0	8020000.0	7210000.0	14200000.0	11500000.0	11600000.0	15800000.0	12400000.0	9680000.0	14700000.0	10200000.0	15300000.0	5940000.0	5250000.0	3990000.0	5660000.0	4990000.0	8020000.0
122	False	High	Master Protein	Q9JIK9	28S ribosomal protein S34, mitochondrial OS=Mus musculus OX=10090 GN=Mrps34 PE=1 SV=1	29.641	28	71	5	25.8	223.0	5	Mrps34	1.009	0.667	0.609	0.969992952	0.000203452	1.78873e-05	19900000.0	19600000.0	21600000.0	21800000.0	20800000.0	21100000.0	20200000.0	23400000.0	13500000.0	15100000.0	14200000.0	12800000.0	10300000.0	13500000.0	11800000.0	14200000.0	11500000.0	10800000.0	16000000.0	10700000.0	8510000.0	12900000.0	7020000.0	14300000.0	11200000.0	12400000.0	8940000.0	6120000.0	7430000.0	13500000.0
123	False	High	Master Protein	Q9D1B9	39S ribosomal protein L28, mitochondrial OS=Mus musculus OX=10090 GN=Mrpl28 PE=1 SV=3	41.698	37	48	8	30.2	134.49	8	Mrpl28	0.925	0.204	0.293	0.85247032	7.47982e-09	7.79059e-08	18700000.0	18800000.0	18500000.0	19100000.0	14300000.0	21300000.0	16300000.0	18400000.0	4480000.0	3530000.0	3380000.0	4130000.0	5920000.0	5440000.0	4070000.0	5530000.0	10500000.0	10400000.0	13500000.0	9360000.0	5690000.0	12700000.0	5720000.0	11000000.0	3720000.0	2620000.0	1770000.0	1770000.0	3790000.0	5060000.0
128	False	High	Master Protein	Q9D7N3	28S ribosomal protein S9, mitochondrial OS=Mus musculus OX=10090 GN=Mrps9 PE=1 SV=3	42.824	26	81	8	44.9	258.06	8	Mrps9	1.121	0.566	0.402	0.89543458	0.000378332	6.2362e-06	10600000.0	9970000.0	10900000.0	9980000.0	8850000.0	11100000.0	12100000.0	13000000.0	5150000.0	4470000.0	7080000.0	6600000.0	4270000.0	4010000.0	3930000.0	4670000.0	6030000.0	5360000.0	7710000.0	4710000.0	3440000.0	6670000.0	3990000.0	7930000.0	3890000.0	3000000.0	4160000.0	2550000.0	2910000.0	3550000.0
135	False	High	Master Protein	Q99N94	39S ribosomal protein L9, mitochondrial OS=Mus musculus OX=10090 GN=Mrpl9 PE=1 SV=2	25.492	26	38	6	30.2	95.79	6	Mrpl9	1.1	0.58	0.676	0.631795441	0.000109287	0.0023388	23000000.0	23800000.0	21800000.0	26600000.0	25000000.0	24900000.0	26400000.0	28100000.0	14300000.0	12300000.0	12800000.0	17300000.0	15700000.0	14800000.0	15900000.0	19600000.0	13200000.0	13100000.0	16100000.0	13000000.0	10300000.0	15200000.0	9300000.0	17200000.0	11600000.0	10100000.0	8080000.0	8430000.0	11500000.0	14800000.0
136	False	High	Master Protein	O35972	39S ribosomal protein L23, mitochondrial OS=Mus musculus OX=10090 GN=Mrpl23 PE=1 SV=1	21.021	45	42	4	17.1	133.32	4	Mrpl23	0.871	0.4	0.323	0.515102257	3.86602e-07	6.91938e-08	11300000.0	10200000.0	12900000.0	12000000.0	8740000.0	10800000.0	9570000.0	12700000.0	4560000.0	4760000.0	4760000.0	4130000.0	4560000.0	3910000.0	3560000.0	3620000.0	6440000.0	5470000.0	9540000.0	5900000.0	3460000.0	6420000.0	3230000.0	7760000.0	3680000.0	3920000.0	3010000.0	2010000.0	3060000.0	3770000.0
139	False	High	Master Protein	Q9CQA6	Coiled-coil-helix-coiled-coil-helix domain-containing protein 1 OS=Mus musculus OX=10090 GN=Chchd1 PE=1 SV=1	18.568	31	15	2	13.6	40.83	2	Chchd1	1.091	0.197	0.224	0.873573093	2.89328e-08	5.99038e-08	5830000.0	4630000.0	4120000.0	4420000.0	4950000.0	6850000.0	4130000.0	4930000.0	1090000.0	933000.0	830000.0	848000.0	1210000.0	1040000.0	990000.0	867000.0	3360000.0	2550000.0	3040000.0	2170000.0	2030000.0	4180000.0	1460000.0	3020000.0	905000.0	769000.0	345000.0	413000.0	890000.0	1040000.0
140	False	High	Master Protein	Q9D1N9	39S ribosomal protein L21, mitochondrial OS=Mus musculus OX=10090 GN=Mrpl21 PE=1 SV=1	29.552	37	72	6	23.4	208.7	6	Mrpl21	0.922	0.345	0.39	0.813353597	6.76537e-06	1.64653e-05	14800000.0	17300000.0	16800000.0	18300000.0	12700000.0	15200000.0	16300000.0	16300000.0	4980000.0	6400000.0	5880000.0	5890000.0	4250000.0	7020000.0	6290000.0	8370000.0	8360000.0	9080000.0	12400000.0	8980000.0	5150000.0	9280000.0	5510000.0	9720000.0	3580000.0	5250000.0	3230000.0	2550000.0	2940000.0	6700000.0
143	False	High	Master Protein	Q9CY16	28S ribosomal protein S28, mitochondrial OS=Mus musculus OX=10090 GN=Mrps28 PE=1 SV=1	15.81	27	25	3	20.5	76.36	3	Mrps28	0.921	0.421	0.388	0.752451466	1.80598e-05	4.03358e-05	5540000.0	5440000.0	5490000.0	5890000.0	5040000.0	4280000.0	5110000.0	5530000.0	1560000.0	2110000.0	2550000.0	2630000.0	2180000.0	2070000.0	2090000.0	3150000.0	3190000.0	3000000.0	4050000.0	2890000.0	2070000.0	2610000.0	1800000.0	3390000.0	1300000.0	1740000.0	1610000.0	1280000.0	1610000.0	2070000.0
146	False	High	Master Protein	Q9D0Y8	39S ribosomal protein L52, mitochondrial OS=Mus musculus OX=10090 GN=Mrpl52 PE=1 SV=1	17.186	41	8	3	13.6	36.81	3	Mrpl52	0.821	0.246	0.224	0.933119346	8.7458e-05	1.80935e-05	2690000.0	3050000.0	3800000.0	1720000.0	2280000.0	3170000.0	2420000.0	1940000.0	1010000.0	732000.0	542000.0	678000.0	658000.0	694000.0	381000.0	626000.0	1550000.0	1680000.0	2810000.0	780000.0	935000.0	1940000.0	766000.0	980000.0
148	False	High	Master Protein	P58059	28S ribosomal protein S21, mitochondrial OS=Mus musculus OX=10090 GN=Mrps21 PE=1 SV=1	13.261	40	17	3	10.6	52.96	3	Mrps21	0.975	0.26	0.298	0.880502392	7.63495e-07	8.31945e-07	9340000.0	7040000.0	7330000.0	7480000.0	5580000.0	8620000.0	6380000.0	8170000.0	2570000.0	1810000.0	2050000.0	1770000.0	1550000.0	2210000.0	2320000.0	2210000.0	5380000.0	3640000.0	5310000.0	3670000.0	2120000.0	5260000.0	2140000.0	5010000.0	2130000.0	1380000.0	1290000.0	862000.0	1140000.0	2120000.0
152	False	High	Master Protein	Q9CQV5	28S ribosomal protein S24, mitochondrial OS=Mus musculus OX=10090 GN=Mrps24 PE=1 SV=1	13.839	22	25	3	18.9	64.1	3	Mrps24	1.024	0.334	0.396	0.945259007	2.78424e-06	7.6817e-06	10500000.0	9610000.0	8570000.0	10200000.0	10300000.0	13000000.0	8460000.0	10000000.0	3500000.0	3130000.0	2690000.0	3620000.0	3970000.0	4030000.0	2570000.0	3890000.0	6040000.0	5300000.0	6330000.0	5020000.0	4210000.0	7950000.0	2990000.0	6160000.0	2910000.0	2580000.0	1700000.0	1760000.0	2930000.0	4030000.0
153	False	High	Master Protein	Q9D1H8	39S ribosomal protein L53, mitochondrial OS=Mus musculus OX=10090 GN=Mrpl53 PE=1 SV=1	20.791	30	36	2	12.7	122.53	2	Mrpl53	0.996	0.555	0.514	0.967716856	0.008290888	0.016958404	7850000.0	8930000.0	9720000.0	5830000.0	7780000.0	7750000.0	8940000.0	10200000.0	4480000.0	4890000.0	4820000.0	2090000.0	3360000.0	4760000.0	4610000.0	4020000.0	4520000.0	4680000.0	7170000.0	2860000.0	3190000.0	4730000.0	3030000.0	6260000.0	3720000.0	4030000.0	3050000.0	1010000.0	2480000.0	4760000.0
156	False	High	Master Protein	Q921S7	39S ribosomal protein L37, mitochondrial OS=Mus musculus OX=10090 GN=Mrpl37 PE=1 SV=1	45.677	29	60	9	48.3	210.99	9	Mrpl37	0.891	0.222	0.261	0.97698298	2.44239e-06	3.71195e-06	24300000.0	19100000.0	19200000.0	16000000.0	15800000.0	24200000.0	18000000.0	16100000.0	5770000.0	3660000.0	3950000.0	4550000.0	4850000.0	6050000.0	3160000.0	5140000.0	13800000.0	10200000.0	14100000.0	7480000.0	6220000.0	14600000.0	5980000.0	9680000.0	3790000.0	1340000.0	2090000.0	1750000.0	2470000.0	4660000.0
167	False	High	Master Protein	Q9CPV3	39S ribosomal protein L42, mitochondrial OS=Mus musculus OX=10090 GN=Mrpl42 PE=1 SV=1	12.859	16	28	2	16.5	72.41	2	Mrpl42	1.063	0.494	0.549	0.964562535	0.000180616	0.000964478	5850000.0	4890000.0	4610000.0	5340000.0	4940000.0	6310000.0	4730000.0	5980000.0	3110000.0	2340000.0	1720000.0	2720000.0	2570000.0	3090000.0	2360000.0	3060000.0	3370000.0	2600000.0	3410000.0	2620000.0	1990000.0	3850000.0	1560000.0	3670000.0	2580000.0	1930000.0	1080000.0	1320000.0	1900000.0	3090000.0
172	False	High	Master Protein	Q9CQN7	39S ribosomal protein L41, mitochondrial OS=Mus musculus OX=10090 GN=Mrpl41 PE=1 SV=1	15.226	35	16	4	15.3	45.08	4	Mrpl41	0.891	0.21	0.224	0.836051542	5.80092e-08	9.27466e-08	12900000.0	13000000.0	13500000.0	15900000.0	10400000.0	13000000.0	10700000.0	17000000.0	2670000.0	2880000.0	2700000.0	3420000.0	2620000.0	3010000.0	2920000.0	3960000.0	7460000.0	7170000.0	9970000.0	7800000.0	4280000.0	7950000.0	3780000.0	10400000.0	1900000.0	1990000.0	1650000.0	1480000.0	1720000.0	2950000.0
176	False	High	Master Protein	Q9D8P4	39S ribosomal protein L17, mitochondrial OS=Mus musculus OX=10090 GN=Mrpl17 PE=1 SV=1	12.308	24	33	4	20.2	61.75	4	Mrpl17	1.379	0.269	0.181	0.554510898	0.000829824	7.97436e-05	21300000.0	25100000.0	17500000.0	16000000.0	30600000.0	23200000.0	37800000.0	20800000.0	3360000.0	8710000.0	5980000.0	4500000.0	2530000.0	2410000.0	4810000.0	5790000.0	12300000.0	13800000.0	12900000.0	7870000.0	12500000.0	14100000.0	13200000.0	12800000.0	2750000.0	7000000.0	3640000.0	2090000.0	1710000.0	2340000.0
188	False	High	Master Protein	Q9CQP0	39S ribosomal protein L33, mitochondrial OS=Mus musculus OX=10090 GN=Mrpl33 PE=1 SV=1	8.296	20	9	2	7.4	29.25	2	Mrpl33	1.124	0.131	0.195	0.983008196	0.00010229	0.000577319	9200000.0	7790000.0	5980000.0	4550000.0	8320000.0	9850000.0	7080000.0	5190000.0	1370000.0	1080000.0	732000.0	548000.0	2330000.0	1750000.0	578000.0	1010000.0	5300000.0	4290000.0	4410000.0	2230000.0	3410000.0	6010000.0	2500000.0	3180000.0	751000.0	681000.0	326000.0	195000.0	1720000.0	1360000.0
212	False	High	Master Protein	Q99N96	39S ribosomal protein L1, mitochondrial OS=Mus musculus OX=10090 GN=Mrpl1 PE=1 SV=2	39.755	31	47	8	37.6	143.58	8	Mrpl1	0.986	0.303	0.35	0.999896058	3.09193e-06	4.7913e-06	24200000.0	21900000.0	18000000.0	18400000.0	21100000.0	28300000.0	16400000.0	18500000.0	6290000.0	7080000.0	5610000.0	5890000.0	6870000.0	7480000.0	4830000.0	7190000.0	14000000.0	12100000.0	13300000.0	9010000.0	8480000.0	17200000.0	5790000.0	11400000.0	4760000.0	5180000.0	3180000.0	2760000.0	4690000.0	6750000.0
216	False	High	Master Protein	Q9CQL4	39S ribosomal protein L20, mitochondrial OS=Mus musculus OX=10090 GN=Mrpl20 PE=1 SV=1	13.287	21	21	3	17.6	48.46	3	Mrpl20	0.935	0.313	0.402	0.874064098	2.04868e-05	0.000160265	6730000.0	7310000.0	7010000.0	7960000.0	5240000.0	6640000.0	6750000.0	7610000.0	1890000.0	2210000.0	2280000.0	3070000.0	2560000.0	2030000.0	3230000.0	4110000.0	3880000.0	4030000.0	5180000.0	3900000.0	2150000.0	4050000.0	2380000.0	4670000.0	1500000.0	1620000.0	1440000.0	1490000.0	1890000.0	1660000.0
242	False	High	Master Protein	Q99N95	39S ribosomal protein L3, mitochondrial OS=Mus musculus OX=10090 GN=Mrpl3 PE=1 SV=1	11.098	17	9	3	39.1	24.53	3	Mrpl3	0.869	0.152	0.159	0.975234515	1.43262e-06	9.35113e-07	8340000.0	13000000.0	13700000.0	7630000.0	6820000.0	9250000.0	8870000.0	15100000.0	1900000.0	1460000.0	1520000.0	1640000.0	1720000.0	1640000.0	1090000.0	1670000.0	4800000.0	7170000.0	10100000.0	3740000.0	2800000.0	5640000.0	3130000.0	9250000.0	1570000.0	1150000.0	860000.0	598000.0	1030000.0	1620000.0
280	False	High	Master Protein	Q80X85	28S ribosomal protein S7, mitochondrial OS=Mus musculus OX=10090 GN=Mrps7 PE=1 SV=1	30.472	29	42	5	28.0	153.84	5	Mrps7	1.533	0.197	0.158	0.30062977	6.35521e-05	3.1781e-05	40400000.0	58000000.0	28900000.0	44700000.0	91500000.0	42000000.0	90700000.0	46700000.0	6940000.0	8170000.0	8610000.0	9570000.0	5520000.0	5460000.0	8140000.0	11900000.0	23300000.0	32000000.0	21300000.0	21900000.0	37500000.0	25600000.0	32000000.0	28700000.0	5760000.0	6540000.0	5440000.0	4660000.0	4070000.0	5460000.0
281	False	High	Master Protein	Q8BK72	28S ribosomal protein S27, mitochondrial OS=Mus musculus OX=10090 GN=Mrps27 PE=1 SV=2	37.514	22	72	7	47.7	239.73	7	Mrps27	1.043	0.571	0.609	0.99963055	0.000785962	0.001275838	17300000.0	16600000.0	17200000.0	17300000.0	17400000.0	18400000.0	14600000.0	18800000.0	10100000.0	11400000.0	9060000.0	9600000.0	11600000.0	13300000.0	7710000.0	9460000.0	9940000.0	9140000.0	12700000.0	8510000.0	7150000.0	11300000.0	5040000.0	11500000.0	8350000.0	9370000.0	5720000.0	4440000.0	8550000.0	13300000.0
286	False	High	Master Protein	P58064	28S ribosomal protein S6, mitochondrial OS=Mus musculus OX=10090 GN=Mrps6 PE=1 SV=3	16.285	41	38	4	14.3	79.12	4	Mrps6	0.988	0.463	0.471	0.791141292	8.7221e-05	8.23431e-05	14500000.0	13900000.0	13500000.0	13600000.0	14100000.0	13000000.0	8700000.0	15300000.0	7820000.0	6900000.0	5520000.0	5860000.0	7180000.0	6320000.0	5710000.0	6620000.0	8380000.0	7660000.0	9950000.0	6660000.0	5790000.0	7920000.0	3040000.0	9290000.0	6490000.0	5690000.0	3380000.0	2650000.0	5290000.0	6320000.0
289	False	High	Master Protein	Q9DCI9	39S ribosomal protein L32, mitochondrial OS=Mus musculus OX=10090 GN=Mrpl32 PE=1 SV=1	4.939	16	4	2	21.7	8.15	2	Mrpl32	0.859	0.312	0.43	0.982233233	0.002621661	0.009217492	4340000.0	2750000.0	3610000.0	4600000.0	2870000.0	4310000.0	2970000.0	3890000.0	2320000.0	1060000.0	900000.0	1440000.0	1820000.0	963000.0	1590000.0	2190000.0	2500000.0	1520000.0	2660000.0	2260000.0	1180000.0	2630000.0	1050000.0	2390000.0	1930000.0	573000.0	455000.0	699000.0	1340000.0	827000.0
296	False	High	Master Protein	Q99N93	39S ribosomal protein L16, mitochondrial OS=Mus musculus OX=10090 GN=Mrpl16 PE=1 SV=1	16.243	18	17	3	28.8	60.27	3	Mrpl16	0.76	0.148	0.189	0.451241649	7.0785e-06	3.73854e-05	7630000.0	5280000.0	7330000.0	8960000.0	6140000.0	7540000.0	2930000.0	5260000.0	1560000.0	1390000.0	882000.0	718000.0	1550000.0	1300000.0	1280000.0	1670000.0	4400000.0	2700000.0	5410000.0	4400000.0	2520000.0	4600000.0	993000.0	3070000.0	1220000.0	445000.0	253000.0	247000.0	576000.0	801000.0
302	False	High	Master Protein	Q9D7N6	39S ribosomal protein L30, mitochondrial OS=Mus musculus OX=10090 GN=Mrpl30 PE=1 SV=1	9.664	24	10	3	18.3	27.32	3	Mrpl30	0.602	0.227	0.191	0.490149301	0.001420608	0.000867173	2880000.0	8550000.0	2770000.0	9200000.0	2640000.0	4750000.0	2380000.0	3390000.0	1360000.0	651000.0	1290000.0	990000.0	593000.0	832000.0	1430000.0	1080000.0	1660000.0	4710000.0	1940000.0	4510000.0	954000.0	2630000.0	729000.0	1950000.0	754000.0	479000.0	812000.0	324000.0	408000.0	831000.0
303	False	High	Master Protein	Q9CPX7	28S ribosomal protein S16, mitochondrial OS=Mus musculus OX=10090 GN=Mrps16 PE=1 SV=1	8.068	19	32	2	15.2	86.02	2	Mrps16	0.968	0.398	0.398	0.997846191	0.004162878	0.004948155	11600000.0	11200000.0	9390000.0	6910000.0	10100000.0	13700000.0	9750000.0	7150000.0	5200000.0	5840000.0	3210000.0	3010000.0	4550000.0	5630000.0	3660000.0	3380000.0	6700000.0	6180000.0	6930000.0	3390000.0	4040000.0	8380000.0	3440000.0	4390000.0	4310000.0	4810000.0	2030000.0	1460000.0	3350000.0	5630000.0
306	False	High	Master Protein	Q9DC71	28S ribosomal protein S15, mitochondrial OS=Mus musculus OX=10090 GN=Mrps15 PE=1 SV=2	23.006	28	35	7	29.4	84.8	7	Mrps15	1.041	0.336	0.441	0.952849747	9.49413e-06	8.70583e-05	11900000.0	12200000.0	12600000.0	13800000.0	11700000.0	14300000.0	7710000.0	15100000.0	4540000.0	4330000.0	3850000.0	4020000.0	4040000.0	5540000.0	5410000.0	6020000.0	6610000.0	6680000.0	9310000.0	6800000.0	4630000.0	8730000.0	2650000.0	9240000.0	3490000.0	3270000.0	2380000.0	1830000.0	2640000.0	5150000.0
312	False	High	Master Protein	Q9CQL5	39S ribosomal protein L18, mitochondrial OS=Mus musculus OX=10090 GN=Mrpl18 PE=1 SV=1	13.131	19	30	3	20.7	78.8	3	Mrpl18	0.853	0.254	0.313	0.977471055	0.00014767	0.000934262	8990000.0	8520000.0	9170000.0	5340000.0	7620000.0	12800000.0	7310000.0	7120000.0	3140000.0	2410000.0	2050000.0	1810000.0	3050000.0	4230000.0	2450000.0	2200000.0	5070000.0	4640000.0	6430000.0	2580000.0	2980000.0	7780000.0	2480000.0	4300000.0	2600000.0	1870000.0	1110000.0	760000.0	2250000.0	4230000.0
315	False	High	Master Protein	Q9CY73	39S ribosomal protein L44, mitochondrial OS=Mus musculus OX=10090 GN=Mrpl44 PE=1 SV=3	28.543	22	37	5	37.5	114.38	5	Mrpl44	0.774	0.305	0.374	0.357502451	1.14927e-05	5.27929e-05	13500000.0	16500000.0	17200000.0	15300000.0	9720000.0	15900000.0	9920000.0	15200000.0	4390000.0	6620000.0	5340000.0	4200000.0	5050000.0	6890000.0	5700000.0	6170000.0	7780000.0	9060000.0	12700000.0	7500000.0	3990000.0	9700000.0	3300000.0	9330000.0	3150000.0	4950000.0	3180000.0	1770000.0	3720000.0	6320000.0
317	False	High	Master Protein	Q80ZS3	28S ribosomal protein S26, mitochondrial OS=Mus musculus OX=10090 GN=Mrps26 PE=1 SV=1	15.104	15	39	4	23.4	101.98	4	Mrps26	1.077	0.51	0.589	0.663256301	0.004475793	0.013510692	4360000.0	3390000.0	4600000.0	4730000.0	3980000.0	6390000.0	4050000.0	5760000.0	3130000.0	2000000.0	2600000.0	2010000.0	2290000.0	2620000.0	2860000.0	2660000.0	2360000.0	1760000.0	3380000.0	2240000.0	1620000.0	3900000.0	1280000.0	3540000.0	2600000.0	1650000.0	1550000.0	958000.0	1690000.0	2460000.0
356	False	High	Master Protein	Q9Z2Q5	39S ribosomal protein L40, mitochondrial OS=Mus musculus OX=10090 GN=Mrpl40 PE=1 SV=2	14.943	16	17	3	24.3	56.76	3	Mrpl40	0.814	0.443	0.415	0.345616016	0.000336885	0.00025205	4250000.0	3140000.0	2970000.0	3600000.0	1930000.0	3430000.0	2180000.0	3460000.0	1710000.0	1030000.0	1300000.0	1740000.0	1400000.0	1300000.0	1410000.0	1390000.0	2450000.0	1410000.0	1990000.0	1390000.0	656000.0	1970000.0	550000.0	2120000.0	857000.0	570000.0	442000.0	417000.0	568000.0	780000.0
359	False	High	Master Protein	Q9CQF8	Ribosomal protein 63, mitochondrial OS=Mus musculus OX=10090 GN=Mrpl57 PE=1 SV=1	3.352	13	1	1	11.9	2.55	1	Mrpl57	1.036	0.342	0.115	0.999286223	0.362777645	0.007955342	1120000.0	998000.0	837000.0	379000.0	1220000.0	735000.0	391000.0	1310000.0	461000.0	402000.0	234000.0	243000.0	41300.0	266000.0	281000.0	28400.0	647000.0	550000.0	618000.0		501000.0	448000.0		804000.0
380	False	High	Master Protein	Q9CPW3	39S ribosomal protein L54, mitochondrial OS=Mus musculus OX=10090 GN=Mrpl54 PE=1 SV=1	3.443	7	14	1	15.4	38.57	1	Mrpl54	1.209	0.856	0.259	0.937796218	0.837916944	0.193822376	10900000.0	8520000.0	4540000.0	10800000.0	12300000.0	7140000.0	13600000.0	10900000.0	1480000.0	8030000.0	8390000.0	9950000.0	1590000.0	1910000.0	3230000.0	9200000.0	6290000.0	4690000.0	3350000.0	5290000.0	5040000.0	4350000.0	4780000.0	6710000.0	1230000.0	6620000.0	5300000.0	4840000.0	1170000.0	1910000.0
391	False	High	Master Protein	Q8VE22	28S ribosomal protein S23, mitochondrial OS=Mus musculus OX=10090 GN=Mrps23 PE=1 SV=1	40.463	36	57	5	20.3	176.91	5	Mrps23	0.833	0.455	0.529	0.516051776	0.000630224	0.004025004	13100000.0	10300000.0	11500000.0	9910000.0	7300000.0	11100000.0	7360000.0	11200000.0	7020000.0	5130000.0	4780000.0	3430000.0	5250000.0	6140000.0	5390000.0	6590000.0	7560000.0	5680000.0	8460000.0	4860000.0	2860000.0	6800000.0	2260000.0	6870000.0	5820000.0	4230000.0	3020000.0	1620000.0	3870000.0	6140000.0
411	False	High	Master Protein	Q99N89	39S ribosomal protein L43, mitochondrial OS=Mus musculus OX=10090 GN=Mrpl43 PE=1 SV=1	8.842	13	23	2	20.2	64.25	2	Mrpl43	1.032	0.534	0.799	0.999869958	0.000150168	0.063442861	19800000.0	15700000.0	15300000.0	15100000.0	16600000.0	17900000.0	15500000.0	15300000.0	6500000.0	8560000.0	9280000.0	8000000.0	10600000.0	9280000.0	14600000.0	14500000.0	11400000.0	8650000.0	11300000.0	7420000.0	6790000.0	10900000.0	5460000.0	9360000.0	5400000.0	7050000.0	5860000.0	3890000.0	7810000.0	9280000.0
416	False	High	Master Protein	Q99N84	28S ribosomal protein S18b, mitochondrial OS=Mus musculus OX=10090 GN=Mrps18b PE=1 SV=1	8.084	13	17	2	28.7	51.81	2	Mrps18b	0.951	0.535	0.485	0.9280555	0.004668279	0.003840937	1710000.0	1230000.0	1470000.0	1600000.0	1180000.0	1790000.0	881000.0	1830000.0	827000.0	662000.0	818000.0	820000.0	666000.0	782000.0	704000.0	936000.0	984000.0	676000.0	1080000.0	783000.0	483000.0	1100000.0	311000.0	1120000.0	687000.0	545000.0	516000.0	399000.0	491000.0	782000.0
417	False	High	Master Protein	Q8R035	Peptidyl-tRNA hydrolase ICT1, mitochondrial OS=Mus musculus OX=10090 GN=Mrpl58 PE=1 SV=1	16.247	18	41	3	23.5	128.46	3	Mrpl58	1.021	0.358	0.805	0.915739207	9.70695e-05	0.209717804	7740000.0	6770000.0	5560000.0	7900000.0	8870000.0	7820000.0	6970000.0	6950000.0	2080000.0	2510000.0	2670000.0	2950000.0	5420000.0	6350000.0	6250000.0	3100000.0	4460000.0	3730000.0	4100000.0	3870000.0	3640000.0	4770000.0	2300000.0	4260000.0	1630000.0	1850000.0	1500000.0	1320000.0	3710000.0	6290000.0
430	False	High	Master Protein	Q9CXW2	28S ribosomal protein S22, mitochondrial OS=Mus musculus OX=10090 GN=Mrps22 PE=1 SV=1	42.984	29	59	10	41.2	174.39	10	Mrps22	0.863	0.425	0.532	0.712961072	0.000153181	0.003579361	15200000.0	10600000.0	12100000.0	13700000.0	8110000.0	14900000.0	8890000.0	13900000.0	5820000.0	4390000.0	5170000.0	5960000.0	6660000.0	6310000.0	7080000.0	7850000.0	8410000.0	5610000.0	8830000.0	6730000.0	3060000.0	8980000.0	2700000.0	8270000.0	4600000.0	3360000.0	2840000.0	2630000.0	4560000.0	5920000.0
434	False	High	Master Protein	Q8JZS9	39S ribosomal protein L48, mitochondrial OS=Mus musculus OX=10090 GN=Mrpl48 PE=1 SV=1	14.134	10	48	2	23.9	126.92	2	Mrpl48	0.781	0.354	0.332	0.91033473	0.016794902	0.003768973	13700000.0	10400000.0	9960000.0	7520000.0	6910000.0	15700000.0	5160000.0	9110000.0	5160000.0	3980000.0	2890000.0	3260000.0	3510000.0	4670000.0	1390000.0	3250000.0	7890000.0	5710000.0	7350000.0	3690000.0	2830000.0	9590000.0	1820000.0	5590000.0	4290000.0	3280000.0	1820000.0	1590000.0	2590000.0	4670000.0
463	False	High	Master Protein	Q9CR59	Growth arrest and DNA damage-inducible proteins-interacting protein 1 OS=Mus musculus OX=10090 GN=Gadd45gip1 PE=1 SV=1	7.896	12	6	2	25.8	14.43	2	Gadd45gip1	0.756	0.074	0.208	0.517659113	0.000794541	0.02086657	5650000.0	5880000.0	5230000.0	5760000.0	650000.0	5880000.0	3340000.0	5580000.0	1190000.0	595000.0	187000.0	300000.0	1170000.0	1290000.0	1200000.0	819000.0	3260000.0	3240000.0	3860000.0	2830000.0	229000.0	3590000.0	1180000.0	3420000.0	939000.0				689000.0	1140000.0
470	False	High	Master Protein	Q9DB15	39S ribosomal protein L12, mitochondrial OS=Mus musculus OX=10090 GN=Mrpl12 PE=1 SV=2	68.204	57	195	10	21.7	620.32	10	Mrpl12	0.898	1.073	1.382	0.98164259	0.992727203	0.3771704	79300000.0	60500000.0	71100000.0	72500000.0	68000000.0	61200000.0	50900000.0	91200000.0	77800000.0	76200000.0	41300000.0	84200000.0	69600000.0	101000000.0	97300000.0	110000000.0	45100000.0	32800000.0	52300000.0	35000000.0	27500000.0	36600000.0	17400000.0	55800000.0	64200000.0	62100000.0	25600000.0	40800000.0	50900000.0	101000000.0
519	False	High	Master Protein	Q9D0Q7	39S ribosomal protein L45, mitochondrial OS=Mus musculus OX=10090 GN=Mrpl45 PE=1 SV=1	6.532	15	7	3	35.4	20.06	3	Mrpl45	0.974	0.498	0.621	0.999966899	0.071984647	0.176885504	6390000.0	1710000.0	2590000.0	3400000.0	3210000.0	1990000.0	6080000.0	2600000.0	1490000.0	1470000.0	1450000.0	1580000.0	2060000.0	1290000.0	1750000.0	1950000.0	3680000.0	735000.0	1660000.0	1670000.0	1220000.0	1070000.0	2130000.0	1410000.0	887000.0	905000.0	882000.0	597000.0	1310000.0	1130000.0
525	False	High	Master Protein	Q9D2R8	28S ribosomal protein S33, mitochondrial OS=Mus musculus OX=10090 GN=Mrps33 PE=1 SV=1	7.973	10	10	1	12.5	27.09	1	Mrps33	0.582	0.251	0.394	0.194087958	0.000222333	0.004487218	2330000.0	1390000.0	1720000.0	2460000.0	905000.0	1290000.0	1050000.0	1870000.0	445000.0	462000.0	543000.0	692000.0	497000.0	719000.0	862000.0	1190000.0	1340000.0	764000.0	1270000.0	1210000.0	371000.0	786000.0	371000.0	1150000.0	369000.0	381000.0	343000.0	337000.0	366000.0	719000.0
595	False	High	Master Protein	Q9CR88	28S ribosomal protein S14, mitochondrial OS=Mus musculus OX=10090 GN=Mrps14 PE=1 SV=1	16.129	30	9	4	14.9	25.23	4	Mrps14	0.577	0.309	0.376	0.386948396	0.159380987	0.108786452	9880000.0	3050000.0	8010000.0	2280000.0	2370000.0	3880000.0	777000.0	3430000.0	1980000.0	896000.0	3680000.0	1170000.0	2210000.0	2150000.0	1610000.0	645000.0	5700000.0	1430000.0	5910000.0	941000.0	735000.0	2170000.0	155000.0	1850000.0	1100000.0	230000.0	2190000.0	300000.0	939000.0	1560000.0
638	False	High	Master Protein	Q3TBW2	39S ribosomal protein L10, mitochondrial OS=Mus musculus OX=10090 GN=Mrpl10 PE=1 SV=2	44.732	45	63	7	29.4	226.91	7	Mrpl10	1.031	0.714	1.158	0.978505735	0.035311449	0.697748564	26200000.0	24400000.0	18700000.0	20400000.0	22000000.0	24100000.0	21300000.0	25700000.0	13900000.0	18300000.0	18400000.0	12700000.0	28000000.0	29700000.0	20000000.0	23900000.0	14800000.0	13100000.0	13700000.0	9820000.0	8670000.0	14500000.0	7460000.0	15500000.0	11200000.0	14300000.0	11400000.0	5760000.0	20600000.0	29200000.0
668	False	High	Master Protein	Q80ZK0	28S ribosomal protein S10, mitochondrial OS=Mus musculus OX=10090 GN=Mrps10 PE=1 SV=1	9.974	31	3	3	18.7	9.02	3	Mrps10	2.341	0.538	0.836	0.834977348	0.71818985	0.989863835	598000.0	1260000.0	1160000.0	2610000.0	3790000.0	3090000.0	551000.0	2590000.0	1140000.0	575000.0	735000.0	379000.0	1380000.0	737000.0	4460000.0	244000.0	293000.0	487000.0	733000.0	1280000.0	1440000.0	1700000.0	166000.0	1470000.0	667000.0				972000.0
736	False	High	Master Protein	Q9CQX8	Alpha-ketoglutarate dehydrogenase component 4 OS=Mus musculus OX=10090 GN=Mrps36 PE=1 SV=1	121.002	71	289	5	11.1	963.63	5	Mrps36	1.123	0.898	1.044	0.999988715	0.699209676	0.998424986	301000000.0	259000000.0	236000000.0	235000000.0	294000000.0	309000000.0	184000000.0	262000000.0	270000000.0	246000000.0	192000000.0	201000000.0	291000000.0	267000000.0	206000000.0	249000000.0	174000000.0	142000000.0	174000000.0	115000000.0	120000000.0	188000000.0	65000000.0	161000000.0	224000000.0	202000000.0	121000000.0	97500000.0	215000000.0	267000000.0
761	False	High	Master Protein	Q61733	28S ribosomal protein S31, mitochondrial OS=Mus musculus OX=10090 GN=Mrps31 PE=1 SV=1	33.778	26	49	7	43.9	151.99	7	Mrps31	0.684	0.848	0.653	0.592985916	0.928352277	0.369823091	13100000.0	8400000.0	22200000.0	17400000.0	9610000.0	13700000.0	7710000.0	11000000.0	14300000.0	14800000.0	11400000.0	9370000.0	9510000.0	16200000.0	4650000.0	10200000.0	7500000.0	4160000.0	16200000.0	8300000.0	3610000.0	8090000.0	2250000.0	6400000.0	11800000.0	12100000.0	7030000.0	4380000.0	6750000.0	15700000.0
[truncated: 72 more columns]
