# Supplementary material for: DELE1 maintains muscle proteostasis to promote growth and survival in mitochondrial myopathy
Source: EMBO J. 2024 Oct 8;43(22):5548–85. doi: 10.1038/s44318-024-00242-x (PMC11574132; doi:10.1038/s44318-024-00242-x)
Supplement: Supplementary file 13 — Source data Fig. 2 [file 44318_2024_242_MOESM13_ESM.zip › Fig2/I/2I_left_TfammKO.txt]

nDNA	mtDNA
-1.26705	-0.81574
-0.2459	-1.681
-1.50363	-2.18437
-1.16553	-1.7149
-1.55424	-1.90102
-0.53269	-1.97085
-1.10568	-2.21929
-2.92778	-1.58337
-1.52163	-1.01181
0.484218	-1.62261
-1.78263	-2.04907
-1.92892
-1.30153
-1.58601
-1.42302
-0.0972
-1.36989
-1.82685
-1.83956
0.265386
-0.98049
-1.72455
-1.61663
-1.63641
-1.8699
-1.86316
-1.62878
-1.87223
-1.6954
-1.9579
-1.91389
-0.18366
0.577143
-1.9872
-1.75066
-1.80426
-1.43837
-1.70382
-0.37499
-0.12133
0.154849
-1.53944
0.153047
-0.53851
-2.33103
0.037521
-1.34985
0.332076
-0.19196
-1.55473
-1.79609
-0.0342
0.264859
-1.60709
-2.14271
-1.61183
-1.54365
-0.20526
0.127075
-1.85994
-1.53349
-1.57478
0.224873
-1.47297
-1.42682
-1.23221
0.507662
0.159008
-0.96439
-1.75052
-1.71185
-1.90631
1.026391
-1.80214
-0.21454
0.177223
0.186572
-1.526
