# Supplementary material for: DELE1 maintains muscle proteostasis to promote growth and survival in mitochondrial myopathy
Source: EMBO J. 2024 Oct 8;43(22):5548–85. doi: 10.1038/s44318-024-00242-x (PMC11574132; doi:10.1038/s44318-024-00242-x)
Supplement: Supplementary file 13 — Source data Fig. 2 [file 44318_2024_242_MOESM13_ESM.zip › Fig2/I/2I_middle_C10G58R.txt]

nDNA	mtDNA
-0.12017	-0.00386
0.039205	0
-0.24224	-0.5535
-0.50424	1.496956
-0.78996	-0.67012
-0.35673	-0.12807
-0.63295
0.589415
0.024851	0.014203
-0.14271	-0.3117
-0.04263	-0.51355
-0.46996
-0.33664
0.173631
0.223213
-0.56205
-0.41504
-0.43701
0.142444
-0.42551
-0.49872
-0.63023
-0.64668
-0.54326
-0.42345
-0.52282
-0.2537
-0.57794
-0.51024
-0.00193
-1.26592
-0.76427
-0.2957
-0.23777
-0.29205
-0.08033
0.090443
-0.46721
-0.11258
-0.0427
-0.42223
0.261291
0.698639
-0.40747
-0.29022
0.030215
-0.05576
-0.51641
-0.79017
-0.48059
-0.0973
-0.27818
0.150616
-0.6079
-0.6367
0.333875
-0.18481
-0.35479
0.013438
-0.04527
-0.5176
-0.35521
-0.46969
0.590597
-0.51763
-0.15801
-0.09792
-0.03577
-0.89947
