# Supplementary material for: DELE1 maintains muscle proteostasis to promote growth and survival in mitochondrial myopathy
Source: EMBO J. 2024 Oct 8;43(22):5548–85. doi: 10.1038/s44318-024-00242-x (PMC11574132; doi:10.1038/s44318-024-00242-x)
Supplement: Supplementary file 13 — Source data Fig. 2 [file 44318_2024_242_MOESM13_ESM.zip › Fig2/I/2I_right_C2C10DKO.txt]

nDNA	mtDNA
-0.15711	0.178671
0.165507	0.021827
0.006911	-0.06789
0.089403	-0.02345
-0.17171	-0.13816
0.107995	-0.06304
0.148504	-0.07273
-0.67768	-0.37646
0.118321	-0.07545
-0.48312	0.001506
-0.02648	-0.23103
-0.32757
-0.22707
0.012084
0.587895
0.112334
-0.02302
-0.21599
-0.06888
0.043556
0.194971
-0.07284
-0.19288
-0.20515
-0.25641
-0.19337
-0.06605
-0.08493
-0.15564
-0.29016
-0.16943
0.042419
0.393387
0.327706
-0.08989
-0.02775
0.090669
-0.25392
0.128862
0.309697
0.140144
-0.07929
-0.47555
0.099721
0.219025
-0.13888
-0.10278
0.123078
0.736888
-0.11087
-0.1358
0.106026
0.118165
-0.0973
-0.17494
0.0646
0.192667
0.212925
-0.05358
-0.33992
0.153837
-0.22553
0.208184
0.197836
-0.08775
-0.0144
-0.0699
0.097325
0.237797
-0.15023
-0.179
-0.00142
1.067331
-0.09329
0.049897
0.044588
0.098984
-0.09064
