# Supplementary material for: DELE1 maintains muscle proteostasis to promote growth and survival in mitochondrial myopathy
Source: EMBO J. 2024 Oct 8;43(22):5548–85. doi: 10.1038/s44318-024-00242-x (PMC11574132; doi:10.1038/s44318-024-00242-x)
Supplement: Supplementary file 13 — Source data Fig. 2 [file 44318_2024_242_MOESM13_ESM.zip › Fig2/J/2J_G58R_CIV.txt]

C10WT	G58R	G58R Dele1KO
412.94	293.03	256.83
483.02	268.8	276.19
480.79	256.89	263.67
456.93	299.19	318.55
