# Supplementary material for: DELE1 maintains muscle proteostasis to promote growth and survival in mitochondrial myopathy
Source: EMBO J. 2024 Oct 8;43(22):5548–85. doi: 10.1038/s44318-024-00242-x (PMC11574132; doi:10.1038/s44318-024-00242-x)
Supplement: Supplementary file 13 — Source data Fig. 2 [file 44318_2024_242_MOESM13_ESM.zip › Fig2/J/2J_TfammKO_CIV.txt]

Ckmm-cre neg	Ckmm-cre+ Tfamf/f	Ckmm-cre+ Tfamf/f Dele1KO
341.88	129.27	110.04
469.29	114.21	112.46
362.42	108.75	123.23
384.63	169.68	106.8
