# Supplementary material for: DELE1 maintains muscle proteostasis to promote growth and survival in mitochondrial myopathy
Source: EMBO J. 2024 Oct 8;43(22):5548–85. doi: 10.1038/s44318-024-00242-x (PMC11574132; doi:10.1038/s44318-024-00242-x)
Supplement: Supplementary file 13 — Source data Fig. 2 [file 44318_2024_242_MOESM13_ESM.zip › Fig2/K/2K_CI_left.txt]

WT	C2-/-; C10-/-
94.235	55.165
99.145	74.615
78.895	63.05
90.125	62.885
	60.02
	90.815
