# Supplementary material for: DELE1 maintains muscle proteostasis to promote growth and survival in mitochondrial myopathy
Source: EMBO J. 2024 Oct 8;43(22):5548–85. doi: 10.1038/s44318-024-00242-x (PMC11574132; doi:10.1038/s44318-024-00242-x)
Supplement: Supplementary file 14 — Source data Fig. 3A [file 44318_2024_242_MOESM14_ESM.zip]

Archive with 9 entries (8 files):
- Fig3A/
- Fig3A/2000x_view.tif
- Fig3A/5000x_view1.tif
- Fig3A/5000x_view2.tif
- Fig3A/5000x_view3.tif
- Fig3A/Labels1.png
- Fig3A/Labels2.png
- Fig3A/Labels3.png
- Fig3A/README.txt
