# Supplementary material for: DELE1 maintains muscle proteostasis to promote growth and survival in mitochondrial myopathy
Source: EMBO J. 2024 Oct 8;43(22):5548–85. doi: 10.1038/s44318-024-00242-x (PMC11574132; doi:10.1038/s44318-024-00242-x)
Supplement: Supplementary file 14 — Source data Fig. 3A [file 44318_2024_242_MOESM14_ESM.zip › Fig3A/README.txt]

1. Selected areas from original micrographs were cropped using Adobe Photoshop
2. Using Photoshop, slight adjustments to Levels in cropped images were applied by moving the 
outer black and white sliders in to edge of histogram to optimize contrast (only linear adjustments)
3. Screenshots of napari labels on mitochondria in micrographs were captured and cropped in Adobe Photoshop 
for display in the schematic.
4. Images were placed into Adobe Illustrator figure file
