# Supplementary material for: DELE1 maintains muscle proteostasis to promote growth and survival in mitochondrial myopathy
Source: EMBO J. 2024 Oct 8;43(22):5548–85. doi: 10.1038/s44318-024-00242-x (PMC11574132; doi:10.1038/s44318-024-00242-x)
Supplement: Supplementary file 19 — Source data Fig. 3F [file 44318_2024_242_MOESM19_ESM.zip]

Archive with 6 entries (5 files):
- Fig3F/
- Fig3F/Fig3F_Tfam_bottom.tif
- Fig3F/Fig3F_Tfam_middle.tif
- Fig3F/Fig3F_Tfam_top.tif
- Fig3F/README.txt
- Fig3F/Thumbs.db
