# Supplementary material for: DELE1 maintains muscle proteostasis to promote growth and survival in mitochondrial myopathy
Source: EMBO J. 2024 Oct 8;43(22):5548–85. doi: 10.1038/s44318-024-00242-x (PMC11574132; doi:10.1038/s44318-024-00242-x)
Supplement: Supplementary file 20 — Source data Fig. 3G-J [file 44318_2024_242_MOESM20_ESM.zip]

Archive with 20 entries (16 files):
- Fig3I-H/G/
- Fig3I-H/G/3G.prism
- Fig3I-H/G/3G_left.txt
- Fig3I-H/G/3G_middle.txt
- Fig3I-H/G/3G_right.txt
- Fig3I-H/H/
- Fig3I-H/H/3H.prism
- Fig3I-H/H/3H_left.txt
- Fig3I-H/H/3H_middle.txt
- Fig3I-H/H/3H_right.txt
- Fig3I-H/I/
- Fig3I-H/I/3I.prism
- Fig3I-H/I/3I_left.txt
- Fig3I-H/I/3I_middle.txt
- Fig3I-H/I/3I_right.txt
- Fig3I-H/J/
- Fig3I-H/J/3J.prism
- Fig3I-H/J/3J_left.txt
- Fig3I-H/J/3J_middle.txt
- Fig3I-H/J/3J_right.txt
