# Supplementary material for: DELE1 maintains muscle proteostasis to promote growth and survival in mitochondrial myopathy
Source: EMBO J. 2024 Oct 8;43(22):5548–85. doi: 10.1038/s44318-024-00242-x (PMC11574132; doi:10.1038/s44318-024-00242-x)
Supplement: Supplementary file 20 — Source data Fig. 3G-J [file 44318_2024_242_MOESM20_ESM.zip › Fig3I-H/G/3G_left.txt]

	Control	Control	G58R DELE+/-	G58R DELE+/-	G58R DELE -/-	G58R DELE -/-
	HL103	HL109	HL104	HL106	HL105	HL110
Abnormal	1.75	3.81	29.46	32.11	37.06	42.15
