# Supplementary material for: DELE1 maintains muscle proteostasis to promote growth and survival in mitochondrial myopathy
Source: EMBO J. 2024 Oct 8;43(22):5548–85. doi: 10.1038/s44318-024-00242-x (PMC11574132; doi:10.1038/s44318-024-00242-x)
Supplement: Supplementary file 20 — Source data Fig. 3G-J [file 44318_2024_242_MOESM20_ESM.zip › Fig3I-H/G/3G_middle.txt]

	Control	Control	G58R DELE+/-	G58R DELE+/-	G58R DELE -/-	G58R DELE -/-
	HL103	HL109	HL104	HL106	HL105	HL110
Nano-mito	0.58	0.85	6.52	6.03	7.03	6.15
Inclusion	0.29	0.42	13.31	21.98	14.06	12.92
Electrolucent	0	0	7.93	2.8	12.78	20.62
Mitophagy	0	0	0	0	0.64	0.62
OMM rupture	0	0	0.28	0	1.6	0.31
Stacked Cristae	0	0	0	0	0	0
Crumpled Cristae	0.44	2.96	0.85	1.29	0.64	0.62
Sparse Cristae	0	0	0	0	0	0
