# Supplementary material for: DELE1 maintains muscle proteostasis to promote growth and survival in mitochondrial myopathy
Source: EMBO J. 2024 Oct 8;43(22):5548–85. doi: 10.1038/s44318-024-00242-x (PMC11574132; doi:10.1038/s44318-024-00242-x)
Supplement: Supplementary file 20 — Source data Fig. 3G-J [file 44318_2024_242_MOESM20_ESM.zip › Fig3I-H/H/3H_middle.txt]

	Control	Control	C2/C10 DKO	C2/C10 DKO
	WT-1	WT-2	DKO-1	DKO-2
Nano-mito	3.23	4.05	9.93	9.4
Inclusion	0	0	4.16	2.8
Electrolucent	0	0	1.62	3
Mitophagy	0	0	0	0
OMM rupture	0	0	0.23	0
Stacked Cristae	0	0	0	0
Crumpled Cristae	0	0	0.23	0.4
Sparse Cristae	0	0	0	0
