# Supplementary material for: DELE1 maintains muscle proteostasis to promote growth and survival in mitochondrial myopathy
Source: EMBO J. 2024 Oct 8;43(22):5548–85. doi: 10.1038/s44318-024-00242-x (PMC11574132; doi:10.1038/s44318-024-00242-x)
Supplement: Supplementary file 20 — Source data Fig. 3G-J [file 44318_2024_242_MOESM20_ESM.zip › Fig3I-H/I/3I_left.txt]

	DELE+/-	DELE+/-	S59L DELE +/-	S59L DELE +/-	S59L DELE -/-	S59L DELE -/-
	HL171	HL178	HL174	HL177	HL172	HL175
Abnormal Mitochondria	4.81	6.07	30.37	21.16	15.54	21.85
