# Supplementary material for: DELE1 maintains muscle proteostasis to promote growth and survival in mitochondrial myopathy
Source: EMBO J. 2024 Oct 8;43(22):5548–85. doi: 10.1038/s44318-024-00242-x (PMC11574132; doi:10.1038/s44318-024-00242-x)
Supplement: Supplementary file 20 — Source data Fig. 3G-J [file 44318_2024_242_MOESM20_ESM.zip › Fig3I-H/I/3I_middle.txt]

	DELE+/-	DELE+/-	S59L DELE +/-	S59L DELE +/-	S59L DELE -/-	S59L DELE -/-
	HL171	HL178	HL174	HL177	HL172	HL175
Nano-mito	4.6	3.91	27.48	15.62	11.58	15.69
Inclusion	0	0.2	0.21	0	0	0.28
Electrolucent	0	0.2	0.41	1.01	1.13	0
Mitophagy	0	0	1.65	1.76	0.85	1.4
OMM rupture	0	0	0.21	1.76	1.13	2.24
Stacked Cristae	0	0	0	0	0	0
Crumpled Cristae	0.21	1.76	0.41	1.01	0.56	1.96
Sparse Cristae	0	0	0	0	0	0
