# Supplementary material for: DELE1 maintains muscle proteostasis to promote growth and survival in mitochondrial myopathy
Source: EMBO J. 2024 Oct 8;43(22):5548–85. doi: 10.1038/s44318-024-00242-x (PMC11574132; doi:10.1038/s44318-024-00242-x)
Supplement: Supplementary file 20 — Source data Fig. 3G-J [file 44318_2024_242_MOESM20_ESM.zip › Fig3I-H/J/3J_left.txt]

	Control	Control	TFAM KO DELE1+/-	TFAM KO DELE1+/-	TFAM KO DELE1-/-	TFAM KO DELE1-/-
	HL165		HL162	HL167	HL168
Abnormal	5.97		73.41	26.22	35.56
