# Supplementary material for: DELE1 maintains muscle proteostasis to promote growth and survival in mitochondrial myopathy
Source: EMBO J. 2024 Oct 8;43(22):5548–85. doi: 10.1038/s44318-024-00242-x (PMC11574132; doi:10.1038/s44318-024-00242-x)
Supplement: Supplementary file 20 — Source data Fig. 3G-J [file 44318_2024_242_MOESM20_ESM.zip › Fig3I-H/J/3J_middle.txt]

	Control	Control	TFAM KO DELE1+/-	TFAM KO DELE1+/-	TFAM KO DELE1-/-	TFAM KO DELE1-/-
	HL165		HL162	HL167	HL168
Nano-mito	5.14		4.04	4.87	8.89
Inclusion	0		0	1.87	0.69
Electrolucent	0.5		0	0.37	0.56
Mitophagy	0		0	0	0
OMM rupture	0		0	0	0
Stacked Cristae	0		11.91	5.62	6.11
Crumpled Cristae	0		4.49	8.99	1.11
Sparse Cristae	0.17		8.09	1.87	2.5
