# Supplementary material for: DELE1 maintains muscle proteostasis to promote growth and survival in mitochondrial myopathy
Source: EMBO J. 2024 Oct 8;43(22):5548–85. doi: 10.1038/s44318-024-00242-x (PMC11574132; doi:10.1038/s44318-024-00242-x)
Supplement: Supplementary file 21 — Source data Fig. 4 [file 44318_2024_242_MOESM21_ESM.zip]

Archive with 22 entries (16 files):
- Figure 4/A/
- Figure 4/A/4A_Venn.csv
- Figure 4/B/
- Figure 4/B/4B_NonTF_set_Log2Data_Heatmap_intersecting_DEGs.csv
- Figure 4/B/4B_NonTF_set_Log2Data_Heatmap_intersecting_DEGs_individualvalues.csv
- Figure 4/B/4B_NonTF_set_neglog10FDR_Heatmap_intersecting_DEGs.csv
- Figure 4/B/4B_TF_set_log10FDR_Heatmap_intersecting_DEGs.csv
- Figure 4/B/4B_TF_set_Log2Data_Heatmap_intersecting_DEGs.csv
- Figure 4/B/4B_TF_set_Log2Data_Heatmap_intersecting_DEGs_individualvalues.csv
- Figure 4/D/
- Figure 4/D/4D_Venn.csv
- Figure 4/E/
- Figure 4/E/4E_Proteomics_G58R_Dele1DEGS_Heatmap_AverageLog2FCs.csv
- Figure 4/E/4E_Proteomics_G58R_Dele1DEGS_Heatmap_IndividualLog2FCs.csv
- Figure 4/E/4E_Proteomics_G58R_Dele1DEGS_Heatmap_log10FDR.csv
- Figure 4/F/
- Figure 4/F/4F_Proteomics_Tfam_Dele1DEGS_Heatmap_AverageLog2FCs.csv
- Figure 4/F/4F_Proteomics_Tfam_Dele1DEGS_Heatmap_IndividualLog2FCs.csv
- Figure 4/F/4F_Proteomics_Tfam_Dele1DEGS_Heatmap_Log10FDR.csv
- Figure 4/G/
- Figure 4/G/Fig4G_Proteomics_G58R_RNAvProtein_Dele1KO_scatter.csv
- Figure 4/G/Fig4G_Proteomics_G58R_RNAvProtein_Dele1WT_scatter.csv
