# Supplementary material for: DELE1 maintains muscle proteostasis to promote growth and survival in mitochondrial myopathy
Source: EMBO J. 2024 Oct 8;43(22):5548–85. doi: 10.1038/s44318-024-00242-x (PMC11574132; doi:10.1038/s44318-024-00242-x)
Supplement: Supplementary file 21 — Source data Fig. 4 [file 44318_2024_242_MOESM21_ESM.zip › Figure 4/A/4A_Venn.csv]

	C10G58R_heart_DELE1Degs	C10S59L_heart_DELE1Degs	TfamKO_heart_DELE1Degs
0	Gars	Csrp2	Gars
1	Tmtc1	Mthfd1l	Il6st
2	Chid1	Snd1	Ghitm
3	Ghitm	Fitm2	Slc2a1
4	Slc25a39	Sars	Slc25a39
5	Mrpl54	Bmp10	Maoa
6	Snd1	Gcnt2	Snd1
7	Reep6	Srr	Reep6
8	Hddc2	Tubb3	Gyg
9	Nars	Psat1	Scd3
10	Fam46a	Pmepa1	Nars
11	Fgf21	Hnmt	Ankrd45
12	Gm19399	Isoc2a	Ddit3
13	Ddit3	Fv1	Klhdc8a
14	Slc7a3	Cyb5r2	Slc7a3
15	Eprs	Cth	Eprs
16	Sars	Tcap	Sars
17	Akr1b7	Ecm1; Mir7014	Eif2s2
18	1700021F05Rik	Arhgap1	Akr1b7
19	Rgs7bp	Neto2	Gm3776; Gsta1
20	Hist1h2be; Hist1h1e	Prmt3	Bmp10
21	Psat1	Uchl1	Psat1
22	Agap1	Snx32	Srr
23	2310002L09Rik	Nipsnap3b	Agap1
24	Nupr1	Gadd45a	Pmm1
25	Aldh1l2	S100a11	Nupr1
26	Lonp1	Taldo1	Aldh1l2
27	Atf5	Ero1l	Lonp1
28	Phgdh	Gpnmb	Atf5
29	Arhgef2	Stbd1	AI506816
30	Glce; Mir5133	Sema3c	Cyb5r2
31	Cth	Trim7	Phgdh
32	Ppp1r14b	Cebpg	Arhgef2
33	Mars	Otub2	Cth
34	Pgls	Selm	Glce; Mir5133
35	Tspyl4	Lhfpl2	Mars
36	Zbtb18	2410131K14Rik	Cacnb1
37	Mtg1	Myot	Acot2
38	Sesn2	Slc7a11	Prmt3
39	Noa1	Map1a	Uchl1
40	Gadd45a	Fkbp4	Myh7
41	Nfu1	Yipf7	Ssbp2
42	Phka2	Hpgd	Cdkn1a
43	Rap1gap2	Slc6a9	Ero1l
44	Yars	Ncam1	Dlg2
45	Stbd1	Hopx	Eda2r
46	Phf10	Gdf15	Stbd1
47	Slc3a2	Kctd6	Yars
48	Cebpg	Nme1	Phf10
49	Gatb	Tnni3k	B4galnt2
50	Otub2	Aldh18a1	Slc3a2
51	Rhbdd1	Ackr3	Otub2
52	Xrcc6	Ces2g	Gsta2
53	Asns	Ccl21b; Gm13304	Rhbdd1
54	Pck2	Comp	Asns
55	Zw10	Pde4a	Ctsl
56	Adm2	Itgal	Myc
57	Cox8a	Rxfp1	Eif4ebp1
58	Cyb5r1	Mthfd2	Rsph3a
59	Fbxl22	Abi2	Cyb5r1
60	Chac1	Hax1	Chac1
61	Tars	Eif3c	Gcnt1
62	Clu	Adm	Nhp2
63	Rasef	Abat	Myot
64	Lars	Smco1	Rasef
65	Slc7a11	Pdk3	Lars
66	Serp1	Fbxw9	Slc7a11
67	Slc7a5	Vmn2r3	Slc7a5
68	Fam129a	Ctgf	Cdsn
69	Ifrd2	Maoa	Gss
70	Slc7a1	Reep6	Fam129a
71	Zdhhc2	Hddc2	Fads3
72	Iars	Ppm1k	Slc7a1
73	Timm8a1	Slc7a3	Zdhhc2
74	Slc1a4	Pfkp	Map1b
75	Arl14ep	Bdh1	Iars
76	Ostn	Ccl21a; Gm1987	Ncam1
77	Gm5512	Rgs7bp	Atf6
78	Aldh18a1	Tuba8	Ostn
79	Gm8069	Gpr22	Aldh18a1
80	Soat2	A530016L24Rik	Soat2
81	Siah2	Bcat1	Tbl1x
82	Extl1	Agap1	Slc19a2
83	Aqp4	Etl4	Gclm
84	Slc19a2	Csf1r	Shmt2
85	Shmt2	Lonp1	Atf4
86	Tomm5	Arhgef2	Exosc6; Aars
87	Comtd1	Akr1b8	Dctd
88	Atf4	Meox1	Mthfd2
89	Trp53inp1	Klra2	Spg20
90	Exosc6; Aars	Fam180a	9230110C19Rik
91	Mthfd2	Gm1987; Ccl21a	Cars
92	Spg20	Mhrt	Trib3
93	Cars	Inpp5j	Hax1
94	Nt5e	Gm13157	Eif3c
95	Rpsa	Itgb1bp2	Inhba
96	Trib3	Gstk1	Rsph3b
97	Hax1	Mmp15	Pycr1
98	Ogdhl	Nol3	Xpot
99	Eif3c	Cyp27a1	Zfp385b
100	Stard5	Yars	Vmn2r3
101	Pycr1	Steap2	Ccnd2
102	Xpot	Phf10
103	Vmn2r3	Slc3a2
104	Ccnd2	Abcc4
105		Rhbdd1
106		Bin1
107		Abcc2
108		Lgi2
109		Asns
110		Pck2
111		Rubcn
112		Pgam1
113		Tars
114		Shisa3
115		Wbscr27
116		Gm13304
117		Fam129a
118		Asb12
119		Tgfb2
120		Ky
121		Kcnj3
122		Tox3
123		Arl8a
124		Rab4b; Mir3101
125		Gm13304; Gm21541; Ccl21b
126		Vsig4
127		Efhd2
128		Exosc6; Aars
129		Cars
130		Acta2
131		Smad6
132		Pla2g7
133		Cmya5
134		Gyg
135		Rpl3l
136		Rasl10b
137		Kcne1
138		Lgals3
139		Ghitm
140		Eno3
141		Gal3st3
142		Nars
143		Epha4
144		Eprs
145		Akr1b7
146		Cited1
147		Cox8b
148		Asb5
149		Cox6a1
150		Atf5
151		Fbp2
152		Mars
153		Msr1
154		Apbb1
155		Gsg1l
156		Myoc
157		Dpep2
158		Fhod3
159		Actn4
160		Cdkn1a
161		Crhr2
162		Mif
163		Ctsl
164		Eif4ebp1
165		Cyb5r1
166		Chac1
167		Myl9
168		Ccl21c; Gm21541
169		Rasef
170		Lars
171		Ifrd1
172		Pappa
173		Acox2
174		Srxn1
175		Zdhhc2
176		Hmox1
177		Cyp1a1
178		Hsd3b1
179		Slc1a4
180		Rbfox1
181		Pxmp2
182		Mme
183		Nmrk2
184		Gclm
185		Pla2g4a
186		Shmt2
187		Asb15
188		Atf4
189		Atp6v1h
190		9230110C19Rik
191		Gsta3
192		Trib3
193		Inhba
194		Stard5
195		Xpot
196		Gars
197		Xlr
198		Aqp7
199		Wif1
200		Slc25a39
201		Iigp1
202		Gm10591
203		Cxcl13
204		Mettl20
205		Lrrc27
206		Krt18
207		Map7d2
208		Panx1
209		Cd24a
210		Nav2
211		Pmm1
212		Nupr1
213		Aldh1l2
214		Macrod1
215		Abcb4
216		Phgdh
217		Glce; Mir5133
218		Ivd
219		Rps6ka2
220		B3galt2
221		Spta1
222		Scpep1
223		Pkd2l2
224		Nfu1
225		Sfrp2
226		Dlg2
227		Polr3g
228		Slc13a4
229		B4galnt2
230		Sync
231		Slc25a42
232		Gm13212
233		Pi4ka
234		Gpcpd1
235		Adm2
236		Mfsd6
237		Slc7a5
238		Rpgrip1l
239		Gss
240		Cbr3
241		Dap
242		Hrc
243		Slc7a1
244		Blvrb
245		Vat1
246		Ces1d
247		Angptl7
248		Slc22a3
249		Iars
250		Map1b
251		Ptchd1
252		Timp4
253		Gmfb
254		Ostn
255		Slc38a1
256		Hrsp12
257		Pqlc3
258		Il15
259		Tmem150c
260		Comtd1
261		Pdp2
262		Nkain2
263		Fstl3
264		Cd207
265		Pycr1
266		Sucnr1
267		Zfp385b
268		Extl1
