# Supplementary material for: DELE1 maintains muscle proteostasis to promote growth and survival in mitochondrial myopathy
Source: EMBO J. 2024 Oct 8;43(22):5548–85. doi: 10.1038/s44318-024-00242-x (PMC11574132; doi:10.1038/s44318-024-00242-x)
Supplement: Supplementary file 21 — Source data Fig. 4 [file 44318_2024_242_MOESM21_ESM.zip › Figure 4/B/4B_NonTF_set_Log2Data_Heatmap_intersecting_DEGs.csv]

Gene	log2FC_stress_Dele1WT_G58R_heart	log2FC_stress_Dele1KO_G58R_heart	log2FC_stress_Dele1WT_S59L_heart	log2FC_stress_Dele1KO_S59L_heart	log2FC_stress_Dele1WT_Tfam_heart	log2FC_stress_Dele1KO_Tfam_heart
Mthfd2	8.623735201730947	1.752748591407134	9.40983640552992	2.070389327891398	7.259423152281415	0.28120683418043535
Asns	6.928133407829852	0.5260688116675877	6.522149933175767	0.6229303509201767	6.489037415730222	-0.23365495285832477
Slc7a5	6.420044420354169	0.9030382701129122	5.483170853229874	0.9259994185562233	4.1933451786925495	0.7149505896429362
Slc7a3	6.1430260038899736	0.18903382439001687	5.9595383411126495	-0.5459683691052925	5.258173661703407	-0.4032404499635522
Phgdh	5.956289026583943	0.05658352836636759	5.904484097901423	0.1505596765753814	3.380108801025321	-0.09273245107037727
Psat1	4.56498780095989	0.11103131238874402	5.351910961103076	0.3561438102252753	4.2331847896448185	0.5630878247689888
Vmn2r3	6.650046478846795	0.713695814843359	3.5397791916984938	-0.11103131238874395	3.563172776978621	0.3782541347006169
Cyb5r1	3.463360885816658	-0.25096157353321874	5.351910961103076	1.0214797274104512	4.327581026160528	0.5048186699023085
Ostn	2.7548875021634687	-0.056583528366367514	6.743488039789185	-0.02856915219677092	4.73720055398697	0.008288951224503896
Aldh18a1	3.931683057059806	-0.28688114778816154	3.438292851579147	0.3561438102252753	2.9438767044963337	0.5456857312969221
Cars	2.4802651220544627	1.0071955014042038	3.176322772640463	0.7484612330040356	2.294825982932607	0.6442688569469242
Sars	2.5873649909364604	0.5360529002402097	2.859969548221026	0.7398481026993274	2.7805070649201524	0.5348624345400044
Aldh1l2	4.034743949324734	-0.8639384504239717	4.303050084681673	0.04264433740849367	2.896341026749811	-0.46026132311778784
Chac1	4.839959587489532	-0.7990873060740036	3.8787253414801053	-0.08406426478847456	2.3015847202411095	-0.27184515607982923
Gars	2.9523335663696857	0.4854268271702417	2.693765712217783	0.41142624572646497	2.710981832717227	0.11106470772076434
Pycr1	3.0214797274104512	-0.08406426478847456	3.237257770900372	0.3103401206121504	2.7616814281349114	-0.03185108363001288
Zdhhc2	1.4698859762744636	0.2509615735332188	2.994579724215747	1.4329594072761063	1.7784752190024087	0.7115592207817132
Lonp1	2.6735564239901444	0.18903382439001687	2.5558161550616396	0.6959938131099002	2.299815233136611	0.0037389444461487253
Xpot	2.5558161550616396	0.5459683691052926	2.1473066987802936	0.45417589318580204	1.7203699716676897	0.455311699946222
Nars	1.8559896973084806	0.6870606883398924	2.2141248053528475	0.9411063109464314	1.9715380360627728	0.1806316495087275
Hax1	1.8797057662822882	0.6135316529179271	2.1505596765753814	0.7398481026993274	2.0662369837643797	0.1727652747718553
Otub2	2.0461417816447205	0.014355292977070054	2.1342209397606333	0.5655971758542251	2.472951958642222	0.38352238048608467
Rhbdd1	1.8399595874895318	0.27500704749986976	2.9240998856407416	0.3448284969974413	1.9900915257015046	0.14019360775526818
Mars	3.084064264788475	0.5849625007211563	2.198494153639083	0.1505596765753814	1.528087672437255	-0.03665243089664402
Iars	2.15704371014558	0.5260688116675877	1.7990873060740038	0.7048719644563528	1.8630709872785733	0.406017402466742
Exosc6; Aars	2.160274831408593	0.3448284969974413	1.9486008474933556	0.5260688116675877	1.8380041768142772	0.3634693995335199
Yars	2.769771739249448	0.18903382439001687	1.8399595874895318	0.17632277264046295	1.5169813281925029	0.6045183000548838
Lars	2.2809563138310565	0.20163386116965037	1.9030382701129123	0.28688114778816154	1.900194439946801	0.029215391391922228
Slc7a11	2.070389327891398	0.20163386116965037	3.1969217338203295	0.11103131238874402	1.0751718267248989	-0.24061840824053565
Akr1b7	1.304511041809953	-0.09761079662642233	3.0652276227756188	-0.13750352374993502	1.8894567986048598	0.13613887595789145
Slc3a2	2.0	0.42223300068304787	1.8237493603082726	-0.12432813500220177	1.6209818658153403	0.23507387041562933
Fam129a	1.2750070474998698	-0.8797057662822882	2.4059923596758366	0.20163386116965037	2.026928922544238	0.6978209598683522
Slc7a1	3.0036022366801953	0.014355292977070054	2.192194165283345	-0.9560566524124029	1.0057348409785891	0.167355358377293
Eprs	1.5008020530571575	0.17632277264046295	1.5310694927259543	0.2509615735332188	1.9689080169789315	-0.1199908896236666
Shmt2	1.3895668117627258	-0.08406426478847456	2.2172307162206693	0.1634987322828795	1.5252565661647979	-0.21896834958364286
Eif3c	1.4905701304462013	0.5360529002402097	1.411426245726465	0.18903382439001687	1.3747062172241438	-0.10803996443931842
Rasef	1.9068905956085185	0.20163386116965037	2.0461417816447205	-0.2016338611696504	1.2090128474842206	-0.34983288865812134
Arhgef2	1.5058909297299572	-0.46466826700344427	1.3561438102252754	-0.22650852980867975	1.7407061214685178	0.7802848989099083
Ghitm	1.5704629310260412	0.46466826700344416	1.176322772640463	0.09761079662642226	1.219931765637057	0.06065339587188469
Reep6	1.7311832415722	0.1505596765753814	1.3276873641760472	-0.36737106564852945	1.577404657026301	-0.030625647823596426
Slc25a39	1.1634987322828796	-0.25096157353321874	1.5008020530571575	0.17632277264046295	1.4699823263359377	0.31441230848823504
Stbd1	1.250961573533219	-0.29865831556451516	1.5753123306874368	0.17632277264046295	1.6111959918809116	-0.04915676105846702
Glce; Mir5133	1.144046369616707	0.07038932789139803	1.2141248053528473	-0.15055967657538138	1.3253582052630712	0.0967165879601565
Agap1	1.0214797274104512	0.11103131238874402	1.5558161550616398	-0.6780719051126377	1.5452952838133691	0.007498363795013221
Cth	2.972692654004265	-0.8797057662822882	1.4329594072761063	-0.7739963251111731	1.2569846615345475	-1.0079331687541182
