# Supplementary material for: DELE1 maintains muscle proteostasis to promote growth and survival in mitochondrial myopathy
Source: EMBO J. 2024 Oct 8;43(22):5548–85. doi: 10.1038/s44318-024-00242-x (PMC11574132; doi:10.1038/s44318-024-00242-x)
Supplement: Supplementary file 21 — Source data Fig. 4 [file 44318_2024_242_MOESM21_ESM.zip › Figure 4/B/4B_NonTF_set_Log2Data_Heatmap_intersecting_DEGs_individualvalues.csv]

Gene	G1 P28 C10WT Dele1+ 1	G1 P28 C10WT Dele1+ 2	G1 P28 C10WT Dele1+ 3	G1 P28 C10WT Dele1+ 4	G2 P28 C10WT Dele1KO 1	G2 P28 C10WT Dele1KO 2	G2 P28 C10WT Dele1KO 3	G2 P28 C10WT Dele1KO 4	G3 P28 G58R Dele1+ 1	G3 P28 G58R Dele1+ 2	G3 P28 G58R Dele1+ 3	G3 P28 G58R Dele1+ 4	G4 P28 G58R Dele1KO 1	G4 P28 G58R Dele1KO 2	G4 P28 G58R Dele1KO 3	G4 P28 G58R Dele1KO 4	G1 P56 TfamWT Dele1+ 1	G1 P56 TfamWT Dele1+ 2	G1 P56 TfamWT Dele1+ 3	G1 P56 TfamWT Dele1+ 4	G2 P56 TfamWT Dele1KO 1	G2 P56 TfamWT Dele1KO 2	G2 P56 TfamWT Dele1KO 3	G2 P56 TfamWT Dele1KO 4	G3 P56 TfamFloxed Dele1+ 1	G3 P56 TfamFloxed Dele1+ 2	G3 P56 TfamFloxed Dele1+ 3	G3 P56 TfamFloxed Dele1+ 4	G4 P56 TfamFloxed Dele1KO 1	G4 P56 TfamFloxed Dele1KO 2	G4 P56 TfamFloxed Dele1KO 3	G4 P56 TfamFloxed Dele1KO 4	G1 P140 C10WT Dele1+ 1	G1 P140 C10WT Dele1+ 2	G1 P140 C10WT Dele1+ 3	G1 P140 C10WT Dele1+ 4	G2 P140 C10WT Dele1KO 1	G2 P140 C10WT Dele1KO 2	G2 P140 C10WT Dele1KO 3	G3 P140 S59L Dele1+ 1	G3 P140 S59L Dele1+ 2	G3 P140 S59L Dele1+ 3	G3 P140 S59L Dele1+ 4	G4 P140 S59L Dele1KO 1	G4 P140 S59L Dele1KO 2	G4 P140 S59L Dele1KO 3	G4 P140 S59L Dele1KO 4
Mthfd2	-0.07220046380446965	0.14779953619553038	0.21779953619553039	-0.3622004638044696	-0.12220046380446946	-0.5922004638044701	-0.4022004638044696	-0.7522004638044694	8.74779953619553	8.39779953619553	8.82779953619553	8.57779953619553	0.9677995361955306	4.04779953619553	1.77779953619553	0.3377995361955306	-0.4099323220785769	-0.16429232207857702	-0.004662322078577232	0.4416976779214229	-0.3435923220785767	-0.48177232207857684	0.023077677921423255	-0.11444232207857684	7.111447677921423	7.327497677921424	7.168187677921423	6.672677677921423	-0.10002232207857675	0.1986476779214229	0.036027677921422634	0.940437677921423	-0.7371637828465277	1.182836217153472	-0.5871637828465276	-1.107163782846528	0.9228362171534723	-0.017163782846528114	-0.9471637828465279	8.652836217153471	8.622836217153473	8.57283621715347	8.832836217153472	2.2428362171534717	0.7928362171534724	2.142836217153472	1.7928362171534724
Asns	0.24936575444766088	0.029365754447662182	0.009365754447662529	-0.35063424555233863	0.029365754447662182	-0.8306342455523392	0.029365754447662182	-0.17063424555233891	6.969365754447663	6.85936575444766	7.259365754447662	6.999365754447661	0.19936575444766194	3.899365754447661	1.1493657544476614	0.08936575444766076	-0.41207202816794386	0.179507971832055	-0.0886420281679436	0.2333379718320563	0.14273797183205603	0.012997971832056174	-0.41954202816794534	0.3266279718320561	6.039537971832055	6.790007971832055	6.691017971832056	6.389247971832055	-0.0920720281679433	0.3135279718320564	-0.20268202816794467	-0.4143420281679448	0.044627840826731324	0.5846278408267307	-0.4253721591732692	-0.4653721591732683	0.46462784082673153	-0.20537215917326845	-0.2353721591732679	6.294627840826731	6.404627840826731	6.08462784082673	6.4446278408267315	0.5046278408267323	-0.025372159173268714	0.7946278408267315	0.3046278408267312
Slc7a5	-0.6033770109529086	0.24662298904709193	0.23662298904709161	-0.03337701095290823	-0.13337701095290794	-0.3633770109529081	0.296622989047092	0.12662298904709215	7.406622989047091	6.396622989047091	5.746622989047092	6.736622989047091	0.956622989047092	3.2266229890470917	0.4566229890470921	1.1566229890470923	0.17236020925822945	0.08201020925822938	0.0029802092582290065	-0.29948979074177057	-0.41910979074177074	-0.24153979074177048	-0.4354497907417703	0.021600209258229572	4.059010209258229	4.47213020925823	4.87477020925823	3.599460209258229	0.37807020925822926	0.2906002092582293	0.45391020925822956	1.0490702092582294	0.10570185422499125	0.1357018542249916	0.04570185422499137	-0.3342981457750085	0.15570185422499083	0.4257018542249914	-0.3742981457750083	5.675701854224991	5.5457018542249905	5.495701854224992	6.05570185422499	1.785701854224991	1.0557018542249903	1.115701854224991	0.9157018542249916
Slc7a3	-0.15510009202186112	0.044899907978138934	-0.27510009202186136	0.31489990797813955	-0.015100092021860596	-0.11510009202186117	-0.10510009202186056	-0.16510009202186093	7.034899907978138	5.234899907978139	6.0248999079781385	6.164899907978139	-0.25510009202186074	-0.055100092021860815	1.4048999079781392	0.35489990797813953	-0.8528017827141732	-0.3707417827141734	0.5665582172858272	0.2532882172858269	0.126128217285827	-0.0028117827141731187	-0.05050178271417322	0.13215821728582683	4.602518217285827	5.549438217285826	5.869048217285827	4.744638217285828	-0.5813417827141736	-0.22811178271417293	-0.11086178271417357	-1.3795417827141732	-0.3678602231632892	-0.11786022316328922	0.13213977683671063	0.2721397768367105	0.47213977683671077	0.10213977683671044	-0.18786022316328946	5.972139776836712	5.942139776836711	5.652139776836711	6.182139776836711	0.31213977683671057	-0.44786022316328933	-0.3178602231632894	-0.5078602231632894
Phgdh	0.5197896887156047	-0.14021031128439526	-0.40021031128439605	-0.15021031128439616	-0.4302103112843956	0.15978968871560437	0.23978968871560447	-0.5102103112843955	6.6597896887156045	5.669789688715604	5.799789688715605	4.989789688715605	-0.440210311284395	-0.030210311284396035	1.709789688715604	0.12978968871560406	-0.6906883588467966	-0.7242683588467964	0.310261641153203	0.6184316411532035	-0.2897383588467966	-0.7486683588467965	-0.41850835884679694	-0.5844783588467967	2.8823916411532036	3.3077216411532038	3.2033916411532033	3.2180016411532026	-0.7359883588467967	-0.5243183588467969	-0.42412835884679667	-0.6885383588467963	-0.2350381901266026	0.22496180987339742	-0.08503819012660299	0.05496180987339752	-0.025038190126602442	0.3849618098733975	-0.1650381901266032	5.894961809873396	5.8849618098733965	5.764961809873397	5.994961809873398	0.15496180987339708	-0.11503819012660234	0.40496180987339714	0.10496180987339752
Psat1	-0.24584268417976293	0.16415731582023696	-0.04584268417976355	0.09415731582023687	-0.00584268417976273	-0.16584268417976292	-0.00584268417976273	0.21415731582023584	4.8541573158202365	4.204157315820236	4.6041573158202365	4.564157315820237	0.2341573158202373	2.904157315820237	0.014157315820236735	0.03415731582023643	0.28056397020996077	0.14431397020996023	-0.66172602979004	0.06764397020996041	-0.5890360297900393	0.16718397020996065	0.04794397020996009	-0.7090060297900395	4.181223970209961	4.541263970209961	4.214063970209962	4.929733970209961	0.22100397020996054	-0.05195602979003976	0.34584397020996044	0.4091839702099607	-0.019932079455317876	0.040067920544682674	-0.439932079455318	0.3200679205446819	0.5400679205446824	0.15006792054468177	0.12006792054468157	5.310067920544682	5.550067920544683	5.340067920544682	5.410067920544682	0.5700679205446819	0.23006792054468214	0.5800679205446816	0.41006792054468183
Vmn2r3	0.7172761866380406	-0.39272381336195933	-0.1627238133619593	-0.5127238133619589	0.5972761866380406	-0.282723813361959	-0.33272381336195916	-0.37272381336195937	6.957276186638041	6.167276186638042	5.78727618663804	6.40727618663804	0.027276186638041017	1.8472761866380405	0.6072761866380412	0.41727618663804095	-0.008174302946987308	0.07101569705301213	-0.44970430294698743	0.2904256970530122	-0.9746643029469878	-0.7704643029469874	-0.49975430294698736	-0.2996843029469875	4.546195697053012	3.255565697053013	4.006385697053013	2.522035697053013	-1.1373643029469873	-0.23979430294698742	-0.12650430294698764	-0.3883943029469874	-1.0182936866376573	0.1217063133623423	0.1217063133623423	0.41170631336234237	0.8217063133623426	0.3117063133623427	-0.2582936866376575	3.7917063133623423	3.681706313362343	3.7817063133623425	3.6917063133623427	0.7617063133623422	-0.6782936866376574	0.14170631336234277	0.22170631336234314
Cyb5r1	-0.08608374680810564	0.13391625319189515	0.20391625319189427	-0.30608374680810535	-0.09608374680810534	-1.526083746808105	-0.2560837468081054	-0.1260837468081058	4.7039162531918945	3.5439162531918944	3.393916253191894	2.473916253191894	-0.07608374680810484	1.9839162531918937	-0.6060837468081052	-0.5560837468081054	0.2993138002066027	0.7173438002066027	-1.144736199793398	-0.5712861997933977	0.21290380020660196	0.17708380020660264	-0.09825619979339824	-0.5079861997933979	3.727553800206602	4.554583800206603	4.444373800206603	3.9210238002066022	0.34433380020660187	0.41717380020660194	0.688053800206602	0.7456338002066017	-0.07652382675819805	0.3334761732418021	-0.016523826758198443	-0.3165238267581983	-0.10652382675819842	-0.166523826758198	-0.3265238267581979	5.443476173241803	5.3334761732418015	4.943476173241803	5.253476173241801	0.9534761732418021	0.6734761732418021	1.0634761732418014	0.7134761732418018
Ostn	-0.22457742519551188	-0.2045774251955124	0.04542257480448752	0.31542257480448804	0.6254225748044879	0.35542257480448824	-0.00457742519551213	0.2254225748044883	5.605422574804488	1.2254225748044882	2.7954225748044874	2.8454225748044886	0.3354225748044878	-0.33457742519551226	0.2654225748044882	0.1454225748044882	-0.21106178007132487	0.029638219928675373	0.27022821992867546	-0.13710178007132431	0.09044821992867573	-0.16666178007132448	-0.2372117800713243	0.7984082199286755	3.816978219928676	5.201508219928676	5.303908219928675	4.289888219928675	-0.2508617800713245	0.21831821992867523	-0.2293817800713249	0.010308219928675635	-0.026940005241386643	0.31305999475861307	-0.12694000524138624	-0.216940005241387	0.6830599947586133	-0.04694000524138612	-0.5469400052413862	6.573059994758614	6.663059994758614	6.653059994758614	7.263059994758613	0.2930599947586134	-0.34694000524138696	0.1230599947586138	-0.16694000524138627
Aldh18a1	0.332291821680831	0.15229182168083122	-0.15770817831916917	-0.4477081783191693	0.15229182168083122	-0.29770817831916985	0.12229182168083005	0.1822918216808304	4.652291821680831	4.0522918216808295	3.5622918216808293	3.7722918216808305	-0.07770817831916921	1.1322918216808298	-0.3477081783191696	-0.03770817831917008	0.10346873181008849	0.19663873181008826	-0.4449212681899118	0.06349873181008801	-0.15629126818991168	-0.020561268189911785	0.20312873181008836	-0.2212812681899115	2.936838731810088	3.194438731810088	3.130388731810088	2.5177387318100877	-0.0543912681899119	0.26424873181008846	0.7896587318100894	0.7193387318100888	-0.47391135719931354	-0.15391135719931312	0.06608864280068644	0.41608864280068625	0.07608864280068646	0.09608864280068666	0.28608864280068613	2.886088642800686	3.4060886428006873	3.396088642800686	3.396088642800686	0.29608864280068586	0.29608864280068586	0.5560886428006859	0.6560886428006872
Cars	-0.05234238396912431	0.26765761603087584	-0.3123423839691243	0.03765761603087561	-0.46234238396912464	-0.522342383969125	-0.042342383969124646	-0.16234238396912565	3.1176576160308755	2.5376576160308755	2.5276576160308757	2.2876576160308755	0.7376576160308747	2.097657616030876	-0.24234238396912391	0.7076576160308754	0.2747016265390508	0.1236016265390512	-0.7259183734609489	0.13250162653905082	-0.1450083734609489	0.5544116265390504	-0.4657883734609487	0.8413516265390515	2.4448616265390517	2.685491626539051	2.4439616265390502	2.03335162653905	0.7777816265390513	0.9176216265390508	0.5719516265390509	1.0843116265390516	-0.5042133534519836	0.4957866465480155	-0.6242133534519838	0.3057866465480163	0.7657866465480168	-0.09421335345198337	0.16578664654801561	3.0257866465480165	3.045786646548016	3.225786646548016	1.815786646548016	0.225786646548016	0.4857866465480157	1.5657866465480157	1.5157866465480168
Sars	-0.1540052466174861	0.17599475338251389	0.21599475338251492	-0.30400524661748474	-0.014005246617485636	-0.6140052466174852	-0.044005246617485026	0.3359947533825142	2.625994753382515	2.715994753382515	2.535994753382515	2.335994753382514	0.1859947533825154	1.875994753382515	0.4859947533825143	0.7559947533825139	0.2536295664566451	0.2756095664566463	-0.261270433543354	-0.3903604335433534	-0.21468043354335375	-0.03886043354335391	0.15105956645664498	0.12158956645664525	2.530819566456646	2.6932295664566457	2.829909566456646	2.9584595664566464	0.4951895664566466	0.6747395664566457	0.41104956645664525	0.6584695664566454	0.0030179984582609934	0.2630179984582627	-0.006982001541738861	-0.3169820015417374	0.36301799845826244	-0.16698200154173878	-0.45698200154173807	2.633017998458262	3.003017998458261	3.0630179984582617	2.723017998458262	0.883017998458262	0.4930179984582613	0.5530179984582616	0.6730179984582608
Aldh1l2	0.5175506232083601	0.23755062320836073	-0.25244937679163953	-0.8624493767916388	-0.012449376791639242	-0.5424493767916395	-0.13244937679163946	-0.18244937679163933	4.39755062320836	3.797550623208361	3.42755062320836	4.24755062320836	-0.9624493767916394	-0.5524493767916394	-1.5224493767916392	-1.0124493767916392	0.14655584246941292	0.1839858424694126	-0.27413415753058756	-0.10452415753058707	-0.0418941575305874	0.4541458424694133	-0.40218415753058745	0.04761584246941331	2.8281058424694137	3.0160158424694123	2.8827558424694124	2.2950158424694123	-0.7020041575305869	-0.3025441575305865	-0.14673415753058672	-0.633354157530587	-0.07139852606095377	-0.13139852606095453	0.3986014739390457	-0.2913985260609546	0.04860147393904599	-0.851398526060954	-0.5813985260609547	3.698601473939046	3.938601473939046	4.358601473939046	4.628601473939045	-0.7313985260609542	-0.31139852606095414	-0.6813985260609543	-0.13139852606095453
Chac1	-0.04854873828966695	-0.008548738289666617	0.6014512617103327	-0.9385487382896673	-0.2985487382896669	-0.9885487382896674	-0.06854873828966715	-0.04854873828966695	4.171451261710333	5.8514512617103325	4.921451261710333	4.711451261710332	-0.788548738289667	-0.08854873828966686	-1.0185487382896674	-1.0085487382896665	0.09882238980587739	0.028552389805876755	-0.029427610194122635	-0.10577761019412261	0.3175723898058776	0.16875238980587695	-0.01338761019412257	-0.2305076101941231	2.0398923898058774	2.5488323898058773	3.197962389805877	2.060272389805877	-0.47392761019412294	-0.2944876101941229	-0.11258761019412321	0.07904238980587677	-0.39315438115210277	-0.12315438115210309	0.12684561884789686	0.29684561884789706	-0.03315438115210316	0.6668456188478971	0.10684561884789752	3.7968456188478976	4.126845618847898	3.676845618847897	5.066845618847897	0.13684561884789695	-0.6131543811521026	0.33684561884789704	-0.12315438115210309
Gars	0.02849973335652674	-0.14150026664347495	0.34849973335652534	-0.32150026664347464	-0.15150026664347452	-0.0915002666434743	-0.3415002666434742	-0.011500266643474094	2.898499733356526	2.5884997333565254	2.858499733356525	2.978499733356526	0.558499733356526	1.3484997333565254	0.30849973335652614	0.20849973335652655	0.36515628006056994	0.3768762800605703	-0.5076337199394304	-0.4939537199394295	-0.0335937199394298	-0.013053719939429538	-0.4583037199394308	-0.010383719939429065	2.4742062800605695	2.7708062800605697	2.9475362800605707	2.4784562800605703	-0.05184371993942988	0.21296628006057083	-0.1684837199394304	0.4136862800605695	0.14518826840218532	0.07518826840218495	-0.11481173159781444	-0.12481173159781411	0.07518826840218495	0.05518826840218555	-0.19481173159781448	2.6551882684021852	2.7251882684021855	2.555188268402185	2.7651882684021865	0.5551882684021854	0.3551882684021861	0.5651882684021854	0.39518826840218535
Pycr1	0.25104252193787135	-0.058957478062128574	-0.1789574780621287	-0.048957478062128724	-0.06895747806212879	0.40104252193787093	-0.19895747806212857	-0.01895747806212894	3.771042521937871	2.0510425219378714	3.0910425219378714	2.8010425219378714	-0.168957478062129	1.071042521937871	-0.09895747806212876	-0.2889574780621285	-0.2607628775913442	-0.04271287759134391	0.167157122408656	0.09987712240865569	0.23285712240865553	-0.21478287759134398	0.23712712240865574	0.23286712240865634	2.5300671224086555	3.7605671224086556	2.9891771224086563	2.0523071224086555	0.12639712240865542	0.3251471224086558	0.30244712240865557	-0.02184287759134396	-0.21611837000256867	0.0638816299974311	-0.08611837000256879	0.20388162999743123	-0.19611837000256846	-0.25611837000256854	0.013881629997431394	2.7738816299974314	3.433881629997431	3.063881629997432	3.553881629997431	0.12388162999743146	-0.02611837000256869	0.2538816299974311	0.09388162999743113
Zdhhc2	0.163889034713148	-0.0461109652868517	-0.026110965286852257	-0.10611096528685227	0.14388903471314776	-0.15611096528685234	-0.17611096528685186	0.14388903471314776	1.8038890347131487	0.31388903471314855	1.2438890347131484	1.4738890347131488	0.26388903471314784	0.32388903471314834	-0.006110965286851821	0.1938890347131476	0.1392181509357049	-0.25184184906429535	0.05163815093570503	0.03199815093570518	-0.46241184906429517	0.03677815093570436	-0.1656718490642953	-0.11935184906429473	1.1618481509357053	2.3324781509357044	2.265798150935705	1.5149581509357046	0.6191081509357051	1.0435481509357059	0.4640081509357052	0.6131281509357049	-0.6906544954359628	0.3193455045640381	-0.07065449543596249	0.2393455045640379	0.09934550456403739	-0.3106544954359629	0.6893455045640371	3.229345504564038	2.569345504564038	3.019345504564037	3.5393455045640367	1.4893455045640378	1.1793455045640373	1.6093455045640372	1.6793455045640373
Lonp1	0.06781529820410115	-0.12218470179589827	0.14781529820410125	-0.11218470179589864	0.017815298204102256	-0.3921847017958979	-0.5021847017958974	-0.01218470179589883	2.9978152982041024	2.5678152982041014	2.767815298204102	2.247815298204103	0.2678152982041023	1.1278152982041019	-0.19218470179589872	-0.20218470179589842	0.2537151228918165	0.27547512289181697	-0.6071948771081823	-0.08794487710818269	0.11616512289181735	0.16829512289181736	-0.3627848771081821	-0.433374877108183	1.992185122891818	2.321815122891818	2.430685122891817	2.4511151228918164	-0.20688487710818287	-0.02566487710818319	-0.2945748771081833	0.33970512289181715	0.024013473743475268	0.39401347374347645	-0.015986526256523737	-0.5559865262565246	0.2740134737434754	-0.285986526256525	-0.4259865262565237	2.8240134737434763	2.6140134737434755	2.544013473743475	2.5340134737434754	0.5140134737434758	0.384013473743475	0.3540134737434756	0.384013473743475
Xpot	-0.005736534897837391	-0.07573653489783762	0.304263465102163	-0.28573653489783674	-0.21573653489783826	-0.5457365348978384	-0.10573653489783681	0.15426346510216257	2.7142634651021633	2.404263465102163	2.604263465102162	2.3742634651021617	0.2342634651021629	0.8242634651021628	0.304263465102163	0.4842634651021627	0.26906076323857436	0.17929076323857482	-0.5152992367614269	-0.05438923676142687	-0.1950792367614259	0.23880076323857435	-0.24363923676142635	-0.3277892367614256	1.8022807632385747	1.8367207632385745	2.1084907632385743	1.6968807632385732	0.16109076323857469	0.25852076323857365	-0.05099923676142546	0.38000076323857374	0.05051626447709502	0.13051626447709513	0.0405162644770951	-0.2494837355229039	0.12051626447709522	-0.16948373552290388	0.0005162644770961257	2.0205162644770955	2.120516264477095	2.370516264477095	2.330516264477096	0.5905162644770959	0.3705162644770952	0.5305162644770953	0.16051626447709624
Nars	0.042461005751527794	-0.027538994248472524	0.36246100575152806	-0.507538994248471	-0.29753899424847213	-0.41753899424847146	-0.2775389942484726	0.11246100575152798	1.8724610057515276	1.822461005751529	1.9724610057515275	1.8724610057515276	0.45246100575152787	1.0524610057515276	0.39246100575152915	0.21246100575152754	0.15450606142650675	0.15664606142650747	-0.13711393857349335	-0.21268393857349252	-0.10216393857349301	0.06425606142650737	-0.11874393857349236	0.12083606142650763	1.8682860614265067	1.6579360614265066	2.0874060614265066	2.2093560614265066	0.10948606142650763	0.13582606142650666	0.20951606142650775	0.21010606142650678	0.16115336632281027	-0.03884663367719084	0.10115336632280986	-0.2588466336771897	0.3411533663228099	-0.028846633677191175	-0.14884663367719042	2.1111533663228093	2.211153366322809	2.371153366322809	2.281153366322809	0.8611533663228095	0.9111533663228101	1.0311533663228092	0.9511533663228093
Hax1	0.323551876783593	-0.13644812321640687	0.27355187678359305	-0.6664481232164071	-0.5364481232164074	-1.2064481232164073	-0.6564481232164074	0.46355187678359255	1.9835518767835933	1.9135518767835928	2.2535518767835927	1.783551876783592	-0.14644812321640674	0.703551876783593	-0.41644812321640734	0.11355187678359288	0.2827710172523	0.5642110172522999	-0.5452289827477003	-0.6905689827477004	0.0829410172523005	0.1555710172522997	0.29382101725230003	-0.10763898274770037	1.3645010172523002	1.9570010172523007	2.080771017252301	1.8592010172522992	0.06925101725229998	0.9041110172522999	0.35881101725229986	0.3002310172522999	0.31241918795004403	-0.2175808120499563	0.0024191879500445566	-0.15758081204995572	-0.4975808120499555	-0.4475808120499557	-0.20758081204995543	2.212419187950043	2.0124191879500444	1.6324191879500436	2.062419187950045	0.3424191879500444	-0.017580812049955964	0.5324191879500437	0.21241918795004447
Otub2	0.3829231869951135	-0.1570768130048864	0.002923186995113662	-0.32707681300488634	0.09292318699511373	-0.32707681300488634	-0.09707681300488584	-0.17707681300488592	2.5629231869951132	0.9129231869951139	1.7729231869951143	2.202923186995114	-0.11707681300488641	-0.02707681300488645	-0.8370768130048859	-0.19707681300488625	0.3862213810617473	0.06752138106174767	-0.2709786189382531	-0.29271861893825235	-0.3622886189382531	0.12123138106174741	-0.21450861893825304	0.11988138106174709	1.3735413810617467	2.574761381061748	2.904321381061747	2.214151381061747	0.2621213810617471	0.023871381061747316	0.3591113810617471	0.6417413810617472	-0.25944860330381353	-0.029448603303814092	0.05055139669618593	0.20055139669618635	-0.27944860330381416	-0.739448603303814	-0.5894486033038137	2.2005513966961865	2.310551396696186	2.0405513966961863	2.050551396696186	-0.4494486033038139	0.29055139669618607	0.21055139669618606	-0.16944860330381387
Rhbdd1	-0.21329931532138768	-0.27329931532138835	0.3767006846786123	0.016700684678611008	0.17670068467861122	-0.5232993153213881	0.22670068467861182	-0.35329931532138836	1.8567006846786107	1.4067006846786114	1.6467006846786116	2.016700684678611	-0.5332993153213881	0.9467006846786107	-0.13329931532138956	0.41670068467861116	0.3096784859605852	0.5384684859605853	-0.675211514039414	-0.5523715140394141	-0.2314315140394137	0.12395848596058553	0.36525848596058585	-0.5018515140394142	1.3398884859605855	1.9568084859605859	2.0435984859605862	1.7717784859605865	0.05961848596058544	0.09434848596058538	0.2678284859605866	0.08725848596058533	-0.16615845453477215	0.043841545465227685	0.1838415454652274	-0.0861584545347722	-0.296158454534773	-0.2361584545347726	0.2038415454652271	3.033841545465227	2.8038415454652266	2.743841545465228	3.033841545465227	0.2038415454652271	0.16384154546522778	0.013841545465227385	-0.07615845453477232
Mars	-0.1272882724899181	-0.3972882724899195	0.7227117275100815	-0.5672882724899194	-0.7872882724899181	-0.9872882724899182	-0.5272882724899186	-0.18728827248991847	2.5127117275100805	2.952711727510082	3.1727117275100807	2.3927117275100813	-0.16728827248991895	1.0627117275100815	-0.9572882724899189	0.03271172751008207	0.44435355361838624	0.3258635536183869	-0.7393664463816136	-0.34578644638161454	-0.277696446381613	-0.2376764463816148	-0.33794644638161303	0.13022355361838595	1.4672335536183851	1.772863553618386	1.4904035536183857	1.254093553618386	-0.42355644638161394	-0.2542064463816143	-0.2986164463816135	0.3867135536183853	-0.22708597722014318	0.44291402277985786	0.05291402277985716	-0.4170859772201427	0.27291402277985716	-0.23708597722014285	0.20291402277985662	1.9229140227798565	2.142914022779857	2.1229140227798573	2.342914022779856	0.44291402277985786	0.33291402277985754	0.23291402277985698	0.5029140227798566
Iars	0.08587857245342954	0.08587857245342954	-0.18412142754656993	-0.004121427546570216	0.15587857245342973	-0.5041214275465703	0.005878572453429423	-0.3141214275465709	2.55587857245343	2.05587857245343	2.05587857245343	2.3358785724534297	0.42587857245342925	1.2958785724534303	-0.024121427546569995	0.42587857245342925	0.2254467345768793	0.2255467345768807	-0.6159032654231191	0.013096734576880266	0.03414673457687936	0.6225567345768807	-0.14499326542311938	-0.34886326542311963	2.11506673457688	2.6506367345768798	1.9252567345768803	1.6946867345768801	0.5165867345768795	0.07981673457688049	0.37089673457687944	0.29078673457688003	-0.1514449248601278	0.00855507513987247	0.14855507513987276	-0.021444924860126953	-0.07144492486012767	-0.10144492486012717	0.27855507513987204	1.8685550751398718	1.7585550751398722	1.7485550751398726	2.1585550751398728	0.6485550751398731	0.16855507513987256	0.5285550751398719	0.688555075139872
Exosc6; Aars	0.028029107146980065	-0.35197089285301886	0.36802910714697984	-0.14197089285301984	-0.20197089285302022	-0.16197089285301927	-0.2819708928530205	-0.3419708928530192	2.7780291071469803	2.2080291071469795	1.94802910714698	2.1380291071469797	-0.13197089285302008	1.3880291071469795	0.17802910714698045	0.20802910714697964	0.3478822477017174	0.5169822477017176	-1.1563877522982826	-0.2383477522982831	0.23351224770171625	0.1905222477017169	0.07448224770171699	0.09210224770171761	1.9307722477017164	1.7814022477017168	2.094192247701717	1.841462247701717	0.5606522477017163	0.5023922477017173	0.456232247701717	0.8773422477017175	-0.033897814568047475	0.19610218543195107	-0.0038978145680481544	-0.18389781456804766	0.16610218543195185	-0.06389781456804874	-0.06389781456804874	1.9461021854319511	1.9461021854319511	1.906102185431952	2.1261021854319506	0.7161021854319524	0.3461021854319515	0.3361021854319518	0.5361021854319511
Yars	-0.1190527495916859	-0.029052749591686	0.22094725040831417	-0.09905274959168632	-0.07905274959168676	-0.12905274959168744	-0.45905274959168746	-0.13905274959168737	3.130947250408314	2.840947250408313	2.4909472504083134	2.390947250408314	-0.17905274959168643	1.680947250408313	0.12094725040831246	0.21094725040831247	0.30273774675520254	0.32143774675520354	-0.8792022532447964	-0.03908225324479765	0.007017746755203451	0.010657746755202506	-0.17450225324479754	-0.30142225324479766	1.819147746755203	1.6622377467552034	2.4138777467552033	1.651167746755203	0.44714774675520336	0.0762177467552019	0.6462877467552032	0.5098677467552022	-0.07369334243568831	0.23630665756431057	-0.3036933424356885	0.0863066575643119	-0.01369334243568929	-0.08369334243568778	-0.4336933424356894	1.846306657564312	1.826306657564312	1.6263066575643113	1.956306657564311	0.36630665756431124	0.0863066575643119	0.1563066575643105	-0.03369334243568911
Lars	0.07349119203130659	-0.06650880796869403	0.2834911920313057	-0.366508807968693	-0.1665088079686938	0.05349119203130688	-0.24650880796869393	0.19349119203130563	2.2534911920313063	2.2934911920313055	2.4134911920313065	2.1334911920313067	0.17349119203130592	0.9234911920313063	0.2234911920313068	0.06349119203130665	0.19909999944096046	0.23268999944095903	-0.486950000559041	-0.053700000559039916	-0.05775000055903946	-0.02552000055904099	-0.312120000559041	-0.372880000559041	1.8309499994409604	1.91119999944096	2.081599999440959	2.14242999944096	-0.19134000055904116	-0.13581000055904008	-0.29274000055904104	0.0019599994409593632	-0.06270791755536806	0.2072920824446314	0.027292082444631563	-0.20270791755536868	0.29729208244463123	-0.03270791755536872	-0.19270791755536892	2.087292082444632	1.8572920824446317	1.8572920824446317	1.937292082444632	0.30729208244463113	0.26729208244463204	0.2872920824446315	0.18729208244463186
Slc7a11	0.21692511465816858	-0.2730748853418316	0.126925114658169	-0.12307488534183102	-0.21307488534183094	-0.16307488534183115	-0.12307488534183102	-0.5930748853418316	2.6069251146581687	1.5169251146581688	1.9269251146581687	2.196925114658168	0.29692511465816895	-0.2530748853418309	0.5669251146581684	-0.40307488534183145	-0.025004763632043535	-0.8628047636320433	0.3440452363679568	0.2606152363679571	0.0243952363679566	-0.39876476363204333	-0.010594763632042847	0.16794523636795697	1.3660852363679568	0.8976752363679571	3.577915236367957	1.4348752363679564	-0.18442476363204346	-0.14565476363204302	-0.20306476363204298	-0.24840476363204322	-0.27303898137103777	0.17696101862896244	-0.2830389813710375	0.28696101862896284	0.11696101862896288	0.046961018628962646	-0.02303898137103762	2.726961018628962	3.276961018628963	3.0769610186289618	3.4769610186289626	0.2569610186289625	0.14696101862896224	0.12696101862896264	0.17696101862896244
Akr1b7	0.0260882997604074	-0.03391170023959267	0.08608829976040759	-0.08391170023959242	0.1060882997604075	-0.12391170023959261	-0.3139117002395929	0.17608829976040732	2.856088299760407	0.9560882997604077	1.486088299760407	1.3860882997604074	-0.15391170023959286	-0.10391170023959241	-0.15391170023959286	-0.03391170023959267	0.08941484791935762	-0.3588851520806424	0.10209484791935737	0.11498484791935772	0.029464847919357256	0.2664548479193574	-0.4355551520806426	-0.023715152080642676	1.6377748479193575	2.475264847919357	2.4233748479193573	1.3435848479193568	0.4171448479193577	0.24874484791935733	0.0330548479193572	-0.09959515208064282	-0.276481786111646	0.3335182138883539	-0.22648178611164618	0.08351821388835401	-0.006481786111645886	-0.36648178611164584	-0.16648178611164613	2.6635182138883535	3.0435182138883543	2.933518213888354	3.083518213888355	-0.3964817861116459	-0.43648178611164595	-0.1964817861116458	-0.23648178611164583
Slc3a2	-0.23802811454868575	0.10197188545131407	0.24197188545131462	-0.15802811454868562	-0.06802811454868576	-0.028028114548684858	0.22197188545131505	0.011971885451314324	2.441971885451314	1.981971885451315	1.5419718854513156	1.971971885451315	0.20197188545131572	1.2619718854513144	-0.018028114548684956	0.5819718854513146	0.48779729310409614	0.23523729310409566	-0.6412827068959037	-0.35946270689590404	-0.034082706895903224	0.07583729310409575	-0.37718270689590483	-0.08956270689590431	1.6090872931040965	1.5519272931040966	2.3637972931040956	1.4911472931040954	-0.060122706895903225	0.13422729310409676	0.24487729310409645	0.6058772931040952	0.048443181720913095	-0.11155681827908706	-0.001556818279085778	0.05844318172091469	0.08844318172091382	0.15844318172091415	0.1384431817209128	1.5884431817209141	1.7684431817209139	1.9384431817209136	2.168443181720914	0.07844318172091436	-0.12155681827908661	0.16844318172091405	-0.08155681827908581
Fam129a	0.026299630814827796	0.03629963081482762	0.03629963081482762	-0.1037003691851729	0.7562996308148283	0.5862996308148283	0.006299630814828252	-0.2937003691851725	3.116299630814828	1.566299630814829	0.9262996308148284	1.3462996308148283	-0.5037003691851724	0.2862996308148276	-0.5937003691851723	-0.7537003691851725	-0.1763692118312635	-0.11815921183126268	-0.40797921183126334	0.5261007881687366	-0.520009211831263	-0.0051192118312629	-0.27115921183126324	-0.3429592118312627	1.5596507881687365	2.2493707881687377	2.0144907881687373	1.4997007881687376	0.22249078816873755	0.7218807881687374	0.5402507881687372	0.12453078816873688	-0.090212298054687	-0.3802122980546879	-0.11021229805468671	0.4497877019453122	-0.22021229805468778	-0.5602122980546876	-0.18021229805468691	2.4497877019453123	2.0597877019453135	2.0497877019453137	2.5097877019453123	-0.05021229805468777	-0.1602122980546873	0.03978770194531194	0.16978770194531267
Slc7a1	0.35226250439800644	0.23226250439800725	-0.21773749560199296	-0.5377374956019934	0.8722625043980078	0.48226250439800716	0.15226250439800731	-0.3477374956019928	3.6522625043980073	2.8422625043980068	2.4422625043980064	3.1022625043980065	-0.1777374956019931	1.5222625043980063	-0.3177374956019926	0.6922625043980063	-0.27022315024778454	0.15855684975221615	-0.03389315024778407	0.10816684975221598	-0.38886315024778445	-0.020173150247784745	-0.5921231502477837	-0.1740531502477847	1.3056468497522158	0.8332268497522158	1.6706368497522162	0.149576849752216	0.015846849752216067	-0.6308831502477846	-0.13170315024778384	-0.19446315024778463	-0.3011041561788783	-0.39110415617887795	0.15889584382112157	0.3888958438211222	-0.001104156178878535	0.4188958438211216	0.6388958438211221	2.0788958438211216	2.1788958438211212	2.1588958438211217	2.5888958438211214	-0.7311041561788779	-0.7911041561788785	-0.27110415617887806	-0.47110415617887813
Eprs	0.25435365222286677	0.03435365222286627	-0.15564634777713313	-0.17564634777713278	0.29435365222286625	0.1943536522228666	0.004353652222866731	-0.18564634777713424	1.854353652222865	1.3843536522228659	1.514353652222865	1.4343536522228666	0.2843536522228664	0.9343536522228667	0.36435365222286636	0.08435365222286721	-0.08747699749033756	-0.008116997490338264	0.013403002509662663	0.07739300250966304	0.2592530025096632	0.22782300250966292	-0.2234069974903377	0.15132300250966163	1.825743002509663	2.0827430025096607	2.024823002509662	1.9262030025096615	0.09367300250966305	0.06212300250966183	0.11261300250966164	0.2995130025096631	-0.07532282398389807	0.20467717601610305	-0.055322823983898525	-0.09532282398389764	-0.005322823983897844	-0.04532282398389675	-0.24532282398389788	1.4246771760161019	1.414677176016104	1.5046771760161037	1.4846771760161008	0.19467717601610166	0.09467717601610175	0.2546771760161021	0.3246771760161022
Shmt2	0.11902549882592037	0.20902549882591995	-0.0709745011740808	-0.3109745011740794	-0.0409745011740797	-0.15097450117408112	0.12902549882592013	-0.49097450117408087	1.6190254988259205	1.4590254988259201	1.3290254988259194	1.2490254988259193	-0.3709745011740797	0.7090254988259203	-0.8809745011740796	-0.010974501174080348	0.4349263271827785	0.1432663271827784	-0.551923672817222	-0.2148336728172222	0.2770363271827784	0.11998632718277871	0.2750263271827782	-0.15497367281722163	1.0951663271827783	1.6221463271827785	1.819656327182778	1.361856327182779	-0.4035436728172215	-0.00441367281722102	0.02337632718277849	-0.01412367281722113	-0.07143373751200591	0.3885662624879951	0.01856626248799378	-0.4614337375120063	0.11856626248799332	-0.031433737512005136	-0.011433737512005535	2.0285662624879937	2.2785662624879937	2.088566262487994	2.3585662624879937	0.39856626248799476	0.09856626248799394	-0.08143373751200586	0.18856626248799369
Eif3c	0.08977203554209344	-0.07022796445790667	0.16977203554209322	-0.2202279644579071	0.06977203554209398	-0.020227964457906103	-0.1302279644579072	-0.17022796445790636	1.679772035542093	1.4497720355420927	1.5297720355420927	1.3197720355420937	0.469772035542094	0.6697720355420934	0.48977203554209364	0.38977203554209416	0.1992707868785665	0.33688078687856493	-0.5149592131214343	-0.16966921312143393	0.21149078687856562	0.19407078687856605	-0.13410921312143378	0.010890786878566087	1.4051007868785652	1.3322907868785645	1.056310786878566	1.571160786878565	-0.19622921312143377	0.08352078687856601	-0.14303921312143494	0.36204078687856467	0.13300466641826117	0.08300466641826061	0.043004666418261527	-0.2969953335817384	0.08300466641826061	0.043004666418261527	-0.06699533358173801	1.473004666418261	1.5230046664182617	1.4530046664182619	1.5630046664182609	0.38300466641826136	0.18300466641826188	0.23300466641826093	0.23300466641826093
Rasef	0.41151112338758045	-0.278488876612419	0.06151112338758072	-0.31848887661241926	0.41151112338758045	-0.2384888766124199	-0.8684888766124199	-0.28848887661241984	2.3615111233875803	1.3315111233875805	1.561511123387581	2.061511123387581	-0.1784888766124194	-0.14848887661241922	0.031511123387580525	0.07151112338758053	-0.11054241343852184	-0.03200241343852163	-0.4338924134385222	0.4387575865614779	0.4025975865614782	-0.34837241343852154	0.30752758656147816	-0.317882413438522	0.4055775865614781	1.0932775865614783	1.0614475865614783	1.3083675865614783	-0.3987824134385219	-0.20842241343852164	-0.3946924134385222	-0.301062413438522	0.0056172039367391345	-0.34438279606326033	-0.1343827960632603	0.37561720393673936	0.19561720393673976	0.06561720393673985	-0.48438279606326085	2.14561720393674	1.7856172039367397	1.64561720393674	2.6356172039367394	0.04561720393673941	-0.2543827960632604	-0.23438279606326073	0.09561720393673918
Arhgef2	-0.772791135168497	0.1772088648315022	-0.5227911351684968	0.6672088648315025	-0.6427911351684962	-0.6127911351684967	0.18720886483150403	-0.1627911351684975	1.9472088648315038	1.637208864831503	1.017208864831504	0.9972088648315026	-1.2427911351684975	-0.07279113516849763	-1.5427911351684966	-0.39279113516849634	0.18946127636244076	-0.41106872363756	0.29382127636244076	-0.18161872363756013	0.16702127636243977	-0.41468872363755976	-0.11933872363756051	-0.5375987236375599	1.4912412763624399	1.94910127636244	1.9762812763624396	1.4949812763624404	0.3296012763624397	0.3767312763624407	0.7085812763624401	0.7002712763624404	-0.23107202571873367	-0.1310720257187323	0.09892797428126648	0.21892797428126765	-0.7110720257187322	0.028927974281267938	-0.2910720257187321	1.6989279742812677	1.1289279742812675	1.0689279742812672	1.528927974281268	-0.5010720257187332	-0.6910720257187328	-0.5810720257187334	-0.25107202571873316
Ghitm	0.07419724525839481	-0.09580275474160514	0.22419724525839516	-0.24580275474160562	-0.30580275474160423	-0.3658027547416046	-0.2958027547416043	0.4441972452583958	1.2541972452583945	1.484197245258395	1.7041972452583938	1.6441972452583953	0.17419724525839467	0.24419724525839473	0.09419724525839437	0.11419724525839567	0.14958984347228554	0.20995984347228477	-0.3742701565277151	-0.055000156527715865	0.03460984347228458	-0.040880156527715504	-0.012160156527715663	-0.14619015652771492	1.149799843472285	1.2546098434722852	1.3581898434722863	1.2786198434722857	0.031999843472285634	0.013849843472285506	-0.17544015652771436	0.06917984347228533	0.000809407553982627	0.11080940755398394	-0.05919059244601603	-0.05919059244601603	0.12080940755398385	-0.019190592446016775	-0.22919059244601586	1.2508094075539828	0.9908094075539847	1.1908094075539841	1.1008094075539843	0.1408094075539833	0.11080940755398394	0.020809407553984367	-0.0491905924460161
Reep6	0.48059207253312464	-0.329407927466875	-0.5494079274668747	0.17059207253312525	0.11059207253312547	-0.2094079274668746	0.32059207253312483	-0.7694079274668745	2.1105920725331253	1.2005920725331256	1.1805920725331258	2.1705920725331262	-0.10940792746687511	0.4505920725331252	-0.13940792746687458	0.2405920725331256	0.24309446493525963	-0.08748553506474066	-0.32167553506474045	0.10456446493525949	-0.20107553506474088	0.16783446493525972	-0.005465535064740771	-0.017865535064740097	1.1230544649352603	2.6139744649352594	1.7284544649352598	1.4743344649352592	0.00843446493525982	-0.22306553506474056	0.3612244649352587	-0.06974553506474063	0.11197797518949966	0.06197797518950078	-0.11802202481050084	-0.0680220248105	0.20197797518949945	0.09197797518950002	-0.3180220248105001	1.0819779751895005	1.4619779751894995	1.3219779751895007	2.2119779751894995	-0.25802202481049946	-0.25802202481049946	-0.28802202481050054	-0.1480220248105
Slc25a39	-0.07460296548076173	0.08539703451923654	-0.0846029654807633	0.06539703451923702	-0.20460296548076257	-0.10460296548076295	0.38539703451923746	0.0353970345192376	1.9053970345192368	1.2353970345192369	1.1153970345192377	1.1253970345192377	-0.894602965480762	0.8253970345192367	-1.2546029654807633	0.23539703451923696	0.4187734952125731	0.4309434952125727	-0.8461365047874271	-0.3981665047874275	-0.32372650478742654	0.022423495212573183	0.03703349521257283	-0.33930650478742647	0.8723334952125728	1.7763134952125734	1.2762434952125723	1.6078634952125734	0.011843495212572393	0.14898349521257281	0.3006034952125723	0.18045349521257334	-0.07368727791256977	-0.0036872779125693977	-0.19368727791257057	0.2363127220874308	-0.08368727791256951	0.02631272208743003	-0.72368727791257	1.2463127220874306	1.4563127220874297	1.43631272208743	1.53631272208743	0.2763127220874299	-0.08368727791256951	0.08631272208743064	0.19631272208743009
Stbd1	0.11300637635222904	-0.46699362364777114	0.19300637635222917	0.07300637635222884	-0.07699362364777143	-0.9269936236477712	-0.6869936236477708	0.12300637635222879	2.113006376352229	0.9530063763522288	1.4730063763522292	1.2630063763522292	-0.9469936236477716	-0.2769936236477707	-1.0669936236477708	-0.436993623647771	0.2630972547301858	-0.08701274526981399	-0.010682745269813755	-0.20780274526981377	0.011667254730185686	-0.1496427452698136	-0.1458327452698139	-0.28942274526981365	1.4420172547301864	1.4436172547301862	1.9331072547301864	1.6659772547301865	-0.34714274526981387	-0.2544227452698145	0.02231725473018585	-0.1500527452698139	-0.5736951364605095	-0.0936951364605092	-0.10369513646050993	0.5463048635394905	-0.053695136460509094	0.446304863539491	-0.30369513646050916	1.6263048635394908	1.3863048635394906	0.8863048635394903	1.4663048635394904	0.17630486353949035	0.14630486353949024	0.2163048635394905	0.02630486353949088
Glce; Mir5133	-0.20276635512830654	-0.2427663551283074	0.007233644871692565	0.35723364487169224	-0.4427663551283066	-0.5827663551283072	-0.0927663551283069	-0.3427663551283071	1.6172336448716937	0.5472336448716936	0.7472336448716927	1.2972336448716935	-0.21276635512830633	-0.31276635512830764	-0.31276635512830764	-0.33276635512830705	-0.017373540503134274	0.33244645949686696	-0.36994354050313444	-0.030603540503134335	0.08037645949686516	0.1666864594968663	-0.6070535405031336	-0.18673354050313343	1.2644464594968654	1.4948564594968663	2.2854864594968665	1.1147464594968661	0.020616459496866284	-0.28973354050313327	0.15298645949686607	0.007526459496866324	-0.21648208884669246	0.3235179111533065	0.06351791115330703	-0.2464820888466935	-0.0964820888466933	-0.01648208884669319	0.04351791115330736	1.2335179111533068	1.0935179111533082	1.1335179111533071	1.553517911153307	-0.3564820888466931	0.04351791115330736	-0.2964820888466925	-0.046482088846692596
Agap1	0.014167583687108215	0.09416758368710823	-0.37583241631289055	0.20416758368710955	-0.055832416312890265	-0.29583241631289064	0.32416758368710885	-0.8458324163128912	1.7341675836871089	1.0741675836871085	0.7241675836871091	1.1541675836871088	-0.27583241631289096	0.14416758368710902	-0.9458324163128907	0.0341675836871096	0.23140544167699195	-0.04693455832300807	-0.20236455832300895	-0.0160945583230084	-0.6971145583230085	0.03340544167699167	0.2336354416769913	-0.38328455832300923	1.4095454416769913	1.7128054416769911	1.6183154416769905	1.3027254416769922	-0.08246455832300932	-0.37536455832300886	-0.15649455832300804	-0.21120455832300808	-0.01734593156801007	0.12265406843198871	-0.10734593156800995	-0.007345931568010328	-0.03734593156801141	-0.1373459315680112	-0.04734593156801116	1.2126540684319884	1.5126540684319894	1.55265406843199	1.7026540684319886	-0.6873459315680103	-0.6573459315680108	-0.7673459315680102	-0.7673459315680102
Cth	0.4957790919697174	-0.4742209080302822	0.45577909196971744	-1.0042209080302826	-0.4142209080302828	-0.6142209080302828	-0.8942209080302823	-0.4142209080302828	2.895779091969717	2.385779091969717	3.585779091969718	2.9057790919697166	-1.4442209080302828	-1.3542209080302823	-1.2542209080302824	-1.7142209080302826	-0.1826757889481966	0.4494742110518036	-0.07760578894819711	-0.31157578894819626	0.5022742110518031	-0.36670578894819655	0.9013842110518033	0.3956442110518031	1.0729642110518032	1.4019642110518036	3.011544211051804	0.6534142110518028	-0.2959457889481966	-0.7454857889481965	-0.514615788948197	-0.565315788948197	0.02467833656686483	-0.15532166343313492	0.45467833656686446	-0.4853216634331351	-0.21532166343313544	-0.4953216634331356	-0.6453216634331352	1.5646783365668648	1.1546783365668647	0.16467833656686465	1.884678336566865	-1.1353216634331353	-0.9153216634331358	-1.3653216634331349	-1.5053216634331354
