# Supplementary material for: DELE1 maintains muscle proteostasis to promote growth and survival in mitochondrial myopathy
Source: EMBO J. 2024 Oct 8;43(22):5548–85. doi: 10.1038/s44318-024-00242-x (PMC11574132; doi:10.1038/s44318-024-00242-x)
Supplement: Supplementary file 21 — Source data Fig. 4 [file 44318_2024_242_MOESM21_ESM.zip › Figure 4/B/4B_NonTF_set_neglog10FDR_Heatmap_intersecting_DEGs.csv]

Gene	FDR_stress_Dele1WT_G58R_heart	FDR_stress_Dele1KO_G58R_heart	FDR_stress_Dele1WT_S59L_heart	FDR_stress_Dele1KO_S59L_heart	FDR_stress_Dele1WT_Tfam_heart	FDR_stress_Dele1KO_Tfam_heart
Mthfd2	-7.559090917934783	-1.8728952016351923	-9.614393726401687	-1.5003129173815961	-11.24777687026115	-0.5290795052297781
Asns	-6.022733787572707	-0.9164973801697326	-11.378823718224965	-0.35369431971524123	-11.24777687026115	-0.07676012739888743
Slc7a5	-6.649751981665837	-1.1511952989481962	-11.378823718224965	-2.468521082957745	-7.994295817608684	-1.147323215521141
Slc7a3	-7.673664139071248	-0.27572413039921095	-11.772113295386326	-0.41680122603137726	-7.359048447822273	-0.426864533760415
Phgdh	-6.649751981665837	-0.2243895519936393	-12.958607314841775	-0.06424089625468825	-6.413247559810721	-0.04317812148972437
Psat1	-4.847711655616943	-0.4153296155356513	-12.482804102050025	-0.19091186865365373	-8.116710230121129	-0.4936846915421057
Vmn2r3	-7.640164517660112	-0.6108339156354675	-7.095284454721319	-0.0771707803333511	-5.211234213083457	-0.06787284521464788
Cyb5r1	-3.0457574905606752	-0.26568031914099305	-12.482804102050025	-3.2218487496163566	-6.5440394470002	-0.42927275756693245
Ostn	-2.2291479883578558	-0.04162726752139276	-11.6903698325741	-0.025764722556973572	-7.359048447822273	-0.09442342627101971
Aldh18a1	-6.505845405981558	-0.05458065739693683	-9.196542884351587	-0.3556599011736774	-6.712844147520517	-0.5795974718334729
Cars	-3.6989700043360187	-1.2013493545547311	-4.8297382846050425	-0.4144264813772689	-4.333005493022711	-0.6242052946076996
Sars	-4.27083521030723	-1.1197582241045196	-8.488116639021126	-1.6675615400843946	-7.4295194068654995	-1.06764471849465
Aldh1l2	-6.6252516539898965	-0.8992849134269184	-9.022276394711152	-0.0020023635919956925	-6.5440394470002	-0.5708289978779143
Chac1	-6.6252516539898965	-0.18715346303292868	-8.075204004202087	-0.18862610294610674	-5.475377766069204	-0.21798520291898177
Gars	-6.184422251675732	-1.282329496997738	-10.2958494831602	-1.6757175447023074	-6.041883828451466	-0.18453276512664676
Pycr1	-4.401209493236885	-0.036731748473764855	-9.614393726401687	-0.3358282946380691	-5.316529415881038	-0.02921221791693216
Zdhhc2	-2.0268721464003012	-0.1389437554231265	-7.137868620686962	-2.3010299956639813	-3.786195729738213	-1.3398564487937616
Lonp1	-4.94692155651658	-0.4512421714262957	-7.920818753952375	-0.995248844408999	-5.316529415881038	-0.05054748872609133
Xpot	-6.498940737782249	-1.274088367704952	-8.521433504406156	-1.0594835150674329	-5.041010869335117	-0.37623627204290516
Nars	-4.539102157243452	-1.4179366370882913	-8.774690718274137	-3.154901959985743	-6.504319290424042	-0.21970105393523454
Hax1	-2.8239087409443187	-0.40649241066823477	-7.137868620686962	-1.5917600346881504	-3.4704433797788763	-0.21184230952221358
Otub2	-2.9208187539523753	-0.07758597585436573	-7.313363730737707	-0.9892761346082269	-4.135632995706762	-0.3127128663352845
Rhbdd1	-2.744727494896694	-0.18641901143180803	-9.829738284605043	-0.25289906863501377	-3.3951055184309005	-0.11452077873736517
Mars	-3.6989700043360187	-0.40219515759570706	-7.158015195409886	-0.37675070960209955	-2.8967037082162195	-0.01690506765361549
Iars	-4.638272163982407	-0.99225222199926	-7.31695296176115	-1.1034737825104448	-4.177803470042872	-0.20530140990107756
Exosc6; Aars	-4.055517327849832	-0.7070797003999938	-8.351639989019068	-1.4122890349810886	-3.7595810596091326	-0.37623627204290516
Yars	-4.366531544420414	-0.595508382241314	-7.185086818724926	-0.5720272863917911	-3.8909056220938445	-0.5520270356277482
Lars	-5.598599459218456	-0.49295412757267426	-8.129011186239424	-0.4223933226374644	-6.022618524913802	-0.028721320933147873
Slc7a11	-4.069050968832477	-0.2679280590001334	-9.423658649794207	-0.11656570631699073	-1.7427929264902482	-0.04431681870009434
Akr1b7	-2.494850021680094	-0.028631363208576673	-9.504455662453552	-0.13253251214094852	-3.9769258229364133	-0.12884112573869003
Slc3a2	-4.0	-0.47951646725920805	-7.906578314837765	-0.1416432947022266	-3.4844681654175926	-0.26395394339778566
Fam129a	-1.8068754016455384	-0.4205594028602028	-7.42712839779952	-0.42033070644527964	-4.078037900015428	-0.9992224407736034
Slc7a1	-4.0	-0.0459022795208104	-6.85078088734462	-1.9507819773298183	-1.3520326906478786	-0.028805078628058665
Eprs	-4.0	-0.4189610512278328	-7.371611069949688	-0.8924508702553138	-6.873642246904645	-0.0355388775056581
Shmt2	-2.275724130399211	-0.001217730168264192	-7.598599459218456	-0.11131515334030107	-3.406248202536987	-0.19683661042932765
Eif3c	-4.97469413473523	-1.6038006529042637	-7.367542707815276	-0.5205686628022635	-3.3622349710307686	-0.02887687716629102
Rasef	-3.2218487496163566	-0.10729336219433445	-5.801342913045578	-0.005506877116487644	-1.6480825789247633	-0.2982010282639947
Arhgef2	-1.51427857351842	-0.2950777087765982	-4.661543506395395	-0.16316971351112114	-4.177803470042872	-1.3483950310736896
Ghitm	-4.0	-0.34179774661298523	-5.97061622231479	-0.13341732293645106	-4.334217948107625	-0.023285036850312055
Reep6	-2.468521082957745	-0.13176713157753506	-4.896196279044043	-0.20880075350112473	-3.3201761492263353	-0.016762361559438423
Slc25a39	-1.393618634889395	-0.1443597191098548	-5.462180904926726	-0.672436739812722	-2.4543469467998205	-0.22282904444300344
Stbd1	-2.1079053973095196	-0.18217030025439443	-4.0	-0.06535007709928911	-5.22569446670819	-0.032540295616917105
Glce; Mir5133	-1.958607314841775	-0.04129280891271529	-5.174573882232177	-0.14545106418704923	-2.9539416909993315	-0.06467853304993053
Agap1	-1.5331323796458904	-0.014977917890464851	-7.24184537803261	-2.4436974992327127	-3.933828062124075	-0.0019006300059932336
Cth	-4.866461091629782	-0.9404365820987324	-2.3979400086720375	-0.8077113874318796	-1.4718716554073388	-0.6102479249679026
