# Supplementary material for: DELE1 maintains muscle proteostasis to promote growth and survival in mitochondrial myopathy
Source: EMBO J. 2024 Oct 8;43(22):5548–85. doi: 10.1038/s44318-024-00242-x (PMC11574132; doi:10.1038/s44318-024-00242-x)
Supplement: Supplementary file 21 — Source data Fig. 4 [file 44318_2024_242_MOESM21_ESM.zip › Figure 4/B/4B_TF_set_log10FDR_Heatmap_intersecting_DEGs.csv]

Gene	FDR_stress_Dele1WT_G58R_heart	FDR_stress_Dele1KO_G58R_heart	FDR_stress_Dele1WT_S59L_heart	FDR_stress_Dele1KO_S59L_heart	FDR_stress_Dele1WT_Tfam_heart	FDR_stress_Dele1KO_Tfam_heart
Atf5	-8.411168274405792	-0.3276250212539205	-9.782516055786093	-0.15378663612061264	-8.116710230121129	-0.12150991604727292
Atf4	-4.413412695328245	-0.4433357378774315	-8.809668301829708	-0.2709972907278099	-6.974272336503689	-0.7362325979000425
Snd1	-4.752026733638194	-0.6661498548974549	-3.6989700043360187	-0.9003193588907499	-3.773835896566235	-0.3135989032025596
Nupr1	-6.6252516539898965	-0.013407393177789004	-3.3979400086720375	-0.1556471036891067	-2.714267658337412	-0.3662698346168663
Trib3	-5.578396073130169	-0.16342272515935097	-6.279014255846261	-0.0005214663206898395	-2.190287602147316	-0.25000642956658387
Phf10	-4.761953896871205	-0.5746288335610588	-5.187755303199631	-0.18052187163787736	-4.594554257020841	-0.03189121951883512
