# Supplementary material for: DELE1 maintains muscle proteostasis to promote growth and survival in mitochondrial myopathy
Source: EMBO J. 2024 Oct 8;43(22):5548–85. doi: 10.1038/s44318-024-00242-x (PMC11574132; doi:10.1038/s44318-024-00242-x)
Supplement: Supplementary file 21 — Source data Fig. 4 [file 44318_2024_242_MOESM21_ESM.zip › Figure 4/B/4B_TF_set_Log2Data_Heatmap_intersecting_DEGs.csv]

Gene	log2FC_stress_Dele1WT_G58R_heart	log2FC_stress_Dele1KO_G58R_heart	log2FC_stress_Dele1WT_S59L_heart	log2FC_stress_Dele1KO_S59L_heart	log2FC_stress_Dele1WT_Tfam_heart	log2FC_stress_Dele1KO_Tfam_heart
Atf5	5.227278994468321	0.23878685958711643	3.8669079781431663	0.21412480535284734	3.7185413695366853	0.19748926053313898
Atf4	2.908812907739547	0.2630344058337938	3.0053999877425897	0.11103131238874402	2.6665027915521553	0.5111613517541574
Snd1	3.5273206078770474	0.713695814843359	1.3617683594191534	0.4854268271702417	2.176190306726953	0.5191604230894762
Nupr1	2.8797057662822882	-0.15055967657538138	1.752748591407134	-0.2630344058337938	2.0219742809344243	0.5134341483853007
Trib3	3.566815154010897	0.2509615735332188	2.1076878693143732	-0.04264433740849372	1.0132614298257543	-0.1913339742575282
Phf10	1.8875252707415877	0.17632277264046295	1.3840498067951597	0.42223300068304787	1.611566647068606	-0.04282081163907843
