# Supplementary material for: DELE1 maintains muscle proteostasis to promote growth and survival in mitochondrial myopathy
Source: EMBO J. 2024 Oct 8;43(22):5548–85. doi: 10.1038/s44318-024-00242-x (PMC11574132; doi:10.1038/s44318-024-00242-x)
Supplement: Supplementary file 21 — Source data Fig. 4 [file 44318_2024_242_MOESM21_ESM.zip › Figure 4/B/4B_TF_set_Log2Data_Heatmap_intersecting_DEGs_individualvalues.csv]

Gene	G1 P28 C10WT Dele1+ 1	G1 P28 C10WT Dele1+ 2	G1 P28 C10WT Dele1+ 3	G1 P28 C10WT Dele1+ 4	G2 P28 C10WT Dele1KO 1	G2 P28 C10WT Dele1KO 2	G2 P28 C10WT Dele1KO 3	G2 P28 C10WT Dele1KO 4	G3 P28 G58R Dele1+ 1	G3 P28 G58R Dele1+ 2	G3 P28 G58R Dele1+ 3	G3 P28 G58R Dele1+ 4	G4 P28 G58R Dele1KO 1	G4 P28 G58R Dele1KO 2	G4 P28 G58R Dele1KO 3	G4 P28 G58R Dele1KO 4	G1 P56 TfamWT Dele1+ 1	G1 P56 TfamWT Dele1+ 2	G1 P56 TfamWT Dele1+ 3	G1 P56 TfamWT Dele1+ 4	G2 P56 TfamWT Dele1KO 1	G2 P56 TfamWT Dele1KO 2	G2 P56 TfamWT Dele1KO 3	G2 P56 TfamWT Dele1KO 4	G3 P56 TfamFloxed Dele1+ 1	G3 P56 TfamFloxed Dele1+ 2	G3 P56 TfamFloxed Dele1+ 3	G3 P56 TfamFloxed Dele1+ 4	G4 P56 TfamFloxed Dele1KO 1	G4 P56 TfamFloxed Dele1KO 2	G4 P56 TfamFloxed Dele1KO 3	G4 P56 TfamFloxed Dele1KO 4	G1 P140 C10WT Dele1+ 1	G1 P140 C10WT Dele1+ 2	G1 P140 C10WT Dele1+ 3	G1 P140 C10WT Dele1+ 4	G2 P140 C10WT Dele1KO 1	G2 P140 C10WT Dele1KO 2	G2 P140 C10WT Dele1KO 3	G3 P140 S59L Dele1+ 1	G3 P140 S59L Dele1+ 2	G3 P140 S59L Dele1+ 3	G3 P140 S59L Dele1+ 4	G4 P140 S59L Dele1KO 1	G4 P140 S59L Dele1KO 2	G4 P140 S59L Dele1KO 3	G4 P140 S59L Dele1KO 4
Atf5	0.11040557865504587	0.020405578655045137	-0.03959442134495452	-0.09959442134495518	-0.14959442134495496	-0.5595944213449552	0.08040557865504495	-0.7095944213449545	5.710405578655045	4.800405578655045	5.020405578655046	5.400405578655045	-0.34959442134495494	0.7304055786550451	-0.31959442134495475	0.12040557865504563	-0.13667273968441554	0.30238726031558494	-0.3682727396844161	0.11435726031558432	-0.11580273968441615	-0.2775627396844154	-0.5941827396844156	0.3916872603155844	3.625897260315584	3.9552172603155844	3.397257260315585	3.7908572603155846	0.000347260315584057	-0.04053273968441554	0.01520726031558454	0.033027260315584124	-0.0708109711929534	-0.3408109711929537	0.22918902880704572	0.11918902880704645	-0.43081097119295364	-0.16081097119295404	-0.3408109711929537	4.069189028807045	3.7291890288070455	3.7291890288070455	4.559189028807046	0.19918902880704636	-0.4808109711929536	-0.2008109711929541	0.009189028807046765
Atf4	0.1352309546146559	-0.044769045385343646	-0.06476904538534509	-0.034769045385344054	0.03523095461465616	-0.274769045385344	-0.06476904538534509	0.4452309546146547	3.615230954614656	2.6452309546146555	2.5252309546146545	3.0552309546146557	0.4052309546146555	1.8352309546146552	-0.0247690453853443	0.29523095461465587	0.343735547533091	0.3116555475330903	-0.2760744524669104	-0.5907544524669094	0.1274855475330903	0.1306755475330905	-0.016294452466909193	0.006695547533090856	2.716675547533091	2.583695547533091	2.98302554753309	2.5217655475330907	0.5638155475330902	0.4751255475330906	0.5701355475330907	0.5944455475330905	-0.019475092999344114	0.0005249070006555593	0.16052490700065583	-0.1594750929993445	0.0705249070006558	0.310524907000656	-0.38947509299934346	2.8405249070006553	3.220524907000656	2.680524907000657	3.1905249070006567	0.5905249070006554	0.0705249070006558	0.0705249070006558	0.2605249070006571
Snd1	0.11572474608809621	-0.024275253911903546	0.34572474608809667	-0.5942752539119038	0.13572474608809657	-0.914275253911903	-0.1542752539119033	0.035724746088096136	4.955724746088096	3.8157247460880974	3.345724746088097	2.835724746088097	0.5857247460880968	1.245724746088097	-0.034275253911903274	0.8557247460880965	0.018053197918145757	0.23284319791814567	-0.41913680208185455	0.09002319791814523	0.2810331979181457	-0.18118680208185473	-0.4758668020818543	-0.7411768020818547	2.0208131979181454	2.7860531979181458	1.5179231979181453	2.5935831979181456	-0.3778668020818545	0.007003197918145674	0.472183197918145	0.5292531979181454	0.1706279498796705	-0.07937205012032948	0.010627949879671385	-0.1193720501203287	-0.2393720501203286	-0.1293720501203293	-0.7993720501203291	1.0006279498796706	0.8506279498796712	1.6106279498796707	1.8906279498796712	0.6106279498796708	0.21062794987967073	0.400627949879671	-0.18937205012032887
Nupr1	-0.22119206290132848	-0.021192062901329183	0.09880793709867165	0.11880793709867152	-0.09119206290132771	-0.23119206290132835	-0.3211920629013281	-0.021192062901329183	3.508807937098672	2.6588079370986724	3.1588079370986724	2.4388079370986717	-0.3911920629013286	0.17880793709867174	-0.21119206290132864	-0.34119206290132775	0.6987787151929692	-0.16173128480703028	-0.8824512848070303	-0.08854128480702989	-0.3309712848070304	-0.19063128480703037	-0.1332212848070297	0.011128715192969645	1.6338287151929698	2.2434787151929703	2.491758715192969	0.9818387151929701	0.42779871519296947	0.7775387151929704	0.04232871519296967	0.25794871519296925	-0.47982195942050343	-0.6198219594205041	-0.10982195942050442	0.7701780405794965	0.2901780405794961	0.11017804057949648	0.05017804057949572	1.8301780405794972	1.1801780405794964	0.9501780405794963	1.600178040579497	-0.4498219594205041	-0.339821959420503	0.3501780405794966	-0.00982195942050281
Trib3	0.2953530806098791	0.06535308060987872	-0.03464691939012081	-0.41464691939012077	0.44535308060987855	0.09535308060987897	-0.17464691939012053	-0.7346469193901212	3.6953530806098795	3.7753530806098796	3.295353080609879	2.385353080609879	-0.03464691939012081	0.2953530806098791	0.34535308060987896	0.1253530806098793	-0.05491957625675635	0.22347042374324377	-0.31017957625675596	0.08851042374324321	0.21486042374324357	0.049510423743243666	0.2043804237432433	0.14717042374324393	1.5313704237432437	0.5068704237432432	1.2104304237432435	0.8363704237432433	-0.05936957625675655	0.07489042374324381	-0.3885095762567562	-0.031319576256756194	0.11131020720477912	0.2613102072047783	0.17131020720477877	-0.7486897927952212	0.22131020720477945	-0.08868979279522095	0.1913102072047791	1.781310207204778	2.501310207204779	2.1313102072047796	2.461310207204779	0.3013102072047785	0.2513102072047788	-0.21868979279522105	0.07131020720477901
Phf10	0.13423993823586647	-0.11576006176413335	0.1842399382358656	-0.24576006176413429	0.034239938235866955	-0.4457600617641336	-0.005760061764134204	0.044239938235866416	1.614239938235865	1.9042399382358661	1.914239938235866	1.8342399382358658	0.2642399382358653	0.7642399382358653	-0.015760061764133835	0.19423993823586516	0.2616139173145963	-0.1175160826854039	-0.3781860826854031	0.15056391731459567	-0.26747608268540385	-0.0172660826854029	-0.12456608268540335	-0.10542608268540304	1.505093917314596	1.3339939173145967	2.0885839173145953	1.7019939173145955	-0.19490608268540321	0.13579391731459703	-0.10764608268540439	-0.1708760826854032	0.15186852042816137	-0.08813147957183874	-0.06813147957183739	-0.008131479571838693	0.5518685204281617	-0.20813147957183786	-0.3381314795718389	1.291868520428162	1.3018685204281617	1.381868520428162	1.5318685204281624	0.051868520428161785	0.17186852042816106	0.3618685204281624	0.14186852042816175
