# Supplementary material for: DELE1 maintains muscle proteostasis to promote growth and survival in mitochondrial myopathy
Source: EMBO J. 2024 Oct 8;43(22):5548–85. doi: 10.1038/s44318-024-00242-x (PMC11574132; doi:10.1038/s44318-024-00242-x)
Supplement: Supplementary file 21 — Source data Fig. 4 [file 44318_2024_242_MOESM21_ESM.zip › Figure 4/D/4D_Venn.csv]

	HeartCommonDele1Depset	mATF4chip_set
0	Lars	Mettl9
1	Pycr1	Bcar1
2	Slc7a3	Sema6d
3	Rasef	Tlcd2
4	Reep6	Surf6
5	Chac1	Hhipl1
6	Slc25a39	Eif2s2
7	Trib3	Agap1
8	Nars	Nf1
9	Rhbdd1	Klf4
10	Glce	Spen
11	Aldh1l2	Taf5
12	Vmn2r3	Serpinf1
13	Xpot	Dnaic2
14	Zdhhc2	Tars
15	Stbd1	Pik3c2g
16	Gars	Fam26f
17	Nupr1	A630007B06Rik
18	Yars	Uba3
19	Agap1	Anp32b
20	Snd1	Slc25a28
21	Cth	5930403L14Rik
22	Phf10	Sars
23	Phgdh	Aff1
24	Mars	Tslp
25	Shmt2	Rsbn1
26	Psat1	Bcat2
27	Slc7a1	Il2
28	Eprs	Crybg3
29	Atf4	Klf15
30	Cyb5r1	Got1
31	Ostn	Fbxo11
32	Akr1b7	Ccl7
33	Fam129a	Slc25a39
34	Mthfd2	Gsto1
35	Asns	Snx33
36	Slc3a2	Ube2w
37	Aldh18a1	Fam96a
38	Sars	Tmem189
39	Ghitm	Cast
40	Otub2	Hmox1
41	Eif3c	Cnot1
42	Cars	Pop5
43	Slc7a11	Pnrc2
44	Aars	Pfdn1
45	Slc7a5	Bdnf
46	Iars	BC019943
47	Lonp1	Etf1
48	Arhgef2	Gtpbp2
49	Hax1	B9d2
50	Atf5	Prss36
51		Apbb2
52		Casc5
53		Pax8
54		Aldh1l2
55		Cr1l
56		Dpysl2
57		6330503K22Rik
58		Slit1
59		Vac14
60		Reln
61		Edem3
62		Slc6a9
63		Kdm5a
64		B230315N10Rik
65		Dnajb12
66		Atl2
67		Coasy
68		Cabp1
69		F3
70		Golim4
71		Apobec1
72		Acaa1a
73		1300001I01Rik
74		Clic4
75		B4galnt2
76		Cyb5r1
77		Mthfd1l
78		Tmigd1
79		Slc3a2
80		Gpr85
81		Emilin1
82		Deb1
83		Slc19a2
84		Tpx2
85		Calcrl
86		Phyhd1
87		Mdfic
88		Fcer1g
89		Atp6v1g1
90		Slc41a3
91		Pld1
92		Kif13b
93		Fam175b
94		Nupr1
95		Tbc1d9b
96		Ascc2
97		Phgdh
98		Gsk3a
99		Psat1
100		9130023H24Rik
101		Col18a1
102		Tsc22d3
103		Samd4
104		Ppp2r5a
105		Dpf2
106		Dhrs7
107		Prss35
108		Spred1
109		Slc9a9
110		Plekhh3
111		D4Bwg0951e
112		Crls1
113		Nos2
114		Ankrd11
115		Nipbl
116		Tnks
117		Cd74
118		Gcfc1
119		Trem3
120		Vars
121		Gm5820
122		Ywhag
123		Rpl13a
124		Htatip2
125		Kifc1
126		Ddc
127		Rab39b
128		Cyp2ab1
129		Ncl
130		Sqstm1
131		Pacsin2
132		Optc
133		Wdr27
134		Osmr
135		Nme2
136		Kcnt2
137		Prdm15
138		Ipmk
139		Gng5
140		Manea
141		Dnaja3
142		Rprd2
143		Zfp608
144		Pycr1
145		Eif4g2
146		Gtpbp4
147		Ugt1a6a
148		Lsm14a
149		Defb43
150		Rnaset2b
151		Il23a
152		Echs1
153		Camsap1
154		Acox2
155		Tspan5
156		Clcn3
157		Mat2b
158		Maz
159		2810006K23Rik
160		Pvrl2
161		Lgals3
162		Aldh18a1
163		Snrnp35
164		Slc16a14
165		Dut
166		Eif3c
167		Akna
168		Gpx4
169		Ank2
170		Cd276
171		Slc1a7
172		Grb10
173		Slco1a5
174		Runx3
175		Leprotl1
176		Fam175a
177		Jdp2
178		Rd3
179		2810408A11Rik
180		Ypel5
181		Ccl2
182		Hfe
183		Ip6k2
184		Slc38a7
185		Mmp19
186		Rad21
187		Lmbrd1
188		Rhbdd1
189		Ylpm1
190		Has2
191		B230120H23Rik
192		Ttc23
193		Erlin1
194		Mars
195		Usp6nl
196		Jagn1
197		Kdm6b
198		Wbp4
199		Mthfr
200		Gm129
201		Tmtc2
202		Flrt1
203		Usp36
204		Snx12
205		Cars
206		Klhdc10
207		Nosip
208		2700007P21Rik
209		Tor3a
210		Tnpo1
211		Hax1
212		Flad1
213		Wwp2
214		Ube2g2
215		Phf21a
216		Ick
217		B230217C12Rik
218		Ptpn21
219		Xpot
220		Itgb5
221		Wars
222		Ruvbl2
223		Btf3l4
224		Cebpg
225		Flnc
226		Phf10
227		Rps6ka2
228		Cul2
229		Uqcrq
230		Cdh24
231		Paqr3
232		Pdap1
233		Fam159a
234		Asns
235		Nfe2l1
236		Gm867
237		Uqcrc2
238		Ubp1
239		Tmem11
240		Ppp1r15b
241		Slc20a1
242		Zfp598
243		Atf5
244		Spats2
245		Fam119a
246		Rcc2
247		2310008H04Rik
248		Sltm
249		Eif5
250		Tagln2
251		Bcmo1
252		Tbce
253		A630033E08Rik
254		Myom1
255		Slc35b4
256		Casp4
257		Hdac8
258		Snai2
259		Fam83f
260		Serpinb9
261		Bola1
262		Mtap4
263		Mff
264		Zbtb7b
265		Ero1l
266		Arhgef2
267		Usp2
268		Lmo4
269		Atxn2l
270		Tgif1
271		Naaa
272		Cxcl3
273		Chac1
274		Gpam
275		Fbxo31
276		4931414P19Rik
277		Gars
278		Dleu7
279		Fgf21
280		Rbm9
281		Mrpl54
282		Inpp5b
283		Bnip1
284		Sesn2
285		Ran
286		Angptl4
287		Zbtb38
288		Lsg1
289		Cct8l1
290		Taf15
291		Rbm39
292		Acad8
293		Slc7a5
294		Mras
295		Lonp1
296		Lcn2
297		Zyg11b
298		Tab2
299		Ddr2
300		Pgpep1l
301		Ptprs
302		Nars
303		Acot2
304		Degs2
305		Tspyl4
306		Yars
307		Ankrd1
308		Vnn3
309		Cth
310		Sh3bp5l
311		Eprs
312		Ddit3
313		Herpud1
314		Fbxl2
315		Mthfd2
316		Mtm1
317		Gpt2
318		Pck2
319		Zfp708
320		Fibin
321		Pkmyt1
322		Daam1
323		Slc7a11
324		Lgals8
325		Tbpl1
326		Crispld2
327		Incenp
328		Abcc4
329		Srsf1
330		Itih1
331		Ets1
332		Per2
333		Hspa5
334		Acaca
335		Zfp238
336		Cxadr
337		3110049J23Rik
338		Macrod1
339		Ndufa4l2
340		Itgb7
341		H2afz
342		1700016K19Rik
343		Zc3hav1
344		March6
345		Nrip2
346		Htra1
347		C130039O16Rik
348		Tmem154
349		Slc1a5
350		Rpl7
351		Zfp623
352		Arid5b
353		Rnf114
354		Ubr4
355		Mrpl24
356		Akap2
357		Ptpn12
358		Lhfpl2
359		Mrpl13
360		Fam188b
361		Cln5
362		Ptbp1
363		Atf6
364		Bcat1
365		Lrrk1
366		Ifi44
367		Jhdm1d
368		Prkg2
369		Eif4ebp1
370		Ndrg1
371		2610528E23Rik
372		Ltbp3
373		Rbm4
374		Serpina3c
375		Ptn
376		Ghitm
377		Cdsn
378		Pde1a
379		BC055111
380		Trim35
381		Khnyn
382		Fads3
383		Nrbf2
384		Lars
385		1810031K17Rik
386		Slc25a33
387		Tnrc6c
388		Zfp365
389		Ift172
390		Gnpnat1
391		Arpc5l
392		Krtcap2
393		Wwtr1
394		Amacr
395		Per3
396		Cp
397		Leprel1
398		Samd8
399		Ifitm6
400		Dysf
401		Fam129a
402		Nfkb1
403		Atf3
404		Hist2h4
405		Stc2
406		Adm2
407		Tnfaip2
408		Il1r1
409		Zc3h18
410		Tet3
411		Dhx57
412		Pla2g12a
413		Kbtbd5
414		H2-Q7
415		Rhoq
416		Abcb1a
417		Zfc3h1
418		Ube2l3
419		Trim66
420		Ubr2
421		Shmt2
422		Sertad2
423		Slc7a1
424		1110018J18Rik
425		Ormdl3
426		Gpatch3
427		Cnpy2
428		Ier2
429		Fndc7
430		Tmem74
431		Nfu1
432		Slc1a4
433		Angptl6
434		Ddit4
435		Stk40
436		Aars
437		Zbtb7c
438		Iars
439		Rai1
440		Anapc1
441		Pde4dip
442		Usp11
443		Trib3
444		Inpp4b
445		Gm5627
446		Vldlr
447		Ppp1r15a
448		Steap1
449		2900073G15Rik
450		Eif1
451		Soat2
452		Alkbh5
453		Dtnbp1
454		Mycbp2
455		Synj2
456		Vps54
457		Bhlhe22
458		4933421E11Rik
459		Otub2
460		Dusp6
461		Wisp1
462		4921524J17Rik
463		Ttc9c
464		BB014433
465		Slc38a2
466		Scpep1
467		Mid1ip1
468		Srpk1
469		Traf3ip2
470		Stard5
471		Uhrf1bp1
