# Supplementary material for: DELE1 maintains muscle proteostasis to promote growth and survival in mitochondrial myopathy
Source: EMBO J. 2024 Oct 8;43(22):5548–85. doi: 10.1038/s44318-024-00242-x (PMC11574132; doi:10.1038/s44318-024-00242-x)
Supplement: Supplementary file 21 — Source data Fig. 4 [file 44318_2024_242_MOESM21_ESM.zip › Figure 4/E/4E_Proteomics_G58R_Dele1DEGS_Heatmap_AverageLog2FCs.csv]

Gene	Abundance Ratio: (C10-G58R_D-WT) / (C10-WT_D-WT)	Abundance Ratio: (C10-G58R_D-KO) / (C10-WT_D-KO)
Pycr1	4.681336813930132	0.02715405150372665
Aldh18a1	4.225043512404955	0.08542465625267767
Gars1	4.05145911327323	1.2406196293117597
Mthfd2	3.767336988996963	-0.09696172988708796
Pck2	3.112032836233817	-0.12029423371771177
Aldh1l2	2.9446710706477344	-0.42662547355405567
Acot2	2.4081683707081063	0.3740657182225377
Gpt2	2.5283212633989662	-1.3621579396758952
Lonp1	2.2735158897021166	0.1775989293277334
Shmt2	1.7920223875351413	0.07587486697512764
Hspa9	1.5533605033353275	0.2998307618223704
Hspe1	1.3115031154682697	0.20914139783859167
Echdc2	-1.6483716708972176	-0.05739166388833668
