# Supplementary material for: DELE1 maintains muscle proteostasis to promote growth and survival in mitochondrial myopathy
Source: EMBO J. 2024 Oct 8;43(22):5548–85. doi: 10.1038/s44318-024-00242-x (PMC11574132; doi:10.1038/s44318-024-00242-x)
Supplement: Supplementary file 21 — Source data Fig. 4 [file 44318_2024_242_MOESM21_ESM.zip › Figure 4/E/4E_Proteomics_G58R_Dele1DEGS_Heatmap_IndividualLog2FCs.csv]

Symbol	C10-WT_D-WT	C10-WT_D-WT	C10-WT_D-WT	C10-WT_D-WT	C10-WT_D-KO	C10-WT_D-KO	C10-WT_D-KO	C10-WT_D-KO	C10-G58R_D-WT	C10-G58R_D-WT	C10-G58R_D-WT	C10-G58R_D-WT	C10-G58R_D-KO	C10-G58R_D-KO	C10-G58R_D-KO	C10-G58R_D-KO
Pycr1	-0.604644866582856	-0.26381656635221423	0.42671930432647914	0.2207158435290641	-0.05987145597739862	-0.34425518200462585	0.08968431704890859	0.09457481339598026	3.5758108023516257	4.7013416844354845	4.844299638277528	4.6188795242435114	-0.23899539426617566	-0.12091766070585687	0.29907148123051897	0.2049731069833171
Aldh18a1	-0.44286016328316646	0.18261006154336404	0.4043309934374413	-0.3113004590498889	-0.03509066446836178	-0.5020559557910664	0.3171199973550432	-0.02420234832562564	3.76207956390376	3.9973308132240155	4.327251698864909	4.442115655896911	-0.11370049916472816	0.09544089867386353	0.018547299133711375	0.44799222223358076
Gars1	-1.016566082525087	1.2607718613382048	-1.2181999436947375	-0.5571344638877896	0.20806481100736052	-0.7009242504851558	0.6838736356160051	-1.7199490761669123	3.203864822478075	2.658317002870262	3.328694516192899	3.3630006382302198	1.2114160205069981	0.9577237983690179	0.5839932732470877	1.029727569748848
Mthfd2	-0.13981615321798133	0.5190337719571381	-0.2093570864710583	-0.3319763731350141	-0.4035296341600479	-0.45328266935714745	0.2110138571108261	-1.1568896665769228	3.009213623912981	3.261364545385464	4.00153969602756	3.9244986602637324	-1.6519666637808839	0.10900439339611172	-0.4158079639384847	-0.6375155074833433
Pck2	-0.8836531278466284	0.2031081840726552	0.1399981402180171	0.2689459974354014	-0.4926611025344355	-0.6226072751062884	0.32848312441276517	0.6348889471860756	3.0507931902824517	2.8798930654228947	3.5156498109699403	3.7207188566934493	-0.541988814898004	-0.8876329787591737	0.13608309021463394	0.6486947467111059
Aldh1l2	-0.0679530283410347	-0.24285652389616355	0.12327137490173382	0.1528156505157491	-0.21114766416882533	-0.07364414041889047	-0.21114766416882533	-0.1082704835285229	2.8351459881051095	3.110780430718537	3.2136576113588395	2.8121848396617986	-0.6557582788310163	-0.7437547598288453	0.9740294211337408	-0.5174789040051693
Gpt2	0.10245702749300496	0.18991986874334424	0.25220414699768706	-0.7498292501548415	0.18991986874334424	-0.22511763053549957	0.41533998277736023	0.1685462179507773	2.5391685696302186	3.082596605132162	2.6493514873806414	2.704227815900715	-1.1161832589823355	-1.364602684134121	-0.2110424453237768	-1.2565750620570968
Acot2	0.07885542071123951	-0.011625325119627375	-0.0932637941439846	0.020692395153101065	0.09195107832292299	0.27533236024466257	-0.10816267052332307	-0.5965878258407835	2.3517226971477156	1.909204461446765	2.4982713605006577	2.473467969500085	0.38933698894749375	0.37512312972779277	0.3571565831983439	0.34626826705560787
Lonp1	-0.04281308353897318	0.016775712750826934	0.04975303519709973	-0.025535092107137648	0.025090980962830522	0.0978473233981446	0.07400058144377678	0.11352894563041442	2.0354181191247256	2.0354181191247256	2.501010722388697	2.8927602667736303	0.3303403347035624	0.37656335146420816	-0.08693563677128087	0.1968573292293103
Shmt2	-0.2546951049210644	-0.1274329193282336	0.16759994849606863	0.16759994849606863	-0.024601973233078143	-0.11983977000600324	-0.021061615527829577	0.06473625722739965	1.3563615919512362	1.5709556427272768	2.054705892090135	2.054705892090135	-0.024601973233078143	0.08130010210184822	0.02418946556707095	0.1582620839167324
Hspa9	-0.01691338293634649	-0.044394119358453395	0.023350487277380764	0.036525876025113875	0.036525876025113875	0.036525876025113875	-0.01691338293634649	0.010053664663923084	1.3689083285496428	1.4499230169227022	1.6687940915246269	1.7022493887101067	0.38444917944542084	0.4548385073368188	0.2551661625004544	0.16205675810897305
Hspe1	-0.13296464414877712	-0.020196713986827368	0.09444585195429554	0.04864216234117051	0.08439218729037261	0.02255293347250969	-0.12711191790333934	-0.031085030129563516	1.4500416596070527	1.2599112052059078	1.3921264005949805	1.2576762008225995	0.3125381358571179	0.33391178664968485	0.09944653301266199	-0.020196713986827368
Echdc2	-0.2868038557230556	-0.2624934483168778	0.27598726399948026	0.18372875614749176	-0.13990163397087116	-0.42940825116585607	-0.19192752515738634	-0.4524918642788974	-1.4695150121212115	-1.521823885387253	-1.849311505616516	-2.1179269437136097	-0.34845040516925796	-0.3883615268591816	-0.14160594018312	-0.4107925729985091
