# Supplementary material for: DELE1 maintains muscle proteostasis to promote growth and survival in mitochondrial myopathy
Source: EMBO J. 2024 Oct 8;43(22):5548–85. doi: 10.1038/s44318-024-00242-x (PMC11574132; doi:10.1038/s44318-024-00242-x)
Supplement: Supplementary file 21 — Source data Fig. 4 [file 44318_2024_242_MOESM21_ESM.zip › Figure 4/E/4E_Proteomics_G58R_Dele1DEGS_Heatmap_log10FDR.csv]

Gene	BHadjpval_(C10-G58R_D-WT) / (C10-WT_D-WT)	BHadjpval_(C10-G58R_D-KO) / (C10-WT_D-KO)
Pycr1	-1.8884753506339311	-0.1548227369543587
Aldh18a1	-2.450254553960323	-0.2128491234210286
Gars1	-2.2646557540438392	-1.1423616142998798
Mthfd2	-1.860419461911967	-0.08211370900132904
Pck2	-2.039816724271187	-0.05266808549343932
Aldh1l2	-2.6609673539906975	-0.05266808549343932
Acot2	-2.450254553960323	-1.0119636456672603
Gpt2	-2.4751244828220376	-1.4453913360997312
Lonp1	-1.8212921687961285	-0.4014527934649699
Shmt2	-1.897626162425967	-0.5032913737191306
Hspa9	-2.6088199735284276	-1.5372942266222946
Hspe1	-2.7369953395401185	-0.6955466711487872
Echdc2	-2.02625105906421	-0.05167259974085645
