# Supplementary material for: DELE1 maintains muscle proteostasis to promote growth and survival in mitochondrial myopathy
Source: EMBO J. 2024 Oct 8;43(22):5548–85. doi: 10.1038/s44318-024-00242-x (PMC11574132; doi:10.1038/s44318-024-00242-x)
Supplement: Supplementary file 21 — Source data Fig. 4 [file 44318_2024_242_MOESM21_ESM.zip › Figure 4/F/4F_Proteomics_Tfam_Dele1DEGS_Heatmap_AverageLog2FCs.csv]

Gene	Abundance Ratio: (Group 3) / (Group 1)	Abundance Ratio: (Group 4) / (Group 2)
Mthfd2	5.255689555220626	1.9371534343258652
Aldh18a1	4.5633412019138575	0.0956078327340312
Pck2	3.527946098908258	-0.17542479858968707
Pycr2	2.8155754288625725	1.2991856331488183
Lonp1	2.4321576873105513	0.4621761000710424
Pycr1	2.465713319595964	-0.8418542953065703
Gars1	2.1760035570089165	-0.07967214227246326
Shmt2	2.0727918181067024	0.18005151109695466
Acot2	1.5420103555366091	0.4849910334678226
Ghitm	1.5786972376487034	-0.4419724095025285
Slc25a29	-1.438307278601691	-0.40271422082871366
