# Supplementary material for: DELE1 maintains muscle proteostasis to promote growth and survival in mitochondrial myopathy
Source: EMBO J. 2024 Oct 8;43(22):5548–85. doi: 10.1038/s44318-024-00242-x (PMC11574132; doi:10.1038/s44318-024-00242-x)
Supplement: Supplementary file 21 — Source data Fig. 4 [file 44318_2024_242_MOESM21_ESM.zip › Figure 4/F/4F_Proteomics_Tfam_Dele1DEGS_Heatmap_IndividualLog2FCs.csv]

Symbol	Group 1	Group 1	Group 1	Group 1	Group 2	Group 2	Group 2	Group 2	Group 3	Group 3	Group 3	Group 3	Group 4	Group 4	Group 4	Group 4
Mthfd2	0.039801008057974895	0.17700709957494445	-0.26101806023528906	0.010053664663923084	-0.2977506112898934	0.01671739494493363	-0.11183864035658786	-0.3396923743632017	5.12784104277106	5.43818116338321	5.453611203952817	5.038573704673973	0.10378910292979227	0.4250911639427668	2.4288432988038746	2.5254614889724945
Aldh18a1	-0.3439544012173613	0.21434014904171492	0.0062319537115145245	0.06711419585853703	1.0611402948139042	-0.334473348206476	1.3818706353436445	-0.17932369944456203	4.703798730231007	4.7369655941662066	4.4980850500411895	4.184424571137428	0.7104933828050152	0.9556058806415466	0.40563880127659424	0.9296106721086019
Pck2	-0.22179663564105578	0.3035770687903006	-0.19972821236172192	0.05323338489269048	-0.8067591363622119	-0.4021835759019926	1.113963732425876	0.36038342440877363	3.5942683268408633	3.7044222209018844	3.272833545359193	3.3165549227885105	0.09846263888568807	0.3970485499915352	-0.02221884353677497	-0.22179663564105578
Pycr2	0.35728802207729876	-0.25523020116441897	0.4455152050890341	-0.9452747479431325	-0.09372002197499336	0.2633118738682849	0.4208531508547649	0.31775965789066113	2.774760450273196	2.9658841793021895	3.1478346564483486	2.679216116964661	1.5286564403892797	1.6818132284507001	1.311065005316653	1.6072662750856461
Pycr1	-0.1380933016586277	0.4605033247959443	-0.4268791119233603	-0.04187798639932474	0.6351818562088913	-0.033806944141307964	0.5437588284452967	0.080276589343915	2.1014998604314283	2.6602728371717217	2.5096509741250324	2.2452353378928778	-0.5800570385285196	-0.5224567719055914	-0.5683515378762407	-0.36735141053663095
Lonp1	0.11350119322265949	-0.0827642003984335	-0.012029688861199492	-0.025901863442757123	-0.018949102800990058	0.061970892582577285	-0.11947597875495455	0.0187034386784082	2.4354292881100217	2.448029324889655	2.3904418333367117	2.0701448240282776	0.5070233718467034	0.38389898746993967	0.38651968762907535	0.5142308558176198
Gars1	-0.116237130548324	-0.14619035264995195	0.5765813599334999	-0.5511741872648727	0.30126862432126944	-0.05813417598475582	0.40129744265254136	0.252359023840323	2.4252573415967227	2.165613524963703	1.9227570010675397	1.757333391860168	0.39090583680594587	0.34139673702657886	-0.043966844058161945	-0.14619035264995195
Shmt2	0.04473328831232754	0.10719737525898104	-0.007261349325933761	-0.1577945546755293	0.3120171671474793	0.17875063628401522	0.10719737525898104	0.01897019224724582	2.12843617163332	2.438873446697906	2.063758113994084	1.6296957890334838	0.30136992294797077	0.4629590652222189	0.26894844525559336	0.3120171671474793
Ghitm	0.3432816592882257	-0.1154772174199359	-0.2757243049598945	-0.025840004935259536	0.09417609208583433	0.03874370127493266	-0.15295192283859876	0.02202630632999885	1.5533168741046908	1.529857901280702	1.481763613079657	1.3935364300679216	-0.32620274998768817	-0.6621115994819926	-0.5935245142245801	-0.21898179317379596
Acot2	-0.09271037381477391	-0.18496888166676245	0.07579535054220428	0.17457350502037777	-0.25467785347816685	-0.030246286868120417	-0.06739928528558632	0.2060517364935457	1.5175632154355698	1.566890927799138	1.558785878162083	1.286783008606403	0.39089141194714133	0.5869565508532437	0.44466266838812213	0.39999361905439373
Slc25a29	0.05288330200738996	-0.004374015601810449	-0.259254289687163	0.17654176975847824	0.4693235189863242	0.030252327507821933	0.09165287217196535	-0.11985123302174648	-1.2945297644346934	-1.5382674107555603	-1.6544495165663642	-1.0458506515779697	-0.5015301353541592	-0.2112742607853412	-0.051874439205739635	-0.3454109334368775
