# Supplementary material for: DELE1 maintains muscle proteostasis to promote growth and survival in mitochondrial myopathy
Source: EMBO J. 2024 Oct 8;43(22):5548–85. doi: 10.1038/s44318-024-00242-x (PMC11574132; doi:10.1038/s44318-024-00242-x)
Supplement: Supplementary file 21 — Source data Fig. 4 [file 44318_2024_242_MOESM21_ESM.zip › Figure 4/F/4F_Proteomics_Tfam_Dele1DEGS_Heatmap_Log10FDR.csv]

Gene	BHadjpval_(Group 3) / (Group 1)	BHadjpval_(Group 4) / (Group 2)
Mthfd2	-3.9055964807849337	-0.8292535424754373
Aldh18a1	-3.656178426103	-0.06363709859752895
Pck2	-3.7831140129457124	-0.10358154980362191
Pycr2	-3.600739677094973	-3.1736395067928433
Lonp1	-3.92109363956138	-3.011411137416291
Pycr1	-3.206969353012565	-1.6832299632634546
Gars1	-2.7513466720142947	-0.1436002024702485
Shmt2	-2.7176137467144152	-1.0238804109103354
Acot2	-3.9055964807849337	-2.0855534131970512
Ghitm	-4.134335359041583	-1.771360983791863
Slc25a29	-3.120141518028484	-1.0017993040728923
