# Supplementary material for: DELE1 maintains muscle proteostasis to promote growth and survival in mitochondrial myopathy
Source: EMBO J. 2024 Oct 8;43(22):5548–85. doi: 10.1038/s44318-024-00242-x (PMC11574132; doi:10.1038/s44318-024-00242-x)
Supplement: Supplementary file 21 — Source data Fig. 4 [file 44318_2024_242_MOESM21_ESM.zip › Figure 4/G/Fig4G_Proteomics_G58R_RNAvProtein_Dele1KO_scatter.csv]

MC_Symbol	RNA_FC	log2 Abundance Ratio: (C10-G58R_D-KO) / (C10-WT_D-WT)
Mthfd2	8.623735201730947	-0.5201960026966147
Aldh1l2	4.034743949324734	-0.03843753629997491
Aldh18a1	3.931683057059806	0.12752953635071726
Bdh1	3.40735275114004	0.3601261023928215
Pycr1	3.0214797274104512	0.053095634596371705
Lonp1	2.6735564239901444	0.21514268225705982
Comtd1	2.5533605033353277	0.8884017019325537
Acot2	2.2839217723076177	0.3670658606510918
Timm10	2.1731274334806563	-0.2489375048971812
Grpel2	1.7311832415722	0.7895802203296282
Mlycd	1.454175893185802	-0.16927056956858708
Nfu1	1.4059923596758368	0.13705785777072627
Shmt2	1.3895668117627258	0.06140054466414327
Ak2	1.350497247084133	-0.4462450980263313
Pck2	1.350497247084133	-0.03875071161130149
Akr1b7	1.304511041809953	-0.676442661527979
Mrps18b	1.2986583155645153	-0.16437501811401947
Mrpl27	1.2448870591235346	-0.6445044463755616
C1qbp	1.2265085298086797	0.8699048564852969
Gatb	1.2016338611696504	-0.08593345238318816
Prdx6	1.15704371014558	2.7279958361997756
Mrps10	1.1243281350022019	-0.311872633467822
Hebp1	1.1043366598147357	0.7950316436074741
Gfer	1.063502942306158	-0.2750977146090556
Gsr	1.0496307677246004	0.47329366310723914
Mrps17	1.0426443374084937	-0.5168858022978048
Mrpl54	1.0426443374084937	-1.0023426717584216
Ptpmt1	1.0356239097307212	0.3090531900369963
Noa1	1.0356239097307212	-0.3484491289220834
Slc25a5	1.0356239097307212	0.174225138875938
Mtg1	1.028569152196771	0.12161266656330942
Mrpl47	1.01435529297707	-0.7126669980428092
Pus1	1.01435529297707	-0.07867431412791258
Fam136a	0.9927684307689243	0.22600895560771594
Mrps30	0.9855004303048849	-0.6431706611132686
Lyrm4	0.9781956296816516	0.028604556190463253
Gstz1	0.9781956296816516	-0.3801132831916342
Mrpl12	0.9486008474933555	0.10515992643442273
Mecr	0.9411063109464314	0.06023510713337013
Tomm22	0.9411063109464314	0.11103131238874395
Lap3	0.9259994185562233	0.21655769788672405
Bax	0.9259994185562233	0.24100809950379498
Chchd6	0.9183862344463477	0.31737301116363964
Mrpl15	0.9107326619029127	-0.9288447071100473
Tefm	0.8953026213333067	-0.40272066220593683
Mrpl19	0.8875252707415876	-0.9821749696525671
Clpb	0.8797057662822882	0.6514549792501452
Coasy	0.8639384504239718	-0.33565507799887434
Grhpr	0.8639384504239718	-0.7464116291867751
Mrps14	0.8399595874895318	-1.022396750558736
Mrpl20	0.831877241191673	-0.5928147434805847
Fam185a	0.8073549220576042	0.5384755625070655
Trnt1	0.7907720378619998	0.8397892479747697
Dnaja3	0.7824085649273732	-0.32653734813995183
Ptrh2	0.7484612330040356	0.21520018099329805
Mtch2	0.7484612330040356	0.03355255971102643
Lyrm9	0.7484612330040356	0.47155582256324086
Gpt2	0.7484612330040356	-0.9077227523893986
Txnrd2	0.7398481026993274	-0.09450088244805126
Mtx2	0.7398481026993274	0.14873537961113906
Clpp	0.7398481026993274	-0.286582100838762
Qrsl1	0.7398481026993274	-0.32080743064788797
Cox7a2l	0.7311832415721999	-0.14361649143749297
Nsun4	0.7311832415721999	-0.009307742226228046
Cisd3	0.7224660244710911	-1.3099867477851403
Hscb	0.713695814843359	0.0027427670635384728
Hagh	0.713695814843359	-0.3610986921680401
Isca2	0.7048719644563528	0.2458251158015708
Afg3l1	0.7048719644563528	1.7410872729003146
Timm13	0.6959938131099002	-0.1907483007821369
Mrpl14	0.6780719051126377	-0.8586815025658987
Gpx4	0.6780719051126377	0.08910319963159484
Dhrs7b	0.6690267655096307	-0.322913879032918
Nnt	0.6690267655096307	-0.40333170651789274
Trmu	0.6690267655096307	0.2147388487930127
Smim8	0.6690267655096307	0.15859935920544302
Mrpl55	0.6690267655096307	-0.9033458885651064
Fastkd2	0.6599245584023784	0.012950117241495937
Hspa9	0.6507645591169023	0.3185612437889638
Hibch	0.6507645591169023	0.15721703132421283
Immp2l	0.6507645591169023	1.2416264667965011
Nit2	0.6415460290875238	-0.622177836755038
Hspe1	0.6415460290875238	0.18896345073858542
Pgs1	0.6415460290875238	0.0654718496382617
Mtx1	0.6415460290875238	-0.6222322683304278
Cox6a1	0.632268215499513	0.37626034314921497
Trap1	0.632268215499513	-0.08361611846479981
Supv3l1	0.632268215499513	-0.06407692240477425
Them4	0.632268215499513	0.5046310380673935
Nudt13	0.6229303509201767	0.2274104961030724
Amacr	0.6229303509201767	0.3865557323509917
Mrps34	0.6229303509201767	-0.5249151170512174
Tamm41	0.6135316529179271	-0.1613502657043026
Cpox	0.6135316529179271	0.22374025588662932
Timm17b	0.6040713236688607	-0.08974971209802798
Grpel1	0.6040713236688607	0.3678375845271634
Mrps22	0.5945485495503541	-0.5781243859863061
Pam16	0.5945485495503541	0.15892960801829975
Timm50	0.5945485495503541	0.06229508079149784
Park7	0.5945485495503541	-0.5059984370917486
Mars2	0.5945485495503541	0.12182845476916418
Hsd17b10	0.5945485495503541	0.18317111153872925
Elac2	0.5849625007211563	-0.5292113954733207
Abhd11	0.5849625007211563	-0.06402491193529669
Sdr39u1	0.5849625007211563	-0.3372291980930876
Pgam5	0.5849625007211563	1.2398464424230042
Mrpl23	0.5849625007211563	-0.6371821838514153
Rdh14	0.5849625007211563	-0.400916391034191
Rars2	0.5753123306874368	-2.145749161502511
Mrpl30	0.5753123306874368	-0.7512397251483243
Slc25a20	0.5753123306874368	0.3780694178737501
Mthfd1l	0.5753123306874368	0.21336139908353147
L2hgdh	0.5655971758542251	0.24278421016762589
Trmt10c	0.5655971758542251	0.221587121264805
Afg3l2	0.5558161550616397	0.4961597747142776
Mrpl45	0.5558161550616397	-1.1412403134850178
Fahd1	0.5558161550616397	0.18010752402875457
Hmgcs2	0.5558161550616397	2.6617562970566135
Endog	0.5558161550616397	-1.2075631562607383
Uqcr10	0.5459683691052926	-0.16266876009868858
Vdac3	0.5459683691052926	-0.007490998869213032
Bcat2	0.5459683691052926	-0.4135401508923416
Mrpl24	0.5360529002402097	-0.7862018056075082
Mlycd	0.5360529002402097	-0.16927056956858708
Hspd1	0.5260688116675877	-0.030721939824339007
Parl	0.5260688116675877	0.32962248667736294
Mrpl38	0.5260688116675877	-0.5025328428111534
Mrps5	0.5260688116675877	-0.6771268739373926
Ndufb10	0.5260688116675877	-0.12650010955792743
Pitrm1	0.5160151470036646	0.2517144804169099
Mrpl3	0.5160151470036646	-2.4038283485324503
Nubpl	0.5160151470036646	-0.056094562070926286
Aldh1b1	0.5160151470036646	0.14949187428900032
Slc25a1	0.5058909297299572	0.06760569419085131
Hsd17b4	0.5058909297299572	0.8725120917021648
Fxn	0.5058909297299572	-0.09800564601352608
Lias	0.5058909297299572	0.2183698910025427
Chchd2	0.5058909297299572	0.8675497039763505
Mtrf1l	0.4956951626240688	0.06353830291207142
Auh	0.4956951626240688	-0.0897473944448934
Nars2	0.4956951626240688	0.3564199505344519
Fam162a	0.4956951626240688	0.17592737672006128
Mrps23	0.4854268271702417	-0.4257970081145417
Timm44	0.4854268271702417	0.021123291565754185
Ddx28	0.4854268271702417	-0.4201266802108421
Ccdc51	0.4854268271702417	0.03079848736834031
Mpc2	0.4854268271702417	-0.06959027218507303
Sod1	0.4750848829487826	0.11507150200090618
Diablo	0.4750848829487826	1.361169726480213
Micu1	0.4750848829487826	0.019005168829139957
Pdss2	0.4750848829487826	1.3417101688611763
Stoml2	0.4750848829487826	1.4151928867571446
Mrpl11	0.4750848829487826	-0.9636037131817539
Cbr4	0.46466826700344416	0.3161139652195147
Agk	0.46466826700344416	-0.10378910292979236
Fdxr	0.46466826700344416	0.25761127039917203
Atpaf1	0.45417589318580204	0.3240157639337069
Mrpl1	0.45417589318580204	-0.7980716812232678
Ears2	0.45417589318580204	0.07091076394661615
Ephx2	0.44360665147561484	0.5930126334346255
Mrpl44	0.44360665147561484	-1.250988755985073
Surf1	0.44360665147561484	0.4308248782881292
Pcbd2	0.43295940727610627	-0.37426423537461995
Foxred1	0.43295940727610627	1.3906032809686482
Pisd	0.43295940727610627	0.84050146448392
Timm17a	0.43295940727610627	0.9787040126239588
Cisd1	0.43295940727610627	-0.0010588587931382684
Ndufb8	0.43295940727610627	-0.5394808771973003
Mrps28	0.43295940727610627	-1.839494527030697
Yars2	0.43295940727610627	0.11307285523476451
Metap1d	0.42223300068304787	0.6266872834205893
Sco1	0.42223300068304787	-0.07826297328396087
Timm21	0.42223300068304787	0.015036911306015824
Abcb6	0.42223300068304787	-0.46340347037986185
Mrps24	0.42223300068304787	0.6730538303460132
Rpia	0.42223300068304787	-0.8067553230959417
Isoc2a	0.41142624572646497	-0.024075569823147923
Samm50	0.41142624572646497	0.08224446390798337
Glrx5	0.41142624572646497	-0.22822904650284057
Pdk4	0.41142624572646497	0.3237260182884929
Mrpl40	0.41142624572646497	-1.5426394547735565
Ptges2	0.41142624572646497	-0.0371529984174661
Spr	0.41142624572646497	-1.1328708784140546
Nmnat3	0.40053792958372875	-0.11043842980863115
Ptcd3	0.40053792958372875	-0.7011317135373104
Cat	0.40053792958372875	1.7024083721298378
Cdk5rap1	0.40053792958372875	-0.18345645862578644
Cyb5b	0.3895668117627257	0.2014729576939571
Mrpl22	0.3895668117627257	-0.4196720620600398
Iba57	0.3895668117627257	0.020272395026261023
Acsf3	0.3895668117627257	-0.1604646721932461
Exog	0.3895668117627257	0.2817709684153795
Uqcc2	0.37851162325372995	-0.1565294080732695
Polg	0.37851162325372995	-0.10757988719981469
Tfb1m	0.37851162325372995	0.4064871959149151
Immp1l	0.37851162325372995	0.42071654840816414
Ttc19	0.37851162325372995	-0.5578529295306608
Mrpl46	0.37851162325372995	-0.8616985989834076
Mrps26	0.37851162325372995	-0.3752993561056148
Ndufaf4	0.36737106564852956	-0.0440824687032085
Hsdl2	0.36737106564852956	0.06356512877746613
Ndufs4	0.36737106564852956	-0.683360850570372
Tspo	0.36737106564852956	0.5622188759147816
Qdpr	0.36737106564852956	-0.4845225996001278
Mrps27	0.36737106564852956	-0.4094983912407696
Ndufaf3	0.36737106564852956	-0.2684552987872512
Glrx2	0.3561438102252753	-0.18417898512255415
Acadvl	0.3561438102252753	-0.06033566322747491
Hadhb	0.3448284969974413	0.09487032938206356
Echs1	0.3448284969974413	-0.17989028153510717
Gtpbp3	0.3448284969974413	-5.711743140034292
Mterf3	0.3448284969974413	-0.9986770333406816
Ptcd2	0.3448284969974413	-0.74833554765045
Ccdc90b	0.3448284969974413	0.2426211032896081
Prdx4	0.33342373372519185	0.1096665978802385
Dnajc11	0.33342373372519185	0.15158786965721066
Tomm40	0.33342373372519185	0.21679761599941472
Pycr2	0.33342373372519185	-0.1071188449699785
Ecsit	0.33342373372519185	0.09090044872290227
Coq5	0.33342373372519185	-0.7137892718001118
Eci2	0.33342373372519185	0.22804579270979305
Ethe1	0.33342373372519185	0.0916040207434946
Timm23	0.33342373372519185	0.5380462824464853
Pdhx	0.33342373372519185	0.1267925306477701
Sdha	0.33342373372519185	0.08572987402588404
Ndufb6	0.3219280948873623	-0.3556797470547414
Pdha1	0.3219280948873623	-0.012793714117824439
Nudt19	0.3219280948873623	1.0768536754418827
Gadd45gip1	0.3219280948873623	-0.9518327175394901
Bckdhb	0.3219280948873623	-0.5335676368506155
Htra2	0.3219280948873623	-0.25076443018214833
Aifm1	0.3103401206121504	0.003430905400273431
Ndufa6	0.3103401206121504	-0.5644843991604905
Coa7	0.3103401206121504	-0.7019745201560416
Mrpl10	0.3103401206121504	-0.5844152998646476
Pmpcb	0.3103401206121504	0.0601446410436951
Acot9	0.3103401206121504	0.34294587615644534
Phb2	0.3103401206121504	0.319907697812225
Ndufa7	0.2986583155645152	-0.6818625123544695
Mrps7	0.2986583155645152	-0.9590217621411764
Rmdn1	0.2986583155645152	0.09261569707785525
Thnsl1	0.2986583155645152	0.43263155929358205
Aldh7a1	0.28688114778816154	-0.40676672347821213
Dut	0.28688114778816154	-0.6203028551339556
Cyp27a1	0.28688114778816154	0.5173086770123446
Atad1	0.28688114778816154	-0.4235213581712957
Mcat	0.28688114778816154	0.46084880444957593
C030006K11Rik	0.28688114778816154	0.48575880555078715
Stard7	0.28688114778816154	-0.22773574241075764
Suclg2	0.27500704749986976	-0.03435150479077704
Rdh13	0.27500704749986976	0.14472125392364374
Tars2	0.27500704749986976	0.1768510591079851
Mrps11	0.27500704749986976	-1.0183067712924132
Pdk1	0.27500704749986976	0.12305171974892078
Tmem14c	0.27500704749986976	0.3197569958457352
Tmem126a	0.27500704749986976	0.0047236987604600345
Aars2	0.27500704749986976	-0.00405679013431005
Dap3	0.27500704749986976	-0.5413334622751511
Ndufb9	0.2630344058337938	-0.4181923114716877
Eral1	0.2630344058337938	0.31178446380615776
Nme3	0.2630344058337938	0.031353176643558286
Mrpl39	0.2630344058337938	-0.7074465072461512
Fdx1	0.2630344058337938	0.1112616093069261
Rhot2	0.2630344058337938	0.3035407263147157
Clpx	0.2630344058337938	0.9857316311992247
Cpt1b	0.2630344058337938	0.24437897542309842
Sirt3	0.2509615735332188	-0.114363310499931
Adck1	0.2509615735332188	0.08309846551737154
Prdx3	0.2509615735332188	-0.054580220341456695
Nudt6	0.2509615735332188	-0.1363626023453654
Adhfe1	0.2509615735332188	0.37968343464146886
Coq7	0.2509615735332188	-0.992557016814438
Gls	0.2509615735332188	0.25944709762603885
Nln	0.2509615735332188	0.8921622584579638
Grsf1	0.2509615735332188	-0.10588344174382462
Ndufaf5	0.2509615735332188	-0.5612649824989124
Tfam	0.2509615735332188	-0.45723999776380664
Mrpl51	0.2509615735332188	-0.9702917577413126
Fars2	0.23878685958711643	0.5881777796113641
Mrpl37	0.23878685958711643	-1.0919224894410393
Ndufa11	0.23878685958711643	-0.4558211397280822
Mrpl9	0.23878685958711643	-1.3501589603379176
Cars2	0.23878685958711643	-0.4030909477819634
Bphl	0.23878685958711643	-0.09077775007335448
Slirp	0.2265085298086797	-0.5627757374564943
Slc25a13	0.2265085298086797	0.28356762118860224
Oxnad1	0.2265085298086797	-1.4705828071585552
Mtpap	0.2265085298086797	0.11743469572738773
Chchd3	0.2265085298086797	-0.05628913084654387
Yme1l1	0.2265085298086797	0.14329516155969826
Mmaa	0.2265085298086797	-0.781636830427048
Paics	0.21412480535284734	1.867861608288062
Sdhb	0.21412480535284734	0.011470711277101116
Uqcc1	0.21412480535284734	-0.158161110094359
Ndufa2	0.21412480535284734	-0.5905177445543268
Mtch1	0.21412480535284734	-0.03970383397375073
Cox6b1	0.21412480535284734	-0.38211877263822935
Cox4i1	0.21412480535284734	-0.28567031210563165
Dld	0.21412480535284734	0.03008572618929131
Abcb10	0.21412480535284734	0.035828079135626904
Mtx1	0.21412480535284734	-0.6222322683304278
Acadl	0.21412480535284734	0.42868656079069506
Dars2	0.20163386116965037	-0.15227073003628025
Mrpl28	0.20163386116965037	-1.0976336363065398
Ndufs2	0.20163386116965037	-0.6105883083966507
Spryd4	0.20163386116965037	0.582325031904525
Mrpl21	0.20163386116965037	-0.7549398353471467
Clybl	0.20163386116965037	-0.09567948671543444
Slc25a46	0.20163386116965037	-0.8280787410911398
Ndufa5	0.20163386116965037	-0.6108390226478975
Mrps2	0.20163386116965037	-0.6003925412907622
Letm1	0.20163386116965037	-0.45533576548150284
Mrs2	0.18903382439001687	-0.5253105435413928
Higd1a	0.18903382439001687	0.07141156024115035
Pptc7	0.18903382439001687	-0.49829300292819595
Mettl17	0.18903382439001687	-1.0272069394256307
Gcsh	0.18903382439001687	0.16092465588879257
Aldh2	0.18903382439001687	-0.035405336131198874
Ndufb11	0.17632277264046295	-0.28079231456160214
Mcur1	0.17632277264046295	-0.07833571441416437
Polrmt	0.17632277264046295	0.6509923710563534
Decr1	0.17632277264046295	0.09979076948313056
Sirt5	0.17632277264046295	-0.036095798501914474
Eci1	0.17632277264046295	0.01239554677253654
Mpc1	0.17632277264046295	0.1665843454762245
Pdhb	0.17632277264046295	0.05092690181835323
Coq3	0.17632277264046295	-1.0161090775140562
Pex11b	0.17632277264046295	1.00738397387761
Slc25a3	0.17632277264046295	0.1593775263715979
Ech1	0.1634987322828795	0.08502947688415297
Cox10	0.1634987322828795	-0.11448067456005302
Uqcrh	0.1634987322828795	-0.02383267243997201
Ndufs3	0.1634987322828795	-0.6581924117187813
Cryz	0.1634987322828795	-0.9066373357042626
Cyc1	0.1634987322828795	0.05876740824987387
Ssbp1	0.1505596765753814	0.36957700326539955
Lars2	0.1505596765753814	0.24585139416043683
Slc25a32	0.1505596765753814	0.06056646346729639
Cox5a	0.1505596765753814	-0.3431579614475055
Cox20	0.1505596765753814	-0.26801991348603693
Lrpprc	0.1505596765753814	-0.35155090161243563
Mccc1	0.13750352374993496	-0.5481991054608712
Tsfm	0.13750352374993496	0.12386191321861462
Ndufa13	0.13750352374993496	-0.5980965283920416
Ndufs5	0.13750352374993496	-0.5583876283593604
Nadk2	0.13750352374993496	-0.2599063682799779
Acp6	0.13750352374993496	-0.6174438127266663
Mto1	0.13750352374993496	-0.4001795405517307
Pnpt1	0.13750352374993496	0.0865210903625858
Mettl15	0.13750352374993496	0.047033533843507565
Tomm40l	0.13750352374993496	-0.35906052759195517
Sfxn1	0.12432813500220176	-0.5885320572825096
Ndufs6	0.12432813500220176	-0.557444980090766
Mrrf	0.12432813500220176	-0.17579668669374798
Bola1	0.12432813500220176	0.355604585759686
Etfdh	0.12432813500220176	0.058617548744391935
Dnajc19	0.12432813500220176	-0.040146571157975104
Uqcrc2	0.12432813500220176	-0.07722907337186083
Acaa1a	0.12432813500220176	0.8258323419912416
Mipep	0.12432813500220176	0.6133230469154218
Aldh4a1	0.11103131238874402	-0.23965302520921208
Slc25a22	0.11103131238874402	0.27691009152353324
Acad9	0.11103131238874402	0.03052194477689584
Guf1	0.11103131238874402	-0.3597823872886235
Sdhd	0.11103131238874402	0.3700550544982617
Slc25a36	0.11103131238874402	-0.12146351248566727
Isca1	0.11103131238874402	0.1143077207539628
Pdk3	0.11103131238874402	0.5596735368348251
Vdac1	0.09761079662642226	-0.12535671717257243
Hccs	0.09761079662642226	0.043185933172032384
Mpst	0.09761079662642226	-0.28144826905173426
Ndufs1	0.09761079662642226	-0.5358356432499808
Ndufa8	0.09761079662642226	-0.44493898499270573
Immt	0.09761079662642226	-0.10799889593992468
Vdac2	0.09761079662642226	0.2255966315173074
Pccb	0.09761079662642226	-0.28184425560855214
Ndufa12	0.09761079662642226	-0.7326149511140436
Mrps35	0.08406426478847463	-0.48013749846300396
Gatc	0.08406426478847463	-0.44556857044493575
Ucp1	0.08406426478847463	-0.5659167450306097
Idh3g	0.08406426478847463	-0.14505033280328306
Ndufb5	0.08406426478847463	-0.2750650192662896
Mrpl13	0.07038932789139803	-0.9141018005905573
Mul1	0.07038932789139803	-0.0015051592819505775
Timm22	0.07038932789139803	0.010950299560540784
Mfn1	0.07038932789139803	-0.9103521238320577
Ppif	0.07038932789139803	0.2665149745687557
Etfa	0.07038932789139803	-0.15301871829578595
Pmpca	0.07038932789139803	0.28886039320169904
Ndufb4	0.07038932789139803	-0.4168811992625322
Acot13	0.07038932789139803	0.17960755483965157
Cox5b	0.05658352836636759	-0.46600980531096853
Coq9	0.05658352836636759	-0.4313037367948532
Msra	0.05658352836636759	-0.26561756684779636
Oxa1l	0.05658352836636759	0.2849007645159738
Hibadh	0.05658352836636759	0.47179227757607756
Ndufaf6	0.05658352836636759	0.25110964889616516
Slc25a16	0.05658352836636759	1.054673938357736
Prdx5	0.05658352836636759	0.010760694837784282
Ndufc2	0.05658352836636759	-0.6409563917886696
Sfxn3	0.05658352836636759	-0.1555761983068796
Xpnpep3	0.05658352836636759	0.07064281028524846
Mtif2	0.04264433740849367	-0.9375323537479379
Mmab	0.04264433740849367	-0.1662283163605119
Mccc2	0.04264433740849367	-0.43746912719355846
Rsad1	0.04264433740849367	-0.3174355225951433
Uqcrfs1	0.04264433740849367	-0.23537806293092842
Ndufaf1	0.04264433740849367	0.3005091112524567
Ndufb7	0.04264433740849367	-0.5145253214544113
Hadha	0.04264433740849367	-0.05314394747553125
C030006K11Rik	0.04264433740849367	0.48575880555078715
Ldhb	0.04264433740849367	0.985346755928846
Cs	0.04264433740849367	-0.01563065171376418
Bola3	0.04264433740849367	-1.257116115574083
Nt5dc3	0.04264433740849367	-0.08106211804599989
Mrpl16	0.028569152196770954	-0.8382888192697453
Acat1	0.028569152196770954	-0.013605494763738388
Slc25a40	0.028569152196770954	-0.060194781918746325
Ndufv1	0.028569152196770954	-0.5523675283450401
Crat	0.028569152196770954	0.007379530365597499
Tmem65	0.028569152196770954	-0.5106049983992905
Ndufb2	0.028569152196770954	-0.418205410612567
Uqcrq	0.028569152196770954	-0.04278669764293991
Dhrs1	0.028569152196770954	-0.8787628563262747
Oma1	0.028569152196770954	-1.1114227401945207
Idh3a	0.028569152196770954	-0.2077595728147239
Scp2	0.028569152196770954	0.862472495082653
Dguok	0.028569152196770954	0.07670798173660533
Aldh6a1	0.014355292977070054	0.045271310168399775
Acaa2	0.014355292977070054	-0.04152490682654886
Pcca	0.014355292977070054	-0.3232821025333376
Mdh2	0.014355292977070054	0.0028796317761870457
Hmgcl	0.014355292977070054	-0.005615167103124959
Sod2	0.014355292977070054	-0.044947406053974695
Tmem177	0.014355292977070054	0.21773605890522627
Ndufb3	0.014355292977070054	-0.44309378440981945
Cox8b	0.014355292977070054	3.0583443887253035
Abcd3	0.014355292977070054	0.39659856782423114
Mfn2	-0.0	-0.16637593436124157
Ckmt2	-0.0	-0.1759776715645707
Mtfp1	-0.0	-0.40518678980684725
Poldip2	-0.0	0.19441779375940357
Timmdc1	-0.0	0.017645519594237283
Mcu	-0.0	-0.002441108942631147
Letmd1	-0.0	-0.009861248516275747
Gpam	-0.0	0.2106398143826375
Ndufs8	-0.0	-0.27830953785634505
Fech	-0.014355292977070054	0.48721593921585504
Cycs	-0.014355292977070054	0.03363077788128021
Dhx30	-0.014355292977070054	-0.3942789391120463
Ndufab1	-0.014355292977070054	-0.7377657578255916
Uqcrb	-0.014355292977070054	-0.27563444261342734
Oxsm	-0.014355292977070054	0.06664814539709295
Dhrs4	-0.02856915219677092	0.23841061886497128
Ndufa4	-0.02856915219677092	-0.39077162273706767
Slc25a4	-0.02856915219677092	0.1602897046300107
Slc30a9	-0.02856915219677092	-0.8776118176822546
Iscu	-0.02856915219677092	-0.002975652565855011
Aco2	-0.02856915219677092	0.14146153731861832
Abcb8	-0.02856915219677092	-0.08732348408617509
Lypla1	-0.02856915219677092	-0.7754397419808418
Echdc2	-0.02856915219677092	-0.3182612872446531
Dlat	-0.04264433740849372	0.31920242802543175
Ociad1	-0.04264433740849372	0.35808635846536346
Apool	-0.04264433740849372	-0.24156915277726032
Tmem186	-0.04264433740849372	-0.16626966251809835
Taco1	-0.04264433740849372	0.35156647465149343
Acad8	-0.04264433740849372	-0.1488633859144827
Suclg1	-0.04264433740849372	-0.30792523548838774
Mrps9	-0.04264433740849372	-0.7535818450629332
Sars2	-0.04264433740849372	-0.07976371738655198
Pars2	-0.04264433740849372	0.13301285068242066
Ndufaf7	-0.04264433740849372	-0.7196909943143769
Acadm	-0.056583528366367514	-0.10365487475292517
Acss1	-0.056583528366367514	0.6468463765033882
Sdhc	-0.056583528366367514	0.1228708960851809
mt-Co2	-0.056583528366367514	-0.2641478112843014
Acad10	-0.056583528366367514	0.069204362698794
Acot7	-0.056583528366367514	0.4360714087670754
Ndufa10	-0.056583528366367514	-0.5348045888954522
Mrps21	-0.056583528366367514	-1.183301077772981
Mrps36	-0.070389327891398	-0.21699916256622936
Vars2	-0.070389327891398	-0.2999036671264596
Vwa8	-0.070389327891398	-0.010806754956582863
Ndufa9	-0.070389327891398	-0.40109830832097004
Mcee	-0.08406426478847456	-0.8391373155162404
Ndufs7	-0.08406426478847456	-0.5628517991154077
Idh2	-0.08406426478847456	0.3410369178350669
Ndufaf2	-0.08406426478847456	-0.21649468179353484
Hars2	-0.09761079662642233	-0.23021055886230862
Echdc3	-0.09761079662642233	-0.31729355823720023
mt-Nd5	-0.09761079662642233	-0.5680258719432641
Oxct1	-0.09761079662642233	-0.1420322182410004
Opa3	-0.09761079662642233	0.31390059277859456
Dnajc30	-0.09761079662642233	0.018719197346589122
Mrps15	-0.09761079662642233	-0.9208789338876217
Mrpl2	-0.09761079662642233	-1.4758242771024355
Lactb	-0.09761079662642233	0.4066507737927896
mt-Co1	-0.09761079662642233	-0.20131215416845366
Dhodh	-0.09761079662642233	0.41349327109727435
Fis1	-0.09761079662642233	0.14496192720104614
Slc25a12	-0.11103131238874395	0.14101059111751502
Cox6c	-0.11103131238874395	-0.5018393983869107
Rtn4ip1	-0.11103131238874395	-0.7596670982624906
Spg7	-0.11103131238874395	0.5416290679046536
Acad11	-0.11103131238874395	0.1441775296732442
Acsf2	-0.11103131238874395	1.3678763622181038
Ociad2	-0.12432813500220177	-0.5082726342068893
Cpt1a	-0.12432813500220177	0.4965535264993909
Slc25a11	-0.12432813500220177	0.006588817189675279
Agpat5	-0.12432813500220177	-0.2562802432572243
Cox15	-0.12432813500220177	0.8272525602024168
Ndufv2	-0.12432813500220177	-0.5010383584473697
Hsdl1	-0.12432813500220177	0.2829036516865601
Maoa	-0.13750352374993502	0.5917608069974222
mt-Nd1	-0.13750352374993502	-0.1301318239257842
Rhot1	-0.13750352374993502	-0.14767716804225992
D2hgdh	-0.15055967657538138	1.315655057966034
Bcs1l	-0.15055967657538138	-0.26839529110233923
mt-Nd2	-0.15055967657538138	-0.7559887961412899
Ndufv3	-0.15055967657538138	-0.7265075007005511
Mgst3	-0.15055967657538138	0.21216276595535208
Cpt2	-0.15055967657538138	-0.2880250847114941
Ide	-0.15055967657538138	-0.48362832906794395
Gfm1	-0.15055967657538138	0.07070062253946936
Adck5	-0.15055967657538138	-0.06474718131462076
Bckdha	-0.16349873228287956	-0.5436217053402567
Dlst	-0.16349873228287956	0.08560871550883686
Atpaf2	-0.16349873228287956	-0.011673585570016326
Fundc2	-0.16349873228287956	0.023999319294776455
Mrps31	-0.16349873228287956	-0.4713241240520589
Mrpl41	-0.16349873228287956	-0.6207125256703581
Coq6	-0.17632277264046287	-0.8526480376203285
Mrpl50	-0.17632277264046287	-0.8322602638204242
Ndufa3	-0.17632277264046287	-0.8884131639074768
Nfs1	-0.17632277264046287	0.12501257956673792
Mpv17	-0.17632277264046287	-0.11893127183940115
Gfm2	-0.17632277264046287	0.4679230795309369
Uqcrc1	-0.17632277264046287	-0.13343784857984375
Pxmp2	-0.18903382439001687	0.8576914924882123
Ak3	-0.18903382439001687	-0.20772703415469682
Got2	-0.18903382439001687	-0.00546476047681118
mt-Nd4	-0.18903382439001687	-0.6330003959784352
Acadsb	-0.18903382439001687	-0.01725503009809494
Sdhaf2	-0.2016338611696504	-0.1409094333826861
Iars2	-0.2016338611696504	0.21633975121418958
Mtif3	-0.2016338611696504	-0.7716142006947541
Aldh3a2	-0.2016338611696504	0.45835254096659694
Pdp1	-0.21412480535284734	0.1590186441131967
Mrpl4	-0.21412480535284734	-0.752977912154837
Acsl1	-0.21412480535284734	0.09233887475850042
Slc25a51	-0.21412480535284734	-0.0678067448953846
Higd2a	-0.21412480535284734	-0.5266913721855999
Ogdh	-0.22650852980867975	0.042813083538973
C030006K11Rik	-0.22650852980867975	0.48575880555078715
Hadh	-0.22650852980867975	-0.03164562661646529
Trub2	-0.22650852980867975	-0.6862991089044431
Dbt	-0.23878685958711648	-0.3110123174081788
Dcakd	-0.25096157353321874	0.31682325014686963
Gpd2	-0.2630344058337938	0.013141099688066255
Tmlhe	-0.2630344058337938	0.11409510486886279
Abcb7	-0.2630344058337938	-0.07924675100973591
Cyct	-0.2630344058337938	-0.2291877763395915
Oat	-0.27500704749986976	-0.3064769313398682
Bckdk	-0.28688114778816154	-0.4983108062486586
Slc25a31	-0.28688114778816154	0.2103507619319264
Aldh5a1	-0.28688114778816154	0.18862388049555198
Macrod1	-0.29865831556451516	0.021541622831188732
Slc25a24	-0.29865831556451516	-0.017122295969250613
Cox4i2	-0.29865831556451516	-0.8679455027268628
Slc25a10	-0.3103401206121505	0.03253572794315084
Sardh	-0.32192809488736235	0.24896430475007475
Gcdh	-0.32192809488736235	-0.19990070681102892
Mterf2	-0.3334237337251918	-0.5882661317523102
Tufm	-0.35614381022527536	-0.44225238443867887
Phyh	-0.35614381022527536	0.10413757550992311
Slc25a42	-0.36737106564852945	-0.1889026762565791
Cbr2	-0.3785116232537299	-0.9293819451892344
Pdpr	-0.3895668117627256	0.23181567522307372
Sucla2	-0.3895668117627256	-0.2141248053528475
Alas1	-0.4005379295837288	-0.20076787410647215
Opa1	-0.4005379295837288	-0.4020674235418684
Tst	-0.41142624572646497	-0.1655015484873068
Me3	-0.43295940727610627	0.14505710298398095
Nlrx1	-0.44360665147561484	-0.12475282172648118
Cox7a1	-0.45417589318580215	-0.8911658930638731
Acads	-0.46466826700344427	-0.27597346154129204
Bak1	-0.46466826700344427	0.6008844960093292
Mrps25	-0.48542682717024166	-0.9391934887718677
Pxmp4	-0.49569516262406876	1.3851136459325706
Stom	-0.5058909297299573	-0.14741456619626464
Ppa2	-0.5160151470036647	-0.24804641132816557
Ehhadh	-0.5459683691052925	0.8349954800416599
Abcd1	-0.5849625007211562	0.8629322699524843
Pdk2	-0.5849625007211562	0.005766943218886386
Dnajc28	-0.5849625007211562	-0.16672459915181564
Slc25a34	-0.5945485495503542	-0.07674482293122148
Msrb2	-0.5945485495503542	-0.7296658052195243
Ldhd	-0.632268215499513	-0.728605248073248
Abat	-0.6690267655096307	0.36384471063957335
Prodh	-0.6780719051126377	-0.2602058432220223
Suox	-0.7990873060740036	-1.0227200765000835
Tmem143	-0.8237493603082727	-0.335498223191813
Ak4	-0.8479969065549501	0.5237708878673285
Ivd	-0.8559896973084807	-0.7232906572691296
Ucp3	-0.8559896973084807	0.011906766684174267
Gstk1	-0.8639384504239717	-0.7075817873851118
Slc25a35	-0.9335726382610239	-0.8974424543204806
Cyb5r3	-1.1699250014423124	0.5563933485243854
Ppm1k	-1.269033146455237	-2.315138929224723
Maob	-1.7739963251111732	-1.1266152076071987
Dglucy		-0.3459958548491925
Mrpl53		-0.646136615966191
Mmut		-0.6014146180930223
Atp5d		0.32150986179532215
Fastkd5		0.7107157427857509
Mtarc2		-0.14405434032955908
Ccdc58		0.11874028556153494
Fahd2a		0.01196161192963857
Prxl2a		-0.3959677361798208
Atp5j2		-0.21464002126188983
Fh1		0.011034050274976743
Hdhd5		-0.08158753449626195
Gatd3a		-0.2858706740981965
Atp5k		0.18832778282761756
Glod4		-0.6895942411776473
Atp5pb		0.1753535068623043
mt-Atp6		0.008756901185362088
mt-Atp8		-0.27969522930933316
Kyat3		-0.32945955185808024
Rcc1l		0.6581902328045859
Pnpla8		0.5469761365112545
Coq8a		-0.6086328699991576
Akr7a5		-0.3098552625867873
Atad3a		0.45283953199122823
Pde12		0.07860386390669036
Atpif1		1.7026882896784241
Prorp		-0.22956794786971418
Dmac2l		0.06543291827765818
Nipsnap2		0.11431469113552606
Naxd		0.07673451260281795
Atp5b		0.0448774921180894
Naxe		0.48739772234136525
Timm29		-0.24569734598620718
Mrpl58		-0.4919153471998226
Flad1		-0.30897509854838445
Cox16		0.14236349380607077
Plpbp		-0.2173568314391496
Sqor		0.019474244503152802
Atp5h		0.017316877566550183
Rmnd1		0.3303607691518932
Atp5j		0.5057007688258064
Glud1		0.05113612297810972
Zadh2		0.3039725180015258
Maip1		0.7167169103224007
Micos13		-0.12910352889353258
Kars		-0.20856123811564756
Apoo		0.143414486239547
Marchf5		0.07618329166637236
Antkmt		0.8689848300037709
Atp5md		-0.18236743234597744
Fmc1		-0.1253288098038326
Cryzl2		1.0706545535637855
Atp5c1		0.05934364972397587
Atp5o		-0.13765619796997142
Atp5a1		-0.04611746676466195
Nudt8		0.2139985356016934
mt-Cytb		0.6071153183682981
Atp5l		-0.057480819806646516
Afg1l		-0.3914979424722116
Mrm3		-0.6364786455651041
H2-Ke6		0.16046467219324612
Etfb		-0.12448869823380664
Fam210a		-0.10326385312736339
Tbrg4		0.17751333056952887
Gars		0.9632008180445618
Synj2bp		0.3546648812993622
Tcaim		0.142111236416874
Mtres1		0.18709034744715877
Phb		0.12147429564484319
Atp23		-0.844335242048978
