# Supplementary material for: DELE1 maintains muscle proteostasis to promote growth and survival in mitochondrial myopathy
Source: EMBO J. 2024 Oct 8;43(22):5548–85. doi: 10.1038/s44318-024-00242-x (PMC11574132; doi:10.1038/s44318-024-00242-x)
Supplement: Supplementary file 21 — Source data Fig. 4 [file 44318_2024_242_MOESM21_ESM.zip › Figure 4/G/Fig4G_Proteomics_G58R_RNAvProtein_Dele1WT_scatter.csv]

MC_Symbol	RNA_FC	log2 Abundance Ratio: (C10-G58R_D-WT) / (C10-WT_D-WT)
Mthfd2	8.623735201730947	3.767336988996963
Aldh1l2	4.034743949324734	2.9446710706477344
Aldh18a1	3.931683057059806	4.225043512404955
Bdh1	3.40735275114004	2.7815695448159743
Pycr1	3.0214797274104512	4.681336813930132
Lonp1	2.6735564239901444	2.2735158897021166
Comtd1	2.5533605033353277	1.9851360673680096
Acot2	2.2839217723076177	2.4081683707081063
Timm10	2.1731274334806563	0.070389327891398
Grpel2	1.7311832415722	0.9708536543404835
Mlycd	1.454175893185802	-0.06491747668133854
Nfu1	1.4059923596758368	1.6059683588414584
Shmt2	1.3895668117627258	1.7920223875351413
Ak2	1.350497247084133	-0.2670796178917426
Pck2	1.350497247084133	3.112032836233817
Akr1b7	1.304511041809953	-0.8494403234246186
Mrps18b	1.2986583155645153	0.24610400988391654
Mrpl27	1.2448870591235346	-0.14082554413356455
C1qbp	1.2265085298086797	0.9774631112394667
Gatb	1.2016338611696504	-0.03061923505839206
Prdx6	1.15704371014558	-0.14720210718122878
Mrps10	1.1243281350022019	0.0398402645317911
Hebp1	1.1043366598147357	0.18903382439001687
Gfer	1.063502942306158	0.6798741477466231
Gsr	1.0496307677246004	0.6069159418252051
Mrps17	1.0426443374084937	0.3368546391254651
Mrpl54	1.0426443374084937	-1.438307278601691
Slc25a5	1.0356239097307212	0.09085343045111348
Ptpmt1	1.0356239097307212	0.42867840994823014
Noa1	1.0356239097307212	0.7163324802879873
Mtg1	1.028569152196771	2.6392321632492775
Mrpl47	1.01435529297707	-0.7107557148433575
Pus1	1.01435529297707	0.7965977540483058
Fam136a	0.9927684307689243	-0.24297675349254041
Mrps30	0.9855004303048849	-0.6148451031156562
Lyrm4	0.9781956296816516	0.5597365244329826
Gstz1	0.9781956296816516	0.4615285594728771
Mrpl12	0.9486008474933555	0.07176266930009127
Tomm22	0.9411063109464314	0.03280614508324148
Mecr	0.9411063109464314	0.6387689444169499
Lap3	0.9259994185562233	0.9176227017262827
Bax	0.9259994185562233	1.019346088804812
Chchd6	0.9183862344463477	1.1525079483649028
Mrpl15	0.9107326619029127	-0.5145731728297583
Tefm	0.8953026213333067	0.8844025529836872
Mrpl19	0.8875252707415876	-2.158429362604483
Clpb	0.8797057662822882	0.851199338593294
Coasy	0.8639384504239718	0.5028397582559315
Grhpr	0.8639384504239718	-0.42275246440684927
Mrps14	0.8399595874895318	0.26423615104354714
Mrpl20	0.831877241191673	-0.4679324477109693
Fam185a	0.8073549220576042	2.931683057059806
Trnt1	0.7907720378619998	1.5602258223996497
Dnaja3	0.7824085649273732	0.9275172461984763
Ptrh2	0.7484612330040356	0.487486349348536
Mtch2	0.7484612330040356	-0.5994620704162712
Lyrm9	0.7484612330040356	1.1871342914745355
Gpt2	0.7484612330040356	2.5283212633989662
Clpp	0.7398481026993274	0.09626185305840348
Qrsl1	0.7398481026993274	0.3628906426658603
Txnrd2	0.7398481026993274	0.3091761874785146
Mtx2	0.7398481026993274	0.22650852980867975
Cox7a2l	0.7311832415721999	0.07176266930009127
Nsun4	0.7311832415721999	0.39725534559442727
Cisd3	0.7224660244710911	-0.720231578406405
Hscb	0.713695814843359	-0.0188780102056894
Hagh	0.713695814843359	0.3173040683619148
Isca2	0.7048719644563528	0.10433665981473553
Afg3l1	0.7048719644563528	1.2720231890610485
Timm13	0.6959938131099002	0.25338423580007446
Mrpl14	0.6780719051126377	-0.5084034055895519
Gpx4	0.6780719051126377	0.4977400886090932
Dhrs7b	0.6690267655096307	0.04124298223188134
Nnt	0.6690267655096307	0.9796595517158244
Trmu	0.6690267655096307	0.8984018599921932
Smim8	0.6690267655096307	0.39066768555966747
Mrpl55	0.6690267655096307	-0.905088352974533
Fastkd2	0.6599245584023784	0.4340276746635975
Hspa9	0.6507645591169023	1.5533605033353275
Immp2l	0.6507645591169023	1.7945198406242953
Hibch	0.6507645591169023	0.3707222751481672
Nit2	0.6415460290875238	-0.4699292577749161
Hspe1	0.6415460290875238	1.3115031154682697
Pgs1	0.6415460290875238	0.4812989415475651
Mtx1	0.6415460290875238	-0.579921884020626
Them4	0.632268215499513	0.8615584195720287
Supv3l1	0.632268215499513	0.57918014812715
Cox6a1	0.632268215499513	0.72159139877538
Trap1	0.632268215499513	0.8859647567539706
Nudt13	0.6229303509201767	0.3617683594191533
Amacr	0.6229303509201767	0.011495638837829437
Mrps34	0.6229303509201767	0.20539251298968486
Tamm41	0.6135316529179271	0.35162832910278236
Cpox	0.6135316529179271	0.5907217700098412
Timm17b	0.6040713236688607	0.05102400302446689
Grpel1	0.6040713236688607	0.35275852504063665
Hsd17b10	0.5945485495503541	0.14795788138710142
Park7	0.5945485495503541	-0.038006322579744914
Mars2	0.5945485495503541	0.983312871067121
Mrps22	0.5945485495503541	0.1309308698264487
Timm50	0.5945485495503541	0.2856981259581251
Pam16	0.5945485495503541	0.16221003631430692
Elac2	0.5849625007211563	-0.2880646430210785
Abhd11	0.5849625007211563	0.17248751551013405
Sdr39u1	0.5849625007211563	-0.06340917017606154
Pgam5	0.5849625007211563	0.9478531433870165
Mrpl23	0.5849625007211563	-0.4344028241457749
Rdh14	0.5849625007211563	-0.042456799242894826
Rars2	0.5753123306874368	-0.4073635713934228
Mrpl30	0.5753123306874368	-0.664288089679538
Slc25a20	0.5753123306874368	-0.08161376555365212
Mthfd1l	0.5753123306874368	0.47404659931930554
L2hgdh	0.5655971758542251	0.6571826601284232
Trmt10c	0.5655971758542251	0.8789214797498506
Endog	0.5558161550616397	-0.8996950942043145
Hmgcs2	0.5558161550616397	0.42867840994823014
Fahd1	0.5558161550616397	0.2016338611696504
Mrpl45	0.5558161550616397	-0.4860040206329874
Afg3l2	0.5558161550616397	0.8407653373238742
Uqcr10	0.5459683691052926	-0.1124747292584125
Vdac3	0.5459683691052926	0.35049724708413316
Bcat2	0.5459683691052926	0.46466826700344427
Mrpl24	0.5360529002402097	-0.720231578406405
Mlycd	0.5360529002402097	-0.06491747668133854
Ndufb10	0.5260688116675877	-0.1440103026915193
Mrps5	0.5260688116675877	0.47508488294878265
Mrpl38	0.5260688116675877	-0.4579896444633908
Parl	0.5260688116675877	0.5150059164337295
Hspd1	0.5260688116675877	0.6350578297252141
Pitrm1	0.5160151470036646	0.2916035580305647
Mrpl3	0.5160151470036646	-1.380821783940931
Nubpl	0.5160151470036646	1.130271954518859
Aldh1b1	0.5160151470036646	0.16221003631430692
Chchd2	0.5058909297299572	0.46362245685189335
Lias	0.5058909297299572	0.3045110418099531
Fxn	0.5058909297299572	0.3091761874785146
Hsd17b4	0.5058909297299572	0.1609201881811032
Slc25a1	0.5058909297299572	0.19912264201360064
Mtrf1l	0.4956951626240688	0.7407117333991009
Auh	0.4956951626240688	0.2963105607080923
Nars2	0.4956951626240688	0.7815695448159741
Fam162a	0.4956951626240688	0.11769504266975457
Mpc2	0.4854268271702417	0.10030490579568548
Ccdc51	0.4854268271702417	0.3379964635150159
Mrps23	0.4854268271702417	-0.16650266314016504
Ddx28	0.4854268271702417	0.3010022560328143
Timm44	0.4854268271702417	-0.1648843847417823
Sod1	0.4750848829487826	0.31266517355839435
Diablo	0.4750848829487826	1.8808813972376508
Micu1	0.4750848829487826	-0.3183258582071667
Pdss2	0.4750848829487826	2.00863030514344
Stoml2	0.4750848829487826	2.1538053360790355
Mrpl11	0.4750848829487826	-0.520769438793664
Agk	0.46466826700344416	0.42115596066222344
Fdxr	0.46466826700344416	0.06901467791518046
Cbr4	0.46466826700344416	0.5548343958941929
Ears2	0.45417589318580204	0.3230817895037326
Atpaf1	0.45417589318580204	0.8773516264492625
Mrpl1	0.45417589318580204	-0.3770696490798233
Ephx2	0.44360665147561484	0.12565110166152013
Mrpl44	0.44360665147561484	-0.7908586021614084
Surf1	0.44360665147561484	-0.09850554495242506
Yars2	0.43295940727610627	0.4926223285744457
Cisd1	0.43295940727610627	0.12565110166152013
Mrps28	0.43295940727610627	-1.1360615495760285
Ndufb8	0.43295940727610627	-0.41311518714781525
Pcbd2	0.43295940727610627	-0.40354186044101437
Timm17a	0.43295940727610627	0.07997537672059589
Pisd	0.43295940727610627	1.4946716116475496
Foxred1	0.43295940727610627	1.2430597060725277
Mrps24	0.42223300068304787	0.963474123974886
Rpia	0.42223300068304787	0.07587486697512764
Abcb6	0.42223300068304787	-0.7538959901160834
Metap1d	0.42223300068304787	1.0854246562526777
Sco1	0.42223300068304787	0.5270703355126606
Timm21	0.42223300068304787	0.3334237337251918
Isoc2a	0.41142624572646497	0.2215677885384093
Samm50	0.41142624572646497	0.19029879162659463
Glrx5	0.41142624572646497	0.3696060700318379
Pdk4	0.41142624572646497	0.992043276171657
Mrpl40	0.41142624572646497	-1.5228407888133588
Ptges2	0.41142624572646497	-0.4699292577749161
Spr	0.41142624572646497	-1.29689930039584
Cdk5rap1	0.40053792958372875	0.8804896266878194
Cat	0.40053792958372875	1.1473066987802936
Nmnat3	0.40053792958372875	0.2558028366027179
Ptcd3	0.40053792958372875	-0.1124747292584125
Cyb5b	0.3895668117627257	0.40708077545050075
Mrpl22	0.3895668117627257	-0.4520566887096497
Iba57	0.3895668117627257	0.2351143203763572
Acsf3	0.3895668117627257	0.269033146455237
Exog	0.3895668117627257	0.9418575190034401
Mrpl46	0.37851162325372995	-0.7178567712185016
Mrps26	0.37851162325372995	0.10835717809041852
Immp1l	0.37851162325372995	0.8991756304805131
Ttc19	0.37851162325372995	-0.77595972578207
Uqcc2	0.37851162325372995	0.1826922975161903
Tfb1m	0.37851162325372995	0.813935070481317
Polg	0.37851162325372995	0.4531224465958125
Ndufaf4	0.36737106564852956	0.06626144226872127
Hsdl2	0.36737106564852956	-0.17299399036102314
Ndufs4	0.36737106564852956	-0.6506347224057867
Tspo	0.36737106564852956	-2.1202942337177118
Qdpr	0.36737106564852956	0.2666366425139895
Mrps27	0.36737106564852956	-0.04692104738749257
Ndufaf3	0.36737106564852956	-0.020340448284175534
Acadvl	0.3561438102252753	-0.05289494843212547
Glrx2	0.3561438102252753	0.4059923596758368
Hadhb	0.3448284969974413	-0.026205070347394003
Echs1	0.3448284969974413	0.2654368960490983
Gtpbp3	0.3448284969974413	-2.0
Mterf3	0.3448284969974413	0.08542465625267767
Ptcd2	0.3448284969974413	-1.123433941248279
Ccdc90b	0.3448284969974413	0.3961594890731545
Sdha	0.33342373372519185	-0.03356953269370183
Coq5	0.33342373372519185	-0.4540316308947075
Pdhx	0.33342373372519185	0.2203299548795556
Timm23	0.33342373372519185	0.38846509728315365
Ethe1	0.33342373372519185	0.5280711645787354
Eci2	0.33342373372519185	-0.1440103026915193
Prdx4	0.33342373372519185	0.23878685958711648
Ecsit	0.33342373372519185	0.5878450092542774
Pycr2	0.33342373372519185	0.6951029856404789
Tomm40	0.33342373372519185	0.11236652307256315
Dnajc11	0.33342373372519185	-0.0072315692310758635
Ndufb6	0.3219280948873623	-0.4679324477109693
Pdha1	0.3219280948873623	-0.0072315692310758635
Nudt19	0.3219280948873623	0.16992500144231237
Gadd45gip1	0.3219280948873623	-0.6919886854478224
Bckdhb	0.3219280948873623	-0.048412205185245895
Htra2	0.3219280948873623	-0.7784322114615907
Mrpl10	0.3103401206121504	-0.3695945285176767
Acot9	0.3103401206121504	0.5190386096000587
Phb2	0.3103401206121504	0.31614574229335635
Pmpcb	0.3103401206121504	0.5665716406267608
Aifm1	0.3103401206121504	0.012926174444270048
Coa7	0.3103401206121504	-0.8390798118188968
Ndufa6	0.3103401206121504	-0.2722973271627619
Ndufa7	0.2986583155645152	-0.5542732966500158
Thnsl1	0.2986583155645152	-0.0028882793248265117
Mrps7	0.2986583155645152	-0.07400058144377693
Rmdn1	0.2986583155645152	0.33227828305692936
Aldh7a1	0.28688114778816154	-0.4719288354212646
Dut	0.28688114778816154	-0.42662547355405567
Cyp27a1	0.28688114778816154	1.7769461918570875
Atad1	0.28688114778816154	0.14404636961670686
Mcat	0.28688114778816154	0.5250665920782109
C030006K11Rik	0.28688114778816154	0.9723250415571516
Stard7	0.28688114778816154	0.1348780543431117
Dap3	0.27500704749986976	-0.22095044716254147
Aars2	0.27500704749986976	0.5160151470036647
Tmem126a	0.27500704749986976	-0.029146345659516508
Tmem14c	0.27500704749986976	0.5469561781414114
Pdk1	0.27500704749986976	0.2761988650322418
Suclg2	0.27500704749986976	1.0894981508391026
Mrps11	0.27500704749986976	-0.6393547975397839
Tars2	0.27500704749986976	1.6562675347942892
Rdh13	0.27500704749986976	0.552868871011303
Cpt1b	0.2630344058337938	0.10433665981473553
Clpx	0.2630344058337938	1.6726516293283848
Rhot2	0.2630344058337938	0.35275852504063665
Fdx1	0.2630344058337938	-0.16165326347876927
Mrpl39	0.2630344058337938	-0.6371093573341396
Nme3	0.2630344058337938	-0.4699292577749161
Eral1	0.2630344058337938	0.5646220524369807
Ndufb9	0.2630344058337938	-0.5002178798526883
Tfam	0.2509615735332188	0.25701061820602394
Ndufaf5	0.2509615735332188	0.02715405150372665
Grsf1	0.2509615735332188	0.48336436071334926
Mrpl51	0.2509615735332188	-0.5670405927238937
Nln	0.2509615735332188	0.8914191868460786
Gls	0.2509615735332188	1.1296127381304697
Coq7	0.2509615735332188	-1.4659383975788818
Adhfe1	0.2509615735332188	0.31382629639039805
Nudt6	0.2509615735332188	0.4393571784742569
Prdx3	0.2509615735332188	0.4709272574751266
Adck1	0.2509615735332188	-0.011587974275211846
Sirt3	0.2509615735332188	0.08949815083910263
Fars2	0.23878685958711643	0.5200450240398177
Mrpl37	0.23878685958711643	-0.5145731728297583
Ndufa11	0.23878685958711643	-0.8494403234246186
Mrpl9	0.23878685958711643	-1.043943347587597
Cars2	0.23878685958711643	-0.11091590140185059
Bphl	0.23878685958711643	-0.049904905826313926
Yme1l1	0.2265085298086797	0.7731523970140524
Mmaa	0.2265085298086797	-0.5395195299599892
Chchd3	0.2265085298086797	0.23020301336642146
Slirp	0.2265085298086797	0.2485348361386787
Oxnad1	0.2265085298086797	0.5390347029707543
Slc25a13	0.2265085298086797	0.1309308698264487
Mtpap	0.2265085298086797	0.5859239769586013
Acadl	0.21412480535284734	0.13224779829843977
Mtx1	0.21412480535284734	-0.579921884020626
Abcb10	0.21412480535284734	0.02998286621571431
Dld	0.21412480535284734	0.0922074380970889
Cox4i1	0.21412480535284734	-0.43245455235625324
Paics	0.21412480535284734	0.070389327891398
Cox6b1	0.21412480535284734	-0.3291596641184381
Mtch1	0.21412480535284734	-0.18606492951868298
Ndufa2	0.21412480535284734	-0.4719288354212646
Uqcc1	0.21412480535284734	0.32423456227053127
Sdhb	0.21412480535284734	0.22897256976016075
Mrps2	0.20163386116965037	-0.15360697914763968
Ndufa5	0.20163386116965037	-0.5734668618833266
Letm1	0.20163386116965037	-0.16004041251046824
Clybl	0.20163386116965037	-0.07248275380152368
Slc25a46	0.20163386116965037	-0.8109661756099832
Spryd4	0.20163386116965037	0.40381306161658964
Mrpl21	0.20163386116965037	-0.4679324477109693
Ndufs2	0.20163386116965037	-0.5145731728297583
Mrpl28	0.20163386116965037	-0.4150374992788438
Dars2	0.20163386116965037	0.44678556214312243
Mrs2	0.18903382439001687	-0.248107861595691
Higd1a	0.18903382439001687	-0.41119543298444966
Pptc7	0.18903382439001687	-0.18114943910456646
Mettl17	0.18903382439001687	1.1176950426697545
Gcsh	0.18903382439001687	-0.5311560570253625
Aldh2	0.18903382439001687	-0.14880066140670606
Pdhb	0.17632277264046295	0.13750352374993502
Pex11b	0.17632277264046295	-0.11091590140185059
Coq3	0.17632277264046295	-1.0203404482841756
Slc25a3	0.17632277264046295	0.12432813500220177
Mpc1	0.17632277264046295	1.9884120257247881
Ndufb11	0.17632277264046295	-0.4619585466663364
Sirt5	0.17632277264046295	-0.035046947099200795
Decr1	0.17632277264046295	-0.055891200892045155
Eci1	0.17632277264046295	-0.14880066140670606
Polrmt	0.17632277264046295	1.207892851641333
Mcur1	0.17632277264046295	0.3021727997407522
Cyc1	0.1634987322828795	0.3091761874785146
Cryz	0.1634987322828795	-0.6371093573341396
Ndufs3	0.1634987322828795	-0.6016496296540352
Ech1	0.1634987322828795	-0.3022261804448139
Cox10	0.1634987322828795	-0.38835545662633836
Uqcrh	0.1634987322828795	-3.857259827883918
Ssbp1	0.1505596765753814	0.31382629639039805
Lars2	0.1505596765753814	0.4709272574751266
Slc25a32	0.1505596765753814	0.358396261956654
Cox5a	0.1505596765753814	-0.4150374992788438
Cox20	0.1505596765753814	-0.5269924320838263
Lrpprc	0.1505596765753814	0.15574923267794485
Tomm40l	0.13750352374993496	-0.043943347587597055
Mettl15	0.13750352374993496	0.29513524900081806
Pnpt1	0.13750352374993496	1.1388144689022819
Mto1	0.13750352374993496	0.40490312214513074
Acp6	0.13750352374993496	-0.6192705514964515
Mccc1	0.13750352374993496	-0.5458241068141979
Nadk2	0.13750352374993496	-0.35107444054687875
Ndufs5	0.13750352374993496	-0.8084373492992444
Ndufa13	0.13750352374993496	-0.6060347243397574
Tsfm	0.13750352374993496	-0.08161376555365212
Mipep	0.12432813500220176	0.9985565831303312
Acaa1a	0.12432813500220176	0.5964581395589856
Uqcrc2	0.12432813500220176	0.018634174139050975
Etfdh	0.12432813500220176	-0.026205070347394003
Dnajc19	0.12432813500220176	-0.12658049656514306
Sfxn1	0.12432813500220176	-1.630393929968162
Bola1	0.12432813500220176	-1.1456053222468994
Mrrf	0.12432813500220176	0.32192809488736235
Ndufs6	0.12432813500220176	-0.29335894269059154
Slc25a36	0.11103131238874402	1.0915305931206163
Isca1	0.11103131238874402	-0.30578839223210935
Pdk3	0.11103131238874402	-1.043943347587597
Sdhd	0.11103131238874402	-0.05739166388833668
Aldh4a1	0.11103131238874402	-0.25670047211174335
Acad9	0.11103131238874402	0.007195501404203766
Guf1	0.11103131238874402	0.021479727410451392
Slc25a22	0.11103131238874402	0.3961594890731545
Ndufa12	0.09761079662642226	-0.5084034055895519
Pccb	0.09761079662642226	0.1348780543431117
Vdac2	0.09761079662642226	-0.11091590140185059
Immt	0.09761079662642226	0.08270258933024935
Vdac1	0.09761079662642226	-0.17299399036102314
Ndufs1	0.09761079662642226	-0.45600928033515
Mpst	0.09761079662642226	-0.720231578406405
Ndufa8	0.09761079662642226	-0.265344566520995
Hccs	0.09761079662642226	0.25459404303314104
Mrps35	0.08406426478847463	0.03843618165610792
Gatc	0.08406426478847463	0.4361618393144501
Ucp1	0.08406426478847463	0.1839628348425949
Idh3g	0.08406426478847463	0.11370049916472831
Ndufb5	0.08406426478847463	-0.10159814000780673
Ppif	0.07038932789139803	-0.035046947099200795
Pmpca	0.07038932789139803	0.637842060324105
Acot13	0.07038932789139803	-0.011587974275211846
Ndufb4	0.07038932789139803	-0.5125136506514639
Etfa	0.07038932789139803	-0.08926733809708741
Mrpl13	0.07038932789139803	-0.7249929525001302
Mfn1	0.07038932789139803	-1.380821783940931
Timm22	0.07038932789139803	-0.21424022557298894
Mul1	0.07038932789139803	-0.5864059175908248
Coq9	0.05658352836636759	-0.4461480318188743
Xpnpep3	0.05658352836636759	0.22897256976016075
Sfxn3	0.05658352836636759	-0.6989977439671857
Ndufc2	0.05658352836636759	-0.41311518714781525
Prdx5	0.05658352836636759	-0.22095044716254147
Slc25a16	0.05658352836636759	0.8527978928187713
Cox5b	0.05658352836636759	-0.5627722610870902
Hibadh	0.05658352836636759	0.5743437539200129
Ndufaf6	0.05658352836636759	0.6635723354175227
Oxa1l	0.05658352836636759	-1.3400754415976217
Msra	0.05658352836636759	0.0
Bola3	0.04264433740849367	0.3080113145521776
Cs	0.04264433740849367	0.15962918582122781
Nt5dc3	0.04264433740849367	0.5469561781414114
Ndufb7	0.04264433740849367	-0.7612131404128835
Ldhb	0.04264433740849367	-0.8262329322632936
C030006K11Rik	0.04264433740849367	0.9723250415571516
Hadha	0.04264433740849367	-0.2863041851566411
Mtif2	0.04264433740849367	-0.49207853504267185
Ndufaf1	0.04264433740849367	0.5290712998291112
Uqcrfs1	0.04264433740849367	-0.1250063610670326
Rsad1	0.04264433740849367	0.680774425492461
Mccc2	0.04264433740849367	-0.33278908751912917
Mmab	0.04264433740849367	0.24731993497981972
Scp2	0.028569152196770954	-0.6438561897747247
Idh3a	0.028569152196770954	-0.18114943910456646
Oma1	0.028569152196770954	-1.8059129478836977
Dhrs1	0.028569152196770954	0.3807294485035485
Dguok	0.028569152196770954	-0.22095044716254147
Uqcrq	0.028569152196770954	0.0922074380970889
Mrpl16	0.028569152196770954	-0.7514651638613213
Ndufb2	0.028569152196770954	-0.2880646430210785
Tmem65	0.028569152196770954	-0.888968687611256
Crat	0.028569152196770954	0.09626185305840348
Ndufv1	0.028569152196770954	-0.3997302464909953
Slc25a40	0.028569152196770954	0.9418575190034401
Acat1	0.028569152196770954	-0.32012585225337686
Abcd3	0.014355292977070054	-0.32012585225337686
Cox8b	0.014355292977070054	0.40490312214513074
Ndufb3	0.014355292977070054	-0.34739878240348054
Tmem177	0.014355292977070054	0.42007811597937394
Sod2	0.014355292977070054	0.08949815083910263
Aldh6a1	0.014355292977070054	0.27262045466299184
Hmgcl	0.014355292977070054	-0.4759363242227893
Mdh2	0.014355292977070054	0.24731993497981972
Pcca	0.014355292977070054	-0.12186323337305248
Acaa2	0.014355292977070054	-0.30578839223210935
Ndufs8	-0.0	-0.22263289054958724
Timmdc1	-0.0	0.259423152281415
Gpam	-0.0	0.5849625007211562
Letmd1	-0.0	0.18142064028014165
Mcu	-0.0	0.4382928515791468
Mfn2	-0.0	-1.6170561304310094
Poldip2	-0.0	0.5801454844233804
Mtfp1	-0.0	-0.6038405109268455
Ckmt2	-0.0	-0.139235797371172
Fech	-0.014355292977070054	0.15315678806142052
Cycs	-0.014355292977070054	-0.3566055465201077
Dhx30	-0.014355292977070054	0.7815695448159741
Ndufab1	-0.014355292977070054	-0.16004041251046824
Uqcrb	-0.014355292977070054	-0.005782352594006111
Oxsm	-0.014355292977070054	0.279768421593595
Abcb8	-0.02856915219677092	-0.29512803554364725
Echdc2	-0.02856915219677092	-1.6483716708972176
Lypla1	-0.02856915219677092	-0.5649048483799026
Aco2	-0.02856915219677092	0.1826922975161903
Slc25a4	-0.02856915219677092	-0.049904905826313926
Slc30a9	-0.02856915219677092	-0.4073635713934228
Iscu	-0.02856915219677092	-0.21424022557298894
Ndufa4	-0.02856915219677092	-0.5479317697761891
Dhrs4	-0.02856915219677092	-0.27578631324264175
Ndufaf7	-0.04264433740849372	-0.4619585466663364
Dlat	-0.04264433740849372	0.6762674082658898
Ociad1	-0.04264433740849372	0.05797006863732994
Apool	-0.04264433740849372	-0.35291578737104634
Tmem186	-0.04264433740849372	0.0043216059500934675
Taco1	-0.04264433740849372	0.08270258933024935
Acad8	-0.04264433740849372	-0.5395195299599892
Suclg1	-0.04264433740849372	-0.017417053077409404
Mrps9	-0.04264433740849372	-0.1456053222468993
Sars2	-0.04264433740849372	0.3103401206121505
Pars2	-0.04264433740849372	0.008630305143440056
Acad10	-0.056583528366367514	-0.08314123530024586
Ndufa10	-0.056583528366367514	-0.5521563556379144
Acot7	-0.056583528366367514	0.19029879162659463
Mrps21	-0.056583528366367514	-0.8262329322632936
mt-Co2	-0.056583528366367514	-0.22095044716254147
Acadm	-0.056583528366367514	-0.2863041851566411
Sdhc	-0.056583528366367514	0.11236652307256315
Acss1	-0.056583528366367514	0.25338423580007446
Mrps36	-0.070389327891398	-0.2986727425870594
Vars2	-0.070389327891398	0.6590111711981499
Vwa8	-0.070389327891398	0.279768421593595
Ndufa9	-0.070389327891398	-0.4016347946763554
Mcee	-0.08406426478847456	-0.7154858667557547
Ndufs7	-0.08406426478847456	-0.5627722610870902
Idh2	-0.08406426478847456	0.18903382439001687
Ndufaf2	-0.08406426478847456	-0.2636115992965395
Lactb	-0.09761079662642233	0.6257380619086478
Mrpl2	-0.09761079662642233	-1.4699292577749161
Dhodh	-0.09761079662642233	-0.008682243099800882
Fis1	-0.09761079662642233	-0.23107466443624883
Mrps15	-0.09761079662642233	-0.23107466443624883
Echdc3	-0.09761079662642233	-0.41311518714781525
Opa3	-0.09761079662642233	-1.15521264992094
mt-Co1	-0.09761079662642233	-0.10935875603655623
Hars2	-0.09761079662642233	0.29395897902869444
Dnajc30	-0.09761079662642233	-0.7958592832197748
mt-Nd5	-0.09761079662642233	-0.7131188522118385
Oxct1	-0.09761079662642233	0.4478436443620855
Slc25a12	-0.11103131238874395	0.21661006874244174
Cox6c	-0.11103131238874395	-0.5416179958439868
Rtn4ip1	-0.11103131238874395	-1.0892673380970874
Spg7	-0.11103131238874395	1.0510240030244669
Acad11	-0.11103131238874395	-0.7107557148433575
Acsf2	-0.11103131238874395	0.722466024471091
Ociad2	-0.12432813500220177	-2.2584251525812045
Cpt1a	-0.12432813500220177	-0.09850554495242506
Slc25a11	-0.12432813500220177	-0.07704103576382801
Agpat5	-0.12432813500220177	0.4372277389129098
Cox15	-0.12432813500220177	0.7363884007034606
Ndufv2	-0.12432813500220177	-0.5166356392866507
Hsdl1	-0.12432813500220177	-0.2968993003958401
Rhot1	-0.13750352374993502	-0.4208198518728499
mt-Nd1	-0.13750352374993502	-0.09234017214671059
Maoa	-0.13750352374993502	0.8623521995320201
Mgst3	-0.15055967657538138	0.03562390973072122
Adck5	-0.15055967657538138	-0.08467032398699055
Gfm1	-0.15055967657538138	0.41142624572646497
Ide	-0.15055967657538138	-0.024736678321506448
Cpt2	-0.15055967657538138	-0.49207853504267185
Bcs1l	-0.15055967657538138	-0.01304303747559888
Ndufv3	-0.15055967657538138	-0.7060410209713056
mt-Nd2	-0.15055967657538138	-0.46394709975979026
D2hgdh	-0.15055967657538138	1.2998307618223703
Bckdha	-0.16349873228287956	-0.17951465701362104
Dlst	-0.16349873228287956	0.1928254035523912
Atpaf2	-0.16349873228287956	-0.36587144247495934
Fundc2	-0.16349873228287956	-0.8943219221054628
Mrps31	-0.16349873228287956	-0.3219280948873623
Mrpl41	-0.16349873228287956	-0.7083964419694353
Gfm2	-0.17632277264046287	0.6424705373158217
Uqcrc1	-0.17632277264046287	-0.27578631324264175
Nfs1	-0.17632277264046287	0.12035194036522208
Mpv17	-0.17632277264046287	-0.043943347587597055
Ndufa3	-0.17632277264046287	0.12300395405481979
Mrpl50	-0.17632277264046287	-0.7178567712185016
Coq6	-0.17632277264046287	-0.7345631039509016
Pxmp2	-0.18903382439001687	-1.4073635713934227
Ak3	-0.18903382439001687	-0.2863041851566411
Got2	-0.18903382439001687	-0.04692104738749257
mt-Nd4	-0.18903382439001687	-0.45600928033515
Acadsb	-0.18903382439001687	0.1190241031422746
Sdhaf2	-0.2016338611696504	-0.1504009888485484
Aldh3a2	-0.2016338611696504	0.7057567820497973
Iars2	-0.2016338611696504	0.5150059164337295
Mtif3	-0.2016338611696504	-0.38082178394093086
Pdp1	-0.21412480535284734	0.41575866652249804
Mrpl4	-0.21412480535284734	-0.17299399036102314
Acsl1	-0.21412480535284734	-0.44418384493836033
Slc25a51	-0.21412480535284734	-0.34190279464862844
Higd2a	-0.21412480535284734	-0.862496476250065
Trub2	-0.22650852980867975	0.3862591411333461
Hadh	-0.22650852980867975	-0.33642766458247736
Ogdh	-0.22650852980867975	0.24974871508356883
C030006K11Rik	-0.22650852980867975	0.9723250415571516
Dbt	-0.23878685958711648	0.3334237337251918
Dcakd	-0.25096157353321874	0.4604804700400108
Gpd2	-0.2630344058337938	0.29513524900081806
Tmlhe	-0.2630344058337938	0.2702299072379977
Abcb7	-0.2630344058337938	0.25459404303314104
Cyct	-0.2630344058337938	-1.392137097168765
Oat	-0.27500704749986976	-0.2863041851566411
Slc25a31	-0.28688114778816154	0.05380644369579382
Aldh5a1	-0.28688114778816154	-0.061902438925906855
Bckdk	-0.28688114778816154	-0.23446525363702297
Macrod1	-0.29865831556451516	-0.21424022557298894
Slc25a24	-0.29865831556451516	-0.5395195299599892
Cox4i2	-0.29865831556451516	-1.3695945285176767
Slc25a10	-0.3103401206121505	-0.5022599113909069
Sardh	-0.32192809488736235	0.41359408240917517
Gcdh	-0.32192809488736235	-0.2670796178917426
Mterf2	-0.3334237337251918	-0.9714308478032291
Tufm	-0.35614381022527536	-0.40545145044964576
Phyh	-0.35614381022527536	-1.2042330522176077
Slc25a42	-0.36737106564852945	-0.9714308478032291
Cbr2	-0.3785116232537299	-0.6214883767462701
Pdpr	-0.3895668117627256	0.3482324192392708
Sucla2	-0.3895668117627256	-0.3603047666004178
Alas1	-0.4005379295837288	-1.6438561897747246
Opa1	-0.4005379295837288	-0.27928375747886874
Tst	-0.41142624572646497	-0.117161344232749
Me3	-0.43295940727610627	-0.17625063969172725
Nlrx1	-0.44360665147561484	-0.2618807112174235
Cox7a1	-0.45417589318580215	-0.42468766931256313
Acads	-0.46466826700344427	-0.641603738043346
Bak1	-0.46466826700344427	0.21785109681113138
Mrps25	-0.48542682717024166	-0.2378638300988879
Pxmp4	-0.49569516262406876	0.07724299893246035
Stom	-0.5058909297299573	-1.6989977439671857
Ppa2	-0.5160151470036647	-0.3255393484397412
Ehhadh	-0.5459683691052925	0.4823320207473761
Abcd1	-0.5849625007211562	-0.2159148572652431
Pdk2	-0.5849625007211562	0.3402774047662543
Dnajc28	-0.5849625007211562	-0.2915920165164037
Slc25a34	-0.5945485495503542	-0.47794425083903574
Msrb2	-0.5945485495503542	-1.0144995696951151
Ldhd	-0.632268215499513	-0.965784284662087
Abat	-0.6690267655096307	-0.24297675349254041
Prodh	-0.6780719051126377	-0.09080293700831261
Suox	-0.7990873060740036	-1.5950968778548693
Tmem143	-0.8237493603082727	-0.5374241119577958
Ak4	-0.8479969065549501	0.2228045610452611
Ivd	-0.8559896973084807	-0.9770995978899212
Ucp3	-0.8559896973084807	-0.3603047666004178
Gstk1	-0.8639384504239717	-0.9105018491608974
Slc25a35	-0.9335726382610239	-1.265344566520995
Cyb5r3	-1.1699250014423124	-0.0694518807521452
Ppm1k	-1.269033146455237	-2.6529013293777317
Maob	-1.7739963251111732	-1.7083964419694353
Dglucy		-0.2159148572652431
Mrpl53		-0.3997302464909953
Mmut		-0.7933567760166047
Atp5d		0.19408705211630226
Fastkd5		2.0830431287018034
Mtarc2		-0.392137097168765
Ccdc58		-0.10314692710329326
Fahd2a		-0.6757654377294687
Prxl2a		0.8702660703959827
Atp5j2		-0.16326791954086414
Fh1		-0.15200309344504995
Hdhd5		-0.08773337193355037
Gatd3a		-0.5585165204173551
Atp5k		0.25459404303314104
Glod4		-0.08926733809708741
Atp5pb		-0.011587974275211846
mt-Atp6		0.09491164702546698
mt-Atp8		-0.05439229681862778
Kyat3		0.070389327891398
Rcc1l		1.3294106712185683
Pnpla8		0.36401205355861466
Coq8a		-0.8033929559051823
Akr7a5		-0.35107444054687875
Atad3a		0.6415460290875237
Pde12		0.1839628348425949
Atpif1		0.6331986863740037
Prorp		0.9767302206771528
Dmac2l		-0.3940316411585416
Nipsnap2		-0.3770696490798233
Naxd		0.42974985080021605
Atp5b		-0.027674958442848348
Naxe		0.33227828305692936
Timm29		0.02856915219677092
Mrpl58		-0.416962376203336
Flad1		0.07860983469636647
Cox16		-0.027674958442848348
Plpbp		0.04124298223188134
Sqor		0.11769504266975457
Atp5h		0.04404433270602122
Rmnd1		0.04684025420297235
Atp5j		0.20037879798402625
Glud1		0.35049724708413316
Zadh2		0.16735792773851413
Maip1		1.4688439429746374
Micos13		-0.22600367488882686
Kars		0.24123003551544533
Apoo		-0.23276896297612443
Marchf5		0.11103131238874395
Antkmt		0.3080113145521776
Atp5md		-0.07248275380152368
Fmc1		-0.3237325917341102
Cryzl2		0.04264433740849372
Atp5c1		-0.010134377133713174
Atp5o		-0.008682243099800882
Atp5a1		-0.14241704461585192
Nudt8		1.018634174139051
mt-Cytb		1.1884009246032101
Atp5l		-0.19264507794239588
Afg1l		-0.11872693857075141
Mrm3		-0.5145731728297583
H2-Ke6		0.5079214649573282
Etfb		-0.014499569695115089
Fam210a		-0.1648843847417823
Tbrg4		0.6663021281730949
Gars		4.05145911327323
Synj2bp		0.21909105824619673
Tcaim		0.09356017616233782
Mtres1		0.09356017616233782
Phb		0.070389327891398
Atp23		-0.12973392960401728
