# Supplementary material for: DELE1 maintains muscle proteostasis to promote growth and survival in mitochondrial myopathy
Source: EMBO J. 2024 Oct 8;43(22):5548–85. doi: 10.1038/s44318-024-00242-x (PMC11574132; doi:10.1038/s44318-024-00242-x)
Supplement: Supplementary file 22 — Source data Fig. 5 [file 44318_2024_242_MOESM22_ESM.zip]

Archive with 14 entries (8 files):
- Figure 5/B/
- Figure 5/B/5B.csv
- Figure 5/C/
- Figure 5/C/5E_left_1yearC10G58.csv
- Figure 5/C/5E_middle_P28C10G58.csv
- Figure 5/C/5E_right_p58TfammKO.csv
- Figure 5/D/
- Figure 5/D/5D.csv
- Figure 5/E/
- Figure 5/E/5E.csv
- Figure 5/F/
- Figure 5/F/5F.csv
- Figure 5/G/
- Figure 5/G/5G.csv
