# Supplementary material for: DELE1 maintains muscle proteostasis to promote growth and survival in mitochondrial myopathy
Source: EMBO J. 2024 Oct 8;43(22):5548–85. doi: 10.1038/s44318-024-00242-x (PMC11574132; doi:10.1038/s44318-024-00242-x)
Supplement: Supplementary file 22 — Source data Fig. 5 [file 44318_2024_242_MOESM22_ESM.zip › Figure 5/B/5B.csv]

CompoundName	ControlvControls_ttest_pval	G58RNTvControls_ttest_pval	G58ROMAvControls_ttest_pval	G58ROMAvG58RNT_ttest_pval	ControlvControls_ttest_FDR	G58RNTvControls_ttest_FDR	G58ROMAvControls_ttest_FDR	ControlvControls_ttest_FDR_sig	G58RNTvControls_ttest_FDR_sig	G58ROMAvControls_ttest_FDR_sig	Control_1_percent_control	Control_2_percent_control	Control_3_percent_control	Control_4_percent_control	Control_5_percent_control	Control_6_percent_control	Control_7_percent_control	Control_8_percent_control	G58R_ASO_NT_1_percent_control	G58R_ASO_NT_2_percent_control	G58R_ASO_NT_3_percent_control	G58R_ASO_NT_4_percent_control	G58R_ASO_NT_5_percent_control	G58R_ASO_NT_6_percent_control	G58R_ASO_OMA_1_percent_control	G58R_ASO_OMA_2_percent_control	G58R_ASO_OMA_3_percent_control	G58R_ASO_OMA_4_percent_control	G58R_ASO_OMA_5_percent_control	G58R_ASO_OMA_6_percent_control	G58R_ASO_OMA_7_percent_control
NADP	1	2.50E-09	1.05E-08	0.004740952	1	2.58E-07	1.08E-06		*	*	112.8849833	102.4628942	104.5176374	118.5726204	104.8548491	116.8416004	124.1163805	115.7490346	42.92929545	38.43313967	51.84067622	55.05093145	57.12365927	48.34266702	54.84860444	60.54972998	71.16964995	60.84198011	68.9575413	70.63011125	54.49790429
NAD	1	0.02065785	0.393561726	0.011772389	1	0.049482757	0.526452698		*		73.09302031	151.4612671	109.2124447	97.08610573	48.10650584	125.4946285	143.6066731	151.9393548	55.11875485	35.88171098	66.78651985	53.68567432	89.32789794	93.89501058	106.5680312	89.6951119	92.35283025	73.40139724	106.8361979	127.4631554	94.48958969
NADPH	1	0.492934029	0.059240951	0.241058848	1	0.686110878	0.128222998				71.44457584	77.49424286	109.0558287	132.8935084	81.63938507	138.594635	82.18709155	206.6907326	132.0719487	106.0932346	130.7400261	26.99321591	54.13580631	121.3605527	36.54073567	26.94342441	26.42061368	73.7598805	81.22238128	129.7006286	92.63708222
NADH	1	0.663581971	0.683942712	0.996081839	1	0.82744878	0.770230671				13.87794611	141.2511537	77.19987394	71.00038268	14.58703825	207.9463341	82.93339036	291.2038809	97.56094816	66.78634941	91.20950859	45.25020823	98.6752358	162.868334	62.37984828	39.01019742	53.9821714	71.77025415	95.18042455	263.6100669	68.91362582
