# Supplementary material for: DELE1 maintains muscle proteostasis to promote growth and survival in mitochondrial myopathy
Source: EMBO J. 2024 Oct 8;43(22):5548–85. doi: 10.1038/s44318-024-00242-x (PMC11574132; doi:10.1038/s44318-024-00242-x)
Supplement: Supplementary file 22 — Source data Fig. 5 [file 44318_2024_242_MOESM22_ESM.zip › Figure 5/C/5E_left_1yearC10G58.csv]

CompoundName	ControlvControls_ttest_pval	G58RNTvControls_ttest_pval	G58ROMAvControls_ttest_pval	G58ROMAvG58RNT_ttest_pval	ControlvControls_ttest_FDR	G58RNTvControls_ttest_FDR	G58ROMAvControls_ttest_FDR	ControlvControls_ttest_FDR_sig	G58RNTvControls_ttest_FDR_sig	G58ROMAvControls_ttest_FDR_sig	Control_1_percent_control	Control_2_percent_control	Control_3_percent_control	Control_4_percent_control	Control_5_percent_control	Control_6_percent_control	Control_7_percent_control	Control_8_percent_control	G58R_ASO_NT_1_percent_control	G58R_ASO_NT_2_percent_control	G58R_ASO_NT_3_percent_control	G58R_ASO_NT_4_percent_control	G58R_ASO_NT_5_percent_control	G58R_ASO_NT_6_percent_control	G58R_ASO_OMA_1_percent_control	G58R_ASO_OMA_2_percent_control	G58R_ASO_OMA_3_percent_control	G58R_ASO_OMA_4_percent_control	G58R_ASO_OMA_5_percent_control	G58R_ASO_OMA_6_percent_control	G58R_ASO_OMA_7_percent_control
Phosphoserine	1	0.00037993	0.021275253	0.005305021	1	0.001630534	0.057667134		*		84.9102443	116.37198	118.3155622	95.84289378	126.2113646	124.6322041	142.6103388	91.10541234	11679.22797	23223.13403	36470.83277	12387.66365	10230.89486	12132.32555	1904.224592	1107.963288	557.8080713	9023.201512	3090.41706	7561.506276	249.0214604
