# Supplementary material for: DELE1 maintains muscle proteostasis to promote growth and survival in mitochondrial myopathy
Source: EMBO J. 2024 Oct 8;43(22):5548–85. doi: 10.1038/s44318-024-00242-x (PMC11574132; doi:10.1038/s44318-024-00242-x)
Supplement: Supplementary file 22 — Source data Fig. 5 [file 44318_2024_242_MOESM22_ESM.zip › Figure 5/C/5E_middle_P28C10G58.csv]

Skeleton_Metabolite	ControlvControl_ttest_pval	DeleKOvControl_ttest_pval	C10G58RvControl_ttest_pval	G58RDele1KOvControl_ttest_pval	G58RDele1KOvC10G58R_ttest_pval	ControlvControl_ttest_FDR	DeleKOvControl_ttest_FDR	C10G58RvControl_ttest_FDR	G58RDele1KOvControl_ttest_FDR	G58RDele1KOvC10G58R_ttest_FDR	ControlvControl_ttest_FDR_sig	DeleKOvControl_ttest_FDR_sig	C10G58RvControl_ttest_FDR_sig	G58RDele1KOvControl_ttest_FDR_sig	Control_1_percent_control	Control_2_percent_control	Control_3_percent_control	Control_4_percent_control	Control_5_percent_control	Control_6_percent_control	DeleKO_1_percent_control	DeleKO_2_percent_control	DeleKO_3_percent_control	DeleKO_4_percent_control	DeleKO_5_percent_control	DeleKO_6_percent_control	C10G58R_1_percent_control	C10G58R_2_percent_control	C10G58R_3_percent_control	C10G58R_4_percent_control	C10G58R_5_percent_control	C10G58R_6_percent_control	G58RDele1KO_1_percent_control	G58RDele1KO_2_percent_control	G58RDele1KO_3_percent_control	G58RDele1KO_4_percent_control	G58RDele1KO_5_percent_control	G58RDele1KO_6_percent_control
Phosphoserine	1	0.365923472	0.032170458	0.163840447	0.033350625	1	0.883832659	0.298112907	0.334497816	0.210715311					59.58329369	92.07496908	102.5325849	92.17771858	175.8728951	77.75853867	42.97212444	69.05908096	178.2018837	62.52877937	424.0015222	176.6606412	475.6388545	3404.193702	7596.590239	9310.086576	8920.734469	452.5430501	183.3051089	79.40253068	152.7428408	66.12501189	301.775283	83.86642565
