# Supplementary material for: DELE1 maintains muscle proteostasis to promote growth and survival in mitochondrial myopathy
Source: EMBO J. 2024 Oct 8;43(22):5548–85. doi: 10.1038/s44318-024-00242-x (PMC11574132; doi:10.1038/s44318-024-00242-x)
Supplement: Supplementary file 22 — Source data Fig. 5 [file 44318_2024_242_MOESM22_ESM.zip › Figure 5/C/5E_right_p58TfammKO.csv]

Skeleton_Metabolite	ControlvControl_ttest_pval	DeleKOvControl_ttest_pval	TfamKOvControl_ttest_pval	TfamMKODele1KOvControl_ttest_pval	TfamMKODele1KOvTfamKO_ttest_pval	ControlvControl_ttest_FDR	DeleKOvControl_ttest_FDR	TfamKOvControl_ttest_FDR	TfamMKODele1KOvControl_ttest_FDR	ControlvControl_ttest_FDR_sig	DeleKOvControl_ttest_FDR_sig	TfamKOvControl_ttest_FDR_sig	TfamMKODele1KOvControl_ttest_FDR_sig	Control_1_percent_control	Control_2_percent_control	Control_3_percent_control	Control_4_percent_control	Control_5_percent_control	Control_6_percent_control	DeleKO_1_percent_control	DeleKO_2_percent_control	DeleKO_3_percent_control	DeleKO_4_percent_control	DeleKO_5_percent_control	DeleKO_6_percent_control	TfamKO_1_percent_control	TfamKO_2_percent_control	TfamKO_3_percent_control	TfamKO_4_percent_control	TfamKO_5_percent_control	TfamKO_6_percent_control	TfamMKODele1KO_1_percent_control	TfamMKODele1KO_2_percent_control	TfamMKODele1KO_3_percent_control	TfamMKODele1KO_4_percent_control	TfamMKODele1KO_5_percent_control	TfamMKODele1KO_6_percent_control
Phosphoserine	1	0.119718861	0.054770337	0.226372932	0.070974437	1	0.616079998	0.103925278	0.284523777					98.24912689	96.55878929	118.7147846	59.30151339	186.523865	40.65192084	77.83934808	301.8300349	60.44703143	387.8277066	407.6228172	107.2596042	165.7788126	171.2689173	813.1222352	318.0628638	224.87078	327.0454016	83.90221187	81.20605355	115.5436554	113.0291036	170.6402794	92.11641444
