# Supplementary material for: DELE1 maintains muscle proteostasis to promote growth and survival in mitochondrial myopathy
Source: EMBO J. 2024 Oct 8;43(22):5548–85. doi: 10.1038/s44318-024-00242-x (PMC11574132; doi:10.1038/s44318-024-00242-x)
Supplement: Supplementary file 22 — Source data Fig. 5 [file 44318_2024_242_MOESM22_ESM.zip › Figure 5/D/5D.csv]

CompoundName	ControlvControls_ttest_pval	G58RNTvControls_ttest_pval	G58ROMAvControls_ttest_pval	G58ROMAvG58RNT_ttest_pval	ControlvControls_ttest_FDR	G58RNTvControls_ttest_FDR	G58ROMAvControls_ttest_FDR	ControlvControls_ttest_FDR_sig	G58RNTvControls_ttest_FDR_sig	G58ROMAvControls_ttest_FDR_sig	ANOVA_pval	fdr_bh_q-value	Ave_Control_	Ave_G58R_ASO_NT_	Ave_G58R_ASO_OMA_	Metabolite	log2_Control_1	log2_Control_2	log2_Control_3	log2_Control_4	log2_Control_5	log2_Control_6	log2_Control_7	log2_Control_8	log2_G58R_ASO_NT_1	log2_G58R_ASO_NT_2	log2_G58R_ASO_NT_3	log2_G58R_ASO_NT_4	log2_G58R_ASO_NT_5	log2_G58R_ASO_NT_6	log2_G58R_ASO_OMA_1	log2_G58R_ASO_OMA_2	log2_G58R_ASO_OMA_3	log2_G58R_ASO_OMA_4	log2_G58R_ASO_OMA_5	log2_G58R_ASO_OMA_6	log2_G58R_ASO_OMA_7	Control_1_percent_control	Control_2_percent_control	Control_3_percent_control	Control_4_percent_control	Control_5_percent_control	Control_6_percent_control	Control_7_percent_control	Control_8_percent_control	G58R_ASO_NT_1_percent_control	G58R_ASO_NT_2_percent_control	G58R_ASO_NT_3_percent_control	G58R_ASO_NT_4_percent_control
AICAR	1	0.958016393	0.000202565	0.001197246	1	0.970966498	0.003006496			*	3.29E-05	0.000407946	0	0.013718224	1.316572743	AICAR	-0.30642992	0.627164999	-0.265374243	-0.019827864	-0.452837115	0.29645699	0.318504525	0.6984256	-0.087951133	-0.094235114	-0.565457343	0.225487105	0.901955008	0.290841823	1.455846762	1.658571096	1.423954692	0.833255091	0.981915574	1.522561738	2.13794542	80.86403393	154.4526902	83.19828859	98.63503843	73.06046723	122.8124645	124.7037219	162.2732952	94.08579758	93.67687706	67.57411685	116.9171936
GMP	1	0.000528695	0.253590795	0.000951908	1	0.004337219	0.395132035		*		7.08E-05	0.000811199	0	0.934599998	0.194071026	GMP	-0.720305839	0.426868952	0.297104613	0.074249289	-0.444079794	0.330205456	0.181585908	0.714446799	0.742678465	1.132831227	1.54173046	0.68386764	1.29436844	1.046104262	0.344397215	0.341206805	0.382163277	0.276612062	0.507483873	0.575631082	0.064778264	60.69687565	134.4312877	122.8676071	105.2813059	73.50530119	125.71924	113.4129912	164.0853912	167.3279518	219.2886628	291.14351	160.6440604
SAICAR	1	0.34556323	0.000720506	0.005338131	1	0.557248497	0.007981072			*	0.000148213	0.001381686	0	0.288607049	2.016991434	SAICAR	0.857855318	0.737954472	-0.048550583	-0.200176804	-0.011237424	-0.41576658	-0.084368351	-0.003701292	0.33141415	0.088644518	-0.331395703	0.339583873	1.283518674	0.514765797	2.161361129	2.01902062	2.125514612	1.335690457	1.622933732	2.059264338	3.203426693	181.2342115	166.7809455	96.69072537	87.04438831	99.22410682	74.96210754	94.31974017	99.74377481	125.8246121	106.3370624	79.4767232	126.5391555
IMP	1	0.272167229	0.809024676	0.233594053	1	0.491994605	0.872447261				0.423425216	0.555699411	0	-0.230213778	-0.040446536	IMP	0.634751713	-0.122371529	0.264499614	0.333348138	0.454750128	0.10572533	0.048333509	-0.768937566	0.087329647	-0.063929248	-0.497005706	0.412442227	-0.354252319	-0.130384421	0.135748163	0.253814891	0.224936219	0.218375695	0.056251485	-0.41037359	0.312585352	155.2670513	91.86762716	120.1219345	125.9933979	137.0545409	107.6035243	103.4069755	58.68494852	106.2401911	95.66550729	70.85758955	133.0936948
AMP	1	0.534794221	0.848211853	0.297973793	1	0.693032834	0.898809741				0.739453225	0.809524062	0	-0.047850999	-0.012667364	AMP	-0.258427209	0.274942677	0.242961928	0.206152982	0.049742075	0.229367388	0.247335424	0.289969086	0.013566678	0.060699463	0.231791303	0.10706822	0.158456847	0.150492273	0.152865272	0.148958162	0.160473786	0.106580676	0.182648474	0.215671706	0.13103117	83.59988085	120.9946013	118.3419792	115.3607926	103.5079856	117.2320782	118.7012744	122.2614079	100.9448058	104.2971303	117.4292088	107.7037304
[truncated: 9 more columns]
