# Supplementary material for: DELE1 maintains muscle proteostasis to promote growth and survival in mitochondrial myopathy
Source: EMBO J. 2024 Oct 8;43(22):5548–85. doi: 10.1038/s44318-024-00242-x (PMC11574132; doi:10.1038/s44318-024-00242-x)
Supplement: Supplementary file 22 — Source data Fig. 5 [file 44318_2024_242_MOESM22_ESM.zip › Figure 5/E/5E.csv]

Skeleton_Metabolite	ControlvControl_ttest_pval	DeleKOvControl_ttest_pval	TfamKOvControl_ttest_pval	TfamMKODele1KOvControl_ttest_pval	TfamMKODele1KOvTfamKO_ttest_pval	ControlvControl_ttest_FDR	DeleKOvControl_ttest_FDR	TfamKOvControl_ttest_FDR	TfamMKODele1KOvControl_ttest_FDR	ControlvControl_ttest_FDR_sig	DeleKOvControl_ttest_FDR_sig	TfamKOvControl_ttest_FDR_sig	TfamMKODele1KOvControl_ttest_FDR_sig	Control_1_percent_control	Control_2_percent_control	Control_3_percent_control	Control_4_percent_control	Control_5_percent_control	Control_6_percent_control	DeleKO_1_percent_control	DeleKO_2_percent_control	DeleKO_3_percent_control	DeleKO_4_percent_control	DeleKO_5_percent_control	DeleKO_6_percent_control	TfamKO_1_percent_control	TfamKO_2_percent_control	TfamKO_3_percent_control	TfamKO_4_percent_control	TfamKO_5_percent_control	TfamKO_6_percent_control	TfamMKODele1KO_1_percent_control	TfamMKODele1KO_2_percent_control	TfamMKODele1KO_3_percent_control	TfamMKODele1KO_4_percent_control	TfamMKODele1KO_5_percent_control	TfamMKODele1KO_6_percent_control
Glycine	1	0.060450977	0.00010049	0.000484435	0.000628737	1	0.616079998	0.001376715	0.003740412			*	*	112.2361425	101.772652	70.87473514	105.2441461	103.4160107	106.4563136	116.4836709	102.4955596	102.9017662	116.8225424	114.8228778	136.2387069	518.2935939	495.4002384	458.5592687	324.6269061	312.2044541	484.11802	174.878503	144.1228064	159.3764865	156.2411184	168.9276939	148.0449852
Serine	1	0.258321693	1.36E-07	8.93E-06	0.025075936	1	0.650219533	9.30E-06	0.000611523			*	*	82.46174021	86.30820986	90.39285634	113.3094035	100.8003281	126.727462	91.11695668	121.5108922	86.58986077	118.7487327	116.4222168	136.1355023	250.9241216	218.6468418	265.9900977	217.6907038	259.1489725	270.301226	194.2918861	181.173507	235.2311188	229.2613224	232.5914784	171.5475825
Proline	1	0.182680299	5.85E-07	0.000470565	0.000422584	1	0.616079998	2.67E-05	0.003740412			*	*	95.89480022	99.35343959	71.47838862	113.3770176	101.0943723	118.8019817	95.45953017	103.558056	102.8232658	115.9261802	130.0835821	117.7371514	369.9539231	315.6121649	294.1115898	255.432702	312.7943628	337.1555533	176.7912358	118.8680373	220.5144406	244.0714087	203.5315737	184.8082658
Asparagine	1	0.718021977	9.67E-05	2.70E-05	0.002792799	1	0.871602859	0.001376715	0.001234463			*	*	98.12015994	74.28158734	97.27074892	103.0492503	103.7422897	123.5359637	66.48442475	102.0210228	89.70836212	104.1093984	84.18463598	130.2848557	291.0727675	226.4471826	326.9820418	221.3944272	323.3299718	306.0925874	200.4319397	163.0475277	220.1659864	196.0398227	198.457273	149.3518449
Threonine	1	0.270143027	4.20E-06	0.002635886	6.37E-05	1	0.650219533	0.00014376	0.011329013			*	*	87.36801602	63.4396989	82.59044091	120.9247191	106.8326058	138.8445193	58.71755302	114.4636976	118.2367645	145.8980139	127.6528672	151.4999104	326.7857412	307.5448499	270.4823459	308.2736075	319.0352226	414.230398	112.2354482	115.818504	192.1287521	168.3502837	178.9254322	170.2997681
Valine	1	0.098999203	7.62E-06	7.75E-05	0.012860079	1	0.616079998	0.000208895	0.001615357			*	*	93.58159529	91.47608964	78.24464446	116.7147658	107.2829097	112.6999951	91.75245451	116.8555779	104.5551842	133.6272008	112.2610488	145.1163405	261.080258	252.4247236	225.7856741	193.1697929	224.6952152	297.4044918	156.0403076	153.1730488	182.6811315	206.2525339	228.1971541	182.9746226
Alanine	1	0.893286165	1.25E-05	0.063024808	0.007922167	1	0.973282702	0.000255135	0.105297545			*		109.4764237	100.1757157	86.84069317	107.198008	95.100217	101.2089425	95.60204236	100.7648433	103.2186499	95.53439291	97.53228753	104.6470345	128.601677	121.9192163	125.8488701	121.0057962	125.0026652	123.7941413	107.2492146	103.1605423	111.2158972	113.7594532	124.4844262	114.0118945
Isoleucine	1	0.181362165	1.30E-05	8.25E-05	0.189002081	1	0.616079998	0.000255135	0.001615357			*	*	82.85326857	69.64972304	87.79949022	128.3486471	103.8752992	127.4735719	80.37016412	130.7335849	94.64477361	146.4746313	117.2215182	163.6194222	244.7142125	203.6451547	220.30873	164.0120405	212.6637321	198.2419328	153.2052442	161.5214168	180.9915361	211.9934543	223.8040657	179.098304
Leucine	1	0.059575983	0.000162054	0.000138345	0.935809372	1	0.616079998	0.001959572	0.001740445			*	*	90.72942771	79.06829249	77.4393458	129.8669128	102.0023538	120.8936674	94.31192951	125.8769848	106.516456	163.129604	131.077453	137.7000483	196.7689394	190.7518198	185.4774773	137.6592627	177.4610504	171.2327679	159.5312646	148.2600412	170.8783541	208.1893248	208.0032836	171.1211277
Histidine	1	0.344953201	0.060324533	0.100010199	0.000174553	1	0.726686171	0.108742908	0.151571296					91.03525677	85.75551798	104.5674535	98.36305565	118.8893972	101.3893189	83.70387344	89.7137984	88.97172344	104.7138703	88.78900575	109.6775823	80.09940678	69.16841584	87.50218404	65.7254218	62.42795405	60.05779474	93.71149103	106.7007889	118.1805118	93.76209629	109.9316439	113.4105157
Tyrosine	1	0.240438477	0.001471004	0.000702932	0.368586514	1	0.650219533	0.00775106	0.004377351			*	*	94.15218015	72.57417309	79.91732664	125.007112	108.102803	120.2464052	87.3586925	100.4162983	107.3860482	132.4226131	118.9142237	130.4007008	156.6181921	130.1474005	144.317887	134.1068499	157.2077473	152.6074287	136.9774339	129.8085054	154.0180889	183.9297216	177.8246113	149.9543765
Glutamic acid	1	0.69032903	0.000191808	0.23054525	0.000231335	1	0.867661257	0.001959572	0.284546841			*		116.1484199	99.17746348	73.48170483	97.38681971	109.5997621	104.20583	85.76273116	93.80154518	86.46174432	92.21186337	91.03672758	129.841267	129.9337636	122.6133814	138.6465222	124.868698	144.1192133	144.4234141	89.86573374	111.954124	103.0654101	92.17108429	96.88089261	115.3901335
Phenylalanine	1	0.348026932	0.00078844	0.000491441	0.820092352	1	0.726686171	0.005143635	0.003740412			*	*	85.00355445	67.29122415	87.14927264	119.5986104	108.7613106	132.1960277	77.87729296	126.7023767	83.65918505	136.4463348	115.2659588	142.3867098	191.4540358	151.5819727	184.705504	118.0988846	186.9980197	153.0227638	138.9553772	149.3656188	156.8004984	164.1995012	206.4638315	148.7222605
Methionine	1	0.255516621	0.002701626	0.000653515	0.132145459	1	0.650219533	0.012337427	0.004263405			*	*	76.17500981	76.93128433	78.47837217	128.101503	97.68112663	142.6327041	81.30594514	106.1112524	96.76267241	147.2360296	130.6242328	145.8522305	147.0239285	130.9532013	138.776327	128.1582947	175.2618644	170.6571417	147.9279868	134.5948127	188.4396714	234.3007371	200.8634725	159.3628517
Tryptophan	1	0.53557524	0.009882288	0.000849567	0.061620415	1	0.777015457	0.032235082	0.004849613			*	*	84.82241096	63.00702121	80.18925609	130.0069416	103.0041717	138.9701985	62.83659431	88.00119844	99.12173027	145.1840129	110.2870019	166.534294	151.6934169	136.4714645	155.9269994	104.035205	145.1684205	118.9485372	132.7792179	131.0686151	161.3405397	204.1926282	209.6839084	185.788197
Arginine	1	0.437723071	0.04046952	0.03439165	0.558308821	1	0.733901238	0.08644812	0.065663908					116.8871207	110.8020134	89.76273459	122.1421716	85.29415036	75.11180931	118.479305	86.1316445	111.4037599	105.2154135	105.2907336	112.3214215	136.0112048	126.4662305	82.29690713	125.8488686	128.1537259	123.9850991	116.1657242	110.8302283	121.8445084	114.2964598	114.0736633	115.7539245
Glutamine	1	0.394809108	0.481347005	0.13145956	0.562922011	1	0.733901238	0.563628544	0.184706747					112.0216702	96.65826926	77.10497898	106.8248104	103.1448356	104.2454355	99.56659938	95.97221355	113.9294973	103.4205697	100.5473029	114.8605075	110.8208818	88.3496404	111.2269809	83.56186522	106.8163653	96.32726006	101.0819572	105.5368372	102.7770145	97.54058633	96.13782506	114.0811431
