# Supplementary material for: DELE1 maintains muscle proteostasis to promote growth and survival in mitochondrial myopathy
Source: EMBO J. 2024 Oct 8;43(22):5548–85. doi: 10.1038/s44318-024-00242-x (PMC11574132; doi:10.1038/s44318-024-00242-x)
Supplement: Supplementary file 22 — Source data Fig. 5 [file 44318_2024_242_MOESM22_ESM.zip › Figure 5/F/5F.csv]

CompoundName	ControlvControls_ttest_pval	G58RNTvControls_ttest_pval	G58ROMAvControls_ttest_pval	G58ROMAvG58RNT_ttest_pval	ControlvControls_ttest_FDR	G58RNTvControls_ttest_FDR	G58ROMAvControls_ttest_FDR	ControlvControls_ttest_FDR_sig	G58RNTvControls_ttest_FDR_sig	G58ROMAvControls_ttest_FDR_sig	ANOVA_pval	fdr_bh_q-value	Ave_Control_	Control_1_percent_control	Control_2_percent_control	Control_3_percent_control	Control_4_percent_control	Control_5_percent_control	Control_6_percent_control	Control_7_percent_control	Control_8_percent_control	G58R_ASO_NT_1_percent_control	G58R_ASO_NT_2_percent_control	G58R_ASO_NT_3_percent_control	G58R_ASO_NT_4_percent_control	G58R_ASO_NT_5_percent_control	G58R_ASO_NT_6_percent_control	G58R_ASO_OMA_1_percent_control	G58R_ASO_OMA_2_percent_control	G58R_ASO_OMA_3_percent_control	G58R_ASO_OMA_4_percent_control	G58R_ASO_OMA_5_percent_control	G58R_ASO_OMA_6_percent_control	G58R_ASO_OMA_7_percent_control
Asparagine	1	1.92E-08	5.21E-08	3.27E-05	1	2.71E-06	1.47E-05		*	*	8.63E-11	3.25E-08	0	88.92760207	129.6579337	126.7993609	77.28541454	134.1623515	108.8336638	123.5942944	110.739379	427.1747291	434.849564	478.3864944	378.960134	316.8857918	360.0242546	232.0987892	227.6290208	220.0927833	279.672371	222.8993821	263.6990125	222.6568365
Phenylalanine	1	3.64E-07	9.29E-05	3.49E-05	1	3.16E-05	0.00180728		*	*	5.39E-09	4.19E-07	0	102.8297816	99.94059055	139.0302368	128.1828392	123.6077203	106.8246978	88.37348151	111.2106523	230.4389206	242.5327343	246.0313895	241.0288771	190.0215766	194.3023084	172.680519	152.8215056	158.1958443	148.3773239	139.5179263	144.5139361	160.4270978
Serine	1	2.70E-08	1.12E-05	0.010320408	1	3.58E-06	0.000548772		*	*	2.74E-08	1.77E-06	0	100.3504589	107.8738348	142.3107306	69.05476638	137.4114876	107.4472516	120.2706002	115.2808698	446.8006262	464.6524855	559.7934591	483.9262887	364.6769027	379.7624348	335.4753458	308.2645103	236.4951237	380.1631645	340.8787326	429.6338854	192.9965672
Valine	1	4.24E-07	0.000451329	0.000211237	1	3.55E-05	0.005503774		*	*	3.47E-08	2.17E-06	0	94.13889211	102.9704045	125.5445229	103.7657144	110.5794285	116.1568038	116.944095	129.9001387	295.5177857	290.6220006	374.6288918	238.2350583	242.2480567	289.8004476	191.1688926	177.4270156	127.9056676	189.2874123	179.4455429	187.1690157	117.9209193
Threonine	1	6.80E-07	0.00113993	0.000932018	1	4.57E-05	0.011115733		*	*	2.40E-07	9.49E-06	0	90.48019085	103.8758994	106.1614231	83.24847055	115.0668856	111.8579179	146.4582077	142.8510049	359.2889482	419.5552078	446.9584065	299.1785197	278.0374251	314.7731791	227.6635586	223.0232528	154.4575408	267.8275981	196.0009747	228.3734561	103.541151
Glutamine	1	0.087121517	3.26E-07	0.000198935	1	0.219604628	5.26E-05			*	3.17E-07	1.23E-05	0	117.4588535	116.799332	105.9181008	106.0525664	117.804622	113.2974069	115.7038162	106.9653022	100.1087237	95.07819892	108.3344059	115.3842422	114.7846773	100.2810259	75.00732478	77.41664462	96.07650371	82.64566615	79.30265484	80.46511237	85.6935518
Leucine	1	1.53E-06	0.00066082	0.001746276	1	6.62E-05	0.007491505		*	*	4.69E-07	1.76E-05	0	106.9835821	97.68625956	151.6297793	109.08149	115.8330514	101.7355936	96.14419411	120.9060499	295.9735688	266.365991	371.7391933	234.0035051	235.2058379	318.9413842	203.5134896	151.899227	144.5256107	212.7816471	213.8838732	218.3162932	124.3395037
Alanine	1	6.04E-05	2.52E-05	0.544992655	1	0.001016387	0.000997792		*	*	9.59E-07	3.14E-05	0	102.863153	127.3382086	112.5153755	100.26938	94.20119914	107.9321519	125.4869143	129.3936177	69.20382361	69.69138162	76.47262723	75.65082012	72.14165031	89.62778021	75.8433476	69.33128393	76.0278531	76.29257838	79.46928177	87.50819529	79.61991669
Proline	1	3.27E-05	0.000305439	0.001440346	1	0.000651927	0.00420165		*	*	2.51E-06	6.52E-05	0	100.6314595	95.76971461	158.2287067	86.00182531	128.1036482	94.89282455	106.9361881	129.4356331	913.1977504	1100.041933	1159.43736	430.2200242	468.5478898	780.6874522	248.5039836	240.8672702	211.5747022	362.7771885	295.9559458	475.6407094	190.673639
Tyrosine	1	2.39E-05	2.61E-05	0.024890352	1	0.000523254	0.001017102		*	*	3.63E-06	8.12E-05	0	97.52266916	129.1008188	141.4382909	90.96540115	120.4005812	85.40450173	90.94525505	144.222482	311.4972838	273.9535859	346.1629672	214.6434652	183.2898007	321.5064423	188.9612159	158.3673472	184.4536697	239.6551371	216.4289853	247.0217028	193.3973873
Histidine	1	0.01001528	0.000905619	0.00506696	1	0.044634288	0.009547082		*	*	0.000238136	0.002074265	0	90.05587163	94.87214748	104.3809329	85.66747344	107.9595461	124.0774502	140.3438738	152.6427045	82.50966556	82.28688628	80.49757968	87.14559628	79.47208776	78.15662916	82.54149117	73.03624191	65.88608789	74.92456151	73.60910291	69.31618156	64.33370529
Glutamic acid	1	0.017400889	0.000424678	0.021286406	1	0.06687633	0.005235381			*	0.000241666	0.002088885	0	135.1662857	94.34841811	106.2729273	106.7705945	131.4801299	114.9953482	95.66958062	115.2967156	83.57375187	97.98324414	96.28978751	90.68917858	90.73814725	104.9934614	81.5858221	79.35177398	94.68642945	82.82935249	83.74714913	89.17473857	75.53618414
Methionine	1	0.001016924	0.008584344	0.173837314	1	0.00772451	0.039869699		*	*	0.001632034	0.008255309	0	99.27956898	136.4248086	150.9555648	73.13553271	75.39868876	88.98211905	107.0442255	168.7794916	236.1528744	255.049059	337.8187338	149.4455957	163.2905742	286.4986593	176.7760362	150.3794397	143.8811798	235.8409939	200.8923997	278.0635046	118.8570373
Tryptophan	1	0.002045497	0.02939211	0.058047605	1	0.013072638	0.08713351		*		0.001761441	0.008752885	0	88.17389478	170.6227029	130.7235115	98.33245826	78.82600021	89.05806994	102.5223144	141.741048	151.7715006	145.2756484	251.5257797	252.8845952	188.3860128	180.5670482	145.6158773	109.6293185	164.7611047	126.5000525	149.1231755	163.5556022	194.6991494
Arginine	1	0.352569439	0.033234184	0.004052011	1	0.561127442	0.095701259				0.014034192	0.042719074	0	93.50325327	112.289027	100.0342449	112.1569395	141.1868304	123.3403454	106.5358838	110.9534759	109.8527469	113.2576684	136.417005	134.8319554	103.0282276	122.1662345	96.45320679	107.3871141	96.18903185	97.37781909	101.9715278	102.5292305	80.3385353
Glycine	1	0.011340497	0.054731571	0.696375022	1	0.046014679	0.133775108		*		0.033238494	0.082949162	0	91.80838085	112.0210144	109.8249633	124.9508254	112.9621791	112.3571446	119.3486542	116.7268381	135.6397679	123.4718522	114.0602047	135.0795508	129.522197	124.9508254	149.7124219	131.942335	122.4858701	110.9902149	121.0068969	119.3262455	117.443916
