# Supplementary material for: DELE1 maintains muscle proteostasis to promote growth and survival in mitochondrial myopathy
Source: EMBO J. 2024 Oct 8;43(22):5548–85. doi: 10.1038/s44318-024-00242-x (PMC11574132; doi:10.1038/s44318-024-00242-x)
Supplement: Supplementary file 22 — Source data Fig. 5 [file 44318_2024_242_MOESM22_ESM.zip › Figure 5/G/5G.csv]

Skeleton_Metabolite	ControlvControl_ttest_pval	DeleKOvControl_ttest_pval	C10G58RvControl_ttest_pval	G58RDele1KOvControl_ttest_pval	G58RDele1KOvC10G58R_ttest_pval	ControlvControl_ttest_FDR	DeleKOvControl_ttest_FDR	C10G58RvControl_ttest_FDR	G58RDele1KOvControl_ttest_FDR	G58RDele1KOvC10G58R_ttest_FDR	ControlvControl_ttest_FDR_sig	DeleKOvControl_ttest_FDR_sig	C10G58RvControl_ttest_FDR_sig	G58RDele1KOvControl_ttest_FDR_sig	Control_1_percent_control	Control_2_percent_control	Control_3_percent_control	Control_4_percent_control	Control_5_percent_control	Control_6_percent_control	DeleKO_1_percent_control	DeleKO_2_percent_control	DeleKO_3_percent_control	DeleKO_4_percent_control	DeleKO_5_percent_control	DeleKO_6_percent_control	C10G58R_1_percent_control	C10G58R_2_percent_control	C10G58R_3_percent_control	C10G58R_4_percent_control	C10G58R_5_percent_control	C10G58R_6_percent_control	G58RDele1KO_1_percent_control	G58RDele1KO_2_percent_control	G58RDele1KO_3_percent_control	G58RDele1KO_4_percent_control	G58RDele1KO_5_percent_control	G58RDele1KO_6_percent_control
Glutamine	1	0.762479	0.000463458	0.103181871	6.15E-05	1	0.970577972	0.028780763	0.265597778	0.008545608			*		95.23094351	107.6706776	109.6736874	92.10029685	92.31149136	103.0129033	107.0185852	102.7442791	114.1612062	96.33061755	86.61485675	101.8843686	79.17435957	70.41495183	57.35297588	73.94953235	74.16394212	50.4911188	96.59843601	104.9911271	115.9764262	97.0636901	112.9306425	118.6763732
Histidine	1	0.076394783	0.003934075	0.771179997	0.016458854	1	0.673817846	0.109367296	0.850746188	0.150024492					103.7852025	77.61064042	115.50503	96.11105961	88.70699015	118.2810773	66.9863993	84.92093131	88.2414917	77.88179291	92.87190071	102.5216608	53.68556709	26.63759513	43.27667438	37.78684761	26.53987904	34.00991436	85.41051934	39.68295701	80.44903045	92.48290865	99.35168347	42.39186287
Serine	1	0.763195914	0.339020486	0.003453937	0.00796662	1	0.970577972	0.60196148	0.068585329	0.124148867					61.94639901	134.003715	141.5656247	77.35811373	116.0501307	69.07601687	64.20957068	98.63140739	134.0124944	91.23735686	103.6058067	79.71871548	122.4717567	129.1118789	102.3597826	142.8290445	87.46765417	84.6193922	327.4271118	199.8445537	337.9320624	170.3867055	181.5230498	205.7638158
Asparagine	1	0.394310925	0.105571281	0.001630499	0.013306476	1	0.883832659	0.388083425	0.068585329	0.150024492					96.13491281	143.8696284	121.9932963	76.8213899	69.44724384	91.73352872	90.63224257	97.95251181	121.1213441	81.63541491	76.26780848	65.77589919	155.73298	118.7320904	98.52714065	113.6755768	102.7931464	112.8142055	249.9394946	164.6300755	260.1568724	155.1628695	162.905803	152.6123142
Glycine	1	0.400586025	0.000621168	0.08761244	0.072341045	1	0.883832659	0.028780763	0.265597778	0.219679592			*		56.32814881	152.5030705	132.8020677	77.72227968	106.149861	74.49457229	118.3162568	117.08094	124.8218854	94.52461976	95.95392337	123.7881163	191.4462839	239.3939254	193.4095852	258.7524934	170.1133908	144.5319498	235.4964123	154.8713719	160.6678318	63.16074413	92.5381163	122.5564357
Methionine	1	0.181388206	0.989915653	0.04564643	0.044473519	1	0.763163711	0.990581759	0.186613347	0.219679592					141.8870386	100.4085985	97.28097585	59.44205811	58.60891584	142.3724131	67.6944856	77.16806867	107.5570111	62.76497203	75.99961176	83.7383856	130.0547208	90.39873723	124.0625231	84.20767007	48.18614667	60.12742825	438.3956344	70.48898156	376.8624997	257.3907206	254.4147004	95.26715226
Proline	1	0.168820969	0.023161248	0.03851473	0.113943634	1	0.763163711	0.293827408	0.176268597	0.268443477					107.0573052	121.2246385	122.0794191	68.62840089	72.086221	108.9240154	68.90440487	75.27896234	107.2396507	74.34052438	82.18676315	100.2635686	167.4727208	145.3715823	190.5121751	128.8290936	94.39515652	113.7747617	510.4823797	129.4076046	439.8202194	199.5347848	299.0747392	76.27230792
Arginine	1	0.03838769	0.247896706	0.571467164	0.066968952	1	0.57988573	0.560521915	0.721875097	0.219679592					104.2417655	104.6516317	109.6253247	95.27227704	88.2495576	97.95944345	81.20778414	101.4661943	89.78607697	96.60077907	75.55444534	86.67720412	97.83123173	67.18497138	58.6659621	70.63641155	81.19847058	48.93164233	105.6251731	78.98563352	98.30875852	77.70103329	75.04287047	99.06585762
Threonine	1	0.444599967	0.025689028	0.035437457	0.211975107	1	0.913138177	0.293827408	0.176268597	0.359323657					72.07672213	119.5546096	127.8382397	98.60969016	68.79626219	113.1244762	82.11765455	94.03182444	112.1864063	72.30032983	89.77708126	100.4661675	273.3885522	169.1996511	215.4215233	170.1197582	64.92964258	182.9309735	505.6039502	191.336134	501.18341	128.5325426	141.2294964	241.6040192
Phenylalanine	1	0.293593647	0.390208851	0.012513713	0.051949833	1	0.800186606	0.612005049	0.124243298	0.219679592					96.7228596	139.3549864	114.9294707	71.38685985	63.99494213	113.6108813	75.1961759	107.8016742	100.0643644	62.35984519	81.50401138	93.26262405	137.7016548	121.5256105	94.96900099	105.1603824	94.06676081	75.21289355	183.5872579	88.60227338	144.5434203	119.7678953	201.3235368	154.0787444
Tyrosine	1	0.470382083	0.985481251	0.025800789	0.021759837	1	0.930014913	0.990581759	0.163014077	0.151230864					90.5996238	101.6980163	136.1670601	78.83431732	59.93199107	132.7689914	87.16502854	88.18760217	124.7782845	65.81778268	86.70163292	89.07647697	98.56453603	88.14106801	99.60964152	96.13511073	113.6659047	62.69326394	135.8246343	75.44435419	133.6932222	158.6111397	172.0203652	174.4268271
Alanine	1	0.101799818	0.316734124	0.039311702	0.162438292	1	0.673817846	0.57792664	0.176268597	0.318032686					103.7007816	113.8744715	102.2785903	89.37942289	87.14533565	103.621398	94.27935347	91.76734989	99.89705931	89.59333903	86.94536834	94.68870072	107.0074038	110.03937	105.1974689	103.2141374	94.75042148	89.6230285	161.2530136	102.1990025	149.6605458	105.787754	115.5992052	90.3682478
Tryptophan	1	0.858874549	0.508919792	0.019384567	0.058885392	1	0.970577972	0.698045374	0.141813412	0.219679592					102.2706596	161.1587289	85.77351073	64.37506302	50.00636667	136.4156711	98.24428023	111.8079776	149.8017397	79.5221332	81.84358872	98.51235798	143.173781	103.7192572	105.5730346	92.05280933	137.7189496	75.45022011	222.6649889	94.47290168	202.5747088	163.1599755	148.3245141	123.1682655
Leucine	1	0.962981744	0.09949893	0.096944166	0.807539322	1	0.975258397	0.388083425	0.265597778	0.87013927					97.09754284	129.3491736	104.1443119	83.40507088	70.04070059	115.9632002	75.51022046	107.5923836	116.4366345	75.88718833	106.8243209	114.704861	190.1682793	140.831264	182.9596014	120.1792519	90.2834272	91.60108096	221.0843225	100.651291	170.3810899	66.34681181	100.1986709	204.6852939
Glutamic acid	1	0.816604353	0.252018977	0.508827295	0.599471599	1	0.970577972	0.560521915	0.68006725	0.720610776					97.87208113	147.3123731	107.6845476	70.4550599	76.63217198	100.0437663	120.1205473	110.9246912	109.1631245	100.1737111	75.61669283	100.1136472	96.61743432	98.23411891	86.33683354	92.22234018	75.45860162	64.7421829	74.04051693	77.85102659	113.9171056	80.10294136	61.19573788	77.25216463
Valine	1	0.445792165	0.067228481	0.12246094	0.91751388	1	0.913138177	0.316119694	0.283701177	0.951749472					89.27094924	129.7478607	129.8102727	75.4709616	72.10589436	103.5940614	75.03766034	96.32763883	112.0547258	73.67519138	86.25856386	104.7202699	209.7790683	133.5241741	163.3008141	130.8328816	96.76481727	89.24053283	191.0510801	93.37179662	166.3282663	62.84947139	78.60102349	211.0454798
Isoleucine	1	0.609871193	0.123938637	0.102601468	0.550133349	1	0.970577972	0.401627412	0.265597778	0.696241511					91.77909783	129.8569883	114.5015624	82.07275641	66.12112254	115.6684725	70.84597344	106.9294194	114.0786207	69.89824918	93.74853523	108.3263865	145.0366881	133.1407504	140.7633916	116.5730531	81.4611925	92.44567922	215.0820754	92.1704683	167.4849691	71.29166004	92.9422344	166.6704396
