# Supplementary material for: DELE1 maintains muscle proteostasis to promote growth and survival in mitochondrial myopathy
Source: EMBO J. 2024 Oct 8;43(22):5548–85. doi: 10.1038/s44318-024-00242-x (PMC11574132; doi:10.1038/s44318-024-00242-x)
Supplement: Supplementary file 23 — Source data Fig. 6 [file 44318_2024_242_MOESM23_ESM.zip]

Archive with 27 entries (17 files):
- Figure 6/A/
- Figure 6/A/6A.tif
- Figure 6/B/
- Figure 6/B/6B_Dele1KO_4C_v_WT_4C.txt_volcano_plot_source_data.csv
- Figure 6/C/
- Figure 6/C/6C_sharefour_set_log10FDR_Heatmap_intersecting_DEGs.csv
- Figure 6/C/6C_sharefour_set_Log2Data_Heatmap_intersecting_DEGs.csv
- Figure 6/C/6C_sharethree_set_log10FDR_Heatmap_intersecting_DEGs.csv
- Figure 6/C/6C_sharethree_set_Log2Data_Heatmap_intersecting_DEGs.csv
- Figure 6/D/
- Figure 6/D/6D_Venn.csv
- Figure 6/E - needs data/
- Figure 6/E - needs data/6E_Venn.csv
- Figure 6/F/
- Figure 6/F/6F_TAmuscle_Dele1DEGSvsATF4.csv
- Figure 6/G/
- Figure 6/G/6G.txt
- Figure 6/H/
- Figure 6/H/6H_gastroc_top.txt
- Figure 6/H/6H_heart_bottom.txt
- Figure 6/H/6H_TA_middle.txt
- Figure 6/I/
- Figure 6/I/6I_bottom_TA.txt
- Figure 6/I/6I_top_gastroc.txt
- Figure 6/J/
- Figure 6/J/6J_Humanandmousecomparison_skeletalmuscle_FC_heatmap.csv
- Figure 6/J/6J_Humanandmousecomparison_skeletalmuscle_log10pval_heatmap.csv
