# Supplementary material for: DELE1 maintains muscle proteostasis to promote growth and survival in mitochondrial myopathy
Source: EMBO J. 2024 Oct 8;43(22):5548–85. doi: 10.1038/s44318-024-00242-x (PMC11574132; doi:10.1038/s44318-024-00242-x)
Supplement: Supplementary file 23 — Source data Fig. 6 [file 44318_2024_242_MOESM23_ESM.zip › Figure 6/B/6B_Dele1KO_4C_v_WT_4C.txt_volcano_plot_source_data.csv]

	ID	Gene	FC	pval	FDR
0	TC0100000014.mm.2	Atp6v1h	-0.12432813500220176	0.519418213170831	0.9992
1	TC0100000018.mm.2	Oprk1	0.3334237337251918	1.0589857562944303	0.9992
2	TC0100000021.mm.2	Rb1cc1	0.28688114778816154	0.25979526449255036	0.9992
3	TC0100000022.mm.2	Fam150a	0.056583528366367514	0.11475189221861384	0.9992
4	TC0100000023.mm.2	St18	-0.17632277264046295	0.31077996273616443	0.9992
5	TC0100000027.mm.2	Pcmtd1	0.014355292977070054	0.6834006979061391	0.9992
6	TC0100000038.mm.2	Rrs1	-0.1505596765753814	1.0222763947111522	0.9992
7	TC0100000039.mm.2	Adhfe1	-0.13750352374993496	0.22811867980990114	0.9992
8	TC0100000041.mm.2	3110035E14Rik	-0.07038932789139803	0.25680391855129864	0.9992
9	TC0100000044.mm.2	Sgk3	-0.09761079662642226	0.14660602254933422	0.9992
10	TC0100000045.mm.2	Mcmdc2	-0.1505596765753814	0.08729979180913966	0.9992
11	TC0100000048.mm.2	Cspp1	0.0	0.12050271275057144	0.9992
12	TC0100000055.mm.2	Prex2	-0.05658352836636759	0.012825498912458313	1.0
13	TC0100000056.mm.2	A830018L16Rik	-0.17632277264046295	0.08698131625203975	0.9992
14	TC0100000064.mm.2	Sulf1	-0.2630344058337938	0.9193735130781943	0.9992
15	TC0100000071.mm.2	Xkr9	-0.18903382439001687	0.29022139815177483	0.9992
16	TC0100000082.mm.2	Kcnb2	0.12432813500220177	0.3643152374527775	0.9992
17	TC0100000092.mm.2	Terf1	-0.014355292977070054	0.16001944232165735	0.9992
18	TC0100000097.mm.2	Rdh10	0.0	0.05261529831525911	0.9992
19	TC0100000101.mm.2	Tmem70	-0.04264433740849367	0.08613318810376071	0.9992
20	TC0100000103.mm.2	Ly96	-0.3561438102252753	0.6027554189896136	0.9992
21	TC0100000109.mm.2	Gdap1	0.070389327891398	0.2538330356227146	0.9992
22	TC0100000112.mm.2	Pi15	-0.18903382439001687	0.0416750683559469	0.9992
23	TC0100000113.mm.2	Crispld1	-0.09761079662642226	0.1862189218259175	0.9992
24	TC0100000115.mm.2	Tfap2d	0.0	0.038816290187564335	0.9992
25	TC0100000116.mm.2	Tfap2b	-0.05658352836636759	0.09237369515673362	0.9992
26	TC0100000125.mm.2	Mir206; Mir133b	0.3103401206121505	1.9355420107730816	0.9992
27	TC0100000127.mm.2	Il17a	0.08406426478847456	0.2556287726681393	0.9992
28	TC0100000129.mm.2	Paqr8	-0.014355292977070054	0.04778894189133094	0.9992
29	TC0100000131.mm.2	Efhc1	0.3103401206121505	1.5482135644757098	0.9992
30	TC0100000133.mm.2	Tmem14a	0.12432813500220177	0.45642857603763454	0.9992
31	TC0100000135.mm.2	Gsta3	0.18903382439001687	0.5554867936659571	0.9992
32	TC0100000137.mm.2	Khdc1a	0.2630344058337938	1.4190750243243806	0.9992
33	TC0100000140.mm.2	Khdc1c	0.02856915219677092	0.48465610691161914	0.9992
34	TC0100000143.mm.2	Khdc1b	0.25096157353321874	0.4036228560024009	0.9992
35	TC0100000159.mm.2	B3gat2	-0.07038932789139803	0.37171326891048556	0.9992
36	TC0100000164.mm.2	Col9a1	0.09761079662642233	0.7249191015431414	0.9992
37	TC0100000171.mm.2	Lmbrd1	-0.05658352836636759	0.13288622016802287	0.9992
38	TC0100000177.mm.2	Gm9884	-0.014355292977070054	0.012155049828701853	1.0
39	TC0100000193.mm.2	Lgsn	0.2016338611696504	0.5492891218530807	0.9992
40	TC0100000194.mm.2	Pih1d3	-0.18903382439001687	0.6245192853814275	0.9992
41	TC0100000201.mm.2	Khdrbs2	0.09761079662642233	0.6536470255493614	0.9992
42	TC0100000214.mm.2	1700001G17Rik	0.12432813500220177	0.4092695942073097	0.9992
43	TC0100000215.mm.2	Rab23	-0.17632277264046295	0.3570411205902093	0.9992
44	TC0100000216.mm.2	Dst	-0.2986583155645152	0.3220282471892601	0.9992
45	TC0100000222.mm.2	Imp4	-0.11103131238874402	0.5659103615821093	0.9992
46	TC0100000224.mm.2	Ptpn18	-0.08406426478847463	0.18223636771963225	0.9992
47	TC0100000226.mm.2	Prss39	0.08406426478847456	0.23687162320086302	0.9992
48	TC0100000227.mm.2	Cfc1	0.056583528366367514	0.20273245916928356	0.9992
49	TC0100000228.mm.2	Amer3	-0.028569152196770954	0.40230481407448765	0.9992
50	TC0100000230.mm.2	Arhgef4	-0.12432813500220176	0.7009287399725904	0.9992
51	TC0100000233.mm.2	Plekhb2	-0.08406426478847463	0.10601643278815294	0.9992
52	TC0100000237.mm.2	Hs6st1	0.02856915219677092	0.18842499412940666	0.9992
53	TC0100000240.mm.2	Arid5a	-0.05658352836636759	0.7700623140920662	0.9992
54	TC0100000242.mm.2	Fer1l5	0.13750352374993502	0.22614044762331303	0.9992
55	TC0100000244.mm.2	Cnnm4	-0.1505596765753814	0.8474059220725303	0.9992
56	TC0100000247.mm.2	Cnnm3	0.02856915219677092	0.24864390027460628	0.9992
57	TC0100000253.mm.2	Cox5b	0.04264433740849372	0.41770931728100597	0.9992
58	TC0100000255.mm.2	Zap70	-0.08406426478847463	0.40649241066823477	0.9992
59	TC0100000257.mm.2	Vwa3b	0.22650852980867975	0.2845816774049437	0.9992
60	TC0100000258.mm.2	Cnga3	-0.04264433740849367	0.045757490560675115	0.9992
61	TC0100000259.mm.2	Inpp4a	-0.2509615735332188	2.036212172654445	0.9992
62	TC0100000260.mm.2	Unc50	-0.08406426478847463	0.5697636465884895	0.9992
63	TC0100000267.mm.2	Lipt1	-0.11103131238874402	0.07972010536705157	0.9992
64	TC0100000268.mm.2	Mrpl30	0.13750352374993502	0.5900668766687055	0.9992
65	TC0100000271.mm.2	Eif5b	0.0	0.4459956789880971	0.9992
66	TC0100000279.mm.2	Nms	0.070389327891398	0.1859522790044006	0.9992
67	TC0100000280.mm.2	Pdcl3	0.34482849699744117	0.8434508486682187	0.9992
68	TC0100000282.mm.2	Npas2	-1.2690331464552371	1.1354889189416082	0.9992
69	TC0100000284.mm.2	Rpl31	0.11103131238874395	0.22635980673997416	0.9992
70	TC0100000286.mm.2	Cnot11	-0.2509615735332188	0.26448094118482884	0.9992
71	TC0100000289.mm.2	Map4k4	-0.09761079662642226	0.05700040663395948	0.9992
72	TC0100000292.mm.2	Il1r2	-0.11103131238874402	0.4287571494397762	0.9992
73	TC0100000295.mm.2	Il1r1	-0.41142624572646497	0.14315032127482769	0.9992
74	TC0100000297.mm.2	Il1rl2	-0.09761079662642226	0.31131327571587647	0.9992
75	TC0100000298.mm.2	Il1rl1	0.014355292977070054	0.003313244399828524	1.0
76	TC0100000299.mm.2	Il18r1	0.12432813500220177	0.4041732229267768	0.9992
77	TC0100000300.mm.2	Il18rap	0.014355292977070054	0.08852278289389762	0.9992
78	TC0100000301.mm.2	Slc9a4	0.09761079662642233	0.08767164203958999	0.9992
79	TC0100000302.mm.2	Slc9a2	0.0	0.009705553871561268	1.0
80	TC0100000304.mm.2	Tmem182	-0.1634987322828795	0.09023008526723085	0.9992
81	TC0100000312.mm.2	Pou3f3; 2900092D14Rik	-0.04264433740849367	0.07078549626260615	0.9992
82	TC0100000315.mm.2	Mrps9	0.04264433740849372	0.05724807957018629	0.9992
83	TC0100000317.mm.2	Gpr45	0.02856915219677092	0.28575408898210597	0.9992
84	TC0100000320.mm.2	AI597479	0.3103401206121505	0.7617029321246062	0.9992
85	TC0100000321.mm.2	Rpl29	0.09761079662642233	0.003138231509326578	1.0
86	TC0100000323.mm.2	Nck2	0.02856915219677092	0.09425807260839858	0.9992
87	TC0100000329.mm.2	1500015O10Rik	-0.014355292977070054	0.24872089601665776	0.9992
88	TC0100000332.mm.2	Tpp2	0.16349873228287956	0.4374692311377386	0.9992
89	TC0100000333.mm.2	Bivm	0.12432813500220177	0.06681652082538611	0.9992
90	TC0100000334.mm.2	Ercc5	0.12432813500220177	0.041436116778032536	0.9992
91	TC0100000338.mm.2	Gulp1	0.09761079662642233	0.1160548049657202	0.9992
92	TC0100000343.mm.2	Col3a1	-0.09761079662642226	0.7377862945235831	0.9992
93	TC0100000351.mm.2	Wdr75	-0.1505596765753814	0.5624079677460386	0.9992
94	TC0100000353.mm.2	Dnah7b	-0.09761079662642226	0.09269615116603057	0.9992
95	TC0100000356.mm.2	Dnah7c	0.08406426478847456	0.1604591070310311	0.9992
96	TC0100000364.mm.2	Tmeff2	-0.11103131238874402	0.10997041383658311	0.9992
97	TC0100000372.mm.2	Sdpr	-0.3103401206121504	0.2016947179780235	0.9992
98	TC0100000374.mm.2	Stat4	0.2016338611696504	1.3496924768680636	0.9992
99	TC0100000375.mm.2	Stat1	-0.33342373372519185	0.018498511851753156	1.0
100	TC0100000380.mm.2	Tmem194b	-0.05658352836636759	0.11322735694556191	0.9992
101	TC0100000381.mm.2	Hibch	0.16349873228287956	0.06313454102437742	0.9992
102	TC0100000383.mm.2	Mstn	0.11103131238874395	0.31695296176115045	0.9992
103	TC0100000386.mm.2	Ormdl1	0.25096157353321874	0.9726503922252435	0.9992
104	TC0100000387.mm.2	Osgepl1	0.17632277264046287	0.322758154053346	0.9992
105	TC0100000390.mm.2	Ccdc150	-0.07038932789139803	0.4396150770279845	0.9992
106	TC0100000393.mm.2	Coq10b	-0.028569152196770954	0.059234564368782466	0.9992
107	TC0100000395.mm.2	Hspe1	0.02856915219677092	0.9775716288145134	0.9992
108	TC0100000397.mm.2	Mob4	0.014355292977070054	0.24618721643529784	0.9992
109	TC0100000399.mm.2	Mars2	-0.11103131238874402	0.2715650490257452	0.9992
110	TC0100000404.mm.2	Plcl1	0.0	0.2195386671382824	0.9992
111	TC0100000420.mm.2	1700066M21Rik	-0.1634987322828795	0.3884891128733437	0.9992
112	TC0100000422.mm.2	9430016H08Rik	0.014355292977070054	0.25829701604226013	0.9992
113	TC0100000424.mm.2	Spats2l	0.11103131238874395	0.12124847982699792	0.9992
114	TC0100000426.mm.2	Sgol2a	-0.07038932789139803	0.21339052735134012	0.9992
115	TC0100000427.mm.2	Aox1	0.722466024471091	0.8748441704194698	0.9992
116	TC0100000428.mm.2	Aox3	-0.2509615735332188	0.4412914294668343	0.9992
117	TC0100000430.mm.2	Aox4	0.11103131238874395	0.04474531717982003	0.9992
118	TC0100000431.mm.2	Aox2	-0.41142624572646497	1.2898826348881838	0.9992
119	TC0100000433.mm.2	Bzw1	-0.1505596765753814	0.5205686628022635	0.9992
120	TC0100000434.mm.2	Nif3l1	0.09761079662642233	0.0679830935657987	0.9992
121	TC0100000436.mm.2	Ndufb3	-0.07038932789139803	0.6842395093342654	0.9992
122	TC0100000439.mm.2	Cflar	0.11103131238874395	0.10974669484546556	0.9992
123	TC0100000440.mm.2	Casp8	0.0	0.23905004858910267	0.9992
124	TC0100000442.mm.2	Stradb	0.0	0.05522131887649302	0.9992
125	TC0100000447.mm.2	Cdk15	-0.028569152196770954	0.22242819530858998	0.9992
126	TC0100000450.mm.2	Fzd7	0.3334237337251918	0.33554607141884246	0.9992
127	TC0100000452.mm.2	Gm973	0.0	0.2549252084179425	0.9992
128	TC0100000456.mm.2	Nop58	0.15055967657538138	0.06742477650170943	0.9992
129	TC0100000462.mm.2	Bmpr2	0.15055967657538138	0.28216313251307434	0.9992
130	TC0100000464.mm.2	Fam117b	-0.1505596765753814	0.13053358991913352	0.9992
131	TC0100000465.mm.2	Carf	0.09761079662642233	0.10913206118855903	0.9992
132	TC0100000467.mm.2	Nbeal1	0.13750352374993502	0.5657505476035245	0.9992
133	TC0100000469.mm.2	Cyp20a1	-0.12432813500220176	0.22148698826107513	0.9992
134	TC0100000471.mm.2	Abi2	0.11103131238874395	0.16215913834447734	0.9992
135	TC0100000476.mm.2	Cd28	0.11103131238874395	0.7166987712964504	0.9992
136	TC0100000485.mm.2	Ctla4	-0.4956951626240688	0.5803746391122568	0.9992
137	TC0100000490.mm.2	Icos	0.23878685958711648	0.2865094569060575	0.9992
138	TC0100000497.mm.2	Pard3b	0.12432813500220177	0.36957212497497616	0.9992
139	TC0100000509.mm.2	Nrp2	0.18903382439001687	0.026225806029419683	1.0
140	TC0100000519.mm.2	Eef1b2	-0.07038932789139803	0.08740600224789431	0.9992
141	TC0100000523.mm.2	Zdbf2	-0.014355292977070054	0.21133678687914254	0.9992
142	TC0100000524.mm.2	Adam23	-0.3561438102252753	1.5575202309355514	0.9992
143	TC0100000526.mm.2	Fastkd2	0.15055967657538138	0.1532300464627812	0.9992
144	TC0100000528.mm.2	Gm13749	0.2630344058337938	1.1555228242543185	0.9992
145	TC0100000535.mm.2	Creb1	-0.05658352836636759	0.559405738160169	0.9992
146	TC0100000541.mm.2	Ccnyl1	0.08406426478847456	0.17940450345550976	0.9992
147	TC0100000545.mm.2	Pikfyve	0.056583528366367514	0.29998893767788765	0.9992
148	TC0100000546.mm.2	Pth2r	0.056583528366367514	0.09135416109288666	0.9992
149	TC0100000548.mm.2	Crygf	-0.07038932789139803	0.6601512169623629	0.9992
150	TC0100000551.mm.2	Map2	-0.028569152196770954	0.08926890195661928	0.9992
151	TC0100000558.mm.2	Unc80	0.17632277264046287	0.09328794305703597	0.9992
152	TC0100000561.mm.2	Rpe	0.16349873228287956	0.6392173101267199	0.9992
153	TC0100000572.mm.2	Cps1	-0.09761079662642226	0.07597929952593241	0.9992
154	TC0100000585.mm.2	Spag16	0.3334237337251918	0.9284861949049108	0.9992
155	TC0100000588.mm.2	Vwc2l	0.02856915219677092	0.04029097575357003	0.9992
156	TC0100000590.mm.2	Atic	-0.07038932789139803	0.3535962737769304	0.9992
157	TC0100000591.mm.2	Apol7d	0.12432813500220177	0.4869156395348558	0.9992
158	TC0100000601.mm.2	Tmem169	-0.1505596765753814	0.36501919994877163	0.9992
159	TC0100000602.mm.2	Xrcc5	0.08406426478847456	0.03385826726096737	0.9992
160	TC0100000608.mm.2	Smarcal1	0.0	0.3098039199714863	0.9992
161	TC0100000609.mm.2	Rpl37a	0.02856915219677092	0.20992605157369523	0.9992
162	TC0100000610.mm.2	Igfbp2	0.32192809488736235	0.8880657236673185	0.9992
163	TC0100000621.mm.2	Rufy4	0.15055967657538138	1.1157712303673961	0.9992
164	TC0100000622.mm.2	Cxcr2	-0.11103131238874402	0.24542234395526963	0.9992
165	TC0100000625.mm.2	Arpc2	-0.014355292977070054	0.18996921359416044	0.9992
166	TC0100000626.mm.2	Gpbar1	-0.014355292977070054	0.1375108330941029	0.9992
167	TC0100000627.mm.2	Pnkd	0.0	0.2613779720820575	0.9992
168	TC0100000631.mm.2	Catip	0.014355292977070054	0.1274358569093484	0.9992
169	TC0100000632.mm.2	Slc11a1	0.02856915219677092	0.3085648478559379	0.9992
170	TC0100000633.mm.2	Ctdsp1	-0.09761079662642226	0.37202001017002	0.9992
171	TC0100000635.mm.2	Vil1	0.0	0.20321758829869221	0.9992
172	TC0100000636.mm.2	Rqcd1	-0.08406426478847463	0.2787666299827225	0.9992
173	TC0100000637.mm.2	Plcd4	0.014355292977070054	0.20162562331843878	0.9992
174	TC0100000638.mm.2	Bcs1l	0.21412480535284734	0.5802094138936372	0.9992
175	TC0100000639.mm.2	Stk36	0.014355292977070054	0.023971159908874103	1.0
176	TC0100000640.mm.2	Ttll4	-0.4750848829487826	1.8927900303521317	0.9992
177	TC0100000642.mm.2	Cyp27a1	-0.2509615735332188	0.4092695942073097	0.9992
178	TC0100000644.mm.2	Wnt6	0.17632277264046287	0.8282735463467689	0.9992
179	TC0100000645.mm.2	Wnt10a	0.28688114778816154	0.582528306796707	0.9992
180	TC0100000648.mm.2	Cdk5r2	-0.09761079662642226	0.47508485246013316	0.9992
181	TC0100000652.mm.2	Fam134a	0.014355292977070054	0.059931986260647434	0.9992
182	TC0100000653.mm.2	Zfand2b	-0.36737106564852956	1.0438315695246367	0.9992
183	TC0100000654.mm.2	Ankzf1	-0.765534746362977	3.5228787452803374	0.1959
184	TC0100000655.mm.2	Stk16	-0.13750352374993496	0.33208031468263854	0.9992
185	TC0100000656.mm.2	Dnajb2	-0.2265085298086797	1.489454989793388	0.9992
186	TC0100000657.mm.2	Des	-0.3219280948873623	0.26680273489343054	0.9992
187	TC0100000658.mm.2	Speg	-0.20163386116965037	0.08836306687055788	0.9992
188	TC0100000659.mm.2	Gmppa	-0.2265085298086797	0.7055337738384071	0.9992
189	TC0100000660.mm.2	Asic4	0.21412480535284734	0.6170828649124691	0.9992
190	TC0100000661.mm.2	Tmem198	-0.04264433740849367	0.028121382973734184	1.0
191	TC0100000662.mm.2	Inha	0.18903382439001687	0.2131776205008126	0.9992
192	TC0100000663.mm.2	Stk11ip	-0.17632277264046295	0.8193007987039652	0.9992
193	TC0100000665.mm.2	Slc4a3	0.0	0.2718086014100532	0.9992
194	TC0100000678.mm.2	Sgpp2	-0.014355292977070054	0.1951112553776086	0.9992
195	TC0100000681.mm.2	Mogat1	0.3334237337251918	0.5920994598573648	0.9992
196	TC0100000682.mm.2	Utp14b; Acsl3	0.4005379295837288	0.17179138553205459	0.9992
197	TC0100000684.mm.2	Kcne4	0.29865831556451516	0.08155025759884221	0.9992
198	TC0100000688.mm.2	Mrpl44	0.0	0.22344408929673812	0.9992
199	TC0100000697.mm.2	Nyap2	0.056583528366367514	0.18455508375564977	0.9992
200	TC0100000702.mm.2	Gm9747	-0.12432813500220176	0.20072839165012735	0.9992
201	TC0100000703.mm.2	Rhbdd1	-1.028569152196771	2.677780705266081	0.7147
202	TC0100000706.mm.2	Col4a3	-0.40053792958372875	0.77780395369828	0.9992
203	TC0100000708.mm.2	Mff	0.0	0.27523275435368966	0.9992
204	TC0100000711.mm.2	Agfg1	0.0	0.15882830550046786	0.9992
205	TC0100000717.mm.2	Krtap28-13	0.17632277264046287	0.7244583115986905	0.9992
206	TC0100000718.mm.2	Ccl20	0.5058909297299573	1.0150228735845066	0.9992
207	TC0100000719.mm.2	Daw1	0.0	0.06323500239005861	0.9992
208	TC0100000725.mm.2	Fbxo36	0.2016338611696504	0.0037072814586785003	1.0
209	TC0100000736.mm.2	Gm10553	-0.11103131238874402	0.30732930084363097	0.9992
210	TC0100000743.mm.2	Gm7609	0.014355292977070054	0.31273865375649357	0.9992
211	TC0100000758.mm.2	Csprs	0.11103131238874395	0.12355121312165876	0.9992
212	TC0100000761.mm.2	G530012D18Rik	-0.014355292977070054	0.40516564441668207	0.9992
213	TC0100000765.mm.2	Sp140	-0.3219280948873623	1.424812155072339	0.9992
214	TC0100000766.mm.2	Sp100	-0.21412480535284734	1.0788339493622612	0.9992
215	TC0100000771.mm.2	Cab39	0.0	0.239577516576788	0.9992
216	TC0100000774.mm.2	Itm2c	-0.12432813500220176	0.11975822410451964	0.9992
217	TC0100000775.mm.2	4933407L21Rik	0.13750352374993502	0.4759935544426275	0.9992
218	TC0100000777.mm.2	Spata3	-0.028569152196770954	0.06529959828457502	0.9992
219	TC0100000778.mm.2	2810459M11Rik	0.070389327891398	0.5412111182891549	0.9992
220	TC0100000783.mm.2	B3gnt7	-0.11103131238874402	0.0393389927290182	0.9992
221	TC0100000787.mm.2	1700019O17Rik	-0.33342373372519185	0.10408045468998398	0.9992
222	TC0100000790.mm.2	Ptma	-0.028569152196770954	0.20606999322731542	0.9992
223	TC0100000792.mm.2	Cops7b	0.16349873228287956	0.20210951694165108	0.9992
224	TC0100000794.mm.2	Dis3l2	0.0	0.23627259623430172	0.9992
225	TC0100000806.mm.2	Akp3	0.014355292977070054	0.1996266451086505	0.9992
226	TC0100000808.mm.2	Prss56	0.17632277264046287	0.4094925379914167	0.9992
227	TC0100000809.mm.2	Chrnd	-0.08406426478847463	0.5114492834995558	0.9992
228	TC0100000810.mm.2	Chrng	0.12432813500220177	0.09843270997155	0.9992
229	TC0100000811.mm.2	Eif4e2	0.18903382439001687	0.7425614331401862	0.9992
230	TC0100000813.mm.2	Efhd1	-0.014355292977070054	0.18296377394997113	0.9992
231	TC0100000814.mm.2	Gigyf2	0.08406426478847456	0.29277058067270595	0.9992
232	TC0100000816.mm.2	3110079O15Rik	0.0	0.07685964397479933	0.9992
233	TC0100000817.mm.2	Neu2	0.12432813500220177	0.059682778425781964	0.9992
234	TC0100000822.mm.2	Inpp5d	-0.09761079662642226	0.08724669632867703	0.9992
235	TC0100000824.mm.2	Atg16l1	-0.12432813500220176	0.5616158929652859	0.9992
236	TC0100000828.mm.2	Sag	-0.04264433740849367	0.018181392829336417	1.0
237	TC0100000829.mm.2	Dgkd	-0.2986583155645152	0.5320960534771997	0.9992
238	TC0100000836.mm.2	Ugt1a2; Ugt1a6a; Ugt1a6b; Ugt1a10; Ugt1a7c; Ugt1a5; Ugt1a9; Ugt1a1	0.12432813500220177	0.47031304622708353	0.9992
239	TC0100000845.mm.2	Mroh2a	-0.028569152196770954	0.02544225514642006	1.0
240	TC0100000846.mm.2	Trpm8	0.25096157353321874	1.2211255279972604	0.9992
241	TC0100000847.mm.2	Spp2	0.22650852980867975	0.743282254022513	0.9992
242	TC0100000854.mm.2	Sh3bp4	-0.41142624572646497	0.9746941347352298	0.9992
243	TC0100000858.mm.2	Agap1	-0.36737106564852956	2.2596373105057563	0.9992
244	TC0100000870.mm.2	Ackr3	-0.04264433740849367	0.02914194300349769	1.0
245	TC0100000878.mm.2	Cops8	0.056583528366367514	0.05114709380028646	0.9992
246	TC0100000882.mm.2	Mlph	-0.1634987322828795	0.28116628169613783	0.9992
247	TC0100000883.mm.2	Prlh	0.11103131238874395	0.48558507941963097	0.9992
248	TC0100000884.mm.2	Lrrfip1	-0.11103131238874402	0.17626501160126884	0.9992
249	TC0100000885.mm.2	Rbm44	0.15055967657538138	0.3448615651886179	0.9992
250	TC0100000886.mm.2	Ramp1	-0.028569152196770954	0.061230177216882536	0.9992
251	TC0100000890.mm.2	Ube2f	0.08406426478847456	0.18362611124763795	0.9992
252	TC0100000892.mm.2	Scly	-0.20163386116965037	0.5257837359237448	0.9992
253	TC0100000893.mm.2	Espnl	0.11103131238874395	0.4303920324531756	0.9992
254	TC0100000894.mm.2	Klhl30	-0.09761079662642226	0.10209812573177215	0.9992
255	TC0100000895.mm.2	Fam132b	-0.17632277264046295	0.3386606599939601	0.9992
256	TC0100000897.mm.2	Traf3ip1	0.070389327891398	0.7124221909212947	0.9992
257	TC0100000898.mm.2	Asb1	-0.12432813500220176	0.47353148753052254	0.9992
258	TC0100000899.mm.2	Twist2	-0.11103131238874402	0.43132902199010326	0.9992
259	TC0100000908.mm.2	Olfr1413	-0.08406426478847463	0.6706021206389573	0.9992
260	TC0100000909.mm.2	Olfr1412	0.09761079662642233	0.4620550407085131	0.9992
261	TC0100000910.mm.2	Olfr1411; Olfr1410	0.04264433740849372	0.039481657219292046	0.9992
262	TC0100000911.mm.2	Olfr1410	0.11103131238874395	0.09777947172068531	0.9992
263	TC0100000912.mm.2	Olfr12	-0.07038932789139803	0.059981844992336796	0.9992
264	TC0100000916.mm.2	Gpc1	-0.09761079662642226	0.39008558991400233	0.9992
265	TC0100000919.mm.2	Dusp28	-0.04264433740849367	0.035881856848514984	0.9992
266	TC0100000921.mm.2	Rnpepl1	-0.1505596765753814	0.09886874864462807	0.9992
267	TC0100000922.mm.2	Capn10	0.02856915219677092	0.10209812573177215	0.9992
268	TC0100000923.mm.2	Gpr35	0.11103131238874395	0.26664221207441463	0.9992
269	TC0100000924.mm.2	Aqp12	-0.09761079662642226	0.09339562827501968	0.9992
270	TC0100000925.mm.2	Agxt	-0.028569152196770954	0.16883436609055755	0.9992
271	TC0100000926.mm.2	Crocc2	-0.08406426478847463	0.43168091490488825	0.9992
272	TC0100000927.mm.2	Sned1; Mir6901	-0.17632277264046295	0.889747082646597	0.9992
273	TC0100000929.mm.2	Ppp1r7	0.014355292977070054	0.0379149194826401	0.9992
274	TC0100000933.mm.2	Ano7	-0.04264433740849367	0.02858497661500486	1.0
275	TC0100000936.mm.2	Sept2	0.2016338611696504	0.7133190306450697	0.9992
276	TC0100000937.mm.2	Farp2	-0.014355292977070054	0.04138834223512058	0.9992
277	TC0100000942.mm.2	Bok	0.056583528366367514	0.27736607746618774	0.9992
278	TC0100000944.mm.2	Atg4b	-0.3561438102252753	1.5331323796458904	0.9992
279	TC0100000946.mm.2	Ing5	-0.07038932789139803	1.0893755951107988	0.9992
280	TC0100000947.mm.2	D2hgdh	-0.3103401206121504	1.021819483062586	0.9992
281	TC0100000948.mm.2	Gal3st2	0.15055967657538138	0.20929271267232025	0.9992
282	TC0100000949.mm.2	Gm9994	0.13750352374993502	0.13471831500438947	0.9992
283	TC0100000951.mm.2	Gm6086	-0.028569152196770954	0.23113999915704286	0.9992
284	TC0100000954.mm.2	Neu4	0.18903382439001687	0.3586250548078745	0.9992
285	TC0100000957.mm.2	Fam174a	0.15055967657538138	0.3570411205902093	0.9992
286	TC0100000971.mm.2	Gin1	0.04264433740849372	0.010149890396819588	1.0
287	TC0100000977.mm.2	Slco6d1	0.056583528366367514	0.3206629694792061	0.9992
288	TC0100000985.mm.2	Cntnap5b	0.056583528366367514	0.5979106494279033	0.9992
289	TC0100000999.mm.2	Cdh20	0.0	0.5076587467450255	0.9992
290	TC0100001008.mm.2	2310035C23Rik	0.13750352374993502	0.049148541111453566	0.9992
291	TC0100001011.mm.2	Tnfrsf11a	0.070389327891398	0.239577516576788	0.9992
292	TC0100001016.mm.2	Zcchc2	-0.09761079662642226	0.17457388223217687	0.9992
293	TC0100001018.mm.2	Phlpp1	-0.3103401206121504	0.5346171485515817	0.9992
294	TC0100001024.mm.2	Serpinb5	-0.17632277264046295	0.3679478332941902	0.9992
295	TC0100001025.mm.2	Serpinb12	0.47508488294878265	1.812479279163537	0.9992
296	TC0100001026.mm.2	Serpinb13	0.36737106564852945	1.0757207139381184	0.9992
297	TC0100001028.mm.2	Serpinb11	-0.028569152196770954	0.1813123365584863	0.9992
298	TC0100001029.mm.2	Serpinb7	0.18903382439001687	0.4119525030139173	0.9992
299	TC0100001031.mm.2	Serpinb8	-0.09761079662642226	0.0975075788413963	0.9992
300	TC0100001037.mm.2	Cdh7	0.014355292977070054	0.22709180502872825	0.9992
301	TC0100001048.mm.2	Cntnap5a	-0.014355292977070054	0.17711305216584938	0.9992
302	TC0100001054.mm.2	Gm19965	-0.2265085298086797	1.2898826348881838	0.9992
303	TC0100001058.mm.2	Nifk	-0.23878685958711643	1.0883098412461387	0.9992
304	TC0100001060.mm.2	Clasp1	-0.09761079662642226	0.6470460882899123	0.9992
305	TC0100001063.mm.2	Tfcp2l1	0.15055967657538138	0.25609844951482114	0.9992
306	TC0100001076.mm.2	Tmem185b	0.09761079662642233	0.1778319206319825	0.9992
307	TC0100001083.mm.2	Sctr	-0.23878685958711643	0.45717457304082015	0.9992
308	TC0100001085.mm.2	3110009E18Rik	0.070389327891398	0.09156860103399364	0.9992
309	TC0100001086.mm.2	C1ql2	-0.27500704749986976	0.5319482085457623	0.9992
310	TC0100001088.mm.2	En1	-0.08406426478847463	0.27992342723185937	0.9992
311	TC0100001096.mm.2	Ccdc93	-0.04264433740849367	0.3121144751512945	0.9992
312	TC0100001111.mm.2	Slc35f5	0.056583528366367514	0.012512493866907053	1.0
313	TC0100001112.mm.2	Gpr39	0.014355292977070054	0.2461106685401665	0.9992
314	TC0100001114.mm.2	Mgat5	0.014355292977070054	0.09528445472131904	0.9992
315	TC0100001123.mm.2	Acmsd	0.08406426478847456	0.2942217871714023	0.9992
316	TC0100001124.mm.2	Ccnt2	0.014355292977070054	0.12303203256741516	0.9992
317	TC0100001125.mm.2	Rab3gap1	-0.07038932789139803	0.06183065360967973	0.9992
318	TC0100001129.mm.2	R3hdm1	0.070389327891398	0.25609844951482114	0.9992
319	TC0100001138.mm.2	Ubxn4	0.17632277264046287	0.4920092751803086	0.9992
320	TC0100001145.mm.2	Thsd7b	0.08406426478847456	0.8735438865681957	0.9992
321	TC0100001158.mm.2	Yod1	-0.11103131238874402	0.024522236834125372	1.0
322	TC0100001161.mm.2	AA986860	-0.05658352836636759	0.17920761891179626	0.9992
323	TC0100001164.mm.2	Fcamr	0.04264433740849372	0.1104742033288088	0.9992
324	TC0100001165.mm.2	Pigr	-0.40053792958372875	2.1023729087095586	0.9992
325	TC0100001166.mm.2	Fcmr	-0.21412480535284734	0.7293211638552936	0.9992
326	TC0100001167.mm.2	Il10	0.0	0.06950943469373042	0.9992
327	TC0100001168.mm.2	Eif2d	-0.36737106564852956	1.0695604052332999	0.9992
328	TC0100001170.mm.2	Fam72a	-0.11103131238874402	0.6489771474158762	0.9992
329	TC0100001171.mm.2	Avpr1b	-0.2986583155645152	1.7878123955960423	0.9992
330	TC0100001172.mm.2	Ctse	0.09761079662642233	0.21681130892474243	0.9992
331	TC0100001173.mm.2	Rab7b	-0.11103131238874402	0.13259144347720875	0.9992
332	TC0100001174.mm.2	Slc26a9	-0.028569152196770954	0.04599883231842984	0.9992
333	TC0100001175.mm.2	Pm20d1	0.18903382439001687	0.11981544717356654	0.9992
334	TC0100001176.mm.2	Slc41a1	-0.17632277264046295	0.21402987486799047	0.9992
335	TC0100001177.mm.2	Rab29	0.09761079662642233	0.1314731132317962	0.9992
336	TC0100001178.mm.2	Nucks1	0.12432813500220177	0.38711023071251527	0.9992
337	TC0100001180.mm.2	Slc45a3	0.11103131238874395	0.007800070204414945	1.0
338	TC0100001181.mm.2	Elk4	-0.17632277264046295	0.023741750742954877	1.0
339	TC0100001186.mm.2	Lemd1	0.070389327891398	0.28075160155205375	0.9992
340	TC0100001189.mm.2	Klhdc8a	0.070389327891398	0.8664610916297825	0.9992
341	TC0100001190.mm.2	Nuak2	0.17632277264046287	0.17386038206408522	0.9992
342	TC0100001193.mm.2	Dstyk	0.0	0.037110012608208814	0.9992
343	TC0100001195.mm.2	Rbbp5	-0.33342373372519185	1.1469104701481345	0.9992
344	TC0100001196.mm.2	Tmem81	-0.028569152196770954	0.06353652599525314	0.9992
345	TC0100001200.mm.2	Lrrn2	0.4005379295837288	1.2967086218813386	0.9992
346	TC0100001201.mm.2	Pik3c2b	0.16349873228287956	0.5037624548332648	0.9992
347	TC0100001202.mm.2	Ppp1r15b	-0.40053792958372875	1.5361070110140926	0.9992
348	TC0100001204.mm.2	Plekha6	0.12432813500220177	0.39019223067129766	0.9992
349	TC0100001205.mm.2	Golt1a; Kiss1	0.056583528366367514	0.046047116768076914	0.9992
350	TC0100001206.mm.2	Ren1; Ren2	-0.05658352836636759	0.18316236909796488	0.9992
351	TC0100001207.mm.2	Etnk2	-0.2986583155645152	0.6085355881608968	0.9992
352	TC0100001218.mm.2	Fmod	0.12432813500220177	0.23062267392386154	0.9992
353	TC0100001220.mm.2	Chit1	-0.04264433740849367	0.09130056764777598	0.9992
354	TC0100001222.mm.2	Chil1	-0.20163386116965037	0.7198771036976924	0.9992
355	TC0100001223.mm.2	Mybph	0.056583528366367514	0.042201225070002145	0.9992
356	TC0100001225.mm.2	Myog	0.04264433740849372	0.005330978174470584	1.0
357	TC0100001226.mm.2	4933406M09Rik	0.12432813500220177	0.26217149410421536	0.9992
358	TC0100001227.mm.2	Cyb5r1	-1.0356239097307212	4.0	0.1041
359	TC0100001228.mm.2	Adipor1	0.15055967657538138	0.006079041198713197	1.0
360	TC0100001230.mm.2	Klhl12	-0.13750352374993496	0.2584544832237906	0.9992
361	TC0100001231.mm.2	Rabif	0.056583528366367514	0.18402399902801453	0.9992
362	TC0100001234.mm.2	Kdm5b	-0.07038932789139803	0.6763354643918998	0.9992
363	TC0100001237.mm.2	Syt2	-0.04264433740849367	0.04696554274964326	0.9992
364	TC0100001240.mm.2	Ube2t	0.02856915219677092	0.2695407399542312	0.9992
365	TC0100001244.mm.2	Ptpn7	0.13750352374993502	0.0343750328907572	0.9992
366	TC0100001245.mm.2	Arl8a	-0.23878685958711643	0.20767836364842648	0.9992
367	TC0100001249.mm.2	Lmod1	-0.2265085298086797	1.157390760389438	0.9992
368	TC0100001252.mm.2	Csrp1	-0.3448284969974413	1.2510371387438386	0.9992
369	TC0100001254.mm.2	Phlda3	0.08406426478847456	0.22614044762331303	0.9992
370	TC0100001256.mm.2	Lad1	-0.05658352836636759	0.20725821416525134	0.9992
371	TC0100001257.mm.2	Tnnt2	0.48542682717024166	1.158015195409886	0.9992
372	TC0100001258.mm.2	Tmem9	0.0	0.10790539730951958	0.9992
373	TC0100001259.mm.2	Ascl5	0.12432813500220177	0.24557521072274135	0.9992
374	TC0100001260.mm.2	Cacna1s	0.45417589318580215	0.34284849809903334	0.9992
375	TC0100001262.mm.2	Kif21b	0.070389327891398	0.18661919326614435	0.9992
376	TC0100001268.mm.2	Ddx59	-0.20163386116965037	0.1348367804939138	0.9992
377	TC0100001271.mm.2	Kif14	0.13750352374993502	0.09431203228814784	0.9992
378	TC0100001274.mm.2	Zfp281	0.17632277264046287	1.0414361167780326	0.9992
379	TC0100001292.mm.2	Atp6v1g3	0.15055967657538138	0.30688888453785873	0.9992
380	TC0100001294.mm.2	Dennd1b	-0.014355292977070054	0.1032533843925944	0.9992
381	TC0100001302.mm.2	Zbtb41	0.02856915219677092	0.014932966849499067	1.0
382	TC0100001303.mm.2	Aspm	0.09761079662642233	0.6509168312204098	0.9992
383	TC0100001304.mm.2	F13b	0.08406426478847456	0.6765416331505323	0.9992
384	TC0100001308.mm.2	Kcnt2	-0.11103131238874402	0.05041484867334812	0.9992
385	TC0100001313.mm.2	B3galt2	-0.5058909297299572	0.5178413045887236	0.9992
386	TC0100001316.mm.2	Glrx2	0.13750352374993502	0.6375175252488255	0.9992
387	TC0100001317.mm.2	Uchl5	0.3103401206121505	0.399789693590672	0.9992
388	TC0100001330.mm.2	Brinp3	0.2630344058337938	2.070581074285707	0.9992
389	TC0100001338.mm.2	Ptgs2	-0.04264433740849367	0.9044819576768491	0.9992
390	TC0100001339.mm.2	Pdc	0.12432813500220177	0.5491353076202339	0.9992
391	TC0100001341.mm.2	Tpr	0.014355292977070054	0.09712721455392068	0.9992
392	TC0100001349.mm.2	3110040M04Rik	0.11103131238874395	0.08655704514060424	0.9992
393	TC0100001351.mm.2	Ivns1abp	-0.028569152196770954	0.018815862601645743	1.0
394	TC0100001353.mm.2	Trmt1l	-0.20163386116965037	0.2538330356227146	0.9992
395	TC0100001356.mm.2	Fam129a	-0.6229303509201767	2.886056647693163	0.5446
396	TC0100001358.mm.2	Edem3	-0.05658352836636759	0.17179138553205459	0.9992
397	TC0100001365.mm.2	Colgalt2	0.08406426478847456	0.09734452478207409	0.9992
398	TC0100001367.mm.2	Apobec4	-0.08406426478847463	0.27794222866853585	0.9992
399	TC0100001369.mm.2	Arpc5	-0.09761079662642226	0.3417023496918102	0.9992
400	TC0100001370.mm.2	Ncf2	-0.27500704749986976	0.5269511949114623	0.9992
401	TC0100001373.mm.2	Nmnat2	-0.07038932789139803	0.169603823516531	0.9992
402	TC0100001377.mm.2	Shcbp1l	-0.11103131238874402	0.39243775681641174	0.9992
403	TC0100001379.mm.2	Rgs8	0.014355292977070054	0.25321016784738776	0.9992
404	TC0100001381.mm.2	Rgs16	-0.014355292977070054	0.15187248943212517	0.9992
405	TC0100001382.mm.2	Rnasel	-0.1505596765753814	0.6827726508235797	0.9992
406	TC0100001385.mm.2	Teddm1b	0.09761079662642233	0.769295686387431	0.9992
407	TC0100001386.mm.2	Teddm1a	-0.05658352836636759	0.15366288787019475	0.9992
408	TC0100001387.mm.2	Glul; Mir8114	-0.08406426478847463	0.011039929609661969	1.0
409	TC0100001392.mm.2	Zfp648	0.070389327891398	0.10430127304069435	0.9992
410	TC0100001397.mm.2	Stx6	-0.3895668117627257	0.3927594961682573	0.9992
411	TC0100001402.mm.2	Acbd6	-0.028569152196770954	0.1629168491768141	0.9992
412	TC0100001409.mm.2	Tor1aip2	-0.05658352836636759	0.349401101827343	0.9992
413	TC0100001412.mm.2	Nphs2	0.02856915219677092	0.26728465965000703	0.9992
414	TC0100001414.mm.2	Gm2000	-0.20163386116965037	0.5944828930236237	0.9992
415	TC0100001419.mm.2	Abl2	-0.014355292977070054	0.06183065360967973	0.9992
416	TC0100001425.mm.2	Angptl1	0.22650852980867975	0.24949160514865382	0.9992
417	TC0100001431.mm.2	2810025M15Rik	0.08406426478847456	0.00174066157630127	1.0
418	TC0100001433.mm.2	BC026585	0.014355292977070054	0.006299305179649748	1.0
419	TC0100001434.mm.2	Sec16b	-0.13750352374993496	0.8489367466462497	0.9992
420	TC0100001438.mm.2	Astn1	0.29865831556451516	1.0	0.9992
421	TC0100001442.mm.2	Rfwd2	0.11103131238874395	0.5115903110968019	0.9992
422	TC0100001447.mm.2	Tnr	-0.07038932789139803	0.0841254971423085	0.9992
423	TC0100001451.mm.2	4930523C07Rik	-0.3103401206121504	0.9858996784803794	0.9992
424	TC0100001452.mm.2	Mrps14	0.014355292977070054	0.004935465843858455	1.0
425	TC0100001459.mm.2	Rc3h1	-0.11103131238874402	0.015697768020096675	1.0
426	TC0100001462.mm.2	Serpinc1	0.28688114778816154	1.4400933749638876	0.9992
427	TC0100001465.mm.2	Cenpl	0.0	0.14819148577176255	0.9992
428	TC0100001466.mm.2	Ankrd45	0.15055967657538138	0.5307672574933879	0.9992
429	TC0100001468.mm.2	Tnfsf4	0.09761079662642233	0.03644826642590373	0.9992
430	TC0100001469.mm.2	Tnfsf18	-0.2265085298086797	0.5338741295818008	0.9992
431	TC0100001473.mm.2	Pigc	0.12432813500220177	0.22040350874217546	0.9992
432	TC0100001475.mm.2	Dnm3os; Mir214; Mir199a-2	0.056583528366367514	0.13282724882135025	0.9992
433	TC0100001477.mm.2	Gm10176; AC138218.2	-0.07038932789139803	0.5948244537820107	0.9992
434	TC0100001479.mm.2	Vamp4	-0.014355292977070054	0.13513308567147386	0.9992
435	TC0100001481.mm.2	Myoc	-0.1634987322828795	0.49281902273975914	0.9992
436	TC0100001491.mm.2	Kifap3	0.08406426478847456	0.1542200328881107	0.9992
437	TC0100001493.mm.2	Scyl3	0.070389327891398	0.08265206237222837	0.9992
438	TC0100001494.mm.2	Mettl18	-0.3448284969974413	0.13757044389399103	0.9992
439	TC0100001495.mm.2	Sele	0.27500704749986976	0.2740883677049518	0.9992
440	TC0100001496.mm.2	Sell	0.070389327891398	0.121708050750204	0.9992
441	TC0100001497.mm.2	Selp	-0.4956951626240688	0.7133190306450697	0.9992
442	TC0100001498.mm.2	F5	-0.2986583155645152	1.2773660774661877	0.9992
443	TC0100001500.mm.2	Slc19a2	-0.2986583155645152	0.6569855028492324	0.9992
444	TC0100001501.mm.2	Ccdc181	0.09761079662642233	0.40131890109283663	0.9992
445	TC0100001502.mm.2	Nme7	0.22650852980867975	0.5657505476035245	0.9992
446	TC0100001510.mm.2	Dpt	-0.2265085298086797	0.30469347756819737	0.9992
447	TC0100001516.mm.2	Gpr161	0.15055967657538138	0.18916284885951165	0.9992
448	TC0100001520.mm.2	Mpc2	0.2016338611696504	0.22141467213703772	0.9992
449	TC0100001522.mm.2	Adcy10	0.49569516262406876	0.32651830292665285	0.9992
450	TC0100001526.mm.2	Creg1	0.2016338611696504	0.3489159107569886	0.9992
451	TC0100001527.mm.2	Cd247	-0.33342373372519185	0.8585502265995326	0.9992
452	TC0100001532.mm.2	Gpa33	0.2016338611696504	0.527097348196336	0.9992
453	TC0100001533.mm.2	Ildr2	-0.04264433740849367	1.0204516252959048	0.9992
454	TC0100001537.mm.2	Tada1	0.27500704749986976	1.5243288116755704	0.9992
455	TC0100001541.mm.2	Fam78b	0.15055967657538138	0.0766005338412835	0.9992
456	TC0100001548.mm.2	Tmco1	0.15055967657538138	0.7654827164873134	0.9992
457	TC0100001550.mm.2	Aldh9a1	0.15055967657538138	0.30697693207630594	0.9992
458	TC0100001554.mm.2	Rxrg	-0.12432813500220176	0.10457745396059209	0.9992
459	TC0100001555.mm.2	Lmx1a	0.12432813500220177	0.46445272082333217	0.9992
460	TC0100001560.mm.2	Rgs5	0.12432813500220177	0.6067758836387027	0.9992
461	TC0100001563.mm.2	Ccdc190	0.0	0.5503673495299254	0.9992
462	TC0100001567.mm.2	Sh2d1b2	0.056583528366367514	0.1950432001425084	0.9992
463	TC0100001568.mm.2	Sh2d1b1	0.21412480535284734	0.6219656775426685	0.9992
464	TC0100001569.mm.2	1700015E13Rik	0.09761079662642233	0.12615646677656414	0.9992
465	TC0100001570.mm.2	Olfml2b	-0.44360665147561484	1.3979400086720375	0.9992
466	TC0100001572.mm.2	Gm26620	-0.04264433740849367	0.013362604389846126	1.0
467	TC0100001574.mm.2	Fcgr4	0.2016338611696504	0.5062631977231602	0.9992
468	TC0100001577.mm.2	Cfap126	0.6870606883398924	0.035363296211498474	0.9992
469	TC0100001578.mm.2	Mpz	-0.05658352836636759	0.2546128786799912	0.9992
470	TC0100001579.mm.2	Nr1i3	-0.04264433740849367	0.15820270112564472	0.9992
471	TC0100001580.mm.2	Apoa2	0.35614381022527536	0.7356544929499076	0.9992
472	TC0100001581.mm.2	Adamts4	0.21412480535284734	0.166916665821657	0.9992
473	TC0100001582.mm.2	B4galt3	-0.23878685958711643	0.826813731587726	0.9992
474	TC0100001585.mm.2	Dedd	0.070389327891398	0.14539036190420482	0.9992
475	TC0100001586.mm.2	Pfdn2	-0.028569152196770954	0.11165198982195101	0.9992
476	TC0100001589.mm.2	Pvrl4	0.070389327891398	0.5514482607984219	0.9992
477	TC0100001590.mm.2	Arhgap30	-0.08406426478847463	0.3301254975101975	0.9992
478	TC0100001592.mm.2	F11r	-0.23878685958711643	0.8601209135987634	0.9992
479	TC0100001593.mm.2	Alyref2	-0.014355292977070054	0.2502636844309389	0.9992
480	TC0100001595.mm.2	Cd244	0.17632277264046287	0.3047810810948491	0.9992
481	TC0100001597.mm.2	Cd48	0.08406426478847456	0.18762148884580573	0.9992
482	TC0100001600.mm.2	Slamf1	-0.08406426478847463	0.4854522473397139	0.9992
483	TC0100001602.mm.2	Cd84	-0.014355292977070054	0.02890978686288457	1.0
484	TC0100001603.mm.2	Gm10521	-0.028569152196770954	0.0493431174954894	0.9992
485	TC0100001604.mm.2	Slamf6	0.014355292977070054	0.3534002482796267	0.9992
486	TC0100001605.mm.2	Copa	-0.09761079662642226	0.8620132672764684	0.9992
487	TC0100001606.mm.2	Pex19	0.17632277264046287	2.070581074285707	0.9992
488	TC0100001607.mm.2	Dcaf8	-0.21412480535284734	1.3160528692484879	0.9992
489	TC0100001610.mm.2	Igsf8	0.08406426478847456	0.11633856484638239	0.9992
490	TC0100001611.mm.2	Kcnj10	-0.09761079662642226	0.03929144831144341	0.9992
491	TC0100001613.mm.2	Pigm	0.0	0.1251124891538875	0.9992
492	TC0100001615.mm.2	Slamf9	0.27500704749986976	1.1674910872937636	0.9992
493	TC0100001616.mm.2	Igsf9	0.35614381022527536	0.5728385970740344	0.9992
494	TC0100001617.mm.2	Tagln2	-0.41142624572646497	1.0277971616209356	0.9992
495	TC0100001620.mm.2	Cfap45	0.28688114778816154	1.3777859770337046	0.9992
496	TC0100001621.mm.2	Vsig8	0.16349873228287956	1.3269790928711038	0.9992
497	TC0100001622.mm.2	Crp	-0.11103131238874402	0.12159311241900428	0.9992
498	TC0100001625.mm.2	Olfr16	-0.2630344058337938	1.0726296369609765	0.9992
499	TC0100001628.mm.2	Olfr218	0.15055967657538138	0.24101245313238068	0.9992
500	TC0100001629.mm.2	Olfr1404	-0.04264433740849367	0.08338815489065401	0.9992
501	TC0100001630.mm.2	Olfr418	-0.07038932789139803	0.03583468937826464	0.9992
502	TC0100001631.mm.2	Aim2	0.014355292977070054	0.05286048235717089	0.9992
503	TC0100001632.mm.2	Pyhin1	0.17632277264046287	0.01376586986500417	1.0
504	TC0100001634.mm.2	Pydc3	0.04264433740849372	0.0010000277816796898	1.0
505	TC0100001636.mm.2	Olfr433	0.13750352374993502	0.5120136688706066	0.9992
506	TC0100001637.mm.2	Olfr432	-0.28688114778816154	0.9681877286696297	0.9992
507	TC0100001638.mm.2	Olfr430	0.08406426478847456	0.22716507276098186	0.9992
508	TC0100001639.mm.2	Olfr429	0.23878685958711648	0.8204482088348123	0.9992
509	TC0100001640.mm.2	Olfr426; Olfr427	-0.04264433740849367	0.5076587467450255	0.9992
510	TC0100001641.mm.2	Olfr424	0.2016338611696504	0.41487781369318455	0.9992
511	TC0100001642.mm.2	Olfr421-ps1	-0.07038932789139803	0.2508823376436777	0.9992
512	TC0100001643.mm.2	Olfr420	0.08406426478847456	0.42782568638694046	0.9992
513	TC0100001644.mm.2	Spta1	-0.1505596765753814	0.2989503692708603	0.9992
514	TC0100001646.mm.2	Mptx1	0.09761079662642233	0.31695296176115045	0.9992
515	TC0100001647.mm.2	Olfr417	-0.05658352836636759	0.048128442871635646	0.9992
516	TC0100001648.mm.2	Olfr248	-0.08406426478847463	0.14333151638846497	0.9992
517	TC0100001649.mm.2	Olfr414	-0.37851162325372995	0.49907776080969946	0.9992
518	TC0100001650.mm.2	Olfr220	-0.028569152196770954	0.18217030025439443	0.9992
519	TC0100001651.mm.2	Fmn2	0.0	0.28937498493920316	0.9992
520	TC0100001653.mm.2	Kmo	-0.04264433740849367	0.32734807715999753	0.9992
521	TC0100001654.mm.2	Wdr64	0.056583528366367514	0.07914650387874078	0.9992
522	TC0100001656.mm.2	Exo1	0.16349873228287956	0.5689580546641145	0.9992
523	TC0100001663.mm.2	Sdccag8	-0.028569152196770954	0.1972262747080243	0.9992
524	TC0100001671.mm.2	Zbtb18	-0.6229303509201767	3.0	0.4336
525	TC0100001675.mm.2	1700016C15Rik	-0.028569152196770954	0.13029902632612209	0.9992
526	TC0100001677.mm.2	Gm7068	0.11103131238874395	0.3278097488117474	0.9992
527	TC0100001678.mm.2	Gm16432	0.0	0.12476505354983505	0.9992
528	TC0100001680.mm.2	Desi2	0.014355292977070054	0.025534364262757576	1.0
529	TC0100001684.mm.2	Desi2	0.15055967657538138	0.18916284885951165	0.9992
530	TC0100001685.mm.2	Cox20	0.17632277264046287	1.3516399890190685	0.9992
531	TC0100001688.mm.2	Efcab2	0.02856915219677092	0.14611934987545766	0.9992
532	TC0100001692.mm.2	Kif26b	0.09761079662642233	0.2079586892879177	0.9992
533	TC0100001698.mm.2	Cnst	-0.07038932789139803	0.005902910411789988	1.0
534	TC0100001699.mm.2	Sccpdh	0.3785116232537299	1.0777937225609837	0.9992
535	TC0100001701.mm.2	Gm10518	-0.04264433740849367	0.001479117164961872	1.0
536	TC0100001703.mm.2	Cdc42bpa	0.11103131238874395	0.14861933203440328	0.9992
537	TC0100001707.mm.2	Itpkb	-0.1505596765753814	0.4899914870597653	0.9992
538	TC0100001711.mm.2	Parp1; Mir6904	0.014355292977070054	0.1608363170853499	0.9992
539	TC0100001712.mm.2	Lin9	0.2630344058337938	0.5780671867214916	0.9992
540	TC0100001713.mm.2	Acbd3	0.0	0.22614044762331303	0.9992
541	TC0100001720.mm.2	Sde2	-0.014355292977070054	0.15502606185311238	0.9992
542	TC0100001721.mm.2	Lefty2	-0.07038932789139803	0.4769041617474322	0.9992
543	TC0100001722.mm.2	Pycr2	0.0	0.2550814575586469	0.9992
544	TC0100001723.mm.2	Lefty1	0.014355292977070054	0.12580819532092882	0.9992
545	TC0100001724.mm.2	Tmem63a	-0.2509615735332188	0.7449688366544486	0.9992
546	TC0100001726.mm.2	9130409I23Rik	0.070389327891398	0.5015515968260004	0.9992
547	TC0100001730.mm.2	Cnih4	-0.07038932789139803	0.3648179513437324	0.9992
548	TC0100001734.mm.2	Cnih3	0.3334237337251918	1.0083309926200514	0.9992
549	TC0100001736.mm.2	Dnah14	-0.13750352374993496	0.23762157068803588	0.9992
550	TC0100001740.mm.2	Srp9	-0.04264433740849367	0.13265038281120747	0.9992
551	TC0100001745.mm.2	Trp53bp2	0.0	0.1908444682528196	0.9992
552	TC0100001749.mm.2	Capn8	0.16349873228287956	1.012780770091995	0.9992
553	TC0100001752.mm.2	Susd4	0.15055967657538138	0.2977418368379057	0.9992
554	TC0100001754.mm.2	Tlr5	0.43295940727610627	0.6867657083052761	0.9992
555	TC0100001755.mm.2	Aida	0.18903382439001687	0.6174426780912142	0.9992
556	TC0100001756.mm.2	Taf1a	-0.20163386116965037	1.0338582672609673	0.9992
557	TC0100001757.mm.2	Hhipl2	0.070389327891398	0.1972262747080243	0.9992
558	TC0100001765.mm.2	Dusp10	0.23878685958711648	0.009261671492462658	1.0
559	TC0100001779.mm.2	Rab3gap2	-0.3448284969974413	0.5660702343915359	0.9992
560	TC0100001786.mm.2	Bpnt1	0.11103131238874395	0.17613469067548876	0.9992
561	TC0100001787.mm.2	Eprs	-0.42223300068304787	3.0969100130080562	0.38
562	TC0100001788.mm.2	Slc30a10	-0.04264433740849367	0.25476901547185926	0.9992
563	TC0100001801.mm.2	D1Pas1	0.32192809488736235	0.7042130597483907	0.9992
564	TC0100001804.mm.2	Gpatch2	-0.014355292977070054	0.5377517846450026	0.9992
565	TC0100001806.mm.2	Esrrg	0.4222330006830478	2.070581074285707	0.9992
566	TC0100001812.mm.2	Ush2a	0.056583528366367514	0.03217132066984475	0.9999
567	TC0100001821.mm.2	Ptpn14	-0.08406426478847463	0.27572413039921095	0.9992
568	TC0100001831.mm.2	Angel2	0.22650852980867975	0.7420815496859415	0.9992
569	TC0100001833.mm.2	A230020J21Rik	0.014355292977070054	0.4136377766921343	0.9992
570	TC0100001834.mm.2	Spata45	0.0	0.07191154033502915	0.9992
571	TC0100001836.mm.2	Nsl1	-0.028569152196770954	0.053253064966414985	0.9992
572	TC0100001837.mm.2	Batf3	0.070389327891398	0.041866324323764595	0.9992
573	TC0100001844.mm.2	Tmem206	0.070389327891398	0.3347943715653994	0.9992
574	TC0100001853.mm.2	Ints7	0.23878685958711648	0.11452569717084266	0.9992
575	TC0100001855.mm.2	Lpgat1	0.15055967657538138	0.2073982188350336	0.9992
576	TC0100001858.mm.2	Nek2	-0.12432813500220176	0.23799703062488464	0.9992
577	TC0100001859.mm.2	Slc30a1	-0.6959938131099002	1.8096683018297086	0.9992
578	TC0100001860.mm.2	Rd3	0.23878685958711648	0.9767475403662885	0.9992
579	TC0100001863.mm.2	Kcnh1	0.28688114778816154	1.0004345117740177	0.9992
580	TC0100001871.mm.2	Lamb3	0.0	0.1427881576831076	0.9992
581	TC0100001877.mm.2	Plxna2	-0.05658352836636759	0.18184011360281466	0.9992
582	TC0100001882.mm.2	Cd34	0.13750352374993502	0.18695303483989212	0.9992
583	TC0100001889.mm.2	Xkr4	0.4005379295837288	1.5003129173815961	0.9992
584	TC0100001904.mm.2	Rp1	0.3103401206121505	0.7870138152633318	0.9992
585	TC0100001905.mm.2	Sox17	0.46466826700344427	0.047304400413083245	0.9992
586	TC0100001909.mm.2	Mrpl15	0.02856915219677092	0.6367641955163061	0.9992
587	TC0100001914.mm.2	Rgs20	-0.07038932789139803	0.22841251911874466	0.9992
588	TC0100001920.mm.2	Npbwr1	0.15055967657538138	0.45358073316480835	0.9992
589	TC0100001932.mm.2	Sntg1	-0.2509615735332188	0.8386319977650252	0.9992
590	TC0100001942.mm.2	2610203C22Rik	-0.014355292977070054	0.038578905933551705	0.9992
591	TC0100001943.mm.2	Mybl1	0.02856915219677092	0.10690433390377165	0.9992
592	TC0100001944.mm.2	Vcpip1	0.08406426478847456	0.7609509068598085	0.9992
593	TC0100001949.mm.2	Tcf24	-0.11103131238874402	0.8138916201867947	0.9992
594	TC0100001950.mm.2	Ppp1r42	-0.12432813500220176	0.3191208255731889	0.9992
595	TC0100001952.mm.2	Cops5	0.09761079662642233	0.24025663240227502	0.9992
596	TC0100001955.mm.2	Arfgef1	0.02856915219677092	0.020451625295904902	1.0
597	TC0100001957.mm.2	Cpa6	0.08406426478847456	0.13810730960855402	0.9992
598	TC0100001967.mm.2	Slco5a1	-0.1505596765753814	0.07998108397108519	0.9992
599	TC0100001968.mm.2	Prdm14	-0.04264433740849367	0.21917882414652703	0.9992
600	TC0100001969.mm.2	Ncoa2	-0.13750352374993496	0.29234467646881307	0.9992
601	TC0100001978.mm.2	Tram1	0.17632277264046287	0.41953121604899835	0.9992
602	TC0100001980.mm.2	Lactb2	-0.028569152196770954	0.18415670933673342	0.9992
603	TC0100001985.mm.2	Eya1	0.13750352374993502	0.18762148884580573	0.9992
604	TC0100001987.mm.2	Msc	0.056583528366367514	0.27270279719641255	0.9992
605	TC0100001989.mm.2	Trpa1	0.29865831556451516	1.7077439286435239	0.9992
606	TC0100001994.mm.2	Sbspon	-0.1634987322828795	0.44273347113009587	0.9992
607	TC0100001995.mm.2	4930444P10Rik	-0.18903382439001687	0.6489771474158762	0.9992
608	TC0100001996.mm.2	Rpl7	0.04264433740849372	0.05546797900801892	0.9992
609	TC0100001999.mm.2	Stau2	0.27500704749986976	1.158015195409886	0.9992
610	TC0100002002.mm.2	Ube2w	0.25096157353321874	0.12667939818460122	0.9992
611	TC0100002008.mm.2	Tceb1	0.17632277264046287	0.9779842601822797	0.9992
612	TC0100002012.mm.2	Jph1	0.17632277264046287	0.46457928194382664	0.9992
613	TC0100002019.mm.2	Crisp4	-0.05658352836636759	0.044697177238308315	0.9992
614	TC0100002021.mm.2	Defb18	0.11103131238874395	0.18949865223347026	0.9992
615	TC0100002022.mm.2	Gm15386; Defb41	0.08406426478847456	0.12205304837081175	0.9992
616	TC0100002025.mm.2	Gm2710; Gm10075	0.08406426478847456	0.3552660725528074	0.9992
617	TC0100002028.mm.2	Pkhd1	0.09761079662642233	0.15870311250971816	0.9992
618	TC0100002032.mm.2	Il17f	-0.08406426478847463	0.07221915065262562	0.9992
619	TC0100002033.mm.2	Mcm3	0.08406426478847456	0.07401789967289683	0.9992
620	TC0100002038.mm.2	Tram2	0.02856915219677092	0.1886931599186639	0.9992
621	TC0100002042.mm.2	Kcnq5	0.04264433740849372	0.12038809293414914	0.9992
622	TC0100002054.mm.2	Rims1	0.28688114778816154	0.9677842967020184	0.9992
623	TC0100002061.mm.2	4933415F23Rik	-0.04264433740849367	0.32413004468104334	0.9992
624	TC0100002062.mm.2	Gm6420	-0.014355292977070054	0.11793105556385161	0.9992
625	TC0100002063.mm.2	Ogfrl1	0.21412480535284734	0.9366666410482505	0.9992
626	TC0100002067.mm.2	Smap1	-0.08406426478847463	0.3719177390093205	0.9992
627	TC0100002070.mm.2	Sdhaf4	-0.08406426478847463	0.025764722556973572	1.0
628	TC0100002071.mm.2	Fam135a	0.04264433740849372	0.0464819185550074	0.9992
629	TC0100002073.mm.2	Col19a1	-0.04264433740849367	0.7269987279362623	0.9992
630	TC0100002081.mm.2	Adgrb3	0.09761079662642233	0.28692967414436066	0.9992
631	TC0100002082.mm.2	Gm20172	-0.11103131238874402	0.38732208168349824	0.9992
632	TC0100002102.mm.2	4931408C20Rik	0.04264433740849372	0.22863302914221936	0.9992
633	TC0100002106.mm.2	Gm597	-0.05658352836636759	0.6867657083052761	0.9992
634	TC0100002118.mm.2	Phf3	-0.12432813500220176	0.6808939406902237	0.9992
635	TC0100002121.mm.2	Ptp4a1; Gm13363	0.08406426478847456	0.46483251488505584	0.9992
636	TC0100002127.mm.2	4931428L18Rik	-0.014355292977070054	0.13721290176465564	0.9992
637	TC0100002131.mm.2	Gm9839	0.25096157353321874	0.7404061211140514	0.9992
638	TC0100002132.mm.2	Gm5415	0.11103131238874395	0.19613336571501566	0.9992
639	TC0100002136.mm.2	Prim2	-0.028569152196770954	0.024568191490737076	1.0
640	TC0100002140.mm.2	Bag2	0.17632277264046287	0.349401101827343	0.9992
641	TC0100002141.mm.2	Zfp451	-0.2630344058337938	1.6575773191777938	0.9992
642	TC0100002142.mm.2	Gm15455	0.070389327891398	0.04010041213405646	0.9992
643	TC0100002143.mm.2	Bend6	-0.05658352836636759	0.01439391694756355	1.0
644	TC0100002151.mm.2	Ccdc115	-0.5160151470036646	2.136677139879544	0.9992
645	TC0100002154.mm.2	Prss40	0.15055967657538138	0.36201021921531473	0.9992
646	TC0100002157.mm.2	AA619741	-0.2630344058337938	0.24298376526869944	0.9992
647	TC0100002163.mm.2	Fam168b	0.02856915219677092	0.2243895519936393	0.9992
648	TC0100002175.mm.2	Uggt1	0.056583528366367514	0.25204469309327016	0.9992
649	TC0100002177.mm.2	Neurl3	-0.07038932789139803	0.026041313893296336	1.0
650	TC0100002179.mm.2	Kansl3	-0.3561438102252753	1.2716462179787715	0.9992
651	TC0100002184.mm.2	Lman2l	0.17632277264046287	0.16222223044626669	0.9992
652	TC0100002187.mm.2	Sema4c	0.12432813500220177	0.06163040254819367	0.9992
653	TC0100002188.mm.2	Fam178b	0.04264433740849372	0.022779553364614732	1.0
654	TC0100002189.mm.2	Actr1b	0.0	0.6369524054789065	0.9992
655	TC0100002193.mm.2	Tmem131	-0.42223300068304787	1.0695604052332999	0.9992
656	TC0100002203.mm.2	Coa5	-0.05658352836636759	0.07093887591523454	0.9992
657	TC0100002204.mm.2	Mgat4a	0.28688114778816154	0.6925039620867871	0.9992
658	TC0100002207.mm.2	2010300C02Rik	-0.04264433740849367	0.05389176956309403	0.9992
659	TC0100002209.mm.2	Tsga10	-0.20163386116965037	0.6230582428532413	0.9992
660	TC0100002210.mm.2	Mitd1	-0.13750352374993496	0.5486741915104804	0.9992
661	TC0100002211.mm.2	Lyg2	0.0	0.026964559313066957	1.0
662	TC0100002212.mm.2	Lyg1	-0.05658352836636759	0.060980223551333534	0.9992
663	TC0100002213.mm.2	Txndc9	0.02856915219677092	0.005902910411789988	1.0
664	TC0100002214.mm.2	Rev1	-0.2265085298086797	0.8068754016455384	0.9992
665	TC0100002215.mm.2	Aff3	0.11103131238874395	0.3200273057225814	0.9992
666	TC0100002228.mm.2	Lonrf2	0.2630344058337938	0.5665502062384039	0.9992
667	TC0100002229.mm.2	Chst10	-0.07038932789139803	0.27425166700445175	0.9992
668	TC0100002236.mm.2	Tbc1d8	-0.23878685958711643	0.3708963498228635	0.9992
669	TC0100002237.mm.2	Rnf149	0.11103131238874395	0.233959139618611	0.9992
670	TC0100002241.mm.2	Creg2	-0.014355292977070054	0.04215336629184988	0.9992
671	TC0100002242.mm.2	Rfx8	-0.014355292977070054	0.030584087646018613	0.9999
672	TC0100002243.mm.2	Gm3646	0.0	0.2527436025578557	0.9992
673	TC0100002251.mm.2	Mfsd9	0.29865831556451516	1.191789027075778	0.9992
674	TC0100002260.mm.2	Tgfbrap1	-0.07038932789139803	0.20328693671910356	0.9992
675	TC0100002261.mm.2	Fhl2	0.11103131238874395	0.45173345482925475	0.9992
676	TC0100002266.mm.2	Uxs1	0.056583528366367514	0.5256380239673693	0.9992
677	TC0100002269.mm.2	Mettl21c	0.13750352374993502	0.012959713020733253	1.0
678	TC0100002271.mm.2	Gm8251	0.02856915219677092	0.07206531825882057	0.9992
679	TC0100002274.mm.2	Mettl21e	0.15055967657538138	0.46079840070587225	0.9992
680	TC0100002278.mm.2	Col5a2	-0.05658352836636759	0.4478186611606642	0.9992
681	TC0100002285.mm.2	Slc40a1	-0.1634987322828795	0.02131743484305548	1.0
682	TC0100002287.mm.2	Stk-ps2	0.17632277264046287	0.4197594917346237	0.9992
683	TC0100002288.mm.2	Slc39a10	0.15055967657538138	0.0736060997303178	0.9992
684	TC0100002305.mm.2	Nabp1	0.09761079662642233	0.26857241294905204	0.9992
685	TC0100002308.mm.2	Myo1b	-0.09761079662642226	0.009039900317800689	1.0
686	TC0100002314.mm.2	Gls	-0.12432813500220176	0.27449673114068446	0.9992
687	TC0100002319.mm.2	Nab1	0.18903382439001687	0.1081281695544162	0.9992
688	TC0100002324.mm.2	Mfsd6	-0.18903382439001687	0.2475673907385259	0.9992
689	TC0100002327.mm.2	Inpp1	-0.6870606883398924	0.6989700043360187	0.9992
690	TC0100002330.mm.2	1700019D03Rik	-0.17632277264046295	0.3780970391087695	0.9992
691	TC0100002331.mm.2	1700019A02Rik	0.13750352374993502	0.16027062479361198	0.9992
692	TC0100002332.mm.2	Pms1	0.04264433740849372	0.07930286553008	0.9992
693	TC0100002333.mm.2	Asnsd1	0.2016338611696504	0.28050298338941837	0.9992
694	TC0100002335.mm.2	Dnah7a	0.16349873228287956	0.10496440254767736	0.9992
695	TC0100002337.mm.2	Stk17b	0.070389327891398	0.3932962586663257	0.9992
696	TC0100002338.mm.2	Hecw2	-0.05658352836636759	0.05873709068105023	0.9992
697	TC0100002348.mm.2	Gtf3c3	-0.3103401206121504	0.700057099977233	0.9992
698	TC0100002349.mm.2	Pgap1	-0.2630344058337938	0.19990181982522437	0.9992
699	TC0100002350.mm.2	Ankrd44	-0.20163386116965037	0.41005039867429227	0.9992
700	TC0100002353.mm.2	Sf3b1	0.18903382439001687	0.7649768405047764	0.9992
701	TC0100002354.mm.2	Hspd1	0.11103131238874395	0.3110465373625821	0.9992
702	TC0100002356.mm.2	Rftn2	0.15055967657538138	0.06717123309915336	0.9992
703	TC0100002357.mm.2	Boll	0.04264433740849372	0.005858888873877561	1.0
704	TC0100002364.mm.2	Hsfy2	-0.43295940727610627	1.1958605676646494	0.9992
705	TC0100002365.mm.2	Satb2	0.25096157353321874	1.6055483191737838	0.9992
706	TC0100002371.mm.2	Tyw5	-0.11103131238874402	0.21946667468359565	0.9992
707	TC0100002376.mm.2	Kctd18	-0.04264433740849367	0.01560772147573444	1.0
708	TC0100002381.mm.2	Clk1	0.056583528366367514	0.03763066432997889	0.9992
709	TC0100002382.mm.2	Ppil3	-0.21412480535284734	0.5636782998602666	0.9992
710	TC0100002383.mm.2	Orc2	-0.05658352836636759	0.31282789540520034	0.9992
711	TC0100002385.mm.2	Fam126b	0.02856915219677092	0.043975717719322883	0.9992
712	TC0100002388.mm.2	Als2cr12	-0.13750352374993496	0.5774101601485179	0.9992
713	TC0100002392.mm.2	Trak2	-0.028569152196770954	0.026225806029419683	1.0
714	TC0100002393.mm.2	Als2cr11	0.08406426478847456	0.06479513257341869	0.9992
715	TC0100002394.mm.2	Als2cr11	-0.11103131238874402	0.16577009714832264	0.9992
716	TC0100002395.mm.2	Tmem237	0.014355292977070054	0.12124847982699792	0.9992
717	TC0100002405.mm.2	Sumo1	0.2630344058337938	0.894489815230026	0.9992
718	TC0100002409.mm.2	Ica1l	0.43295940727610627	4.0	0.0867
719	TC0100002411.mm.2	Wdr12	-0.04264433740849367	0.6127881996862694	0.9992
720	TC0100002413.mm.2	Raph1	-0.05658352836636759	0.09344948089854993	0.9992
721	TC0100002442.mm.2	Ino80d	-0.2630344058337938	0.4103854593687336	0.9992
722	TC0100002445.mm.2	Ndufs1	0.18903382439001687	0.8941493256148565	0.9992
723	TC0100002446.mm.2	Gpr1	-0.40053792958372875	2.42021640338319	0.9265
724	TC0100002456.mm.2	Dytn	-0.07038932789139803	0.2586907911004306	0.9992
725	TC0100002457.mm.2	Mdh1b	-0.17632277264046295	0.9058784041594385	0.9992
726	TC0100002458.mm.2	4933402D24Rik	-0.05658352836636759	0.2557852751858342	0.9992
727	TC0100002461.mm.2	Klf7	-0.04264433740849367	0.17711305216584938	0.9992
728	TC0100002468.mm.2	Mettl21a	-0.21412480535284734	1.91721462968355	0.9992
729	TC0100002470.mm.2	Fzd5	-0.44360665147561484	1.8761483590329142	0.9992
730	TC0100002471.mm.2	Plekhm3	-0.2509615735332188	0.3858412904908249	0.9992
731	TC0100002475.mm.2	Akr1cl	0.0	0.011441043121384482	1.0
732	TC0100002476.mm.2	Cryge	-0.17632277264046295	0.11582793047608723	0.9992
733	TC0100002477.mm.2	Crygd	-0.014355292977070054	0.0024388843664116724	1.0
734	TC0100002478.mm.2	Crygc	-0.08406426478847463	0.05858795962645033	0.9992
735	TC0100002479.mm.2	Crygb	-0.014355292977070054	0.07925073872429171	0.9992
736	TC0100002481.mm.2	Idh1	-0.08406426478847463	0.13507380846099445	0.9992
737	TC0100002488.mm.2	Kansl1l	-0.014355292977070054	0.10568393731556154	0.9992
738	TC0100002495.mm.2	Acadl	0.056583528366367514	0.33189376206726867	0.9992
739	TC0100002497.mm.2	Myl1	0.41142624572646497	1.30189945437661	0.9992
740	TC0100002499.mm.2	Lancl1	-0.04264433740849367	0.1245335841336144	0.9992
741	TC0100002503.mm.2	Erbb4	0.25096157353321874	0.9446216686249999	0.9992
742	TC0100002534.mm.2	Ikzf2	-0.28688114778816154	0.2187474057515436	0.9992
743	TC0100002541.mm.2	Bard1	0.0	0.46483251488505584	0.9992
744	TC0100002543.mm.2	Abca12	0.45417589318580215	2.0268721464003012	0.9992
745	TC0100002544.mm.2	Fn1	-0.713695814843359	1.7189666327522726	0.9992
746	TC0100002552.mm.2	Mreg	-0.07038932789139803	0.35546294222159264	0.9992
747	TC0100002554.mm.2	Pecr	0.22650852980867975	0.39555793373927683	0.9992
748	TC0100002556.mm.2	March4	-0.04264433740849367	0.24374435124576654	0.9992
749	TC0100002558.mm.2	Ankar	0.32192809488736235	0.38247546511370767	0.9992
750	TC0100002562.mm.2	Igfbp5	-0.44360665147561484	0.8655041441653264	0.9992
751	TC0100002563.mm.2	Tnp1	0.17632277264046287	0.8544928285903374	0.9992
752	TC0100002576.mm.2	Tns1	-0.20163386116965037	0.29705275381844415	0.9992
753	TC0100002580.mm.2	Cxcr1	0.056583528366367514	0.10879717273970452	0.9992
754	TC0100002582.mm.2	Aamp	-0.23878685958711643	0.3622101706377709	0.9992
755	TC0100002583.mm.2	Tmbim1	-0.8399595874895318	1.5016894462103996	0.9992
756	TC0100002584.mm.2	Usp37	0.08406426478847456	0.011574829993696755	1.0
757	TC0100002586.mm.2	Zfp142	-0.04264433740849367	0.152365655681745	0.9992
758	TC0100002588.mm.2	Rnf25	0.056583528366367514	0.5210008683266428	0.9992
759	TC0100002589.mm.2	Prkag3	0.32192809488736235	0.25594183412116456	0.9992
760	TC0100002593.mm.2	Fev	0.0	0.012914970375878018	1.0
761	TC0100002594.mm.2	Cryba2	0.11103131238874395	0.1938200260161128	0.9992
762	TC0100002596.mm.2	Ccdc108	0.16349873228287956	0.7018021328901849	0.9992
763	TC0100002597.mm.2	Ihh	0.02856915219677092	0.07577241873988229	0.9992
764	TC0100002598.mm.2	Nhej1	-0.20163386116965037	0.48571795213962216	0.9992
765	TC0100002599.mm.2	Slc23a3	0.11103131238874395	0.582528306796707	0.9992
766	TC0100002600.mm.2	Cnppd1	-0.40053792958372875	1.4828041020500258	0.9992
767	TC0100002601.mm.2	Abcb6	0.11103131238874395	0.10618277603253695	0.9992
768	TC0100002602.mm.2	Atg9a	-0.44360665147561484	1.0762380391712998	0.9992
769	TC0100002603.mm.2	Glb1l	-0.1505596765753814	0.17835548245778285	0.9992
770	TC0100002604.mm.2	Tuba4a	0.5753123306874368	0.7685304095693187	0.9992
771	TC0100002605.mm.2	A630095N17Rik	0.014355292977070054	0.1315319009790133	0.9992
772	TC0100002606.mm.2	Ptprn	0.070389327891398	0.05413767551038255	0.9992
773	TC0100002607.mm.2	Resp18	0.02856915219677092	0.003138231509326578	1.0
774	TC0100002608.mm.2	Dnpep	0.09761079662642233	0.1342447759285484	0.9992
775	TC0100002618.mm.2	Epha4	-0.3219280948873623	1.0034883278458213	0.9992
776	TC0100002624.mm.2	Pax3	0.13750352374993502	0.030584087646018613	0.9999
777	TC0100002628.mm.2	Gm2102	0.0	0.02259651912656535	1.0
778	TC0100002631.mm.2	Farsb	-0.2630344058337938	0.9821322810364943	0.9992
779	TC0100002633.mm.2	BC035947	-0.028569152196770954	0.14484442282300605	0.9992
780	TC0100002640.mm.2	Scg2	0.23878685958711648	0.732593581247096	0.9992
781	TC0100002642.mm.2	Ap1s3	0.28688114778816154	1.4001169279263121	0.9992
782	TC0100002644.mm.2	Wdfy1	-0.17632277264046295	1.1163385648463824	0.9992
783	TC0100002645.mm.2	Serpine2	0.12432813500220177	0.08312512146131669	0.9992
784	TC0100002649.mm.2	Fam124b	0.15055967657538138	0.46079840070587225	0.9992
785	TC0100002651.mm.2	Cul3	0.056583528366367514	0.7237680420781664	0.9992
786	TC0100002656.mm.2	Dock10	0.02856915219677092	0.18409034911322542	0.9992
787	TC0100002667.mm.2	Irs1	-0.40053792958372875	0.6996219351292975	0.9992
788	TC0100002673.mm.2	Col4a4	0.09761079662642233	0.43062609038495414	0.9992
789	TC0100002677.mm.2	Tm4sf20	-0.05658352836636759	0.30998121921130467	0.9992
790	TC0100002681.mm.2	Slc19a3	-0.11103131238874402	0.20405050109719675	0.9992
791	TC0100002685.mm.2	Sphkap	0.014355292977070054	0.0006084382809090492	1.0
792	TC0100002690.mm.2	Pid1	-0.2265085298086797	0.49390104007155955	0.9992
793	TC0100002696.mm.2	Dner	0.04264433740849372	0.5888855814490953	0.9992
794	TC0100002698.mm.2	Trip12	-0.07038932789139803	0.03819936080832148	0.9992
795	TC0100002702.mm.2	Slc16a14	-0.028569152196770954	0.07758597585436573	0.9992
796	TC0100002707.mm.2	C130026I21Rik; A530032D15Rik	0.29865831556451516	1.1857524042680798	0.9992
797	TC0100002711.mm.2	Csprs	0.0	0.07587584681417518	0.9992
798	TC0100002721.mm.2	Csprs	0.04264433740849372	0.04783742578553739	0.9992
799	TC0100002725.mm.2	Sp110	0.014355292977070054	0.015652742414136153	1.0
800	TC0100002729.mm.2	A630001G21Rik	-0.09761079662642226	0.12836869546244642	0.9992
801	TC0100002734.mm.2	Gpr55	-0.05658352836636759	0.0343750328907572	0.9992
802	TC0100002736.mm.2	Htr2b	0.014355292977070054	0.021773818325474124	1.0
803	TC0100002739.mm.2	Ncl	-0.028569152196770954	0.302073555193495	0.9992
804	TC0100002743.mm.2	Nmur1	0.09761079662642233	0.9457700901366027	0.9992
805	TC0100002748.mm.2	Pde6d	-0.1505596765753814	0.08942895151874147	0.9992
806	TC0100002751.mm.2	Nppc	-0.08406426478847463	0.02470608464379367	1.0
807	TC0100002756.mm.2	Alppl2	0.09761079662642233	0.13329924395750092	0.9992
808	TC0100002757.mm.2	Alpi	-0.11103131238874402	0.1520573611547763	0.9992
809	TC0100002758.mm.2	Ecel1	0.09761079662642233	0.6581699430794897	0.9992
810	TC0100002762.mm.2	Kcnj13	0.28688114778816154	0.8323873272724699	0.9992
811	TC0100002764.mm.2	Ngef	-0.028569152196770954	0.23859844250136897	0.9992
812	TC0100002769.mm.2	Usp40	0.04264433740849372	0.07561732279802685	0.9992
813	TC0100002771.mm.2	Dnajb3	0.15055967657538138	0.004014002086200619	1.0
814	TC0100002772.mm.2	A730008H23Rik; Hjurp; 6430706D22Rik	-0.07038932789139803	0.6294869104014075	0.9992
815	TC0100002775.mm.2	Glrp1	0.2630344058337938	0.6083592965076121	0.9992
816	TC0100002776.mm.2	Arl4c	0.08406426478847456	0.39555793373927683	0.9992
817	TC0100002781.mm.2	Gbx2	0.070389327891398	0.24214865631442017	0.9992
818	TC0100002783.mm.2	Asb18	-0.11103131238874402	0.15459186037820657	0.9992
819	TC0100002784.mm.2	Iqca	0.29865831556451516	1.2992962828549806	0.9992
820	TC0100002789.mm.2	Col6a3	-0.028569152196770954	0.16215913834447734	0.9992
821	TC0100002793.mm.2	Rab17	0.2016338611696504	1.238072161579471	0.9992
822	TC0100002798.mm.2	Ilkap	-0.014355292977070054	0.028816959143838583	1.0
823	TC0100002800.mm.2	Hes6	-0.028569152196770954	0.13531096586314897	0.9992
824	TC0100002801.mm.2	Per2	-0.5360529002402097	1.744727494896694	0.9992
825	TC0100002805.mm.2	Hdac4	-0.1634987322828795	0.46495918674883946	0.9992
826	TC0100002806.mm.2	Hdac4	-0.18903382439001687	1.424812155072339	0.9992
827	TC0100002810.mm.2	Ndufa10	0.09761079662642233	0.7318902701915218	0.9992
828	TC0100002812.mm.2	Olfr1416	0.11103131238874395	0.29946934302140826	0.9992
829	TC0100002813.mm.2	Olfr1415	-0.014355292977070054	0.010105436281226938	1.0
830	TC0100002814.mm.2	Olfr1414	0.0	0.0971815319177465	0.9992
831	TC0100002816.mm.2	Myeov2	-0.014355292977070054	0.21731243176503362	0.9992
832	TC0100002817.mm.2	Otos	0.17632277264046287	0.384049948343599	0.9992
833	TC0100002823.mm.2	Ankmy1	-0.028569152196770954	0.4575480526240234	0.9992
834	TC0100002827.mm.2	Kif1a	0.0	0.10209812573177215	0.9992
835	TC0100002830.mm.2	2310007B03Rik	0.014355292977070054	0.03301397488206206	0.9992
836	TC0100002831.mm.2	Mterf4	-0.014355292977070054	0.0343750328907572	0.9992
837	TC0100002832.mm.2	Pask	0.09761079662642233	0.5635193049905051	0.9992
838	TC0100002833.mm.2	Hdlbp	-0.04264433740849367	0.0040578370074493605	1.0
839	TC0100002836.mm.2	Stk25	-0.08406426478847463	0.1632962009102687	0.9992
840	TC0100002837.mm.2	Thap4	0.23878685958711648	0.47456644657117997	0.9992
841	TC0100002838.mm.2	Dtymk	-0.2509615735332188	1.2313618987523856	0.9992
842	TC0100002840.mm.2	Pdcd1	0.02856915219677092	0.3790315643557102	0.9992
843	TC0100002844.mm.2	St8sia4	0.070389327891398	0.1826329837124059	0.9992
844	TC0100002856.mm.2	Slco4c1	0.070389327891398	0.20266319922465018	0.9992
845	TC0100002857.mm.2	Slco6b1	0.056583528366367514	0.6890943706238586	0.9992
846	TC0100002859.mm.2	Slco6c1	0.09761079662642233	0.014349026309050977	1.0
847	TC0100002863.mm.2	D1Ertd622e	-0.1505596765753814	0.32239304727950685	0.9992
848	TC0100002864.mm.2	Ppip5k2	0.15055967657538138	0.08926890195661928	0.9992
849	TC0100002866.mm.2	Pam	0.13750352374993502	0.04387961360698041	0.9992
850	TC0100002887.mm.2	Rnf152	-0.33342373372519185	0.438898616350944	0.9992
851	TC0100002888.mm.2	Pign	-0.11103131238874402	1.0423927129399047	0.9992
852	TC0100002894.mm.2	Bcl2	-0.17632277264046295	0.42980743890427414	0.9992
853	TC0100002899.mm.2	Kdsr	-0.09761079662642226	0.3571399474155085	0.9992
854	TC0100002900.mm.2	Vps4b	0.16349873228287956	0.7176044952574744	0.9992
855	TC0100002903.mm.2	Serpinb3a	0.16349873228287956	0.34179774661298523	0.9992
856	TC0100002904.mm.2	Serpinb3d	-0.1505596765753814	0.3805935891132226	0.9992
857	TC0100002916.mm.2	Cdh19	-0.4750848829487826	1.1290111862394248	0.9992
858	TC0100002921.mm.2	Dsel	0.02856915219677092	0.15714123755470638	0.9992
859	TC0100002936.mm.2	Tsn	-0.04264433740849367	0.038531444649213646	0.9992
860	TC0100002938.mm.2	2900060B14Rik	0.08406426478847456	0.40693556834128247	0.9992
861	TC0100002942.mm.2	Gli2	0.12432813500220177	0.43074316667138984	0.9992
862	TC0100002945.mm.2	Inhbb	-0.07038932789139803	0.18862610294610674	0.9992
863	TC0100002947.mm.2	Ralb	0.070389327891398	0.23627259623430172	0.9992
864	TC0100002950.mm.2	Epb41l5	-0.2509615735332188	0.5851937204989873	0.9992
865	TC0100002954.mm.2	Ptpn4	0.3103401206121505	1.3635121036466347	0.9992
866	TC0100002960.mm.2	Tmem177	0.0	0.08820340956274787	0.9992
867	TC0100002961.mm.2	Cfap221	0.014355292977070054	0.029932203450862883	1.0
868	TC0100002963.mm.2	Tmem37	0.18903382439001687	0.7128703792808891	0.9992
869	TC0100002964.mm.2	Dbi	0.18903382439001687	1.1992829217176149	0.9992
870	TC0100002965.mm.2	Steap3	0.13750352374993502	0.01781925440359742	1.0
871	TC0100002967.mm.2	Marco	-0.11103131238874402	0.05527063969670431	0.9992
872	TC0100002969.mm.2	Insig2	-0.04264433740849367	0.039148846280313815	0.9992
873	TC0100002973.mm.2	Htr5b	-0.17632277264046295	1.2448877336049289	0.9992
874	TC0100002974.mm.2	Ddx18	-0.18903382439001687	0.8771290771355644	0.9992
875	TC0100002977.mm.2	Dpp10	0.0	0.07479107858799645	0.9992
876	TC0100002993.mm.2	Actr3	0.11103131238874395	0.6850799440075802	0.9992
877	TC0100002997.mm.2	Lypd1	0.11103131238874395	0.16298005145909156	0.9992
878	TC0100002998.mm.2	Nckap5	0.056583528366367514	0.046047116768076914	0.9992
879	TC0100003010.mm.2	Tmem163	-0.014355292977070054	0.06535007709928911	0.9992
880	TC0100003015.mm.2	Map3k19	0.014355292977070054	0.1777665197611559	0.9992
881	TC0100003021.mm.2	Zranb3	0.12432813500220177	0.22863302914221936	0.9992
882	TC0100003025.mm.2	Lct	0.16349873228287956	0.4119525030139173	0.9992
883	TC0100003026.mm.2	Mcm6	0.014355292977070054	0.9072793553159009	0.9992
884	TC0100003027.mm.2	Dars	0.014355292977070054	0.02026956933771453	1.0
885	TC0100003029.mm.2	Cxcr4	-0.37851162325372995	0.4140882896805658	0.9992
886	TC0100003035.mm.2	Cd55b	-0.9183862344463477	0.8853890157678268	0.9992
887	TC0100003037.mm.2	Cd55	-0.2265085298086797	0.8341623753098718	0.9992
888	TC0100003039.mm.2	Zp3r	0.014355292977070054	0.22141467213703772	0.9992
889	TC0100003041.mm.2	C4bp	0.11103131238874395	1.0034883278458213	0.9992
890	TC0100003042.mm.2	Pfkfb2; C4bp-ps1	-0.13750352374993496	0.01931502563668533	1.0
891	TC0100003048.mm.2	Il24	-0.17632277264046295	0.9884295564027218	0.9992
892	TC0100003049.mm.2	Il20	-0.28688114778816154	0.6274561992409297	0.9992
893	TC0100003050.mm.2	Il19	-0.04264433740849367	0.259006068415114	0.9992
894	TC0100003051.mm.2	Mapkapk2	0.22650852980867975	0.11373494097024348	0.9992
895	TC0100003055.mm.2	Dyrk3	0.04264433740849372	0.14134251590919222	0.9992
896	TC0100003056.mm.2	Rassf5	0.08406426478847456	0.7223907856959089	0.9992
897	TC0100003057.mm.2	Ikbke	-0.20163386116965037	0.29387989029729644	0.9992
898	TC0100003058.mm.2	Srgap2	0.056583528366367514	0.08846953769283745	0.9992
899	TC0100003068.mm.2	Mfsd4	-0.07038932789139803	0.3234892897174464	0.9992
900	TC0100003069.mm.2	Cdk18	-0.23878685958711643	0.9578184054842337	0.9992
901	TC0100003071.mm.2	Gm10188	-0.20163386116965037	0.8992849134269184	0.9992
902	TC0100003074.mm.2	Tmcc2	0.08406426478847456	0.5581478242267082	0.9992
903	TC0100003079.mm.2	Cntn2	0.13750352374993502	0.6090648928966209	0.9992
904	TC0100003080.mm.2	Nfasc	0.21412480535284734	0.929962133392245	0.9992
905	TC0100003087.mm.2	Mdm4	-0.1505596765753814	0.7059749059046773	0.9992
906	TC0100003088.mm.2	Gm26616	-0.09761079662642226	0.02567256457638304	1.0
907	TC0100003090.mm.2	Sox13	-0.2265085298086797	0.2865094569060575	0.9992
908	TC0100003092.mm.2	Snrpe	-0.11103131238874402	0.08639805027084262	0.9992
909	TC0100003093.mm.2	Zbed6; Zc3h11a	0.0	0.33658178774732034	0.9992
910	TC0100003094.mm.2	Lax1	0.18903382439001687	0.6154673845057514	0.9992
911	TC0100003095.mm.2	Atp2b4	0.35614381022527536	0.8817352739105206	0.9992
912	TC0100003096.mm.2	Atp2b4; Mir6903	-0.18903382439001687	0.30469347756819737	0.9992
913	TC0100003098.mm.2	Optc	0.2016338611696504	0.3397987986193181	0.9992
914	TC0100003099.mm.2	Prelp	-0.08406426478847463	0.0322648682161199	0.9999
915	TC0100003102.mm.2	Btg2	0.070389327891398	0.12285911021517902	0.9992
916	TC0100003104.mm.2	Adora1	0.2016338611696504	0.2594794139463353	0.9992
917	TC0100003107.mm.2	Ppfia4	0.11103131238874395	0.21524010533599505	0.9992
918	TC0100003108.mm.2	Tmem183a	0.23878685958711648	0.7198771036976924	0.9992
919	TC0100003111.mm.2	Mgat4e	0.13750352374993502	0.5895602137896535	0.9992
920	TC0100003113.mm.2	Ppp1r12b	0.27500704749986976	0.060980223551333534	0.9992
921	TC0100003119.mm.2	Lgr6	0.5945485495503542	0.5953372991262778	0.9992
922	TC0100003120.mm.2	Ptprv	0.22650852980867975	0.7370745306681684	0.9992
923	TC0100003122.mm.2	Gpr37l1	-0.18903382439001687	0.24802842526367277	0.9992
924	TC0100003123.mm.2	Elf3	0.056583528366367514	0.1134528766088942	0.9992
925	TC0100003124.mm.2	Rnpep	-0.028569152196770954	0.38007228970853196	0.9992
926	TC0100003125.mm.2	Timm17a	-0.014355292977070054	0.051049389754451835	0.9992
927	TC0100003127.mm.2	Shisa4	0.15055967657538138	0.16449967213268124	0.9992
928	TC0100003128.mm.2	Ipo9	0.16349873228287956	0.7838340977140069	0.9992
929	TC0100003129.mm.2	Nav1	0.15055967657538138	0.7945249632591092	0.9992
930	TC0100003138.mm.2	Pkp1	-0.04264433740849367	0.2609025538825249	0.9992
931	TC0100003139.mm.2	Igfn1	0.11103131238874395	0.39019223067129766	0.9992
932	TC0100003140.mm.2	Gm15850	0.16349873228287956	0.7785857621576613	0.9992
933	TC0100003141.mm.2	Mroh3	0.18903382439001687	0.8921119748172014	0.9992
934	TC0100003142.mm.2	5730559C18Rik	0.09761079662642233	0.34084471905937025	0.9992
935	TC0100003145.mm.2	Gpr25	-0.1505596765753814	0.20809891999042876	0.9992
936	TC0100003146.mm.2	Camsap2	0.04264433740849372	0.04349540968330248	0.9992
937	TC0100003155.mm.2	Nr5a2	0.27500704749986976	1.2628073572952627	0.9992
938	TC0100003167.mm.2	Ptprc	-0.1634987322828795	0.4495270428934366	0.9992
939	TC0100003170.mm.2	Nek7	-0.11103131238874402	0.4156687756324692	0.9992
940	TC0100003175.mm.2	Lhx9	0.070389327891398	0.5883802940367698	0.9992
941	TC0100003176.mm.2	2310009B15Rik	-0.09761079662642226	0.18788915879690035	0.9992
942	TC0100003183.mm.2	Crb1	-0.028569152196770954	0.0771707803333511	0.9992
943	TC0100003186.mm.2	Cfhr1	-0.3219280948873623	0.44611697335612566	0.9992
944	TC0100003190.mm.2	Gm4788	-0.5459683691052926	0.5678327305574117	0.9992
945	TC0100003191.mm.2	Cfhr2	-0.05658352836636759	0.029281296279810732	1.0
946	TC0100003193.mm.2	Cfh	-0.3895668117627257	0.5741398549221596	0.9992
947	TC0100003202.mm.2	Cdc73	-0.07038932789139803	0.424119684319354	0.9992
948	TC0100003203.mm.2	Trove2	-0.2509615735332188	0.2912392763096834	0.9992
949	TC0100003204.mm.2	Rgs2	-0.7907720378619998	0.008198201155355956	1.0
950	TC0100003205.mm.2	Rgs13	0.16349873228287956	0.10023419805561389	0.9992
951	TC0100003207.mm.2	Rgs1	-0.08406426478847463	0.06981534770138015	0.9992
952	TC0100003208.mm.2	Rgs21	-0.1505596765753814	0.34074953122733914	0.9992
953	TC0100003210.mm.2	Rgs18	0.02856915219677092	0.26744542014856787	0.9992
954	TC0100003233.mm.2	Pla2g4a	0.08406426478847456	0.23567439437401605	0.9992
955	TC0100003239.mm.2	BC003331	0.12432813500220177	0.32753268693191795	0.9992
956	TC0100003240.mm.2	Prg4	-0.12432813500220176	0.13774932540207505	0.9992
957	TC0100003241.mm.2	Hmcn1	-0.09761079662642226	0.11187669270209154	0.9992
958	TC0100003253.mm.2	Swt1	0.014355292977070054	0.08312512146131669	0.9992
959	TC0100003254.mm.2	Rnf2	0.21412480535284734	0.28158135817034435	0.9992
960	TC0100003258.mm.2	1700025G04Rik	-0.028569152196770954	0.10740457717110181	0.9992
961	TC0100003262.mm.2	Tsen15	-0.20163386116965037	0.1913839645730081	0.9992
962	TC0100003264.mm.2	Rgl1	-0.028569152196770954	0.029792641193145373	1.0
963	TC0100003271.mm.2	Smg7	-0.21412480535284734	0.9871627752948278	0.9992
964	TC0100003272.mm.2	Lamc2	0.04264433740849372	0.16883436609055755	0.9992
965	TC0100003273.mm.2	Lamc1	-0.4854268271702417	1.1396619934290064	0.9992
966	TC0100003276.mm.2	E330020D12Rik	0.27500704749986976	0.8830603534492443	0.9992
967	TC0100003279.mm.2	Dhx9	0.09761079662642233	0.3448615651886179	0.9992
968	TC0100003280.mm.2	Npl	-0.014355292977070054	0.18943147078358719	0.9992
969	TC0100003282.mm.2	Rgsl1	-0.12432813500220176	0.3550692920864126	0.9992
970	TC0100003283.mm.2	Teddm2	0.21412480535284734	0.6599526823386068	0.9992
971	TC0100003294.mm.2	Cacna1e	0.16349873228287956	0.7265357273786537	0.9992
972	TC0100003300.mm.2	Ier5	0.056583528366367514	1.1511952989481962	0.9992
973	TC0100003301.mm.2	Mr1	-0.07038932789139803	0.09081852402214716	0.9992
974	TC0100003302.mm.2	BC034090	-0.09761079662642226	0.6039751033914068	0.9992
975	TC0100003304.mm.2	Xpr1	-0.07038932789139803	0.02099825152527892	1.0
976	TC0100003308.mm.2	Lhx4	0.2630344058337938	0.29550630299070135	0.9992
977	TC0100003309.mm.2	Qsox1	-0.4956951626240688	0.44684545183037455	0.9992
978	TC0100003310.mm.2	Cep350	0.02856915219677092	0.40693556834128247	0.9992
979	TC0100003313.mm.2	Tor1aip1	0.15055967657538138	0.1352516643703411	0.9992
980	TC0100003315.mm.2	Fam163a	-0.08406426478847463	0.26897562018431215	0.9992
981	TC0100003316.mm.2	Tdrd5	-0.07038932789139803	0.14557249421213878	0.9992
982	TC0100003318.mm.2	Axdnd1	0.02856915219677092	0.10352889952072274	0.9992
983	TC0100003319.mm.2	Soat1	-0.20163386116965037	0.4205594028602028	0.9992
984	TC0100003320.mm.2	Tor3a	0.04264433740849372	0.17405485679615199	0.9992
985	TC0100003321.mm.2	Fam20b	0.23878685958711648	1.0287241512618948	0.9992
986	TC0100003323.mm.2	Ralgps2	-0.20163386116965037	0.3271635458286029	0.9992
987	TC0100003327.mm.2	Tex35	0.15055967657538138	0.13306318226836064	0.9992
988	TC0100003328.mm.2	Rasal2	0.17632277264046287	0.43285595480434286	0.9992
989	TC0100003338.mm.2	Brinp2	0.014355292977070054	0.09805153492691597	0.9992
990	TC0100003341.mm.2	Pappa2; 1600012P17Rik	0.070389327891398	0.82564940252062	0.9992
991	TC0100003349.mm.2	4930562F07Rik	-0.21412480535284734	0.39415646094191076	0.9992
992	TC0100003350.mm.2	Tnn	-0.014355292977070054	0.12038809293414914	0.9992
993	TC0100003351.mm.2	Cacybp	0.6870606883398924	1.2365720064370627	0.9992
994	TC0100003352.mm.2	Rabgap1l	0.36737106564852945	2.050609993355087	0.9992
995	TC0100003361.mm.2	Gpr52	0.23878685958711648	1.0254883072626717	0.9992
996	TC0100003370.mm.2	Zbtb37	0.08406426478847456	0.1706318920111797	0.9992
997	TC0100003371.mm.2	Dars2	0.11103131238874395	0.004628093971837611	1.0
998	TC0100003372.mm.2	Klhl20	0.04264433740849372	0.16998906406388212	0.9992
999	TC0100003373.mm.2	4930469G21Rik	0.36737106564852945	0.7864822430036951	0.9992
1000	TC0100003374.mm.2	Prdx6	0.21412480535284734	1.1890957193312996	0.9992
1001	TC0100003378.mm.2	Fasl	0.08406426478847456	0.46243274284732483	0.9992
1002	TC0100003380.mm.2	Suco	0.014355292977070054	0.10807246577932499	0.9992
1003	TC0100003381.mm.2	4930558K02Rik	-0.014355292977070054	0.2228632874958274	0.9992
1004	TC0100003382.mm.2	Dnm3	-0.5849625007211563	1.032920265855503	0.9992
1005	TC0100003393.mm.2	Mettl13	-0.08406426478847463	0.12262865413022594	0.9992
1006	TC0100003395.mm.2	7420461P10Rik	0.09761079662642233	0.13388996015562343	0.9992
1007	TC0100003397.mm.2	Prrc2c	-0.014355292977070054	0.023833499868024792	1.0
1008	TC0100003399.mm.2	Fmo4	0.3334237337251918	0.6639407221336507	0.9992
1009	TC0100003401.mm.2	Fmo1	0.18903382439001687	0.7535014192041991	0.9992
1010	TC0100003402.mm.2	Fmo2	-0.028569152196770954	0.03067729388779786	0.9999
1011	TC0100003404.mm.2	Fmo6	0.014355292977070054	0.12245589228405598	0.9992
1012	TC0100003406.mm.2	Fmo3	0.28688114778816154	0.5147045612739112	0.9992
1013	TC0100003407.mm.2	Mroh9	-0.13750352374993496	0.30909544594503335	0.9992
1014	TC0100003409.mm.2	Prrx1	0.4005379295837288	0.10857405715200591	0.9992
1015	TC0100003412.mm.2	Gorab	0.014355292977070054	0.09625905937846137	0.9992
1016	TC0100003414.mm.2	Mettl11b	0.08406426478847456	0.08328292240118755	0.9992
1017	TC0100003416.mm.2	BC055324	0.056583528366367514	0.4631891340084585	0.9992
1018	TC0100003421.mm.2	Blzf1	-0.12432813500220176	0.34046409284578355	0.9992
1019	TC0100003422.mm.2	Atp1b1	0.43295940727610627	0.6970200632517508	0.9992
1020	TC0100003432.mm.2	Xcl1	0.02856915219677092	0.17717835469689538	0.9992
1021	TC0100003437.mm.2	Tbx19	0.014355292977070054	0.26688301855793556	0.9992
1022	TC0100003439.mm.2	Sft2d2	0.056583528366367514	0.00899555966924482	1.0
1023	TC0100003440.mm.2	Tiprl	0.18903382439001687	0.02826040911222171	1.0
1024	TC0100003443.mm.2	Dcaf6	0.02856915219677092	0.2905604258675891	0.9992
1025	TC0100003449.mm.2	Mpzl1	-0.23878685958711643	0.3550692920864126	0.9992
1026	TC0100003451.mm.2	Rcsd1	0.014355292977070054	0.1290111862394247	0.9992
1027	TC0100003457.mm.2	Pou2f1	0.02856915219677092	0.09501411890063666	0.9992
1028	TC0100003463.mm.2	Dusp27	0.02856915219677092	0.274987274658843	0.9992
1029	TC0100003464.mm.2	Mael	0.25096157353321874	0.45407467064415724	0.9992
1030	TC0100003468.mm.2	Pogk	-0.17632277264046295	1.0867160982395816	0.9992
1031	TC0100003471.mm.2	Gm4846	-0.09761079662642226	0.19091186865365373	0.9992
1032	TC0100003472.mm.2	Gm4847	-0.2509615735332188	0.5111673656175996	0.9992
1033	TC0100003473.mm.2	Fmo9	-0.1634987322828795	0.4308602745275405	0.9992
1034	TC0100003477.mm.2	Uck2	0.43295940727610627	0.9108016331948511	0.9992
1035	TC0100003478.mm.2	Uck2	0.04264433740849372	0.27059220303693193	0.9992
1036	TC0100003483.mm.2	Mgst3	0.014355292977070054	0.026087429580295144	1.0
1037	TC0100003485.mm.2	Lrrc52	-0.18903382439001687	0.00895122354732349	1.0
1038	TC0100003487.mm.2	Pbx1	-0.07038932789139803	0.029002634427514683	1.0
1039	TC0100003500.mm.2	Nuf2	-0.07038932789139803	0.4393761254500702	0.9992
1040	TC0100003502.mm.2	Rgs4	-0.2509615735332188	0.6669559701765129	0.9992
1041	TC0100003505.mm.2	Hsd17b7	0.12432813500220177	0.3332948638801011	0.9992
1042	TC0100003506.mm.2	Ddr2	-0.2986583155645152	0.30137757029790213	0.9992
1043	TC0100003507.mm.2	Uap1	-0.1505596765753814	0.11787408022996823	0.9992
1044	TC0100003508.mm.2	Uhmk1	0.0	0.0663102910421053	0.9992
1045	TC0100003513.mm.2	Atf6	-0.3561438102252753	0.9476909003526766	0.9992
1046	TC0100003518.mm.2	Dusp12	-0.09761079662642226	0.02631808149601631	1.0
1047	TC0100003519.mm.2	Fcrlb	0.09761079662642233	0.06752623532284678	0.9992
1048	TC0100003520.mm.2	Fcrla	-0.09761079662642226	0.13188479467278288	0.9992
1049	TC0100003522.mm.2	Fcgr2b	0.15055967657538138	0.08634506491338005	0.9992
1050	TC0100003524.mm.2	Fcgr3	0.11103131238874395	0.21324857785443882	0.9992
1051	TC0100003528.mm.2	Sdhc	0.014355292977070054	0.10524100562810787	0.9992
1052	TC0100003531.mm.2	Pcp4l1	-0.1634987322828795	0.01628352608625069	1.0
1053	TC0100003532.mm.2	Tomm40l	0.04264433740849372	0.3597173703033192	0.9992
1054	TC0100003533.mm.2	Fcer1g	-0.20163386116965037	0.13918303613546232	0.9992
1055	TC0100003534.mm.2	Ndufs2	0.16349873228287956	0.548060130634897	0.9992
1056	TC0100003536.mm.2	Ppox	-0.1634987322828795	0.39523411529611263	0.9992
1057	TC0100003537.mm.2	Usp21	-0.07038932789139803	0.5037624548332648	0.9992
1058	TC0100003538.mm.2	Ufc1	0.15055967657538138	1.0241088635982072	0.9992
1059	TC0100003541.mm.2	Nit1	-0.07038932789139803	0.3495953301319682	0.9992
1060	TC0100003542.mm.2	Klhdc9	0.070389327891398	0.26672246606741823	0.9992
1061	TC0100003546.mm.2	Itln1	0.09761079662642233	0.2309921290562261	0.9992
1062	TC0100003549.mm.2	Ly9	-0.04264433740849367	0.2385232204552983	0.9992
1063	TC0100003550.mm.2	Slamf7	-0.13750352374993496	0.5374522711973359	0.9992
1064	TC0100003558.mm.2	Vangl2	-0.09761079662642226	0.15403423845451625	0.9992
1065	TC0100003559.mm.2	Nhlh1	0.23878685958711648	1.496209316942819	0.9992
1066	TC0100003560.mm.2	Ncstn	-0.1505596765753814	0.41251353458903595	0.9992
1067	TC0100003563.mm.2	Pea15a	-0.17632277264046295	0.5304725208129861	0.9992
1068	TC0100003564.mm.2	Casq1	0.04264433740849372	0.8221750281353182	0.9992
1069	TC0100003565.mm.2	Atp1a4	-0.13750352374993496	0.14575470293388146	0.9992
1070	TC0100003566.mm.2	Atp1a2	0.12432813500220177	0.35605408725193327	0.9992
1071	TC0100003568.mm.2	Kcnj9	-0.13750352374993496	0.5062631977231602	0.9992
1072	TC0100003575.mm.2	Slamf8	-0.17632277264046295	0.6773672883077766	0.9992
1073	TC0100003576.mm.2	Fcrl6	-0.2509615735332188	0.09447395156495166	0.9992
1074	TC0100003577.mm.2	Dusp23	-0.21412480535284734	0.35664603802313705	0.9992
1075	TC0100003580.mm.2	Apcs	0.014355292977070054	0.29972906264356314	0.9992
1076	TC0100003582.mm.2	Olfr1408	-0.09761079662642226	0.32221060893113895	0.9992
1077	TC0100003583.mm.2	Olfr1406	0.014355292977070054	0.19097927951632743	0.9992
1078	TC0100003584.mm.2	Fcer1a	0.11103131238874395	0.11884367892443631	0.9992
1079	TC0100003585.mm.2	Mptx2	0.25096157353321874	0.7977842241988685	0.9992
1080	TC0100003586.mm.2	Ackr1	-0.18903382439001687	1.0409586076789064	0.9992
1081	TC0100003587.mm.2	Cadm3	-0.28688114778816154	0.9706162223147904	0.9992
1082	TC0100003589.mm.2	Gm4955	-0.014355292977070054	0.17855198098246972	0.9992
1083	TC0100003590.mm.2	BC094916	-0.11103131238874402	0.3224842952012425	0.9992
1084	TC0100003591.mm.2	Pydc4	-0.13750352374993496	0.2601113449154569	0.9992
1085	TC0100003593.mm.2	AI607873	-0.2630344058337938	0.30662484897481473	0.9992
1086	TC0100003597.mm.2	Gm7897	0.0	0.4934949675951279	0.9992
1087	TC0100003599.mm.2	Ifi202b; Ifi205	0.13750352374993502	0.3165927008679051	0.9992
1088	TC0100003600.mm.2	Olfr231	0.13750352374993502	0.5241835869686818	0.9992
1089	TC0100003601.mm.2	Olfr419	0.21412480535284734	1.448550002027125	0.9992
1090	TC0100003603.mm.2	Grem2	0.04264433740849372	0.47833898488792664	0.9992
1091	TC0100003604.mm.2	Rgs7	0.02856915219677092	0.27547837288143734	0.9992
1092	TC0100003610.mm.2	Fh1	0.04264433740849372	0.38594689401278065	0.9992
1093	TC0100003611.mm.2	Opn3	-0.04264433740849367	0.2967086218813386	0.9992
1094	TC0100003612.mm.2	Chml	-0.04264433740849367	0.11317099532301791	0.9992
1095	TC0100003614.mm.2	Pld5	0.29865831556451516	1.7986028756795485	0.9992
1096	TC0100003615.mm.2	Rbm8a2; Rbm8a	0.11103131238874395	0.5678327305574117	0.9992
1097	TC0100003620.mm.2	Cep170	-0.3103401206121504	1.2104192878355746	0.9992
1098	TC0100003627.mm.2	Akt3	0.13750352374993502	0.12124847982699792	0.9992
1099	TC0100003639.mm.2	Adss	-0.07038932789139803	0.12557616941349814	0.9992
1100	TC0100003645.mm.2	Hnrnpu	-0.13750352374993496	0.36673358884457546	0.9992
1101	TC0100003649.mm.2	Smyd3	-0.2265085298086797	0.016103208673694226	1.0
1102	TC0100003657.mm.2	Tfb2m	-0.07038932789139803	0.0680846829187539	0.9992
1103	TC0100003662.mm.2	Adck3	0.21412480535284734	0.6263525277907822	0.9992
1104	TC0100003664.mm.2	Psen2	-0.11103131238874402	0.1972946729256479	0.9992
1105	TC0100003665.mm.2	Gm5069	0.21412480535284734	0.19490712165732701	0.9992
1106	TC0100003666.mm.2	6330403A02Rik	-0.014355292977070054	0.6394065864347511	0.9992
1107	TC0100003670.mm.2	Mixl1	0.25096157353321874	0.6416843599178041	0.9992
1108	TC0100003671.mm.2	H3f3a	0.44360665147561484	0.5374522711973359	0.9992
1109	TC0100003679.mm.2	Ephx1	0.22650852980867975	0.5875394525700387	0.9992
1110	TC0100003682.mm.2	Nvl	-0.014355292977070054	0.3512497873019806	0.9992
1111	TC0100003683.mm.2	Wdr26	0.2016338611696504	1.2262135550188065	0.9992
1112	TC0100003689.mm.2	Ccdc121	0.22650852980867975	1.4762535331884354	0.9992
1113	TC0100003697.mm.2	Lbr	-0.1505596765753814	0.6972362915270183	0.9992
1114	TC0100003700.mm.2	Enah	0.23878685958711648	0.3633115520467173	0.9992
1115	TC0100003708.mm.2	Vmn1r1	0.08406426478847456	0.8294449414787914	0.9992
1116	TC0100003709.mm.2	Degs1	-0.04264433740849367	0.38069792412439185	0.9992
1117	TC0100003710.mm.2	Fbxo28	0.29865831556451516	0.9948194874962197	0.9992
1118	TC0100003714.mm.2	Gm10517	0.056583528366367514	0.26464066699828925	0.9992
1119	TC0100003715.mm.2	Capn2	0.25096157353321874	0.5767541260631921	0.9992
1120	TC0100003719.mm.2	Ccdc185	0.09761079662642233	0.012289056869694137	1.0
1121	TC0100003721.mm.2	Disp1	-0.08406426478847463	0.30989256054366937	0.9992
1122	TC0100003723.mm.2	Brox	0.22650852980867975	0.48492132492407736	0.9992
1123	TC0100003725.mm.2	Mia3	-0.2509615735332188	0.47873112440161475	0.9992
1124	TC0100003727.mm.2	Gm8214	-0.11103131238874402	0.15589576930248666	0.9992
1125	TC0100003731.mm.2	1700056E22Rik	0.18903382439001687	1.1456939581989194	0.9992
1126	TC0100003736.mm.2	Hlx	0.13750352374993502	0.3323602939435892	0.9992
1127	TC0100003738.mm.2	Marc1	-0.7398481026993274	0.45247142354021785	0.9992
1128	TC0100003739.mm.2	Marc2	-0.11103131238874402	0.14375459920994574	0.9992
1129	TC0100003742.mm.2	C130074G19Rik	0.28688114778816154	0.8699880503280958	0.9992
1130	TC0100003743.mm.2	Mark1	0.070389327891398	0.24918315735024543	0.9992
1131	TC0100003747.mm.2	Iars2	0.17632277264046287	0.9677842967020184	0.9992
1132	TC0100003749.mm.2	9630028B13Rik	0.23878685958711648	0.3626103498707881	0.9992
1133	TC0100003751.mm.2	Lyplal1	-0.27500704749986976	0.10662666975397508	0.9992
1134	TC0100003754.mm.2	Tgfb2	-0.028569152196770954	0.08254700807033653	0.9992
1135	TC0100003757.mm.2	Rrp15	-0.20163386116965037	0.0840200858597756	0.9992
1136	TC0100003761.mm.2	Spata17	0.15055967657538138	0.368150537840182	0.9992
1137	TC0100003776.mm.2	Kctd3	-0.3561438102252753	0.2914941190447631	0.9992
1138	TC0100003778.mm.2	Kcnk2	-0.27500704749986976	1.8860566476931633	0.9992
1139	TC0100003780.mm.2	Gm3837	0.21412480535284734	0.2222108125651325	0.9992
1140	TC0100003783.mm.2	Cenpf	-0.028569152196770954	0.012289056869694137	1.0
1141	TC0100003786.mm.2	Smyd2	-0.028569152196770954	0.8671002300555171	0.9992
1142	TC0100003791.mm.2	Prox1	0.17632277264046287	0.4089353929735008	0.9992
1143	TC0100003795.mm.2	Rps6kc1	-0.014355292977070054	0.003094489304333845	1.0
1144	TC0100003796.mm.2	Vash2	0.04264433740849372	0.36906388093580855	0.9992
1145	TC0100003797.mm.2	Mfsd7b	0.014355292977070054	0.060480747381381476	0.9992
1146	TC0100003799.mm.2	Tatdn3	0.014355292977070054	0.2594794139463353	0.9992
1147	TC0100003803.mm.2	Fam71a	-0.08406426478847463	0.06823711151882227	0.9992
1148	TC0100003804.mm.2	Atf3	-0.2509615735332188	0.2759700270644023	0.9992
1149	TC0100003805.mm.2	Nenf	0.18903382439001687	0.9104481171135459	0.9992
1150	TC0100003806.mm.2	Ppp2r5a	-0.05658352836636759	0.31542391261154473	0.9992
1151	TC0100003814.mm.2	Dtl	0.22650852980867975	0.37376231485309963	0.9992
1152	TC0100003820.mm.2	1700034H15Rik	0.25096157353321874	0.48280410205002566	0.9992
1153	TC0100003823.mm.2	Traf5	-0.04264433740849367	0.04759506042297556	0.9992
1154	TC0100003825.mm.2	Gm3934	-0.11103131238874402	0.1520573611547763	0.9992
1155	TC0100003826.mm.2	Rcor3	-0.08406426478847463	0.14636261804140574	0.9992
1156	TC0100003827.mm.2	Hhat	-0.014355292977070054	0.06439198148213073	0.9992
1157	TC0100003830.mm.2	Sertad4	-0.08406426478847463	0.0379149194826401	0.9992
1158	TC0100003832.mm.2	Syt14	0.43295940727610627	0.294992040666664	0.9992
1159	TC0100003834.mm.2	Diexf	-0.07038932789139803	0.05310580489767322	0.9992
1160	TC0100003835.mm.2	Traf3ip3	-0.04264433740849367	0.0118871597316481	1.0
1161	TC0100003836.mm.2	Hsd11b1	0.02856915219677092	0.05379344615721714	0.9992
1162	TC0100003838.mm.2	G0s2	0.5945485495503542	0.7108571640676669	0.9992
1163	TC0100003840.mm.2	Camk1g	-0.028569152196770954	0.0459022795208104	0.9992
1164	TC0100003853.mm.2	Cd46	0.056583528366367514	0.10149421446564136	0.9992
1165	TC0100003855.mm.2	Cr1l	-0.07038932789139803	0.645891560852599	0.9992
1166	TC0100003856.mm.2	Cr2	-0.028569152196770954	0.12320502379929942	0.9992
1167	TC0100003857.mm.2	Cr2	0.15055967657538138	0.1839576590780034	0.9992
1168	TC0100003860.mm.2	Lypla1	0.25096157353321874	1.0555173278498313	0.9992
1169	TC0100003861.mm.2	Tcea1	-0.11103131238874402	0.1317083119821444	0.9992
1170	TC0100003864.mm.2	Psmd1	0.25096157353321874	0.6710091445505713	0.9992
1171	TC0100003865.mm.2	Armc9	-0.2630344058337938	0.2687336509245084	0.9992
1172	TC0100003866.mm.2	Serpinb2	0.34482849699744117	1.812479279163537	0.9992
1173	TC0100003867.mm.2	Serpinb10	0.014355292977070054	0.017005545341335693	1.0
1174	TC0100003869.mm.2	Tnni1	0.0	0.19185657423850888	0.9992
1175	TC0100003870.mm.2	Usf1	0.25096157353321874	0.7862167006646958	0.9992
1176	TC0100003871.mm.2	Tstd1	0.014355292977070054	0.06323500239005861	0.9992
1177	TC0100003872.mm.2	Irf6	0.070389327891398	0.22069217241641415	0.9992
1178	TC0100003873.mm.2	A130010J15Rik	0.04264433740849372	0.3623101808815988	0.9992
1179	TC0100003874.mm.2	Ankrd23	0.36737106564852945	0.6092414712612828	0.9992
1180	TC0100003875.mm.2	Ankrd39	-0.014355292977070054	0.09512223303659535	0.9992
1181	TC0100003876.mm.2	Tex30	-0.08406426478847463	0.17979854051435976	0.9992
1182	TC0100003877.mm.2	Kdelc1	0.09761079662642233	0.020497151212598746	1.0
1183	TC0100003878.mm.2	Mpp4	0.04264433740849372	0.101713721410877	0.9992
1184	TC0100003879.mm.2	Als2	0.02856915219677092	0.12251347193039863	0.9992
1185	TC0100003880.mm.2	Cryga	0.0	0.16361258067358905	0.9992
1186	TC0100003881.mm.2	D630023F18Rik	0.4005379295837288	1.3098039199714864	0.9992
1187	TC0100003882.mm.2	Chpf	-0.3103401206121504	1.2388241868442686	0.9992
1188	TC0100003883.mm.2	Obsl1	-0.11103131238874402	0.20245548563827379	0.9992
1189	TC0100003884.mm.2	Serpinb3b	-0.1505596765753814	0.24588110577458716	0.9992
1190	TC0100003885.mm.2	Serpinb3c	-0.1634987322828795	0.7945249632591092	0.9992
1191	TC0100003886.mm.2	Gm7694	-0.40053792958372875	0.7587026128900068	0.9992
1192	TC0100003887.mm.2	Nos1ap	-0.20163386116965037	0.11008231656379414	0.9992
1193	TC0100003888.mm.2	Ifi204	-0.04264433740849367	0.06666458992234871	0.9992
1194	TC0100003889.mm.2	Mnda	-0.4854268271702417	0.3432312207339833	0.9992
1195	TC0100003890.mm.2	Mndal	0.16349873228287956	0.5397036732425246	0.9992
1196	TC0100003891.mm.2	Ifi203	-0.04264433740849367	0.10590557267730127	0.9992
1197	TC0100003892.mm.2	Gm1305	0.014355292977070054	0.499763525174361	0.9992
1198	TC0100003893.mm.2	Ahctf1	-0.028569152196770954	0.06575411897692876	0.9992
1199	TC0200000002.mm.2	Fam171a1	0.25096157353321874	0.5008630054626173	0.9992
1200	TC0200000004.mm.2	Nmt2	0.17632277264046287	1.136677139879544	0.9992
1201	TC0200000005.mm.2	Acbd7	0.2630344058337938	0.5127201835569312	0.9992
1202	TC0200000006.mm.2	Dclre1c	-0.2265085298086797	0.4246966665776009	0.9992
1203	TC0200000007.mm.2	Phxr1	-0.1634987322828795	0.18283142761894441	0.9992
1204	TC0200000009.mm.2	Cdnf	0.12432813500220177	0.0040578370074493605	1.0
1205	TC0200000013.mm.2	Fam107b	-0.07038932789139803	0.18071935302751885	0.9992
1206	TC0200000019.mm.2	Frmd4a	-0.3103401206121504	1.191114132640188	0.9992
1207	TC0200000033.mm.2	Bend7	-0.1634987322828795	0.13359450162194517	0.9992
1208	TC0200000036.mm.2	Sephs1	-0.028569152196770954	0.019042683770379865	1.0
1209	TC0200000037.mm.2	Phyh	0.08406426478847456	0.33941908757270045	0.9992
1210	TC0200000040.mm.2	Ucma	-0.04264433740849367	0.28307892683323893	0.9992
1211	TC0200000048.mm.2	Ccdc3	-0.07038932789139803	0.04000516167158381	0.9992
1212	TC0200000055.mm.2	Nudt5	-0.2630344058337938	0.9362914406085826	0.9992
1213	TC0200000057.mm.2	Upf2	0.014355292977070054	0.2723774220308627	0.9992
1214	TC0200000060.mm.2	Usp6nl	-0.07038932789139803	0.14098185611110575	0.9992
1215	TC0200000079.mm.2	4930412O13Rik	-0.08406426478847463	0.1504577479949833	0.9992
1216	TC0200000082.mm.2	Kin	-0.13750352374993496	0.13566694496660694	0.9992
1217	TC0200000083.mm.2	Itih5	0.28688114778816154	0.05129369109514791	0.9992
1218	TC0200000087.mm.2	Sfmbt2	-0.1634987322828795	0.3668346463160968	0.9992
1219	TC0200000211.mm.2	Prkcq	-0.11103131238874402	0.25924267669222945	0.9992
1220	TC0200000220.mm.2	Il2ra	0.4005379295837288	0.460422116654691	0.9992
1221	TC0200000222.mm.2	Il15ra	-0.04264433740849367	0.30451832350980257	0.9992
1222	TC0200000223.mm.2	Ankrd16	-0.20163386116965037	0.557990840859048	0.9992
1223	TC0200000228.mm.2	Pter	0.15055967657538138	0.4643261965742499	0.9992
1224	TC0200000240.mm.2	Vim	0.16349873228287956	0.122110574628516	0.9992
1225	TC0200000242.mm.2	Stam	-0.08406426478847463	0.13602321609561327	0.9992
1226	TC0200000244.mm.2	Tmem236	0.3103401206121505	0.49921482708254405	0.9992
1227	TC0200000245.mm.2	Mrc1	-0.05658352836636759	0.20294030530002896	0.9992
1228	TC0200000247.mm.2	Slc39a12	0.056583528366367514	0.33310778893346377	0.9992
1229	TC0200000250.mm.2	Cacnb2	0.23878685958711648	0.769551078621726	0.9992
1230	TC0200000261.mm.2	Arl5b	0.02856915219677092	0.004145520125434108	1.0
1231	TC0200000272.mm.2	Malrd1	-0.3219280948873623	0.2385232204552983	0.9992
1232	TC0200000274.mm.2	Plxdc2	0.0	0.12096149476276294	0.9992
1233	TC0200000293.mm.2	Mllt10	-0.28688114778816154	0.8807441107220634	0.9992
1234	TC0200000301.mm.2	Commd3	-0.17632277264046295	0.1952473978495395	0.9992
1235	TC0200000302.mm.2	Bmi1	-0.05658352836636759	0.025212067786442156	1.0
1236	TC0200000303.mm.2	Spag6l	0.25096157353321874	1.2814983111327258	0.9992
1237	TC0200000306.mm.2	4930426L09Rik	0.11103131238874395	0.32910504647978983	0.9992
1238	TC0200000309.mm.2	Armc3	0.12432813500220177	0.04402377775167462	0.9992
1239	TC0200000312.mm.2	Msrb2	0.056583528366367514	0.23040115161255348	0.9992
1240	TC0200000314.mm.2	Ptf1a	-0.04264433740849367	0.17121125181504687	0.9992
1241	TC0200000316.mm.2	Otud1	-0.1634987322828795	1.2898826348881838	0.9992
1242	TC0200000319.mm.2	Etl4	-0.1634987322828795	0.20010831534313472	0.9992
1243	TC0200000339.mm.2	Thnsl1	0.28688114778816154	0.9469215565165803	0.9992
1244	TC0200000342.mm.2	Gpr158	-0.11103131238874402	0.2837461741039634	0.9992
1245	TC0200000346.mm.2	Myo3a	-0.028569152196770954	0.243363891754152	0.9992
1246	TC0200000347.mm.2	Gad2	0.17632277264046287	0.3508599358557811	0.9992
1247	TC0200000352.mm.2	Apbb1ip	-0.3103401206121504	0.6623411089738578	0.9992
1248	TC0200000354.mm.2	Pdss1	0.2016338611696504	0.8291517963566907	0.9992
1249	TC0200000361.mm.2	Acbd5	0.13750352374993502	0.90204892900585	0.9992
1250	TC0200000363.mm.2	Yme1l1	0.16349873228287956	0.2463403527140013	0.9992
1251	TC0200000365.mm.2	4931423N10Rik	-0.05658352836636759	0.7988761027926204	0.9992
1252	TC0200000368.mm.2	Nxph2	0.0	0.061130178487013326	0.9992
1253	TC0200000373.mm.2	Il1f8	0.12432813500220177	0.2732727909734277	0.9992
1254	TC0200000376.mm.2	Il1f9	0.15055967657538138	0.4096040528159871	0.9992
1255	TC0200000377.mm.2	Il1f6	-0.11103131238874402	0.20985563495709944	0.9992
1256	TC0200000379.mm.2	Il1f5	0.2630344058337938	2.0604807473813813	0.9992
1257	TC0200000380.mm.2	Il1f10	0.056583528366367514	0.09361107884716909	0.9992
1258	TC0200000382.mm.2	Il1rn	-0.05658352836636759	0.0034007772998332414	1.0
1259	TC0200000383.mm.2	Psd4	0.070389327891398	0.5131446447230567	0.9992
1260	TC0200000391.mm.2	Zmynd19	0.02856915219677092	0.19443118245144422	0.9992
1261	TC0200000392.mm.2	Dph7	0.09761079662642233	0.029978734171634155	1.0
1262	TC0200000393.mm.2	Pnpla7	-0.7048719644563528	0.5338741295818008	0.9992
1263	TC0200000395.mm.2	Nsmf	-0.014355292977070054	0.2553159367231136	0.9992
1264	TC0200000397.mm.2	Entpd8	0.08406426478847456	0.04871106272232787	0.9992
1265	TC0200000398.mm.2	Nrarp	0.0	0.03824678581321744	0.9992
1266	TC0200000401.mm.2	Fam166a	-0.13750352374993496	0.46686371172136115	0.9992
1267	TC0200000403.mm.2	Rnf208	-0.08406426478847463	0.20474581741911715	0.9992
1268	TC0200000404.mm.2	Tmem203	-0.17632277264046295	0.3596179552904315	0.9992
1269	TC0200000405.mm.2	Tprn	0.02856915219677092	0.09172950050427611	0.9992
1270	TC0200000406.mm.2	Anapc2	0.08406426478847456	0.09799710864927055	0.9992
1271	TC0200000407.mm.2	Tmem210	0.17632277264046287	0.6356366453842692	0.9992
1272	TC0200000408.mm.2	Lrrc26	0.0	0.346208812612188	0.9992
1273	TC0200000409.mm.2	Grin1os	-0.23878685958711643	0.37685412536206037	0.9992
1274	TC0200000410.mm.2	Man1b1	0.12432813500220177	0.03465716443937787	0.9992
1275	TC0200000413.mm.2	Sapcd2	-0.014355292977070054	0.2576677176428517	0.9992
1276	TC0200000416.mm.2	Fut7	-0.07038932789139803	0.05680236993107369	0.9992
1277	TC0200000417.mm.2	Abca2	-0.09761079662642226	0.1773743212258593	0.9992
1278	TC0200000419.mm.2	Clic3	-0.18903382439001687	0.04866248120408232	0.9992
1279	TC0200000420.mm.2	Fbxw5	0.08406426478847456	0.23128791962233644	0.9992
1280	TC0200000422.mm.2	Edf1	0.15055967657538138	0.20300960945431362	0.9992
1281	TC0200000427.mm.2	Lcn8	0.15055967657538138	0.061180174973789685	0.9992
1282	TC0200000428.mm.2	Lcn5	-0.07038932789139803	0.0191334454179209	1.0
1283	TC0200000429.mm.2	Lcn6	-0.04264433740849367	0.22279074185431516	0.9992
1284	TC0200000430.mm.2	Lcn10	-0.1634987322828795	0.9689957186364632	0.9992
1285	TC0200000431.mm.2	Obp2a	-0.05658352836636759	0.2688949487840796	0.9992
1286	TC0200000432.mm.2	Bmyc	-0.028569152196770954	0.31122434472715516	0.9992
1287	TC0200000433.mm.2	Obp2b	0.056583528366367514	0.2659205927194057	0.9992
1288	TC0200000434.mm.2	Lcn3	0.09761079662642233	0.45580788923496734	0.9992
1289	TC0200000435.mm.2	Lcn11	0.12432813500220177	0.51173138450454	0.9992
1290	TC0200000437.mm.2	Lcn9	0.22650852980867975	0.5783960731301689	0.9992
1291	TC0200000438.mm.2	Kcnt1	0.0	0.1608363170853499	0.9992
1292	TC0200000445.mm.2	Gpsm1	0.17632277264046287	0.9366666410482505	0.9992
1293	TC0200000450.mm.2	Pmpca	-0.09761079662642226	0.4592952166892377	0.9992
1294	TC0200000456.mm.2	Gm2240	0.21412480535284734	0.34151161869098295	0.9992
1295	TC0200000457.mm.2	Rpl7a	-0.11103131238874402	0.3286419965565084	0.9992
1296	TC0200000459.mm.2	Surf2	-0.20163386116965037	0.7347103741391698	0.9992
1297	TC0200000460.mm.2	Stkld1	0.17632277264046287	0.3966390756516195	0.9992
1298	TC0200000461.mm.2	Adamts13	0.17632277264046287	0.8413360191860106	0.9992
1299	TC0200000462.mm.2	Cacfd1	-0.43295940727610627	1.3705904008972811	0.9992
1300	TC0200000465.mm.2	Adamtsl2	-0.028569152196770954	0.02040610415106964	1.0
1301	TC0200000467.mm.2	Dbh	-0.05658352836636759	0.4263163069062021	0.9992
1302	TC0200000473.mm.2	Wdr5	-0.17632277264046295	0.6509168312204098	0.9992
1303	TC0200000477.mm.2	Rxra	-0.45417589318580204	0.6581699430794897	0.9992
1304	TC0200000478.mm.2	Col5a1	0.0	0.01854383347787341	1.0
1305	TC0200000480.mm.2	Olfm1	0.13750352374993502	0.0402433270090049	0.9992
1306	TC0200000481.mm.2	Ppp1r26	-0.04264433740849367	0.17082492608291241	0.9992
1307	TC0200000482.mm.2	Mrps2	0.13750352374993502	0.00806545028105216	1.0
1308	TC0200000484.mm.2	Gbgt1	-0.11103131238874402	0.18104868835982724	0.9992
1309	TC0200000485.mm.2	Gm10134	0.12432813500220177	0.38742804593482383	0.9992
1310	TC0200000486.mm.2	Ralgds	0.08406426478847456	0.12627261935332046	0.9992
1311	TC0200000490.mm.2	Tsc1	-0.3103401206121504	0.6996219351292975	0.9992
1312	TC0200000492.mm.2	Ak8	0.2016338611696504	0.8184422261372136	0.9992
1313	TC0200000495.mm.2	Ddx31	-0.05658352836636759	0.09339562827501968	0.9992
1314	TC0200000499.mm.2	Ttf1	-0.17632277264046295	0.008109696063974972	1.0
1315	TC0200000501.mm.2	Setx	0.08406426478847456	0.13918303613546232	0.9992
1316	TC0200000503.mm.2	Med27	-0.2509615735332188	0.7295540919820375	0.9992
1317	TC0200000507.mm.2	Rapgef1	-0.028569152196770954	0.2946495371142881	0.9992
1318	TC0200000509.mm.2	Gm13547	-0.3561438102252753	0.2073282108584327	0.9992
1319	TC0200000510.mm.2	Coq4	-0.05658352836636759	0.5030703519267851	0.9992
1320	TC0200000511.mm.2	Slc27a4	-0.04264433740849367	0.3870043439676525	0.9992
1321	TC0200000512.mm.2	Urm1	-0.04264433740849367	0.11815903167507256	0.9992
1322	TC0200000514.mm.2	Cercam	-0.1634987322828795	0.1134528766088942	0.9992
1323	TC0200000515.mm.2	Odf2	-0.23878685958711643	2.0757207139381184	0.9992
1324	TC0200000517.mm.2	Gle1	-0.13750352374993496	0.9867413347164835	0.9992
1325	TC0200000518.mm.2	Sptan1	0.27500704749986976	0.8213107602244102	0.9992
1326	TC0200000522.mm.2	Set	-0.09761079662642226	0.07042782092345008	0.9992
1327	TC0200000523.mm.2	Pkn3	0.08406426478847456	0.2712405248321256	0.9992
1328	TC0200000525.mm.2	Tbc1d13	0.02856915219677092	0.31381076575597633	0.9992
1329	TC0200000528.mm.2	Endog	0.12432813500220177	0.5347659050119856	0.9992
1330	TC0200000532.mm.2	Fam73b	-0.07038932789139803	0.2669633170664205	0.9992
1331	TC0200000533.mm.2	Dolpp1	0.02856915219677092	0.7226200253327454	0.9992
1332	TC0200000535.mm.2	Ppp2r4	0.070389327891398	0.09463593123310769	0.9992
1333	TC0200000538.mm.2	Cstad	-0.23878685958711643	0.1151480172540021	0.9992
1334	TC0200000542.mm.2	Ntmt1	0.13750352374993502	1.031517051446065	0.9992
1335	TC0200000543.mm.2	Prrx2	0.23878685958711648	1.7011469235902934	0.9992
1336	TC0200000545.mm.2	Tor1b	-0.028569152196770954	0.003357008644527543	1.0
1337	TC0200000546.mm.2	Usp20	0.02856915219677092	0.10347378251044466	0.9992
1338	TC0200000547.mm.2	Gpr107	-0.41142624572646497	0.8572977542623844	0.9992
1339	TC0200000549.mm.2	Ncs1	0.22650852980867975	1.2111248842245832	0.9992
1340	TC0200000550.mm.2	Hmcn2	0.08406426478847456	0.004671990922590423	1.0
1341	TC0200000551.mm.2	Ass1; Gm5424	-0.08406426478847463	0.23291837863667775	0.9992
1342	TC0200000552.mm.2	Fubp3	0.11103131238874395	0.3386606599939601	0.9992
1343	TC0200000555.mm.2	Prdm12	-0.17632277264046295	0.8604357338241503	0.9992
1344	TC0200000557.mm.2	Exosc2	0.25096157353321874	0.17353645090719877	0.9992
1345	TC0200000558.mm.2	Abl1	-0.3219280948873623	0.36622865391744447	0.9992
1346	TC0200000559.mm.2	Lamc3	-0.014355292977070054	0.020861530453190148	1.0
1347	TC0200000561.mm.2	Aif1l	0.11103131238874395	0.08386201689282473	0.9992
1348	TC0200000562.mm.2	Nup214; Mir7674	-0.28688114778816154	0.8060410219808131	0.9992
1349	TC0200000566.mm.2	Plpp7	0.18903382439001687	0.2749054789185309	0.9992
1350	TC0200000567.mm.2	Prrc2b	-0.3219280948873623	1.2612194415156308	0.9992
1351	TC0200000572.mm.2	Pomt1	-0.1634987322828795	0.06258241852286216	0.9992
1352	TC0200000574.mm.2	Golga2	0.16349873228287956	0.011485634166333887	1.0
1353	TC0200000577.mm.2	Ciz1	-0.21412480535284734	0.9689957186364632	0.9992
1354	TC0200000578.mm.2	Ptges2	-0.11103131238874402	0.31695296176115045	0.9992
1355	TC0200000581.mm.2	Naif1	-0.05658352836636759	0.22504531091986146	0.9992
1356	TC0200000585.mm.2	Fam102a	0.32192809488736235	0.39083262569798016	0.9992
1357	TC0200000587.mm.2	St6galnac6; St6galnac4	0.014355292977070054	0.23299263605019596	0.9992
1358	TC0200000591.mm.2	Sh2d3c	0.15055967657538138	0.10138450258381419	0.9992
1359	TC0200000592.mm.2	Tor2a	0.04264433740849372	0.08523386307414751	0.9992
1360	TC0200000593.mm.2	Ptrh1	-0.20163386116965037	2.677780705266081	0.7147
1361	TC0200000597.mm.2	Fam129b	0.04264433740849372	0.09194412590123291	0.9992
1362	TC0200000600.mm.2	Rpl12; Snora65	0.18903382439001687	0.11452569717084266	0.9992
1363	TC0200000603.mm.2	Angptl2	0.056583528366367514	0.09712721455392068	0.9992
1364	TC0200000612.mm.2	Mapkap1	-0.04264433740849367	0.07732643214144579	0.9992
1365	TC0200000620.mm.2	Hspa5	-0.028569152196770954	0.4435768786287147	0.9992
1366	TC0200000626.mm.2	Cutal	0.04264433740849372	0.08969583193143123	0.9992
1367	TC0200000634.mm.2	Cntrl	0.014355292977070054	0.09135416109288666	0.9992
1368	TC0200000636.mm.2	Gsn	-0.3895668117627257	0.7304870557820837	0.9992
1369	TC0200000641.mm.2	Dab2ip	-0.04264433740849367	0.06879647454924756	0.9992
1370	TC0200000646.mm.2	Morn5	-0.014355292977070054	0.25344363858963087	0.9992
1371	TC0200000647.mm.2	Mrrf	-0.17632277264046295	0.24872089601665776	0.9992
1372	TC0200000651.mm.2	Ptgs1	0.0	0.011976438071340282	1.0
1373	TC0200000657.mm.2	Olfr338	0.34482849699744117	0.5654310959658012	0.9992
1374	TC0200000659.mm.2	Olfr339	0.08406426478847456	0.2426799034533277	0.9992
1375	TC0200000660.mm.2	Olfr340	-0.028569152196770954	0.0044525505248625636	1.0
1376	TC0200000661.mm.2	Olfr342	-0.07038932789139803	0.2664015390386609	0.9992
1377	TC0200000663.mm.2	Olfr344	-0.11103131238874402	0.4225082001627747	0.9992
1378	TC0200000664.mm.2	Olfr345	-0.04264433740849367	0.33658178774732034	0.9992
1379	TC0200000665.mm.2	Olfr346	-0.12432813500220176	0.11019424813191456	0.9992
1380	TC0200000666.mm.2	Olfr347	0.0	0.09777947172068531	0.9992
1381	TC0200000668.mm.2	Olfr348	0.12432813500220177	0.39523411529611263	0.9992
1382	TC0200000669.mm.2	Olfr50	0.014355292977070054	0.10695988804288209	0.9992
1383	TC0200000671.mm.2	Olfr350	-0.17632277264046295	0.7754669373939143	0.9992
1384	TC0200000672.mm.2	Olfr352	-0.12432813500220176	0.19804776514571829	0.9992
1385	TC0200000673.mm.2	Olfr354	-0.05658352836636759	0.04162726752139276	0.9992
1386	TC0200000675.mm.2	Olfr356	0.2016338611696504	0.05202742075421993	0.9992
1387	TC0200000676.mm.2	Olfr357	0.15055967657538138	0.29387989029729644	0.9992
1388	TC0200000678.mm.2	Olfr360	0.16349873228287956	0.6784015695346561	0.9992
1389	TC0200000680.mm.2	Olfr365	0.014355292977070054	0.014663358264387244	1.0
1390	TC0200000682.mm.2	Olfr366	-0.12432813500220176	0.34275287011628364	0.9992
1391	TC0200000683.mm.2	Olfr367-ps	-0.2986583155645152	0.2116194846804367	0.9992
1392	TC0200000685.mm.2	Olfr368	-0.014355292977070054	0.10231793820358007	0.9992
1393	TC0200000686.mm.2	Rabgap1; Gpr21	-0.05658352836636759	0.36653154442041347	0.9992
1394	TC0200000694.mm.2	Crb2	0.04264433740849372	0.035881856848514984	0.9992
1395	TC0200000697.mm.2	Lhx2	0.25096157353321874	1.3716110699496884	0.9992
1396	TC0200000702.mm.2	Nek6	0.25096157353321874	0.11137127461477384	0.9992
1397	TC0200000714.mm.2	Olfml2a	-0.09761079662642226	0.39019223067129766	0.9992
1398	TC0200000718.mm.2	Wdr38	0.17632277264046287	0.39935376433760555	0.9992
1399	TC0200000719.mm.2	Arpc5l	-0.5058909297299572	0.556893543262734	0.9992
1400	TC0200000740.mm.2	Kynu	-0.08406426478847463	0.5670307091255943	0.9992
1401	TC0200000741.mm.2	Arhgap15	0.16349873228287956	0.10072681268239618	0.9992
1402	TC0200000759.mm.2	Zeb2os; ZEB2_AS1_4; ZEB2_AS1_2; ZEB2_AS1_1; ZEB2_AS1_3; Gm13476; RP23-431O5.1	-0.014355292977070054	0.0014355417390583397	1.0
1403	TC0200000778.mm.2	Gm19922	0.16349873228287956	0.2340335752142861	0.9992
1404	TC0200000781.mm.2	Acvr2a	-0.04264433740849367	0.07237303755504594	0.9992
1405	TC0200000783.mm.2	Mbd5	0.0	0.20711825461460295	0.9992
1406	TC0200000798.mm.2	Epc2	0.04264433740849372	0.1519341045960085	0.9992
1407	TC0200000801.mm.2	Kif5c	0.49569516262406876	1.4672456210075022	0.9992
1408	TC0200000803.mm.2	Lypd6b	-0.11103131238874402	0.16787445746599086	0.9992
1409	TC0200000804.mm.2	Lypd6	-0.014355292977070054	0.2584544832237906	0.9992
1410	TC0200000816.mm.2	Tas2r134	0.02856915219677092	0.0835986963961244	0.9992
1411	TC0200000819.mm.2	Tnfaip6	0.02856915219677092	0.10729336219433445	0.9992
1412	TC0200000821.mm.2	Rif1	0.13750352374993502	0.5545514857339502	0.9992
1413	TC0200000833.mm.2	Fmnl2	-0.1634987322828795	0.14990540561329926	0.9992
1414	TC0200000843.mm.2	Arl6ip6	-0.3561438102252753	0.015832872853011857	1.0
1415	TC0200000850.mm.2	Galnt13	0.29865831556451516	1.3746875490383261	0.9992
1416	TC0200000856.mm.2	Kcnj3	0.014355292977070054	0.0020459959305970396	1.0
1417	TC0200000868.mm.2	Gpd2	-0.014355292977070054	0.14200450443907603	0.9992
1418	TC0200000872.mm.2	Galnt5	0.014355292977070054	0.0987051828344328	0.9992
1419	TC0200000878.mm.2	Gm17409	0.28688114778816154	0.5660702343915359	0.9992
1420	TC0200000879.mm.2	Upp2	0.12432813500220177	0.3837345947182918	0.9992
1421	TC0200000886.mm.2	Gm11099	0.25096157353321874	0.6585654754218598	0.9992
1422	TC0200000888.mm.2	Pkp4	-0.04264433740849367	0.15664262156204442	0.9992
1423	TC0200000894.mm.2	Dapl1	0.41142624572646497	1.3968556273798178	0.9992
1424	TC0200000897.mm.2	Tanc1	-0.23878685958711643	0.5883802940367698	0.9992
1425	TC0200000909.mm.2	March7	0.13750352374993502	0.15732836623921154	0.9992
1426	TC0200000923.mm.2	Tank	0.056583528366367514	0.07104115911917021	0.9992
1427	TC0200000924.mm.2	Psmd14	0.15055967657538138	0.768785352037399	0.9992
1428	TC0200000927.mm.2	Tbr1	0.070389327891398	0.481881052856847	0.9992
1429	TC0200000929.mm.2	Slc4a10	0.09761079662642233	0.11543118508166669	0.9992
1430	TC0200000933.mm.2	Gca	-0.028569152196770954	0.5044556624535516	0.9992
1431	TC0200000953.mm.2	Scn2a1	-0.28688114778816154	0.2990368218404507	0.9992
1432	TC0200000955.mm.2	Csrnp3	0.22650852980867975	1.1897674820049158	0.9992
1433	TC0200000965.mm.2	Gm1322	0.22650852980867975	0.9722427953094466	0.9992
1434	TC0200000966.mm.2	Xirp2	0.21412480535284734	0.8147412347034149	0.9992
1435	TC0200000967.mm.2	Gm21830	0.17632277264046287	0.4549404153059971	0.9992
1436	TC0200000969.mm.2	B3galt1	-0.1505596765753814	0.09258863922541381	0.9992
1437	TC0200000989.mm.2	4933409G03Rik	0.23878685958711648	0.9321854888381599	0.9992
1438	TC0200000990.mm.2	4932414N04Rik	0.02856915219677092	0.01421438222739485	1.0
1439	TC0200000994.mm.2	Cers6	-0.4750848829487826	0.5880437620695985	0.9992
1440	TC0200001002.mm.2	Nostrin	0.32192809488736235	0.7749493038619513	0.9992
1441	TC0200001003.mm.2	G6pc2	0.13750352374993502	0.4217046948791738	0.9992
1442	TC0200001006.mm.2	Dhrs9	-0.28688114778816154	0.2310660578132185	0.9992
1443	TC0200001007.mm.2	Bbs5	-0.09761079662642226	0.3750993977955098	0.9992
1444	TC0200001008.mm.2	Klhl41	0.4005379295837288	0.6265362783676309	0.9992
1445	TC0200001009.mm.2	Ppig	0.16349873228287956	0.5883802940367698	0.9992
1446	TC0200001011.mm.2	Phospho2	-0.23878685958711643	0.15964294079664373	0.9992
1447	TC0200001012.mm.2	Klhl23	-0.09761079662642226	0.08433639649422685	0.9992
1448	TC0200001013.mm.2	Ssb	0.070389327891398	0.4565528199182998	0.9992
1449	TC0200001015.mm.2	Ubr3	0.27500704749986976	1.7375489102695705	0.9992
1450	TC0200001018.mm.2	Myo3b	-0.07038932789139803	0.08238947425013268	0.9992
1451	TC0200001021.mm.2	Sp5	-0.04264433740849367	0.2664817485655124	0.9992
1452	TC0200001022.mm.2	Erich2	0.13750352374993502	0.0020023635919956925	1.0
1453	TC0200001023.mm.2	Gad1	-0.014355292977070054	0.06449273417528721	0.9992
1454	TC0200001025.mm.2	Gorasp2	-0.20163386116965037	1.0705810742857071	0.9992
1455	TC0200001030.mm.2	Dcaf17	0.11103131238874395	0.017638298366853034	1.0
1456	TC0200001032.mm.2	Cybrd1	0.04264433740849372	0.6294869104014075	0.9992
1457	TC0200001033.mm.2	Dync1i2	0.02856915219677092	0.1859522790044006	0.9992
1458	TC0200001036.mm.2	Hat1	0.13750352374993502	0.002963289117473315	1.0
1459	TC0200001038.mm.2	Metap1d	0.02856915219677092	0.4393761254500702	0.9992
1460	TC0200001042.mm.2	Dlx1	0.2016338611696504	1.0083309926200514	0.9992
1461	TC0200001043.mm.2	Platr26	0.014355292977070054	0.05423607688882623	0.9992
1462	TC0200001045.mm.2	Itga6	0.34482849699744117	0.5628839069519214	0.9992
1463	TC0200001047.mm.2	Pdk1	0.3895668117627256	0.8071538848111582	0.9992
1464	TC0200001049.mm.2	Rapgef4	0.15055967657538138	0.5697636465884895	0.9992
1465	TC0200001053.mm.2	Zak	0.2016338611696504	0.20093528064899183	0.9992
1466	TC0200001056.mm.2	Cdca7	-0.07038932789139803	0.13100309751286454	0.9992
1467	TC0200001071.mm.2	Sp9	-0.1634987322828795	0.4972998246894373	0.9992
1468	TC0200001072.mm.2	Scrn3	-0.18903382439001687	0.07888602616331936	0.9992
1469	TC0200001091.mm.2	Hoxd13	0.014355292977070054	0.15285938258659376	0.9992
1470	TC0200001092.mm.2	Hoxd12	-0.04264433740849367	0.10874138309586093	0.9992
1471	TC0200001095.mm.2	Hoxd9	0.04264433740849372	0.04325545471730902	0.9992
1472	TC0200001096.mm.2	Hoxd8	0.3895668117627256	0.7106340484799682	0.9992
1473	TC0200001097.mm.2	Hoxd3; Hoxd4	-0.09761079662642226	0.07293775650699992	0.9992
1474	TC0200001101.mm.2	Hoxd1	0.08406426478847456	0.48320029591837566	0.9992
1475	TC0200001102.mm.2	Mtx2	0.13750352374993502	0.28257916327762506	0.9992
1476	TC0200001115.mm.2	Hnrnpa3; Gm6793	0.070389327891398	0.2041199826559248	0.9992
1477	TC0200001121.mm.2	Agps	0.08406426478847456	0.17386038206408522	0.9992
1478	TC0200001125.mm.2	Rbm45	-0.11103131238874402	0.43568909003939726	0.9992
1479	TC0200001127.mm.2	Osbpl6	-0.2509615735332188	0.24833605373901332	0.9992
1480	TC0200001133.mm.2	Dfnb59	0.2630344058337938	0.6710091445505713	0.9992
1481	TC0200001134.mm.2	Plekha3	0.04264433740849372	0.4920092751803086	0.9992
1482	TC0200001144.mm.2	Gm14461	0.27500704749986976	0.2555505425532015	0.9992
1483	TC0200001150.mm.2	Ube2e3	0.09761079662642233	0.19050762306265814	0.9992
1484	TC0200001158.mm.2	Itga4	0.08406426478847456	0.08772478950118764	0.9992
1485	TC0200001164.mm.2	Ssfa2	0.014355292977070054	0.007004901568658489	1.0
1486	TC0200001166.mm.2	Ppp1r1c	0.32192809488736235	1.679853713888946	0.9992
1487	TC0200001170.mm.2	Prdx6b	-0.028569152196770954	0.18970025895983111	0.9992
1488	TC0200001171.mm.2	Dnajc10	0.070389327891398	0.09130056764777598	0.9992
1489	TC0200001189.mm.2	Zfp804a	0.23878685958711648	1.035740369803151	0.9992
1490	TC0200001195.mm.2	Fsip2	0.12432813500220177	0.2632052450756393	0.9992
1491	TC0200001201.mm.2	Zc3h15	-0.028569152196770954	0.17835548245778285	0.9992
1492	TC0200001203.mm.2	Itgav	-0.1634987322828795	0.4808285361783409	0.9992
1493	TC0200001204.mm.2	Fam171b	0.02856915219677092	0.1777665197611559	0.9992
1494	TC0200001206.mm.2	Gm13698	-0.014355292977070054	0.015517693597737256	1.0
1495	TC0200001207.mm.2	Gm13693	-0.014355292977070054	0.015517693597737256	1.0
1496	TC0200001208.mm.2	Gm13695	-0.014355292977070054	0.015517693597737256	1.0
1497	TC0200001209.mm.2	Gm13696	-0.014355292977070054	0.015517693597737256	1.0
1498	TC0200001210.mm.2	Gm13694	-0.014355292977070054	0.015517693597737256	1.0
1499	TC0200001211.mm.2	Gm13697	-0.014355292977070054	0.015517693597737256	1.0
1500	TC0200001212.mm.2	Gm13691	0.0	0.01628352608625069	1.0
1501	TC0200001217.mm.2	Btbd18	-0.17632277264046295	0.6691805335041632	0.9992
1502	TC0200001218.mm.2	Med19	-0.11103131238874402	0.21474136664229895	0.9992
1503	TC0200001221.mm.2	Ypel4	-0.2630344058337938	1.024568191490737	0.9992
1504	TC0200001222.mm.2	Ube2l6	-0.6870606883398924	0.4758636234074315	0.9992
1505	TC0200001223.mm.2	Timm10	-0.17632277264046295	0.4518563625651545	0.9992
1506	TC0200001224.mm.2	Slc43a1	-0.84799690655495	1.1018235165023234	0.9992
1507	TC0200001226.mm.2	Slc43a3	-0.1505596765753814	0.5659103615821093	0.9992
1508	TC0200001227.mm.2	Prg2	0.16349873228287956	0.8294449414787914	0.9992
1509	TC0200001228.mm.2	Prg3	0.25096157353321874	1.645891560852599	0.9992
1510	TC0200001229.mm.2	Ssrp1	-0.33342373372519185	1.1542819820333414	0.9992
1511	TC0200001230.mm.2	Tnks1bp1	-0.12432813500220176	0.12470717462899197	0.9992
1512	TC0200001234.mm.2	Aplnr	0.0	0.35753547975787864	0.9992
1513	TC0200001239.mm.2	Olfr996	0.23878685958711648	0.5897290357478155	0.9992
1514	TC0200001241.mm.2	Olfr998	0.09761079662642233	0.2740883677049518	0.9992
1515	TC0200001244.mm.2	Olfr1008	-0.37851162325372995	0.4575480526240234	0.9992
1516	TC0200001245.mm.2	Olfr1009	0.0	0.14200450443907603	0.9992
1517	TC0200001246.mm.2	Olfr1010	0.070389327891398	0.1290111862394247	0.9992
1518	TC0200001247.mm.2	Olfr1013	-0.05658352836636759	0.3059215379192406	0.9992
1519	TC0200001248.mm.2	Olfr1014	-0.1505596765753814	0.5838589688316711	0.9992
1520	TC0200001249.mm.2	Olfr1015	-0.40053792958372875	0.8437538096026554	0.9992
1521	TC0200001250.mm.2	Olfr1018	-0.04264433740849367	0.37365963262495766	0.9992
1522	TC0200001251.mm.2	Olfr1020	0.35614381022527536	1.2055119533408303	0.9992
1523	TC0200001253.mm.2	Olfr1022	-0.1634987322828795	0.5361070110140927	0.9992
1524	TC0200001254.mm.2	Olfr1023	0.070389327891398	0.4101620568525402	0.9992
1525	TC0200001256.mm.2	Olfr1026	0.13750352374993502	0.5934598195660449	0.9992
1526	TC0200001258.mm.2	Olfr1028	0.13750352374993502	0.3584267468218246	0.9992
1527	TC0200001260.mm.2	Olfr1029	-0.07038932789139803	0.23687162320086302	0.9992
1528	TC0200001261.mm.2	Olfr1030	-0.04264433740849367	0.013721044094008789	1.0
1529	TC0200001262.mm.2	Olfr1031	-0.05658352836636759	0.25072759170157966	0.9992
1530	TC0200001263.mm.2	Olfr1032	0.04264433740849372	0.43332686239388346	0.9992
1531	TC0200001264.mm.2	Olfr1033	-0.09761079662642226	0.19348086591929492	0.9992
1532	TC0200001266.mm.2	Olfr1034	-0.3561438102252753	2.337242168318426	0.951
1533	TC0200001267.mm.2	Olfr1036	0.04264433740849372	0.08013774644446195	0.9992
1534	TC0200001268.mm.2	Olfr1038-ps	-0.1634987322828795	0.8049310035314099	0.9992
1535	TC0200001269.mm.2	Olfr1052	-0.014355292977070054	0.2280452510360508	0.9992
1536	TC0200001272.mm.2	Olfr1076	0.36737106564852945	1.1325325121409484	0.9992
1537	TC0200001273.mm.2	Olfr1093	0.056583528366367514	0.5979106494279033	0.9992
1538	TC0200001274.mm.2	Olfr1094	-0.04264433740849367	0.3298469548078198	0.9992
1539	TC0200001275.mm.2	Olfr1102	-0.3561438102252753	1.1209041204999273	0.9992
1540	TC0200001276.mm.2	Olfr1112	-0.18903382439001687	0.8312079796858183	0.9992
1541	TC0200001277.mm.2	Olfr1113	0.08406426478847456	0.09183679994445211	0.9992
1542	TC0200001279.mm.2	Olfr1115	0.12432813500220177	0.9226320947158435	0.9992
1543	TC0200001281.mm.2	Olfr1116	-0.09761079662642226	0.0209526730520353	1.0
1544	TC0200001285.mm.2	Olfr1118	0.11103131238874395	0.3595185630295782	0.9992
1545	TC0200001287.mm.2	Olfr1120	0.15055967657538138	0.5788898702065657	0.9992
1546	TC0200001288.mm.2	Olfr1121	-0.2509615735332188	1.1095789811990857	0.9992
1547	TC0200001289.mm.2	Olfr1122	0.02856915219677092	0.4221636587072559	0.9992
1548	TC0200001291.mm.2	Olfr1123	-0.18903382439001687	0.42078821976850084	0.9992
1549	TC0200001292.mm.2	Olfr1124	-0.23878685958711643	0.10579474085791618	0.9992
1550	TC0200001293.mm.2	Olfr1126	-0.23878685958711643	0.5244740849607193	0.9992
1551	TC0200001294.mm.2	Pramel6	0.014355292977070054	0.18502031623924323	0.9992
1552	TC0200001295.mm.2	Gm13736; Srp9	0.070389327891398	0.7698066211309544	0.9992
1553	TC0200001296.mm.2	Olfr153	-0.2509615735332188	0.6430185990068688	0.9992
1554	TC0200001297.mm.2	Olfr1129	-0.5655971758542251	0.9578184054842337	0.9992
1555	TC0200001298.mm.2	Olfr1130	-0.18903382439001687	0.04740126547022696	0.9992
1556	TC0200001299.mm.2	Olfr1131	0.056583528366367514	0.017367005605150372	1.0
1557	TC0200001300.mm.2	Olfr1140	-0.07038932789139803	0.3361107013773386	0.9992
1558	TC0200001301.mm.2	Olfr152	0.15055967657538138	0.04479346245805826	0.9992
1559	TC0200001302.mm.2	Olfr1143	-0.1634987322828795	0.8817352739105206	0.9992
1560	TC0200001303.mm.2	Olfr1145	0.070389327891398	0.09361107884716909	0.9992
1561	TC0200001306.mm.2	Olfr1148	-0.23878685958711643	0.07221915065262562	0.9992
1562	TC0200001309.mm.2	Olfr1151	-0.2265085298086797	1.3477536589966768	0.9992
1563	TC0200001310.mm.2	Olfr1152	0.15055967657538138	0.11719095860756004	0.9992
1564	TC0200001312.mm.2	Olfr1153	-0.23878685958711643	0.04479346245805826	0.9992
1565	TC0200001313.mm.2	Olfr1158	0.056583528366367514	0.07114346641808932	0.9992
1566	TC0200001314.mm.2	Olfr1161	0.12432813500220177	0.4621809049267259	0.9992
1567	TC0200001315.mm.2	Olfr1168	0.17632277264046287	0.9714287473074623	0.9992
1568	TC0200001317.mm.2	Olfr1176	-0.014355292977070054	0.11639533907770754	0.9992
1569	TC0200001318.mm.2	Olfr1178	0.15055967657538138	0.09242742120144903	0.9992
1570	TC0200001319.mm.2	Olfr1183	-0.20163386116965037	0.6243363860391147	0.9992
1571	TC0200001320.mm.2	Olfr1184	-0.12432813500220176	0.14874165128092473	0.9992
1572	TC0200001322.mm.2	Olfr1186	0.056583528366367514	0.004847623108546192	1.0
1573	TC0200001323.mm.2	Olfr1188	-0.05658352836636759	0.3272558016934009	0.9992
1574	TC0200001325.mm.2	Olfr1189	-0.028569152196770954	0.27270279719641255	0.9992
1575	TC0200001329.mm.2	Olfr1193	-0.18903382439001687	0.2828289731676899	0.9992
1576	TC0200001330.mm.2	Olfr1201	0.070389327891398	0.029606627920399843	1.0
1577	TC0200001331.mm.2	Olfr1202	-0.09761079662642226	0.5895602137896535	0.9992
1578	TC0200001332.mm.2	Olfr1205	0.070389327891398	0.1290111862394247	0.9992
1579	TC0200001333.mm.2	Olfr1204	-0.028569152196770954	0.21112488422458328	0.9992
1580	TC0200001334.mm.2	Olfr1206	0.056583528366367514	0.2812492652603348	0.9992
1581	TC0200001335.mm.2	Olfr1212	0.04264433740849372	0.1011651619317259	0.9992
1582	TC0200001336.mm.2	Olfr1255	0.04264433740849372	0.12796033202671378	0.9992
1583	TC0200001337.mm.2	Olfr1257	0.11103131238874395	0.6394065864347511	0.9992
1584	TC0200001338.mm.2	Olfr1258	0.2016338611696504	0.8416375079047503	0.9992
1585	TC0200001339.mm.2	Olfr1260	0.18903382439001687	0.40395299245456084	0.9992
1586	TC0200001340.mm.2	Olfr1261	0.28688114778816154	0.31596296251348027	0.9992
1587	TC0200001341.mm.2	Olfr1262	-0.28688114778816154	0.6530605373010094	0.9992
1588	TC0200001342.mm.2	Olfr1263	-0.20163386116965037	0.6613443344212997	0.9992
1589	TC0200001343.mm.2	Olfr1265	-0.04264433740849367	0.07012147634321671	0.9992
1590	TC0200001347.mm.2	Gm13769	0.0	0.16488040957545033	0.9992
1591	TC0200001348.mm.2	Olfr1274-ps	-0.09761079662642226	0.28216313251307434	0.9992
1592	TC0200001352.mm.2	Nup160	-0.12432813500220176	0.6120765330265633	0.9992
1593	TC0200001354.mm.2	Fnbp4	-0.12432813500220176	0.540758335121918	0.9992
1594	TC0200001355.mm.2	Agbl2	-0.3103401206121504	0.03644826642590373	0.9992
1595	TC0200001356.mm.2	Mtch2	0.0	0.16678911971739124	0.9992
1596	TC0200001357.mm.2	C1qtnf4	0.2016338611696504	1.3882766919926581	0.9992
1597	TC0200001359.mm.2	Kbtbd4	0.0	0.2684112348132613	0.9992
1598	TC0200001362.mm.2	Celf1	0.056583528366367514	0.360613130982316	0.9992
1599	TC0200001365.mm.2	Rapsn	0.08406426478847456	0.41072077876403273	0.9992
1600	TC0200001366.mm.2	Psmc3	0.11103131238874395	0.595508382241314	0.9992
1601	TC0200001368.mm.2	Spi1	-0.21412480535284734	0.23664689125178456	0.9992
1602	TC0200001369.mm.2	Mybpc3	-0.05658352836636759	0.36511985923347373	0.9992
1603	TC0200001371.mm.2	Acp2	0.13750352374993502	0.08857603462370539	0.9992
1604	TC0200001374.mm.2	Pacsin3	0.27500704749986976	0.9197343726601552	0.9992
1605	TC0200001375.mm.2	Arfgap2	-0.09761079662642226	0.48465610691161914	0.9992
1606	TC0200001377.mm.2	Lrp4	0.014355292977070054	0.039576792922170444	0.9992
1607	TC0200001378.mm.2	Ckap5; Snord67	-0.05658352836636759	0.06854212931099495	0.9992
1608	TC0200001380.mm.2	Arhgap1	-0.2630344058337938	0.7493360805367565	0.9992
1609	TC0200001381.mm.2	Harbi1	-0.014355292977070054	0.6912222263352789	0.9992
1610	TC0200001382.mm.2	Ambra1	-0.45417589318580204	1.359518563029578	0.9992
1611	TC0200001392.mm.2	Chrm4	-0.13750352374993496	0.5172692999200571	0.9992
1612	TC0200001393.mm.2	Gm9821	-0.028569152196770954	0.1646265475299912	0.9992
1613	TC0200001396.mm.2	Phf21a	-0.18903382439001687	0.7039933306863277	0.9992
1614	TC0200001411.mm.2	Pex16	-0.23878685958711643	0.5043169323830847	0.9992
1615	TC0200001412.mm.2	1700029I15Rik	-0.05658352836636759	0.18428946021103718	0.9992
1616	TC0200001441.mm.2	Chst1	-0.08406426478847463	0.15882830550046786	0.9992
1617	TC0200001445.mm.2	Syt13	0.21412480535284734	0.42446578168013566	0.9992
1618	TC0200001448.mm.2	Trp53i11	0.08406426478847456	0.025626492918576802	1.0
1619	TC0200001453.mm.2	Gm10803	0.15055967657538138	0.34669098706152107	0.9992
1620	TC0200001455.mm.2	Alx4	0.02856915219677092	0.06494641076893495	0.9992
1621	TC0200001472.mm.2	Lrrc4c	0.15055967657538138	0.3046058917088901	0.9992
1622	TC0200001502.mm.2	Gm10801	0.08406426478847456	0.18039026724841478	0.9992
1623	TC0200001513.mm.2	Rag2	0.04264433740849372	0.24810531195625268	0.9992
1624	TC0200001514.mm.2	Traf6	0.22650852980867975	0.4205594028602028	0.9992
1625	TC0200001517.mm.2	Commd9	0.3103401206121505	0.003181978120484515	1.0
1626	TC0200001523.mm.2	Pamr1	0.25096157353321874	0.26664221207441463	0.9992
1627	TC0200001524.mm.2	Slc1a2	0.04264433740849372	0.26680273489343054	0.9992
1628	TC0200001527.mm.2	Apip	0.056583528366367514	0.02415477453243292	1.0
1629	TC0200001532.mm.2	Elf5	0.09761079662642233	0.07685964397479933	0.9992
1630	TC0200001535.mm.2	Abtb2	0.21412480535284734	0.5416643740080526	0.9992
1631	TC0200001546.mm.2	Lmo2	0.02856915219677092	0.4060497047360126	0.9992
1632	TC0200001547.mm.2	Fbxo3	0.02856915219677092	0.1166225102516611	0.9992
1633	TC0200001550.mm.2	Gm10912	0.17632277264046287	0.7856861025756003	0.9992
1634	TC0200001551.mm.2	Cd59b	0.12432813500220177	0.38732208168349824	0.9992
1635	TC0200001552.mm.2	Cd59a	-0.014355292977070054	0.013721044094008789	1.0
1636	TC0200001553.mm.2	A930018P22Rik	-0.014355292977070054	0.494036481981874	0.9992
1637	TC0200001564.mm.2	Cstf3	0.2016338611696504	0.7237680420781664	0.9992
1638	TC0200001572.mm.2	Ccdc73	0.4222330006830478	1.6179829574251317	0.9992
1639	TC0200001575.mm.2	Gm11060	0.16349873228287956	0.5853608532629909	0.9992
1640	TC0200001576.mm.2	Wt1	-0.028569152196770954	0.2846653162076872	0.9992
1641	TC0200001579.mm.2	Them7	0.0	0.17698247655395075	0.9992
1642	TC0200001583.mm.2	Pax6	0.014355292977070054	0.2293688722221934	0.9992
1643	TC0200001586.mm.2	Immp1l	0.2016338611696504	1.214670164989233	0.9992
1644	TC0200001591.mm.2	Dcdc5; BC048594	0.17632277264046287	0.40815658877521555	0.9992
1645	TC0200001597.mm.2	Mpped2	0.02856915219677092	0.1106982974936897	0.9992
1646	TC0200001608.mm.2	Kcna4	0.17632277264046287	0.4106089768630669	0.9992
1647	TC0200001620.mm.2	Kif18a	0.0	0.1043564951759208	0.9992
1648	TC0200001624.mm.2	Bdnf	-0.20163386116965037	0.7115271994002175	0.9992
1649	TC0200001625.mm.2	Lin7c	-0.09761079662642226	0.09393445524476315	0.9992
1650	TC0200001627.mm.2	Lgr4	0.02856915219677092	0.05734718830678784	0.9992
1651	TC0200001628.mm.2	Ccdc34	0.12432813500220177	0.31434781588447563	0.9992
1652	TC0200001634.mm.2	Slc5a12	0.13750352374993502	0.46928816201834306	0.9992
1653	TC0200001637.mm.2	Muc15	-0.21412480535284734	0.16386585053462518	0.9992
1654	TC0200001639.mm.2	Olfr1276	0.0	0.42899032769069495	0.9992
1655	TC0200001640.mm.2	Olfr1278	0.16349873228287956	0.17217857231719783	0.9992
1656	TC0200001641.mm.2	Olfr1279	0.056583528366367514	0.22395292881822015	0.9992
1657	TC0200001642.mm.2	Olfr1280	-0.04264433740849367	0.2231535913047007	0.9992
1658	TC0200001643.mm.2	Olfr1281	-0.05658352836636759	0.11441264381034398	0.9992
1659	TC0200001644.mm.2	Olfr1283	-0.2265085298086797	0.04798290995257374	0.9992
1660	TC0200001645.mm.2	Olfr1284	-0.05658352836636759	0.1683221508085333	0.9992
1661	TC0200001646.mm.2	Olfr1285	-0.17632277264046295	0.5712174885030455	0.9992
1662	TC0200001647.mm.2	Olfr1287	-0.3219280948873623	1.1237821594083577	0.9992
1663	TC0200001648.mm.2	Olfr1288	-0.45417589318580204	1.1524273408578878	0.9992
1664	TC0200001649.mm.2	Olfr1289	0.13750352374993502	0.37675070960209955	0.9992
1665	TC0200001652.mm.2	Olfr1299; Olfr1300-ps1; Olfr1295	0.15055967657538138	0.8880657236673185	0.9992
1666	TC0200001654.mm.2	Olfr1301	0.2630344058337938	1.391473966422806	0.9992
1667	TC0200001655.mm.2	Olfr1302	-0.028569152196770954	0.11002636159600389	0.9992
1668	TC0200001659.mm.2	Olfr1317	0.5160151470036647	2.3665315444204134	0.94
1669	TC0200001660.mm.2	Olfr1318	-0.12432813500220176	0.0627329277885873	0.9992
1670	TC0200001662.mm.2	Lpcat4	-0.4750848829487826	1.465973893943865	0.9992
1671	TC0200001663.mm.2	Nop10	0.2016338611696504	1.0048037084028205	0.9992
1672	TC0200001664.mm.2	Katnbl1; Slc12a6	0.070389327891398	0.05192951848105889	0.9992
1673	TC0200001674.mm.2	Emc7	0.02856915219677092	0.0982148546964007	0.9992
1674	TC0200001675.mm.2	Aven	-0.05658352836636759	0.05635711724787099	0.9992
1675	TC0200001680.mm.2	Tmco5b	-0.04264433740849367	0.10612732120491858	0.9992
1676	TC0200001681.mm.2	Fmn1	0.18903382439001687	0.2878555857851141	0.9992
1677	TC0200001700.mm.2	BC052040	0.0	0.01202108412451794	1.0
1678	TC0200001712.mm.2	Tmco5	0.056583528366367514	0.13560759484941132	0.9992
1679	TC0200001716.mm.2	Spred1	0.014355292977070054	0.23530093620163217	0.9992
1680	TC0200001724.mm.2	Fam98b	-0.12432813500220176	0.09832376867362437	0.9992
1681	TC0200001729.mm.2	Thbs1	-0.014355292977070054	0.056604423491045525	0.9992
1682	TC0200001735.mm.2	Eif2ak4	0.09761079662642233	0.008109696063974972	1.0
1683	TC0200001741.mm.2	Bub1b	0.3103401206121505	0.6605485586935593	0.9992
1684	TC0200001743.mm.2	Pak6	-0.12432813500220176	0.24139085734025628	0.9992
1685	TC0200001745.mm.2	5430417L22Rik; Inafm2; RP23-172B16.3	-0.09761079662642226	0.10363915453068365	0.9992
1686	TC0200001746.mm.2	Phgr1	0.070389327891398	0.397505931192719	0.9992
1687	TC0200001747.mm.2	Disp2	-0.20163386116965037	0.5892227666227902	0.9992
1688	TC0200001748.mm.2	Knstrn	0.18903382439001687	0.7342390832823894	0.9992
1689	TC0200001749.mm.2	Ivd	-0.04264433740849367	0.2119731159041962	0.9992
1690	TC0200001750.mm.2	Bahd1	-0.07038932789139803	0.19565608152013414	0.9992
1691	TC0200001751.mm.2	Chst14	-0.27500704749986976	0.8728952016351923	0.9992
1692	TC0200001756.mm.2	Rpusd2	-0.12432813500220176	0.2679280590001334	0.9992
1693	TC0200001757.mm.2	Casc5	-0.09761079662642226	0.41600820080168366	0.9992
1694	TC0200001760.mm.2	Rad51	-0.028569152196770954	0.0163737128754655	1.0
1695	TC0200001761.mm.2	Gchfr	-0.18903382439001687	0.15620680167408746	0.9992
1696	TC0200001762.mm.2	Gm14137	0.12432813500220177	0.9694002780340489	0.9992
1697	TC0200001764.mm.2	Zfyve19	-0.11103131238874402	0.630042392653947	0.9992
1698	TC0200001765.mm.2	Spint1	-0.028569152196770954	0.039529222465701036	0.9992
1699	TC0200001767.mm.2	Vps18	-0.13750352374993496	0.24764419584649922	0.9992
1700	TC0200001769.mm.2	Dll4	0.04264433740849372	0.11975822410451964	0.9992
1701	TC0200001770.mm.2	Chac1	-1.333423733725192	5.090979145788844	0.0139
1702	TC0200001773.mm.2	Chp1	0.014355292977070054	0.06833876031551878	0.9992
1703	TC0200001776.mm.2	Nusap1	-0.08406426478847463	0.014304140310157918	1.0
1704	TC0200001779.mm.2	Rtf1	-0.09761079662642226	0.3334820194451191	0.9992
1705	TC0200001780.mm.2	Itpka	0.11103131238874395	0.1993516446360119	0.9992
1706	TC0200001781.mm.2	Tyro3	0.09761079662642233	0.4958010814605551	0.9992
1707	TC0200001782.mm.2	Mga	-0.12432813500220176	0.39891827221597675	0.9992
1708	TC0200001786.mm.2	Mapkbp1	0.056583528366367514	0.33124145824904233	0.9992
1709	TC0200001788.mm.2	Jmjd7; Pla2g4b; Gm28042	-0.2630344058337938	0.2695407399542312	0.9992
1710	TC0200001794.mm.2	Snap23	0.02856915219677092	0.09653017149282991	0.9992
1711	TC0200001797.mm.2	Haus2	0.02856915219677092	0.12285911021517902	0.9992
1712	TC0200001798.mm.2	Stard9	0.18903382439001687	0.04191415147891488	0.9992
1713	TC0200001801.mm.2	Tmem62	-0.27500704749986976	1.2097148359667584	0.9992
1714	TC0200001803.mm.2	Ccndbp1	0.056583528366367514	0.259006068415114	0.9992
1715	TC0200001806.mm.2	Adal	0.04264433740849372	0.22657927670938996	0.9992
1716	TC0200001808.mm.2	Tubgcp4	0.070389327891398	1.4788619162959638	0.9992
1717	TC0200001809.mm.2	Map1a	-0.12432813500220176	0.25103713874383854	0.9992
1718	TC0200001810.mm.2	Ckmt1	-0.014355292977070054	0.6623411089738578	0.9992
1719	TC0200001812.mm.2	Pdia3	0.056583528366367514	0.20809891999042876	0.9992
1720	TC0200001819.mm.2	Wdr76	0.014355292977070054	0.1039149145767149	0.9992
1721	TC0200001826.mm.2	Casc4	0.0	0.03611777107122263	0.9992
1722	TC0200001829.mm.2	Ctdspl2	-0.07038932789139803	0.049489107014003414	0.9992
1723	TC0200001836.mm.2	Eif3j2; Eif3j1	-0.12432813500220176	0.40516564441668207	0.9992
1724	TC0200001838.mm.2	B2m	-0.014355292977070054	0.25703932978584754	0.9992
1725	TC0200001839.mm.2	Trim69	-0.05658352836636759	0.2065588670223364	0.9992
1726	TC0200001840.mm.2	4933406J08Rik	-0.09761079662642226	0.30785839063321624	0.9992
1727	TC0200001843.mm.2	Sord	0.0	0.07711890879170649	0.9992
1728	TC0200001846.mm.2	Duoxa2	-0.028569152196770954	0.19756837356927645	0.9992
1729	TC0200001847.mm.2	Duox1	0.18903382439001687	0.9838026464875609	0.9992
1730	TC0200001849.mm.2	Slc28a2	0.08406426478847456	0.508778423760717	0.9992
1731	TC0200001851.mm.2	Gm14085	0.070389327891398	0.18382500957119835	0.9992
1732	TC0200001853.mm.2	Spata5l1	-0.04264433740849367	0.005243055412371883	1.0
1733	TC0200001854.mm.2	AA467197; Mir147	-0.12432813500220176	0.05492551152127	0.9992
1734	TC0200001858.mm.2	Bloc1s6	-0.13750352374993496	0.20210951694165108	0.9992
1735	TC0200001859.mm.2	Sqrdl	0.08406426478847456	0.15168769637271556	0.9992
1736	TC0200001866.mm.2	Sema6d	-0.6415460290875238	0.6627404602497242	0.9992
1737	TC0200001874.mm.2	Slc24a5	0.014355292977070054	0.005287014568429781	1.0
1738	TC0200001878.mm.2	Ctxn2	-0.04264433740849367	0.20537255533549198	0.9992
1739	TC0200001879.mm.2	Slc12a1	-0.13750352374993496	0.30944953848964135	0.9992
1740	TC0200001881.mm.2	Dut	-0.1634987322828795	0.24549877061308292	0.9992
1741	TC0200001884.mm.2	Gm9913	0.11103131238874395	0.49866682135443385	0.9992
1742	TC0200001886.mm.2	Eid1	0.22650852980867975	0.3796557002455067	0.9992
1743	TC0200001889.mm.2	Galk2	0.15055967657538138	0.2907300390241692	0.9992
1744	TC0200001894.mm.2	Fgf7	0.09761079662642233	0.17894524495311184	0.9992
1745	TC0200001895.mm.2	Dtwd1	-0.12432813500220176	0.4294570601181025	0.9992
1746	TC0200001896.mm.2	Gm17555	0.44360665147561484	1.3575354797578787	0.9992
1747	TC0200001898.mm.2	Slc27a2	-0.13750352374993496	0.19314197048118256	0.9992
1748	TC0200001900.mm.2	Usp8	-0.11103131238874402	0.59328954139021	0.9992
1749	TC0200001904.mm.2	Ap4e1	-0.04264433740849367	0.5238932831598085	0.9992
1750	TC0200001906.mm.2	Blvra	0.09761079662642233	0.05389176956309403	0.9992
1751	TC0200001909.mm.2	Snrnp200	-0.28688114778816154	0.8335698861567173	0.9992
1752	TC0200001910.mm.2	Tmem127	0.014355292977070054	0.10907622851098606	0.9992
1753	TC0200001911.mm.2	Stard7	0.014355292977070054	0.09794268919153339	0.9992
1754	TC0200001913.mm.2	Dusp2	0.056583528366367514	0.2834124223243076	0.9992
1755	TC0200001914.mm.2	Astl	-0.08406426478847463	0.023008454693849448	1.0
1756	TC0200001915.mm.2	Adra2b	0.2630344058337938	0.44660248987611995	0.9992
1757	TC0200001916.mm.2	Gpat2	0.08406426478847456	0.07427547306393742	0.9992
1758	TC0200001918.mm.2	Mrps5	-0.1634987322828795	0.22460802830338808	0.9992
1759	TC0200001922.mm.2	Acoxl	0.22650852980867975	0.4473317838878068	0.9992
1760	TC0200001927.mm.2	Bcl2l11	-0.05658352836636759	0.4435768786287147	0.9992
1761	TC0200001932.mm.2	Spdye4c	-0.04264433740849367	0.14770303417307457	0.9992
1762	TC0200001935.mm.2	Mertk	-0.33342373372519185	1.250263684430939	0.9992
1763	TC0200001938.mm.2	Tmem87b	-0.07038932789139803	0.3780970391087695	0.9992
1764	TC0200001939.mm.2	Fbln7	-0.21412480535284734	0.5055671012736014	0.9992
1765	TC0200001940.mm.2	Zc3h6	0.23878685958711648	0.40022606085361173	0.9992
1766	TC0200001945.mm.2	Ttl	0.21412480535284734	0.3373365904259624	0.9992
1767	TC0200001947.mm.2	Polr1b	-0.3219280948873623	1.4179366370882913	0.9992
1768	TC0200001948.mm.2	Chchd5	0.0	0.04215336629184988	0.9992
1769	TC0200001951.mm.2	Slc20a1	-0.2265085298086797	0.16399254087446855	0.9992
1770	TC0200001959.mm.2	Sirpa	-0.3561438102252753	0.7677664788852664	0.9992
1771	TC0200001963.mm.2	Stk35	0.02856915219677092	0.03063068826647254	0.9999
1772	TC0200001965.mm.2	Tgm3	0.08406426478847456	0.2818305946086932	0.9992
1773	TC0200001968.mm.2	AU015228	-0.04264433740849367	0.32919771573905604	0.9992
1774	TC0200001969.mm.2	Tgm6	-0.2986583155645152	0.48958905198982305	0.9992
1775	TC0200001971.mm.2	Tmc2	-0.04264433740849367	0.34198860334288755	0.9992
1776	TC0200001972.mm.2	Nop56; Snord57	-0.23878685958711643	0.5139948136377578	0.9992
1777	TC0200001976.mm.2	Ebf4	0.11103131238874395	0.2116194846804367	0.9992
1778	TC0200001980.mm.2	1700020A23Rik	0.014355292977070054	0.5471406642041478	0.9992
1779	TC0200001981.mm.2	Tmem239	0.04264433740849372	0.12831033431448474	0.9992
1780	TC0200001982.mm.2	Vps16	0.02856915219677092	0.038009712559935176	0.9992
1781	TC0200001985.mm.2	Ptpra	0.014355292977070054	0.1936843301918865	0.9992
1782	TC0200001990.mm.2	Mrps26	-0.1634987322828795	0.5466816599529624	0.9992
1783	TC0200001991.mm.2	Oxt	-0.12432813500220176	0.15757799664235023	0.9992
1784	TC0200001994.mm.2	Itpa	0.04264433740849372	0.09028354676565538	0.9992
1785	TC0200001998.mm.2	Atrn	-0.43295940727610627	1.469800301796918	0.9992
1786	TC0200002005.mm.2	Hspa12b	-0.33342373372519185	0.8344589232776269	0.9992
1787	TC0200002006.mm.2	Gm11037	-0.09761079662642226	0.2528213286398356	0.9992
1788	TC0200002010.mm.2	Cdc25b	0.2016338611696504	0.6730500058340012	0.9992
1789	TC0200002011.mm.2	Ap5s1	-0.13750352374993496	0.25406684154055714	0.9992
1790	TC0200002012.mm.2	Mavs	0.04264433740849372	0.09001630506015598	0.9992
1791	TC0200002013.mm.2	Pank2	-0.13750352374993496	0.4451475656279455	0.9992
1792	TC0200002018.mm.2	Smox	0.21412480535284734	0.4575480526240234	0.9992
1793	TC0200002021.mm.2	4930425F17Rik	0.070389327891398	0.12563416426995117	0.9992
1794	TC0200002026.mm.2	Prnd; Prnp; Prn	0.2016338611696504	0.7064164865038832	0.9992
1795	TC0200002032.mm.2	Cds2	-0.04264433740849367	0.22402566887063094	0.9992
1796	TC0200002040.mm.2	1110034G24Rik	0.014355292977070054	0.3782007759973323	0.9992
1797	TC0200002042.mm.2	Chgb	0.014355292977070054	0.009261671492462658	1.0
1798	TC0200002043.mm.2	Mcm8	0.0	0.03611777107122263	0.9992
1799	TC0200002044.mm.2	Crls1	-0.08406426478847463	0.09571734235437199	0.9992
1800	TC0200002052.mm.2	Bmp2	-0.1634987322828795	1.114638779968488	0.9992
1801	TC0200002056.mm.2	Plcb1	-0.07038932789139803	0.19804776514571829	0.9992
1802	TC0200002067.mm.2	Plcb4	0.35614381022527536	0.6671577330056484	0.9992
1803	TC0200002072.mm.2	Lamp5	0.0	0.07805354577058984	0.9992
1804	TC0200002075.mm.2	Ankef1; BC034902	0.12432813500220177	0.23284413391781958	0.9992
1805	TC0200002077.mm.2	Snap25	0.08406426478847456	0.4243503852447807	0.9992
1806	TC0200002078.mm.2	Slx4ip	-0.33342373372519185	1.0324520237811379	0.9992
1807	TC0200002084.mm.2	Btbd3	-0.07038932789139803	0.18541948398968144	0.9992
1808	TC0200002087.mm.2	Sptlc3	-0.21412480535284734	0.3938336853923795	0.9992
1809	TC0200002089.mm.2	Ism1	-0.20163386116965037	0.4556838582525727	0.9992
1810	TC0200002094.mm.2	Gm17374	0.08406426478847456	0.34534224535047536	0.9992
1811	TC0200002095.mm.2	Ndufaf5	0.3103401206121505	1.5734887386354248	0.9992
1812	TC0200002099.mm.2	Macrod2	0.08406426478847456	0.2758060804856704	0.9992
1813	TC0200002127.mm.2	Snrpb2	-0.04264433740849367	0.010105436281226938	1.0
1814	TC0200002128.mm.2	Otor	0.070389327891398	0.8389316145288254	0.9992
1815	TC0200002130.mm.2	Pcsk2	0.25096157353321874	1.0338582672609673	0.9992
1816	TC0200002136.mm.2	Dstn	0.070389327891398	0.26177455185749493	0.9992
1817	TC0200002139.mm.2	Banf2	0.17632277264046287	0.44745345204433956	0.9992
1818	TC0200002143.mm.2	Mgme1	0.070389327891398	0.07603103512452872	0.9992
1819	TC0200002146.mm.2	Pet117; Csrp2bp	0.0	0.39685562737981767	0.9992
1820	TC0200002148.mm.2	Zfp133-ps; Gm38402	0.09761079662642233	0.010728208358306995	1.0
1821	TC0200002149.mm.2	Polr3f	-0.05658352836636759	0.3204812563042106	0.9992
1822	TC0200002150.mm.2	Sec23b	0.08406426478847456	0.07376047895413781	0.9992
1823	TC0200002151.mm.2	Gm561	-0.04264433740849367	0.028816959143838583	1.0
1824	TC0200002152.mm.2	Dtd1	0.13750352374993502	0.5135695211455662	0.9992
1825	TC0200002155.mm.2	Scp2d1	-0.07038932789139803	0.5547072305740282	0.9992
1826	TC0200002157.mm.2	Slc24a3	0.41142624572646497	0.25782495677632283	0.9992
1827	TC0200002166.mm.2	Rin2	-0.13750352374993496	0.05246825430440688	0.9992
1828	TC0200002170.mm.2	Naa20	-0.17632277264046295	0.6779875614175995	0.9992
1829	TC0200002171.mm.2	Cfap61	0.02856915219677092	0.043927663004817014	0.9992
1830	TC0200002172.mm.2	Insm1	-0.014355292977070054	0.13359450162194517	0.9992
1831	TC0200002177.mm.2	Kiz	0.08406426478847456	0.5994620106080538	0.9992
1832	TC0200002178.mm.2	Xrn2	0.0	0.27564219577357346	0.9992
1833	TC0200002181.mm.2	6430503K07Rik	0.32192809488736235	0.7604502791595269	0.9992
1834	TC0200002184.mm.2	Pax1	-0.014355292977070054	0.19572423287090612	0.9992
1835	TC0200002193.mm.2	Sstr4	-0.028569152196770954	0.14020145251943436	0.9992
1836	TC0200002196.mm.2	Nxt1	0.0	0.04407184310304936	0.9992
1837	TC0200002197.mm.2	Gzf1	-0.41142624572646497	0.9484616094846725	0.9992
1838	TC0200002198.mm.2	Cstl1	0.08406426478847456	0.23687162320086302	0.9992
1839	TC0200002199.mm.2	8030411F24Rik	0.08406426478847456	0.2944783865773328	0.9992
1840	TC0200002200.mm.2	Cst12	0.02856915219677092	0.0835986963961244	0.9992
1841	TC0200002201.mm.2	Cst8	0.21412480535284734	0.17321276118370788	0.9992
1842	TC0200002202.mm.2	Cst13	0.09761079662642233	0.4658469258149374	0.9992
1843	TC0200002203.mm.2	Cst9	-0.12432813500220176	0.043687469158805475	0.9992
1844	TC0200002210.mm.2	Cst10	-0.07038932789139803	0.7454519228910261	0.9992
1845	TC0200002212.mm.2	Syndig1	-0.17632277264046295	0.7009287399725904	0.9992
1846	TC0200002213.mm.2	Gm14139	-0.28688114778816154	0.05492551152127	0.9992
1847	TC0200002214.mm.2	Zfp937	0.11103131238874395	0.3669357273085008	0.9992
1848	TC0200002215.mm.2	Gm14124	0.04264433740849372	0.12113366304327472	0.9992
1849	TC0200002219.mm.2	Gm10130	0.08406426478847456	0.07124579782334675	0.9992
1850	TC0200002223.mm.2	Cst7	-0.20163386116965037	0.5154154707171571	0.9992
1851	TC0200002227.mm.2	Entpd6	-0.09761079662642226	0.03929144831144341	0.9992
1852	TC0200002228.mm.2	Pygb	0.22650852980867975	0.259953275948506	0.9992
1853	TC0200002232.mm.2	Gins1	-0.09761079662642226	0.027797161620935564	1.0
1854	TC0200002237.mm.2	Gm14151; Gm14147	0.21412480535284734	0.6897316333675524	0.9992
1855	TC0200002261.mm.2	Nsfl1c	0.0	0.208309350979882	0.9992
1856	TC0200002263.mm.2	Fkbp1a	-0.3448284969974413	0.5377517846450026	0.9992
1857	TC0200002264.mm.2	Sdcbp2	0.13750352374993502	0.08804381092731303	0.9992
1858	TC0200002266.mm.2	Tmem74b	-0.014355292977070054	0.3065368727804688	0.9992
1859	TC0200002269.mm.2	Rspo4	0.15055967657538138	0.13012318673323345	0.9992
1860	TC0200002270.mm.2	Angpt4	0.04264433740849372	0.07805354577058984	0.9992
1861	TC0200002272.mm.2	Slc52a3	0.27500704749986976	0.4999008080842771	0.9992
1862	TC0200002273.mm.2	Scrt2	0.014355292977070054	0.08873582900163	0.9992
1863	TC0200002275.mm.2	Srxn1	0.056583528366367514	0.025534364262757576	1.0
1864	TC0200002276.mm.2	Tcf15	-0.04264433740849367	0.281415279972564	0.9992
1865	TC0200002277.mm.2	Csnk2a1	0.0	0.11970100857424741	0.9992
1866	TC0200002279.mm.2	Tbc1d20	-0.05658352836636759	0.14545106418704923	0.9992
1867	TC0200002282.mm.2	6820408C15Rik	0.014355292977070054	0.026964559313066957	1.0
1868	TC0200002287.mm.2	Defb20	0.02856915219677092	0.08338815489065401	0.9992
1869	TC0200002288.mm.2	Defb28	0.22650852980867975	1.360513510731414	0.9992
1870	TC0200002289.mm.2	Gm17416	0.21412480535284734	1.0947439512515487	0.9992
1871	TC0200002290.mm.2	Defb21	0.2630344058337938	0.5489815478445427	0.9992
1872	TC0200002291.mm.2	Defb36	-0.17632277264046295	0.20978522975602068	0.9992
1873	TC0200002293.mm.2	Rem1	-0.12432813500220176	0.11987267778337503	0.9992
1874	TC0200002295.mm.2	H13	0.04264433740849372	0.13265038281120747	0.9992
1875	TC0200002296.mm.2	Mcts2	0.02856915219677092	0.5733261119786272	0.9992
1876	TC0200002298.mm.2	Id1	-0.014355292977070054	0.04349540968330248	0.9992
1877	TC0200002300.mm.2	Cox4i2	-0.014355292977070054	0.021591207376960735	1.0
1878	TC0200002301.mm.2	Tpx2	-0.014355292977070054	0.12801864615663064	0.9992
1879	TC0200002303.mm.2	Mylk2	0.17632277264046287	0.3315208970674144	0.9992
1880	TC0200002304.mm.2	Ttll9	0.2016338611696504	0.3733517315259897	0.9992
1881	TC0200002306.mm.2	Xkr7	0.0	0.18508681872492605	0.9992
1882	TC0200002307.mm.2	Ccm2l	-0.07038932789139803	0.17626501160126884	0.9992
1883	TC0200002308.mm.2	Hck	0.056583528366367514	0.049732531986411525	0.9992
1884	TC0200002310.mm.2	Tm9sf4	-0.21412480535284734	0.364717362001788	0.9992
1885	TC0200002312.mm.2	Pofut1	0.0	0.17018181256112253	0.9992
1886	TC0200002314.mm.2	Kif3b	0.11103131238874395	0.1290111862394247	0.9992
1887	TC0200002315.mm.2	Asxl1	-0.3448284969974413	1.578396073130169	0.9992
1888	TC0200002317.mm.2	4930404H24Rik	0.09761079662642233	0.30874164186688874	0.9992
1889	TC0200002318.mm.2	Dnmt3b	-0.18903382439001687	0.8853890157678268	0.9992
1890	TC0200002321.mm.2	Mapre1	-0.014355292977070054	0.09587978652380036	0.9992
1891	TC0200002323.mm.2	Efcab8	0.04264433740849372	0.8306195046880505	0.9992
1892	TC0200002324.mm.2	Efcab8	0.18903382439001687	0.4500163888403112	0.9992
1893	TC0200002326.mm.2	Efcab8	0.014355292977070054	0.08581556657675368	0.9992
1894	TC0200002327.mm.2	Bpifb2	-0.014355292977070054	0.0027884171674950114	1.0
1895	TC0200002328.mm.2	Bpifb6	-0.028569152196770954	0.010817248744452456	1.0
1896	TC0200002329.mm.2	Bpifb3	0.0	0.3684547721656906	0.9992
1897	TC0200002330.mm.2	Bpifb4	0.08406426478847456	0.7002748460243631	0.9992
1898	TC0200002331.mm.2	Bpifa6	0.13750352374993502	0.42782568638694046	0.9992
1899	TC0200002332.mm.2	Bpifa2	0.48542682717024166	1.080921907623926	0.9992
1900	TC0200002334.mm.2	Bpifa3	0.0	0.3488189375553121	0.9992
1901	TC0200002335.mm.2	Bpifa1	0.04264433740849372	0.028538594975413258	1.0
1902	TC0200002336.mm.2	Bpifa5	0.08406426478847456	0.0035321097382827633	1.0
1903	TC0200002337.mm.2	Bpifb1	0.08406426478847456	0.5371529641683263	0.9992
1904	TC0200002338.mm.2	Bpifb5	-0.11103131238874402	0.4056074496245733	0.9992
1905	TC0200002339.mm.2	Bpifb9a	0.014355292977070054	0.09865067458435771	0.9992
1906	TC0200002340.mm.2	Bpifb9b	0.11103131238874395	1.0039263455147247	0.9992
1907	TC0200002341.mm.2	Cbfa2t2	0.0	0.24435378054332005	0.9992
1908	TC0200002344.mm.2	1700003F12Rik	0.056583528366367514	0.1453296681046646	0.9992
1909	TC0200002345.mm.2	Actl10	-0.08406426478847463	0.1243022380197921	0.9992
1910	TC0200002346.mm.2	Zfp341	-0.21412480535284734	0.7872798455821576	0.9992
1911	TC0200002347.mm.2	Chmp4b	-0.05658352836636759	0.2572748686953017	0.9992
1912	TC0200002352.mm.2	Raly; a	0.16349873228287956	0.7418418066592057	0.9992
1913	TC0200002357.mm.2	a	0.0	0.21588218353707672	0.9992
1914	TC0200002359.mm.2	Itch	0.0	0.09318028453345462	0.9992
1915	TC0200002362.mm.2	Dynlrb1	0.16349873228287956	0.7654827164873134	0.9992
1916	TC0200002363.mm.2	Map1lc3a	0.09761079662642233	0.49227902331438644	0.9992
1917	TC0200002366.mm.2	Trp53inp2	-0.04264433740849367	0.22504531091986146	0.9992
1918	TC0200002367.mm.2	Acss2	0.014355292977070054	0.00948355597177093	1.0
1919	TC0200002372.mm.2	Myh7b	0.02856915219677092	0.010639186223752551	1.0
1920	TC0200002374.mm.2	Procr	0.0	0.6878226435602214	0.9992
1921	TC0200002375.mm.2	Mmp24	-0.18903382439001687	0.6848696828163983	0.9992
1922	TC0200002379.mm.2	Gm15557	-0.05658352836636759	0.26776711977950224	0.9992
1923	TC0200002380.mm.2	Cep250	0.16349873228287956	0.34659450933549885	0.9992
1924	TC0200002381.mm.2	Ergic3	0.13750352374993502	0.09458193129745798	0.9992
1925	TC0200002383.mm.2	Spag4	0.18903382439001687	0.2237347817318905	0.9992
1926	TC0200002384.mm.2	Romo1	0.04264433740849372	0.3209356818786873	0.9992
1927	TC0200002386.mm.2	Phf20	0.18903382439001687	0.8598063214213687	0.9992
1928	TC0200002390.mm.2	Cnbd2	-0.28688114778816154	0.9318141382538383	0.9992
1929	TC0200002395.mm.2	Epb41l1	0.0	0.04038628892895605	0.9992
1930	TC0200002396.mm.2	Aar2	-0.20163386116965037	0.38499738547541174	0.9992
1931	TC0200002398.mm.2	Dlgap4	-0.12432813500220176	0.6558042841285651	0.9992
1932	TC0200002399.mm.2	Myl9	-0.08406426478847463	0.0856039478702139	0.9992
1933	TC0200002401.mm.2	Tgif2	-0.1505596765753814	0.26937920211271726	0.9992
1934	TC0200002403.mm.2	1110008F13Rik	-0.04264433740849367	0.08666307406737678	0.9992
1935	TC0200002405.mm.2	Tldc2	-0.07038932789139803	0.5139948136377578	0.9992
1936	TC0200002407.mm.2	Rpn2	-0.04264433740849367	0.09946901754724413	0.9992
1937	TC0200002409.mm.2	Manbal	-0.13750352374993496	0.4093810517934221	0.9992
1938	TC0200002410.mm.2	Src	-0.18903382439001687	1.2765443279648143	0.9992
1939	TC0200002411.mm.2	Nnat	-0.21412480535284734	0.3239468753481285	0.9992
1940	TC0200002415.mm.2	Ctnnbl1	0.17632277264046287	0.049197177035341474	0.9992
1941	TC0200002419.mm.2	Vstm2l	0.0	0.05759505914389327	0.9992
1942	TC0200002421.mm.2	Rprd1b	-0.07038932789139803	0.6981022828047919	0.9992
1943	TC0200002424.mm.2	1700060C20Rik	0.18903382439001687	0.4796474959166821	0.9992
1944	TC0200002425.mm.2	Bpi	0.0	0.2820799741630064	0.9992
1945	TC0200002426.mm.2	Lbp	-0.13750352374993496	0.35369431971524123	0.9992
1946	TC0200002427.mm.2	Snhg11	-0.17632277264046295	0.38426031138084504	0.9992
1947	TC0200002429.mm.2	Ralgapb	-0.11103131238874402	0.38101107963506636	0.9992
1948	TC0200002435.mm.2	Adig	0.11103131238874395	1.26440110030182	0.9992
1949	TC0200002436.mm.2	Arhgap40	-0.05658352836636759	0.10121998671017442	0.9992
1950	TC0200002437.mm.2	Slc32a1	-0.1634987322828795	0.013049212141483421	1.0
1951	TC0200002438.mm.2	Actr5; Mir3474	-0.08406426478847463	0.4226231080829855	0.9992
1952	TC0200002439.mm.2	Ppp1r16b	-0.08406426478847463	0.20300960945431362	0.9992
1953	TC0200002442.mm.2	Fam83d	-0.18903382439001687	0.025350165561277893	1.0
1954	TC0200002443.mm.2	Dhx35	-0.1505596765753814	0.35931984672233486	0.9992
1955	TC0200002452.mm.2	Top1	-0.028569152196770954	0.2321765019924832	0.9992
1956	TC0200002453.mm.2	Plcg1	-0.08406426478847463	0.015202742910707194	1.0
1957	TC0200002457.mm.2	Lpin3	-0.04264433740849367	0.11707720939740127	0.9992
1958	TC0200002474.mm.2	Srsf6	-0.28688114778816154	0.902395671125589	0.9992
1959	TC0200002475.mm.2	L3mbtl1	0.16349873228287956	1.705533773838407	0.9992
1960	TC0200002476.mm.2	Sgk2	0.7907720378619999	0.03193753992355078	0.9999
1961	TC0200002477.mm.2	Ift52	0.16349873228287956	0.3455346664798542	0.9992
1962	TC0200002478.mm.2	Mybl2	-0.05658352836636759	0.26672246606741823	0.9992
1963	TC0200002482.mm.2	Tox2	0.070389327891398	0.6311554931741786	0.9992
1964	TC0200002485.mm.2	Gdap1l1	0.34482849699744117	0.8452717925598444	0.9992
1965	TC0200002487.mm.2	2310001K24Rik	0.17632277264046287	0.508778423760717	0.9992
1966	TC0200002488.mm.2	R3hdml	0.11103131238874395	0.46852108295774486	0.9992
1967	TC0200002489.mm.2	Hnf4a	0.17632277264046287	0.8843894883257002	0.9992
1968	TC0200002491.mm.2	Ttpal	-0.21412480535284734	0.09886874864462807	0.9992
1969	TC0200002494.mm.2	Pkig	-0.45417589318580204	1.2915790998652872	0.9992
1970	TC0200002496.mm.2	Wisp2	-0.1634987322828795	0.5062631977231602	0.9992
1971	TC0200002497.mm.2	Kcnk15	0.15055967657538138	0.8082696066371436	0.9992
1972	TC0200002499.mm.2	Ywhab	-0.12432813500220176	0.18032448000570728	0.9992
1973	TC0200002500.mm.2	Pabpc1l	-0.27500704749986976	0.6071272545979206	0.9992
1974	TC0200002502.mm.2	Stk4	0.056583528366367514	0.04488976902944819	0.9992
1975	TC0200002509.mm.2	Svs3a	-0.5360529002402097	1.537602002101044	0.9992
1976	TC0200002511.mm.2	Svs6	0.014355292977070054	0.0966929200358262	0.9992
1977	TC0200002513.mm.2	Svs5	0.23878685958711648	1.4749551929631548	0.9992
1978	TC0200002515.mm.2	Rbpjl	-0.09761079662642226	0.18091692425629732	0.9992
1979	TC0200002517.mm.2	Pigt	-0.27500704749986976	1.275724130399211	0.9992
1980	TC0200002522.mm.2	Wfdc2	-0.04264433740849367	0.4294570601181025	0.9992
1981	TC0200002524.mm.2	Wfdc6b	0.22650852980867975	1.978810700930062	0.9992
1982	TC0200002526.mm.2	Wfdc10	0.2016338611696504	0.42273804641418516	0.9992
1983	TC0200002527.mm.2	Wfdc13	0.09761079662642233	0.37654395193006623	0.9992
1984	TC0200002528.mm.2	Spint4	-0.09761079662642226	0.6931462513069913	0.9992
1985	TC0200002529.mm.2	Spint5	0.2016338611696504	0.6581699430794897	0.9992
1986	TC0200002530.mm.2	Dnttip1	-0.05658352836636759	0.4699284311626218	0.9992
1987	TC0200002532.mm.2	Ube2c	0.3103401206121505	1.3001622741327543	0.9992
1988	TC0200002533.mm.2	Snx21	-0.37851162325372995	0.3687592197644908	0.9992
1989	TC0200002534.mm.2	Zswim3	0.014355292977070054	0.07427547306393742	0.9992
1990	TC0200002536.mm.2	Zswim1	-0.04264433740849367	0.2518895325050162	0.9992
1991	TC0200002537.mm.2	Ctsa	-0.27500704749986976	1.2660007134616131	0.9992
1992	TC0200002538.mm.2	Pcif1	-0.45417589318580204	0.8921119748172014	0.9992
1993	TC0200002542.mm.2	Mmp9	-0.11103131238874402	0.3283644033978703	0.9992
1994	TC0200002543.mm.2	Slc12a5	0.04264433740849372	0.4977094720852271	0.9992
1995	TC0200002544.mm.2	Cd40	-0.36737106564852956	0.5413621509743507	0.9992
1996	TC0200002549.mm.2	Slc2a10	0.0	0.018000285870121653	1.0
1997	TC0200002550.mm.2	Eya2	-0.13750352374993496	0.4262004177842593	0.9992
1998	TC0200002558.mm.2	Ncoa3	-0.45417589318580204	1.0752040042020878	0.9992
[truncated: 20,207 more rows]
