# Supplementary material for: DELE1 maintains muscle proteostasis to promote growth and survival in mitochondrial myopathy
Source: EMBO J. 2024 Oct 8;43(22):5548–85. doi: 10.1038/s44318-024-00242-x (PMC11574132; doi:10.1038/s44318-024-00242-x)
Supplement: Supplementary file 23 — Source data Fig. 6 [file 44318_2024_242_MOESM23_ESM.zip › Figure 6/C/6C_sharefour_set_log10FDR_Heatmap_intersecting_DEGs.csv]

Gene	FDR_stress_Dele1WT_heart	FDR_stress_Dele1KO_heart	FDR_stress_Dele1WT_gastroc	FDR_stress_Dele1KO_gastroc	FDR_stress_Dele1WT_brownfat	FDR_stress_Dele1KO_brownfat	FDR_stress_Dele1WT_oliver	FDR_stress_Dele1KO_oliver
Fgf21	-2.8239087409443187	-0.005726851026829634	-5.485452247339714	-0.17711305216584938	-6.209011524911184	-0.45917018588892017	-4.707743928643524	-0.16140274718334363
Psat1	-4.847711655616943	-0.4153296155356513	-9.47755576649368	-0.5252011811993688	-6.040958607678906	-0.12517042212027812	-2.619788758288394	-0.2613779720820575
