# Supplementary material for: DELE1 maintains muscle proteostasis to promote growth and survival in mitochondrial myopathy
Source: EMBO J. 2024 Oct 8;43(22):5548–85. doi: 10.1038/s44318-024-00242-x (PMC11574132; doi:10.1038/s44318-024-00242-x)
Supplement: Supplementary file 23 — Source data Fig. 6 [file 44318_2024_242_MOESM23_ESM.zip › Figure 6/C/6C_sharefour_set_Log2Data_Heatmap_intersecting_DEGs.csv]

Gene	log2FC_stress_Dele1WT_heart	log2FC_stress_Dele1KO_heart	log2FC_stress_Dele1WT_gastroc	log2FC_stress_Dele1KO_gastroc	log2FC_stress_Dele1WT_brownfat	log2FC_stress_Dele1KO_brownfat	log2FC_stress_Dele1WT_oliver	log2FC_stress_Dele1KO_oliver
Fgf21	2.596935142387232	0.04264433740849367	4.550285049088411	0.3448284969974413	4.034743949324734	0.5945485495503542	4.361066488794321	-0.12432813500220176
Psat1	4.56498780095989	0.11103131238874402	6.557501994255943	-0.6040713236688608	2.7355221772965375	0.21412480535284734	1.2265085298086797	0.13750352374993502
