# Supplementary material for: DELE1 maintains muscle proteostasis to promote growth and survival in mitochondrial myopathy
Source: EMBO J. 2024 Oct 8;43(22):5548–85. doi: 10.1038/s44318-024-00242-x (PMC11574132; doi:10.1038/s44318-024-00242-x)
Supplement: Supplementary file 23 — Source data Fig. 6 [file 44318_2024_242_MOESM23_ESM.zip › Figure 6/C/6C_sharethree_set_log10FDR_Heatmap_intersecting_DEGs.csv]

Gene	FDR_stress_Dele1WT_heart	FDR_stress_Dele1KO_heart	FDR_stress_Dele1WT_gastroc	FDR_stress_Dele1KO_gastroc	FDR_stress_Dele1WT_brownfat	FDR_stress_Dele1KO_brownfat	FDR_stress_Dele1WT_oliver	FDR_stress_Dele1KO_oliver
Mthfd2	-7.559090917934783	-1.8728952016351923	-9.47755576649368	-0.3420840631700448	-7.761953896871205	-0.743282254022513	-2.3767507096020997	-0.6503340159033703
Slc7a5	-6.649751981665837	-1.1511952989481962	-5.485452247339714	-0.20606999322731542	-5.853871964321762	-0.4813544756696885	-0.3538904780211521	-0.2445825371890637
Cth	-4.866461091629782	-0.9404365820987324	-5.764471553092451	-3.0	-8.404503778174426	-2.8239087409443187	-0.7875460389597242	-0.8247781996569477
Atf5	-8.411168274405792	-0.3276250212539205	-7.79317412396815	-0.661145253747677	-4.590066876668706	-1.0381045263321496	-2.283996656365201	-0.10105553313349054
Trib3	-5.578396073130169	-0.16342272515935097	-2.3979400086720375	-0.6241535636908441	-9.259637310505756	-2.0315170514460648	-2.161150909262745	-1.0074464821678644
Slc7a1	-4.0	-0.0459022795208104	-2.8239087409443187	-0.08916223500731646	-6.157390760389438	-0.5636782998602666	-0.2079586892879177	-0.3153341359741391
Phf10	-4.761953896871205	-0.5746288335610588	-4.334419008982047	-1.1040252676409354	-4.467245621007502	-0.16102504504453194	-1.1958605676646494	-0.11137127461477384
Tars	-3.6989700043360187	-0.6313412876077731	-1.9706162223147903	-0.8513973451939065	-5.690369832574102	-2.193820026016113	-0.552221990705379	-0.2884458317498304
