# Supplementary material for: DELE1 maintains muscle proteostasis to promote growth and survival in mitochondrial myopathy
Source: EMBO J. 2024 Oct 8;43(22):5548–85. doi: 10.1038/s44318-024-00242-x (PMC11574132; doi:10.1038/s44318-024-00242-x)
Supplement: Supplementary file 23 — Source data Fig. 6 [file 44318_2024_242_MOESM23_ESM.zip › Figure 6/C/6C_sharethree_set_Log2Data_Heatmap_intersecting_DEGs.csv]

Gene	log2FC_stress_Dele1WT_heart	log2FC_stress_Dele1KO_heart	log2FC_stress_Dele1WT_gastroc	log2FC_stress_Dele1KO_gastroc	log2FC_stress_Dele1WT_brownfat	log2FC_stress_Dele1KO_brownfat	log2FC_stress_Dele1WT_oliver	log2FC_stress_Dele1KO_oliver
Mthfd2	8.623735201730947	1.752748591407134	7.218199943694738	-0.47508488294878265	4.82781902461732	0.7570232465074596	1.2570106182060239	0.49569516262406876
Slc7a5	6.420044420354169	0.9030382701129122	4.859969548221026	-0.13750352374993502	1.5058909297299572	0.4005379295837288	0.4005379295837288	0.35614381022527536
Cth	2.9726926540042644	-0.8797057662822882	3.3074285251922473	1.5897634869849773	4.314696525656286	2.169925001442312	0.3895668117627256	0.3785116232537299
Atf5	5.227278994468321	0.23878685958711643	3.442280035252584	0.28688114778816154	2.4195388915137843	0.765534746362977	1.3950627995175775	-0.08406426478847463
Trib3	3.5668151540108965	0.2509615735332188	1.422233000683048	-0.5058909297299573	2.114367024952	0.6690267655096307	0.9183862344463479	0.41142624572646497
Slc7a1	3.0036022366801953	0.014355292977070054	2.3074285251922473	0.11103131238874402	2.3533232911628965	0.23878685958711648	0.11103131238874395	0.12432813500220177
Phf10	1.8875252707415875	0.17632277264046295	2.229587922740652	-0.46466826700344427	1.1699250014423124	0.15055967657538138	0.46466826700344427	-0.07038932789139803
Tars	1.6088092426755238	0.28688114778816154	1.1826922975161904	-0.2630344058337938	1.292781749227846	0.5260688116675876	-0.5360529002402097	-0.17632277264046295
