# Supplementary material for: DELE1 maintains muscle proteostasis to promote growth and survival in mitochondrial myopathy
Source: EMBO J. 2024 Oct 8;43(22):5548–85. doi: 10.1038/s44318-024-00242-x (PMC11574132; doi:10.1038/s44318-024-00242-x)
Supplement: Supplementary file 23 — Source data Fig. 6 [file 44318_2024_242_MOESM23_ESM.zip › Figure 6/D/6D_Venn.csv]

	C10G58R_RNASeq_G_Analysis	C10G58R_RNASeq_TA_Analysis	RNASeq_H_Analysis
0	Mthfd2	Mthfd2	Mthfd2
1	Trib3	Psat1	Asns
2	Asns	Asns	Phgdh
3	Psat1	Trib3	Trib3
4	Fgf21	Slc7a5	Slc7a5
5	Slc7a5	Phgdh	Atf5
6	Arhgap33	Fgf21	Chac1
7	N4bp2l1	Aldh18a1	Psat1
8	Pck2	Arhgap33	Aldh18a1
9	Aldh18a1	N4bp2l1	Brca2
10	Phgdh	Pck2	Vmn2r3
11	Sesn2	Nacad	Sesn2
12	Gdf15	Phyhd1	Pycr1
13	Atf5	Atf5	Cyb5r1
14	Nog	G0s2	Tenm4
15	Chac1	Pycr1	Aldh1l2
16	Gadd45a	Nupr1	N4bp2l1
17	Nacad	Nog	Snd1
18	Slc6a9	Lgi2	Nupr1
19	Slc7a11	Slc6a9	Atf4
20	Pycr1	Snd1	Slc6a9
21	Snd1	Sesn2	Gars
22	Slc7a1	Aldh1l2	Slc1a4
23	Fgf7	Slc7a11	Fam129a
24	Phyhd1	Cyb5r1	Fgf21
25	Slc3a2	Adig	Cars
26	Soat2	Slc3a2	Tfcp2l1
27	Nupr1	Tenm4	Slc3a2
28	Tenm4	Fgf7	Ddit3
29	Tbc1d31	Slc7a1	Adm2
30	Lgi2	Gars	Soat2
31	Rnf185	Soat2	Yars
32	Cyb5r1	Gadd45a	Cebpg
33	Gars	Ostn	Xpot
34	P2rx3	Arhgef2	Ostn
35	Arhgef2	Smpdl3b	Angptl6
36	Reep6	Kcne1l	Extl1
37	Phf10	Slc7a3	Stbd1
38	Aldh1l2	Tbc1d31	Arhgef2
39	Eif3c	Reep6	Pck2
40	Slc7a3	Extl1	Eprs
41	Lars	Rnf185	Rgs7bp
42	Slc17a7	Phf10	Mars
43	Lrrc8d	Eif3c	Phf10
44	Tspyl4	Ddit3	Slc7a3
45	Extl1	Lars	Lonp1
46	Ankrd1	Ghitm	Gadd45a
47	Ddit3	Xpot	Stard5
48	Ghitm	Cebpg	4933431K23Rik
49	Ostn	Sdf2l1	Spg20
50	Cebpg	Tmbim6	Ccnd2
51	Iars	Chchd10	Eif2s2
52	Sars	Gas5	Ednra
53	Slc1a4	Mettl1	Agap1
54	Tmbim6	Shmt2	Slc25a39
55	Clic4	Myc	Hax1
56	Gm37691	Psph	Ghitm
57	Clcn3	Tspyl4	8430419L09Rik
58	Yars	Slc17a7	Dct
59	Fut1	Stard5	Glce
60	Xpot	Mid1ip1	Pcdhga8
61	Chchd10	Yars	G0s2
62	Smpdl3b	Manf	Rcc2
63	Ero1l	Arl14ep	Zbtb18
64	Taf15	Fam129a	Zw10
65	Esrrg	Herpud1	Alpl
66	Tfcp2l1	Adm2	Slc7a11
67	Agpat9	Angptl6	Hspa9
68	Cars	Wfs1	Atcayos
69	Mthfd1l	Stbd1	Lrrc4b
70	Herpud1	Ddx51	Ece1
71	Shmt2	Leprotl1	Sbk2
72	Cbx4	Lmo4	Tmtc1
73	Slc25a39	Pdzd7	Clu
74	Mid1ip1	Slc25a39	Ogdhl
75	Hspa9	Cox6a2
76	Stard5	Brca2
77	Evi2a	P2rx3
78	Stbd1	Evi2a
79	Brca2	Mthfd1l
80	Nars	Dnaja3
81	Cox6a2	Mars
82	Atf6	Grb10
83	Rhbdd1	Clcn3
84	Myc	Tacc2
85	Adm2	Rragd
86	Pdzd7	Smyd2
87	Rcc2	Aebp1
88	Dusp14	Gck
89	Kcnk2	Neat1
90	Phlda3	Cd24a
91	Sgk1	Fam57b
92	Fam57b
93	Tmem100
94	Cd24a
95	Sorl1
96	Sln
97	Gck
