# Supplementary material for: DELE1 maintains muscle proteostasis to promote growth and survival in mitochondrial myopathy
Source: EMBO J. 2024 Oct 8;43(22):5548–85. doi: 10.1038/s44318-024-00242-x (PMC11574132; doi:10.1038/s44318-024-00242-x)
Supplement: Supplementary file 23 — Source data Fig. 6 [file 44318_2024_242_MOESM23_ESM.zip › Figure 6/E - needs data/6E_Venn.csv]

	Skeletal muscle Dele1 Dep DEGs	Heart Dele1 Dep DEGs	Atf4 Chip Seq Targets
0	Arhgap33	N4bp2l1	Mettl9
1	Rcc2	Pycr1	Bcar1
2	Reep6	Slc7a3	Sema6d
3	Atf6	Rcc2	Tlcd2
4	Aebp1	Ece1	Surf6
5	Sorl1	Rgs7bp	Hhipl1
6	Hspa9	Chac1	Eif2s2
7	Sars	Slc6a9	Agap1
8	Gck	Gadd45a	Nf1
9	Sdf2l1	Slc25a39	Klf4
10	Ghitm	Trib3	Spen
11	Rragd	Glce	Taf5
12	Ero1l	Vmn2r3	Serpinf1
13	Arhgef2	Zw10	Dnaic2
14	Ddx51	Xpot	Tars
15	Lgi2	Tenm4	Pik3c2g
16	Lars	Stbd1	Fam26f
17	Lmo4	Gars	A630007B06Rik
18	Dnaja3	Ccnd2	Uba3
19	Pycr1	8430419L09Rik	Anp32b
20	Slc7a3	Fgf21	Slc25a28
21	Chac1	Nupr1	5930403L14Rik
22	Wfs1	Pcdhga8	Sars
23	Slc25a39	Atcayos	Aff1
24	Cox6a2	Lrrc4b	Tslp
25	Gdf15	Tmtc1	Rsbn1
26	Gars	Eif2s2	Bcat2
27	Slc17a7	Yars	Il2
28	Fgf21	Sesn2	Crybg3
29	Rnf185	Snd1	Klf15
30	Sesn2	Soat2	Got1
31	Snd1	Cebpg	Fbxo11
32	Evi2a	Extl1	Ccl7
33	Phlda3	Phgdh	Slc25a39
34	Clcn3	Phf10	Gsto1
35	Smyd2	Mars	Snx33
36	Smpdl3b	4933431K23Rik	Ube2w
37	Fam129a	Psat1	Fam96a
38	Fgf7	Ednra	Tmem189
39	Aldh18a1	Agap1	Cast
40	Taf15	Dct	Hmox1
41	Eif3c	Eprs	Cnot1
42	Nacad	Arhgef2	Pop5
43	Myc	Atf4	Pnrc2
44	Adm2	Cyb5r1	Pfdn1
45	Slc7a5	Ostn	Bdnf
46	Fut1	Ddit3	BC019943
47	Grb10	G0s2	Etf1
48	Nog	Hspa9	Gtpbp2
49	Chchd10	Fam129a	B9d2
50	Cbx4	Mthfd2	Prss36
51	Aldh1l2	Asns	Apbb2
52	Leprotl1	Brca2	Casc5
53	N4bp2l1	Slc3a2	Pax8
54	Slc6a9	Tfcp2l1	Aldh1l2
55	Manf	Zbtb18	Cr1l
56	Gadd45a	Aldh18a1	Dpysl2
57	Nars	Sbk2	6330503K22Rik
58	Gm37691	Ogdhl	Slit1
59	Rhbdd1	Slc1a4	Vac14
60	Kcne1l	Ghitm	Reln
61	Sgk1	Pck2	Edem3
62	Tenm4	Angptl6	Slc6a9
63	Stbd1	Cars	Kdm5a
64	Tspyl4	Adm2	B230315N10Rik
65	Yars	Alpl	Dnajb12
66	Ankrd1	Slc7a11	Atl2
67	Mars	Clu	Coasy
68	Shmt2	Slc7a5	Cabp1
69	Slc7a1	Lonp1	F3
70	Fam57b	Spg20	Golim4
71	Clic4	Aldh1l2	Apobec1
72	Cyb5r1	Stard5	Acaa1a
73	Mthfd1l	Hax1	1300001I01Rik
74	Ddit3	Atf5	Clic4
75	Herpud1		B4galnt2
76	Mthfd2		Cyb5r1
77	Slc3a2		Mthfd1l
78	Brca2		Tmigd1
79	Slc1a4		Slc3a2
80	Cd24a		Gpr85
81	Arl14ep		Emilin1
82	Pck2		Deb1
83	Mettl1		Slc19a2
84	Angptl6		Tpx2
85	Agpat9		Calcrl
86	Cars		Phyhd1
87	Slc7a11		Mdfic
88	Lrrc8d		Fcer1g
89	Tbc1d31		Atp6v1g1
90	Iars		Slc41a3
91	Sln		Pld1
92	Phyhd1		Kif13b
93	Psph		Fam175b
94	Trib3		Nupr1
95	Adig		Tbc1d9b
96	P2rx3		Ascc2
97	Xpot		Phgdh
98	Nupr1		Gsk3a
99	Dusp14		Psat1
100	Tmbim6		9130023H24Rik
101	Soat2		Col18a1
102	Cebpg		Tsc22d3
103	Extl1		Samd4
104	Phgdh		Ppp2r5a
105	Phf10		Dpf2
106	Psat1		Dhrs7
107	Tacc2		Prss35
108	Ostn		Spred1
109	Gas5		Slc9a9
110	Neat1		Plekhh3
111	G0s2		D4Bwg0951e
112	Asns		Crls1
113	Tfcp2l1		Nos2
114	Mid1ip1		Ankrd11
115	Pdzd7		Nipbl
116	Esrrg		Tnks
117	Tmem100		Cd74
118	Stard5		Gcfc1
119	Kcnk2		Trem3
120	Atf5		Vars
121			Gm5820
122			Ywhag
123			Rpl13a
124			Htatip2
125			Kifc1
126			Ddc
127			Rab39b
128			Cyp2ab1
129			Ncl
130			Sqstm1
131			Pacsin2
132			Optc
133			Wdr27
134			Osmr
135			Nme2
136			Kcnt2
137			Prdm15
138			Ipmk
139			Gng5
140			Manea
141			Dnaja3
142			Rprd2
143			Zfp608
144			Pycr1
145			Eif4g2
146			Gtpbp4
147			Ugt1a6a
148			Lsm14a
149			Defb43
150			Rnaset2b
151			Il23a
152			Echs1
153			Camsap1
154			Acox2
155			Tspan5
156			Clcn3
157			Mat2b
158			Maz
159			2810006K23Rik
160			Pvrl2
161			Lgals3
162			Aldh18a1
163			Snrnp35
164			Slc16a14
165			Dut
166			Eif3c
167			Akna
168			Gpx4
169			Ank2
170			Cd276
171			Slc1a7
172			Grb10
173			Slco1a5
174			Runx3
175			Leprotl1
176			Fam175a
177			Jdp2
178			Rd3
179			2810408A11Rik
180			Ypel5
181			Ccl2
182			Hfe
183			Ip6k2
184			Slc38a7
185			Mmp19
186			Rad21
187			Lmbrd1
188			Rhbdd1
189			Ylpm1
190			Has2
191			B230120H23Rik
192			Ttc23
193			Erlin1
194			Mars
195			Usp6nl
196			Jagn1
197			Kdm6b
198			Wbp4
199			Mthfr
200			Gm129
201			Tmtc2
202			Flrt1
203			Usp36
204			Snx12
205			Cars
206			Klhdc10
207			Nosip
208			2700007P21Rik
209			Tor3a
210			Tnpo1
211			Hax1
212			Flad1
213			Wwp2
214			Ube2g2
215			Phf21a
216			Ick
217			B230217C12Rik
218			Ptpn21
219			Xpot
220			Itgb5
221			Wars
222			Ruvbl2
223			Btf3l4
224			Cebpg
225			Flnc
226			Phf10
227			Rps6ka2
228			Cul2
229			Uqcrq
230			Cdh24
231			Paqr3
232			Pdap1
233			Fam159a
234			Asns
235			Nfe2l1
236			Gm867
237			Uqcrc2
238			Ubp1
239			Tmem11
240			Ppp1r15b
241			Slc20a1
242			Zfp598
243			Atf5
244			Spats2
245			Fam119a
246			Rcc2
247			2310008H04Rik
248			Sltm
249			Eif5
250			Tagln2
251			Bcmo1
252			Tbce
253			A630033E08Rik
254			Myom1
255			Slc35b4
256			Casp4
257			Hdac8
258			Snai2
259			Fam83f
260			Serpinb9
261			Bola1
262			Mtap4
263			Mff
264			Zbtb7b
265			Ero1l
266			Arhgef2
267			Usp2
268			Lmo4
269			Atxn2l
270			Tgif1
271			Naaa
272			Cxcl3
273			Chac1
274			Gpam
275			Fbxo31
276			4931414P19Rik
277			Gars
278			Dleu7
279			Fgf21
280			Rbm9
281			Mrpl54
282			Inpp5b
283			Bnip1
284			Sesn2
285			Ran
286			Angptl4
287			Zbtb38
288			Lsg1
289			Cct8l1
290			Taf15
291			Rbm39
292			Acad8
293			Slc7a5
294			Mras
295			Lonp1
296			Lcn2
297			Zyg11b
298			Tab2
299			Ddr2
300			Pgpep1l
301			Ptprs
302			Nars
303			Acot2
304			Degs2
305			Tspyl4
306			Yars
307			Ankrd1
308			Vnn3
309			Cth
310			Sh3bp5l
311			Eprs
312			Ddit3
313			Herpud1
314			Fbxl2
315			Mthfd2
316			Mtm1
317			Gpt2
318			Pck2
319			Zfp708
320			Fibin
321			Pkmyt1
322			Daam1
323			Slc7a11
324			Lgals8
325			Tbpl1
326			Crispld2
327			Incenp
328			Abcc4
329			Srsf1
330			Itih1
331			Ets1
332			Per2
333			Hspa5
334			Acaca
335			Zfp238
336			Cxadr
337			3110049J23Rik
338			Macrod1
339			Ndufa4l2
340			Itgb7
341			H2afz
342			1700016K19Rik
343			Zc3hav1
344			March6
345			Nrip2
346			Htra1
347			C130039O16Rik
348			Tmem154
349			Slc1a5
350			Rpl7
351			Zfp623
352			Arid5b
353			Rnf114
354			Ubr4
355			Mrpl24
356			Akap2
357			Ptpn12
358			Lhfpl2
359			Mrpl13
360			Fam188b
361			Cln5
362			Ptbp1
363			Atf6
364			Bcat1
365			Lrrk1
366			Ifi44
367			Jhdm1d
368			Prkg2
369			Eif4ebp1
370			Ndrg1
371			2610528E23Rik
372			Ltbp3
373			Rbm4
374			Serpina3c
375			Ptn
376			Ghitm
377			Cdsn
378			Pde1a
379			BC055111
380			Trim35
381			Khnyn
382			Fads3
383			Nrbf2
384			Lars
385			1810031K17Rik
386			Slc25a33
387			Tnrc6c
388			Zfp365
389			Ift172
390			Gnpnat1
391			Arpc5l
392			Krtcap2
393			Wwtr1
394			Amacr
395			Per3
396			Cp
397			Leprel1
398			Samd8
399			Ifitm6
400			Dysf
401			Fam129a
402			Nfkb1
403			Atf3
404			Hist2h4
405			Stc2
406			Adm2
407			Tnfaip2
408			Il1r1
409			Zc3h18
410			Tet3
411			Dhx57
412			Pla2g12a
413			Kbtbd5
414			H2-Q7
415			Rhoq
416			Abcb1a
417			Zfc3h1
418			Ube2l3
419			Trim66
420			Ubr2
421			Shmt2
422			Sertad2
423			Slc7a1
424			1110018J18Rik
425			Ormdl3
426			Gpatch3
427			Cnpy2
428			Ier2
429			Fndc7
430			Tmem74
431			Nfu1
432			Slc1a4
433			Angptl6
434			Ddit4
435			Stk40
436			Aars
437			Zbtb7c
438			Iars
439			Rai1
440			Anapc1
441			Pde4dip
442			Usp11
443			Trib3
444			Inpp4b
445			Gm5627
446			Vldlr
447			Ppp1r15a
448			Steap1
449			2900073G15Rik
450			Eif1
451			Soat2
452			Alkbh5
453			Dtnbp1
454			Mycbp2
455			Synj2
456			Vps54
457			Bhlhe22
458			4933421E11Rik
459			Otub2
460			Dusp6
461			Wisp1
462			4921524J17Rik
463			Ttc9c
464			BB014433
465			Slc38a2
466			Scpep1
467			Mid1ip1
468			Srpk1
469			Traf3ip2
470			Stard5
471			Uhrf1bp1
