# Supplementary material for: DELE1 maintains muscle proteostasis to promote growth and survival in mitochondrial myopathy
Source: EMBO J. 2024 Oct 8;43(22):5548–85. doi: 10.1038/s44318-024-00242-x (PMC11574132; doi:10.1038/s44318-024-00242-x)
Supplement: Supplementary file 23 — Source data Fig. 6 [file 44318_2024_242_MOESM23_ESM.zip › Figure 6/F/6F_TAmuscle_Dele1DEGSvsATF4.csv]

	Symbol	TA_norm_ANCOVA_Log2_AdjMean_MutMTstress	TA_PostHoc_MutMTstress_vs_Control_Pvalue	ATF4KO_log2FC	ATF4KO_Pvaladj	ATF4KO_Pvalsig
0	Mthfd2	5.860964791	0.0	-0.699522021	1.01e-14	True
2	Psat1	5.325003076	0.0	-0.01643748	0.962105848
1	Asns	5.082155774	4.97e-11	-0.026919007
4	Trib3	4.499009117	6.48e-13	-0.118737875	0.622300081
21	Slc7a5	3.9648578370000003	0.0	-0.534317574	3.9e-08	True
17	Phgdh	3.832446479	0.0	0.020812033	0.953544304
11	Fgf21	3.7833481009999996	4.37e-07	-0.008715512
3	Aldh18a1	3.6453137040000003	2.33e-15	-0.668545309	1.76e-13	True
24	Arhgap33	3.574161033	1.26e-06	0.024282903
48	N4bp2l1	3.377207651	2.54e-07	0.062074724	0.855033694
90	Pck2	3.0976190599999995	3.6e-10	-0.004021849	0.99164075
7	Nacad	3.0835957250000003	1e-06	-0.105433396	0.68481197
55	Phyhd1	3.051349313	8.72e-12	-0.605508954	2.37e-14	True
5	Atf5	2.996160489000001	1.85e-12	-1.510002028	4.22e-137	True
4263	G0s2	2.9865972690000007	0.00356243
16	Pycr1	2.9229261810000002	3.42e-13	-0.28029403	0.031778274	True
125	Nupr1	2.818903848	9.01e-06	-0.097153501	0.725468015
15	Nog	2.6812285929999997	1.78e-05	-0.201123461	0.248105497
23	Lgi2	2.68080608	5.55e-16	0.066583363
298	Cdkn1a	2.676966825	1.89e-05	-0.328940475	0.000815022	True
13	Slc6a9	2.542080976	1.5e-12	-0.496032624	3.79e-09	True
158	Snd1	2.4901448009999996	5.73e-09	-0.092843301	0.459045188
20	Sesn2	2.414931027	2.22e-16	0.034037409	0.934055488
80	Aldh1l2	2.3284655219999997	4.63e-06	-0.533982792	2.52e-08	True
8	Slc7a11	2.324567925	5.57e-06	0.010623986
386	Acot2	2.2807228079999997	0.002669103	-0.430251674	1.52e-05	True
51	Cyb5r1	2.25502406	0.0	-0.241227579	4.12e-05	True
36	Adig	2.207709834	0.000238503	-0.041911738	0.914549537
10	Slc3a2	2.1784408770000008	1.04e-10	-0.091864962	0.552720537
217	Tenm4	2.13299358	0.002979684	0.013426943
68	Fgf7	2.1242286659999996	7.6e-05	-0.282437079	0.04076358	True
775	Eif4ebp1	2.068359449	8.64e-05	-0.551084812	1.82e-15	True
19	Slc7a1	2.048958522	2.18e-11	-0.273865896	0.055845032
79	Gdf15	2.000005906	0.000498289	-0.013369629
12	Gars	1.9691562850000004	0.0	-0.57175973	1.28e-38	True
140	Soat2	1.9663548089999998	3.52e-05	-0.023306859
43	Gadd45a	1.9263815329999998	0.001038465	-0.133208521	0.560635449
429	Ostn	1.854013087	0.000338945	-0.34833197	0.000400503	True
25	Arhgef2	1.8118981959999996	3.26e-05	-0.35273957	1.14e-07	True
71	Smpdl3b	1.8023582360000001	2.2e-05	0.070625455	0.82594241
1939	Kcne1l	1.7987322439999995	0.000634254	0.085582381	0.758061964
3478	Chac1	1.7902010119999998	0.083756294	-0.067403087	0.507509798
27	Slc7a3	1.7805722039999998	6.05e-06	-0.029647904
117	Tbc1d31	1.7706496299999999	0.000118861	-0.100343	0.709591435
2230	Ifrd1	1.770129346	0.009950107	0.269907258	0.018668301	True
93	Reep6	1.7510879140000002	4.28e-10	-0.076673946	0.806073442
2578	2410006H16Rik	1.7354309280000004	0.004440747	0.052695594	0.876317258
862	Mt2	1.7304779039999998	0.002143197	-0.058323279	0.798793537
109	Extl1	1.7184252939999993	2.92e-10	-0.343142931	1.69e-10	True
39	Rnf185	1.715069528	1.05e-10	0.042165039	0.836744741
46	Phf10	1.707799413	7.44e-05	-0.007504688	0.97149604
112	Eif3c	1.6843310870000003	1.92e-08	-0.250411183	1.87e-09	True
1022	Ddit3	1.6519438320000006	2.1e-05	0.07982145	0.777306205
2313	Angptl7	1.6324493309999997	0.11322811	0.09432037	0.7110225
632	Gabrr2	1.6178194389999998	0.000317213	0.090392472
651	Cth	1.5965307910000002	0.002382167	-0.173563203	0.350696136
9	Lars	1.5856759200000008	1.03e-07	-0.384629224	1.61e-16	True
26	Sars	1.5346086459999997	4.39e-08	-0.755195799	9.55e-68	True
1145	Fmod	1.5054424599999998	0.261075534	0.279734238	0.003256424	True
18	Ghitm	1.505106209000001	9.99e-15	-0.164900424	0.000286316	True
198	Ern1	1.489614262	0.003171742	0.164567852	0.397433832
22	Xpot	1.4886233539999996	2.5e-09	-0.301902275	1.53e-07	True
2050	Snhg12	1.464337801	0.014795815	0.059857101	0.862857931
152	Agap1	1.42721902	1.46e-08	-0.036057908	0.890307246
133	Tbc1d4	1.410892144	0.0011381	-0.149265841	0.323718484
50	Cebpg	1.4074033830000001	1.18e-06	-0.856457154	7.25e-37	True
1002	Sdf2l1	1.365637274	0.000416416	0.092524165	0.747684286
265	Tmbim6	1.356759096000001	7.21e-05	-0.133821444	0.028570299	True
147	Chchd10	1.3538489479999996	6.98e-07	-0.147307733	0.001893525	True
1953	Gas5	1.3402152639999994	0.007369865	-0.078028409	0.639218164
281	Mettl1	1.333091262	0.002001041	0.029639062	0.934055488
381	Mt1	1.3197243089999997	0.003177812	-0.015964253	0.960855425
37	Shmt2	1.3189840899999998	7.99e-09	-0.039655783	0.819268623
45	Clic4	1.3140216670000004	3.3e-07	-0.013542631	0.959881215
2649	Myc	1.3107948720000002	0.000115617	-0.154690489	0.459045188
785	Psph	1.3073905870000004	2.38e-10	-0.012495782	0.967561365
104	Tspyl4	1.289683226	1.06e-05	-0.030807161	0.941531989
82	Iars	1.2888621169999999	0.0	-0.82667228	3.66e-84	True
1980	Ctsl	1.2816951879999996	0.000317347	-0.105841173	0.184055468
311	Spg20	1.2748999839999993	2.26e-05	-0.06919261	0.639286002
103	Slc17a7	1.2722857789999997	9.49e-06	-0.022860047
4790	Stc2	1.2686707809999995	0.00047224	-0.070058112	0.819268623
186	Atf4	1.2526299000000005	1.24e-05	-3.236765169	0.0	True
394	Stard5	1.251096778	7.98e-07	0.013382892	0.970074478
7695	Lingo3	1.2489954970000001	0.02789836	0.078969366	0.744503807
1552	Mid1ip1	1.2484466550000004	0.000633034	-0.000201441	0.999726002
5022	Cln8	1.2405108189999998	0.001071083	0.00900428	0.978072344
568	Rpl12	1.2398090809999998	9.44e-05	0.054555776	0.878119055
38	Yars	1.2326567969999997	1.51e-10	-1.03646844	1.52e-108	True
1814	Manf	1.232374771	0.003350203	0.033096567	0.925615471
141	Arl14ep	1.2187274769999998	9.58e-09	-0.1143348	0.576827269
559	Fam129a	1.2134209410000003	7.09e-05	0.163050187	0.32037229
384	Atf6	1.208109319	4.21e-06	-0.012315233	0.959881215
254	Herpud1	1.20807648	5.77e-05	-0.426591925	2.87e-15	True
40	Adm2	1.199623153	0.004508984
257	Angptl6	1.1972786439999998	0.000865955	0.148672245	0.491122439
47	Adcy2	1.185209983	2.48e-05	-0.287248295	7.82e-09	True
31	Hspa9	1.180789945999999	2.66e-11	-0.261935959	2.99e-10	True
763	Wfs1	1.1720116860000003	0.00013295	-0.104114611	0.122195093
899	Stbd1	1.1719109320000003	0.000434774	0.190248653	0.158292576
66	Rhbdd1	1.1598801140000004	5.8e-08	-0.117019946	0.55717876
1543	Ddx51	1.145812302	0.002707541	0.10426559	0.598810118
719	Plxna1	1.1345997470000002	0.000249988	0.151090942	0.366788876
1826	Cbx4	1.127682869	6.05e-06	-0.005485483	0.9890482
159	Aars	1.111313162	2.84e-05	-1.329453026	7.740000000000001e-271	True
2703	Cebpd	1.1002933879999999	0.327935779	-0.064072311	0.793877769
142	Leprotl1	1.0945793420000003	0.000972292	0.055558625	0.829498477
135	Lmo4	1.090284381	0.000139697	-0.078689713	0.709591435
1381	Mtcl1	1.0891648580000002	0.001374788	0.13273269	0.519367155
1968	Gsto1	1.0884382080000004	0.000222702	-0.052286019	0.816988685
691	Pdzd7	1.0822748690000001	1.73e-05	-0.231286552	0.101004512
448	Rps28	1.0737593600000004	0.000260808	-0.015632743	0.959296626
32	Slc25a39	1.0726400509999996	0.000561872	-0.061734352	0.651072895
1021	Mknk1	1.0698081700000008	0.0002358	-0.060030876	0.685774373
49	Cox6a2	1.0691647720000006	4.12e-05	-0.367042655	5.3e-18	True
1161	Rps8	1.0679430439999997	0.023573064	-0.101706148	0.26201424
266	Hebp1	1.0607800420000002	0.000190975	-0.079495305	0.794367654
323	Brca2	1.0547189399999999	0.003088469	-0.052854748
4813	Nmrk2	1.051949693	0.304962118	-0.127700149	0.583198074
361	P2rx3	1.049951322	6.95e-05	0.053339005
177	Evi2a	1.049267231	6.35e-05	-0.087376105	0.752835717
12612	B3galt2	1.048599307	0.003717283	-0.087142582	0.728206905
7103	Atp1b4	1.046432614	0.010455558	-0.057464386	0.830367596
146	Mthfd1l	1.0415200490000003	0.000113666	0.010298992
64	Nars	1.0358331069999993	6.86e-10	-0.660071658	3.17e-70	True
893	Rrp9	1.035487593	1.14e-05	0.027995586	0.933531339
122	Dnaja3	1.0328661299999995	1.66e-07	-0.066332725	0.535893003
787	Mars	1.0221465029999992	0.043986327	-0.952117023	8.75e-94	True
408	Rpl13	1.0208662560000015	1.59e-05	0.025420228
1528	Pla2g12a	1.017943141	0.025387478	-0.074890639	0.569646547
29	Cars	1.017114779	1.41e-09	-1.716914847	2.56e-217	True
319	Grb10	1.0170318069999995	0.000126858	-0.445178961	2.93e-08	True
210	Clcn3	1.014118785	0.00016908	-0.038408236	0.878119055
385	Rbm3	1.0114767909999998	0.000123955	-0.041744591	0.875859748
5785	Gm10275	1.00822515	0.003138002
154	Derl1	1.0019821020000004	2.33e-05	-0.070986529	0.783308993
831	Rps18	1.0016853760000002	0.000104563	-0.050246963	0.711090779
3747	Tnfaip2	1.000728886	0.065080591	0.088483749	0.707485196
274	Lrrc8d	0.9968706089999997	0.000164242	0.004918434	0.990219757
740	Bzw2	0.9915311539999996	0.001847351	-0.141640037	0.177183749
4887	Pnck	0.9707637330000001	3.39e-06	-0.257031174	0.068171184
3608	Slc41a1	0.9705662799999999	0.000948825	-0.040405936	0.858382107
1189	Slc19a1	0.9647242089999999	9.39e-06	-0.087142097	0.758061964
243	Hfe	0.9622592689999996	0.000154146	-0.09986657	0.55717876
449	Hax1	0.9596456999999994	0.01235341	0.001914952	0.995357062
1677	Srm	0.9506430400000001	0.002096815	0.009556095	0.976702412
1579	Sod3	0.9451191419999998	5.21e-05	-0.005010427	0.987874596
107	Reps1	0.9432811219999997	8.3e-05	0.012972752	0.963308156
654	Rps12	0.9389214509999997	0.000755963	0.002398299	0.995037773
59	Ero1l	0.9356144439999996	6.57e-06	-0.144059019	0.442934466
495	Scpep1	0.9345048549999997	3.84e-10	-0.014538924	0.962088069
6036	Myoz2	0.9344982610000008	0.01890097	-0.103768898	0.590044102
3712	Trmt61a	0.9313027190000001	0.000818215	-0.031234521	0.940193636
492	Atp6v1h	0.9257753510000004	0.018405535	-0.127815295	0.439197195
635	Gtpbp2	0.9199337529999996	0.000369612	0.031774383	0.861678829
73	Nup133	0.9186879490000002	0.000100723	0.045269123	0.836744741
736	Snhg8	0.9137068080000001	0.036611974	0.017036334	0.958039348
544	Eprs	0.9096473090000003	0.000994078	-0.134031403	0.057213309
2789	Wdr77	0.9062028410000007	5.35e-06	-0.122577918	0.346725655
487	Ears2	0.9049439229999998	0.001055004	0.054132449	0.863321531
411	Pwp2	0.9048785750000006	1.19e-05	-0.023305884	0.936978327
7697	Mesdc2	0.902111283	0.064963799	0.135697518	0.26555411
3010	Map2k3os	0.9013833129999997	6.83e-05	0.062880309	0.852942446
2749	Rps3a2	0.8978108330000003	0.005990165
2988	Stk40	0.893823469	0.003890202	-0.13456646	0.011006002	True
4076	Tmed9	0.8936245330000006	2.56e-06	0.016064543	0.950760294
143	Mif	0.8930700039999993	0.000284536	0.056646138	0.780355195
3913	Hspa5	0.8902206769999994	0.00062697	-0.04323644	0.815410235
6966	Gm2000	0.8848091880000002	0.079641354
5103	Rpp40	0.8823776300000001	0.003565196	0.004577745	0.990313596
1545	Esrrg	0.8736490959999998	0.001911935	-0.027390166	0.925615471
5676	Nab2	0.8729999880000001	0.09590068	0.025309125	0.949513949
2060	Ppp1r15a	0.872629474	0.251194626	0.031471849	0.924892731
1206	Btf3	0.8717238670000009	0.009696052	-0.079122177	0.558955215
688	Mfsd4	0.8701268470000001	0.004888014	-0.131996275	0.517948904
1339	6330403A02Rik	0.8657088929999999	0.065580039	-0.180062905	0.328841492
35	Fut1	0.8617179039999998	7.18e-06	-0.005533732
696	Rps16	0.8595626980000004	0.005698346	-0.02350332	0.945632864
292	Slc35b1	0.8593715060000005	0.000155568	0.004065164	0.983830836
399	Ankrd33b	0.8574184069999999	0.001613037	0.04608961	0.872970944
441	Gm37691	0.8564377630000002	0.018588736
106	Slc19a2	0.8528889159999999	6.88e-05	-0.002871096	0.994268772
1207	Fbln5	0.8506750679999997	1.05e-08	0.111532104	0.528788251
1060	Prss36	0.8497504409999999	0.001948163	0.02235091	0.950969447
174	Noc4l	0.8491882799999999	0.000158443	-0.017440606	0.951720333
52	Slc1a4	0.8478612980000002	5.68e-05	0.076412994
2289	Tmem132a	0.8469983860000001	0.000655015	-0.028199935	0.943684646
6290	Dnajb9	0.8459648399999997	0.070343028	-0.097170668	0.583198074
9443	Mbp	0.8421626309999999	0.041387859	-0.020888438	0.951212615
1110	Krtcap2	0.8411669260000005	0.054486077	0.065358909	0.791369229
695	Rcc2	0.8362204499999999	4.02e-05	-0.104869553	0.528788251
1412	Atxn2l	0.8348218249999997	6.53e-05	-0.111649297	0.258165634
95	Egln3	0.8327455159999992	0.010376428	0.229106828	0.00507329	True
455	Rpsa	0.8319604090000006	7.94e-05	0.182268928	0.003271125	True
7373	Mtm1	0.8281266479999996	0.00702153	-0.040629379	0.900464708
1216	Tmem222	0.823136088	0.000114707	-0.043688653	0.845385394
242	Fdxr	0.8226254370000001	0.000187898	0.045144723	0.900580921
1186	Sergef	0.8222821250000001	0.003416188	0.010865305	0.976010996
326	Rps4x	0.8204939289999995	0.000270105	0.019573448	0.93474452
2108	Masp1	0.820387816	0.008537199	-0.076243375	0.807466104
3183	Gm10638	0.8191209690000001	0.013123724
762	Rps27	0.8177536559999998	0.005935266	-0.118165894
6406	Gtpbp6	0.8171275850000002	0.000398261	0.10953522	0.669333845
8725	Cish	0.8166674069999997	0.637485822	-0.008468742	0.952832741
12110	Rps23-ps1	0.815693617	0.001155458
13230	Maged2	0.8150195060000001	0.03589781	-0.069679359	0.805769698
1458	Gramd1b	0.8146797069999998	8.14e-05	0.132356716	0.533713636
2739	Timm8a1	0.8111848259999999	0.010591724	-0.056683037	0.869068261
935	Hgh1	0.810145135	0.000287311	-0.018329461	0.960441229
335	Prmt3	0.809348489	1.04e-05	0.101618585	0.515293898
4038	Pprc1	0.8087749790000003	0.012680212	0.006384787	0.981411744
1815	Gbe1	0.8066359610000005	0.02680214	0.009081459	0.968287115
2869	Ccdc136	0.7976415029999999	0.094933071	-0.093030774	0.661726035
845	Rpl38	0.7964564059999999	0.01362301	-0.031625976
1155	Gnl3	0.7958519560000008	7.22e-05	-0.034816657	0.884230303
333	Agpat9	0.793457825	0.072648465	-0.102222203	0.701125707
5922	Padi2	0.7917120859999995	0.018574525	0.002182416	0.994268772
680	Rpl36	0.7911614420000008	3.39e-05	0.009188558	0.969557557
1758	Rpl18	0.7910769350000004	0.003672354	0.018560944	0.940193636
1574	P4hb	0.7901782229999998	0.000151266	-0.066879714	0.569732933
851	Eif2s2	0.7894199070000001	0.03035078	-0.584904083	7.940000000000001e-37	True
921	Syne1	0.7891642360000004	0.001623728	-0.078636156	0.651072895
525	Eif5	0.7890147929999998	0.004111286	-0.125170386	0.177183749
639	Ctps	0.7883213329999998	2.64e-06	-0.033861761	0.885094475
1589	Gnb3	0.7858981460000001	0.003157911	-0.007686111
7076	Slc38a2	0.7857204730000005	0.05549298	-0.203249777	0.230700428
1739	Zfp428	0.7822616149999999	0.005237257	-0.038749419	0.92473646
4027	Rplp1	0.7813172149999996	0.00040829	0.013012522	0.946754044
268	1810041L15Rik	0.7811445370000001	0.000644721	-0.022859684
13046	Rpl39-ps	0.7802277879999995	0.181940649
5186	1810032O08Rik	0.7800789130000001	0.039409678	-0.100317685	0.709402653
5364	Klhl22	0.7795778389999999	3.3e-05	-0.111394613	0.373318194
6307	Cad	0.779158368	0.019874708	0.127877771	0.500599977
1166	Rps19	0.7783107029999998	0.00251912	0.014377131	0.949782477
725	Cdk5rap3	0.77685505	0.000323761	-0.065063927	0.792256908
235	Tars	0.7761974920000005	4.95e-06	-0.30890067	5.62e-09	True
2462	Plet1os	0.7756880770000003	0.031777559	-0.083531229	0.784133289
3807	Cpeb1	0.775508844	0.044919409	-0.034454959	0.922452229
1483	Rps20	0.774261257	0.049824463	-0.000636699	0.997821427
378	Igfbp5	0.7710384459999995	0.418543471	-0.233316604	0.020838543	True
8200	Atp1b1	0.7696957290000004	0.016312899	-0.073416204	0.582144378
993	Shmt1	0.7692752340000006	0.00115087	-0.07504536	0.812563269
163	Nmral1	0.7677598059999999	2.23e-06	0.002543678	0.994899268
417	Rpl29	0.7671917809999993	0.000128866	-0.000883405	0.997582152
1725	Gnb2l1	0.765453012	0.001948164	-0.039645449	0.807494052
871	Rpl8	0.7653197679999995	0.000388041	-0.024584327	0.862857931
1580	Rpl35	0.7645186099999997	0.012950242	-0.045600186	0.814446179
1377	Rps13	0.7644161030000003	0.005637113	-0.002122403
5116	Rpl22l1	0.764029335	0.085874212	-0.379810012	6.61e-06	True
4464	Amigo1	0.7628437290000001	0.002933195	0.130430755	0.252867405
1916	Dhx37	0.7591940099999999	0.174701193	-0.024176249	0.945349637
2824	Dnph1	0.7569774230000004	0.014053011	-0.064143394	0.845377153
1737	Ciapin1	0.7547060850000005	0.000300186	0.021164069	0.949782477
977	Bscl2	0.7538250860000004	0.002987884	-0.019316917	0.950760294
1018	Ept1	0.753709609	0.00084461	-0.072040577	0.767356667
881	Pnrc2	0.7522591710000004	0.000434474	-0.09674417	0.528788251
9186	Gm38394	0.751436971	0.179690582	0.073112736
364	Fam175a	0.7469472609999999	0.000282476	-0.030754574	0.93474452
2564	Myoc	0.7435691039999996	0.028959292	0.216767044	0.06378522
3991	Rps14	0.7434179380000003	0.011857398	-0.075382623	0.414035733
3845	Nnt	0.7419333400000001	0.262390431
836	Rpl32	0.7419268790000002	0.001913751	-0.016850301	0.93196058
307	Acaca	0.7416869689999994	0.021512474	0.142612786	0.41062659
4155	Rpl10a-ps1	0.7404531630000002	0.00031354
302	Slc20a2	0.740066015	0.002308901	-0.082532081	0.547214594
3323	Exosc5	0.7395016659999998	0.002361811	-0.060690739	0.815153559
301	Atic	0.7389878959999994	0.00055454	0.030097855	0.895445415
593	Mrto4	0.7370314379999998	0.034266446	-0.052686824	0.836535644
698	Rps25	0.7368042590000003	0.002050889	-0.045674662	0.742054729
4438	Cfd	0.7344289830000004	0.330341697	0.146172773	0.49005728
1046	Rps5	0.7339115249999999	0.000254887	-0.065539539	0.664161183
1988	Rpl9-ps6	0.7328829540000004	0.000387963
1442	Nhp2	0.732676251	0.019817231	-0.091014286	0.629485617
744	B3galt1	0.731398413	0.001234441	0.03399737	0.924954769
551	Dnm2	0.7307744409999994	1.97e-05	-0.039736462	0.8067813
1902	Rps15	0.7302135360000008	0.001939928	0.0178567	0.924365032
7134	Plbd2	0.7286242110000005	0.001313245	-0.082893884	0.451583135
2587	Apmap	0.7282775059999995	0.000196113	-0.067927066	0.667914118
436	Tcea2	0.727896474	0.001964303	0.038593927	0.922452229
10677	Ppp1r3c	0.7271348980000001	0.770743277	0.011918597	0.95512205
913	Rpl9	0.7266218699999989	0.000418251	-0.001105339	0.997821427
2929	Rpl18a	0.7247043269999995	0.002982559	-0.068889797	0.427805243
1152	Rpl10a	0.7241430049999993	0.000316998	-0.031525199	0.940193636
2162	Timm10	0.7236727600000004	0.037530559	-0.051866343	0.829235016
2146	Amotl1	0.7230218319999997	0.026015907	-0.049881883	0.795082714
3004	Telo2	0.7227933809999998	0.057023194	0.033560801	0.933531339
67	Farsb	0.7224588220000001	1.72e-14	-0.075272746	0.607155051
1455	Got1	0.7220040640000001	0.012879606	-0.06008498	0.635213709
262	Dusp14	0.7206771629999995	0.018687579	-0.218415053	0.18419353
927	Thnsl2	0.720607942	0.00016806	-0.077054732	0.783308993
7399	Hp	0.7203965239999999	0.275756068	-0.014813633	0.964295164
190	Sik3	0.719737157	8.24e-05	0.101481885	0.347975174
5537	Tmem39a	0.7196129070000001	0.030666339	-0.056123313	0.839124812
4115	Cecr2	0.7184319540000002	0.088860867	-0.11586456	0.621260588
206	Txndc12	0.7176518819999997	0.003916607	0.048558704	0.872970944
2507	Frzb	0.7172404200000004	0.023129809	-0.195371089	0.203849839
1751	Ung	0.7158225229999995	0.009658468	0.026625332	0.945632864
1261	Rps26	0.7139716419999997	0.008989705	-0.028453384	0.876317258
2318	Ppp1r3f	0.7134701590000001	0.001186029	0.086551384	0.776264867
3651	Cnpy3	0.7109675100000001	0.000502707	0.000773446	0.998808552
963	Trappc6a	0.710605068	0.000280865	0.061367167	0.856228044
8814	Herc3	0.7095956279999998	0.375915413	0.011099209	0.961252878
83	Pacsin2	0.7090072259999998	0.00015233	-0.209613166	0.000649894	True
7995	Barx2	0.7085232829999999	0.000438155	-0.051000272	0.889686689
1275	Angel1	0.7080763179999998	1.99e-05	0.109372098	0.528650174
4688	Tra2b	0.7063983590000005	0.000303135	-0.041886839	0.8557303
1926	Rps12-ps3	0.704884437	0.073692691
481	Ece2	0.7046439320000002	4.47e-05	0.072254933	0.816502101
1294	Gm15501	0.7033081989999999	0.000137329	0.008497519	0.968832146
3510	Vmp1	0.6999008199999999	0.023581499	-0.121708241	0.381948145
3576	Tcea1	0.6992947660000004	0.000425234	-0.10590188	0.564555258
2741	Scd1	0.6989297649999999	0.347961327	0.077342723	0.771543447
4578	Ddost	0.6983269270000001	0.000405425	-0.024263946	0.912375257
389	Gyg	0.6970916989999996	0.00035608	-0.026446296	0.843577058
3254	2610002J02Rik	0.6968751659999999	0.029640622	-0.054995129	0.876317258
215	Col11a2	0.6965243249999999	0.523981697	-0.054014883	0.853105092
2701	Slc16a1	0.6960422939999997	0.085991345	0.001043483	0.996016689
1901	Rps17	0.6945350430000001	0.000198129	-0.009794711	0.958230408
2522	Chrna1	0.6943966139999995	0.007953008	-0.086020343	0.6556445
1190	Rpl23a	0.6929369869999995	0.004566194	0.005892557
520	Impdh2	0.6926720379999995	0.000620401	-0.123962353	0.400726666
5037	Rpl5	0.6923409810000001	0.017654864	0.011508487	0.975276012
833	Pold2	0.6916871529999993	0.086030418	-0.107079326	0.358597148
1949	Ninj1	0.6905709789999994	0.001634371	0.019680906	0.952427422
611	Arl6ip5	0.6898562459999997	4.29e-05	-0.088997347	0.367888828
89	Rorc	0.6892043760000002	0.000482063	0.023000356	0.924892731
7534	Gm10076	0.6875105640000001	0.00362897
485	Gpx3	0.6823353260000005	0.074830466	0.001925958	0.994899268
2306	Rps10	0.6804839470000008	0.004674282	-0.037800056	0.895445415
220	Gm17586	0.6804016659999998	0.017135542
655	Tead4	0.6801116990000002	0.069777475	0.004308954	0.991807237
1792	Rpl27a	0.6792182750000002	0.006204054	0.034209944	0.922452229
1584	H1fx	0.6786713040000003	0.003291284	0.006679156
3936	Rpl34	0.6786666490000002	0.007023746	-0.033031155	0.872970944
2202	Rps23	0.6783639700000004	0.028778455	-0.09287037
1617	Rpl37a	0.6771722000000002	0.024773859	0.017865609	0.949127554
5257	Garem	0.6768342250000001	0.018731218	0.033526221	0.93474452
2520	Pus1	0.6765377919999995	0.002296322	-0.017611506	0.955171803
938	Rpl23a-ps3	0.6743850289999997	0.007320664
4710	Rps15a	0.674373653	6.32e-06	-0.005369868	0.97670039
682	C1qbp	0.6738607820000002	0.081690956	-0.063840062	0.656349691
2811	Gstm2	0.673274395	0.000563264	-0.211795697	0.090116314
1627	Gm12918	0.6730413099999999	0.063788354
4337	Slc25a36	0.6728625699999995	0.028497482	0.107457413	0.607155051
8274	Ppp1r27	0.6728425610000004	0.25956162	-0.050093098	0.878692608
2711	Ddit4	0.6727331260000007	0.746674244	0.013778518	0.949127554
2756	Nob1	0.6726272599999996	0.000435579	-0.06221671	0.784523536
709	N4bp2	0.6722895269999998	0.00993213	0.044347799
4601	Aprt	0.6722007630000002	0.032797371	-0.048727014	0.863631828
523	Nfu1	0.6714014180000003	0.003771711	0.011127496	0.960855425
9578	Bex1	0.6712833920000003	0.357575435	-0.226314593	0.134866933
1239	Vars	0.6711867860000007	0.001613163	-0.134179785	0.147492203
2042	Rabggtb	0.6706177289999999	1.45e-06	0.022252397	0.926766071
778	Nfe2l1	0.6694413309999998	0.082146251	-0.041662482	0.663028669
1383	Nme4	0.668325823	3.06e-07	-0.076881209
821	Nup43	0.6669792120000002	0.000175532	-0.123633642	0.601080802
8944	Pkia	0.6660315610000005	0.215801911	-0.037133016	0.843577058
10765	Plac9b	0.665553847	0.605772896
2066	Gar1	0.665546537	0.375682719	-0.086432061	0.747585269
2615	Rpl13a	0.66525648	0.009705387	-0.027549465	0.889381475
502	Prmt5	0.6650413679999998	1.5e-09	0.041244828	0.815191943
2984	Rps3	0.6645174039999997	5.16e-06	0.00717616	0.95899511
1755	Wars	0.6639864869999998	1.28e-07	-0.026565842	0.908684859
5561	Canx	0.6633948800000002	0.00013	-0.005714934	0.975938427
2093	Akap1	0.6627918150000003	0.060110086	-0.051648202	0.675200918
2661	Cdk20	0.6605202700000001	0.002367972	-0.033759765	0.93474452
1526	Rps21	0.6604853249999998	0.011322953	0.030908759	0.868055466
12671	Sel1l	0.6600549789999999	0.389897882	0.019882694	0.941435122
2303	Mafg	0.6595721990000003	0.00155722	0.054907211	0.805769698
1897	Rpl37	0.6592449999999994	0.003512182	-0.133517075	0.453781736
5245	BC029214	0.6586687219999998	0.045592551	0.057614332	0.852159183
203	Aig1	0.6583509129999996	0.000185786	-0.070853781	0.822835901
2848	Nxpe3	0.6577573630000002	0.033930691	-0.05809516	0.868055466
4517	Rpl10	0.6572040890000004	0.000522263	0.154838752	0.437099033
2140	Rpl30	0.6569553580000003	0.008411919	-0.086855896	0.487968078
1347	Grwd1	0.6552268920000004	0.004671515	0.010914969	0.967561365
3023	Rpl15	0.6550949880000001	0.002342071	-0.06855694	0.740320516
476	Comtd1	0.6546634739999999	0.137355899	0.001481082
8268	Galnt2	0.6545996629999999	0.610189269	-0.001031531	0.995805361
2083	Man2c1	0.6520511409999998	0.038114562	-0.050579343	0.816502101
8016	Mettl15	0.649537359	0.001371919	0.080049071	0.791413013
1120	Il6ra	0.6484774730000002	0.288489434	0.013728122	0.968832146
1531	Ankrd27	0.6469102879999999	0.010364756	0.159087749	0.269313164
886	Nip7	0.6461340939999998	0.006473869	-0.106870492	0.650251885
7861	Sphk2	0.6453975610000002	0.00331236	0.069032299	0.793179546
7438	Uap1l1	0.6453171659999999	0.040655493	-0.033119442	0.93474452
1937	Polr1a	0.6452518560000007	5.62e-05	-0.024319505	0.922452229
1965	Mfsd3	0.6447584370000006	0.000549089	-0.117757861	0.541254627
4179	Cep85	0.6445457189999999	0.012303035	-0.020362301	0.943684646
2950	Hyou1	0.6445415679999993	0.00295476	0.092176698	0.450493758
1484	Hspe1	0.644233313	0.152413729	-0.031695427	0.905235734
2069	Rpl21	0.6433449949999996	0.043046613	0.022993103	0.924852659
1428	Pusl1	0.6430935600000001	0.000864829	-0.00718499	0.981758705
8319	Bola2	0.6388601310000004	0.121692778	-0.048068276	0.885864005
625	8430419L09Rik	0.638127951	0.001657952	-0.124839282	0.542317839
8384	Rap1gap	0.6369705159999999	0.094966225	0.164703737	0.41778953
1027	Rps3a1	0.636779357	0.009913668	-0.055853011	0.660723441
2726	Rpl6	0.6364939169999992	0.135352544	-0.021840204	0.920294101
2683	Lhfpl2	0.636230254	0.180875536	0.057805067	0.868460249
5557	Eef1a1	0.6362063220000014	0.062604565	-0.007808254	0.967561365
486	Taf15	0.6360358850000001	0.031791495	-0.172040106	0.057169498
1307	Entpd6	0.6352704510000002	5.92e-05	0.025263694	0.937059258
4351	Afap1l1	0.6328901240000002	0.019927228	-0.069742405	0.639439472
6056	Mettl21a	0.6326315999999998	0.000133553	-0.096569559	0.668926168
10909	Eif2b2	0.6318628500000001	0.016622189	0.017643449	0.949391165
157	Eif1ad	0.6307553069999994	1.43e-05	0.007681277	0.970892316
5008	Epdr1	0.6306672600000001	0.000451331	-0.034491553	0.832106335
7529	Ldhb	0.6303800329999998	0.247488718	-0.134544902	0.24883466
1323	Irf2bp2	0.6300282020000001	0.020649527	-0.030920831	0.931325325
5658	Hn1l	0.6295097439999999	0.001770411	-0.061073526	0.844375827
6869	Igfbp6	0.6286487740000002	0.026994409	0.061513849	0.784266807
6038	Kcnn3	0.626636398	0.038706532	-0.163121734	0.427574768
969	Fggy	0.6259710789999997	0.001184211	0.031813776	0.938635609
1382	Nt5c	0.6255444559999996	0.008268877	0.004601105	0.991184661
1846	Cacng1	0.6246319949999997	0.000531131	-0.165551658	0.028051291	True
2394	Deptor	0.6245888819999994	0.095628234	0.129675013	0.375878253
72	Plin3	0.6229690349999997	0.000518233	0.105266304	0.494680157
5501	Rpl41	0.6228547979999997	0.062392954	0.022171682	0.905235734
5461	Gm15500	0.6226560799999996	0.002739672
7003	Idh2	0.6211935750000004	0.049072123	-0.22445919	0.064519666
5996	Rps6-ps4	0.6209769700000001	0.228263454
8237	Plagl2	0.6196092229999999	0.008296056	0.047303368	0.887625411
3674	Rps6	0.6192416159999992	0.024784239	-0.075548305	0.812563269
1663	Ssr2	0.6189783120000003	0.002805029	-0.04798037	0.804212274
5446	Naa25	0.618849269	0.002658266	0.015465925	0.959019634
2121	Snai3	0.6172355030000003	0.029790029	0.114637894	0.632762914
879	Nup62	0.6171667429999994	0.005205697
1111	Tmem97	0.615424553	3.14e-05	0.033135084
646	Tmem201	0.6150983639999996	0.000409153	0.031321343	0.839626592
5659	Gpc4	0.6143250150000004	0.085777711	-0.051696842	0.87501885
937	Dph5	0.6138776899999998	0.003727786	0.023579018	0.950458003
3987	Creld2	0.6132781130000002	0.03882365	0.098476916	0.690145289
6625	Gm10177	0.6119068240000001	0.068553594
5046	Gm10925	0.6111852199999994	0.949200122
1353	Tmem209	0.6111613029999998	0.009718214	-0.017614902	0.955171803
2123	Twf2	0.6108151740000007	0.121253987	-0.086551727	0.635213709
3711	Dapk1	0.6107764169999998	0.057454386	0.027177015	0.945103297
4851	Nr2c2ap	0.610464634	0.037110612	0.007588999
2201	Rpl36a	0.6095188570000003	0.060426424	-0.137874439	0.53076168
9430	Ahdc1	0.6094474210000005	0.354396376	0.097857955	0.628291866
8856	Fubp1	0.608893669	0.117808401	-0.106048115	0.590044102
1053	Pard6a	0.608823294	0.011889003	0.063773099	0.843017859
2815	Eif1	0.6079615520000008	0.200260424	-0.434375538	4.7899999999999994e-30	True
5423	P2ry14	0.6069933379999999	0.000294511	-0.103124821	0.689494281
706	Dhrs7	0.6069899300000001	0.034418453	-0.09767751	0.551340645
8406	Slc35a4	0.6068653079999997	0.231990671	0.041355556	0.830465528
4930	Fez1	0.6059050959999999	0.000903532	-0.20186145	0.233211162
2051	Nme6	0.605629435	0.001329678	0.074967938	0.702923695
686	Morn4	0.6052991490000001	2.83e-06	-0.043302182	0.905235734
5242	Rplp0	0.6052635639999995	0.000299044	0.073579855	0.367016869
9160	Itga7	0.6045073989999992	0.003484833	-0.114132774	0.143813917
11893	Lnp	0.6043495650000006	0.031237829	-0.143862591	0.042618261	True
418	1700037H04Rik	0.6029749640000004	0.001372663	0.016439357	0.963308156
340	Musk	0.6018475259999998	0.000988004	-0.093618662	0.745423265
585	Spcs2	0.6015635210000001	0.010294443	-0.010283455	0.962105848
2409	Sdad1	0.601418786	9.28e-05	0.019849114	0.939131708
2743	Tspan7	0.6013787429999997	6.66e-05	-0.02307692	0.909764534
2563	Osbpl6	0.6008911360000004	0.057504777	0.10019017	0.459045188
2184	Rps29	0.600825929	0.011677179	0.00045217	0.999321174
4203	Acss2	0.5995162440000001	0.008288887	0.018941837	0.938016857
6538	Slc29a2	0.5991903160000001	0.00324647	0.151781196	0.307842107
1724	Rpsa-ps10	0.5987732370000001	0.014641716
4929	Cnih4	0.5981477480000006	0.137796579	-0.017490733	0.949127554
1450	Pgls	0.5960800050000001	0.06754739	0.013202649
4509	Pmm1	0.5953555110000002	0.035134729	-0.053852774	0.832738304
9714	Mpz	0.5952041539999993	0.1117186	-0.074434124	0.814446179
911	Sil1	0.5942681299999997	0.003689609	-0.129256619	0.432638575
1831	Rce1	0.5939640320000001	0.022751185	0.036336603	0.924852659
908	Tysnd1	0.5939439499999999	0.016097931	-0.056167837	0.815191943
2442	Eef1b2	0.5936651579999994	0.01139744	0.001841695	0.992163662
1134	Gmppa	0.592512718	0.085269887	-0.030607591	0.915246056
1114	Irak1bp1	0.5924115479999998	0.020220574	-0.014227198	0.968287115
622	Nudt22	0.5881922579999999	0.000222508	-0.006529639	0.982761328
6765	Rcbtb1	0.5880899720000001	0.304312784	-0.058180851	0.752835717
1476	Apod	0.5880877720000002	0.121949946	0.054774971	0.813972532
2366	Rps7	0.5877231480000003	0.001026414	-0.008299856	0.976131516
1000	Tsen15	0.5870407409999996	0.004945276	0.055612382	0.843375936
12237	Tbl2	0.5865127749999997	0.033481494	0.182141851	0.178661257
8763	Ctu2	0.5863006739999999	0.019673762	-0.024944453	0.945103297
5469	C3	0.585674435	0.06211542	0.18083507	0.11011107
3499	Colq	0.5850627689999999	0.000318016	-0.126782296	0.558036758
4691	Slc35c2	0.5846917539999996	0.005726739	0.013589951	0.962105848
3719	Nle1	0.5838408230000001	0.033021764	0.196544951	0.198100309
5754	Pitx3	0.58265199	0.155107866	0.106423383	0.684808355
678	Ankrd13b	0.5825198060000001	0.000688167	-0.003170581	0.991050563
1310	Rps11	0.5823830919999997	0.000568116	-0.025565038	0.892607192
1864	Akt1	0.5818550550000001	0.008961585	0.031906648	0.885864005
416	Thra	0.5810237359999997	0.025800963	0.037005683	0.88976977
406	Nolc1	0.5809035070000004	0.0110075	0.001399098	0.995805361
2735	Rplp2	0.5807376399999997	0.396550609	-0.009580153	0.964244619
801	Tmem248	0.5802802060000003	2.48e-06	-0.046256739	0.774297583
12724	Rpl36a-ps2	0.580265292	0.006498634
2792	Bnip1	0.580256919	0.025759082	0.00999635	0.971177785
8121	Gm9797	0.579998301	0.095963065
1164	Rpl14	0.5797315179999991	0.010093794	-0.028665898	0.890307246
1478	Sema6d	0.5797149960000003	0.117507015	-0.005224162	0.987568787
9738	Slc25a22	0.5794404009999998	0.341666585	-0.255517288	0.029115243	True
563	0610010K14Rik	0.5791819370000004	0.03891584	-0.062726538	0.810165964
4418	Ctdnep1	0.5789512390000002	0.054690108	0.044686985	0.712602326
3368	Pycr2	0.5783373709999999	0.000961269	0.069941552	0.813972532
1014	AU040320	0.5781812039999998	0.001481723	0.011172333	0.951993647
8855	Eif4ebp2	0.57801342	0.486214781	-0.036229022	0.861086867
1162	Pdia6	0.5779416529999999	0.012312523	0.034739268	0.864028668
6516	Ranbp1	0.5765591709999995	0.162235626	0.000670541	0.999317515
474	Dhdh	0.576393017	0.087066439	-0.129718871	0.214373787
2685	Trmt1	0.5758021709999994	0.053370233	-0.156043039	0.075491637
5061	Adcy1	0.5755259500000001	0.110839166	0.076898158	0.807494052
4021	Mri1	0.5735716440000003	0.00794564	-0.092576506	0.632839458
2052	Zdhhc12	0.5732505130000001	0.009580292	-0.064265064	0.83461645
4024	Nop16	0.5726802080000004	0.000373545	-0.034223795	0.905235734
11173	Slc16a6	0.572047323	0.044241028	-0.043926827	0.908722226
623	Tmem107	0.571243897	0.009922306	0.051701898	0.884668595
13119	Ccl9	0.5701082409999998	0.119407824	0.116069257	0.645469722
11186	Hist1h1c	0.5699166110000009	0.020645783	0.034586665	0.879555006
1914	Mrps18b	0.569903032	0.011920163	0.047024704	0.839318804
1363	Rpl23	0.5685462549999993	0.058782722	-0.134684634	0.097172415
2818	Rrp15	0.5681422679999999	0.002272891	0.004578882	0.989935277
3463	Exog	0.567983605	0.000681829	0.216949776	0.175774456
7394	Atg4b	0.5668052349999995	0.122614024	0.039132697	0.876605648
7183	Ppp1r7	0.5659668569999994	0.431050836	-0.044793939	0.821581238
6482	Tsr1	0.5658952629999998	0.010844973	-0.04400404	0.837512893
170	Poglut1	0.5654353330000004	1.41e-06	-0.014355275	0.95899511
2401	Qtrt1	0.5633643409999998	0.013108604	0.023909332	0.949782477
2479	Mgat4b	0.5633545800000004	0.084261926	0.014005761	0.955662751
3091	Mrm1	0.5631666799999997	0.03054975	0.196523737	0.134866933
1621	Gm10073	0.5625397569999997	0.007368301
1656	Homer2	0.5624333880000005	0.014175489	-0.102984815	0.519544285
1058	Exosc2	0.5608220890000002	0.000215553	0.067073724	0.793179546
10204	Gm10516	0.560552425	0.000528369	-0.029556844	0.943824268
1123	Rpl28	0.5603284719999992	0.002026552	-0.047230154	0.900437537
5908	Mcu	0.5601559030000001	0.000138591	-0.053542757	0.79421385
1205	2210011C24Rik	0.5599166860000002	0.032661827	-0.085949256
5356	Ppp1r26	0.5597179479999999	4.44e-05	-0.040539113	0.919310053
2697	2810004N23Rik	0.559131517	0.0013965	0.114221666	0.25161237
3391	Spen	0.5589310109999999	0.195031742	0.179193749	0.192916852
5011	Yjefn3	0.5588511820000002	0.084108179	-0.021520416	0.955171803
5290	Dimt1	0.5586180230000002	0.00873251	-0.076859626	0.807494052
237	Scamp4	0.5584789710000004	0.000449996
6302	Ran	0.5582442099999998	7.01e-05	-0.112477881	0.261712741
247	Wdr36	0.5577499499999998	0.000141227	-0.096320262	0.561535984
1823	Dhrs11	0.5575101059999996	0.127525592	-0.016118678	0.944850871
4761	Dtymk	0.5571263530000006	0.038407757	0.016364521	0.960441229
6278	Daxx	0.5556641340000001	0.085992131	-0.101515383	0.506049688
5969	Ccdc141	0.5556608329999997	0.041563144	0.19947007	0.254779937
380	Vac14	0.5553887660000001	0.000841898	-0.045414451	0.822624384
5850	Prdx4	0.5552683200000001	0.019983086	-0.160497536	0.432638575
4102	Zfp346	0.5547641409999997	0.002481476	0.055030058	0.802721012
2602	Rpl27	0.5540672670000006	0.013403873	0.003050032
8264	Crym	0.5533115660000001	0.006687746	-0.072354563	0.807301503
1561	Arsg	0.5529194059999998	0.002896152	0.015905053
2070	Rnmtl1	0.5528764329999998	0.193449072	0.012732717	0.968547896
3485	Ccdc107	0.5520191579999993	0.164373718	0.008333481	0.97495086
12571	Chrne	0.551327353	0.112588174	-0.101758644	0.547214594
1717	Clip4	0.5505177269999999	0.000458791	0.028333003	0.885094475
2628	Pdcd2l	0.5501748200000005	0.001030192	0.000134285	0.999726002
1359	Hint1	0.5497629220000002	0.114294392	-0.052778079	0.73451024
7639	Nup35	0.5497202059999999	5.61e-05	-0.007659859	0.981758705
12574	Auts2	0.5487337129999998	0.434638081	0.036087017	0.925615471
1266	Tmed3	0.5485453849999997	0.106262994	0.050097731	0.852159183
4794	Chchd6	0.5485070140000001	0.006180849	-0.059488109	0.864467933
6236	Egr1	0.548325261	0.683690001	-0.037906745	0.925537053
7525	Rhbdd3	0.548207718	0.026159763	-0.020598691	0.941531989
1223	Cd63	0.5476507459999995	0.080317601	-0.055322555	0.756203897
4052	Cnp	0.5464303109999995	0.006050289	-0.04440551	0.879555006
1510	Kdm4a	0.5458276429999995	0.08425534	-0.054328059	0.766887553
1201	B3galt6	0.5456198739999998	0.017530442	0.055507434	0.874110486
1474	Rpl36al	0.5452553	0.136533616	-0.036928138	0.876605648
424	Gna13	0.5443526580000002	0.010157681	0.053118567	0.815932064
12558	Ablim2	0.5442731489999995	0.029976985	-0.128389333	0.172647359
3718	Gm7536	0.5441823609999998	0.43670282
1135	Cdpf1	0.5441524019999999	0.090947239	0.074007926	0.745423265
8278	A530013C23Rik	0.5432905039999998	0.175199708	-0.30360201	0.021629431	True
3907	Nop56	0.5425701109999999	0.282710022	0.046263284	0.83313917
4313	Zhx2	0.5406971140000003	0.002264938	0.035899671	0.904903278
1269	Alg8	0.5406422770000003	0.261480866	0.007314992	0.982908476
6466	Eef1e1	0.539822322	0.011361382	0.044945916	0.900726578
2164	Rpl4	0.5396072589999985	8.7e-06	-0.063903641	0.375075949
1499	Nmnat3	0.5385746670000007	0.002327667	0.060207014	0.791413013
4850	Zbtb7b	0.5381510280000006	0.161625812	0.087387968	0.569732933
4304	Cadm3	0.5380871460000001	0.023370333	0.049535167	0.88976977
5393	Utp11l	0.5379111659999998	0.003380204	-0.011899859	0.961755185
954	Dctd	0.5377645580000001	6.51e-06	-0.024569863
2155	Rnaset2b	0.5376329169999998	0.002344309	-0.005340311	0.9891922
3768	Rps19bp1	0.5373595840000003	0.099096959	-1.431379539	8.300000000000001e-64	True
4809	Camsap1	0.536901845	0.236457744	0.113519347	0.346725655
958	2310020H05Rik	0.5361054530000002	0.010843185	0.008930511	0.981411744
1734	Rpl24	0.5350659459999996	0.071144492	-0.021066989	0.954725742
3457	Ostc	0.534527894	0.048164049	0.02656792	0.938016857
10398	Fam195b	0.5344631149999994	0.11099409	0.009867623	0.969824918
4235	Rpf2	0.5341824060000002	0.214762491	-0.02652873	0.937059258
5168	Lman1	0.5336577020000002	0.000234546	-0.009965809	0.960441229
3206	Hectd2	0.5333541729999998	0.015923617	-0.066350452	0.839117471
1318	Adamts20	0.533149785	0.417548069	0.00230892	0.995357062
5467	Gtf2h3	0.5331104399999997	0.105301456	0.042556047	0.891789607
730	Tfcp2l1	0.532583969	0.066779511	-0.102837576	0.648066449
7395	Cldn19	0.5318287309999998	0.17945919	-0.075401659	0.80416065
1061	Tmem147os	0.531645232	1.04e-08
4765	Lman2l	0.5316239759999997	0.000834541	0.045858315	0.870067185
2219	Tbx4	0.5313675700000002	0.002762366	0.026569331	0.949127554
6923	Ddx21	0.5310481789999999	0.004223609	-0.052985281	0.727785896
3373	Slc25a37	0.5310431569999996	0.003107089	0.002781537	0.991807237
2656	Tspan15	0.53042034	0.03759318	-0.124977016	0.447551639
7486	Vimp	0.5303350260000004	0.09754211	-0.147113999	0.374264993
3129	Siah1a	0.529886651	0.018859164	-0.117434777	0.589051161
3661	Mpv17l2	0.5298142710000002	0.025299075	-0.006135825	0.983089167
2336	Abhd17c	0.5293561929999999	0.111368402	0.027127627	0.943773489
9842	Cdk2ap2	0.529228716	0.165339626	-0.060309037	0.820853637
5311	Bcl2l1	0.529217708	0.148132215	0.066672329	0.836744741
5669	Immp2l	0.5292059419999999	0.007000885	-0.07018512	0.816868768
5594	Yrdc	0.5284012209999998	0.027690474	-0.032434453	0.924954769
222	Tnmd	0.5283606930000002	0.745351157	0.205347105	0.233891212
4279	Fkbp2	0.5282889000000002	0.197087007	-0.069714388	0.81744888
565	Exosc1	0.5277453199999997	0.002899656	0.023188998	0.944850871
1328	Hsf1	0.5275992969999992	2.01e-05	0.01961423	0.944676525
3379	Rpl7a	0.5275788719999994	0.002027031	-0.074124972	0.621235845
3460	Saysd1	0.5273149830000001	0.209075274	0.025628705	0.945443724
4362	Gm9892	0.5267077219999998	0.007360357
2454	Gpatch4	0.5266868650000003	0.219151677	-0.037536734	0.872970944
2787	Rpl17	0.5255652250000002	0.022921416	0.04788191	0.897384548
4825	B4galt5	0.5254716510000002	0.049401421	-0.081782852	0.784523536
6758	Jagn1	0.5253383559999998	0.000100374	-0.06794353	0.760666929
1192	Trmt6	0.5252283719999999	0.008529972	0.059668937	0.816988685
2841	Ccdc59	0.5248555110000002	0.027111631	-0.000508617	0.999321174
6344	H2afz	0.524700782	0.019589171	0.081672228	0.790570187
7111	Lrrc28	0.5245648150000002	0.031614941	0.125552824	0.437099033
2039	Siva1	0.5242661050000001	0.059911735	0.007506583	0.981411744
508	Alpk2	0.5237865140000002	0.019434076	0.075555706	0.696991876
348	Dus4l	0.5234255980000002	0.00181219	0.044493272	0.901166257
1237	Cyp20a1	0.523266274	0.016264428	0.048410105	0.891452864
2534	Ttc9c	0.5224447680000002	0.001293399	0.097039915	0.648066449
370	Slc40a1	0.5223008420000008	0.00635586	-0.16997826	0.151599323
1909	Mydgf	0.521948998	0.030185003	-0.03027622	0.933531339
550	Banf1	0.5217798130000002	0.055598796	-0.035922104	0.861678829
2491	Dnajb11	0.5213319790000002	0.065911083	-0.024375654	0.925615471
3265	Snta1	0.5212874239999996	0.006254647	0.041617962	0.862857931
4355	Rps9	0.5210344959999986	0.054416365	-0.052066696	0.648066449
5909	Rpl39	0.5209831290000002	0.203199796	-0.037228124
9855	Slc33a1	0.5208639449999999	0.009178635	0.05752933	0.843009492
3404	Atxn10	0.5202951099999993	0.008024283	-0.115706164	0.432683266
5002	Adamtsl1	0.520162163	0.079252404	-0.007667095	0.981758705
4051	Bcl2l12	0.519688435	0.046903854	0.010791684	0.975938427
2654	Pla2g7	0.5193576499999999	0.076803534	-0.157743619	0.24571957
6211	Hmgn2	0.5193278939999999	0.080009829	-0.079428503	0.768118493
303	Amy1	0.518704568	0.140051645	-0.232491301	0.034152052	True
2064	Tomm40	0.518674485	0.000589813	-0.07693655	0.649958958
1895	Rad1	0.5184216990000001	0.069600295	-0.098103632	0.716522695
5259	Plagl1	0.5180497169999998	0.07681701	0.016003262
1333	Tm9sf4	0.5178161330000002	0.000816931	0.02767712	0.910885112
6354	Ccdc86	0.517649466	0.000507205	-0.039311904	0.876317258
3250	Eif6	0.5176320990000001	0.00518821	-0.040338291	0.879999188
9594	Itfg2	0.5175204760000001	0.020566894	0.067945302	0.753737547
9141	Traf2	0.517413865	0.005486132	0.127059322	0.442599489
1448	Trappc12	0.5173180439999996	0.000741437	-0.115550374	0.41062659
367	Igf2	0.5166309499999997	0.055623762	0.096543027	0.621260588
4599	Dcps	0.5159486740000001	0.000289359	0.015314933	0.964747323
4655	Ergic1	0.5159160739999997	0.002427578	0.021765634	0.922452229
1296	Ssu72	0.5158184189999995	7.72e-05	-0.044532995	0.86632045
1774	Polr1e	0.5154495959999998	0.203574463	0.174854583	0.372927704
4117	Rpl11	0.515344003	0.006938504	-0.037474392	0.925615471
2177	Ntmt1	0.5152724649999998	0.002745131	0.075024077	0.808033456
705	Tma16	0.5149213750000006	0.003855004	0.021079333	0.951148334
7492	4921524J17Rik	0.514128377	0.027094225	0.152858875	0.327009152
2514	Rabac1	0.5136296529999997	0.036357131	0.012519003	0.949326513
1961	Nol10	0.5130778240000002	0.000662049	-0.167134994	0.224879956
9758	Rit1	0.5129027870000007	0.061566351	-0.045348311	0.872970944
702	Pwp1	0.5125870960000003	0.001739364	-0.043629031	0.830465528
2768	Tmem181a	0.5124534129999998	0.002188293	-0.159534587	0.43696501
6469	Mrpl23-ps1	0.510867357	0.161549378
3007	Gtf2ird1	0.5106536959999999	0.140253921	0.135744969	0.421902721
12148	Hdac9	0.5104667950000001	0.264330848	-0.102389164	0.699845947
10801	Add3	0.5099578640000004	0.008158979	-0.04193193	0.845505178
4154	Rrp12	0.5098682960000005	0.058582981	0.146846833	0.177183749
1208	Lamtor3	0.5094448090000006	1.93e-05	-0.128925084	0.3141866
7451	Sort1	0.5090369590000003	0.315440036	0.013261151	0.958039348
7772	Npm3	0.5089854050000002	0.01990258	-0.062575694	0.837937012
962	Nme2	0.5089361420000014	0.029737256	-0.009562812	0.950969447
3982	Mettl3	0.5087043690000002	0.609278357	0.050825746	0.862857931
3957	Wdr46	0.507965242	0.000191483	-0.093481682	0.675200918
3833	Magt1	0.5079132980000001	0.059888094	0.056253496	0.776728632
7160	Sfrp5	0.50791275	0.034094282	-0.057515959	0.859238638
2036	Mogs	0.5069957839999999	0.005880995	-0.047506977	0.879555006
5878	Dda1	0.5068958060000002	0.000333097	-0.026877604	0.9166391
4134	Cox8a	0.5067956589999998	0.094692238	-0.022753354	0.93474452
4803	Sfxn3	0.506787766	0.030387764	-0.078252738	0.724304067
2541	Harbi1	0.5064947810000002	0.030266004	-0.083764711	0.771543447
10704	Elmsan1	0.5061500630000002	0.002675599	-0.087038048	0.621235845
375	Pcolce2	0.50600399	0.309331511	0.081457983	0.788498026
232	Acy1	0.5050884010000001	0.099123422	0.008742242	0.981411744
7297	Nfil3	0.5050462280000003	0.538978071	0.102511711	0.652841048
832	Rps27rt	0.5044062530000002	0.05325641	0.019851593	0.933531339
2342	Rnaset2a	0.5040070669999999	0.051270264	-0.152990723	0.467364334
8029	Six2	0.5037877229999999	0.515408087	0.030396655	0.938521636
4314	Trp53	0.5036773709999998	0.020364705	0.005507646	0.983830836
8877	Mrpl19	0.5032700809999993	0.232675666	0.033146405	0.899043114
6611	Lynx1	0.5026396579999997	0.151880755	0.01402898	0.952204516
2694	Rrs1	0.5025656090000004	0.02201697	-0.089529335	0.725468015
6883	Cdc123	0.5024565289999998	4.27e-05	-0.042453656	0.796320735
13166	Ttc9	0.5023198740000003	0.121307191	-0.12601287	0.577127123
2474	Gm6136	0.501290349	0.003912875
5511	Slc9a8	0.5010540309999998	0.010639696	0.055184238	0.773579067
9285	Xbp1	0.5009858449999998	0.015498213	-0.125681887	0.131746918
813	Desi1	0.5007864490000005	0.000980389	0.035644895	0.909764534
3458	Ncoa1	0.500687836	0.078156187	0.180550459	0.184315581
7133	Txndc5	0.5003775169999995	0.002599055	0.009223583	0.96514057
1258	Nxt1	0.5003127520000001	0.044604831	-0.0185387	0.960441229
1193	Acss1	0.500298667	0.260650056	-0.027694916	0.937788918
1697	Gm14586	0.5002713089999999	0.000758133	-0.044313825	0.791889008
5507	Cox10	0.500063387	0.037295473	0.092659498	0.43433505
1981	Rpl37rt	0.5000434660000002	0.011962919	-0.023672338	0.904903278
860	Selenbp1	0.49939025000000026	0.032339246	-0.156118867	0.323718484
4193	Chrnd	0.49902280700000023	0.006457186	-0.116755841	0.635213709
2157	Nckipsd	0.498937148	0.000670452	0.135861478	0.439140119
7246	Prx	0.49853578700000023	0.147401021	-0.03543794	0.924365032
13034	Tubb6	0.49809760700000005	0.120387364	-0.058120354	0.815191943
4389	Nudt12	0.4975461270000001	0.009510662	-0.173135321	0.37307105
7169	Trub1	0.49742500099999987	0.000249015	0.003581042	0.991184661
2399	Tdp1	0.49686453499999983	0.103537058	-0.001189612	0.998332083
808	Kcnk2	0.49660283000000005	0.135646257	-0.265308314	0.066696923
1369	St7	0.4957388610000004	0.031669334	-0.085740924	0.696991876
1934	Mthfd1	0.4955997380000001	0.011765235	-0.012734476	0.9527183
3760	Calr	0.4952165629999996	0.137834007	0.019235259	0.937059258
1184	Tmco4	0.49487457400000023	0.00262169	-0.117824611	0.548995886
4938	Slc35a2	0.49434223499999996	0.049585729	0.029146124	0.933531339
8597	Slc35f6	0.4942140189999997	0.050961742	-0.046442875	0.831726763
6495	Ttbk1	0.49415910899999993	0.002545962	-0.042866364
1117	Mettl25	0.49415582700000016	0.019675848	-0.055052106	0.876317258
4862	Mak16	0.494135317	0.000413506	0.060201202	0.836535644
5369	Safb	0.4937692079999998	0.453114346	0.074790993	0.459045188
9569	Lrp4	0.49305533499999976	0.036539915	0.060663388	0.851309573
2532	Myh8	0.4930521589999999	0.427400032	0.087946856	0.519544285
3722	Dctpp1	0.49296185800000014	0.008946639	0.070539666	0.779670161
2242	Rpl17-ps8	0.4919379159999999	0.060278013
3801	Wdr74	0.49102147100000026	0.007334596	0.026625369	0.936785236
7557	Neo1	0.49084011400000005	0.06813263	0.002602363	0.992476876
8583	Uckl1	0.49075315599999936	0.161683651	-0.024566114	0.943773489
2358	Fau	0.4906537289999999	0.056852474	-0.012615781	0.97271544
892	Gm15427	0.489619201	0.0465849
7891	Sorbs1	0.48892902699999974	0.621493705	0.001955737	0.994887615
4305	Fbxl6	0.48809813700000015	0.020323877	-0.0114905	0.970892316
2302	Ruvbl2	0.48758168800000057	0.000814198	0.095872701	0.642282578
9161	Pmp22	0.48742531300000014	0.266289097	-0.039548992	0.900286746
362	Asnsd1	0.4868051399999995	0.014526426	-0.020626913	0.885864005
201	Klf10	0.4864285669999999	0.336191189	0.02495059	0.943773489
11972	A230046K03Rik	0.4858948970000001	0.014744136	-0.010114419	0.97149604
1336	Asb15	0.4844969690000003	0.10105177	-0.102956435	0.696608953
2338	Gfod1	0.4843785810000001	0.040589782	0.104443408	0.68158151
2734	Serbp1	0.48422263799999943	0.002982971	-0.024530041	0.879555006
3504	Rpl26	0.4842114429999995	0.045164494	-0.045636477	0.734551709
483	Dcaf15	0.4835680790000003	0.017699728	-0.033601674	0.922452229
7278	Rpl15-ps3	0.48349132000000017	0.342611358
1457	Gm9385	0.48341709700000024	0.124865977
2072	Polr2e	0.4832039840000002	0.007666468	-0.078139779	0.641206829
4486	Dnaaf2	0.4827722529999998	0.003037274	0.056461207	0.872970944
1820	Hlcs	0.4827231049999998	0.139029119	-0.072755418	0.675200918
7554	Dgat2	0.4824744670000003	0.166216232	-0.168542442	0.162151368
1185	Utp20	0.4824007909999999	0.065182634	0.045908761	0.868055466
6997	Ap1g2	0.48198765600000026	0.691600147	0.082534201	0.782122164
12555	Rpl27-ps3	0.48191814399999977	0.734398321
8161	Ccl21a	0.48183599300000024	0.493129386
9663	Fam120c	0.4817123109999999	0.516305516	-0.113648261	0.44347563
5727	Apex2	0.4816468669999998	0.006576015	0.014174415	0.968287115
12312	Gpc3	0.4815412710000002	0.006502906	0.04822764	0.88976977
1519	Usp36	0.4814683639999999	0.039654174	-0.033035465	0.891609999
4116	Nop58	0.4812334300000001	0.33815309	-0.014299727	0.959881215
7174	Actl6a	0.48123271199999973	0.106383293	-0.051454923	0.807494052
3591	Gigyf1	0.4810387000000005	0.11816755	-0.045044401	0.812563269
7896	Tmem41a	0.4808821860000001	0.034185397	0.112673695	0.656855753
1144	Rps24	0.4804315329999991	0.007949001	-0.036730303	0.792256908
1326	Zw10	0.48011917400000037	0.002479524	0.078208411	0.702923695
9114	Adcy9	0.4799323679999996	0.788029476	0.139672784	0.511876331
2545	Lsm2	0.4796165320000001	0.3177947	0.037938907	0.918204788
6648	Mrps23	0.4790007860000003	0.083735792	0.007788308	0.962105848
10322	Eif1ax	0.47873654099999996	0.295167677	-0.017358763	0.941173082
3267	Rpl31	0.47861977900000063	0.005576681	-0.063241158	0.851309573
7849	Tmpo	0.47830275299999947	0.094123019	0.01198158	0.96767076
4808	Chid1	0.4777799920000003	0.109807075	0.094229138	0.737874463
1957	Tceal7	0.4770702230000001	0.483140142	-0.294430507	0.004296403	True
6561	Scap	0.47681015099999957	0.001399747	-0.054216182	0.793179546
1593	Fth1	0.4765479300000006	0.001982422	-0.135989267	0.000881008	True
3011	Arl15	0.47620072999999996	0.007467885	-0.104948527	0.687451021
3363	Klf15	0.47577089999999966	0.604537039	0.004254912	0.992163662
1391	Polr3d	0.47545794299999944	0.004690989	0.020407087	0.944991243
800	Gramd4	0.4752484589999999	0.063453296	-0.028621141	0.940441742
12273	Abca8a	0.47512787800000034	0.624293369	0.11620112	0.356123742
1371	Popdc3	0.47501886800000026	0.001292073	0.028805423	0.905235734
5370	Ebp	0.4740610359999997	0.01838837	0.051261194	0.872970944
5145	Zscan29	0.472772612	0.001535957	0.08122504	0.772648471
1459	1110007C09Rik	0.47246995900000055	0.045983538	0.051342399	0.758061964
4562	Adipoq	0.4724690869999999	0.247390523	0.055846976	0.868460249
1102	Sdc4	0.47244755000000005	0.164208692	0.007528612	0.981411744
6674	Oxnad1	0.4721747470000004	0.012160416	-0.019255839	0.945500071
3615	Ncaph2	0.4719732959999998	0.023916379	-0.053209213	0.718978355
3249	Nicn1	0.47167763399999973	0.091110477	0.00377355	0.989181357
5596	Fbln1	0.47156765200000006	0.064103329	0.233920144	0.100811436
78	Gdpd1	0.4709976039999999	0.111089789	-0.023192559	0.950541712
3477	G6pc3	0.4709721310000008	0.024855809	-0.031056423	0.879555006
12069	Uggt1	0.4707727349999997	0.022059784	-0.093437311	0.466915103
5260	Ufl1	0.4706942639999996	0.070620976	0.010966539	0.963308156
8737	Minpp1	0.4706118239999997	0.00055815	0.0508663	0.830465528
10032	Pqlc1	0.47034052199999987	0.107661737	-0.066533023	0.798205765
12292	Tcf12	0.47031710500000035	0.139689493	0.048785312	0.81109965
240	Amhr2	0.4699425420000005	0.115403347	0.0604791	0.859970985
7016	Snhg5	0.46966668700000014	0.163798513	0.056667886	0.849726252
3624	Tsen2	0.46961884200000004	0.024337469	0.113136289	0.621043245
1070	Gm26740	0.46945300199999984	0.006800488
5141	Abcf3	0.4693882839999999	0.252355967	-0.022741976	0.894547809
4197	Tsc22d4	0.46894166199999976	0.038430174	-0.089971924	0.515077856
2475	Maff	0.46872255800000007	0.725008867	0.061650099	0.851078233
8094	Slc22a23	0.46869172599999986	0.229774815	0.044516053	0.855033694
1652	Dhps	0.4686527260000002	0.270983135	-0.044959712	0.836985845
189	Phb2	0.468356923	0.015545894	-0.026469458	0.861678829
8935	Cry1	0.46821443500000015	0.478468469	0.070865077	0.758061964
531	Nubpl	0.46793163699999996	0.01030637	-0.007503766	0.981411744
5948	Myl12a	0.46766880399999966	0.002475221	-0.180484839	0.156451557
413	Ginm1	0.467316598	0.177715459	-0.084676494	0.44658587
1364	45546	0.4672554489999996	0.000189367	-0.060353687	0.779995467
2326	Arhgap32	0.46721369599999996	0.228512699	-0.102984298	0.695704645
4753	Gm6472	0.4668697860000002	0.293590267
2705	Thop1	0.4663659950000003	0.016237002	-0.000753234	0.998586415
493	Sbsn	0.46606811199999987	0.086389512	0.00154546	0.997582152
3693	Pabpc1	0.4659465239999996	0.002568293	0.106593651	0.500599977
2495	Cstb	0.4656858079999999	0.267935628	-0.014465369	0.967561365
2801	Phospho1	0.4656466720000001	0.120918052	0.049421985	0.786458365
3679	Dyrk1b	0.46533389699999983	0.020448258	-0.080380761	0.621260588
3563	Tnk2	0.4652864499999998	0.083617097	-0.012042234	0.963246536
6762	Sirt4	0.46505778100000006	0.060327474	-0.115320071	0.507723974
690	Rogdi	0.4647556169999998	0.043898934	-0.165372843	0.37136917
8712	3110057O12Rik	0.46457327800000003	0.104068229	0.01092219	0.975938427
3932	Tmbim1	0.46451004900000026	0.004877568	-0.043753927	0.816988685
369	Dtwd1	0.4641838919999999	0.017077889	0.040220108	0.918204788
10875	Rfc5	0.4641432679999997	0.357033466	0.090223776	0.752835717
988	Sesn1	0.46413441899999963	0.525688465	-0.025037402	0.949842032
471	Armcx2	0.4639965909999999	0.020599655	0.050813687	0.88976977
2823	Gstm4	0.46367721100000026	0.007842417	-0.120270057	0.466915103
4039	Inpp5b	0.463608797	0.111034602	-0.128373262	0.432192419
11725	Dbt	0.46330771800000026	0.101012884	0.033085542	0.917675017
2519	Tmem120a	0.46275307099999985	0.223538783	0.075270653	0.783308993
5366	Znrf3	0.4625488590000002	0.037615506	-0.038444833	0.924892731
5407	Traf3ip2	0.46238941899999997	0.10800896	-0.059758064	0.852032077
4125	Mtr	0.46220163999999997	0.125317614	0.110530712	0.622546253
1639	Surf2	0.46207469199999984	0.000523299	0.021006528	0.950927573
4540	Btbd2	0.46165826399999954	0.011829021	-0.032509812	0.899975076
12601	Cebpb	0.4611660240000006	0.388811342	-0.025128786	0.949741067
273	Hsd17b10	0.4608539590000005	0.049577956	-0.100152518	0.372927704
5330	Tha1	0.4602086019999998	0.01266553	0.011981984	0.97149604
764	Ak4	0.4596691559999999	0.043236241	0.028701543	0.94480318
5885	Psmg3	0.459577828	0.173636228	-0.039102058	0.922467129
12333	Foxred1	0.4593817790000001	0.03276407	0.015592735	0.951834371
3728	Tmed10	0.4590105040000001	7.23e-05	-0.091583387	0.41086684
2198	Pigs	0.458469483	0.000180716	-0.026164238	0.932036696
2523	Them4	0.45800121600000043	0.037352605	-0.026791236	0.945349637
1993	6330416G13Rik	0.45780066099999983	0.095941508	-0.010459751	0.966451114
6279	Cox6a1	0.45707403000000024	0.287719498	0.005012108	0.986562959
4886	Nkiras2	0.45699171399999994	0.028010536	0.113456365	0.601080802
11122	Stx17	0.456762533	0.407901582	-0.021900611	0.941317106
12704	Yif1b	0.45662473800000036	0.037968102	0.064865038	0.721979226
12068	Dhodh	0.4564133950000002	0.009047284	-0.008881357	0.975938427
780	Eme2	0.45640908999999974	0.113664875	0.065795803	0.839117471
5983	Cdh15	0.4563751739999997	0.044877828	-0.038725539	0.873251224
660	Polr3h	0.45599048799999986	0.049245739	-0.097124428	0.701462871
4381	Rpl14-ps1	0.4559257149999998	0.010276625
4379	Gpn3	0.4557312719999995	0.001971108	-0.051203819	0.864686405
1332	Set	0.4556963669999998	0.023308363	-0.113388277	0.296603058
4163	Flywch1	0.45537332899999994	0.239086471	-0.004905724	0.981411744
10497	Tmed7	0.454306667	0.327010254	-0.067922129	0.689903789
5126	1810009A15Rik	0.4541498319999997	0.03648093	-0.097800073	0.688046179
3638	Nubp2	0.45400189000000024	0.005466598	0.076937721	0.761173063
7006	3110082I17Rik	0.45396153500000036	0.001330847	-0.117467496	0.589046793
5890	Rps27a	0.45389683299999994	0.248060279	0.024878365	0.950458003
2344	Tle6	0.45308674800000004	0.100268111	-0.135837653	0.507723974
3336	Polr2h	0.45277491000000003	0.284187426	0.076075312	0.807494052
7498	Krr1	0.45221496100000014	0.035154691	-0.012407305	0.96006946
6877	Pf4	0.45221064600000016	0.006401832	-0.047085004	0.900726578
1972	Plekhj1	0.45213623199999997	0.146939194	-0.04363293	0.879555006
4192	Epb4.1l4aos	0.45201765999999965	0.311587289	-0.04052663	0.919942751
1368	Lman2	0.45197582000000036	0.002739598	-0.023440082	0.9166391
3784	Spcs3	0.45192785800000035	0.057577864	-0.007559206	0.975938427
6021	Mgme1	0.45116577699999993	0.003937649	0.0253287	0.933894314
126	Pitrm1	0.45112900899999975	0.003111979	0.049538662	0.712964965
5355	Lrrc40	0.4511181030000002	0.003748234	0.025651127	0.943684646
11731	St8sia5	0.45110831899999937	0.293533207	0.029969915	0.892226997
3827	Pvr	0.4507089849999999	0.035466732	0.068952403	0.807494052
4391	Bysl	0.4506839309999995	0.000987469	0.029023258	0.911526106
7014	Alg3	0.4505966050000003	0.148506788	0.061186526	0.819268623
3610	Ttc39b	0.45045483200000014	0.023606	-0.123902343	0.569671012
5305	Pigv	0.450129526	0.005376697	0.013215493	0.962909037
4188	Cyb561d2	0.44986985599999985	0.034928861	0.03274202	0.936928232
2766	Thumpd3	0.44985280800000016	0.084142405	-0.107520149	0.595063135
8004	Smg5	0.44914572600000024	0.131448048	0.024909706	0.923082522
1034	Necap2	0.44837190300000085	0.001083791	-0.157667549	0.318649926
10046	Lyrm7	0.44807065999999995	0.000809365	-0.007320045	0.981411744
6308	Bax	0.44805806500000056	0.168839584	0.007076452	0.981411744
12290	Pdss1	0.4477386549999993	0.010559449	-0.018015499	0.95899511
2847	Bri3bp	0.44752335499999996	0.030656388	0.068929264	0.830646955
410	Gnmt	0.44691371700000015	0.2284264	-0.061089544
793	Kcnn1	0.4465090009999999	0.005945444	0.033991844	0.898727279
6850	Tmem161a	0.44643754299999916	0.015269899	-0.033671439	0.853636751
2540	Ubxn6	0.4459958730000002	0.000264878	-0.032191163	0.873448698
3815	Mbd6	0.44595954800000026	0.014015297	-0.055294904	0.783308993
8040	Stard3nl	0.44592606800000034	0.289447217	-0.0892025	0.717934444
6145	Gm5884	0.4458736679999997	0.009724676
3680	Ifrd2	0.4458577660000005	0.01635892	0.064256865	0.589461946
8842	Ppp1r9a	0.4458421109999997	0.343388897	-0.048217933	0.897992754
1738	Tomm34	0.4455047849999998	0.046253094	0.04056967	0.879555006
9455	Fpgt	0.445073845	0.146881283	0.030320989	0.937562192
4494	Msmo1	0.4445003729999999	0.227395673	-0.122159635	0.61243214
6919	Spns1	0.4443872339999997	0.014714082	-0.006387497	0.975938427
5912	Pdcd2	0.4433820820000003	0.619041529	0.007292009	0.981411744
2221	Snhg6	0.44318022899999976	0.353727342	0.052894431	0.878602533
6653	Fdx1l	0.4427291630000001	0.248385542	0.02535577	0.922452229
3809	Pfdn6	0.44270678699999966	0.154300786	-0.076873961	0.628291866
1684	Rpl35a	0.44183946500000015	0.181966504	0.002335215	0.994268772
5702	Smarcb1	0.44166277700000034	0.023491188	0.036315936	0.905235734
1518	Retn	0.44140704799999986	0.172383532	0.11370161	0.644670652
12232	Fam73b	0.4411478940000002	0.277847971	0.116127069	0.459045188
1791	Ccnd2	0.44102898	0.436309778	0.002738869	0.994887615
731	Abca5	0.4406014100000002	0.001015156	-0.204872144	0.192264398
888	Gpn2	0.4402235080000003	0.171305006	-0.012805049	0.970892316
12890	Rpl31-ps8	0.43968538700000037	0.266643698
2330	Daglb	0.43877781700000007	0.000877743	0.082136945	0.638317201
445	Idua	0.43834417599999975	0.071604342	-0.028774253	0.9166391
13061	Lyve1	0.4382277239999999	0.369288801	0.102410015	0.701462871
6857	Wdr4	0.4381767349999999	0.000359351	0.028644953	0.937059258
2901	Rab11fip5	0.437875633	0.004495448	-0.100560465	0.352173676
377	Cpsf3l	0.4378537849999997	0.006427485	0.034317948	0.890307246
895	Gtpbp3	0.4374125139999996	0.002702223	0.013279879	0.962105848
943	Gtpbp1	0.43676216199999995	0.000605891	-0.004199587	0.983089167
12437	Rbm38	0.436714928999999	0.090169218	0.115063682	0.092859893
613	Dpagt1	0.43670946599999994	0.036219053	0.053488704	0.816868768
5691	Trmt112	0.4366562930000004	0.158333223	0.000895956	0.997916543
5548	Commd6	0.43648948500000007	0.073771107	0.026290794	0.948480966
488	Pi16	0.4361618660000004	0.201988261	0.062987657	0.834826764
1494	Ftsj3	0.43599332900000043	0.000486204	-0.042472341	0.816988685
4716	Ddx56	0.4359155809999997	0.042001273	-0.078482926	0.648066449
3148	Myg1	0.43589695100000014	0.426537103	0.093313665	0.648197318
3371	Timm50	0.4358635089999998	0.031138642	0.007915044	0.968547896
2917	Emc7	0.4356822989999998	0.002159067	-0.022734584	0.925615471
5743	Flnc	0.4355302469999991	0.608591033	-0.046786635	0.885495628
9797	Ncln	0.435374146	0.137224668	0.006785054	0.975938427
3495	Abt1	0.43536983999999945	0.071391253	0.043370455	0.888537521
2670	Lrrc58	0.4352049419999995	0.290888083	-0.024820106	0.950458003
1488	Aatf	0.435203333	0.121940036	-0.087440435	0.701462871
5303	Erbb3	0.43504024500000016	0.085852726	-0.112025686	0.643812131
7067	Dzip3	0.43433242399999994	0.036868995	0.061761453	0.855246448
537	Cmtm7	0.43409220000000026	0.025725643	-0.003157264	0.994341373
2759	Smyd5	0.43391667999999983	0.017191986	0.002290842	0.994887615
4932	N6amt1	0.4338719280000003	0.135343635	-0.134346537	0.475209826
2486	Qsox2	0.4334698590000001	0.036338578	0.011733094	0.97271544
9020	Mtx1	0.4332584399999999	0.163028625	-0.013557297	0.96178145
918	Irs2	0.4332165469999998	0.783042086	0.241896894	0.098253935
4857	Rfng	0.4331192169999998	0.020554121	0.096646031	0.560635449
10268	D930015E06Rik	0.43301272000000024	0.82683244	-0.018429982	0.955662751
3555	Mib1	0.4326678000000008	0.455775698	0.139980499	0.502247419
2004	Mei4	0.4326621039999998	0.102469333	-0.003292513
10749	Acbd4	0.4324554639999998	0.126021542	-0.075653816	0.700996479
1770	Rps16-ps2	0.4322392239999999	0.314499227
5389	Nol11	0.4313915170000002	0.001660096	-0.001588135	0.995805361
1871	Emc1	0.43098610699999984	0.046281392	-0.045559764	0.758061964
3598	Timm21	0.43082369499999995	0.000152368	0.051582394	0.807494052
7234	1600002K03Rik	0.4307504030000002	0.381235333	-0.038364316	0.910832788
9696	Colgalt1	0.4300296579999996	4.46e-05	-0.058096905	0.644677157
6349	Hdlbp	0.4288933969999995	0.196551167	0.046459133	0.698521843
3020	Pla2g6	0.4288268230000001	0.002725671	-0.049450719	0.829498477
3063	Prmt7	0.4284701740000001	0.003958946	-0.004749336	0.981411744
10099	Med22	0.42837271500000007	0.013798573	0.027231389	0.922452229
1592	Figf	0.42792810699999984	0.084990486	-0.204963808	0.217768737
866	A330074K22Rik	0.42790268899999995	0.242627913
6718	Ing1	0.42788322300000026	0.018199585	0.007380581	0.981411744
7068	Cobl	0.42778294100000025	0.036924231	-0.09425555	0.459045188
2444	Sac3d1	0.427311145	0.014321807	0.169789785	0.310017674
1666	Aaas	0.42716483299999997	0.024960482	0.026525524	0.944676525
5118	Hist2h3c2	0.42712833800000016	0.322922768	0.020392735	0.955171803
516	Cdyl2	0.42711808399999995	0.002802025	0.058435744	0.862217858
2284	Mtrr	0.4267632859999999	0.074111538	0.0020219	0.994268772
12754	Dpm3	0.42671992599999964	0.276499835	-0.038463759	0.924892731
12118	Apobr	0.4265640669999997	0.006767339	0.033899506
4839	Osbpl3	0.4265300900000002	0.201947062	-0.061311107	0.856228044
4759	Gm8186	0.4263220059999999	0.013538114
561	Tnfrsf21	0.42550178800000005	0.241648047	0.033248858	0.912375257
5063	Prrg1	0.42506789399999967	0.383520389	0.121006625	0.598832395
777	Fdft1	0.4247834589999995	0.236674819	-0.087608154	0.642893238
4008	Tkfc	0.4247796800000003	0.040653191	-0.005401134	0.989181357
4174	Slc35c1	0.4244750609999999	0.095594253	-0.065212329	0.792976419
1088	Ptgis	0.4242228080000001	0.108906004	0.102245015	0.701462871
3600	Usp11	0.4236725909999999	7.16e-05	-0.063969466	0.843009492
12893	RP23-263B18.4	0.423571634	0.334829082	-0.044058756	0.707996025
5098	Dtna	0.42342360000000046	0.039390799	0.086515771	0.494736154
13074	Atp6v0e	0.4233805590000008	0.185342657	-0.118040341	0.489792001
62	Gpr157	0.4230613519999995	0.243860539	0.070671462	0.713306779
8794	Ciart	0.422613943	0.15606931	0.014653876	0.965086746
2371	Yipf2	0.4225678839999998	0.135704346	0.048602673	0.893656735
2111	Tango6	0.42247041399999974	0.049457454	0.08337948	0.710844329
2695	Slc52a2	0.42231079000000005	0.012959412	0.016512931	0.964040478
506	Xrcc6	0.42205964399999996	0.200626593	-0.052319668	0.814446179
246	Faf1	0.4218684939999999	2.29e-05	-0.031485059	0.874449489
3766	Slx4	0.4217526429999998	0.239519523	0.093360325	0.709752758
4838	Tsen54	0.4213449159999998	0.002350675	0.125529649	0.500599977
9299	Cpne2	0.4210342410000001	0.389620609	-0.035726464	0.93196058
4244	Pgam5	0.4209754050000001	0.00117212	-0.020788585	0.936978327
1976	Rhbdd2	0.4208991489999998	0.038025956	-0.104602729	0.649803696
3934	Fam96b	0.42084784499999994	0.079961813	-0.050996237	0.833890859
2049	Acin1	0.4203657739999995	0.335363078	0.057401634	0.651112363
2360	Hmox1	0.4203295979999999	0.216462028	-0.059280763	0.865385962
3830	Uri1	0.41965538	0.029289587	0.051160735	0.807301503
3174	Noc3l	0.4193183560000002	0.015784047	-0.030862976	0.932706038
1970	Aldh2	0.41888841400000043	0.009235964	-0.058440461	0.770211239
1049	Inmt	0.41852945500000027	0.713895037	-0.056004312	0.868055466
11647	Tuba1b	0.4184656269999998	0.023677194	0.004260205
1234	Mgmt	0.4181093530000002	0.047098263	0.029013206	0.944676525
8045	4930430F08Rik	0.4180868649999998	0.077174613	0.058819088	0.854365824
2676	Hspb6	0.4176059110000008	0.530478133	0.110187867	0.460659459
145	Serpinf1	0.41740957499999976	0.557759027	0.165151253	0.206995402
3101	Clpb	0.41668070099999976	0.201656694	-0.03150912	0.872970944
1594	Nudt16l1	0.4166146150000003	0.161458335	0.046477753	0.88976977
116	Cpxm2	0.41649397099999996	0.769828536	0.055238553	0.872970944
1507	Rps2	0.4162133280000013	0.000135234	0.142449742	0.00293542	True
3993	Amotl2	0.41608570999999994	0.214161647	0.092592417	0.712444643
9735	Nol3	0.4159459209999996	0.194064226	-0.050255112	0.802759567
11901	Gm5860	0.4157788	0.127365164	-0.003010438	0.994341373
4535	Cbx7	0.4156867609999999	0.028758509	-0.073808546	0.689903789
279	RP23-235E15.1	0.41525630400000013	0.038428763
1598	Ndrg3	0.41524050499999987	0.004296202	-0.038667646	0.852159183
2891	Tbck	0.4150767040000001	0.050640396	0.108710026	0.677995126
3316	Slc25a5	0.41500954099999987	0.0828677	0.046037738	0.854365824
3847	Rangap1	0.4147666230000002	0.015604363	-0.015061437	0.946824336
12262	Rpl19	0.41475505900000087	0.093321597	0.075679363	0.696431519
10020	Tbpl1	0.4147172229999998	0.024551922	-0.045772579	0.868055466
1268	Pfkfb3	0.4147104500000003	0.816016938	-0.0399493	0.852159183
4679	Rab10os	0.41409106100000015	0.018929765	-0.003220451	0.994341373
12099	Anks1	0.4140733569999999	0.110382065	0.101411398	0.666007554
5238	Hn1	0.41401262699999997	0.127948075	-0.035445267	0.908034861
3690	Ddx27	0.4139993249999998	0.013268353	0.035916206	0.889814307
8205	Arid5b	0.4136879120000003	0.458355716	0.189193346	0.302295456
3291	Scamp3	0.41310639600000076	0.01959833	0.047034978	0.80156924
5777	Phykpl	0.4122127130000006	0.014946652	-0.065300917	0.74950692
3407	Brix1	0.4121166110000001	0.079203577	-0.032178018	0.916912541
8145	Mrpl17	0.41194689200000045	0.065828449	-0.053804404	0.707485196
11145	Cptp	0.4117504679999997	0.023911869	0.048941619	0.865457651
2197	Cdo1	0.41172499500000015	0.316424673	0.012059786
3415	Hemk1	0.4115463830000001	0.226424074	-0.041033161	0.88976977
4417	Wdr83os	0.41151977600000045	0.186168735	-0.135903474	0.29997344
98	Mgl2	0.41123498299999994	0.052089244	0.030129228	0.943684646
830	Mcm8	0.4110875279999999	0.000174738	-0.054467548	0.878119055
8254	Gypc	0.41076862300000005	0.182222961	-0.039493763	0.865385962
475	Gstz1	0.4106796429999999	0.000955432	-0.052895073	0.795002875
812	Siah2	0.4101176830000002	0.009857568	-0.074184172	0.780213065
5034	Yipf3	0.41008270699999994	0.469371248	0.088143141	0.513546189
890	Spon1	0.4099965440000002	0.063573533	-0.069717279	0.814066472
12954	Golga7b	0.4099677820000003	0.115431095	-0.061959653	0.851597208
5514	9430038I01Rik	0.4098342439999998	0.127040479	0.036525243	0.931325325
7877	Mettl22	0.4097753630000005	7.38e-05	0.020643301	0.910888796
627	Dmwd	0.40944631099999995	0.161737259	0.027335998	0.892607192
4084	Tmem194	0.4088248980000002	0.138815452	-0.080843047	0.791413013
9359	Rad51	0.4085327379999999	0.13582833	0.025893321
2383	Mnd1	0.4083699059999999	0.063781929	-0.054731009
4772	Ebna1bp2	0.4082806689999998	0.031060006	-0.017996934	0.944850871
5728	Fto	0.40812043900000017	0.099179795	0.019377513	0.905235734
5712	Oscp1	0.40794792600000007	0.02380862	0.008439979
285	Stt3b	0.4076121910000001	0.103743814	-0.022413445	0.923368669
3456	Trap1	0.4075505160000006	0.000600169	0.003314756	0.981758705
8819	Gm5617	0.407420052	0.220906184	0.018412068	0.960441229
4204	Lamp2	0.4072439069999998	0.032768171	-0.054882868	0.776264867
552	Pik3r1	0.40721556400000036	0.778638854	-0.002490075	0.994899268
1836	Nvl	0.40675236299999984	0.1703222	0.018656005	0.957639336
1365	Agtrap	0.4066448920000001	5.57e-05	0.014096601	0.958039348
1016	Fiz1	0.4064189009999999	0.011555446	0.007334562	0.975938427
1626	Lrrc51	0.4063551630000002	0.094318822	0.005295794	0.989269286
575	Rnps1	0.4062434459999995	0.000495202	-0.06847549	0.609276868
287	Prodh	0.40596219799999966	0.117538853	0.037069028	0.924954769
12469	Atp9a	0.4058729579999998	0.251690725	-0.224385944	0.000981078	True
975	Peo1	0.40568443799999976	0.000567948	0.088513299	0.514009485
3078	Uchl3	0.40542789000000035	0.131385446	-0.029090608	0.933531339
5300	Cox18	0.4053675560000003	0.003493164	0.012276414	0.968832146
6247	Rif1	0.4053644460000001	0.02333689	0.012448042	0.96467059
13030	Tyw3	0.4047191760000002	0.044976129	-0.029881634	0.943684646
10615	Tpd52l2	0.40389208399999976	0.027252971	-0.00700031	0.975276012
746	Spock2	0.40373679399999984	0.351876064	0.15776384	0.442599489
2435	A930005H10Rik	0.403648279	0.23272366	0.096799612	0.707485196
3165	Rbm28	0.4036014960000003	0.006526187	-0.081846604	0.532458244
3427	Gga1	0.40351771599999964	0.000447682	0.07247699	0.519544285
212	Tbc1d24	0.40321616299999974	0.100387711	-0.021696678	0.951729974
6104	Nme1	0.4028591910000001	0.197616467	-0.028457451	0.937059258
1583	Tdrkh	0.402844381	0.112511882	-0.056650465	0.852942446
2577	Gm5091	0.4025862450000002	0.020159378	-0.021641056	0.951729974
5408	Pnkp	0.40231134899999965	0.041642245	-0.029801368	0.895846339
1445	Myog	0.402310344	0.695226938	-0.101472063	0.641206829
2797	Ngfrap1	0.4020702730000001	0.025326171	-0.044225041
5780	Ergic3	0.40198517600000017	0.242849143	-0.018550872	0.943615876
7250	Znrf1	0.40182340399999994	0.009291037	0.004180259	0.981411744
9838	Thyn1	0.40165845300000047	0.053745106	0.06906587	0.817830145
4060	Sc5d	0.4012971809999999	0.009352277	-0.047193884	0.868055466
786	Echs1	0.40075011999999965	0.014028148	-0.204850331	0.01738016	True
770	Rnf126	0.4005965680000001	0.006661751	0.002171574	0.994899268
5225	Pigt	0.4004003049999998	0.004942689	-0.090987162	0.511628193
6650	Ccl27a	0.39962456000000035	0.286539627	0.112227604	0.652669158
12133	Arhgap20	0.39958155400000006	0.711665114	0.077075292	0.785151242
3808	2410131K14Rik	0.3995310930000002	0.01744274	0.1689311	0.206899606
1498	Tcof1	0.3994757769999997	0.015430039	-0.049211669	0.809395972
1378	Pycrl	0.399129351	0.079746138	0.115220712	0.624235416
2690	Cacna1a	0.39912591499999994	0.616878361	0.139550123	0.528788251
216	Ybx3	0.39865862199999924	0.008986067	-0.003319542	0.983029585
1682	Lipt1	0.39845770699999994	0.020639	-0.051828645	0.879555006
2190	Cln6	0.3983908509999998	0.080229754	-0.118713631	0.449286312
7079	Xpo5	0.39838202899999997	0.293954638	0.083088333	0.704861637
4621	2410016O06Rik	0.3976343739999999	0.023634925	-0.040964961	0.916912541
4216	Magohb	0.39749747699999993	0.53776787	-0.125254447	0.607155051
3095	Ube2cbp	0.3971823269999999	0.003999547	-0.196862491	0.26201424
4209	Ndnl2	0.3969850789999998	0.228897471	-0.103227872	0.657413777
7421	Efemp1	0.39675711100000033	0.392442116	0.14889965	0.375878253
12870	Srpx	0.39644879899999985	0.072375875	0.20792076	0.224879956
3642	Mrps6	0.3963773530000001	0.16034654	-0.015950962	0.960441229
8426	Zfp827	0.39624860600000034	0.07855368	-0.11761057	0.622546253
2882	Adpgk	0.3961797050000002	0.117806923	-0.107656283	0.635213709
3073	Rmdn2	0.39603255400000004	0.036926017	-0.142180668	0.341553405
3284	Ipo4	0.3960260560000002	0.808880104	-0.038405154	0.812826345
1948	Xpnpep1	0.3960109539999994	0.006682115	-0.022778944	0.93196058
6209	Dnajc5	0.3960056679999999	0.40906266	-0.014719286	0.949127554
2538	Dennd4a	0.39576146200000006	0.043641357	-0.004855239	0.99046897
2361	Cog5	0.39565917000000006	0.087308129	0.058947163	0.843009492
7370	Dtd1	0.39552376899999997	0.015946255	-0.081252825	0.730998393
3423	Sfmbt1	0.39550341099999997	0.238913488	-0.02038929	0.949782477
9424	Dnajc24	0.39541876899999995	0.094048999	-0.083969452	0.784138187
2918	Srprb	0.39537060100000065	0.007506216	-0.074532949	0.620284013
10440	Med26	0.3953430670000002	0.154911181	0.114864	0.641206829
9340	Mal	0.39532965399999975	0.185542049	-0.111225614	0.6605444
3204	Ttc23	0.395202458	0.041424625	0.019460576	0.954966014
8802	Mmp11	0.39514273200000005	0.12623012	0.016488677	0.964040478
4773	Slc24a3	0.39475024599999986	0.166261241	0.007663144	0.981758705
12669	Slc16a9	0.3940439090000001	0.296325837	0.008485266	0.981411744
3351	Psmg2	0.3939536799999992	0.360979389	-0.003204739	0.992476876
7286	Zc3h10	0.39370517699999974	0.096816602	-0.014992835	0.964040478
3035	Rbmx	0.39368721699999965	0.00566046	-0.07909879	0.68472463
7728	Wsb1	0.3934402669999999	0.585475357	-0.100826162	0.689494281
11796	Tbcc	0.39330466399999997	0.119220041	-0.012418431	0.970509432
5042	Eif3a	0.39328983399999995	0.104338454	-0.013009988	0.944676525
12993	Raph1	0.3932874080000004	0.100483853	-0.005592615	0.981411744
2777	Cmtr2	0.39313326800000015	0.003759129	-0.030348307	0.936675763
7591	Ssr4	0.3927566149999997	0.015929117	-0.016434192	0.948480966
11963	Mark2	0.3920155379999999	0.032203264	-0.019649809	0.933894314
4110	Crybg3	0.3919926939999998	0.246255999	0.133327029	0.373998817
5898	Nol12	0.39163625000000035	0.064945393	0.044108571	0.85927771
7431	Gtf2h4	0.39163611499999984	0.33331318	-0.012781104	0.968324124
9605	Rpl3	0.3915223230000002	0.029581096	-0.039055558	0.912390343
1827	Fam195a	0.3914327429999993	0.239651824	0.073241686	0.648066449
4491	Foxp4	0.39111375199999987	0.006897236	-0.052931076	0.875571851
8026	Slc1a5	0.3906667140000004	0.111625594	0.080725278	0.73451024
5808	Rnd3	0.39042126600000016	0.15021041	-0.056293158	0.855033694
1786	Mthfr	0.39034877800000034	0.32770081	0.10130055	0.628778412
8952	Heatr3	0.39033821799999924	0.067975574	0.014713879	0.945632864
3263	Amacr	0.39014899400000047	0.102386394	0.037570843	0.889435296
2194	Pemt	0.3894664849999998	0.102330203	-0.040494834
4720	Drg2	0.3892082970000006	0.004654097	0.11459539	0.43696501
4770	Smim15	0.38908478899999954	0.086579925	-0.032444263	0.915853172
3848	Gprc5b	0.388759909	0.693117104	-0.037093315	0.896347075
10668	Rrp8	0.3886110340000002	0.05014567	0.066801451	0.726757535
7804	Gm20390	0.3884767920000005	0.056652587
4447	Slc38a1	0.3883173430000002	0.405826844	0.077298495
63	Phf7	0.38820820899999964	0.036375297	0.065027202	0.791413013
2967	Hspd1	0.38801296799999907	0.000241763	-0.059669245	0.538164914
4156	Cpsf2	0.38801021999999996	0.000242876	0.042115791	0.857456663
4852	Nop2	0.38784189399999924	0.011702756	0.017650811	0.951729974
9227	Sec11a	0.3874654399999997	0.255846496	0.005573022	0.982908476
3649	Ankrd49	0.3872452150000001	0.130998496	-0.03186055	0.931578741
7545	Rev3l	0.3871293920000003	0.479800923	0.064819577	0.844772139
5830	Haus5	0.38693106600000027	0.012461914	-0.024191342	0.950541712
4075	Coasy	0.3868695660000001	0.04956081	-0.101603898	0.63530427
6487	Tbl3	0.38686921399999985	0.413482498	0.004352122	0.983821982
2671	Rab35	0.38672866699999986	0.01438514	0.057499144	0.783308993
2725	Mrps26	0.3862988979999997	0.121009369	0.102945783	0.439197195
9247	Gm5113	0.38610137700000013	0.776259673	0.223424135	0.019995214	True
10233	Tmem205	0.3860899419999999	0.282067773	-0.143659464	0.472107437
10998	Tmem8b	0.38606635400000044	0.030985953	-0.074021113	0.6605444
5458	Rap1gap2	0.3859808499999997	0.035824517	0.082896365	0.783308993
5807	Etv5	0.38585826199999973	0.056689191	0.041284816	0.894708875
9608	Dynll1	0.38555701300000056	0.723095694	0.133633759	0.487968078
6975	Ticam1	0.38553073299999996	0.033706277	0.067161333	0.830465528
5472	Sys1	0.38547824499999983	0.04519823	-0.047541942	0.816988685
6530	Cldn1	0.3849923089999998	0.246911376	-0.046401578	0.899793556
1470	Ssh2	0.3849679530000003	0.189635075	-0.069866303	0.711879817
6091	Itga9	0.38496317699999993	0.365556705	0.220339315	0.164277641
12472	Tinf2	0.3848215370000001	0.010288173	-0.035299908	0.895846339
1063	2210016F16Rik	0.38418618199999965	0.032511307	-0.036570649	0.922452229
2790	Polr2g	0.3841733759999997	0.320942093	-0.006668931	0.980513398
10540	Prkrip1	0.38409718700000006	0.541875313	0.013237806	0.968287115
3170	Fads3	0.3836209949999998	0.372369688	0.007626092	0.981411744
3099	Ncor1	0.3834724549999997	0.342976811	0.09525949	0.384220518
1355	Bcap31	0.3833546330000006	0.100212461	-0.032721354	0.888474644
8334	Gaa	0.38330902099999964	0.022758772	-0.074022157	0.455435499
11024	Tgfbi	0.3829822060000003	0.396422901	0.095667953	0.584420588
11925	Grip2	0.382662587	0.426108866	0.112552922	0.631279142
5223	Tmed4	0.3825084470000002	0.011303834	-0.004941134	0.981411744
5725	Dkc1	0.3824721489999998	0.145409634	-0.065454829	0.747684286
3539	Rfc4	0.3820747660000001	0.227712983	-0.09111253	0.689903789
4890	Hoxa9	0.38206019499999977	0.174536105	0.016889464	0.962105848
5360	Tmem167b	0.3819236770000001	0.005924665	-0.02229619	0.938792627
10140	Sbno1	0.3818156659999996	0.737481384	0.059772889	0.682902678
8088	Pigw	0.38133477299999985	0.045133974	0.133766222	0.542245944
2944	Tkt	0.38115666599999987	0.034725808	0.13009659	0.515283621
819	Lmf1	0.38105892600000013	0.032076776	-0.004122595	0.989269286
4992	Mpp3	0.3805110119999999	0.434778684	-0.057919451	0.796370285
2554	Mvd	0.38004563299999994	0.031397511	0.03586503	0.930978726
10037	Tmem229b	0.379949866	0.514107566	-0.096457635	0.710844329
3818	Dhdds	0.3799249889999996	0.0082293	0.107741822	0.488798172
6172	Plcl2	0.37988599	0.001719036	-0.084472876	0.592734554
11023	Fyttd1	0.3798364420000002	0.634814058	-0.020885569	0.9134496
4168	Kcnu1	0.379644576	0.071866171	-0.0438811
1615	Mybbp1a	0.3796070899999995	0.194549986	-0.035163156	0.843009492
9090	Taf6l	0.3794899679999997	0.247170745	0.070209668	0.826832173
10510	Gm8797	0.37928814799999966	0.452806872
2427	Tfb1m	0.3791588830000001	0.10817364	-0.089988226	0.738821342
1744	Zfp865	0.3790190299999998	0.303023781	0.051876552	0.807494052
4019	Slc43a2	0.37879632100000027	0.453068166	-0.038873806	0.900943149
2189	Dynlt1a	0.3785067289999997	0.148384515	0.043939109
4966	Ctdsp2	0.37837170700000033	0.01626918	-0.042196908	0.843009492
6110	Pop4	0.37821882600000034	0.033676191	0.021475737	0.949127554
11977	Cox15	0.37765171499999983	0.46302468	0.011645335	0.95512205
5708	Slc39a11	0.37747419399999993	0.068215207	0.006486061	0.984965111
4320	1110038B12Rik	0.3773091710000003	0.258661264	-0.000765249	0.999016274
2851	Drosha	0.3766503209999996	0.073272889	-0.019516668	0.924892731
2530	Timm9	0.3765277029999998	0.366382703	0.052642151	0.816988685
3065	Atg10	0.3763701749999999	0.022914488	-0.08620185	0.717934444
3783	Exosc7	0.3762342460000001	0.109970873	0.106921803	0.561007108
6390	Igdcc4	0.37600152100000006	0.428355569	0.055530377	0.819268623
4377	Por	0.3759933560000004	0.065324758	0.042205231	0.872970944
3061	Rprd1b	0.3759830269999993	0.000912532	0.003639574	0.98515907
144	Fam213a	0.3748558819999994	0.005635801	-0.057157728	0.771342344
5687	Adsl	0.37441080899999957	0.399215443	0.007837416	0.959881215
6106	Tmem241	0.37335355699999995	0.084355441	0.038415898	0.924892731
2957	Pop5	0.3733160370000004	0.47203802	-0.055673355	0.812563269
5189	AI317395	0.3732972229999998	0.520716137	0.262602057	0.062173925
1425	Zpr1	0.37309615199999957	0.014006247	-0.051685152	0.790570187
3465	Slc38a7	0.372737957	0.025734963	0.053100216	0.839318804
2691	Itpk1	0.37174751500000003	0.228455978	-0.015806502	0.960441229
403	Ppan	0.3715998180000004	0.162568006	-0.098693973	0.668649861
909	G3bp1	0.37142345200000015	0.010915465	-0.03252001	0.868857027
4971	Wdr5	0.371342179	0.001203209	0.077134048	0.624235416
11864	Gm9780	0.37098242300000006	0.678279719
7182	Btf3l4	0.3702289350000001	0.055025698	-0.041484899	0.88976977
5350	Col23a1	0.36974668099999985	0.102752427	-0.120604347	0.607061527
5016	Sft2d2	0.3695912619999997	0.018734837	0.100096803	0.500599977
574	Ilf2	0.3691043890000003	0.032473157	-0.039680351	0.868460249
9893	Pgm3	0.3690038790000001	0.00337684	0.005042901	0.990067732
6289	Rab23	0.3687983680000002	0.101116494	-0.040532939	0.906259791
2181	Mrps17	0.3686681500000004	0.029512497	-0.001612165	0.997350377
4416	Coro6	0.3686632010000004	0.198001019	-0.009916029	0.957639336
1327	Gemin2	0.3684713449999997	0.114451801	0.041994167	0.910888796
5551	Gadd45gip1	0.36811147700000024	0.150714815	-0.010936291	0.960441229
3069	Snrnp40	0.3680562810000003	0.002928506	-0.100965516	0.614084045
9642	Nudcd1	0.3679094140000001	0.014603067	-0.019137629	0.955171803
11681	Erp44	0.36785488499999985	0.554123294	-0.01887618	0.949127554
8150	3010026O09Rik	0.3677247739999996	0.013547625	-0.066499915	0.830465528
2439	Rpl22	0.367062786	0.216407049	-0.163539421	0.013554171	True
3161	Dph2	0.3670274029999998	0.079590316	0.116679826	0.596550511
10406	Mafa	0.3668189919999998	0.864111502	0.011725858	0.968287115
444	Lsm4	0.36642818199999994	0.188509274	-0.080140495	0.62342532
5992	Eid2	0.36608541400000005	0.133499109	-0.010515809	0.976276659
835	Mdc1	0.36601021099999986	0.375371244	0.189734068	0.213749639
3627	Snrpg	0.3659782370000002	0.453105935	-0.083951967	0.776728632
4375	Klhl24	0.3659182110000003	0.635000646	-0.060262204	0.753529422
8704	Ndufaf4	0.36588133699999936	0.221709978	0.029245952	0.922452229
1449	Khsrp	0.36579436900000006	0.000416652	-0.026882677	0.905235734
6751	Hsp90ab1	0.3656228119999998	0.185126236	-0.050833038	0.632762914
8550	Prrx1	0.36559008100000057	0.025138326	-0.052468234	0.791413013
2220	Heatr1	0.3655896689999998	0.021558447	0.1154033	0.523152517
11098	Abhd8	0.36543239800000027	0.048105345	0.087984713	0.566963878
6570	Enthd2	0.3653225080000002	0.002601215	0.075214932	0.783308993
7645	Slc39a3	0.3651347030000007	0.201738175	0.072413589	0.687451021
2713	D19Bwg1357e	0.3651105240000003	0.06159088	0.081141842	0.702923695
2040	Mlec	0.36506446100000023	0.517353885	0.143336541	0.141143298
10557	C4b	0.365016013	0.705406711	0.114271232	0.637414373
4071	Snx8	0.3648740679999998	0.01217161	-0.007559956	0.980513398
12573	Serac1	0.3648670009999999	0.512777533	0.056952328	0.780140472
1387	Trmu	0.3647214099999996	0.239014878	-0.047876954	0.876312658
7687	Ctu1	0.36452055399999983	0.024141901	-0.041402576	0.9166391
6195	Dpm2	0.36438051599999977	0.095112899	0.01153641	0.97149604
10033	Diexf	0.364354305	0.204150789	-0.044086672	0.88976977
3271	Cnbd2	0.36430419000000014	0.106502658	0.007953226
3530	Tmem258	0.364217601	0.058382239	-0.104163837	0.518636619
6470	Bop1	0.3642120860000002	0.039423426	0.034844135	0.879555006
7381	Rpusd4	0.36416157699999996	0.1976829	0.023794284	0.948480966
6933	Alkbh4	0.3637485100000002	0.022206347	0.117975045	0.635213709
3193	Mrpl24	0.3636951030000004	0.203415013	0.071610401	0.698744101
12693	Prkg1	0.36367335	0.705886386	-0.002035828	0.994899268
11025	Rae1	0.3636657270000003	0.043751108	-0.095737446	0.6846971
5622	Foxn2	0.3635164839999998	0.172401817	-0.143394838	0.461446267
1393	Rbm14	0.3634833900000003	0.064923148	0.145771729	0.372927704
5904	Ogfod1	0.36341463200000046	0.15516241	0.120949839	0.259399445
10057	Tead1	0.363254757	0.327469943	0.04838508	0.793877769
3730	Ankra2	0.36297218900000017	0.023289471	-0.055442636	0.815191943
6261	Npm1	0.36297123900000017	0.254219969	-0.088626252	0.403491846
7854	Tsr2	0.36288233299999995	0.046079911	-0.111905686	0.524345947
12718	Bet1l	0.3628553050000001	0.161705119	-0.042687123	0.902157805
6062	Lsm7	0.3626984990000004	0.275999657	-0.032001111
1322	Penk	0.3626050150000002	0.150499515	0.078885127	0.776728632
9539	Wbscr22	0.36231176200000004	0.057130293	0.00613201	0.981411744
3732	Inpp5e	0.3622206000000001	0.063735257	0.032326463	0.904092771
12791	Gemin4	0.36217329600000037	0.573155441	0.036767177	0.924365032
2043	Ccdc115	0.36118226000000053	0.192258709	-0.070484835	0.776728632
2169	Acp6	0.3608316560000002	0.000446309	-0.000259241	0.999321174
3630	Trpm4	0.36081000099999994	0.117947332	-0.015001516	0.950911248
12036	Tiprl	0.3607872729999997	0.426581614	-0.090153446	0.589461946
2968	Nampt	0.36076300199999967	0.075103232	0.058062419	0.582144378
4171	Efr3a	0.3604389000000001	0.20839112	0.079304254	0.581417092
1245	Hmox2	0.36010737199999987	0.023345033	-0.139100968	0.209525889
1625	Srxn1	0.36001770300000047	0.240351945	-0.124798337	0.607155051
7835	Hnrnpk	0.35992159300000015	0.087994037	-0.108966646	0.372927704
3338	Lonp1	0.3597654169999993	0.003248257	-0.003391752	0.983089167
3558	Pias4	0.35964601500000004	0.079080902	0.010707563	0.967561365
1376	Gm8730	0.359469566	0.006275214
1235	Tbce	0.3591445669999995	0.133049607	-0.185801983	0.111014183
1177	RP23-393E10.2	0.3590183840000001	0.066198338
1845	Irf3	0.35893864499999983	0.145200787	-0.032153582	0.896347075
3514	Ndc1	0.35874635499999963	0.015531027	0.010278962	0.976276659
5272	Recql	0.35866915300000013	0.093195854	-0.05120395	0.874449489
3875	Taf3	0.35854116000000014	0.126717627	0.070443035	0.743600466
464	Suv39h1	0.35853012200000034	0.000744731	-0.03146751	0.93474452
9913	Prr12	0.3585116209999999	0.220279241	-0.070553094	0.68481197
3521	Fbxl4	0.3583719740000002	0.003976755	-0.024060948	0.912375257
5031	Fpgs	0.35819274099999987	0.016279901	-0.046104303	0.897095775
4990	Cfp	0.35798534800000015	0.050358219	0.124321304	0.61243214
4506	Grpel1	0.35779974500000034	0.001229815	0.040716961	0.780809818
2125	Anapc1	0.35759597300000046	0.249879799	0.011965058	0.960441229
906	Vldlr	0.357473562	0.40487882	0.010593226	0.957639336
10653	Fgf13	0.35742958300000005	0.125934042	-0.0050343	0.983089167
12966	Fbxo9	0.35739674499999996	0.093875629	0.102129167	0.488304789
5584	Urb1	0.3571961039999998	0.202026034	0.072533508	0.816868768
1479	Slc35e3	0.3571445249999998	0.004742589	-0.14550023	0.468594733
4466	Ubr2	0.3570250220000002	0.118840114	-0.001321913	0.996350565
2675	Lrrc57	0.3570032790000002	0.020561766	-0.014540307	0.956464696
2825	Arhgdig	0.3569587969999999	0.023746745	0.008236045
10584	Lemd2	0.35692896200000046	0.077490985	0.069703339	0.659807171
8282	Rgp1	0.3567991069999996	0.117550812	0.089805641	0.41062659
2109	Nt5c3b	0.3566596519999998	0.001600365	-0.062573159	0.822624384
7018	Hyal1	0.35662927600000005	0.055334722	-0.015653448	0.96514057
818	Psmg4	0.356608134	0.148336614	-0.088154679	0.767356667
7061	Cluh	0.3561391040000004	0.163814402	0.045140066	0.737839568
3442	Lrrc24	0.35609398400000014	0.001279331	0.124762602	0.576449394
5406	Ldoc1l	0.35590577599999973	0.086537413	0.058406669	0.852544296
1465	Gemin6	0.35582335600000015	0.072528481	-0.084252876	0.758061964
2193	Lmbr1l	0.35580951299999963	0.013973561	-0.04980344	0.876317258
4293	Lmbrd1	0.35534466300000034	0.054630985	-0.026782976	0.905235734
10409	Mgat2	0.355182632	0.283875498	0.049962771	0.868055466
463	Sgsh	0.355149924	0.052377329	0.092735598	0.723873854
9240	Ide	0.355049159	0.556924057	-0.026552562	0.893836733
1522	Oard1	0.3548332350000001	0.404339197	0.074391147	0.714382966
4064	RP24-291E8.2	0.3547914190000001	0.018162691
5113	Stam	0.3547487880000002	0.115198894	0.093753542	0.641206829
7504	Rbm12	0.354564619	0.10496861	-0.059472234	0.852159183
3717	Chtf8	0.3544999520000003	0.017548032	-0.010884999	0.966404238
2168	Pigu	0.35440644899999985	0.093288602	-0.048101119	0.836744741
9599	Tceb2	0.35432296100000027	0.11264186	-0.014138793	0.949391165
1975	BC005537	0.3540507179999999	0.209267917	-0.037221958	0.837937012
8031	Lrpprc	0.3538261830000007	0.064954988	-0.019136503	0.922452229
6736	Alg6	0.35368012400000026	0.253343882	-0.075817987	0.788114299
5506	Tubg1	0.35362120799999985	0.029557525	-0.02755474	0.896347075
5586	Tbrg1	0.3535339740000003	0.021693419	-0.022559552	0.934055488
12366	Gipc1	0.3533257430000001	0.006191947	0.060715308	0.789969319
227	4833412C05Rik	0.3532915069999998	0.007398586	-0.002151612
1743	Arpp19	0.3532253409999999	0.383156226	-0.152554964	0.107601186
6640	Mettl17	0.35278092699999997	0.236324639	0.023529834	0.945951334
3231	Pdcd11	0.35271343600000016	0.001079712	0.109517696	0.439140119
5080	Aga	0.3523144069999997	0.032284914	-0.076376667	0.725468015
9167	Cpox	0.35208880100000073	0.155189803	0.01144442	0.964040478
5483	Mrpl52	0.35197827000000004	0.27193309	-0.037673567	0.876033779
5892	Ube2i	0.35192505799999996	0.010694686	-0.006884865	0.981411744
12356	Cfl2	0.35190422700000035	0.12776416	-0.099062098	0.161767766
3041	Mta1	0.35148739700000053	0.013244665	0.043940048	0.83930294
2233	Rsl24d1	0.35144450200000055	0.403637334	-0.066377696	0.742054729
13016	Ctsc	0.3514092230000001	0.173082881	0.012977322	0.958039348
3483	Zdhhc13	0.3513036449999998	0.059355637	-0.098761261	0.697718547
10756	Mdm4	0.3511815500000002	0.325934858	-0.080007879	0.776264867
3050	Porcn	0.35112444600000003	0.027698912	-0.005356791	0.986523997
2453	Ap3s2	0.3506320239999994	0.002166504	0.015469811	0.949217559
10018	Slc29a1	0.35048692400000014	0.009273566	-0.036301185	0.865385962
9920	Il33	0.35010556300000006	0.149593625	0.048047187	0.895445415
5315	Dnajc8	0.34983802600000047	0.000513802	-0.042384816	0.812563269
5778	Xpnpep3	0.349693936	0.01905799	0.144721709	0.499613371
207	Col1a1	0.3496765720000008	0.819535469	0.182806245	0.310119647
6359	Gabpb2	0.3494967120000001	0.045507739	0.052075315	0.832955065
6900	Ndor1	0.349449828	0.151875432	-0.058989125	0.830465528
6169	Gsk3b	0.34896838599999924	0.433641012	0.010698371	0.964040478
4868	Tnfaip8	0.34890281199999995	0.215735955	-0.01148869	0.975729906
10375	2510039O18Rik	0.34876092500000055	0.003676134	-0.022862263	0.938016857
7256	Nck2	0.34868679800000013	0.39116469	-0.025043784	0.938635609
2517	Ube2d3	0.34862351099999955	0.090422701	-0.041385507	0.808088163
6425	Fance	0.3484376260000004	0.015460422	0.006942963	0.981411744
8407	Vti1a	0.34843087100000014	0.188486724	-0.061721319	0.714424631
5791	Ccdc58	0.34833121499999997	0.436760881	-0.00896766	0.976276659
4582	Gtf2f2	0.3481989460000001	0.062542175	-0.012859898	0.970892316
4524	Cebpa	0.3481071669999998	0.211635429	-0.05964208	0.862879573
12570	Fam73a	0.347900181	0.006909492	-0.04454465	0.872970944
4370	Sema6c	0.34780314800000056	0.283174728	-0.034697006	0.895846339
6443	Tlr4	0.3476054000000002	0.178743786	0.05271036	0.879555006
3162	Rnaseh2b	0.34743705899999977	0.145308184	0.108307551	0.668926168
4388	Rpl7	0.3473303330000004	0.029354241	-0.084257713	0.321243154
12951	Ppap2b	0.3473129670000006	0.356380093	-0.02857097	0.897800482
7513	Umps	0.3467390400000001	0.00185825	0.01947501	0.9527183
4656	Ccdc130	0.3466068899999999	0.088948002	0.123602633	0.572542023
156	Col12a1	0.3465528189999998	0.857363842	0.160356545	0.437817545
4309	Sema3a	0.34623127600000014	0.03511632	-0.078573827	0.792256908
9751	Gpt2	0.3461050090000004	0.612667475	-0.079537194	0.793179546
6972	Spata2	0.3460934819999997	0.331755668	0.125195241	0.3141866
299	Atp6v0c	0.3454609529999999	0.066733289	0.051819506	0.820853637
991	Rer1	0.34545831299999996	0.000648029	-0.010307688	0.955662751
3450	Ttc13	0.34540785499999993	0.000364616	-0.089566819	0.579782381
4013	Lrrc47	0.3448541089999999	0.011904128	0.021799411	0.939230767
3059	Supt3	0.34480005899999977	0.289995218	0.067883376	0.816988685
10184	Tceal8	0.3446650299999998	0.130719166	-0.218128076	0.148910809
2633	E2f4	0.3446533040000004	0.00192859	0.022742087	0.93474452
12231	Micu1	0.34436449599999985	0.005567693	-0.032862362	0.844375827
5664	Cstf1	0.344334656	0.157514667	-0.07441999	0.668649861
2784	Preb	0.34407987000000073	0.00072576	0.036880882	0.837937012
5404	Sh2d6	0.34376474200000007	0.252009239	-0.176391281	0.358495156
5082	Vars2	0.3437488850000001	0.059819214	0.018534953	0.951834371
6130	Sufu	0.34320484900000015	0.027663321	0.055033507	0.876317258
5705	Cdc73	0.34306453799999925	0.025165548	-0.069586898	0.784612324
7662	Fgfrl1	0.3430023929999999	0.390179332	-0.041805156	0.852159183
6920	Gm21988	0.34293655600000017	0.287999042
11188	Pitx2	0.342918418	0.011601458	-0.015940025	0.959826063
6472	Nthl1	0.34250482100000035	0.005664514	0.011383522	0.975938427
4924	Dcxr	0.34212315700000007	0.307801558	-0.023643106	0.949465898
12052	Shkbp1	0.3420044820000001	0.093136101	-0.046833472	0.897923351
9104	Lrrc59	0.3419101299999996	0.17674451	-0.028359695	0.9166391
11687	Utp6	0.3415266189999997	0.053006553	-0.004049299	0.982428181
4240	Agpat6	0.34149996199999944	0.002177721	-0.016911983	0.941435122
2761	Mea1	0.3414738330000002	0.306303518	0.018522204	0.950541712
9749	Spg21	0.34146136400000016	0.451182163	-0.142375831	0.456721108
4167	Tom1l1	0.3413807050000002	0.31463935	-0.079900995	0.752718207
10048	Slc39a7	0.341355783	0.034488056	0.028329644	0.900726578
9783	Synj2	0.34131384500000017	0.81071157	-0.013829843	0.954966014
2090	Mecr	0.34124422799999987	0.101309091	-0.108603295	0.525923178
6632	Hpdl	0.3409645440000002	0.009000569	-0.120045858
12400	Sppl2b	0.34073155899999996	0.22278276	0.069417277	0.726372788
4143	Rnf166	0.3406089680000006	0.000183402	0.051137228	0.784523536
1837	BC004004	0.34004405900000023	0.023551506	-0.031711147	0.879555006
8354	Nudcd2	0.33952979999999977	0.098355339	-0.0876889	0.714424631
721	Abca4	0.3394532090000002	0.392693401	-0.201114195
6374	Psmb3	0.33922605400000005	0.069909615	-0.05778015	0.668649861
10013	Cdk4	0.3390244019999997	0.191485483	0.032071064	0.901257283
4896	Lap3	0.3386684320000004	0.33239659	0.023236863	0.91156539
2496	Spata24	0.3385472170000001	0.094217736	-5.32e-05	0.999827216
5184	Aup1	0.33826027099999934	0.019919261	0.010346686	0.956708346
12077	Rdh13	0.33817041499999956	0.007969303	0.070166405	0.754045133
4630	Hoxa7	0.3380506429999999	0.212783696	-0.115495439	0.623404738
13058	Rspo3	0.33769555800000006	0.043349285	0.00083571
6341	Stard7	0.33723400700000017	0.011836956	-0.095904833	0.523160918
3330	Anapc15	0.3372283840000003	0.385204247	0.007637298	0.981411744
8423	Irak2	0.33708104299999997	0.210840851	0.041644813	0.879555006
6228	Arntl	0.33702619400000033	0.870275487	0.036744521	0.929154795
5165	Alkbh1	0.33698424100000013	0.094981875	0.010392029	0.976702412
256	Pgap3	0.33697244599999987	0.042987517	-0.158113951	0.443410699
4649	Eif4a1	0.33696933299999987	0.003017612	-0.06165319	0.763038218
3054	Rabepk	0.3367427430000003	0.121582977	0.016406315	0.962105848
12513	Fbxw17	0.33667238999999993	0.171711784	-0.005825326	0.987721724
12491	Stim1	0.33658227700000065	0.666737781	-0.025954036	0.8388002
4605	H3f3b	0.336523798	0.065912731	-0.017102216
3245	Tmem52	0.33640875199999964	0.0593406	-0.015333736	0.960441229
7488	Scara5	0.336292539	0.610467257	0.090374076	0.614868409
9188	Tmem129	0.33616610699999994	0.014162649	0.057017145	0.836535644
2912	Pank1	0.33613874999999993	0.699768873	-0.124629549	0.356123742
7756	Ftsj1	0.3360614750000006	0.001367966	-0.110302986	0.528003668
8783	Pomt1	0.33602428900000003	0.063154445	0.096884677	0.623247834
7066	Zbtb22	0.33588712099999984	0.042043639	-0.029461598	0.9166391
2265	Taf1a	0.33585283399999977	0.057866649	0.099151723	0.657477441
3131	Mrpl21	0.33571566200000014	0.127609499	-0.013812283	0.956565355
3515	Wdr66	0.33559274000000006	0.083059526	0.049295596	0.89258048
1460	Nrf1	0.33558484099999975	0.065609698	0.028320605	0.936740288
5254	AW209491	0.33547009100000036	0.116550741	-0.046060964	0.843009492
4372	Neu1	0.33543781000000017	0.038665123	0.036161164	0.890544325
9337	Secisbp2l	0.33526905699999965	0.45005492	0.030561502	0.904903278
7294	Tmem17	0.335101431	0.131561483	0.033495421	0.93474452
2644	Mettl13	0.33506480800000027	0.015847445	-0.001514643	0.997432577
7740	Grpel2	0.33493177000000074	0.001099677	0.052613338	0.818171554
6893	Pes1	0.3348276280000002	0.025840433	-0.051270394	0.77393281
956	Uhrf1bp1	0.3346569109999997	0.546530989	0.019820595	0.94140264
12447	Gm7120	0.33449862900000005	0.740051789	-0.044926056	0.893885492
2135	Gm10443	0.3341951510000003	0.393415984
11088	Mlh1	0.3341573649999998	0.092900001	-0.099496419	0.647951339
7228	Osbp	0.334052099	0.011328006	0.029253833	0.879999188
2539	Lnpep	0.3339882580000002	0.428652313	0.036295927	0.931325325
541	Lipt2	0.33385446100000005	0.252522644	-0.083267385	0.777306205
3419	Rpl19-ps11	0.3338512109999998	0.323496361
9379	Mcmbp	0.33376309800000037	0.305719294	-0.038899528	0.876317258
8247	Dnajc30	0.3335665919999995	0.129784849	-0.025008457	0.933894314
1917	Rsbn1	0.33332379099999976	0.200930918	0.062856872	0.852002445
922	Ipo5	0.3331741379999995	0.001870268	-0.010043363	0.952213601
10050	Atf7	0.33307057800000006	0.766434598	0.254952997	0.060903231
1942	Akap11	0.3329078830000003	0.291304555	-0.026499747	0.933531339
1610	Gpn1	0.33285231400000015	0.075164896	0.039741258	0.873251224
4730	Lyrm4	0.3325922459999999	0.580934356	0.053269939	0.876317258
10343	Ppp1r35	0.33246916299999985	0.430331315	-0.102642223	0.701462871
1124	Fam185a	0.33211781400000007	0.025949596	0.083690955	0.687451021
10082	Ache	0.3320817209999998	0.342739567	-0.093773934	0.432638575
504	Mical3	0.3320051529999999	0.587249071
6377	Trpt1	0.33179874799999975	0.07939948	0.030261485	0.922452229
3800	Wrb	0.3316861929999999	0.108200341	-0.033773583	0.924852659
1616	Tor1b	0.331585853	0.039172414	-0.026894976	0.905235734
11136	Myl3	0.33155065899999947	0.833137122	-0.172644069	0.199719832
12670	Lrfn4	0.331474515	0.055116052	0.075201615	0.813972532
1316	Txnip	0.331405672999999	0.881110142	-0.073943194	0.816502101
6000	Erich1	0.3312626970000001	0.031003554	-0.074078536	0.814391087
8077	Mif4gd	0.3310247359999998	0.088365515	0.034062611	0.879555006
8212	Snx21	0.33087052999999944	0.057188136	0.163584402	0.198100309
2754	Slc50a1	0.3306262609999999	0.153127482	0.02813793	0.941317106
9089	Lgi1	0.3303391199999999	0.320898843	-0.036136992
3995	Nol9	0.33026357500000003	0.035147725	-0.033207863	0.896712552
1577	Sdf4	0.33025552900000044	0.000119257	-0.006860074	0.96514057
3036	Ctdspl2	0.33017985900000024	0.205802831	-0.065241331	0.841756657
3780	E130309D02Rik	0.33013601700000006	0.010395446	0.066243189	0.776424464
10642	Igfals	0.330043946	0.248731053	0.128661009	0.586148513
9043	Aak1	0.32990129600000007	0.69622841	0.09715095	0.491122439
4583	Rbm17	0.3295751400000002	0.667752012	0.029759768	0.88976977
2663	Aph1c	0.3294511210000002	0.252627799	-0.116288455	0.601080802
1068	Mettl2	0.3294392749999999	0.101803415	0.0553672	0.843017859
10776	Gm17296	0.329426373	0.657288703	0.12330029	0.589046793
6598	Kpnb1	0.3290571810000005	0.189609521	0.028991809	0.872970944
4475	Cep78	0.3289742000000002	0.056465044	0.086046534	0.776728632
4229	Ccdc93	0.328769479	0.137238474	0.140833241	0.467379823
2748	Tmem101	0.32875529900000044	0.103753185	0.042122382	0.892536939
9530	Mme	0.32826911599999997	0.154028919	-0.004770538	0.990855063
8989	Atp2a1	0.32821979000000034	0.450173789	-0.068583293	0.521286638
7125	Psmc3ip	0.3281830689999998	0.12575316	0.071984419	0.816988685
7190	Med27	0.3279343990000001	0.076597892	-0.087050838	0.702923695
3545	Ddx18	0.32787155000000023	0.48243878	-0.010035419	0.975003896
6229	Pmm2	0.32771125599999973	0.15157905	0.051754854	0.861499487
10378	Mars2	0.3275829539999999	0.026064692	-0.007333505	0.981427404
1716	Ppie	0.3275802370000003	0.064557086	0.030629007	0.923368669
806	Cyp1a1	0.3272598	0.707603554	-0.019244443
4384	Ppara	0.32715356900000003	0.594987295	0.142456354	0.459045188
2853	Polr1b	0.3271210419999999	0.017435223	0.044336415	0.864467933
1640	Dclre1a	0.3270857950000001	0.110839797	-0.062389745	0.852942446
4960	Cks1b	0.3269388590000002	0.110751643	-0.083833534
3213	Armcx5	0.32683627800000004	0.030181871	-0.163240111	0.417667905
3022	Npc2	0.3266546699999999	0.013808935	-0.048255892	0.787015079
12030	Popdc2	0.3263696860000005	0.046814771	-0.023995546	0.925615471
6418	Elp3	0.3262605710000006	0.000702087	0.015475152	0.943684646
9705	Prmt1	0.32620340300000006	0.095470712
12234	Spp1	0.3258405850000001	0.73131136	-0.023277376	0.950903908
1582	Prps1	0.3258027050000001	0.000149561	-0.075580184	0.642282578
4936	Atad1	0.3253214480000004	0.013078784	-0.018694152	0.925615471
9373	Bub3	0.32502531299999937	0.006248973	-0.012239157	0.956736284
7181	Pafah2	0.32502292099999996	0.180652708	0.185762733	0.240925703
4806	Atraid	0.32497199799999965	0.113361715	-0.018153446	0.949782477
1292	Stag1	0.3247214540000005	0.214641989	0.002606763	0.994268772
7966	Evi5l	0.3240430350000003	0.002066483	-0.024299171	0.949127554
139	Col1a2	0.3240131529999992	0.842059023	0.228391013	0.156513807
7206	Slc39a14	0.3238249839999998	0.563949771	0.159304352	0.276902961
1272	Trmt10a	0.32364917299999996	0.126628563	-0.043719914	0.908583268
7050	Ift43	0.32362940500000015	0.256034301	-0.133679658	0.500599977
6523	Msantd3	0.32353560000000003	0.153671006	0.032760273	0.931325325
7338	Rad9a	0.3234903830000002	0.093672041	0.029895529	0.940441742
7615	Sh3kbp1	0.32339619400000075	0.257195518	-0.007644844	0.976010996
13118	Rnf149	0.323314023	0.216745217	0.065272144	0.816988685
2737	Atf7ip	0.32325578800000043	0.340030669	-0.061125163	0.840246796
2583	Tmem128	0.32295088399999994	0.229590274	-0.122159457	0.550876042
3681	Prr14	0.3225250860000002	0.452572496	-0.022352379	0.93465555
7300	Mfsd5	0.32243883800000006	0.118760179	0.052758767	0.831792813
6579	Nifk	0.32238510300000023	0.059574609	-0.087707013	0.659807171
4270	Aasdh	0.32232321499999994	0.689766605	-0.053757046	0.852942446
3486	Mid1	0.32202664300000006	0.166893555	0.122039855	0.621611275
6867	Os9	0.3219617020000003	0.003189438	-0.092435941	0.527386223
2930	Dtx3	0.32196036100000036	0.000748338	-0.015656107	0.950541712
7822	Coa4	0.3218876580000001	0.541565342	0.025694965	0.949473165
6086	Polr3b	0.3218452030000001	0.184783387	-0.016414669	0.955662751
6465	Ppt2	0.3213242169999999	0.025122456	-0.008683244	0.9658948
3436	Ranbp3	0.32124213400000023	0.001214236	-0.026396372	0.887169023
5233	Taf10	0.32123359299999965	0.243635139	-0.015326204	0.959019634
749	Nsun2	0.3209638039999998	0.006985784	-0.009860886	0.962105848
5124	Klhdc4	0.32067495899999976	0.344364557	0.006544461	0.981411744
5810	Kdelr1	0.32050722600000014	0.124005295	-0.110346907	0.27734344
5025	Ogn	0.3203761639999998	0.733975944	0.041311022	0.89258048
2362	Tubgcp2	0.320254834	0.013379782	-0.016748853	0.944850871
9057	2810002D19Rik	0.32008990699999984	0.128006335
10860	Aasdhppt	0.3198230799999999	0.178594	0.007583675	0.976702412
2248	Mllt10	0.31982046399999975	0.33157199	-0.022306217	0.948480966
10304	Fbxl22	0.3195779029999999	0.508638542	0.088716409	0.752835717
3921	Ncmap	0.3193021180000002	0.17736077	-0.048138323	0.895846339
9593	Scand1	0.31909249099999926	0.515529719	-0.044999345	0.891609999
2418	Srr	0.3190226260000002	0.128692202	0.214808552	0.066040162
6661	Cd320	0.31898579100000024	0.135506293	-0.010437765	0.97495086
10953	Dcn	0.318894244	0.440388837	0.135593001	0.21920055
6780	Gm10175	0.3188278440000003	0.9494869	-0.018326141
10746	Clcn1	0.3187909219999998	0.507805128	0.007528206	0.968547896
2349	Acot6	0.3187839619999999	0.088251012	-0.130624908	0.55717876
9603	Nat9	0.31874679399999994	0.243112641	-0.064333199	0.803543113
8669	Sec61a1	0.31847781300000033	0.028250593	0.01960694	0.941531989
2334	Wdr61	0.31806726900000015	0.037630094	-0.06483802	0.737363892
8596	Ubl3	0.3180248539999999	0.107414943	0.029968162	0.852002445
12739	Sgms1	0.31781519499999966	0.630136115	0.043036869	0.852942446
1039	Ccdc155	0.3177783690000002	0.069230558	-0.004202428
9799	Adck4	0.31774175799999993	0.510388018	-0.084326887	0.783308993
6553	Zfp592	0.3177364009999999	0.646857706	0.138431422	0.166661353
1182	Slc35g1	0.31765797500000015	0.021481594	-0.106329904	0.687471375
2946	Csnk1a1	0.31760890099999983	0.257650034	0.022058704	0.924892731
6973	Plcd1	0.31754945999999995	0.121017653	-0.118765748	0.507723974
5101	6030458C11Rik	0.31746195300000046	0.000204388	0.008622141	0.967561365
1585	Haus2	0.3172443060000001	0.058408355	-0.05907223	0.805943681
10223	Tvp23b	0.31719902099999997	0.040942605	0.094036349	0.726757535
8046	Slc9a2	0.3171484309999997	0.186414338	0.082738422	0.635213709
10436	Fn3k	0.3170858679999995	0.243470499	0.049664544	0.867310591
10189	Eno1	0.3170177469999995	0.45428372	-0.020559795	0.939658397
1954	Tom1	0.3168687650000006	0.070775277	0.085536801	0.780140472
12594	Tubgcp5	0.3165293829999998	0.141101618	-0.066469586	0.783815032
10212	Riok2	0.31640358000000024	0.012450914
634	Bag6	0.316302093	0.145537393	-0.068460068	0.348151847
6942	Eef1a2	0.3162958800000002	0.044147468	0.009170102	0.948480966
3134	Zfp462	0.315787013	0.622604915	-0.086842501	0.728206905
4118	Pold3	0.315326094	0.002357978	-0.056198936	0.845377153
3312	Emd	0.3152226160000007	0.016737316	-0.041024469	0.831151318
6296	Fgf6	0.31517243299999986	0.727869923	0.061572875	0.836744741
2391	Laptm4a	0.31515786099999943	0.007326343	-0.085270392	0.14054183
6589	Vps33a	0.314835671	0.165937569	0.047223341	0.717763722
7975	Rapgef6	0.31476641699999997	0.011684154	-0.118622182	0.50434999
6120	Slc1a3	0.3145788700000003	0.011883934	-0.017581082	0.962088069
10973	Col20a1	0.313947073	0.655862602	0.045330872	0.897321169
4254	Apex1	0.31393219599999966	0.197724233	0.049061439	0.884668595
9256	Nucb1	0.31389472900000026	0.04594235	-0.060039	0.643240585
12438	Ralgds	0.3138531969999998	0.755916268	-0.01461916	0.958230408
10062	Ppp4c	0.3137487540000006	0.280024735	-0.040982901	0.868055466
12684	Trip6	0.3136525319999999	0.107362131	-0.090354032	0.740478016
5006	Gm8430	0.31361846299999985	0.208801664	-0.007025519	0.981411744
12146	Zfp280b	0.3134495310000003	0.127862639	0.000507327	0.999321174
4864	Tram2	0.3134047579999999	0.256775237	0.073923965
6311	Gnpnat1	0.31336082600000026	0.327009442	-0.060905922	0.857104803
10045	Tm9sf2	0.3132607209999998	0.049425462	-0.094723517	0.247400115
9507	Luc7l	0.3130501950000002	0.083183809	0.01424111	0.956736284
4624	Pllp	0.31302073600000013	0.312318831	-0.078308346	0.792256908
6886	Slc27a4	0.31293240199999994	0.028148106	0.014486709	0.96178145
10083	Imp3	0.3129090569999997	0.557551298	-0.067308913	0.746373912
10479	Atg16l2	0.31284566699999994	0.112778976	0.012846938	0.968324124
2714	Unc45a	0.312740292	0.599565653	0.103335325	0.524345947
3990	Plekhf1	0.3124374460000001	0.345136102	0.192426074	0.197955099
1403	Mief1	0.31239137800000005	0.025553501	-0.094146002	0.561950004
1342	Mms19	0.31233281600000007	0.072911493	0.078422025	0.638317201
6098	Arrdc2	0.3119769870000004	0.954621183	0.032397373	0.891609999
8939	Pir	0.31172323199999985	0.207709387	-0.09151262	0.752835717
5590	Prpsap2	0.3116664280000001	0.072946444	-0.001265042	0.99785536
4127	Polr2f	0.3115549030000002	0.481203695	-0.001901179	0.994899268
2404	Gstm5	0.3114388329999995	0.0388338	-0.053170652	0.7110225
594	Synrg	0.3113780779999997	0.189311722	0.064435073	0.78715282
1441	Bre	0.3112131740000006	0.299482913	0.020146628	0.943684646
7972	Eef2	0.31095324900000065	0.317560991	-0.175231722	0.000696715	True
1020	Uck2	0.3108966670000006	0.174008325	0.044086789	0.896347075
9562	2410002F23Rik	0.31061074899999985	0.086441022	-0.118137266	0.575851658
2617	Paox	0.31050894500000004	0.191535627	-0.085603691	0.769940487
11010	Fam110b	0.31047522999999977	0.590570195	0.079586312	0.794367654
1037	Ttc38	0.31030413999999995	0.300952941	0.105122237	0.61243214
3650	Catsper2	0.3101837180000002	0.015386472	0.029474143	0.94434917
5764	Cd3eap	0.31017943599999986	0.022566588	0.089391854	0.635130017
3110	Abca8b	0.31014383999999984	0.082225017	0.05472235	0.820853637
4820	Sp3os	0.31007339200000006	0.143424453
5875	Gsr	0.3098515340000003	0.15580275	-0.175983416	0.10850765
7172	Sec24c	0.3097625180000003	0.004760876	0.013009546	0.949842032
4161	Tamm41	0.30966794600000025	0.15746406	0.050335413	0.887169023
3044	Ube2j2	0.30962629600000025	0.045093083	-0.070735113	0.668222371
2459	Ptrh2	0.309603407	0.630950719	0.006262354	0.981411744
4580	Rps19-ps6	0.3093326219999999	0.037989542
8937	Sft2d1	0.30926298100000027	0.324673596	-0.066219772	0.833890859
7821	Mphosph10	0.3091814890000002	0.057744381	-0.032949119	0.904903278
9006	Akt1s1	0.30916445500000034	0.000160956	0.04566804	0.689494281
5740	RP23-110C17.2	0.30857131299999985	0.34572154	0.112410519
2597	Rpa2	0.3084382960000003	0.127637408	-0.035576916	0.875571851
12775	Dnase2a	0.30843226999999995	0.243609223	-0.165287862	0.403491846
6732	Ccdc97	0.30841416099999996	0.063812966	0.011640158	0.955171803
737	Kars	0.3083898859999996	0.007114572	-0.057926477	0.560333513
2657	45356	0.30802837999999966	0.080092375	-0.002288424	0.992268038
9358	Trp53i13	0.307832173	0.036107887	0.060023932	0.857104803
10901	Ogg1	0.30780818599999993	0.013902438	-0.000700426	0.999317515
11100	Sbk3	0.30752809199999986	0.230122371	-0.050601897
1417	Dph6	0.3075012970000004	0.00323778	-0.086307613	0.768342743
5111	Rbbp5	0.3072365939999999	0.041155549	0.06262457	0.710813706
6627	Tefm	0.30696849400000037	0.101316387	0.06441702	0.807494052
12229	Ppp1r10	0.3068140039999996	0.579553143	0.169390311	0.227848426
7912	Eral1	0.30657363500000034	0.151064784	-0.000970491	0.997639049
5038	Ficd	0.3065226729999999	0.246418132	0.079922863	0.693537362
11969	Polh	0.30636228500000007	0.797368259	-0.059262282	0.816988685
2188	Cgref1	0.30628328699999985	0.031056745	-0.047218574
2068	Hmgcl	0.30611027600000007	0.062065739	-0.055498553	0.721749621
1435	Foxo3	0.306025977	0.308820122	0.131674147	0.491122439
4081	Dusp8	0.3060256629999998	0.677402989	-0.158945838	0.268659706
4757	Eci1	0.30600469800000063	0.150478234	-0.023030592	0.926709981
2151	Cdk10	0.30588886800000026	0.167550301	-0.023397942	0.945500071
6478	Fbrsl1	0.3058643919999997	0.312084794	0.048923633	0.816868768
9392	Yipf1	0.3058629030000004	0.235821585	0.023109962	0.950760294
9830	Ppif	0.30585074599999995	0.182868922	0.025492548	0.923368669
9983	Mbtps2	0.30574264000000007	0.455044913	-0.031937366	0.931325325
4354	Iqcb1	0.30566172400000013	0.487158535	-0.202483997	0.233891212
10429	Dvl3	0.30558233899999987	0.840063214	-0.006005521	0.980513398
8673	Zfp52	0.3052698180000002	0.507535414	-0.338910457	0.001293892	True
7970	Ndfip1	0.3050781840000001	0.258735627	-0.015183791	0.948449003
4135	Ppp1r11	0.3048844810000002	0.54215374	0.119137273	0.423115974
9040	Wibg	0.30486527899999993	0.227780324	-0.00587798	0.984005182
1247	Sfxn2	0.3046884890000001	0.027520054	-0.021624768	0.951342
542	Mcfd2	0.3046730240000004	0.005323917	0.00213852	0.994268772
1795	Cirbp	0.3045968999999995	0.324171788	-0.212802066	0.050315252
11718	Erlin2	0.3045329809999999	0.003075575	-0.01988676	0.950541712
2089	Pibf1	0.3042225500000004	0.220365661	-0.157284121	0.381874212
12417	Irf2bpl	0.304206765	0.073225248	0.013587954	0.960441229
4149	Rad23a	0.3041117050000004	0.002756471	-0.036764698	0.78302286
10878	Ric8	0.3040616869999999	0.057744916	-0.057683771	0.789969319
9532	Tbc1d13	0.3040134540000001	0.237999785	0.020512066	0.943684646
5543	Eftud2	0.30395035600000053	0.88901707	-0.003125218	0.989181357
8912	G630090E17Rik	0.3036302019999999	0.266824169	0.075331004	0.813972532
3105	Phf5a	0.3035952600000007	0.206219248	-0.041896756	0.843009492
10853	Ndufa7	0.30344740899999945	0.337944531	-0.047630282	0.777306205
6547	Rbbp4	0.3034259430000006	0.575347688	-0.063073054	0.561028827
2762	Mrpl3	0.3034027210000003	0.094689635	-0.052183526	0.767356667
1444	Gpd1l	0.3032946660000002	0.024730316	-0.047068352	0.771342344
7409	RP23-3L20.5	0.3032686290000002	0.002123578	-0.123616488	0.602652513
10605	Papola	0.3032398540000001	0.306154039	0.048004802	0.78715282
605	Shb	0.3031795330000002	0.263616885	0.082554229	0.787635917
3819	Trmt61b	0.30312424400000015	0.115780755	0.119759167
6723	Sec61g	0.3030055040000006	0.809251802	-0.071869192	0.819180086
3197	Ormdl2	0.3029097570000001	0.207036176	0.057261767
12223	Vash1	0.3028355090000001	0.574337561	0.08427917	0.703839943
6446	Clcn7	0.30282269000000017	0.355337278	0.042387094	0.830465528
5156	Aspscr1	0.3027980490000006	0.515534206	-0.166044204	0.118625182
5095	Engase	0.30271265000000014	0.442715612	0.069249568	0.819268623
12557	Gm20498	0.30216317199999976	0.68594051
11151	Slc25a38	0.3020675370000001	0.118807735	-0.041835242	0.879555006
4112	Gnptg	0.3019346510000003	0.002951896	0.003624158	0.991184661
5443	Vgll3	0.3019028650000002	0.138926753	-0.00626279	0.985889156
6084	Snx30	0.3018125340000002	0.29875408	0.081775451	0.789969319
7388	Ccdc51	0.3018087679999999	0.022018088	0.069402767	0.805769698
4614	Letmd1	0.3016372169999997	0.014030097	-0.070504648	0.789969319
6235	Arl8a	0.3014055760000005	0.186248122	-0.05293568	0.817653808
5572	Anapc11	0.30138085000000014	0.395918079	-0.068304382	0.709591435
5509	Srbd1	0.30128008400000006	0.067490506	0.070273499	0.817936236
4805	Zyg11b	0.30118021700000064	0.318300028	-0.104605101	0.254779937
8994	Nudt8	0.30102688300000047	0.497657401
8945	Zfyve27	0.3009841719999997	0.092876286	-0.068435672	0.771884545
6318	Atp2c1	0.3005890889999998	0.201395907	-0.01612959	0.960441229
3798	Tmem199	0.3004663129999994	0.014530438	0.164152153	0.221302662
3603	Rbpj	0.3003469120000002	0.040059128	-0.098506226	0.515293898
3735	Exosc4	0.3003192649999997	0.108378657	0.032462676	0.919877537
9448	2310022B05Rik	0.3002039800000005	0.595327986	-0.022835745	0.941531989
4776	Rpl10-ps3	0.30010009900000023	0.029795473
6830	Desi2	0.30008359500000026	0.661197677	0.066937733	0.708245363
9516	Gm16576	0.2999457000000003	0.251782668	0.13606514	0.496048258
1256	Trappc2l	0.2994849980000005	0.215777795	-0.042058736	0.879555006
3244	Stxbp4	0.29940782899999974	0.812417073	0.062334133	0.814446179
8297	Txnl4a	0.299350537	0.303219564	0.017928	0.925615471
9156	Ap5z1	0.29931668400000033	0.705867291	0.081990135	0.754328373
5994	Alg1	0.2993069789999998	0.236778952	0.005607151	0.983830836
853	Patz1	0.29923441100000003	0.162104471	-0.120679873	0.533713636
3691	Rpa3	0.29918458999999986	0.675518482	0.08181527	0.788498026
2388	Cinp	0.29916460499999964	0.001145377	-0.006909267	0.981411744
9413	Gpr108	0.2990175639999997	0.021489204	0.06125421	0.702923695
3770	Exosc8	0.2987025189999999	0.204222096	-0.023523435	0.948480966
3876	Wdr18	0.29863760100000025	0.031162847	-0.041479119	0.824320347
8345	Ptpn21	0.29829186199999924	0.530806412	0.13808177	0.206995402
4445	Cdc23	0.2981993319999998	0.404719293	0.10921806	0.439140119
1809	Tmem161b	0.2981907229999998	0.016110855	-0.12656402	0.470689085
2747	Gm10163	0.2981371959999999	0.242933876
6614	Ubiad1	0.29813684699999987	0.247328914	0.107605343	0.491122439
7881	Tnpo1	0.29807451199999946	0.024188715	-0.012257716	0.968468237
759	Kmt2a	0.2979915599999998	0.320877675	0.14679961	0.209525889
3382	Josd1	0.29787688700000015	0.006076574	0.038836853	0.879555006
952	Mad2l2	0.297580741	0.052666035	0.026005223	0.943684646
4711	Ppfia4	0.29724994800000015	0.280404533	-0.042080622
2962	Thbs2	0.2972309379999998	0.697769415	0.124488234	0.577180741
3029	Clptm1l	0.29721427700000014	0.034019384	-0.026217357	0.910053222
12445	Ston2	0.29706381199999976	0.879124813	0.092714886	0.417667905
7311	Katna1	0.2969710250000004	0.751869723	0.145891891	0.276902961
2297	Rragb	0.296882157	0.012470824	0.034879546	0.933531339
4430	Tmem245	0.296692266	0.27208028	0.021661844	0.950760294
7273	Palld	0.29668385299999933	0.857221296	0.170616428	0.221302662
5809	Ncdn	0.29649591	0.14743658	-0.019593594	0.944850871
2935	Tex261	0.29647005400000026	0.01115846	0.039068356	0.816868768
11147	Abcc1	0.2963831239999992	0.321560651	-0.0481071	0.78715282
995	Islr	0.296324598	0.242711714	0.091482172	0.623698536
12005	1700021K19Rik	0.29616029700000013	0.379828411	0.100623085	0.527627815
3917	Zbtb21	0.2961407920000001	0.149430592	0.009122454	0.979765059
3133	Thoc5	0.2961320869999997	0.14220442	0.046219847	0.862857931
9741	Dars	0.296087601	0.063559625	-0.061698982	0.616829601
4091	Tagap1	0.2960286889999999	0.105101198	0.040043963	0.873448698
6232	Vgll2	0.29599931300000026	0.734067653	-0.033453853	0.910647289
11927	Strip1	0.29595128299999995	0.259891639	-0.050810075	0.758061964
12378	Psmd9	0.2957269509999998	0.351329264	0.008659336	0.97495086
7509	Sptlc1	0.2954547729999999	0.007588036	-0.103796907	0.547214594
12490	Rpap1	0.295149817	0.411314368	-0.038382314	0.859025582
7876	Ddx54	0.2951005370000006	0.018961402	-0.080512258	0.58960184
6486	Tomm5	0.29502196299999994	0.614002074	-0.030311455	0.910148973
4144	Pus7	0.29488255500000005	0.066927306	0.012556803	0.964892092
687	Rn7sk	0.2948193210000003	0.841069619	0.015021775
8071	Tmem254b	0.2946965690000001	0.204573947
5759	Hspb11	0.29466155800000005	0.443728132	-0.186293716	0.303781777
8576	Aph1a	0.2945961809999993	0.026558371	-0.005192799	0.985649907
12678	Sorcs2	0.2945368289999999	0.484567565	-0.04249222	0.911526106
7011	Golgb1	0.2944235259999992	0.765737453	-0.006043055	0.976714814
648	Mrps28	0.294254123	0.373695412	0.022494554	0.914612324
9138	Nup85	0.2938428910000006	0.665869982	0.011742817	0.96016504
468	Ctns	0.29381176799999986	0.325646097	-0.018967921	0.950911248
5372	Ptdss2	0.29376400599999997	0.105351179	-0.066760879	0.714424631
3790	Elac2	0.29360443699999994	0.132537416	-0.013545815	0.958993986
1982	Tor1aip1	0.29360404599999956	0.442392922	-0.07525165	0.514009485
2584	Rft1	0.29352130799999987	0.020369555	0.06275519	0.831888399
9958	Gm16364	0.2933861219999998	0.305228348
9250	4632415L05Rik	0.29322157699999973	0.495253002
11201	Sf3b5	0.29321546700000045	0.5917845	-0.090771221	0.621260588
4514	A430005L14Rik	0.2931381310000001	0.170420004	-0.030476114	0.925615471
8087	Nat14	0.293006761	0.131298531	0.039065531	0.924298391
12044	Jmjd7	0.2929057679999998	0.008441455	0.07839625	0.798265644
9396	Zdhhc7	0.29288286500000016	0.036350696	0.053846912	0.816502101
2720	Tspan31	0.29265688300000026	0.126257702	0.036536967	0.885749928
1200	Lyar	0.29246044000000015	0.393942721	-0.125969854	0.276902961
3033	Sec61b	0.2922561210000003	0.342211787	0.027393052	0.944676525
6484	2310011J03Rik	0.29222480299999987	0.328825567	-0.021687267	0.951834371
7420	Evc2	0.292060652	0.202655269	-0.022680299	0.943684646
3150	Smn1	0.2920173509999997	0.059517746	-0.103443227	0.633511551
3475	Utp18	0.29193177400000003	0.256654566	-0.044713289	0.900943149
1331	Wdr89	0.29190531099999983	0.561174397	-0.011594009
6735	Tcp11l1	0.29182802600000013	0.429047675	-0.22783462	0.158292576
8308	Ascc2	0.2918213159999996	0.340788817	0.008640257	0.976276659
7416	Farsa	0.2915597459999999	0.003183418	0.022793715	0.934055488
2095	Atad3a	0.2914515400000006	0.298598902	-0.055947837	0.694875301
897	AW554918	0.2914415359999998	0.014973171	-0.052950263	0.869791003
9985	Ythdf2	0.29132779499999994	0.283822994	-0.134525715	0.357747257
6128	Sf3b3	0.291299832	0.056251474	-0.02286308	0.933531339
1790	Rabl3	0.2911071889999999	0.023235601	-0.195179975	0.20020668
11790	Pdgfra	0.29099837000000006	0.556472731	0.099035461	0.613895595
4006	Zfp516	0.2906471100000001	0.560554208	0.104319482	0.644547225
7566	Tmem234	0.29058656299999974	0.036548101	0.063044437	0.709591435
6008	1600002H07Rik	0.2904827259999998	0.045289239	0.057940281	0.868460249
3977	Fam92a	0.29035207100000004	0.207670875	0.029769672	0.941278068
7295	Pex26	0.29033435900000004	0.105023886	-0.063258783	0.830646955
788	Thg1l	0.29032664200000013	0.161052473	-0.113555552	0.6556445
11117	Cpeb3	0.29025951900000013	0.403197075	5.98e-05	0.999779178
11807	Pigq	0.2902580559999999	0.068111141	0.026168621	0.923368669
7059	Atg4d	0.2902084140000003	0.065214129	0.073306383	0.532587462
1109	Mrps2	0.29003609899999994	0.028061175	0.006620219	0.97941106
10115	Plekha4	0.28998263300000016	0.564264538	-0.049234039	0.868055466
10328	Ep400	0.2899777059999997	0.351854369	0.082181116	0.609276868
10213	Gfer	0.28993124199999976	0.061089611	0.071002056	0.649958958
11750	Prr32	0.28989585500000015	0.295929746	0.024426692
8714	Ypel2	0.2898899180000001	0.674417105	0.027846614	0.944850871
4010	Sec31a	0.2893715029999999	0.444380186	0.033582563	0.828080207
286	Zfp930	0.28927976200000005	0.195773161	0.067980242	0.815153559
13204	Pmf1	0.28919578400000034	0.145890615	-0.004165849	0.990313596
4819	Sh2b1	0.2889038399999997	0.531392938	0.09252704	0.423115974
8653	Lzic	0.2888570719999999	0.349704875	0.020906069	0.950541712
12403	Nsun3	0.2886916369999999	0.000477872	0.082176347	0.784133289
4934	Kdelr2	0.2886092470000001	0.603503564	-0.05912134	0.788498026
6451	Wdr45	0.2885300329999998	0.058013695	-0.065190908	0.731422825
6456	Med10	0.288511663	0.469880167	0.013723941	0.967561365
5125	Sirt6	0.28841197099999993	0.010271525	0.037742348	0.924892731
4285	Ap1m1	0.2883716980000006	0.032692808	0.050123818	0.791047269
9754	Rbfox2	0.28827902699999974	0.136504843	-0.007491397	0.975938427
902	Ddx19a	0.28817441300000013	0.058214929	-0.042840594	0.842923159
7281	Tmem18	0.2879520360000001	0.023983767	-0.042607951	0.889963391
10710	Ckm	0.2876391500000004	0.125826501	-0.014575985	0.934156171
1434	Cilp	0.28746190500000024	0.89411815	0.04097675	0.910053222
12511	Mipol1	0.2874196940000002	0.137616056	0.006655475
1282	Scmh1	0.2873539120000004	0.044415081	-0.026690614	0.900437537
7911	Gpaa1	0.28726874	0.138256814	0.015639674	0.949127554
10872	Yif1a	0.28714489499999996	0.144642645	-0.005493334	0.981411744
9753	Disp1	0.28711597300000014	0.172009405	0.03446387	0.93196058
8344	Rnf20	0.2868229850000006	0.1437526	-0.005300013	0.981411744
4953	Cwf19l1	0.286776197	0.066272811	0.020427028	0.955171803
7732	Ankrd26	0.28672939500000005	0.172619886	0.029905659	0.942928474
7047	Gpatch3	0.28658775699999994	0.535389551	-0.04939011	0.893669376
4271	Nufip1	0.28650616000000007	0.368419234	-0.048087337	0.873251224
7957	Bbx	0.2864823959999998	0.354711338	-0.06338708	0.828754276
11107	Tmx1	0.2864396	0.148179692	-0.040298644	0.891304939
3273	1600020E01Rik	0.286433556	0.636749175	0.014200302	0.967561365
8239	Mrps27	0.28641949899999997	0.102894153	0.032272974	0.909764534
11828	Ddx39b	0.28635463600000044	0.163020349	-0.025026198	0.888474644
11945	Mre11a	0.2863450919999999	0.599185832	0.108330062	0.651451485
12188	Surf6	0.2863345640000001	0.317150483	0.006864956	0.981411744
8140	Xpo4	0.28631648399999987	0.146640971	0.060361565
5089	Rbm42	0.2862896949999998	0.127636354	0.019294439	0.935107796
2142	Ddrgk1	0.28627356299999995	0.198365537	-0.071065899	0.491122439
11495	Akr1b7	0.2862068560000002	0.120242726	0.0051701
3946	Pou6f1	0.286205378	0.393419429	0.137496007	0.164540313
407	Zcchc24	0.28592200000000023	0.57366005	-0.012848738	0.958804576
618	Unk	0.285883197	0.234784452	0.020143993	0.949217559
4353	Pknox1	0.2855938570000003	0.064826715	0.026417925	0.934055488
667	U2surp	0.2853145229999994	0.304532006	-0.069926994	0.707485196
7238	Gm16286	0.2851784669999997	0.002972012
9899	Zfp13	0.28494136400000003	0.053407924	-0.026546323	0.948480966
2369	Noc2l	0.28490558399999966	0.008947645	-0.019624496	0.935661589
7798	Eif3d	0.28460518199999996	0.068337474	0.014512417	0.957123811
4843	Zbtb18	0.2845475120000005	0.4467597	0.00979787	0.958039348
2244	Gns	0.284506897	0.010820402	-0.041035638	0.805769698
4854	Gm10288	0.28449838100000013	0.682161632
6430	Ssrp1	0.2844516559999999	0.447873091	0.003261547	0.988875653
837	Mfap5	0.2842589760000003	0.463621263	0.055971001	0.852159183
5485	Ccdc47	0.2842397410000004	0.0275926	-0.014247602	0.943684646
1606	Gcn1l1	0.2841518540000001	0.148268623	0.157299235	0.304071935
3281	Rnpc3	0.28404989599999997	0.403578056	-0.135882698	0.4594261
5952	Adamtsl5	0.28404160399999956	0.61719046	0.169649267	0.165189047
3142	Mfap1b	0.28377063499999977	0.000190194	0.063857126	0.831151318
10138	H2afx	0.2837170579999997	0.29674462	-0.018588532	0.959815411
10114	Myo10	0.2837141290000007	0.666689026	0.110467838	0.526936946
1131	Tle1	0.28368945199999995	0.621983481	-0.022180837	0.941531989
1943	Gart	0.283403324	0.002785192	0.015636829	0.94628707
6655	Chrnb1	0.2833544909999999	0.018311618	-0.147041871	0.206828509
11695	Fbxw9	0.2831992019999998	0.127657704	-0.037402894	0.924892731
3744	Pfas	0.28305220200000036	0.409215581	0.042984149	0.83429945
7308	Tmem115	0.2829712200000003	0.033196211	0.065330503	0.727816201
6351	Kti12	0.2828891870000003	0.173530444	-0.000897409	0.99785536
3892	Stat5a	0.2828483070000001	0.419053567	-0.086733216	0.744919237
6610	Taf9b	0.28284186999999994	0.215559337	-0.053470633	0.857947408
9657	Wbscr27	0.2828026000000001	0.008363481	0.012224761	0.97149604
7240	Wdr3	0.2826629180000002	0.582949177	0.057095078	0.83461645
6860	Armc6	0.2825829709999996	0.523468715	0.060766752	0.829235016
3723	Cdkn1b	0.28254251099999994	0.214380841	-0.097759306	0.400726666
7935	Akr1b8	0.2824846510000001	9.7e-05	-0.049315893	0.879555006
12659	Bahcc1	0.2822189640000001	0.339915905	0.118606742	0.635213709
8837	Tm9sf1	0.28208954200000047	0.044135701	-0.026463188	0.924892731
3056	Dnajb12	0.2819996360000001	0.007636842	-0.03002489	0.876317258
8893	D6Wsu163e	0.2819327220000001	0.455741858	-0.026220499	0.943684646
226	Setd6	0.28172142099999986	0.017422287	-0.139295953	0.423764594
3264	Eda2r	0.28170580700000025	0.540783479	-0.143378171	0.41778953
9264	Atp6ap2	0.2817041139999996	0.232857392	-0.014129956	0.95899511
2355	Utp15	0.2816263600000002	0.381912787	-0.039670618	0.905235734
1055	Dok1	0.2814379039999999	0.091235054	0.064754654	0.843009492
7189	Eya2	0.28136588500000004	0.555960522	0.122112786	0.621260588
3243	Tmem216	0.28129217699999987	0.10997811	0.00232072	0.995357062
6450	Surf4	0.2812810049999994	0.00658714	-0.058735823	0.6605444
5299	Ict1	0.28124351800000014	0.239594191	-0.005908083	0.981411744
10723	Pex10	0.2811076100000003	0.222203744	-0.048034682	0.879555006
6272	Tmem106b	0.2810967419999999	0.537215357	-0.097924491	0.491122439
2718	Aldh1b1	0.281013698	0.299292221	-0.061864226
12046	Mcrs1	0.28060487599999995	0.023089975	-0.016370903	0.950969447
8949	Qsox1	0.2805730510000002	0.176405864	-0.020778286	0.950458003
4512	Sspn	0.2805157319999996	0.319390119	-0.051660208	0.675200918
7817	Clpp	0.28049714900000033	0.356189831	0.117141239	0.265136826
4095	Eef2kmt	0.2804493720000001	0.088934638	0.047544697	0.886107107
4382	Jmjd4	0.28037816400000004	0.282738515	0.015626255	0.961070184
5870	Tor3a	0.2802854420000003	0.137889352	-0.155474512	0.400480906
4619	Hnrnpf	0.2802603140000004	0.0816703	-0.053552282	0.795508642
10390	Zfp408	0.28017634700000005	0.270161441	0.058677506	0.843009492
8690	Lox	0.2801421580000003	0.752389798	0.053205341	0.87425697
8812	A130010J15Rik	0.28005657500000014	0.15613063	0.123377473	0.569646547
9202	Gpr107	0.27999162099999975	0.001348721	-0.047249394	0.758061964
3652	Mrps30	0.27992592000000016	0.454670794	-0.057648745	0.761173063
5818	Lgals8	0.2798284889999998	0.019757629	-0.084185243	0.525923178
857	Rmrp	0.27978513400000016	0.615619886	-0.003292513
662	Pcna	0.2797650029999996	0.158225659	-0.027563755	0.943773489
2396	Usp46	0.27927653799999996	0.710231915	-0.002877688	0.994725119
4330	Pigk	0.2791450089999996	0.021743874	0.012723979	0.956736284
7914	Usb1	0.279022506	0.008327279	0.001946427	0.996016689
5695	Nars2	0.27900715499999995	0.407936116	-0.099271568	0.690099445
679	Rps2-ps10	0.278981838	0.089162283
12830	Fst	0.2789024929999999	0.077710663	-0.053328458	0.879555006
1804	Pcid2	0.27875380699999974	0.005894354	0.044203668	0.868055466
1372	Prkab2	0.2787356740000009	0.574187581	0.016666372	0.938792627
12561	Nsun5	0.27865683899999993	0.087863961	0.046078838	0.900437537
7069	BC024978	0.27864288199999976	0.135942181	-0.058273696	0.865018561
7194	Erh	0.2785579899999995	0.263775194	-0.129563542	0.514787654
10513	Ivns1abp	0.2785156510000002	0.259196335	-0.064040041	0.545536044
998	Ccdc14	0.2783173480000001	0.035760409	-0.125020281	0.594558662
1447	Ppp2r5d	0.27826965099999956	0.100319938	0.018231196	0.93196058
3577	Tgif1	0.27802922099999994	0.635777289	-0.062588004	0.851309573
1889	Ifi30	0.2778712739999998	0.306128479	0.060211286	0.857104803
9475	Ncoa4	0.27785934400000034	0.4291992	0.045503657	0.876317258
452	Orc5	0.2777599079999997	0.077954265	0.000408337	0.999321174
1218	Eif3f	0.2777419600000002	0.152018133	-0.037521242	0.807494052
8064	Rccd1	0.2777272770000003	0.514589499	0.01743565	0.958230408
2217	Trim66	0.27751759499999995	0.129793944	0.016041735
11016	Adrb2	0.2772392520000002	0.876221518	-0.01978472	0.957639336
4793	Heca	0.27675031400000005	0.813325354	0.056540047	0.836454104
12852	Yipf6	0.2766662419999997	0.276903269	-0.027174965	0.933894314
4653	Mrpl15	0.2766581610000003	0.407521218	0.078633074	0.484288489
12235	Zcchc10	0.2765389599999999	0.632703048	-0.0369541	0.922452229
7781	Cmtm4	0.27627444999999984	0.314022454	0.068052433	0.791047269
7265	Osgin2	0.27619821700000013	0.020935246	-0.15724587	0.352325319
3696	Tars2	0.2760483520000001	0.052059763	-0.078710543	0.654034268
5896	Pigg	0.2759258790000003	0.203103557	0.048651327	0.868055466
7510	Zbtb4	0.2758284289999997	0.730263424	0.073918816	0.539958276
4200	Arpc5l	0.27581385800000024	0.51691658	-0.006503826	0.975276012
8663	Adnp	0.27574282500000025	0.758282817	0.00255344	0.992163662
9630	Rrp36	0.27572486399999985	0.099862015	-0.031621529	0.924892731
4520	Elp5	0.2755955669999999	0.740622663	-0.015929351	0.954157908
6669	Chchd4	0.2755291670000002	0.404474559	0.057705801	0.786808144
6026	Cant1	0.2755129079999996	0.002458392	-0.018580441	0.951834371
6081	Samm50	0.27514991199999894	0.016492936	-0.027402824	0.843009492
4600	Ints9	0.27513292000000034	0.095199398	-0.030830756	0.913398256
7277	Pef1	0.27502339399999975	0.011878089	0.051951132	0.812136511
6501	Samd8	0.2748388679999998	0.233599184	0.012062292	0.958039348
2876	Zcchc8	0.2747972299999999	0.242428676	0.03387356	0.893836733
3117	Ncs1	0.2747797199999997	0.124680657	0.016811797	0.956736284
3762	Cntf	0.2746950290000001	0.16646814	-0.023435376
3207	Rpp30	0.2746818759999998	0.171464761	-0.041864116	0.895445415
7905	Prkar1a	0.2746783690000001	0.181724736	0.000752163	0.997582152
4796	Fkbp5	0.2744557900000002	0.971317002	-0.01111061	0.965119054
86	Bche	0.2742282249999999	0.499194954	0.067267222	0.819268623
596	Ggcx	0.2742122290000002	0.227520078	-0.069076666	0.767356667
13127	E430018J23Rik	0.2741223159999999	0.138544143	0.032676621	0.935389785
4222	Cdc16	0.27411492299999995	0.566913323	-0.044354287	0.794243715
771	Mrpl54	0.27411041299999983	0.564688464	-0.054188253	0.783308993
8971	Tmem106c	0.273871223	0.094835599	0.035375924	0.924892731
9748	Pitpnm3	0.27380928800000026	0.523405592	-0.002362107	0.994899027
2590	Adhfe1	0.27369697200000065	0.239733396	-0.101156352	0.544634228
2706	Wac	0.27360976500000067	0.450915724	0.020055353	0.926709981
12858	Acer3	0.2732983039999999	0.566960598	-0.040074117	0.921570658
3084	Paqr3	0.2730673119999998	0.059751736	0.051020506
13066	Atg13	0.272983	0.357822545	0.001921573	0.994341373
[truncated: 10,857 more rows]
