# Supplementary material for: DELE1 maintains muscle proteostasis to promote growth and survival in mitochondrial myopathy
Source: EMBO J. 2024 Oct 8;43(22):5548–85. doi: 10.1038/s44318-024-00242-x (PMC11574132; doi:10.1038/s44318-024-00242-x)
Supplement: Supplementary file 23 — Source data Fig. 6 [file 44318_2024_242_MOESM23_ESM.zip › Figure 6/G/6G.txt]

	Group 1	Group 1	Group 1	Group 1	Group 1	Group 1	Group 2	Group 2	Group 2	Group 2	Group 2	Group 2	Group 3	Group 3	Group 3	Group 3	Group 3	Group 3	Group 4	Group 4	Group 4	Group 4	Group 4	Group 4
Chchd10 -G	1.014095	1.032845	0.978778	0.873302	0.992178	1.125764	1.035631	1.033451	0.892217	0.927299	1.030456	0.980936	3.275937	2.279476	2.965971	2.407701	2.249015	2.138359	0.977689	1.008394	0.958536	1.021403	1.057996	0.512822
Chchd10 -TA	1.100537	0.999175	0.999859	0.909526			0.963933	1.047875	1.064689	1.034691			3.214297	2.914402	2.312632	1.969947			0.737008	0.913017	0.693086	0.820378
