# Supplementary material for: DELE1 maintains muscle proteostasis to promote growth and survival in mitochondrial myopathy
Source: EMBO J. 2024 Oct 8;43(22):5548–85. doi: 10.1038/s44318-024-00242-x (PMC11574132; doi:10.1038/s44318-024-00242-x)
Supplement: Supplementary file 23 — Source data Fig. 6 [file 44318_2024_242_MOESM23_ESM.zip › Figure 6/H/6H_gastroc_top.txt]

	G-1	G-1	G-1	G-1	G-1	G-1	G-2	G-2	G-2	G-2	G-2	G-2	G-3	G-3	G-3	G-3	G-3	G-3	G-4	G-4	G-4	G-4	G-4	G-4
Fgf21	1	1	1	1	1	1	1	1	1	1	1	1	31.26694	16.75562	68.17907	12.32589	29.91293	43.08985	1	1	1	1	1	1
Mthfd2	1.088684	1.116576	0.883184	0.909296	1.087252	0.942156	0.877297	1.016342	0.920234	1.148407	1.052863	0.95878	46.52436	45.42657	55.57142	54.19957	60.3465	47.85578	1.129298	1.1782	1.058765	1.245494	0.869702	0.736886
Aldh1l2	0.93669	0.834383	0.716451	1.288696	1.114229	1.243733	1.282229	1.038499	0.825368	0.980345	1.218813	0.775013	4.512407	2.479966	4.586249	4.274118	3.615233	3.423875	0.794498	0.515277	0.777114	0.741014	0.584771	0.396301
Shmt2	1.007021	1.030256	0.957475	1.047197	0.991437	0.969607	1.024074	1.053745	0.847691	0.99882	0.951869	0.888661	2.447735	1.9684	2.702206	2.757745	2.251334	2.007135	0.98293	1.053193	1.070866	1.209126	1.270098	0.968624
Asns	1.132463	1.013429	0.966153	0.966153	0.966153	0.966153	0.966153	1.009695	0.979484	0.966153	0.966153	0.966153	41.84551	31.83066	53.62032	32.92501	49.16947	42.48386	2.062475	1.405688	1.302066	2.116056	1.582732	1.548907
Psat1	1.212662	0.937866	1.130112	0.850873	1.113317	0.821323	1.008764	0.965846	0.923843	1.414933	1.161834	1.367673	41.63496	30.97892	43.77054	32.88198	40.57658	36.3732	1.158943	1.077102	1.031979	0.835895	0.997575	0.8605
Phgdh	1.408716	0.769547	0.950137	1.0331	0.951172	0.987993	1.064989	0.97216	0.690262	1.255101	1.016333	1.004047	11.81519	6.432928	12.43267	12.49367	10.73608	10.17215	1.108424	1.170143	1.411023	1.180587	0.791136	0.857428
Aldh18a1	0.929904	0.975386	0.925836	1.194264	0.947902	1.051931	1.091226	1.016394	0.738029	1.109216	0.85332	1.076859	10.06783	7.248433	12.66221	12.80206	11.23363	10.77075	0.538605	0.590474	0.631999	0.594359	0.677618	0.448723
Pycr1	1.191046	0.935582	0.941309	1.023502	0.978817	0.951629	1.089149	1.20842	0.84771	0.930085	0.934413	0.925382	8.002038	4.527212	9.21904	6.5312	6.614068	5.052801	0.484335	0.788114	0.645703	0.602395	0.945837	0.458448
