# Supplementary material for: DELE1 maintains muscle proteostasis to promote growth and survival in mitochondrial myopathy
Source: EMBO J. 2024 Oct 8;43(22):5548–85. doi: 10.1038/s44318-024-00242-x (PMC11574132; doi:10.1038/s44318-024-00242-x)
Supplement: Supplementary file 23 — Source data Fig. 6 [file 44318_2024_242_MOESM23_ESM.zip › Figure 6/H/6H_heart_bottom.txt]

	Heart group 1	Heart group 1	Heart group 1	Heart group 1	Heart group 1	Heart group 1	Heart group 2	Heart group 2	Heart group 2	Heart group 2	Heart group 2	Heart group 2	Heart group 3	Heart group 3	Heart group 3	Heart group 3	Heart group 3	Heart group 3	Heart group 4	Heart group 4	Heart group 4	Heart group 4	Heart group 4	Heart group 4
Fgf21	1	1	1	1	1	1	1	1	1	1	1	1	9.087569	3.670072	4.832533	2.698909	2.866007	5.314243	1	1	1	1	1	1
Mthfd2	0.972811	1.08896	1.055353	0.914515	1.001619	0.976492	1.091411	0.91995	0.954023	1.104592	1.242975	1.244961	76.02452	73.03759	84.34216	68.77453	92.94895	65.15875	8.294085	4.457985	4.539268	8.623419	2.753695	0.99496
Aldh1l2	0.766833	0.800611	0.926675	1.149062	1.328328	1.151599	0.951288	0.99908	0.796679	0.75757	1.281782	1.327664	7.210104	6.46869	8.832078	7.305197	3.539822	5.511553	0.526865	0.643273	0.544873	0.599862	0.525001	0.425372
Shmt2	1.157353	0.96999	0.910619	1.086334	0.922783	0.975814	1.055547	1.069742	0.950292	0.933664	0.929137	0.891938	2.134735	2.009618	2.199321	2.06949	1.719957	1.861039	0.844276	1.036396	0.735067	0.946551	0.987451	0.940552
Asns	0.978252	1.492362	0.904991	0.886569	0.888703	0.960642	1.033018	1.061396	0.932705	1.037545	0.886569	0.886569	38.27225	31.78857	42.23336	32.67593	60.03392	35.61977	5.237094	2.79347	3.031032	4.960188	1.886414	1.019191
Psat1	1.019002	1.028317	0.992592	0.900362	1.143252	0.934045	1.17626	1.254943	1.08092	1.392197	1.281465	1.043517	15.45778	10.05332	12.18777	10.22543	16.92009	7.28782	7.956601	2.393028	3.076796	5.423598	1.603515	0.990229
Phgdh	1.06698	1.020429	0.865078	0.971869	0.972177	1.123706	1.036137	1.371186	0.799722	1.099976	1.002459	1.076168	37.74067	34.58115	38.93282	42.0905	38.53723	26.6921	1.409584	1.083259	1.346821	1.832044	1.152395	0.91715
Aldh18a1	1.016335	0.951797	0.803228	0.900951	1.273332	1.121856	1.247482	1.145633	0.739419	0.997849	1.104231	0.894703	10.64092	8.877399	10.77467	8.878356	7.549656	10.51482	1.452908	1.875937	1.457857	1.69136	1.695096	1.051377
Pycr1	0.979491	0.936515	0.936515	0.936515	1.114878	1.114878	0.952044	1.221122	0.936515	1.114878	1.114878	1.114878	7.034635	6.40327	8.34174	6.16168	6.782935	5.428021	2.050434	1.536676	1.40516	1.760478	1.658253	1.277475
