# Supplementary material for: DELE1 maintains muscle proteostasis to promote growth and survival in mitochondrial myopathy
Source: EMBO J. 2024 Oct 8;43(22):5548–85. doi: 10.1038/s44318-024-00242-x (PMC11574132; doi:10.1038/s44318-024-00242-x)
Supplement: Supplementary file 23 — Source data Fig. 6 [file 44318_2024_242_MOESM23_ESM.zip › Figure 6/H/6H_TA_middle.txt]

	TA group 1	TA group 1	TA group 1	TA group 1	TA group 1	TA group 1	TA group 2	TA group 2	TA group 2	TA group 2	TA group 2	TA group 2	TA group 3	TA group 3	TA group 3	TA group 3	TA group 3	TA group 3	TA group 4	TA group 4	TA group 4	TA group 4	TA group 4	TA group 4
Fgf21	1	1	1	1			1	1	1	1			37.2017	12.21751	11.63659	6.795694			1	1	1	1
Mthfd2	1.25003	0.882404	0.883702	1.025904			0.945041	1.208992	1.012967	0.987994			64.32755	56.5457	59.92405	52.34884			1.466521	1.498805	0.956156	1.543916
Aldh1l2	0.851989	0.922016	0.809915	1.571768			1.427575	0.909862	0.987134	1.078903			4.792329	3.648787	4.513889	8.063169			0.774666	1.089084	0.852803	0.846042
Shmt2	1.080536	1.032043	1.05545	0.849621			1.043151	1.002633	1.029611	0.835438			2.526192	2.717512	2.566521	2.199037			1.070858	1.19829	0.951896	1.121166
Asns	1.140563	1.022432	0.926026	0.926026			0.926026	1.407333	0.926026	1.064882			56.83147	42.73811	27.84273	19.47194			1.54764	1.079884	0.966534	1.334014
Psat1	0.902862	0.87062	1.265118	1.005585			0.848051	1.286455	1.008003	1.204728			59.41161	40.1097	36.61884	29.58812			1.317467	1.058377	0.861754	1.291065
Phgdh	1.137774	0.950845	0.884144	1.045469			0.978589	1.108846	1.040086	1.221031			18.84141	17.24955	11.78775	10.74987			1.002322	1.004995	0.88854	0.922122
Aldh18a1	0.947161	0.983325	1.02627	1.046207			1.059772	1.241773	1.044014	0.958166			11.94808	12.28165	13.70581	12.18808			1.099714	0.836309	0.719404	1.220528
Pycr1	0.914324	1.005606	0.99172	1.096688			1.119286	1.046681	0.900547	0.907891			9.080613	8.540034	6.399468	6.665537			0.946308	0.754612	0.636646	0.741751
