# Supplementary material for: DELE1 maintains muscle proteostasis to promote growth and survival in mitochondrial myopathy
Source: EMBO J. 2024 Oct 8;43(22):5548–85. doi: 10.1038/s44318-024-00242-x (PMC11574132; doi:10.1038/s44318-024-00242-x)
Supplement: Supplementary file 23 — Source data Fig. 6 [file 44318_2024_242_MOESM23_ESM.zip › Figure 6/I/6I_bottom_TA.txt]

	TA group 1	TA group 1	TA group 1	TA group 1	TA group 1	TA group 1	TA group 2	TA group 2	TA group 2	TA group 2	TA group 2	TA group 2	TA group 3	TA group 3	TA group 3	TA group 3	TA group 3	TA group 3	TA group 4	TA group 4	TA group 4	TA group 4	TA group 4	TA group 4
Foxo1	0.844406	1.347881	0.993501	0.884359			1.085799	0.816371	0.799092	1.090515			0.978802	0.948365	1.141795	1.075677			2.300391	2.339946	3.04442	2.543708
Foxo3	1.077421	0.979569	0.992267	0.954886			1.109268	0.871256	0.807369	0.995732			1.230861	1.058567	1.330544	1.34752			2.124427	2.933455	1.611446	2.18717
Fbxo32	1.057507	0.989862	1.251691	0.763211			0.790739	0.879738	0.800255	0.581421			0.771946	1.356488	1.449243	0.68103			6.634255	15.98454	8.419419	5.057376
Trim63	0.860842	0.942194	1.510512	0.816229			1.123334	0.905438	0.786594	0.739625			0.87534	0.838196	1.161851	0.945759			4.272689	18.0785	3.528316	3.15023
Bnip3	0.973819	1.076044	0.95472	0.999576			0.880867	1.026284	0.906977	0.99536			0.981476	0.85723	0.834499	0.917964			2.368679	2.211218	2.674346	2.70908
Map1lc3b	0.918703	0.998696	1.025163	1.06316			1.085388	0.945776	1.067744	0.959921			1.082591	0.90729	0.96265	1.137046			2.226535	2.234064	2.418002	1.831865
