# Supplementary material for: DELE1 maintains muscle proteostasis to promote growth and survival in mitochondrial myopathy
Source: EMBO J. 2024 Oct 8;43(22):5548–85. doi: 10.1038/s44318-024-00242-x (PMC11574132; doi:10.1038/s44318-024-00242-x)
Supplement: Supplementary file 23 — Source data Fig. 6 [file 44318_2024_242_MOESM23_ESM.zip › Figure 6/I/6I_top_gastroc.txt]

	Gastroc group 1	Gastroc group 1	Gastroc group 1	Gastroc group 1	Gastroc group 1	Gastroc group 1	Gastroc group 2	Gastroc group 2	Gastroc group 2	Gastroc group 2	Gastroc group 2	Gastroc group 2	Gastroc group 3	Gastroc group 3	Gastroc group 3	Gastroc group 3	Gastroc group 3	Gastroc group 3	Gastroc group 4	Gastroc group 4	Gastroc group 4	Gastroc group 4	Gastroc group 4	Gastroc group 4
Foxo1	1.054877	1.207125	0.795975	1.539989	0.859523	0.745368	1.146009	0.875583	1.012289	1.506487	1.813402	2.41445	1.240354	1.06605	1.519375	1.788367	1.112262	1.09625	4.32176	1.870881	5.07216	7.136683	1.711443	7.814827
Foxo3	1.061037	1.129095	1.072199	1.054099	0.873843	0.84518	1.13499	0.960463	1.171387	1.004145	1.287135	1.696454	1.326388	1.285629	1.422829	1.498684	0.970819	1.379716	2.665047	1.623229	2.597864	3.319162	1.694435	5.876536
Fbxo32	2.112962	1.954564	1.08875	0.40949	0.757886	0.71661	1.305866	1.166484	1.666372	1.189422	1.064305	0.9181	1.310512	1.455745	1.580888	2.044787	1.304014	0.927928	23.53356	4.219112	8.130783	33.55392	3.973175	54.65458
Trim63	0.977812	1.083946	1.152406	1.239952	0.882251	0.748401	0.988309	0.813622	1.153087	0.647476	0.761163	0.967524	0.71161	0.82161	0.938351	0.812221	0.624005	0.678396	7.94522	1.646811	4.667461	12.83581	1.79371	18.87749
Bnip3	1.251063	1.179688	0.867088	0.817222	0.889506	1.074983	1.091952	0.947541	1.01197	1.019795	0.916331	1.011248	1.048843	1.014376	0.998366	0.918196	0.965074	1.181273	2.824524	1.253121	2.827054	2.922797	1.22285	12.48327
Map1lc3b	0.919568	0.968463	1.071206	0.947284	1.03618	1.067935	1.084761	0.973351	0.889576	0.920391	0.890741	0.985615	0.996821	1.051103	1.286192	0.916274	0.791138	0.977778	2.002899	1.260406	1.866938	2.381859	1.112825	7.198693
