# Supplementary material for: DELE1 maintains muscle proteostasis to promote growth and survival in mitochondrial myopathy
Source: EMBO J. 2024 Oct 8;43(22):5548–85. doi: 10.1038/s44318-024-00242-x (PMC11574132; doi:10.1038/s44318-024-00242-x)
Supplement: Supplementary file 23 — Source data Fig. 6 [file 44318_2024_242_MOESM23_ESM.zip › Figure 6/J/6J_Humanandmousecomparison_skeletalmuscle_FC_heatmap.csv]

Symbol	G_norm_ANCOVA_Log2_AdjMean_Control	G_norm_ANCOVA_Log2_AdjMean_Dele1neg	G_norm_ANCOVA_Log2_AdjMean_MutMTstress	G_norm_ANCOVA_Log2_AdjMean_Dele1neg_MutMTstress	TA_norm_ANCOVA_Log2_AdjMean_Control	TA_norm_ANCOVA_Log2_AdjMean_Dele1neg	TA_norm_ANCOVA_Log2_AdjMean_MutMTstress	TA_norm_ANCOVA_Log2_AdjMean_Dele1neg_MutMTstress	human_df1_log2FC	human_df2_log2FC	human_df3_log2FC
Fgf21	0.0	0.0	4.846665009	0.0	0.0	0.0	3.7833481009999996	0.0	3.42749919	8.4921873	7.793796894
Trib3	0.0	0.05391973100000014	5.385732817	0.46104856800000027	0.0	-0.13493183600000003	4.499009117	0.2792824680000001	5.5457588	4.0688116	6.411443177
Slc7a11	0.0	0.0	2.716133525	0.0	0.0	0.0	2.324567925	0.0	1.65632009	3.8480947	4.894547615
Asns	0.0	-0.0357825249999999	5.365616662000001	0.7152500790000003	0.0	0.09047637699999989	5.082155774	0.27690305000000004	2.95924862	2.7924413	2.303678599
Atf5	0.0	-0.16575385099999984	2.9649215569999994	0.4042030849999998	0.0	0.026120095000000454	2.996160489000001	0.6272169040000009	2.51801512	2.3180774	2.813189336
Pck2	0.0	0.27598916500000037	3.5125130490000003	0.36280925500000016	0.0	0.07722398800000008	3.0976190599999995	-0.29570231300000005	1.43034439	2.2071426	3.070666106
Slc7a1	0.0	0.10622875200000026	2.482782745	0.34740025500000016	0.0	0.025501677999999917	2.048958522	0.6709548650000001	0.90702549	2.5485835	2.418490214
Psat1	0.0	0.16950587599999967	5.225238512000001	-0.018914125000000226	0.0	0.10145781300000012	5.325003076	0.158382558	2.1240378	1.5041084	1.758648521
Pycr1	0.0	-0.02605765499999979	2.6922627290000003	-0.659538344	0.0	-0.015533782999999968	2.9229261810000002	-0.3920601349999999	2.07621792	0.7182364	1.745377007
Phgdh	0.0	-0.021279228999999678	3.383030603	0.0919207830000004	0.0	0.11565943499999998	3.832446479	-0.0692317280000001	1.5064675	1.6929079	0.797576891
Shmt2	0.0	-0.06195110500000034	1.2236692219999998	0.12027035900000005	0.0	-0.03813856799999993	1.3189840899999998	0.11340501699999983	1.77789974	0.608336	1.291014111
Evi2a	0.0	0.031264603999999974	1.1766298270000002	-0.2572640749999999	0.0	-0.08352134700000025	1.049267231	-0.19470770700000006	0.90940529	1.7056302	0.930865462
Mthfd1l	0.0	0.0	1.249009283	0.0	0.0	-0.01105573999999998	1.0415200490000003	0.02496451200000016	0.81493422	0.0206987	2.298362584
