# Supplementary material for: DELE1 maintains muscle proteostasis to promote growth and survival in mitochondrial myopathy
Source: EMBO J. 2024 Oct 8;43(22):5548–85. doi: 10.1038/s44318-024-00242-x (PMC11574132; doi:10.1038/s44318-024-00242-x)
Supplement: Supplementary file 23 — Source data Fig. 6 [file 44318_2024_242_MOESM23_ESM.zip › Figure 6/J/6J_Humanandmousecomparison_skeletalmuscle_log10pval_heatmap.csv]

Symbol	G_PostHoc_MutMTstress_vs_Control_Pvalue	G_PostHoc_MutMTstress_vs_Dele1neg_MutMTstress_Pvalue	TA_PostHoc_MutMTstress_vs_Control_Pvalue	TA_PostHoc_MutMTstress_vs_Dele1neg_MutMTstress_Pvalue
Fgf21	-15.954677021213342	-15.954677021213342	-6.359518563029578	-7.070070439915412
Trib3	-15.954677021213342	-15.954677021213342	-12.188424994129406	-12.003050751504619
Slc7a11	-15.954677021213342	-15.954677021213342	-5.254144804826271	-6.118615343229427
Asns	-15.954677021213342	-15.954677021213342	-10.303643611266669	-11.906578314837764
Atf5	-15.954677021213342	-15.954677021213342	-11.732828271596986	-9.739928612014925
Pck2	-9.931814138253838	-8.324221658325914	-9.443697499232712	-11.539102157243452
Slc7a1	-15.954677021213342	-14.321481620959887	-10.661543506395395	-6.4723700991286615
Psat1	-15.954677021213342	-15.954677021213342	-15.954677021213342	-15.954677021213342
Pycr1	-15.954677021213342	-15.954677021213342	-12.465973893943865	-15.954677021213342
Phgdh	-15.954677021213342	-15.954677021213342	-15.954677021213342	-15.653647025549361
Shmt2	-14.723538195826755	-12.602059991327963	-8.097453220686008	-7.863279432843593
Evi2a	-7.636388020107856	-9.892790030352131	-4.197226274708024	-4.474955192963154
Mthfd1l	-8.425968732272281	-7.640164517660112	-3.9443694229163464	-3.8803219019325548
