# Supplementary material for: DELE1 maintains muscle proteostasis to promote growth and survival in mitochondrial myopathy
Source: EMBO J. 2024 Oct 8;43(22):5548–85. doi: 10.1038/s44318-024-00242-x (PMC11574132; doi:10.1038/s44318-024-00242-x)
Supplement: Supplementary file 24 — Source data Fig. 7 [file 44318_2024_242_MOESM24_ESM.zip]

Archive with 52 entries (42 files):
- Figure 7/B/
- Figure 7/B/7B.tif
- Figure 7/C/
- Figure 7/C/7C.prism
- Figure 7/C/7C_bottom_ratio.txt
- Figure 7/C/7C_middle_gastroc.txt
- Figure 7/C/7C_top_heart.txt
- Figure 7/D/
- Figure 7/D/Fig7D_C10 G58R; Dele1KO_FK2.tif
- Figure 7/D/Fig7D_C10 G58R; Dele1KO_Laminin.tif
- Figure 7/D/Fig7D_C10 G58R; Dele1KO_P62.tif
- Figure 7/D/Fig7D_C10 G58R; Dele1plus_FK2.tif
- Figure 7/D/Fig7D_C10 G58R; Dele1plus_Laminin.tif
- Figure 7/D/Fig7D_C10 G58R; Dele1plus_P62.tif
- Figure 7/D/Fig7D_C10 WT; Dele1KO_FK2.tif
- Figure 7/D/Fig7D_C10 WT; Dele1KO_Laminin.tif
- Figure 7/D/Fig7D_C10 WT; Dele1KO_P62.tif
- Figure 7/D/Fig7D_C10 WT; Dele1plus_FK2.tif
- Figure 7/D/Fig7D_C10 WT; Dele1plus_Laminin.tif
- Figure 7/D/Fig7D_C10 WT; Dele1plus_P62.tif
- Figure 7/D/Thumbs.db
- Figure 7/E/
- Figure 7/E/7E.prism
- Figure 7/E/7E.txt
- Figure 7/F/
- Figure 7/F/Fig7F_G58R_Dele1KO_Laminin_60x.tif
- Figure 7/F/Fig7F_G58R_Dele1KO_Puro_60x.tif
- Figure 7/F/Fig7F_G58R_Dele1KO_Ubiquitin_60x.tif
- Figure 7/F/Thumbs.db
- Figure 7/G/
- Figure 7/G/7G.prism
- Figure 7/G/7G.txt
- Figure 7/H/
- Figure 7/H/7H.prism
- Figure 7/H/7H.txt
- Figure 7/I/
- Figure 7/I/Fig7I_G58R_Dele1KO_left_FK2_20x.tif.tif
- Figure 7/I/Fig7I_G58R_Dele1KO_left_Laminin_20x.tif.tif
- Figure 7/I/Fig7I_G58R_Dele1KO_left_type1_20x.tif.tif
- Figure 7/I/Fig7I_G58R_Dele1KO_middle_dystrophin_20x.tif.tif
- Figure 7/I/Fig7I_G58R_Dele1KO_middle_FK2_20x.tif.tif
- Figure 7/I/Fig7I_G58R_Dele1KO_middle_type2a_20x.tif.tif
- Figure 7/I/Fig7I_G58R_Dele1KO_right_FK2_20x.tif.tif
- Figure 7/I/Fig7I_G58R_Dele1KO_right_Laminin_20x.tif.tif
- Figure 7/I/Fig7I_G58R_Dele1KO_right_type2b_20x.tif.tif
- Figure 7/I/README.txt
- Figure 7/J/
- Figure 7/J/7J.prism
- Figure 7/J/7J.txt
- Figure 7/K/
- Figure 7/K/7K.prism
- Figure 7/K/7K.txt
