# Supplementary material for: DELE1 maintains muscle proteostasis to promote growth and survival in mitochondrial myopathy
Source: EMBO J. 2024 Oct 8;43(22):5548–85. doi: 10.1038/s44318-024-00242-x (PMC11574132; doi:10.1038/s44318-024-00242-x)
Supplement: Supplementary file 24 — Source data Fig. 7 [file 44318_2024_242_MOESM24_ESM.zip › Figure 7/C/7C_bottom_ratio.txt]

	Group 1	Group 1	Group 1	Group 1	Group 1	Group 2	Group 2	Group 2	Group 2	Group 2	Group 3	Group 3	Group 3	Group 3	Group 3	Group 4	Group 4	Group 4	Group 4	Group 4
Day 21	1.53175	0.933856	1.376507	0.314663		1.212809	0.731715	0.903016	1.171281		0.727587	0.321986	0.794496	0.804068		0.420177	0.271911	0.424874	0.427095	0.245207
Day 28	0.6528485	1.07082944	0.72647617	3.17800045		1.5899391	2.6352986	2.13539069	1.64631061		1.09697764	0.57046167	1.93345276	0.39910797		0.53575713	0.38581718	0.36487009	0.48224812	0.12716278
