# Supplementary material for: DELE1 maintains muscle proteostasis to promote growth and survival in mitochondrial myopathy
Source: EMBO J. 2024 Oct 8;43(22):5548–85. doi: 10.1038/s44318-024-00242-x (PMC11574132; doi:10.1038/s44318-024-00242-x)
Supplement: Supplementary file 24 — Source data Fig. 7 [file 44318_2024_242_MOESM24_ESM.zip › Figure 7/G/7G.txt]

m1 FK2-	m1 FK2+	m2 FK2-	m2 FK2+	m3 FK2-	m3 FK2+
127.9828	104.526	85.21144	193.3357	103.6242	185.033
102.1936	101.4749	115.0128	224.0117	87.41714	208.6462
125.3411	169.7374	76.76282	119.8254	104.0587	233.823
117.6022	212.3889	93.30641	259.0631	96.40598	269.7716
108.2845	301.744	88.11471	135.6174	109.5012	143.9645
117.6074	287.8518	116.1872	184.0525	92.68761	151.8769
119.6325	152.455	99.19963	150.0198	87.30204	143.3167
97.83955	245.6353	79.80062	291.5488	77.76297	218.7926
122.4051	111.705	105.5477	243.5086	105.8089	167.8517
121.1857	202.6112	99.49476	131.4829	98.08041	77.54083
124.4613	224.719	100.297	210.6225	102.0013
129.3594	229.1932	84.19731	132.5458	109.9893	186.0878
129.0077	187.1664	88.44836	129.38	104.3095	174.111
93.52326		80.84097	204.0279	105.048	175.4786
123.0946	132.8981	77.55116	175.5678	102.6932	167.3522
146.6624	149.4939	79.07421	127.5294	110.7515	135.5303
106.5966	196.247	102.7419	91.69462	89.69782	240.393
141.5095	158.7963	76.16293	105.181	108.4676	237.3295
116.4542	174.0592	89.07595	200.9908	106.7943	210.6337
118.1774	108.9901	89.61835	190.3118	105.7937
122.3031	160.8137	73.14469	200.1718	95.69979
145.1178	140.532	84.85512		87.58521
126.5448	178.8463	105.0472	246.4251	119.3101
131.6613	148.928	89.47568	191.7536	107.1321
125.6504	132.2382	75.79284	125.2669	95.23075
113.3619	151.4842	131.488	138.8066	111.0917
139.2492	139.8777	106.3514	172.0822	99.83923
114.8536	138.6105	101.4772	141.5373	107.4244
123.9224	118.4486	116.1192	95.24608	176.509
125.6758	119.3195	107.5158	187.3846	103.3815
116.45		85.60435	72.74259	118.5359
108.4982		112.8746	111.9589	98.3868
113.5018		90.38847	165.386	107.5843
113.6744		90.06253	86.44114	103.016
128.2525		86.46751	47.37821	107.263
129.0779		86.96517	167.7725	101.6866
104.6635		97.11418	66.84612	105.0287
107.8929		143.1971	64.15026	101.8177
113.4691		86.79316	80.12997	87.82279
129.4583		101.8736	94.37655	110.3647
116.66		96.96143	86.77775	85.66903
111.4731		83.70573	131.9434	106.2317
122.006		95.05273	58.20548	100.681
120.5344		104.7439	155.9314	84.39732
129.262		77.36196	133.5799	106.076
108.258		87.26415	83.36734	109.6724
113.0993		91.67388	95.09273	91.47776
131.9589		109.1488	192.2579	93.52698
111.0897		98.68286	122.0938	116.3168
111.097		105.1966	153.1747	113.5604
131.1751		90.1046	169.3102	101.7642
113.3241		107.6491	197.8472	105.7732
107.0116		100.0702		105.8121
110.2615		112.2147		113.2615
100.9277		107.5275		104.0607
117.5345		114.3797		106.1456
113.4079		98.28121		120.1501
104.762		100.305		83.06834
107.1807		100.8617		108.5919
113.4427		100.7411		111.7418
117.0335		108.8747		107.9798
108.2297		83.99271		111.4535
111.3444		117.8164		97.62556
104.9758		102.1131		104.9048
108.6571		93.65014		102.8135
104.0682		102.6226		98.18231
118.3311		98.20061		99.7169
118.3711		93.59398		108.5094
111.3456		104.3386		106.914
100.7471		99.57699		93.35016
126.1094		93.03988		100.1335
103.8098		113.1462		97.86967
106.1625		87.01406		112.3415
109.8389		93.11203		100.2497
130.7894		78.08749		97.48432
118.4604		106.6784		112.625
126.9046		104.892		101.9687
98.35958		100.5216		113.8808
108.5922		97.58206		103.5664
110.4052		106.5069		110.0432
107.8344		92.9735		167.6892
108.3985		105.8569		111.0515
121.1007		92.22591		80.96588
116.6763		104.6287		81.72935
119.0186		99.59936		116.3838
119.3522		85.74391		103.8625
114.667		102.5641		102.5851
104.8095		126.314		105.478
115.596		95.30178		100.2279
109.895		115.4595		113.6829
115.3759		106.9116		105.5628
103.3325		95.28667		101.0022
110.3974		108.4037		113.5505
108.8249		114.6263		82.26789
122.5248		105.1542		103.3336
100.2647		112.7745		105.0751
114.2465		100.0699		109.5311
121.187		115.4765		113.3166
102.8614		107.9349		103.9984
104.7647		104.0626		109.9542
146.1743		96.44155		113.6926
103.2794		101.6064		86.94769
112.104		103.4548		97.77959
114.5028		108.4127		101.4083
110.9849		94.81613		107.4344
112.8705		80.43369		103.9086
107.2094		98.86569		114.718
117.1764		112.2215		98.38861
117.8783		85.34893		114.5191
92.80765		100.2342		95.38992
121.1069		117.9509		112.205
101.8202		98.52922		93.21531
110.5448		94.35284		112.7747
102.3232		86.67315		89.50195
107.1277		95.90922		107.7222
105.1689		95.19407		101.5327
91.99267		104.7423		106.5628
111.8657		89.73629		122.6354
110.7375		97.37049		127.8712
92.56911		95.12429		109.2099
116.3293		104.9703		113.6504
107.4546		120.4687		114.9629
113.3374		81.22085		122.8647
127.9244		105.2275		108.5564
101.2611		99.80055		119.6336
119.3694		86.42899		78.31083
94.04628		119.7338		129.0278
107.6804		101.7651		109.7087
114.0976		106.3642		93.21489
115.2852		90.68997		100.4573
106.2694		100.5402		95.14609
101.7831		87.93144		115.9953
110.9482		101.3978		110.3417
106.101		110.0659		155.8127
110.8182		92.31821		106.417
106.6546		150.2858		98.45214
40.34743		109.6297		87.32734
109.6417		98.30195		113.5147
99.7314		116.998		105.6234
111.3168		107.5859		101.7631
121.9123		104.6263		97.02613
117.4992		93.8743		100.1527
96.55602		103.3052		116.2216
105.367		108.4068		92.15393
120.5291		106.4974		101.3113
105.8186		104.0057		95.25063
102.4011		112.3146		111.1428
104.706		103.2084		108.2325
106.8805		90.00741		103.3444
101.9016		101.8359		103.4838
104.1954		79.80329		92.29128
102.2542		102.4705		101.0154
90.33831		95.1434		107.0794
130.1499		112.0195		103.1439
106.9577		95.46446		79.3148
104.3642		106.8509		110.6205
109.4995		92.87661		110.3919
97.84554		101.7826		107.5933
124.6211		106.9801		115.1799
110.2415		146.2273		93.39686
97.47501		91.81907		99.75527
140.8899		92.05271		86.17838
122.8246		101.2553		90.43168
138.1041		100.6501		104.1597
143.9439		87.84907		107.6149
123.1393		111.3704		96.43003
119.141		99.72781		99.84396
119.8521		149.3067		110.6422
107.03		101.7464		114.1332
112.214		118.2795		105.921
104.499		95.29171		103.4362
113.119		94.56248		104.7346
116.1967		105.3089		112.6982
105.2342		91.8527		104.5657
110.5523		91.66973		100.9596
133.7031		110.9908		95.94946
110.0791		101.7306		105.9906
106.3609		95.32801		111.3529
101.1905		112.84		103.4475
128.7586		96.47192		76.60929
118.0873		112.6311		86.11652
119.175		92.18665		97.99284
117.013		97.58339		97.19253
119.491		94.67493		95.30026
99.82269		125.4565		108.5559
100.4494		74.4861		100.298
110.9988		98.62864		97.97212
105.3689		102.2097		102.8967
110.2181		104.1801		92.20412
107.4457		97.77303		104.3808
95.20905		106.5977		93.06768
107.0206		103.5117		110.1475
105.9829		97.95097		109.4817
117.3186		87.72121		91.89564
141.6359		107.5631		98.90005
113.7061		90.85176		97.98811
110.7281		92.67408		89.71367
102.5036		103.7223		94.63146
103.4281		97.72607		94.62117
112.1125		113.8105		90.83996
109.4588		88.25694		107.0171
116.2396		97.43375		91.0642
107.0312		94.8019		79.1812
113.2368		74.60714		105.4022
94.03925		92.56696		93.93583
109.1389		96.55874		111.1228
98.37425		93.54065		105.5869
137.5733		96.74438		99.24828
92.58377		82.38995		112.9529
114.4121		106.5532		95.42982
123.3376		89.75169		89.5627
89.50762		130.5198		94.75087
112.3937		70.36616		79.82026
112.5064		83.70424		106.3651
97.4605		89.52946		98.8083
107.7456		85.43145		97.35225
110.5015		73.99926		98.60853
120.5751		126.6726		81.4281
111.1871		81.7828		100.2375
115.8004		105.6874		95.12551
110.7027		104.6165		107.7109
106.7928		95.83204		97.69159
106.1995		105.6379		92.46185
103.1972		112.5267		88.17852
118.7099		91.37667		88.72736
114.9896		71.19258		93.62068
111.0529		115.2281		92.0366
117.4902		109.407		85.20166
113.2441		120.3626		154.6597
112.3473		106.7152		105.3444
115.0637		97.74414		91.06086
89.76471		99.83181		97.55855
91.66479		131.5831		86.38398
123.7527		111.4144		93.89926
105.469		94.85657		87.06696
96.67948		107.2567		84.25761
107.1123		101.9684		90.86624
109.8935		102.4714		106.9173
98.15097		112.543		94.81662
125.8352		117.139		95.77471
110.4816		98.60434		93.24214
95.98587		115.2478		145.4129
111.6024		105.7393		89.05932
97.73256		96.17872		76.06421
111.6116		126.5169		85.27172
112.1701		91.05369		84.21952
96.93433		111.5402		97.88357
99.86953		97.55361		80.65504
102.8156		98.435		89.45843
100.2204		98.45396		89.92191
90.51175		104.2082		91.32791
98.7346		101.3821		77.06011
106.292		105.3935		92.84345
111.2357		96.57163		90.15559
95.35136		95.22252		92.08873
109.7517		105.6779		82.49685
114.3617		88.14464		91.22448
118.0097		80.04108		91.39783
118.7635		100.384		83.27227
87.77425		108.5966		80.96921
112.8811		84.9658		90.80118
107.5289		93.64554		97.3606
89.59172		119.767		90.00518
113.7034		96.94039		82.99953
91.36115		80.08671		93.68129
99.98341		125.9401		91.17457
104.2012		104.6411		88.36814
88.06217		83.08184		92.52065
97.40213		92.68801		80.25579
137.4022		79.55557		82.09732
91.05617		101.1017		85.22376
99.92729		91.78929		83.10851
101.0083		87.40104		122.2997
114.0138		79.90729		83.86309
86.32266		90.86628		94.12572
91.37163		106.9955		81.9697
107.5863		96.68601		86.7988
112.2461		89.96697		87.69559
143.2484		106.7558		96.03787
94.84316		108.7671		88.56749
84.21817		114.3957		84.3584
97.0961		97.80622		83.74562
100.5714		132.6612		93.71952
121.4314		88.51829		93.40993
120.6974		109.1618		87.4822
99.06158		85.98245		72.63986
89.38027		113.1392		91.09603
107.0405		98.13009		86.46239
119.2105		107.3333		79.4363
101.2806		90.24002		82.76056
103.0826		84.36073		80.17168
95.77711		90.26491		94.32965
94.01126		91.27489		96.9373
109.8142		101.7678		83.07946
90.18537		104.1521		92.36941
87.60948		84.78593		75.56501
104.5697		70.14052		73.83177
92.15892		103.0976		79.93286
102.9596		98.0292		88.30809
116.3674		92.44548		92.47075
100.2996		79.95663		92.07247
106.6834		107.1789		93.0168
103.9663		102.5271		81.88018
102.7877		115.0247		90.19257
100.8101		95.47068		75.8575
91.58383		100.8963		96.69958
100.3876		99.67344		83.61953
94.85962		116.6412		85.20305
122.7107		99.12748		92.65425
117.1971		95.70018		99.59887
97.41425		106.3511		92.62116
114.8834		94.55078		99.12706
103.4038		75.16391		78.31709
109.1773		99.0337		93.62582
95.51807		92.37317		97.13067
105.675		86.65389		90.1378
97.66821		77.85607		93.04224
117.1607		81.69761		90.9078
92.00164		106.5903		97.71731
100.8579		95.27378		108.5881
110.7574		65.25166		108.1811
116.0075		115.8068		123.1598
115.0217		103.5763		122.4399
79.29296		95.22963		94.23651
87.93916		98.94539		104.9398
102.8737		95.44846		93.78221
107.8504		81.98222		109.3897
109.4398		99.29593		90.64451
101.9454		84.86431		114.5577
124.4441		109.7204		103.8221
115.2211		84.60444		84.10733
98.75285		97.47331		112.2533
104.3464		82.99754		114.7398
126.5402		92.33643		107.1503
118.3916		79.14103		110.7782
113.2709		112.7746		118.0949
85.90784		94.10972		80.82603
107.1879		107.9505		99.71064
111.8936		107.1953		104.1066
108.2277		100.9655		97.35086
100.034		107.6493		97.21004
100.7875		98.61589		114.3456
107.5061		101.6039		82.77599
88.38675		109.5604		119.7626
97.65983		67.64779		99.77334
153.7792		81.43449		113.7251
120.3416		92.1262		114.9686
124.7673		93.47072		79.48565
113.9176		100.3864		104.0752
110.8855		91.26808		111.4877
114.3402		96.48111		117.316
108.7119		109.7598		116.5061
119.1702		88.74808		101.2003
98.88035		87.63721		112.4936
112.51		108.7181		104.5617
121.7346		86.36306		100.859
109.001		81.31893		114.393
115.4886		104.0818		104.9697
107.3937		91.10051		99.9902
102.8158		74		112.468
101.1059		76.48784		77.31743
96.81147		100.8019		115.117
92.75647		102.3957		119.0307
108.2339		108.6018		87.82807
126.325		99.71418		111.5601
102.8311		114.7331		128.0232
92.72145		92.86817		128.8616
117.1781		99.2829		108.355
107.2023		108.687		102.7463
89.63242		94.67419		91.49125
90.82092		89.74562		96.23541
85.89602		79.18014		82.64226
101.5394		86.62056		106.5563
92.2957		118.4638		104.1627
110.1988		107.0725		99.48683
101.7159		85.9623		100.2094
109.7638		89.96074		106.7187
95.98198		94.04675		109.612
106.0064		82.25246		102.1751
114.2775		101.1092		96.64814
98.62491		94.81376		88.5376
123.7027		89.16959		94.2924
101.4558		97.79615		98.02536
111.6522		101.2039		101.6891
101.562		103.0945		106.6068
111.6473		98.7399		98.25224
115.0467		60.29153		96.48522
116.0445		75.43623		119.7229
93.3594		91.45149		105.1536
107.6234		106.1296		113.3858
101.0895		106.1246		114.7197
108.4907		76.98639		110.7401
138.5909		82.96228		108.4461
117.9809		97.46309		85.77065
103.0699		89.30411		99.90846
114.4112		82.92153		103.1073
127.5386		101.1621		98.41641
109.9284		110.7988		107.4777
110.5063		83.1008		97.5498
97.21522		103.7615		101.5918
103.1966		88.55015		105.9876
119.5789		98.95621		98.63397
109.1543		88.64689		102.2151
113.0667		84.02989		95.23339
79.32409		90.23898		120.1663
100.3827		108.0804		103.6179
109.006		99.21089		105.6079
101.1158		95.99382		100.461
90.63686		91.03177		94.38457
98.27443		83.2903		96.76895
100.3349		100.5836		87.90063
98.33369		97.84444		96.39639
95.8024		101.7776		94.96801
123.3669		87.57868		86.09275
112.9053		117.8327		103.6783
119.6542		102.3274		97.32167
123.7325		97.85763		93.06351
109.1656		93.29367		97.04726
84.33369		92.97765		106.0984
85.23368		90.86005		92.01061
71.10932		97.60488		96.26599
102.1326		98.10787		89.37169
99.10677		95.06592		101.5313
80.97036		100.7329		98.67554
124.238		103.1624		96.2457
128.9717		83.72365		99.75652
96.43197		96.85417		85.93677
128.8124		89.09758		118.1546
90.09842		103.1055		93.14664
117.7212		91.72929		100.0327
69.83298		101.4691		102.0622
92.72998		75.41874		101.6442
87.55441		91.61432		108.3237
98.17357		98.61101		112.5449
132.5902		105.2863		95.55173
94.81891		87.54742		102.9362
84.14604		94.24024		107.7141
101.8115		105.9474		94.08165
118.905		83.8924		85.39294
59.18329		78.10215		104.086
69.94342		100.2584		111.6405
94.19219		84.05775		104.2199
107.5716		93.00343		91.0357
88.01473		104.3473		103.6671
98.10114		102.736		90.14572
102.9825		76.67289		94.53067
92.67835		103.9021		85.04555
78.09248		114.4885		94.96606
100.3924		101.7184		108.2703
110.4079		96.3771		95.93236
114.602		95.42327		96.0216
65.18192		105.0783		105.351
105.8367		71.52134		100.7797
104.2985		84.89705		114.7676
92.61894		95.13926		90.59002
88.43389		84.30087		71.61768
91.11349		108.4366		94.55152
91.42924		105.8741		85.29869
97.51646		86.64174		96.23124
91.81907		110.973		93.84825
94.77537		96.79001		86.18144
92.72609		99.99108		84.60626
109.7226		89.94771		95.56897
88.36386		81.35434		108.8139
91.08999		96.45992		98.49704
95.32861		85.42004		90.98496
99.00336		84.67008		99.10412
94.31849		66.80419		115.1414
106.5959		104.4005		91.94388
94.78614		76.28798		120.5716
93.35895		100.0075		81.77967
101.0751		87.21881		89.82154
112.0354		107.4813		108.1658
91.06799		78.84931		91.98392
109.1435		96.41236		78.558
106.278		95.66269		84.35186
108.4018		113.4486		100.883
119.7631		89.24796		83.50415
96.55722		109.7267		89.51988
88.83196		80.17175		102.3597
103.8021		83.08406		84.34338
130.6367		94.56974		88.07357
111.1911		70.83908		87.56185
116.1687		79.68461		96.15756
97.27478		85.84199		89.19236
94.24397		85.02284		79.93327
92.00105		97.36412		95.10939
104.6776		90.87709		97.69242
111.5311		112.8394		86.70121
90.42166		53.67397		85.63024
93.58163		91.32719		98.96163
110.5289		101.0165		106.8271
94.76369		66.99338		93.21489
99.28784		97.21033		92.31533
104.5625		71.94033		98.88962
103.0002		72.51606		99.20991
108.6634		97.3419		95.91123
104.8338		92.09834		96.10849
104.3103		90.46596		89.38601
101.989		76.94416		92.5169
99.75924		69.73902		96.7328
111.361		80.39102		83.76202
108.717		98.79576		79.22124
97.91617		96.93521		88.4382
106.2501		93.29441		78.80878
101.6203		96.23695		78.57691
116.2426		73.47315		109.5771
89.12646		68.73867		84.37925
100.4968		66.67248		88.29933
107.2187		67.67801		83.706
100.1088		101.6804		75.67942
103.6356		68.47747		96.12628
106.2709		73.21373		89.04375
100.3562		78.7173		108.9619
90.83484		81.6588		96.71459
100.028		94.66338		84.11123
85.58879		83.08051		78.8035
99.44991		172.578		78.80545
90.73862		84.72252		84.39899
93.60692		72.53962		94.33925
84.04772		78.86353		79.19872
87.90399		95.31912		108.8278
95.92676		97.48161		82.1475
91.96124		100.939		90.55804
102.3121		65.73183		92.46838
88.79514		77.78288		98.0989
101.2502		95.77203		92.76518
113.6462		109.7078		77.74309
98.9462		73.83065		97.97546
106.2955		89.91837		97.29929
108.5659		86.30143		83.94358
97.67195		79.09495		72.13468
83.80424		81.24366		96.66024
124.9813		98.15172		73.97982
85.7525		75.04791		86.37689
88.35817		91.7644		76.05337
146.0763		97.1004		83.57963
102.0664		99.62825		76.01848
97.11556		88.49636		85.6764
91.57186		76.79927		87.88367
103.8617		84.30813		85.07335
92.31995		69.67324		77.36664
96.86385		89.68636		81.33927
102.2386		63.7375		109.8415
84.15217		76.94935		98.38805
87.86059		97.17596		78.66907
86.66835		86.32454		86.55608
85.36552		85.12847		90.25346
91.71253		89.42575		68.53531
83.25264		93.57458		84.92627
115.7811		96.66082		76.81878
133.8171		105.2508		82.9809
96.9071		89.67865		85.99682
144.3314		91.38512		74.13218
112.1833		80.43399		82.99855
119.4791		78.82234		106.7675
101.4245		119.5788		78.10092
96.51053		118.7641		99.75582
108.3589		94.11653		84.89861
91.61062		160.4598		96.97455
101.861		88.91268		92.64368
87.27322		91.63358		95.24715
95.06643		83.25133		86.36619
113.1532		101.5772		93.97795
107.9879		101.1743		106.7431
107.1405		86.02778		91.64083
99.42597		80.44154		102.0351
79.11353		97.16707		96.40848
92.81468		80.00967		84.32322
93.37421		86.98087		82.52562
99.29787		107.6112		83.74506
97.93338		122.4073		104.9162
96.75835		80.94128		104.2492
87.98435		81.51434		91.0603
115.9739		139.3351		72.55214
116.2039		62.69388		89.59648
107.1373		95.69306		93.87424
126.2666		77.45101		97.89038
97.9687		78.5647		82.35964
74.35189		94.30232		97.20754
146.3569		67.89447		68.69114
104.7121		63.16324		88.51425
125.6839		79.81558		97.55244
105.6462		72.21249		84.54954
116.1147		88.26035		88.42514
114.6664		123.6893		84.1204
117.4108		70.01059		108.1586
103.6378		91.42334		78.76138
94.77207		96.65534		88.51327
99.18489		82.12964		86.38662
94.74618		94.45714		84.21257
95.15442		95.20948		92.348
96.01206		110.4416		87.93247
113.7188		95.36771		78.39827
103.5594		83.09591		110.2809
89.0024		74.83797		83.1024
104.7855		93.59206		84.82688
126.6273		84.76638		78.46333
102.4752		77.51619		76.30068
117.8793		104.7445		70.26966
98.00177		97.19315		103.0145
115.5667		71.75735		73.88223
102.1695		60.96416		82.44639
119.6886		77.41308		90.46421
108.5888		93.67873		104.6539
90.60094		63.46252		136.0597
96.77376		79.32193		106.1928
116.2405		88.72897		84.2248
100.2511		79.72595		101.4209
112.7047		82.37706		101.8035
104.1783		81.38737		100.5805
108.0394		97.06292		96.116
93.15184		80.00759		122.9987
108.1042		81.33256		133.8381
123.2206		95.17733		100.7325
95.39206		75.00791		92.65314
110.3616		92.56356		95.5028
102.719		99.1903		86.32434
109.8123		90.4021		98.97567
112.7937		72.79756		82.80199
92.3195		77.34552		79.89199
94.14026		77.44167		87.45384
99.5846		79.48282		98.27073
109.315		91.59298		105.559
97.71699		72.04507		90.9648
92.17494		96.41118		88.21842
101.9742		77.07795		95.84631
89.30424		70.33787		90.75391
106.8193		101.0654		99.35615
116.7886		88.49385		110.6949
86.80842		98.50478		101.6849
104.8574		72.90231		93.34098
105.0761		101.4435		115.0633
103.6371		103.3759		95.11787
132.4505		89.22189		89.98961
109.0434		82.53188		137.027
88.13579		82.18653		103.3648
116.5114		93.64732		92.10264
104.5439		89.97867		92.66843
101.455		99.30127		95.51642
97.87412		70.68603		92.37886
102.9382		69.72287		96.21887
83.74588		77.03424		107.9075
110.0774		92.46177		96.43253
90.26094		91.19503		100.1476
98.29314		90.11838		99.17391
176.0766		82.80612		88.05577
99.87476		63.23599		114.3301
114.8591		71.10828		98.53652
132.696		110.2134		97.03113
98.72816		96.96454		103.5427
149.4589		87.78655		94.81593
135.1051		76.48725		100.606
78.72385		64.72866		96.21053
104.3251		82.79856		95.04753
90.41957		76.40976		85.28952
162.6845		61.90199		82.94739
149.2531		93.1947		98.4242
189.1066		93.28923		95.67796
85.26869		71.51823		100.9173
175.5982		81.63865		100.1337
93.80685		74.04637		111.0833
178.5006		85.39441		97.32862
188.5586		92.76638		88.7514
197.6437		64.71296		90.80215
187.4536		64.20152		115.3907
193.8892		78.34528		98.64426
140.9474		94.1389		100.2891
92.90582		75.74972		85.64248
88.2181		91.74929		108.5844
108.0174		116.7897		103.1261
92.62987		77.64228		111.8729
151.1442		84.46058		99.62751
91.34544		88.60422		113.9837
98.40462		83.75432		85.50499
118.4365		69.70583		109.1593
156.8633		98.20343		100.6892
85.70402		80.44865		96.2457
100.4168		86.685		101.5986
187.3398		104.2183		105.3741
83.07201		93.02032		96.62576
110.2727		97.19641		98.02133
93.26063		62.63373		95.5794
110.3643		85.78807		94.18383
105.6896		102.2524		93.86993
89.66924		94.10779		86.63671
100.9136		65.39226		88.91419
80.09387		95.72166		94.76769
107.3278		68.6114		95.36851
66.2754		79.22429		111.7671
90.60693		75.69194		96.84457
95.79851		111.4953		95.71563
82.97699		82.72123		99.66518
105.5514		76.51866		111.8044
89.24663		77.49916		103.2185
96.52325		97.67243		97.58914
95.42798		99.20482		108.1714
106.7622		85.71991		94.58906
117.4262		79.38163		82.29083
86.20055		83.59891		88.11013
130.3007		87.55098		92.92199
99.58789		97.3702		99.90526
92.46615		77.77651		92.01881
92.33222		79.41037		101.1515
91.65985		98.87621		111.7226
101.6452		86.31284		97.94251
97.96197		100.4293		95.17445
79.64882		106.3461		110.6535
107.792		102.9529		96.44157
93.47208		99.57106		99.50768
88.83974		105.8373		80.69702
147.4036		106.846		105.3129
102.6851		94.77612		90.3719
112.5852		91.54928		101.7168
100.0085		104.5496		98.87767
100.7465		84.7649		112.6457
109.5261		99.78307		103.9057
82.48031		83.98382		102.6611
96.44065		80.95372		98.44922
87.72097		67.4223		86.90557
96.00188		101.4418		96.02411
102.122		82.66878		87.96986
81.37486		95.59543		117.0299
110.0197		82.8476		101.384
96.6931		87.40045		100.547
98.78907		78.80723		107.0573
88.89915		93.21381		103.4112
100.0452		86.07549		106.2389
79.28413		76.43954		107.0338
80.07457		85.73028		96.96121
85.56963		90.00119		102.3201
80.00828		81.74769		94.19968
86.06302		105.8302		80.31223
89.79419		78.49773		88.50771
104.4682		85.47279		109.8796
97.87712		85.62198		96.71529
80.34154		68.47317		95.62597
71.99389		87.88122		108.3429
81.02753		97.23878		95.48584
71.25747		97.35997		96.3918
109.5552		110.9671		97.46138
126.4117		85.33293		93.99143
104.4838		107.9604		92.39637
100.1073		81.03076		83.33066
85.72751		85.22522		72.70825
120.0602		80.66304		107.5131
82.64088		84.53733		123.3359
85.2859		108.3862		101.3769
108.4695		95.08088		91.96293
92.17598		76.44295		100.95
124.2588		77.36789		108.8539
103.6095		87.14192		96.25737
94.02892		107.8243		101.8861
78.96448		83.07873		83.96888
81.78729		91.49727		98.45325
107.7584		88.52333		96.29213
99.34471		88.95728		91.64305
98.25947		99.45239		93.42773
109.4115		82.11186		103.6705
96.20001		85.17692		88.78699
94.10599		87.15481		86.59153
84.0118		97.66799		81.36026
100.9162		88.6183		101.0833
87.68476		95.66432		89.78276
84.15127		108.4193		100.6345
99.47745		107.1796		55.69659
115.5016		92.79172		86.79852
94.28916		80.49429		97.07714
110.1806		91.23356		93.7836
99.71988		85.47383		98.92576
102.168		100.0095		86.12361
79.61051		89.6108		95.38228
101.8269		95.71395		85.00565
99.64745		78.15504		99.06255
87.8552		86.04171		91.78971
93.92043		81.27389		105.1057
114.169		95.38683		95.35197
102.3408		73.02572		85.11061
101.5188		102.6361		103.9233
92.10041		90.18742		102.5625
100.6086		95.48357		119.4059
98.81945		92.05731		89.61232
91.96124		115.6065		90.16908
119.8807		109.2285		92.00811
92.24632		106.7556		119.2299
110.2175		74.6027		93.21698
93.91175		94.34766		104.9255
83.21523		129.7329		111.0267
93.17952		88.02864		97.63376
94.31759		99.5158		107.6965
81.55997		110.6852		83.65442
107.1345		103.8658		97.67338
91.15075		108.2243		93.4996
102.1018		97.77733		95.42245
104.8384		110.3048		100.6315
104.8835		107.6149		99.91013
104.4437		104.4565		90.64924
84.40762		89.7951		90.25986
88.36401		72.77445		98.45033
111.4665		102.297		106.0214
181.5223		112.6045		112.3477
129.3449		65.16261		123.5211
109.121		109.379		99.89664
116.0309		85.89681		98.53319
119.2946		108.4698		88.64589
162.0549		105.1007		96.74643
117.3062		104.0003		103.9899
136.2097		80.79164		99.31501
126.8025		96.95121		95.77374
142.4332		93.19292		109.1536
111.3161		99.5438		91.15177
138.9966		94.67597		92.95702
125.3291		98.06638		91.10423
101.0492		102.3659		120.7888
117.6638		118.6181		86.94324
104.0335		95.73514		113.9277
132.2434		27.65918		91.56493
115.2773		92.36014		108.3884
92.19484		74.54432		92.26097
120.0694		88.80053		86.85594
117.9449		90.94198		85.80151
105.2679		98.28032		96.22262
118.5146		104.4664		99.21339
108.2366		115.6921		99.36032
101.3371		47.76505		98.25891
117.4103		100.5292		91.15553
121.9363		109.9802		103.1508
97.30576		75.44556		97.94251
96.79875		94.11401		86.79255
104.8931		98.34136		87.56144
136.9995		99.44513		100.8457
101.9032		110.1589		84.59625
89.84058		99.75937		110.1028
98.26874		100.5019		92.20453
103.916		92.64		109.2897
144.5945		117.9059		92.50508
87.71843		91.91952		92.68205
93.73337		98.0412		95.21685
113.2301		117.9724		119.0539
93.74429		92.33436		89.15608
91.47548		112.4549		105.2828
109.1011		107.2555		98.18773
90.75029		70.7407		89.38879
135.4411		113.0364		101.8404
159.6917		115.6505		94.17882
102.5811		94.90872		89.75829
99.39095		103.4692		102.7441
148.3563		110.0878		107.2312
88.17051		106.7486		98.71238
98.44548		99.88856		110.6091
130.8043		56.80718		94.91616
106.8123		88.11842		103.0104
101.8064		112.1623		88.31532
228.588		104.8217		108.4144
110.0712		103.2111		110.5988
119.2884		88.60882		95.20906
95.80853		101.0017		100.9295
97.59712		85.24463		89.79374
124.4833		63.70609		86.77545
95.30527		84.01048		93.26438
124.0059		110.1721		100.0143
99.06517		78.28335		97.11023
97.24111		96.82676		89.16164
85.51696		87.02591		89.37252
81.55878		95.82374		85.98181
99.06502		108.6101		107.0638
85.42897		106.7083		101.5672
72.90001		82.38624		114.8239
107.4465		106.3251		95.61707
87.59392		56.17441		99.33683
94.37805		87.91633		97.89719
90.28548		75.97626		77.70973
88.09479		60.95779		89.46052
77.19654		89.95674		92.51982
113.1276		106.3135		111.5607
103.9019		95.85307		95.29136
80.68034		89.95348		108.3899
94.04987		105.9239		101.3803
83.82624		100.1744		98.54417
91.36025		91.04169		99.44054
92.74644		94.67138		97.56662
97.38028		50.24993		97.13678
109.4994		80.19397		99.57455
102.8117		78.52381		71.28502
106.1389		103.8824		103.5671
88.38675		165.0405		99.44415
99.16828		91.20718		112.4603
84.65738		104.9745		122.8565
88.01847		76.38161		105.4613
99.1795		96.72246		109.0834
89.74376		101.0565		90.66786
93.43692		99.32156		94.42293
80.62647		104.035		85.94414
90.41673		112.4854		110.294
81.1667		86.93465		100.4444
84.08663		86.74767		92.56625
93.04514		78.86071		110.4323
98.30436		100.6224		108.1177
96.40802		112.9317		100.8044
89.1941		66.94464		97.62292
71.55168		98.7682		96.23541
90.11878		115.1516		100.7196
115.9855		85.22537		103.0848
85.23517		60.16885		101.2563
87.39474		77.371		112.9387
97.56061		107.5497		106.4814
95.42559		108.8384		98.3166
81.43801		93.17766		103.4219
93.81388		104.2607		99.99243
96.89962		104.2004		95.89093
78.81319		117.9879		81.47773
88.03733		103.6686		114.9893
102.3191		81.65657		101.29
90.3856		104.0368		96.9651
97.76593		63.33599		96.45352
88.60883		101.901		99.30347
82.86415		81.23551		118.2057
103.6534		95.12163		98.06637
94.92202		87.64535		111.4037
93.71062		106.5919		100.8012
93.66318		98.30669		94.22942
121.4167		89.78399		110.6957
124.127		96.03886		113.7054
89.84971		103.4468		93.47874
90.68849		104.6404		115.2468
94.77971		84.59407		103.5198
87.12148		90.95547		120.2529
87.34116		82.61589		117.9915
85.94435		90.66597		85.15481
76.49948		105.516		99.92417
87.00221		104.8422		85.69544
90.66379		102.8508		99.85855
80.96542		100.7012		108.2424
82.65539		94.31817		82.57108
74.17246		79.64772		108.5316
96.07401		72.77311		90.4984
97.79092		96.46896		92.23234
91.41562		110.2305		96.27433
97.36816		111.3775		101.1289
102.2352		109.3569		82.80421
110.6657		91.05799		91.9165
82.52041		98.64241		98.88489
98.7123		65.07772		107.0216
98.69015		81.69569		98.68777
88.72346		108.4236		104.9626
95.5278		83.3383		115.8661
82.11966		101.3315		103.8158
113.2121		96.04227		100.5809
104.6681		68.84504		103.6115
84.61817		103.6745		99.4094
162.3746		125.8048		101.6252
119.5615		100.1305		98.25474
88.8981		62.11355		108.308
92.57195		100.787		105.6245
100.7195		124.8397		102.0738
89.45718		59.69268		96.11975
97.13576		85.81029		100.3337
96.16664		105.2094		111.5878
83.76892		109.7553		106.8682
100.7201		101.2024		106.5087
94.35456		96.00686		119.049
98.31513		108.9012		109.5447
90.3419		83.99641		105.6596
85.73544		116.293		114.4536
121.5861		103.7442		90.47463
123.809		76.32457		92.0847
84.41241		112.5238		87.96361
87.53765		113.5593		98.2749
88.4116		107.3343		101.5017
92.81752		79.81914		103.8825
48.63118		124.3559		123.7786
95.08948		94.22913		103.7241
96.97339		64.87282		94.69443
86.89043		107.2145		108.6896
98.13631		128.8291		106.5962
69.30098		108.7965		113.5357
89.22269		106.6371		101.3916
95.94217		95.88122		106.8655
95.19423		108.4295		109.802
113.0381		107.8303		87.62733
88.90618		103.3797		116.3945
116.4822		107.7145		91.00511
91.55629		76.74563		79.87572
94.20371		119.7587		89.04236
98.10054		107.4419		110.8457
108.8494		111.0991		104.8741
156.1145		96.27428		107.8227
97.18544		99.74144		115.3573
76.33098		89.8194		116.6841
105.172		87.96315		118.8345
107.6575		87.57024		108.634
139.0994		85.62435		111.1081
95.9091		102.5094		97.89817
83.94072		103.9082		104.7538
80.0171		107.6204		97.61597
137.3684		104.5002		104.9742
100.3227		87.4206		109.32
101.6369		104.5134		93.44149
96.56845		103.1053		109.8956
104.3947		84.62963		104.015
106.366		95.56106		99.13957
103.652		97.7277		104.0168
82.50979		114.0111		92.46185
118.959		65.7705		105.3325
111.5857		72.49888		113.9359
152.972		104.1799		116.6888
76.07463		74.48728		95.33167
128.3934		105.5649		105.6573
85.07879		99.59654		94.76866
88.17201		148.2821		101.8851
101.2647		98.88554		100.5716
99.88584		82.96643		105.5564
97.13516		113.9504		131.2004
84.60052		89.52309		106.4262
122.1623		107.205		113.0242
93.549		78.8536		105.8444
91.97261		74.60922		83.24016
117.9244		96.11235		105.6191
116.4711		118.5579		98.87266
90.32604		94.16542		106.5674
156.616		125.9551		100.0354
102.0655		112.8373		105.3648
93.74699		106.9301		102.1413
16.79572		104.679		89.15927
95.87692		111.1828		97.08924
112.6565		93.92763		106.5243
94.15148		108.9714		105.1837
99.93911		93.28997		103.6715
82.83557		98.92628		124.5559
90.54393		109.4525		102.3771
99.91307		103.2239		120.242
87.37124		94.84561		84.22508
102.3673		111.4344		105.5283
151.9704		96.87298		121.3193
102.3384		70.15267		94.46186
90.15963		129.456		112.8477
93.94407		108.5385		105.4649
104.313		65.75154		115.5229
93.81568		124.3065		113.926
102.4746		99.12911		97.33432
84.25767		81.63494		94.36608
88.58339		99.12155		103.8049
104.095		88.86972		98.23458
83.24905		72.51236		98.09515
94.10644		75.50156		82.49685
90.73323		107.0216		104.7598
82.44364		97.41435		111.1954
91.24937		108.1646		114.3304
96.29803		119.1679		102.8329
79.68743		91.15977		121.0624
86.19292		96.79935		110.9123
79.22068		71.81528		107.4934
100.6844		71.17954		92.39234
85.31748		71.04694		115.5747
89.64365		81.84029		119.3094
88.97696		103.0667		109.1509
93.67276		68.83186		123.5217
81.76185		95.35349		99.49809
86.78029		74.17941		112.2559
84.44608		94.31995		99.15708
116.7275		71.11806		86.26109
100.5022		99.57165		99.58664
80.87623		113.2579		116.6046
79.66917		101.5198		99.57149
88.93207		105.225		111.6579
84.79581		96.99343		102.2607
127.7118		116.9025		112.251
121.6321		79.28592		101.8373
91.89061		91.87581		88.12556
85.32421		82.16816		119.1313
92.65276		108.5384		94.81204
74.21406		101.6304		115.0571
95.6315		102.0463		108.5991
91.73692		100.413		96.37734
85.72946		112.8617		118.9072
94.44016		73.9594		96.86403
89.43743		94.8425		109.2295
104.5426		98.0969		96.52303
72.75171		113.78		107.1728
84.21712		66.81678		103.4039
100.2519		60.87971		102.0927
82.96157		109.733		120.8349
94.17692		94.4244		112.5314
92.35392		105.8304		108.3261
87.19631		115.9523		96.83887
104.4857		114.0886		118.0249
66.87504		95.15081		106.2562
132.3229		99.53728		102.8563
100.869		109.6033		86.683
119.7728		76.24605		90.39665
130.7945		94.65819		130.6476
123.7427		92.39199		106.4206
102.0342		90.82005		92.93492
75.38805		102.9366		99.16445
81.61235		106.9361		108.5275
99.29488		111.4661		110.6955
133.272		123.4752		105.3352
82.57773		113.8197		94.69777
107.4992		105.7819		109.6877
97.96541		104.7684		105.5497
88.77419		108.8775		101.3993
87.12118		65.95718		109.5943
95.84475		85.81992		99.04685
94.51737		113.2203		93.95807
89.58019		79.89959		103.7239
83.34901		70.8216		103.4237
83.25428		78.60603		97.52352
98.2891		101.2752		107.0028
101.6346		100.1792		87.80346
123.9908		79.17184		108.0952
90.67966		95.49098		120.1422
125.11		83.57639		110.0827
97.84479		83.70676		98.34677
96.59329		85.67769		102.1002
93.51967		98.75324		90.07385
92.52661		99.13281		94.71973
82.50365		83.58824		104.1331
86.58245		98.51056		100.704
82.00158		75.41622		116.0446
114.7396		79.09628		88.67078
102.754		125.5488		110.6728
96.90815		76.59674		126.0471
118.2163		88.62096		96.74267
106.6309		86.66411		108.5488
143.0263		102.4601		107.2956
174.1189		112.1875		92.86305
79.6994		100.2305		86.16865
109.5692		80.57992		84.39801
81.10729		93.37116		108.9476
105.1169		104.2863		112.3609
94.4198		80.64852		114.1985
102.6611		109.0769		106.6836
98.53736		106.7436		99.02168
88.67961		110.8787		121.9494
80.38359		100.54		103.6428
111.1099		79.24533		104.281
128.2929		94.24661		114.2941
127.5988		82.94183		96.81093
86.42502		81.39982		87.54434
86.71743		119.9866		108.3893
110.4411		98.0566		108.4622
91.49509		81.74013		98.41488
118.6687		92.68979		88.52801
81.3786		89.14455		99.81699
82.84979		68.62073		96.26057
74.97562		103.5837		111.8643
90.48781		112.263		94.22956
85.98416		72.82304		104.3795
89.16582		80.89224		107.2457
85.93582		93.52539		115.1694
92.2743		97.31153		100.6601
136.5887		86.28232		114.5667
91.55959		99.65329		77.85319
106.932		105.2546		94.5664
107.2093		85.48108		95.01778
86.60265		74.64507		106.8878
123.5511		83.60957		112.4387
101.1369		72.00018		115.5735
108.5612		21.07111		107.2179
97.15955		94.27002		96.45992
75.85316		86.90561		103.8238
94.76654		96.04612		105.787
94.75023		88.69415		104.9733
105.2839		85.71532		96.06303
84.51956		72.56629		112.5467
80.38943		112.2181		122.3164
86.44956		88.99743		100.4021
100.8364		70.52558		95.58885
134.3288		100.4899		114.8519
99.4562		86.67671		111.0581
111.6217		68.9492		103.5117
111.2612		78.37372		103.3842
83.93413		105.477		111.3174
139.498		81.99007		91.00609
87.80956		73.52249		100.4599
126.4402		116.8665		85.72714
87.10532		130.3426		104.6429
81.63106		114.1817		109.9032
78.48396		109.6959		104.5271
72.59996		94.69538		94.95939
85.89991		100.3499		98.80788
100.55		122.0255		105.5379
82.61679		130.4246		109.7219
168.1933		106.1003		101.7619
98.8184		106.7109		100.3925
106.3635		84.78134		96.66997
95.76169		114.3117		116.0249
89.83834		97.30797		93.17083
66.38853		99.59654		97.55897
87.67832		90.42284		104.5513
82.11561		111.4759		101.2754
154.0511		121.7551		102.7167
118.1071		110.6946		82.00543
82.36358		111.2923		107.5626
88.4514		84.2265		110.5532
77.08536		111.243		98.03982
78.5305		106.472		94.43781
101.6837		122.3263		99.71871
84.73849		114.8853		110.3836
105.4255		120.8208		107.0038
95.05012		121.1702		113.4204
109.223		89.97778		102.697
86.07185		102.0739		101.2547
124.1141		122.8675		92.46088
97.72103		117.8964		98.64871
113.8562		122.3498		109.6075
80.01336		114.5895		82.93377
94.98787		140.3882		105.8594
96.13851		99.80174		94.57654
91.30997		94.35077		97.35921
76.92763		127.304		94.15102
95.23538		103.1271		94.60004
95.4389		121.4942		96.75533
97.53756		130.8977		88.75571
86.82458		114.5045		96.71084
83.92501		96.51593		101.86
79.92402		135.0114		102.1997
110.5351		108.7045		105.299
75.47036		85.36019		102.1804
82.72603		118.7733		106.9035
106.6673		125.411		85.87866
94.26791		97.56561		99.13707
90.9598		88.88098		104.9868
136.8388		115.3411		107.1085
104.2891		140.9043		108.0558
79.21709		97.24856		112.78
92.24437		112.0537		91.40367
117.6781		108.3145		81.87545
91.80381		104.9447		86.77155
71.51292		89.83363		110.4513
87.56489		116.0914		104.0298
80.5057		110.6656		86.8241
93.03257		109.0094		86.53342
85.63234		103.7661		101.5283
76.46342		166.2203		98.31577
133.3909		130.4101		95.02501
72.04492		114.5849		84.86538
90.54228		118.09		87.97709
71.72228		110.2174		93.61025
82.41865		105.1558		103.3008
86.35139		124.2409		88.3117
72.67868		127.327		100.2066
111.6155		114.1203		110.607
86.46827		101.0464		83.26532
82.30342		101.9928		75.40181
88.66121		119.3062		93.11202
98.58839		104.1467		97.27607
78.49549		120.8731		103.0214
84.82768		95.59543		89.91774
91.05842		122.2716		95.07366
73.76153		96.53904		108.6351
95.61654		112.6391		90.74543
76.88228		111.6098		91.02513
87.25826		111.4018		89.25895
90.63566		116.3406		105.9905
101.2873		133.3623		111.379
89.42381		142.4105		97.68297
107.7084		116.2433		97.05143
93.80505		139.1168		87.1633
99.03359		134.4449		105.2154
106.4266		153.8827		91.39005
126.7738		102.5927		109.7479
91.59849		110.5782		99.19253
87.94694		120.3697		82.94878
102.4554		115.7105		96.52762
103.3972		117.2		90.99413
94.76295		127.3305		87.76468
101.1625		121.2628		101.0031
108.3496		123.7634		102.5521
99.5828		127.2399		91.74175
110.3307		147.8098		99.65643
96.01295		104.0032		85.33873
82.01969		100.4007		91.85922
105.2705		94.28173		95.96822
96.31779		115.8576		96.87099
95.1242		120.9846		104.777
109.7666		109.9912		99.58942
91.59101		114.3159		89.96195
86.16209		129.2926		107.5881
88.01503		115.9072		93.96391
96.42867		101.5654		109.5297
69.20805		136.5346		145.0157
78.20607		120.0649		85.10769
101.384		111.2247		101.419
81.633		109.6288		98.25835
88.63966		104.3315		93.85603
94.76175		130.8728		103.6994
81.2734		112.868		105.822
114.4551		121.3901		89.45857
78.28029		134.8468		108.6389
85.04662		127.344		91.77567
84.05191		110.2757		89.60982
84.23942		109.9582		98.33676
94.15029		102.772		88.93907
113.3417		123.3905		108.6508
16.3984		89.10588		105.0613
80.14745		127.128		110.6372
106.9895		110.4232		93.07546
92.62253		99.83019		96.45116
90.66768		139.0097		122.0431
85.10633		103.9864		100.4129
114.3717		111.3342		108.04
86.20369		104.6716		98.05984
84.11326		144.912		125.0419
93.20167		122.6469		85.59618
87.08033		99.76663		80.35727
84.36198		114.0237		87.25394
89.60519		110.5675		96.26196
82.09182		123.7696		97.99492
87.34625		129.8477		97.13358
84.48319		131.4345		97.77486
95.57628		115.7656		107.9652
88.87326		119.5734		107.1646
73.85536		106.9685		90.42612
88.71044		109.3762		85.22001
109.6082		133.4614		91.63624
91.02564		143.5186		126.1479
99.65209		126.5382		119.3648
114.1574		105.7801		82.78377
96.81177		131.5829		161.2446
99.63114		124.6725		105.006
79.88018		132.3822		98.00187
76.26139		117.3824		92.86986
83.97873		128.6374		102.2653
96.13671		102.857		100.1954
89.68929		125.882		106.8075
79.69671		102.2795		101.3421
88.46652		113.519		104.3346
91.85574		100.2489		101.586
89.26638		131.2662		95.14317
89.8545		125.0046		95.2972
103.1411		105.9336		113.6921
96.11112		115.2986		90.59961
84.38802		115.4124		126.7043
96.02103		121.2512		95.44553
91.8499		104.3257		129.5609
93.36374		122.4298		95.7084
80.11348		115.9423		103.3456
85.72467		117.0509		121.3329
99.06023		118.9141		92.03146
99.41415		114.4817		81.3515
93.65091		110.9557		114.083
93.4019		128.6386		115.5102
80.28542		123.7219		147.943
71.05904		128.4152		106.7926
92.90791		119.3159		102.5319
68.1011		129.0137		113.8176
111.9536		131.1974		94.63966
105.0472		111.4754		103.015
110.8239		101.3486		105.2468
96.68592		92.94358		110.9247
95.93992		81.37093		91.25923
89.45584		87.5129		91.54268
92.94966				121.1281
89.82831		92.31391		94.61561
87.15575		115.793		93.36545
92.78445		103.962		182.6598
85.63847		102.7825		101.0863
84.01898		94.06275		98.1844
81.8452		102.6382		97.49461
74.2829		94.23995		100.5616
87.00536		100.7896		105.6595
80.09896		114.2098		104.8623
102.804		104.6109		105.0548
83.54475		116.0382		103.6969
85.67993		96.85254		118.8366
74.63607		103.1261		128.6382
92.30917		104.5064		100.8294
83.91019		124.8695		112.6923
86.61418		103.8446		106.8499
79.83543		104.9543		93.64348
114.9313		118.8673		114.1301
87.38845		108.1441		86.4685
83.11317		106.6393		81.31745
79.06998		104.7791		93.21489
108.5811		112.7414		105.3257
117.0766		90.99176		86.33338
119.5822		149.0581		115.9037
122.1567		113.4638		105.4321
87.98989		105		94.54554
121.9444		97.08899		84.32336
88.13116		111.6117		94.59781
75.69004		107.8591		91.76983
		95.51943		92.26362
123.8989		98.19098		102.725
90.30733		104.233		113.8731
103.9916		110.218		102.6446
93.01715		146.2789		105.6838
111.3779		134.5111		91.39741
107.0341		93.00328		100.2962
127.8326		119.812		112.171
106.68		87.34593		104.1246
104.609		105.025		105.2876
96.32332		120.8241		97.60832
98.00342		101.1086		103.5993
103.0829		102.6505		107.6138
101.2636		98.68331		115.6783
101.1342		112.5045		86.56053
92.55669		118.6016		101.7011
106.4109		118.1974		85.94261
102.0909		114.1107		129.785
93.39531		104.0581		95.32667
106.1565		113.6724		103.3594
96.1189		100.4387		108.7716
99.27976		86.55329		95.84797
93.7193		101.7793		99.59304
97.01215		88.45325		91.36461
101.3008		92.41036		133.057
192.1184		113.9908		108.6002
110.237		128.9643		108.6062
108.9274		112.9043		89.62053
92.95535		109.4744		109.523
102.2111		115.4026		89.15038
97.1811		103.0241		102.5724
115.1261		117.0846		114.2487
104.6385		124.9648		109.9818
96.44214		123.4617		96.89184
106.9977		127.6839		96.50955
113.4091		118.4081		96.91505
90.08346		93.24656		93.24534
99.6895		110.2331		145.435
113.799		78.56262		90.86596
92.45508		117.0351		106.9507
108.2998		109.2931		141.8865
107.9724		105.9265		81.25225
98.65648		113.5684		106.1812
100.2782		119.85		96.14255
135.3348		112.354		108.3521
126.996		156.472		92.24624
105.0684		119.779		100.1159
97.43895		117.6149		108.4431
111.4955		173.0734		96.81079
109.9486		123.653		113.905
118.767		96.95091		104.845
107.8155		129.0613		100.2867
110.2751		108.1345		117.2674
90.39607		123.1137		90.50494
112.9463		118.7281		94.85861
101.6322		107.1549		101.5925
95.5905		102.6822		86.285
102.012		88.78838		107.2797
101.8887		102.6967		97.73552
103.7939		142.7836		107.7169
93.98134		101.4513		92.54985
118.9837		127.478		97.93362
101.5864		100.4385		111.1828
100.6668		111.3982		97.07784
105.3154		108.545		105.3952
114.9343		113.8405		98.47049
91.11558		129.4009		109.0992
88.97262		107.9927		104.3505
104.562		104.6143		86.85691
115.9058		83.3663		100.467
95.81916		114.0479		102.5087
101.4995		109.274		88.30141
113.1958		102.6388		102.5912
151.9841		104.9884		100.9705
121.5119		102.6078		118.774
106.998		123.3719		97.38868
115.5276		104.3896		106.6316
95.28701		106.9534		96.63536
103.5507		112.4002		104.6033
104.0528		98.25647		100.5046
101.7626		128.147		109.139
120.7551		97.95927		110.3354
104.0043		118.1114		93.22949
139.9272		126.9661		96.64064
100.3488		122.9691		87.93149
106.8054		120.0651		74.38088
128.5803		108.0586		135.1672
109.844		118.5049		89.47984
101.2063		151.0024		109.2831
117.8738		104.1116		112.9934
105.757		99.80841		111.8123
103.5941		111.4362		82.59749
197.021		114.667		103.7735
124.8987		107.0613		104.1491
101.9869		98.02371		113.6035
103.6369		97.06588		117.829
118.92		106.0779		103.9468
101.9837		105.9699		105.5983
99.05963		106.4079		86.20646
112.8967		109.9583		100.6879
90.76675		113.8482		91.7405
107.8293		107.5571		121.2624
108.7989		103.3208		96.31256
108.8451		123.5629		71.99233
108.3534		131.8277		91.10173
104.1933		117.4544		108.7486
106.0039		126.7059		92.14031
111.9923		110.3109		91.91149
111.3325		86.92428		79.42017
104.2277		100.8384		107.9028
111.4306		106.1113		109.7819
102.1998		120.5011		95.27092
127.7699		118.2723		100.3219
122.399		98.8522		73.34397
108.8518		104.373		102.8232
103.447		97.02158		151.5828
99.40607		91.34052		105.0309
104.8582		118.154		97.69062
117.3496		118.2494		89.59453
109.1616		95.16622		101.2897
95.54186		124.7871		99.09314
98.24255		107.6022		98.4951
101.8507		98.22121		103.7511
96.20316		87.72669		74.02486
107.5135		102.7831		103.3603
100.7515		107.2679		95.23826
110.2579		130.6784		101.2023
106.6266		112.5259		82.41803
101.4931		106.9633		93.8666
100.2282		115.4376		95.61832
84.38682		91.35401		85.31913
117.4228		110.6278		80.491
91.83584		109.4312		93.87841
132.603		113.2797		85.88019
84.84115		108.5539		95.44275
98.11446		99.90352		96.79036
96.439		102.2685		100.7708
110.4161		113.9572		69.04035
117.6686		131.6312		103.397
77.15778		118.3305		101.1689
112.8675		117.4984		92.20078
133.2922		100.1413		109.7153
106.7264		130.5301		116.13
103.2956		95.32578		101.0845
86.31937		94.71168		93.46762
97.4379		95.91678		148.1081
109.3994		124.6455		105.7214
123.2231		136.9576		115.6683
104.6485		94.28543		98.10836
100.8802		101.0064		89.60954
127.9122		89.43331		94.25069
90.28563		122.2628		157.0162
85.65882		107.4428
107.9499		112.7325		98.97108
106.0754		111.496		97.29526
88.63442		101.5658		88.08233
91.90392		105.9393		92.37677
109.5736		143.9343		108.665
96.34128		116.688		103.0419
99.74322		89.40501		84.68758
89.24738		86.89509		108.2688
93.47298		116.9578		110.7651
80.65206		103.0933		99.78196
105.6678		94.70442		101.9242
100.362		93.63828		85.5125
109.2791		112.7072		81.10642
104.8821		110.8046		102.881
100.2755		80.98617		96.03912
74.16408		122.6365		83.78969
106.706		89.27833		118.2947
95.06374		94.02423		98.55598
100.2731		112.3441		86.62309
95.80674		114.9716		79.90436
90.41298		106.0814		92.5625
122.6904		152.3279		105.8855
100.5875		117.2688		102.0699
80.00019		114.0163		110.7184
87.03289		94.56885		99.35171
93.91055		104.1738		103.4197
90.9574		98.07379		101.7172
100.806		123.0867		101.5625
134.9327		100.9037		87.42743
112.6363		109.3643		98.37999
106.341		98.51396		107.8026
93.31061		101.4684		92.3537
111.5483		106.4217		101.6149
96.88764		132.786		102.7054
147.2024		117.0466		97.4226
94.99176		120.9197		98.07333
105.0753		100.3096		96.47507
88.24219		112.1858		88.2547
112.0684		115.1734		96.886
101.7912		117.5858		82.65838
86.77595		82.06652		103.5366
100.3488		111.931		109.3624
108.1717		119.2477		89.85991
93.01955		117.0605		89.89953
104.4745		128.694		92.94284
105.522		130.6593		99.39133
103.9027		116.4493		95.06768
95.07287		99.62528		96.14936
134.8133		108.3505		117.374
93.44305		125.1224		103.1729
108.8719		99.9816		105.1072
100.295		110.6835		100.9336
107.7244		136.1094		104.3059
104.8905		113.4592		107.5085
99.97398		105.6693		115.7849
99.99403		110.3872		93.31777
94.71611		110.2847		123.2393
104.3392		123.5688		102.4736
100.3267		114.3836		107.0488
119.8547		109.4953		94.4809
143.168		118.0521		88.19145
92.72848		96.08583		101.9446
113.9075		90.09201		104.1967
117.8298		116.5477		90.08623
105.5353		99.59017		94.98358
122.1848		113.5564		94.43266
109.753		104.0833		87.26951
153.8005		94.41566		97.63348
106.5326		111.0406		97.1682
112.1679		105.0523		89.98308
125.6981		112.3941		100.8593
108.9733		106.631		90.1891
114.6731		106.2116		115.8493
90.74131		110.3302		106.3022
132.6262		118.9184		85.54697
92.79283		103.4948		105.5596
114.4015		108.1727		85.18804
105.7326		107.7491		105.5687
108.9165		122.5446		96.02202
110.7567		110.2514		94.24347
97.14384		115.2265		97.80892
102.2299		103.2405		104.3571
110.6608		95.85218		79.99319
117.8825		116.372		86.06897
112.6117		100.9563		104.8326
104.4827		108.068		91.87896
117.4724		108.2951		99.75415
115.8185		116.4951		94.65648
86.44627		100.6252		104.0284
117.4445		97.77792		97.24355
107.485		125.2424		103.0421
90.54767		109.0279		106.2812
107.8214		101.2424		110.8183
91.47593		139.5617		101.5434
111.5923		111.4956		104.8189
95.17717		107.2804		86.88638
129.9158		75.90099		81.06388
117.8807		102.8806		83.53543
103.9393		128.7537		88.00517
92.81947		113.1219		92.64577
111.7354		91.01265		99.42372
107.7762		92.38547		114.0249
93.42973		98.37321		98.05581
153.7611		105.3798		122.5889
114.3994		166.3518		110.2278
212.7186		105.9046		89.59759
101.6671		125.7616		107.0173
101.1203		128.7149		96.48272
93.98747		99.75522		93.19279
110.5827		79.87233		111.8166
113.0119		73.78917		106.6672
103.2999		99.49876		106.3604
93.59285		89.912		119.1205
101.4887		90.23261		106.8435
109.2459		91.5109		84.89819
104.8926		92.15316		110.5745
106.586		98.06357		102.4066
85.68681		106.1348		112.2815
114.5212		115.7412		93.80376
258.5635		70.54247		91.75844
153.6589		89.69347		94.65356
119.6808		87.88878		106.2931
99.14613		89.88741		96.75032
136.0982		143.9693		95.70896
103.3111		90.66389		115.244
109.6619		79.91885		106.9012
93.75088		90.06001		111.2357
95.97599		97.48487		100.2143
106.281		112.4069		88.69594
146.6653		104.3473		97.23423
119.3305		122.5721		80.84438
102.8129		100.1326		111.4998
115.1231		116.6911		90.72973
94.16061		112.4896		95.22936
97.27329		75.62942		98.21331
111.3257		87.48194		102.1946
117.7556		79.52179		79.86947
136.192		93.94008		101.6692
88.01368		78.29342		87.22113
99.73215		82.54581		106.8379
106.8674		85.29278		104.8146
98.36586		85.96067		91.44704
100.6776		87.38801		80.4062
88.93446		86.08053		120.9054
93.21993		96.41725		101.5278
116.931		85.12951		91.22073
109.0917		93.39323		100.8319
84.13466		88.86942		107.555
106.6689		85.97711		90.09526
127.7438		92.45659		105.3755
139.9287		85.95682		114.5708
110.5135		81.9957		109.0499
84.37784		96.65919		107.1724
108.381		78.58603		107.4011
121.3136		93.82526		85.94247
109.7819		80.30776		109.1292
95.81482		77.70198		96.12392
95.08948		92.00278		100.1103
91.92981		84.55585		92.13113
94.99116		87.32904		99.74623
93.41851		96.11842		104.334
111.8286		86.84324		102.9128
116.2551		89.17522		98.56516
112.7332		94.80472		91.58773
98.59917		94.59685		108.3116
108.4666		91.72173		103.9842
91.71836		86.57389		100.2795
115.8137		84.12931		98.35789
111.3568		86.05904		97.2081
108.6962		89.10336		90.69038
100.0485		90.69515		95.82393
100.264		92.0459		109.5975
100.4338		85.82555		108.5366
115.5665		84.1416		88.95478
97.53128		86.73908		102.0045
113.1455		84.40117		96.15131
88.22229		113.7326		100.2435
115.0993		94.36751		102.1006
115.0624		85.70776		110.4083
102.3671		98.31366		103.2152
90.68998		99.36927		105.0612
75.61851		95.10962		104.9525
92.15593		83.2377		105.6298
105.0006		97.09566		114.2864
128.5528		94.81627		110.8168
88.25626		91.17177		100.8959
103.4142		81.16647		101.011
97.31639		98.04208		98.83388
93.62368		82.34491		108.5384
99.05095		77.52479		92.08971
117.4753		88.23931		126.6979
87.09918		86.11905		105.1129
107.7813		82.97117		111.1388
98.76438		93.84496		101.3374
105.212		72.31753		117.8657
111.5172		80.61103		96.4855
99.57322		85.95474		114.6889
94.86635		88.75282		109.2105
86.85571		82.13971		116.7704
96.89887		81.7911		101.6103
98.88529		72.95268		98.85348
99.50124		75.03176		109.2657
104.6132		83.19948		110.1055
96.81492		80.11841		90.3719
108.6323		80.66141		95.53686
95.77277		87.29037		104.0852
101.725		71.15688		101.3015
86.64904		73.98044		92.83538
95.20964		86.74945		85.69127
107.7992		73.6022		103.7503
98.39385		80.3402		99.81699
87.84922		75.85403		104.064
100.613		71.16413		106.0998
91.83479		83.58513		106.3346
82.85966		75.01665		100.9518
98.31888		76.51288		102.8675
109.9285		78.21638		99.94127
91.97321		78.44676		85.82959
90.98359		78.31328		104.1772
90.72844		84.98032		112.092
101.7781		78.50173		90.60197
91.106		80.68096		92.53233
101.889		78.03919		96.38999
88.38735		79.2917		114.7046
95.40134		72.85193		95.23075
84.81197		71.77824		106.9746
92.82142		88.0759		97.46527
99.6672		68.4748		89.04417
97.83581		95.0514		106.3706
93.77108		73.54634		95.29136
105.9819		85.04817		100.0122
100.8472		84.58933		89.93956
106.3143		83.70632		110.9107
95.17223		87.55202		113.9829
107.3322		87.284		104.7966
88.7061		84.52444		101.446
102.1968		72.88127		117.6426
102.0951		100.0579		104.0151
103.9376		72.92409		106.9208
96.58431		84.11049		116.4404
106.577		99.7247		100.2828
95.41167		110.217		101.4132
97.00587		68.05729		98.95676
115.0892		99.23949		106.2289
82.82719		87.7461		100.8571
99.63697		83.78751		104.343
105.1787		79.84877		98.62313
91.77433		83.72602		89.80347
101.7479		100.6079		108.6093
115.2647		84.62963		108.5006
90.65197		117.8113		96.94981
95.57299		77.85029		106.3425
96.07595		65.36648		97.74469
74.91546		84.02515		107.7842
104.2888		79.28785		96.7164
96.19612		92.99854		105.1584
86.08861		81.15995		96.72516
107.7826		82.36713		99.48544
93.00653		74.29394		88.3623
120.4985		82.95324		104.6761
85.0318		91.74247		109.8926
98.49456		82.16668		127.634
82.0815		82.32461		95.6603
107.533		87.84818		100.0725
136.6664		88.86409		105.9738
95.30407		83.62765		112.6811
111.9093		85.40227		105.079
98.82708		93.56539		101.6816
94.51064		88.60763		126.724
84.13332		74.52506		80.76736
96.74458		84.9532		104.0284
98.12613		101.1566		93.02389
98.18314		83.99908		99.04712
82.15063		94.35729		99.44582
104.4414		101.0417		119.1453
98.88694		87.98789		85.99001
90.81404		81.90963		108.3332
87.74611		92.37925		127.7455
80.97275		89.46916		99.27219
91.2115		72.75845		97.69215
94.73631		76.21168		148.7544
103.9477		81.72295		111.7358
88.56214		68.84593		93.80223
101.9763		99.45239		110.3632
98.7346		85.1387		105.8901
80.02399		91.82292		98.2154
61.27327		76.83749		99.15722
109.0215		78.27505		116.1706
58.94326		91.6761		91.1052
93.6349		67.95581		109.5384
76.1743		83.6195		105.0249
91.87115		83.99004		103.1171
106.9892		77.375		99.22715
74.65493		95.62847		103.632
81.67834		71.29748		113.5697
119.5645		90.40151		103.3722
80.68229		81.38708		96.97525
100.3655		69.64079		115.0805
69.36697		77.07395		127.7067
57.395		85.50909		137.3717
51.56996		99.59269		99.56621
83.73929		91.12703		86.13111
94.1455		83.07962		102.5646
99.50229		78.30335		113.295
98.41779		77.02417		97.29985
97.90315		90.82687		106.0401
81.33864		68.05448		95.27259
103.0814		74.69589		103.4268
95.03321		82.20357		94.29309
103.5069		93.53591		90.33756
111.6247		82.35172		105.4185
110.5252		93.37116		88.3427
90.70031		84.88401		108.0627
95.61025		70.61492		100.5429
104.8787		110.8333		103.5459
95.74463		52.34738		111.6068
92.16326		55.94299		90.44363
183.7818		90.40255		86.62656
95.77546		67.2331		100.2948
87.95098		74.41898		101.9388
118.5929		139.035		97.81462
107.5273		93.64317		78.10884
131.302		101.5279		91.46275
129.2157		118.7933		88.37342
119.2962		91.68869		118.2119
84.4145		92.31421		106.524
222.6775		91.5752		112.7544
102.88		86.52677		72.23505
65.3422		86.50203		97.56703
99.5828		134.4998		107.5274
99.68142		155.4969		86.4881
90.61291		90.94643		99.3011
90.92957		107.31		104.9835
90.34923		67.06657		106.7741
170.2086		141.8382		95.95627
102.9773		90.85013		118.8535
128.0686		110.1143		87.91454
112.1475		110.2094		97.97629
91.1699		117.5276		106.3601
97.0958		87.57809		95.76623
103.6519		80.31087		95.96989
96.27274		94.88457		94.08721
85.21138		112.6958		94.67664
107.3227		105.9436		92.07817
93.67276		192.2171		86.21563
108.5148		107.5977		97.0043
97.07171		197.1813		105.5269
101.6206		102.1654		102.7124
107.8459		88.95121		103.7197
112.6084		103.1862		114.3262
116.7627		109.4258		89.2456
123.0809		112.506		90.08692
127.3615		87.04517		92.43919
95.89563		83.74484		93.58801
119.6504		84.99691		106.5014
94.5292		68.2253		121.586
90.70659		61.64419		103.4597
96.23593		118.4217		88.88124
115.4067		82.48107		90.85025
116.941		108.3068		108.9497
119.2134		101.2257		86.2597
97.90076		99.72085		97.80044
95.57688		62.6927		103.4621
84.28042		113.6396		106.7958
86.95612		103.8049		94.15199
107.1505		67.37133		99.46751
119.9018		77.6365		103.1297
88.99582		107.5576		127.8845
114.2245		104.0063		93.69088
88.4948		125.953		108.6763
86.78298		92.79275		100.4527
86.16209		122.3974		81.82471
92.96283		97.29552		88.28793
96.50485		78.8096		91.90732
79.77692		115.0454		139.3117
110.0308		112.9496		88.23774
97.7345		81.16929		100.6715
107.0963		136.2021		100.4601
99.39484		97.72459		97.63557
100.4259		89.56665		95.31416
84.55772		95.31275		109.2963
91.5741		146.2381		111.2232
118.0374		113.5464		112.3308
89.94519		106.7011		93.05836
113.4306		105.2792		87.67626
105.9921		85.15721		110.3818
99.33409		89.72888		94.2361
67.66952		127.0696		115.4367
95.1667		74.88182		85.14647
103.0501		95.53054		85.77232
92.90507		148.6682		109.8787
87.79026		89.35212		120.2188
73.9637		113.6237		95.05309
88.83854		105.5084		96.58461
89.75364		115.1143		92.57709
101.2205		120.0758		108.8385
87.2201		98.8565		84.64532
99.75475		82.93339		87.62094
87.31273		125.5245		94.05482
96.88869		109.6328		93.33556
113.886		97.5951		82.70342
92.14291		90.74879		87.28508
95.95773		118.2417		88.16101
93.21065		160.2816		92.85874
92.11747		108.7809		100.3252
95.10669		122.308		86.68606
122.6767		109.8927		96.02105
103.3488		152.4099		99.76875
83.42563		106.6809		69.8679
88.61272		98.85443		101.8925
114.2459		106.9524		91.95598
104.6819		122.9424		102.1481
114.4301		112.7111		96.01438
95.41541		97.74785		97.84659
79.20856		64.67444		87.6169
98.04158		124.3471		92.3448
79.18536		89.07921		102.2664
71.17996		90.73634		99.4365
89.7065		110.7407		94.57515
117.7203		90.95769		95.84464
88.71807		108.5599		111.9278
109.9398		88.27028		93.30011
94.63694		110.2883		92.70582
105.2458		101.4337		105.399
107.8303		133.4467		101.4511
104.1908		112.7093		85.79164
98.05265		114.476		97.55536
106.6767		132.7943		86.13667
91.83883		88.99684		91.83767
90.03288		111.4959		90.38483
100.6851		92.65808		86.56929
97.17153		82.45351		90.23011
79.02225		114.1314		92.59989
99.67857		111.3597		82.90388
89.46063		106.4003		108.0528
82.93299		108.8477		100.175
91.11349		92.93291		96.55361
89.29362		121.6474		89.991
90.56084		122.5414		99.30597
79.96263		176.8567		85.88103
102.7103		124.9316		97.28567
96.70852		103.5997		106.1474
97.03295		117.2872		98.31062
95.67325		97.10203		106.7661
87.74327		104.7431		101.123
105.8489		112.7638		106.6511
76.91835		99.47031		112.6779
91.45004		130.5405		97.23089
69.48205		85.52049		89.60357
83.05795		115.3105		95.68505
96.8447		127.3471		100.897
96.2479		114.3482		92.92602
97.32102		104.2921		103.8982
101.2267		85.34389		109.6081
92.40689		130.7516		99.16612
110.9541		104.2986		109.9074
110.7868		103.5507		101.9275
72.77385		118.4737		102.0593
88.2597		108.4556		104.4616
92.17703		109.1509		107.0572
93.86536		109.5697		108.9827
84.78279		118.3694		108.2886
83.98621		110.2577		105.607
[truncated: 1,342 more rows]
