# Supplementary material for: DELE1 maintains muscle proteostasis to promote growth and survival in mitochondrial myopathy
Source: EMBO J. 2024 Oct 8;43(22):5548–85. doi: 10.1038/s44318-024-00242-x (PMC11574132; doi:10.1038/s44318-024-00242-x)
Supplement: Supplementary file 24 — Source data Fig. 7 [file 44318_2024_242_MOESM24_ESM.zip › Figure 7/H/7H.txt]

CSA	Puro intensity for FK2+	Puro intensity for FK2-	Mean puro intensity for FK2-	Mean puro intensity for FK2+
401.175	100.5968
217.41	97.66052
286.812	163.357
211.224	204.4053
135.636	290.4015
217.41	277.0315
207.603	146.7242
280.023	236.4019
478.121	107.506
532.134	194.9951
497.583	216.2718
98.219	220.5778
328.453	180.1308
591.729		123.1719
419.129		98.35211
415.055		120.6295
505.58		113.1815
370.396		104.2141
417.318		113.1866
465.447		115.1355
500.601		94.16178
510.86		117.8039
505.429		116.6303
445.381		119.7828
453.075		124.4968
406.154		124.1584
342.183		90.00774
412.49		118.4675
361.344		141.1494
463.033		102.5897
262.521		136.1901
318.345		112.0767
421.241		113.7352
562.761		117.7057
417.922		139.6628
617.528		121.788
503.769		126.7122
300.089		120.9272
660.98		109.1007
235.062		134.0148
188.593		110.5363
482.798		119.2642
531.983		120.9517
461.373		112.0727
637.595		104.4198
331.018		109.2353
423.655		109.4014
403.136		123.4315
229.178		124.2259
244.416		100.7292
300.843		103.8372
515.085		109.2038
360.589		124.592
334.941		112.2748
498.489		107.2828
547.221		117.4198
486.871		116.0035
238.985		124.4031
339.92		104.1886
492.303		108.8479
449.756		126.9986
596.708		106.9138
512.972		106.9209
253.318		126.2442
415.055		109.0642
351.537		102.9891
459.714		106.1168
468.012		97.13383
531.681		113.1164
343.993		109.1449
517.197		100.824
480.384		103.1518
359.533		109.1784
406.757		112.6343
657.359		104.1614
336.6		107.1589
603.799		101.0298
464.391		104.5727
291.489		100.1563
504.674		113.8831
344.295		113.9215
341.127		107.1601
401.024		96.95999
127.64		121.3689
603.044		99.90756
494.717		102.1719
599.423		105.7101
257.391		125.8731
368.133		114.0075
482.043		122.1343
396.196		94.66226
599.122		104.5102
610.89		106.2551
509.05		103.7809
495.773		104.3239
482.798		116.5485
549.333		112.2905
246.529		114.5447
450.36		114.8657
600.63		110.3567
398.006		100.8698
327.397		111.2508
363.758		105.7641
333.734		111.0389
559.291		99.44827
240.795		106.2476
484.91		104.7342
208.659		117.9192
273.082		96.49581
386.842		109.952
378.544		116.6316
482.948		98.99489
497.734		100.8266
414.753		140.6796
383.673		99.39714
659.773		107.89
539.225		110.1987
408.417		106.813
488.983		108.6277
474.198		103.1795
401.326		112.7718
520.818		113.4473
554.463		89.31902
527.004		116.5545
301.749		97.99278
514.783		106.3894
343.842		98.47684
237.174		103.1008
416.413		101.2156
363.909		88.53468
660.527		107.6607
568.796		106.5749
663.243		89.08945
346.558		111.9565
276.553		103.4154
430.293		109.077
338.562		123.1158
611.342		97.45471
418.676		114.8823
431.5		90.5111
352.291		103.6327
522.327		109.8087
221.182		110.9516
350.632		102.2747
458.205		97.95706
478.573		106.7777
580.866		102.1127
537.867		106.6526
616.472		102.6454
370.849		38.83078
370.245		105.5203
308.387		95.98251
527.155		107.1324
440.704		117.3297
485.061		113.0824
606.213		92.9265
671.089		101.4063
419.732		115.9985
537.716		101.8409
573.624		98.55187
446.286		100.7701
345.049		102.8629
513.576		98.07113
427.879		100.2787
403.287		98.41044
468.012		86.94251
219.069		125.2575
584.034		102.9372
358.326		100.4412
599.122		105.3834
695.078		94.16754
460.016		119.9366
550.691		106.0975
531.077		93.81094
489.436		135.5939
236.118		118.2076
291.64		132.9128
218.919		138.5331
641.517		118.5105
295.864		114.6625
476.612		115.3469
409.774		103.0068
384.277		107.9959
477.668		100.5709
274.893		108.8669
492.454		111.8289
540.582		101.2785
573.926		106.3966
247.585		128.6772
411.132		105.9412
546.316		102.3629
659.924		97.38673
543.751		123.9186
264.633		113.6485
423.806		114.6952
385.031		112.6145
545.712		114.9994
370.396		96.07037
550.842		96.67353
356.214		106.8264
346.86		101.4081
473.293		106.075
285.907		103.4069
323.173		91.63015
598.518		102.9977
498.79		101.9991
375.375		112.9086
385.333		136.3118
310.65		109.4319
488.531		106.5659
504.071		98.65053
601.988		99.5403
530.927		107.8982
531.379		105.3443
558.235		111.8702
521.12		103.0079
529.418		108.9803
617.981		90.50433
480.987		105.0363
625.374		94.67637
530.474		132.4019
325.587		89.10356
309.594		110.1114
415.508		118.7013
601.234		86.14304
265.237		108.1688
418.073		108.2773
589.767		93.79697
604.251		103.6955
373.866		106.3478
434.97		116.0427
652.531		107.0076
328.604		111.4475
470.124		106.5414
484.005		102.7785
324.531		102.2075
283.644		99.31807
281.531		114.2476
477.819		110.6672
269.16		106.8784
431.199		113.0738
631.107		108.9873
611.192		108.1242
446.437		110.7385
600.781		86.39047
662.187		88.21912
265.086		119.1009
599.423		101.5045
300.843		93.04532
525.948		103.086
516.895		105.7626
579.81		94.46149
283.493		121.1051
314.573		106.3287
440.251		92.37777
426.672		107.4072
524.59		94.0588
426.522		107.4162
351.386		107.9537
354.705		93.29059
591.88		96.11544
374.621		98.95082
285.756		96.45318
534.095		87.10943
512.067		95.02318
909.47		102.2965
593.841		107.0544
581.922		91.76712
304.766		105.6261
413.546		110.0629
256.637		113.5737
487.173		114.2992
374.772		84.47482
336.751		108.6379
211.375		103.4869
664.148		86.22398
444.476		109.4293
444.777		87.9269
553.105		96.22505
434.518		100.2843
440.704		84.75192
456.395		93.7408
378.393		132.2373
324.983		87.63338
577.848		96.17104
342.485		97.21146
370.245		109.728
708.355		83.07781
464.089		87.93698
345.2		103.5421
483.854		108.0268
279.57		137.8637
571.059		91.27802
377.337		81.05242
379.298		93.44628
616.472		96.79091
519.158		116.8668
434.518		116.1604
628.09		95.33787
461.977		86.02047
468.163		103.0169
251.658		114.7293
537.263		97.47343
421.995		99.20775
698.85		92.17686
444.325		90.4774
498.036		105.6863
543.902		86.79532
516.744		84.31626
522.327		100.6389
470.124		88.69468
320.91		99.08937
356.818		111.9932
291.187		96.52937
242.153		102.6732
462.58		100.0582
366.172		98.92388
363.607		97.02063
704.885		88.14121
370.396		96.61405
315.78		91.29386
351.99		118.098
551.144		112.7917
472.387		93.75247
582.827		110.5649
476.31		99.51682
314.12		105.0734
499.696		91.92756
478.724		101.7027
395.894		93.99687
559.14		112.7567
502.11		88.54332
638.047		97.06671
246.679		106.5941
647.401		111.6468
450.511		110.698
207.301		76.31235
257.09		84.63354
462.731		99.0067
650.419		103.7963
547.975		105.326
269.461		98.11333
456.546		119.7662
246.981		110.89
593.238		95.04075
543.902		100.424
278.665		121.7836
412.188		113.9413
583.28		109.0131
469.973		82.67858
599.876		103.1587
380.505		107.6875
497.282		104.1594
544.807		96.27373
411.132		96.99888
467.408		103.4649
735.814		85.06431
464.844		93.98881
235.666		147.9987
407.511		115.818
526.099		120.0773
284.7		109.6354
267.198		106.7174
494.415		110.0421
455.942		104.6254
530.021		114.6906
640.461		95.16346
500.299		108.2807
466.956		117.1586
241.851		104.9037
253.62		111.1474
736.417		103.3568
557.48		98.95096
461.072		97.30536
581.771		93.17234
262.672		89.26977
348.52		104.1654
273.535		121.5765
423.957		98.96565
635.03		89.23607
440.1		112.7734
516.443		103.1725
549.182		86.26315
641.216		87.40698
669.278		82.6672
577.698		97.72259
325.738		88.82632
522.327		106.0565
496.527		97.89239
462.128		105.6378
435.272		92.37403
743.508		102.0217
411.585		109.9818
291.791		94.91761
484.005		119.0528
521.723		97.64208
417.318		107.4552
601.837		97.74434
520.969		107.4504
348.67		110.7221
583.28		111.6824
516.292		89.85003
627.184		103.5778
292.243		97.28952
546.919		104.4126
205.34		133.3813
405.852		113.5461
595.048		99.19551
528.663		110.1105
265.086		122.7445
393.933		105.7962
350.632		106.3524
699.906		93.56092
548.428		99.3175
386.992		115.0839
561.554		105.0512
550.993		108.8165
669.127		76.34231
448.7		96.6093
309.896		104.9085
527.758		97.31486
556.424		87.22983
439.497		94.58031
755.88		96.56335
395.894		94.63734
666.713		92.2012
632.465		118.7296
243.964		108.6612
379.901		115.1564
406.606		119.0814
339.316		105.0621
423.957		81.1636
430.897		82.02975
647.251		68.43633
465.9		98.2935
334.639		95.38136
304.464		77.9267
255.279		119.5679
555.67		124.1236
474.952		92.8071
490.643		123.9704
635.784		86.71164
430.897		113.296
291.489		67.20796
512.52		89.24427
490.945		84.26326
320.91		94.48324
484.91		127.6061
576.34		91.25468
603.648		80.983
667.166		97.98443
155.099		114.4354
587.957		56.9586
454.433		67.31425
560.347		90.65152
329.057		103.528
262.219		84.70627
411.585		94.41353
306.124		99.1114
469.973		89.19459
1007.086		75.157
660.98		96.61866
447.644		106.2577
510.408		110.2942
507.088		62.73174
248.792		101.8583
619.641		100.3779
398.459		89.13741
243.058		85.10968
533.491		87.68854
396.648		87.99243
220.578		93.85083
185.274		88.36761
351.688		91.21277
536.811		89.24053
528.965		105.5982
237.929		85.04227
496.075		87.66593
609.834		91.74523
562.761		95.28184
467.408		90.77307
347.463		102.589
481.289		91.22314
391.066		89.8496
398.61		97.27569
593.841		107.824
594.445		87.64476
525.193		105.0408
644.686		102.2831
265.237		104.327
212.582		115.2612
511.765		92.92765
756.634		85.49278
353.046		99.90021
432.255		125.726
304.163		107.0115
234.459		111.8019
423.504		93.61824
479.78		90.70135
386.087		88.54274
506.636		100.7427
539.526		107.3387
342.485		87.02273
637.896		90.06391
476.159		106.3742
347.011		91.20154
660.98		95.55563
388.954		100.632
482.948		99.1284
631.409		104.5788
752.259		100.8931
391.066		100.3893
412.49		98.15524
651.475		96.0093
480.535		107.1749
586.901		104.6303
523.986		94.23552
357.27		102.2561
476.159		97.80036
506.485		111.8731
263.426		85.77621
356.063		96.71919
610.135		103.1884
620.998		96.34574
322.871		99.73992
428.483		102.2762
271.121		96.58381
374.168		87.42037
688.288		96.26796
499.545		82.37152
380.203		95.71161
487.324		87.32777
645.591		90.08825
642.573		80.88838
326.945		84.59969
526.551		92.32088
718.614		88.50443
320.457		98.46618
597.613		85.45735
413.697		97.4442
258.297		109.3743
480.082		95.22683
581.469		102.2999
474.65		104.4849
377.94		94.00047
571.361		80.65405
455.188		120.2833
653.286		82.52908
637.293		85.0368
182.105		140.5853
616.02		98.2297
672.296		93.465
383.522		88.12968
188.895		99.95753
355.611		88.84965
484.759		93.22275
599.574		98.39547
755.88		80.9889
825.433		84.55793
458.658		83.4105
666.864		82.15664
636.991		88.26507
391.82		80.12318
575.133		111.4289
264.332		128.787
489.134		93.26438
217.41		138.906
556.575		107.9663
317.138		114.9879
573.02		97.61198
484.155		92.88272
379.298		104.2857
507.692		88.16699
484.759		98.0321
548.428		83.99264
431.802		91.4929
342.334		108.8997
464.542		103.9287
217.712		103.1131
603.195		95.68856
627.033		76.13967
218.919		89.32579
249.395		89.86429
200.663		95.56528
721.179		94.25208
523.383		93.12122
681.197		84.67703
669.278		111.6144
470.426		111.8358
369.944		103.11
531.832		121.5203
610.286		94.28607
563.364		71.55701
280.777		140.8553
521.723		100.776
477.819		120.9595
603.648		101.675
569.701		111.75
622.205		110.3561
466.352		112.9973
549.031		99.74208
597.764		91.20961
579.81		95.45654
410.227		91.18469
713.183		91.57758
641.065		92.40298
524.741		109.4442
496.225		99.66661
621.149		85.65682
482.345		100.8466
342.334		121.8674
363.154		98.62317
441.458		113.4483
557.933		94.3179
381.108		111.2225
662.036		98.32893
431.802		115.1895
457.752		104.5069
496.527		87.19527
292.545		93.13605
522.025		111.8711
654.794		96.4827
642.272		108.4681
452.321		100.2623
324.832		103.9782
386.54		89.65027
656.756		104.0406
378.393		118.5887
596.406		91.80629
452.774		106.2132
480.685		98.85778
351.839		105.6844
367.077		108.5538
503.015		88.84922
355.46		90.60154
393.933		95.84123
471.331		105.2059
398.157		94.04383
595.199		88.7101
321.362		98.14098
495.169		85.94731
593.992		102.804
572.417		112.3985
697.341		83.5453
495.924		100.9159
432.406		101.1263
365.568		99.74136
208.056		127.4717
645.289		104.9445
222.841		84.82278
396.347		112.1318
666.261		100.6141
497.282		97.64136
598.518		94.19505
572.417		99.06877
364.814		80.59788
543.449		105.9397
383.824		86.86805
584.638		94.59831
563.214		169.4579
347.916		96.12049
233.402		110.5416
310.047		127.7079
301.145		95.01699
491.247		143.8408
389.557		130.0266
979.928		75.76463
428.332		100.4036
651.928		87.02071
285.907		156.5692
399.968		143.6427
358.477		181.9981
367.681		82.06346
352.744		168.9975
412.943		90.28066
542.846		171.7908
307.331		181.4707
652.229		190.2143
372.961		180.4072
521.723		186.6009
524.137		135.6492
482.496		89.4135
652.833		84.902
465.296		103.957
729.628		89.14792
465.598		145.4627
221.031		87.91178
625.072		94.70561
421.09		113.9845
442.212		150.9669
304.917		82.48242
614.813		96.64214
376.733		180.2978
522.478		79.94935
410.076		106.1276
431.802		89.75498
454.886		106.2157
313.215		101.7168
320.608		86.29858
637.142		97.12029
544.807		77.08316
170.941		103.2934
464.693		63.78412
416.413		87.20103
425.616		92.19746
444.174		79.85789
505.881		101.5837
338.411		85.89186
695.078		92.89496
583.129		91.84086
379.751		102.749
407.662		113.0122
514.783		82.96028
777.304		125.4027
495.622		95.84439
322.117		88.99036
448.247		88.86146
303.408		88.21437
446.89		97.82442
477.97		94.27959
569.701		76.65483
463.184		103.7401
617.981		89.95848
544.958		85.50027
363.758		141.8628
429.388		98.82523
258.297		108.3532
367.681		96.24924
306.275		96.95942
354.253		105.4091
371.302		79.37988
463.033		92.81546
770.666		84.42355
423.353		92.39318
375.375		98.28327
549.031		78.31599
290.282		105.8841
384.428		93.05842
488.682		95.0756
370.698		85.55744
585.996		96.28453
299.184		76.30385
302.201		77.06458
509.653		82.35309
500.299		77.00078
459.11		82.82793
450.511		86.41884
350.934		100.5413
377.94		94.19793
695.229		77.32151
437.686		69.28765
523.383		77.98171
483.401		68.57892
427.427		105.437
880.05		121.6599
303.106		100.5562
384.88		96.3443
399.213		82.50503
467.258		115.5471
313.215		79.53442
452.774		82.08002
291.489		104.3921
412.038		88.7111
584.638		119.5879
328.152		99.71486
190.403		90.49439
472.84		75.99622
321.06		78.71292
450.209		103.7077
390.463		95.61036
434.97		94.56591
385.936		105.2988
311.103		92.58387
363.003		90.56856
516.141		80.85381
372.207		97.12274
318.797		84.3887
666.562		80.98804
187.537		95.73811
244.265		111.1599
364.814		90.74485
319.25		106.0389
337.506		95.97142
358.779		98.32749
428.332		76.61796
320.457		97.99926
401.175		95.90172
331.32		84.55274
366.474		90.38997
441.458		109.8774
388.049		98.49383
435.876		97.70272
388.954		88.63837
524.137		96.82677
440.251		95.10484
416.715		88.50443
169.13		115.3744
195.231		88.77879
312.31		106.0745
415.357		90.38162
460.468		80.08718
381.561		89.67692
499.846		90.77221
584.185		78.49415
456.998		103.1073
399.817		87.7244
311.254		98.26383
585.241		100.8976
348.821		100.9409
450.812		100.5176
455.188		81.23475
342.183		85.04242
256.637		107.2765
350.934		174.6989
226.764		124.4828
482.496		105.0192
260.409		111.6693
427.578		114.8103
502.11		155.9633
540.13		112.8967
381.863		131.0896
283.493		122.036
169.884		137.0792
414.15		107.1317
279.721		133.7717
550.54		120.618
396.648		97.25077
451.265		113.2409
618.886		100.1229
230.988		127.2724
258.297		110.944
448.247		88.72925
289.226		115.556
282.135		113.5113
366.775		101.3109
387.596		114.0596
293.601		104.168
433.311		97.52787
331.32		112.9969
349.877		117.3527
304.163		93.64805
311.404		93.1601
268.254		100.9501
190.705		131.8497
319.099		98.07271
429.69		86.46349
239.89		94.57484
274.289		100.0098
196.287		139.1592
325.888		84.4211
341.579		90.20995
730.081		108.9738
551.747		90.22046
313.215		88.03693
467.107		105.0001
439.648		87.339
496.225		130.3499
269.311		153.6889
360.439		98.72513
575.736		95.65486
321.966		142.7796
354.253		84.8562
359.835		94.74493
566.684		125.8873
390.915		102.7972
158.418		97.97953
283.945		219.9954
341.579		105.9336
348.067		114.8044
356.667		92.20711
360.891		93.92846
341.881		119.804
359.835		91.72276
278.665		119.3445
162.492		95.34132
226.764		93.58583
776.55		82.30239
557.028		78.49299
524.137		95.34118
390.161		82.2177
794.504		70.15971
512.972		103.4076
799.784		84.30128
273.686		90.83039
524.439		86.89167
591.125		84.78332
416.564		74.29474
855.004		108.8751
784.395		99.99628
534.849		77.64758
543.298		90.51455
409.322		80.67522
537.112		87.92604
565.175		89.26012
251.96		93.71977
514.632		105.3833
421.241		98.94707
866.622		102.1491
473.293		85.06431
603.95		95.44056
478.422		81.47512
583.129		84.70987
564.27		95.45136
459.563		86.37031
516.443		89.92464
705.035		77.59573
480.836		87.01797
578.15		78.11565
682.706		80.92582
583.582		89.54759
545.561		94.60911
567.891		92.78406
407.662		85.84131
684.366		68.86206
666.562		86.73123
564.722		111.6257
440.553		82.03119
581.771		84.10958
466.956		93.89332
412.188		91.83855
423.655		78.37677
424.862		90.28743
705.186		93.25717
639.103		75.85061
631.861		84.72802
361.042		98.47295
471.482		86.98802
760.708		94.09092
511.615		85.27804
509.804		79.7493
467.107		99.75705
592.181		91.35392
452.472		90.18805
604.251		90.1424
915.958		116.8527
466.956		119.4611
701.716		86.47227
580.715		87.27952
472.538		91.21695
478.573		83.8466
711.825		84.05802
528.814		82.71372
173.807		73.62388
666.713		83.73181
636.538		87.25576
590.824		77.92194
377.186		79.54839
752.712		71.38433
516.593		92.4626
513.576		94.11497
280.173		87.97932
443.57		93.70811
468.766		98.39215
619.641		106.5058
582.073		79.41848
710.165		95.00172
576.34		94.9804
431.048		85.38836
637.595		91.93692
371.302		79.03279
611.493		108.9565
483.25		100.7337
456.696		81.43739
357.723		156.2709
416.564		115.0672
677.727		85.55643
441.911		89.09219
653.436		96.93349
173.505		86.0945
417.016		93.48444
469.822		92.55175
498.941		80.62006
434.065		96.93407
560.045		90.80778
570.456		94.61948
509.955		86.94596
602.29		82.51266
268.707		117.0157
622.205		119.155
517.348		81.23936
422.599		84.24713
664.45		85.08822
359.081		89.32853
200.361		46.80314
537.414		91.51508
543.449		93.32818
459.865		83.62423
552.502		94.44738
647.854		66.69596
581.319		85.86882
569.249		92.33572
414.602		91.61589
530.172		108.789
177.428		85.56421
405.248		112.1037
740.189		88.11471
464.994		90.66261
233.252		94.41295
499.545		104.7578
322.267		150.2462
565.175		93.53226
598.216		73.46171
552.803		101.2186
378.694		103.6107
183.765		133.8707
481.289		92.30389
501.959		80.7854
698.85		77.00927
204.585		132.2048
484.306		96.55155
464.391		97.81635
815.023		92.93845
485.061		100.4705
793.297		102.3678
434.97		99.75576
833.279		79.40826
1021.419		114.4874
559.743		107.3913
395.14		147.2218
223.596		73.215
700.811		123.5671
115.419		81.88069
1062.758		84.85764
408.567		97.45817
377.94		96.13114
553.859		93.48387
659.019		81.4204
407.059		117.5702
600.178		90.03251
761.312		88.51538
336.751		113.4916
717.558		112.093
771.118		86.9307
259.956		150.7288
462.58		98.22883
1236.264		90.22305
299.787		16.16437
323.776		92.27292
530.927		108.4217
726.761		90.61234
899.06		96.18242
915.505		79.72179
840.822		87.14039
391.67		96.15736
467.71		84.08697
768.252		98.51932
613.455		146.2579
659.622		98.49153
357.119		86.77054
642.573		90.41273
531.53		100.3919
291.187		90.28916
696.586		98.62259
302.352		81.09044
521.12		85.25355
476.763		100.1821
666.562		80.11973
835.994		90.56899
762.066		87.32258
542.393		79.3446
522.779		87.81932
861.19		92.6782
235.666		76.69199
583.733		82.95294
882.162		76.24279
522.176		96.89965
708.506		82.11041
680.745		86.27395
653.436		85.63233
233.101		90.15162
969.971		78.68843
562.459		83.51823
921.842		81.27176
327.548		112.3397
374.319		96.72437
772.476		77.83611
636.84		76.67442
619.037		85.58913
672.748		81.60834
516.443		122.9111
288.321		117.0599
643.328		88.43645
684.818		82.11689
222.54		89.16996
259.504		71.42437
293.601		92.03673
330.113		88.28854
440.855		82.5069
412.188		90.89016
609.23		86.07549
332.678		100.6128
320.608		70.01698
511.916		81.05141
444.476		96.48342
361.796		79.84306
353.046		90.63683
302.503		88.88235
476.914		83.91861
392.273		100.5581
277.307		64.36122
419.28		127.3489
479.478		97.07737
256.637		115.2706
407.964		125.878
412.792		119.0912
481.289		98.19873
650.721		72.55422
362.551		78.54455
444.626		95.5624
352.141		128.2623
200.059		79.47364
273.837		103.4583
318.948		94.2829
341.579		85.43718
573.322		83.84631
315.327		92.24196
481.591		90.96448
292.394		86.21289
449.605		80.21593
366.624		80.12477
483.854		94.59442
414.452		97.81419
344.899		119.33
482.948		87.27102
479.478		120.4071
437.384		94.16682
289.829		92.96236
529.418		90.00428
389.557		89.04855
533.642		79.40235
564.571		83.32783
518.706		78.91916
426.823		110.4265
262.069		98.89148
542.393		93.26538
322.871		113.7726
378.544		102.6227
345.653		137.65
195.382		167.5738
385.182		76.70351
341.881		105.4506
531.077		78.05848
552.2		101.1656
368.435		90.87058
366.172		98.80204
426.823		94.83336
496.376		85.34616
298.731		77.36198
308.085		106.9333
341.579		123.4704
393.329		122.8024
466.051		83.17632
514.934		83.45774
483.552		106.2896
438.29		88.0558
407.662		114.208
562.308		78.31959
440.402		79.73548
673.352		72.1573
436.177		87.08639
435.423		82.75203
391.971		85.81409
458.507		82.70551
457.903		88.80573
372.056		131.4544
390.01		88.11787
570.606		102.9124
374.621		103.1793
558.989		83.34727
256.034		118.9069
581.62		97.33517
480.233		104.4804
525.042		93.50734
667.317		73.00185
559.442		91.20428
363.758		91.18858
495.924		101.3263
550.088		81.34248
397.403		77.3676
495.924		83.19994
384.277		97.04597
287.717		129.2794
464.693		95.71765
297.373		107.4258
365.87		107.0789
496.376		80.77906
438.742		134.2543
403.74		84.50881
346.256		121.6874
355.007		83.83104
333.281		78.56256
524.892		75.53376
428.936		69.87094
453.075		82.67094
455.188		96.77032
489.285		79.51123
244.869		161.8709
385.936		95.10383
582.676		102.3653
461.977		92.16203
369.642		86.46133
409.171		63.893
542.393		84.38251
344.748		79.0289
353.649		148.2604
326.945		113.6675
443.419		79.26755
605.609		85.12653
523.534		74.18773
350.481		75.57855
569.852		97.86143
361.495		81.55318
523.685		101.4626
511.011		91.4772
452.321		105.1173
504.373		82.83642
471.784		119.4487
373.866		94.04771
261.314		109.5764
514.783		77.00567
471.029		91.41729
358.477		92.52468
360.74		87.87764
276.854		74.03593
498.187		91.6555
511.313		91.85137
301.899		93.87114
372.056		83.56086
515.839		80.77028
359.533		76.91969
479.629		106.3801
417.469		72.63344
433.914		79.61637
374.47		102.6577
426.069		90.72439
413.848		87.54063
163.095		131.6951
538.018		100.3689
379.147		76.23933
533.34		88.77692
437.988		113.2546
297.977		88.35292
391.519		68.82476
496.678		84.27334
490.492		77.47951
440.553		89.53549
596.104		82.41343
574.831		73.58917
436.027		128.3768
427.729		69.33676
605.157		87.13881
542.091		69.02625
465.9		79.32055
595.953		83.10546
345.653		69.9467
299.636		107.4199
304.766		83.21794
411.736		79.20965
287.717		85.32845
418.827		94.88247
585.543		75.54485
631.107		81.63902
444.023		87.63554
512.822		70.98884
360.589		92.02232
484.759		73.99229
474.65		83.97824
534.397		87.22868
519.913		97.47991
712.428		86.06239
388.501		103.6596
427.427		90.27893
282.889		95.31094
323.474		102.4261
259.202		122.0084
383.371		88.15532
567.891		84.64103
496.225		98.60415
567.136		99.51049
412.49		91.20082
328.453		97.3598
286.812		104.2768
594.897		95.8395
288.17		106.1833
419.581		92.40384
515.537		78.93658
346.86		101.3134
490.794		92.69721
539.375		91.54849
306.878		105.6405
448.247		88.14812
466.201		82.92327
518.404		84.70656
352.744		92.80394
551.295		66.60653
493.51		75.26631
614.813		97.57295
352.291		78.56443
472.236		85.30771
478.573		91.19967
294.205		78.21834
469.068		110.1527
470.275		75.33775
596.859		81.84973
381.41		80.89241
422.901		81.07287
251.809		90.61119
276.251		109.0812
96.71		15.78199
401.175		77.13472
211.526		102.9677
433.763		89.14087
653.587		87.2595
297.373		81.90719
506.334		110.0725
320.608		82.96331
527.004		80.95146
292.545		89.69823
500.45		83.80699
564.421		81.19082
372.056		86.23694
466.503		79.006
544.053		84.06292
454.132		81.30748
336.751		91.98358
469.068		85.53253
597.613		71.07915
255.581		85.37583
570.456		105.488
444.174		87.604
344.446		95.90618
288.17		109.8663
473.443		93.17263
409.322		95.88602
541.488		76.87749
754.22		73.39474
444.777		80.82198
545.26		92.52295
453.226		86.31788
322.267		76.70092
445.23		85.14107
261.012		88.40289
520.818		85.91087
521.421		86.47688
460.619		99.26407
473.293		92.49832
334.186		81.21588
504.373		92.41162
412.792		88.39728
299.033		89.85421
568.494		77.10202
415.206		82.50229
517.499		95.33657
425.315		95.67718
519.158		90.13059
514.934		89.89094
503.166		77.26751
378.845		68.38794
395.441		89.41552
527.155		65.54119
430.444		107.7453
395.291		101.0985
167.47		106.658
464.542		93.05151
409.322		92.33356
542.544		86.09321
307.029		89.4557
401.929		86.45168
502.26		83.87958
528.663		89.2967
336.299		82.41934
272.328		80.86072
545.41		78.76865
390.915		71.49062
479.177		83.73484
485.212		77.08805
191.459		98.93958
411.585		80.40432
447.493		82.45923
246.227		71.83051
266.293		88.83928
470.426		80.75602
359.081		83.35836
295.864		76.83443
288.924		110.611
453.679		84.10353
318.646		79.98896
290.433		76.09775
393.027		104.4996
383.221		112.6757
358.175		115.0871
208.357		117.5649
352.291		84.68236
264.483		117.3605
394.687		84.81832
440.704		72.84486
374.319	127.9025
312.913	143.8745
394.234	188.8701
539.526	152.8272
519.762	167.5163
410.831	104.8932
377.638	154.7688
511.765	135.2494
593.69	172.1235
310.801	143.3298
428.936	127.2674
407.662	145.79
424.711	134.6197
382.617	133.4001
499.243	113.9961
364.814	114.8343
350.33		119.2416
406.304		86.91269
335.695		100.0825
470.577		89.52065
268.707		107.1912
449.907		103.0107
407.662		123.0273
367.53		102.6699
381.108		100.6768
626.581		92.70254
567.589		94.31948
376.13		99.20804
414.452		97.45716
574.831		97.33258
840.52		89.0775
407.059		102.411
307.934		98.25332
637.745		89.8846
494.113		102.1661
507.239		92.50581
474.952		95.54785
363.758		90.19641
451.416		93.36548
505.127		97.49288
312.159		184.8967
454.735		106.0932
375.677		104.8328
495.169		89.46117
316.383		98.36897
538.621		93.52808
302.805		110.7985
479.026		100.7052
504.524		92.8169
422.599		102.9757
390.915		109.146
528.663		86.69724
624.318		95.94219
466.956		109.5213
512.067		88.97971
467.861		104.2288
371.302		103.9137
244.567		94.948
494.868		96.50877
233.402		130.2476
444.476		122.2223
456.696		101.1189
263.125		93.77623
278.665		107.3044
474.198		105.8156
271.875		114.3026
612.248		103.7628
570.757		106.1299
732.947		86.9981
435.272		108.7007
475.707		97.81189
474.65		91.99727
411.132		98.17742
598.971		98.05874
484.155		99.89229
516.593		90.44859
584.789		114.5112
270.668		97.76782
240.644		96.8828
571.964		101.3566
426.672		110.6139
551.295		87.69056
384.126		85.62816
531.53		100.6316
391.066		111.5489
664.903		92.21733
641.216		97.68414
570.003		108.9408
322.871		146.271
320.457		116.9443
307.934		102.976
411.736		111.185
344.446		91.70519
397.101		99.65825
348.821		100.1415
539.677		97.93733
354.705		116.2159
588.56		100.0948
266.746		134.6674
283.644		96.57675
553.105		102.7906
129.752		123.747
362.249		105.715
640.612		97.402
267.651		113.4429
509.653		101.7816
513.576		99.70002
251.809		189.615
490.19		120.2038
401.778		98.15322
584.336		99.74121
375.526		114.4498
634.426		98.1502
336.45		95.336
272.026		108.6529
761.312		87.35484
440.251		103.776
512.067		104.7091
484.91		104.7536
462.128		104.2804
321.664		100.2767
392.877		102.0192
404.947		107.7826
439.497		107.1476
329.811		100.3098
353.348		107.2419
440.402		98.35816
377.789		122.967
586.599		117.798
444.777		104.7601
427.879		99.55845
628.542		95.66941
337.506		100.9166
325.134		112.9384
545.561		105.0582
507.692		91.95046
454.282		94.54963
533.039		98.02216
470.275		92.58689
537.263		103.4721
504.976		96.96431
494.868		106.1133
323.927		102.6185
552.954		97.67795
626.883		96.46067
444.023		81.21473
330.716		113.0089
454.584		88.38374
465.145		127.6185
463.184		81.65198
589.315		94.42635
576.491		92.81387
505.881		106.2656
298.128		113.2455
317.138		74.25744
577.245		108.6248
273.233		128.2817
615.718		102.7146
599.725		99.4127
307.331		83.07464
376.431		93.77522
355.761		105.2871
339.769		118.5912
562.007		100.7148
495.622		97.08817
389.406		123.104
617.377		86.89181
607.269		82.43892
827.847		103.8921
358.477		102.0881
461.977		85.30267
617.076		88.44927
390.463		105.4547
619.49		92.71983
496.678		95.99389
674.106		85.89258
550.842		89.95935
500.299		77.62036
415.809		101.6957
706.695		96.58942
514.783		105.1713
469.219		100.9396
466.805		96.50618
363.607		71.37626
597.311		102.695
551.747		91.49031
415.206		96.50387
483.25		92.20538
629.146		87.01437
466.956		118.0784
522.93		96.80647
524.288		76.993
550.238		83.76134
494.717		90.38047
780.322		87.53833
416.564		97.01674
293.3		129.8606
516.292		108.4023
342.786		102.3437
300.391		89.80308
530.474		107.3553
503.92		93.24565
443.721		141.669
277.76		91.42103
309.745		101.1256
395.441		84.92518
496.829		107.8557
694.022		97.96484
642.272		83.51405
525.193		96.57675
492.755		104.1055
412.943		89.52296
356.365		100.5473
306.727		101.5555
408.718		99.997
609.23		91.49909
361.042		129.7457
352.442		89.93054
220.276		104.7794
276.854		96.5249
299.636		103.675
550.54		100.9477
449.756		96.21597
537.867		96.23527
605.157		91.15574
493.811		100.4171
541.488		96.55543
246.076		115.3494
240.192		137.7863
514.783		89.24283
528.513		109.6258
433.763		113.4006
407.662		101.5683
232.195		117.5919
599.574		105.6274
234.76		148.0191
411.887		102.528
526.551		107.9515
528.814		120.9732
255.128		104.8771
436.027		110.3626
548.579		87.33036
495.471		127.6408
380.957		89.30476
580.112		110.1012
442.514		101.7581
580.413		104.8223
343.842		106.5934
417.167		93.49222
364.21		98.38711
468.012		106.5011
549.031		113.4513
425.918		108.3787
383.07		100.5552
554.765		113.0567
498.036		111.4649
477.819		83.19677
403.438		113.0297
597.915		103.4446
432.104		87.14399
561.856		103.7684
643.026		88.03737
366.624		107.3976
375.224		91.59947
375.073		125.0323
319.099		113.4496
572.568		100.0323
440.855		89.3304
486.569		107.5353
283.644		103.7249
442.514		89.91772
474.5		147.9813
579.659		110.0992
167.32		204.7225
581.62		97.84544
254.525		97.31919
546.316		90.4545
300.843		106.4259
558.235		108.7638
484.457		99.41687
681.952		90.07471
481.742		97.67377
321.211		105.1393
219.522		100.9497
552.049		102.5795
525.797		82.46585
402.08		110.2164
184.067		248.8441
263.276		147.8829
429.841		115.182
704.583		95.41924
272.328		130.9823
585.996		99.42767
388.652		105.5397
524.741		90.2268
417.318		92.36827
452.774		102.2859
287.265		141.1522
581.62		114.8449
526.249		98.94822
300.994		110.7957
203.228		90.62113
527.004		93.6168
514.481		107.1409
413.395		113.3292
328.755		131.0726
373.866		84.70526
558.989		95.98323
524.892		102.8502
680.292		94.66831
374.017		96.89317
590.522		85.59143
493.208		89.7158
326.19		112.5356
213.638		104.991
590.522		80.97205
368.133		102.6593
359.684		122.9419
277.76		134.6688
280.928		106.3593
440.251		81.20609
545.109		104.307
371.452		116.7534
515.99		105.6552
541.035		92.21315
565.326		91.51508
462.882		88.47419
465.598		91.42045
630.051		89.90692
430.595		107.625
378.996		111.885
490.643		108.4956
579.508		94.89284
351.688		104.3894
503.92		88.27068
289.226		111.4603
358.628		107.1709
621.602		104.6103
216.957		96.2877
769.157		96.49509
451.114		96.65855
587.504		111.2224
662.489		93.86509
723.593		108.8924
562.912		84.90603
575.284		110.7728
417.771		110.7372
408.718		98.51918
601.234		87.28096
447.795		72.77602
359.684		88.6918
604.704		101.0537
452.321		123.7205
970.272		84.93872
356.667		99.52691
785.15		93.65828
447.795		90.10438
514.632		95.32764
641.517		113.0594
833.882		83.82514
469.068		103.7298
620.244		95.05184
491.85		101.257
455.942		107.3253
863.302		95.83028
236.722		91.30034
793.448		83.59081
849.875		93.25645
619.037		95.16821
569.399		95.76101
295.864		100.6808
733.852		93.17566
387.143		104.5488
404.796		92.17268
796.465		97.90118
972.385		83.39192
568.343		91.63073
374.017		103.7471
540.733		94.69524
772.627		84.54698
488.682		96.83095
706.544		88.38273
492.906		79.74498
532.888		94.62308
798.728		105.7964
439.346		88.51595
790.581		87.56353
605.157		87.31797
631.258		97.95231
897.4		87.68134
697.944		98.05903
897.551		85.06489
445.381		91.81522
438.893		81.6239
748.638		89.33227
594.294		95.92073
472.538		94.15818
619.339		90.24624
396.799		101.998
690.401		97.05634
541.789		102.3179
635.633		91.59472
406.455		103.2976
455.339		85.37165
599.876		98.35528
582.526		98.25735
837.503		100.0306
599.725		92.95372
619.791		102.5708
442.665		91.82516
683.31		93.35943
521.572		110.763
1018.703		79.71373
665.205		95.89163
758.898		101.2251
856.061		88.32455
461.826		97.92322
530.021		110.9319
460.77		87.24438
735.361		91.98041
636.689		92.46447
541.488		72.0994
555.821		100.3686
611.493		92.58012
364.512		82.85256
890.762		103.7311
670.938		89.51043
630.504		115.9689
769.911		81.83547
302.201		94.79217
650.268		78.99606
834.486		103.4908
611.041		131.5291
601.385		91.72161
679.085		107.7026
762.518		95.11218
540.432		90.958
624.921		80.97076
687.081		93.10797
671.089		94.43758
772.476		94.49246
344.597		79.0626
616.925		100.5155
721.481		95.16979
957.146		87.40035
441.307		84.44775
587.052		77.929
557.33		87.78288
214.392		91.17518
890.912		100.0403
383.522		85.2331
748.336		98.14299
821.963		95.02318
490.04		77.0159
664.45		58.97002
855.608		104.9234
817.889		56.72759
614.058		90.11518
492.152		73.31092
853.948		88.41773
564.722		102.9675
556.123		71.84866
605.458		78.60807
878.993		115.0701
673.05		77.64945
688.288		96.59274
326.794		66.75948
696.134		55.23753
470.275		49.63146
697.039		80.59155
302.05		90.60658
693.871		95.76201
539.074		94.71828
779.115		94.22299
552.652		78.28114
714.842		99.2066
498.489		91.46093
775.795		99.61606
740.642		107.4287
751.505		106.3706
592.181		87.2909
583.431		92.01628
754.522		100.9363
339.316		92.14561
461.373		88.69886
279.268		176.8735
278.363		92.17528
750.147		84.64492
483.25		114.135
368.586		103.4854
244.567		126.3664
566.985		124.3585
474.801		114.8119
341.73		81.24138
627.486		214.3071
411.434		99.01275
894.081		62.88599
686.478		95.8395
561.101		95.93441
719.519		87.20679
772.476		87.51154
659.471		86.95302
483.099		163.8105
737.926		99.10636
979.627		123.2545
745.47		107.9319
567.891		87.74284
340.221		93.44599
632.465		99.75561
538.621		92.65386
612.248		82.0083
568.796		103.2885
548.428		90.15162
447.644		104.4358
393.329		93.4228
445.833		97.80065
446.588		103.792
524.137		108.3755
316.836		112.3736
384.729		118.4543
408.417		122.574
789.525		92.29093
719.218		115.1528
892.421		90.97586
949.301		87.29695
449.002		92.61843
864.057		111.0686
410.227		112.5452
694.474		114.7322
869.488		94.22068
718.916		91.98416
358.93		81.11233
350.33		83.68745
562.007		103.1227
350.934		115.3947
376.28		85.65048
328.453		109.9308
418.978		85.16829
555.368		83.52082
351.537		82.92327
468.012		89.46837
474.047		92.87724
433.462		76.77812
480.384		105.8947
174.26		94.06068
453.981		103.0706
370.245		95.65861
339.769		96.65092
479.177		81.3792
430.143		88.13184
557.631		113.6004
425.315		86.56416
561.554		109.1668
469.521		102.0078
450.209		95.60013
730.231		65.12583
351.839		91.58939
772.627		99.1765
318.043		89.41278
427.427		84.49024
326.19		71.18342
485.815		85.49911
492.152		86.37981
597.462		97.41568
506.787		83.94151
429.086		96.00498
491.548		84.03066
393.329		93.24666
363.758		109.605
346.256		88.67927
323.927		92.3507
342.183		89.70687
333.432		88.65479
272.479		91.53164
411.434		118.0653
711.825		99.46397
427.578		80.28967
321.211		85.28178
305.068		109.9514
315.78		100.7469
488.078		110.1287
432.707		91.82876
498.338		76.23112
494.717		94.35621
404.041		76.2088
330.867		68.50431
565.477		86.33444
353.348		113.2952
532.586		85.38317
596.406		105.8072
524.137		91.07955
499.243		101.2896
775.494		103.777
521.572		100.2742
498.036		94.36687
382.164		102.6667
404.947		88.38662
393.48		86.64856
363.305		96.90037
451.265		93.51886
411.132		76.05181
458.507		95.93167
492.303		86.09781
[truncated: 5,492 more rows]
