# Supplementary material for: DELE1 maintains muscle proteostasis to promote growth and survival in mitochondrial myopathy
Source: EMBO J. 2024 Oct 8;43(22):5548–85. doi: 10.1038/s44318-024-00242-x (PMC11574132; doi:10.1038/s44318-024-00242-x)
Supplement: Supplementary file 24 — Source data Fig. 7 [file 44318_2024_242_MOESM24_ESM.zip › Figure 7/I/README.txt]

Images acquired on an Olympus FV3000 microscopy using a 20X objective were exported as .tif files using the Olympus FV31S-SW viewer software.

The .tif files were stitched in ImageJ/FIJI using the "Stitch Directory with Images" plug-in, using the default settings. 

Each channel was windowed the same across all images.
