# Supplementary material for: DELE1 maintains muscle proteostasis to promote growth and survival in mitochondrial myopathy
Source: EMBO J. 2024 Oct 8;43(22):5548–85. doi: 10.1038/s44318-024-00242-x (PMC11574132; doi:10.1038/s44318-024-00242-x)
Supplement: Supplementary file 24 — Source data Fig. 7 [file 44318_2024_242_MOESM24_ESM.zip › Figure 7/J/7J.txt]

CSA of Type 1 fibers	CSA of FK2/Type 1 fibers	CSA of Type 2a fibers	CSA of FK2/Type 2a fibers	CSA of Type 2b fibers	CSA of FK2/Type 2b fibers
422.599	318.194	399.515	839.163	619.791	248.037
498.639	399.364	386.389	276.703	838.408	224.35
563.063	275.647	268.707	286.359	816.984	266.444
577.396	340.825	443.269	364.21	843.689	406.003
420.185	709.562	497.885	264.784	840.671	381.108
561.705	671.843	361.344	186.782	543.902	351.386
364.663	331.772	407.059	307.18	486.72	200.512
399.968	347.162	310.65	216.354	752.561	255.581
577.848	270.819	340.071	215.901	733.249	118.135
488.682	464.391	333.885	222.087	896.646	223.143
423.504	621.149	294.356	392.424	914.751	602.29
716.351	638.047	311.706	337.204	840.822	246.076
760.255	794.051	388.199	256.184	834.033	242.757
865.716	264.332	446.588	272.026	743.81	138.352
874.618	385.635	393.631	330.415	538.47	104.858
551.445	312.762	402.08	360.891	669.429	318.345
462.882	112.1	464.994	409.774	629.9	239.437
614.511	278.816	331.471	370.849	673.654	312.762
850.478	228.122	452.321	400.873	713.937	250.15
863.302	280.777	395.441	297.071	770.213	162.039
815.324	375.375	838.257	275.496	525.042
766.441	220.427	541.186	176.523	964.087
580.413	250.904	569.249	253.469	778.36
782.132	176.221	555.217	290.131	347.463
622.055	67.743	472.538	284.398	679.99
670.033	120.549	472.84	220.126	837.05
694.022	59.444	537.716	225.859	805.518
665.506	728.874	485.966	197.344	605.911
620.697	363.003	473.293	323.022	808.384
796.465	222.54	421.543	348.52	482.647
552.502	74.834	391.217	287.868	747.582
708.204	688.59	529.87	243.964	713.786
786.658	471.331	419.581	187.989	419.732
659.773	500.903	368.284		936.024
418.827	441.76	503.317		689.344
507.239		386.691		602.894
532.888		638.047		709.713
404.192		399.213		732.495
384.277		708.204		530.474
1001.956		490.945		704.13
659.924		873.109		881.709
579.357		534.095		676.369
860.587		478.121		310.047
634.728		517.197		812.91
445.381		428.483		738.077
462.43		348.821		808.083
514.934		591.427		897.702
406.003		376.733		821.058
608.325		383.522		312.913
487.324		419.581		766.29
753.315		542.846		706.695
738.228		428.936		839.464
937.834		393.933		562.007
636.689		489.285		725.253
264.633		443.721		962.427
1169.275		426.522		566.08
838.559		492.906		755.427
1097.158		514.029		620.093
795.56		401.024		727.516
560.95		454.735		1151.623
677.124		392.122		952.922
743.81		479.328		393.48
795.862		491.548		744.564
950.357		454.132		687.836
812.156		609.23		873.562
647.1		591.276		482.345
735.663		626.581		1317.283
842.331		651.173		785.301
818.795		616.17		888.348
720.425		554.312		1172.444
751.052		704.734		1115.112
587.806		517.046		944.775
726.007		369.793		259.051
535		408.567		226.01
772.627		506.485		382.315
704.734		442.062		393.782
670.938		391.82		520.516
508.597		513.727		500.148
535.754		535.151		348.067
678.029		441.156		365.267
545.109		470.577		511.313
529.569		318.496		583.431
791.788		482.798		300.994
797.37		581.319		509.653
789.978		458.205		420.185
794.956		357.27		625.223
683.46		528.362		628.844
721.782		502.411		516.292
403.136		374.017		484.608
621.753		341.278		459.714
678.632		465.598		638.047
446.588		458.205		347.011
531.832		487.776		614.662
507.843		393.178		407.36
627.939		509.955		594.294
553.859		389.557		378.845
476.914		350.481		538.47
650.721		473.594		131.713
520.365		446.437		678.482
349.877		362.249		550.088
743.659		374.47		719.519
715.295		427.276		409.774
987.321		576.34		772.929
1127.031		450.511		724.046
483.401		359.081		872.657
304.917		450.511		493.661
366.021		404.947		788.016
432.104		358.779		884.878
719.368		492.001		1143.325
431.048		518.102		1050.99
481.44		374.017		885.028
516.593		345.955		896.797
564.571		397.705		837.956
550.691		360.589		659.321
599.876		482.194		828.601
650.57		564.421		832.373
540.582		357.421		881.106
426.371		371.151		867.376
410.68		523.383		1060.797
465.749		395.592		949.904
441.005		492.906		687.534
376.28		390.764		391.217
533.642		469.672		768.855
738.831		366.624		1215.745
1153.886		436.932		793.599
828.601		415.055		781.68
876.881		366.172		607.118
825.282		390.764		900.418
755.88		405.097		606.816
816.682		362.853		752.41
1102.287		308.236		714.993
605.458		389.105		568.947
910.828		361.495		1011.159
950.206		408.266		850.78
969.367		464.542		782.736
1076.186		518.404		837.654
907.207		312.611		420.185
149.818		373.866		591.729
593.992		413.848		752.41
587.655		410.831		665.959
568.192		375.375		1335.086
699.302		427.276		863.906
604.251		452.019		743.056
570.305		404.494		184.519
355.309		471.482		744.564
626.279		441.609		780.171
685.12		415.357		338.713
553.407		424.711		832.977
631.409		576.189		667.468
712.881		348.972		957.901
392.877		407.662		509.05
699.302		397.403		604.402
627.788		423.957		609.985
574.68		412.339		716.954
751.052		430.897		565.778
728.27		280.475		778.36
527.306		317.289		681.65
678.029		488.682		656.001
400.873		371		410.68
512.067		465.598		1074.677
719.067		378.845		833.58
579.206		465.9		771.269
820.002		522.327		274.139
638.349		365.116		699.604
744.263		451.265		520.365
626.128		659.17		808.083
567.136		508.144		942.21
669.58		389.557		701.716
608.325		482.798		446.739
759.652		607.571		722.839
642.121		391.066		492.303
771.42		385.936		803.405
514.33		258.297		702.621
656.303		392.877		934.515
565.778		244.869		610.739
800.237		380.505		766.441
583.129		415.357		530.776
311.103		243.511		832.977
442.514		350.028		861.643
416.413		449.907		1030.924
514.632		398.459		494.566
687.534		244.265		860.738
655.85		498.187		1055.516
923.954		257.542		889.705
355.158		371.603		692.06
646.194		251.809		987.17
549.182		328.001		400.722
647.552		361.193		538.772
601.687		225.708		763.725
562.761		273.384		785.451
609.834		229.781		454.282
541.639		161.586		1003.766
423.806		342.937		654.794
488.229		252.714		816.23
528.513		308.387		859.682
409.02		187.084		518.555
257.844		243.662		648.307
417.318		254.525		848.366
410.076		259.805		679.236
473.142		211.978		748.035
358.175		246.981		494.264
462.58		220.578		400.873
420.336		282.889		696.134
898.456		341.881		544.505
1156.904		365.116		753.466
802.5		234.308		466.805
945.831		320.759		530.625
725.253		295.261		627.184
674.106		211.677		594.445
557.028		274.893		625.676
549.786		253.469		643.78
366.926		264.784		667.92
751.957		216.052		669.58
1091.424		218.164		654.945
1006.633		273.988		637.444
1197.036		179.088		564.421
887.442		220.276		754.975
913.242		323.927		734.607
839.313		266.595		663.092
646.044		464.391		706.242
906.453		321.966		545.41
755.126		436.027		492.001
817.135		317.138		541.337
370.245		436.479		507.994
406.757		475.707		529.87
555.368		380.957		616.774
561.705		415.206		712.579
494.415		278.061		773.683
540.13		283.191		379.449
588.259		386.389		686.327
701.867		489.587		638.651
616.925		401.929		653.587
750.75		371.151		665.054
643.328		474.047		795.107
720.726		372.509		605.006
577.396		449.153		425.767
606.967		423.806		573.02
746.375		526.099		729.628
678.029		576.189		689.043
708.204		351.084		578.301
569.249		452.623		947.339
606.665		441.911		512.972
718.614		368.284		445.23
651.324		524.892		656.907
745.319		317.892		367.379
678.934		461.524		726.158
613.756		378.091		558.084
711.07		587.655		395.592
834.184		422.297		480.535
743.357		459.11		617.076
694.927		440.402		502.26
820.605		369.642		371.302
734.305		330.264		346.86
671.24		365.417		573.775
842.784		447.795		648.91
654.342		436.027		608.325
725.253		301.899		653.436
656.756		484.608		563.063
767.045		271.121		397.101
679.689		267.651		422.297
748.94		405.55		408.567
749.242		457.451		500.601
750.298		227.368		647.703
709.109		544.505		761.312
748.336		308.99		608.929
695.078		337.958		532.888
724.649		400.119		351.386
823.321		410.378		687.081
615.114		352.141		623.714
634.577		412.49		571.059
581.922		356.214		414.904
662.338		325.134		418.978
719.972		252.413		710.316
378.845		340.221		581.922
525.948		133.222		548.579
729.93		0.151		641.668
719.368		431.802		623.262
492.152		390.613		634.577
406.003		331.471		727.063
640.009		393.48		671.39
616.774		242.304		738.982
599.423		300.994		601.385
485.966		314.271		547.523
584.487		289.528		640.612
569.098		336.299		636.538
577.698		284.851		878.993
492.906		206.849		506.485
538.018		250.602		407.662
594.445		356.818		730.835
426.672		308.387		762.217
325.888		369.189		594.595
366.323		284.247		650.419
518.404		322.569		666.11
487.626		267.802		341.73
657.812		220.126		542.091
525.042		292.394		560.498
670.485		300.24		466.956
1133.971		251.809		671.541
958.957		297.977		807.177
386.238		261.012		413.848
692.211		271.875		714.088
701.264		316.082		295.412
436.932		303.71		860.436
266.142		233.101		737.624
442.967		289.226		592.181
301.145		278.816		665.657
317.439		300.692		338.411
305.973		271.875		569.852
322.267		270.065		529.116
289.075		338.864		463.184
324.681		288.472		453.981
265.539		260.107		634.577
336.148		311.254		676.822
214.241		387.596		799.784
280.023		273.535		655.398
523.835		215.147		483.552
515.99		321.815		287.415
896.193		241.097		645.893
793.599		297.071		742.754
864.208		250.904		450.812
565.477		269.763		661.584
599.273		261.314		780.925
677.124		313.517		580.112
848.517		321.362		456.696
788.771		318.797		580.564
726.61		258.146		630.956
488.833		233.402		621.149
746.526		276.251		400.269
731.438		336.148		555.217
477.97		269.16		803.405
718.765		354.404		614.662
736.87		296.77		569.55
746.526		329.208		467.408
437.535		311.555		338.26
708.506		313.366		736.116
340.372		298.58		575.284
671.089		266.897		625.525
594.445		297.373		550.691
645.138		312.611		353.498
689.797		347.011		653.587
659.622		319.099		728.572
632.465		334.639		620.093
649.966		373.414		509.351
735.663		186.028		404.192
554.01		224.35		363.758
640.31		270.819		617.679
727.214		262.974		658.415
791.185		152.685		413.395
703.074		366.926		753.013
579.357		264.784		602.139
701.264		285.454		581.017
776.701		296.921		641.97
380.203		265.388		680.745
385.635		283.644		608.174
557.631		308.538		680.896
445.984		261.616		633.068
386.238		301.598		758.445
519.007		215.901		670.334
440.553		309.292		515.236
557.631		234.157		558.838
492.454		314.724		603.044
665.054		307.482		497.282
608.325		223.747		418.223
479.78		183.312		671.994
490.04		275.798		633.823
603.497		245.171		418.374
517.197		328.453		670.033
586.599		288.622		605.609
533.491		293.149		812.156
514.783		261.314		708.204
628.844		198.098		656.152
520.214		287.265		440.251
519.007		271.121		504.222
398.308		241.55		634.879
614.963		367.831		682.555
488.229		295.563		553.558
540.733		410.076		667.619
573.322		218.315		655.247
429.69		171.695		437.837
549.182		273.384		542.996
449.002		427.578		570.154
522.025		334.488		443.721
659.019		328.755		680.443
514.783		366.926		577.094
514.179		323.022		608.023
493.661		292.998		507.692
520.818		340.674		615.114
509.351		297.222		527.155
482.194		351.688		723.895
492.454		269.914		586.75
496.075		260.258		617.528
549.786		340.071		465.296
632.465		250.451		595.652
319.853		469.068		600.329
438.742		342.183		545.41
471.935		275.647		553.709
656.605		412.49		433.16
430.897		310.65		535.453
491.247		624.318		526.551
616.774		348.52		654.794
575.736		499.997		632.616
535.302		357.723		568.947
531.681		322.267		562.308
592.634		398.157		515.236
555.217		330.415		602.29
572.115		499.997		629.447
542.544		323.927		355.007
509.955		224.199		606.364
562.459		301.296		589.918
450.812		384.126		568.947
476.763		403.287		585.09
556.424		406.757		671.089
551.596		428.483		572.417
467.71		282.587		280.475
564.27		414.904		560.196
473.745		384.88		552.351
453.226		318.345		580.413
422.448		415.206		525.495
474.952		333.13		632.012
331.32		252.111		425.164
426.069		379.901		507.239
378.393		392.877		562.61
373.565		348.972		573.775
333.734		338.26		518.404
327.699		440.855		476.461
416.413		388.501		544.656
403.74		426.823		384.428
409.171		334.036		584.185
494.868		480.987		500.752
348.821		472.538		463.637
405.55		360.589		615.567
589.617		595.199		479.328
496.678		633.068		457.451
449.605		493.51		578.452
433.311		449.756		609.683
368.133		410.227		572.719
591.427		387.445		566.533
418.827		459.412		256.184
330.113		636.538		345.351
354.856		322.72		350.028
410.378		441.458		481.742
344.597		432.255		518.857
429.69		517.348		523.534
372.358		401.476		540.432
354.856		426.672		522.478
333.734		404.192		576.641
465.296		517.8		508.899
561.252		367.379		687.836
325.285		466.201		514.934
254.676		607.42		440.855
432.104		447.342		628.995
311.404		504.071		510.408
216.052		407.36		539.526
620.998		555.368		347.162
728.421		376.28		560.347
692.815		383.221		555.519
907.66		501.204		734.305
517.8		611.946		434.97
779.115		698.548		692.211
894.986		582.526		765.234
810.497		354.555		319.401
721.179		796.767		651.475
660.829		552.803		450.511
700.057		612.399		549.484
771.873		595.199		552.652
749.543		604.553		542.846
672.296		443.269		320.306
850.327		607.722		698.246
675.313		488.983		545.109
575.736		459.412		357.27
792.995		481.289		305.068
696.436		435.876		448.247
861.794		541.035		802.651
765.234		623.262		542.393
864.811		309.292		509.653
937.231		558.386		471.482
745.922		601.385		645.591
622.809		306.727		613.304
904.642		337.657		585.996
633.672		419.129		358.326
815.324		587.957		243.511
867.829		519.46		544.354
692.815		343.239		480.535
471.935		403.74		547.523
357.874		509.955		566.684
509.351		379.298		400.269
674.106		371.754		459.412
589.617		318.345		495.773
581.771		316.383		696.285
616.17		393.178		513.727
579.357		235.364		428.785
445.984		380.203		315.931
439.346		342.786		207.603
689.194		278.061		530.323
708.506		426.522		475.556
593.841		347.463		482.194
554.614		366.021		546.617
475.556		406.455		277.005
296.921		335.092		700.358
389.256		399.666		554.463
646.345		436.177		530.474
477.366		402.382		575.434
639.707		308.99		501.506
639.103		298.882		656.454
644.535		365.87		598.971
547.372		412.943		570.606
634.879		414.602		418.827
553.407		323.173		608.929
645.742		510.86		486.72
493.661		497.282		595.35
579.961		272.328		593.992
654.794		458.959		592.483
539.526		282.587		503.92
482.194		316.987		487.776
502.713		499.846		618.283
537.112		402.533		701.867
614.963		690.401		396.498
596.859		675.313		372.961
530.474		284.7		598.971
646.345		555.217		630.654
639.707		546.617		616.17
614.36		533.944		628.09
617.981		487.173		305.068
474.349		597.311		394.687
542.544		397.855		254.223
674.106		539.074		607.118
633.068		557.179		334.488
615.567		445.079		686.176
504.524		476.612		318.948
645.138		452.472		622.055
529.267		414.452		621.149
557.631		516.141		615.718
528.663		612.399		541.488
519.007		454.132		471.784
482.194		464.391		647.854
568.494		455.489		422.599
572.719		513.425		554.01
280.626		473.293		687.232
499.696		431.953		525.797
538.319		366.624		428.785
542.544		468.163		761.01
412.792		518.102		740.943
514.179		661.584		444.928
395.894		525.646		270.367
458.658		618.132		621.904
402.533		496.527		556.273
		526.853		617.227
		462.279		562.61
		550.389		659.17
		270.819		714.691
		379.751		445.833
		521.874		564.873
		541.186		540.13
		619.791		439.346
		514.934		510.408
		565.175		442.212
		396.045		552.803
		539.526		563.515
		441.911		388.501
		399.364		216.505
		379.751		415.809
		485.362		593.841
		443.269		543.298
		298.128		555.821
		347.162		640.612
		428.181		471.482
		371.905		567.74
		319.552		507.692
		390.312		628.391
		358.175		364.512
		405.701		529.87
		502.411		542.996
		354.555		638.198
		503.467		396.347
		364.965		590.974
		307.482		510.558
		443.419		589.617
		388.954		193.723
		382.466		390.463
		339.467		579.357
		399.364		547.824
		403.74		455.037
		350.179		339.467
		327.699		414.753
		425.918		474.952
		475.254		441.156
		350.481		564.421
		340.372		519.158
		464.693		480.384
		368.586		459.412
		362.551		523.685
		357.723		497.583
		524.59		486.569
		364.512		555.821
		264.483		592.181
		357.723		512.369
		620.697		394.989
		276.1		281.682
		403.287		364.814
		384.88		205.491
		444.777		538.621
		380.052		305.369
		354.404		601.837
		291.338		474.198
		324.229		507.088
		444.777		707.902
		470.426		519.007
		426.974		547.221
		498.639		391.82
		400.873		528.362
		435.272		534.547
		403.287		535.151
		444.476		258.9
		460.468		528.814
		558.386		528.211
		524.288		299.787
		330.716		615.265
		316.534		505.127
		278.514		433.009
		546.467		434.518
		404.041		540.582
		355.761		290.433
		433.16		562.157
		478.724		462.279
		328.453		501.204
		359.986		670.183
		351.839		573.322
		305.369		516.895
		483.552		354.253
		318.043		519.007
		293.752		611.493
		341.278		262.974
		300.994		415.508
		243.209		439.497
		182.86		464.24
		310.65		376.13
		322.871		619.188
		275.949		452.623
		416.262		589.013
		274.289		422.297
		325.738		568.796
		383.522		478.573
		702.923		400.722
		469.822		437.384
		344.748		614.058
		320.457		289.377
		263.728		494.415
		248.188		441.911
		407.21		559.442
		439.648		342.032
		266.142		573.624
		351.235		502.562
		368.888		480.987
		484.005		375.375
		363.758		493.359
		376.28		572.266
		473.142		404.796
		404.192		557.933
		400.873		396.95
		392.877		398.308
		430.746		333.583
		351.537		486.569
		476.763		475.254
		410.378		321.362
		439.346		365.116
		340.071		423.957
		494.415		505.881
		327.246		316.383
		414.904		489.587
		306.576		302.201
		459.412		307.029
		445.984		378.091
		481.892		436.177
		440.251		520.365
		298.429		518.102
		461.826		379.298
		436.932		489.587
		444.174		229.329
		490.04		484.457
		195.231		267.349
		342.937		483.854
		519.611		540.13
		138.201		802.048
		462.128		297.826
		449.002		320.457
		318.646		489.436
		352.744		383.371
		435.121		401.326
		316.082		513.123
		347.162		429.086
		438.591		411.736
		330.415		490.643
		243.058		470.124
		406.003		507.088
		407.059		496.678
		488.38		445.381
		409.925		463.787
		425.315		445.984
		284.398		465.749
		365.87		440.1
		316.232		526.4
		284.247		501.959
		336.751		303.106
		359.533		637.444
		247.585		386.992
		457.602		312.913
		299.485		443.419
		393.631		294.205
		323.776		339.467
		288.622		410.981
		287.415		529.569
		325.134		447.191
		406.908		280.626
		466.051		586.146
		249.546		526.249
		231.441		347.313
		354.705		430.595
		355.007		434.065
		300.692		412.038
		393.027		548.73
		240.644		452.019
		383.673		457.149
		346.709		247.132
		266.897		393.933
		334.639		549.484
		272.63		465.598
		313.366		570.908
		317.892		400.42
		302.805		541.186
		357.572		223.897
		309.443		506.334
		180.596		487.776
		264.483		356.063
		230.988		573.322
		392.726		656.756
		280.777		504.825
		374.168		564.27
		280.777		495.622
		347.765		501.506
		240.041		461.072
		248.943		378.845
		349.727		1027.152
		363.456		994.865
		352.442		1132.01
		447.04		442.967
		307.331		1005.577
		340.221		548.881
		402.533		864.811
		312.31		615.869
		328.302		721.782
		307.18		726.46
		384.126		418.223
		336.751		994.563
		280.023		993.356
		251.96		863.755
		248.641		989.132
		305.822		469.521
		240.192		521.271
		327.548		1127.634
		338.562		1060.495
		274.591		644.837
		292.847		1197.338
		249.093		901.021
		335.393		879.748
		507.239		1340.367
		310.952		890.007
		305.068		819.549
		356.818		783.188
		321.815		1245.467
		364.06		402.985
		367.53		670.938
		371.452		1295.859
		330.565		834.636
		315.931		1138.195
		274.44		1044.804
		297.675		498.187
		288.622		902.53
		323.927		524.288
		334.337		597.311
		219.522		687.232
		239.437		1051.594
		270.518		1145.89
		295.412		1163.542
		234.459		919.277
		220.427		993.054
		276.854		839.917
		298.278		1079.656
		254.827		500.903
		223.596		580.112
		271.574		1203.373
		256.184		865.415
		267.802		458.205
		247.886		1265.684
		255.732		776.399
		182.105		820.605
		196.74		694.474
		239.437		644.233
		339.92		590.371
		328.755		1067.435
		407.511		674.408
		505.429		858.022
		200.814		1166.862
		371.151		810.195
		398.006		769.459
		382.466		1173.349
		576.491		1199.45
		522.93		479.177
		413.395		1400.867
		339.769		903.737
		385.936		1408.26
		465.447		1219.366
		398.912		437.384
		437.083		995.167
		460.016		1121.75
		363.607		923.954
		426.823		849.422
		278.212		967.104
		364.21		799.784
		432.255		838.257
		405.399		670.334
		454.735		928.178
		294.657		713.333
		677.124		959.711
		300.089		1033.941
		491.096		987.774
		458.809		559.291
		366.624		1143.174
		449.002		846.555
		288.773		729.024
		445.984		693.418
		416.564		522.176
		413.094		627.788
		692.664		1113.603
		289.679		967.858
		483.552		853.496
		421.844		556.123
		379.147		912.186
		418.827		713.032
		451.567		818.644
		447.493		679.839
		382.466		557.33
		373.414		281.079
		329.509		928.028
		360.589		895.891
		426.823		1422.593
		344.144		981.437
		387.143		634.275
		444.626		870.394
		478.271		479.026
		452.17		909.017
		379.449		966.5
		453.528		1326.336
		383.975		1046.313
		283.644		1154.49
		460.77		1234.453
		260.56		1154.037
		427.276		836.447
		378.996		990.037
		499.846		989.584
		414.15		972.385
		416.262		818.342
		410.076		625.826
		474.952		1077.997
		548.73		878.239
		507.39		719.519
		404.192		1015.836
		450.963		1176.216
		426.974		1136.687
		427.125		832.524
		527.909		768.704
		433.763		377.337
		483.854		719.368
		400.722		745.168
		440.855		777.606
		474.801		636.237
		471.633		903.133
		380.656		296.921
		465.447		764.631
		439.648		908.263
		480.535		1072.565
		402.382		820.002
		431.651		706.393
		443.721		346.106
		479.026		757.238
		424.56		709.411
		459.11		346.558
		322.569		840.822
		447.644		819.549
		435.423		835.391
		292.545		683.008
		393.027		737.473
		525.344		605.911
		428.332		547.523
		451.567		776.248
		422.297		650.117
		420.487		677.576
		551.144		776.852
		429.086		634.577
		450.812		725.403
		385.031		778.964
		392.273		748.487
		159.474		683.31
		396.045		719.821
		282.286		643.026
		311.254		537.716
		354.253		658.717
		336.6		754.824
		500.752		517.046
		389.557		744.112
		318.948		689.797
		331.018		895.74
		410.529		511.162
		287.265		720.726
		271.272		720.575
		404.947		576.792
		358.175		653.738
		383.522		794.806
		345.351		896.344
		289.075		788.016
		320.155		894.684
		339.618		747.733
		218.315		717.558
		345.2		779.416
		340.825		702.169
		380.505		650.57
		253.318		827.696
		307.029		720.123
		264.935		555.972
		262.672		718.916
		245.322		737.021
		260.56		615.416
		274.44		618.132
		261.012		815.324
		297.977		747.129
		311.555		497.885
		265.086		538.018
		282.738		560.045
		281.984		648.759
		326.492		505.58
		302.503		602.743
		222.238		797.823
		348.369		588.862
		236.571		681.499
		329.66		662.187
		336.6		805.065
		423.806		765.838
		289.98		891.063
		258.146		581.017
		240.946		561.554
		232.799		877.485
		211.375		319.25
		220.427		1162.335
		268.858		723.895
		242.002		490.19
		190.252		678.331
		256.486		902.832
		263.426		825.735
		378.845		625.072
		187.386		694.776
		256.034		485.513
		195.382		691.909
		213.487		868.281
		211.677		503.769
		204.887		793.297
		226.311		567.589
		205.642		794.353
		261.465		642.423
		256.939		482.948
		276.854		635.482
		257.995		614.662
		221.031		662.64
		270.819		565.929
		289.377		698.246
		293.752		629.297
		361.646		872.053
		309.141		759.048
		224.803		276.553
		417.469		733.4
		330.867		705.79
		329.359		444.325
		324.078		690.099
		348.972		541.035
		272.932		446.135
		346.256		789.374
		377.035		551.747
		336.6		738.529
		323.927		630.956
		350.028		720.274
		293.3		427.427
		340.976		719.218
		319.401		679.99
		326.945		640.009
		297.675		515.688
		302.201		558.536
		315.025		594.294
		320.91		610.89
		324.078		505.278
		387.747		525.495
		335.092		603.497
		341.579		574.529
		417.016		500.903
		370.547		544.203
		426.371		439.648
		420.487		581.922
		317.741		571.813
		329.208		633.823
		321.966		512.067
		267.349		531.983
		358.628		576.641
		264.332		553.859
		324.531		477.819
		286.812		500.601
		597.16		587.655
		397.705		585.392
		321.513		468.766
		514.934		585.845
		497.583		610.89
		572.417		391.82
		539.375		415.659
		462.731		444.174
		301.899		403.287
		347.765		527.155
		471.482		213.94
		343.692		521.723
		330.264		458.205
		292.998		309.292
		255.279		404.192
		308.84		154.646
		270.216		385.333
		366.926		296.921
		423.655		440.855
		267.047		201.87
		303.408		328.906
		312.008		480.836
		230.385		335.695
		377.337		428.785
		348.369		423.051
		334.488		403.74
		247.585		313.517
		264.181		416.564
		219.824		335.997
		413.245		378.845
		313.517		262.219
		391.519		378.393
		391.519		365.116
		329.057		367.53
		319.552		191.761
		288.019		319.25
		325.134		341.127
		441.609		339.467
		351.839		436.781
		377.487		307.633
		306.576		296.468
		272.328		312.31
		247.886		377.337
		269.16		478.422
		308.538		469.672
		342.485		319.401
		449.756		380.505
		280.777		342.786
		281.531		334.639
		251.809		324.681
		272.932		453.981
		276.854		337.958
		307.633		425.616
		270.97		252.714
		420.637		298.429
		295.563		365.568
		255.581		465.598
		356.968		245.472
		471.482		171.091
		280.626		413.395
		245.02		392.575
		291.64		455.791
		246.227		438.441
		369.038		336.299
		228.273		465.296
		343.541		437.686
		347.916		268.707
		265.086		388.652
		327.246		321.966
		253.771		395.14
		299.033		415.206
		317.892		513.878
		236.118		372.509
		224.35		374.47
		302.654		320.608
		258.9		386.54
		241.851		462.128
		244.718		404.041
		318.646		346.558
		316.082		347.162
		240.795		373.565
		56.88		433.763
		138.653		465.9
		217.712		380.807
		287.868		443.57
		249.697		371.754
		458.809		444.325
		235.515		353.197
		345.049		342.485
		342.786		343.541
		426.22		463.637
		364.965		443.118
		408.869		460.016
		472.236		492.001
		505.278		485.664
		460.317		511.313
		424.862		518.404
		388.35		400.119
		379.298		474.801
		403.74		382.919
		482.194		377.035
		471.784		457.752
		415.508		394.989
		376.582		452.472
		329.811		399.062
		362.098		434.82
		329.811		491.85
		466.503		440.553
		324.078		429.992
		467.71		455.942
		510.558		488.531
		515.085		383.07
		347.614		426.823
		380.354		499.997
		406.304		338.864
		383.371		448.247
		426.672		400.873
		339.316		478.422
		376.582		549.484
		469.068		353.8
		406.003		366.926
		459.714		482.194
		435.423		503.166
		408.115		436.328
		314.724		353.951
		404.343		506.334
		464.24		386.54
		495.471		364.663
		415.508		499.997
		366.021		343.39
		410.076		393.631
		469.37		366.474
		324.681		509.804
		437.686		426.371
		415.96		506.636
		372.358		582.375
		386.842		488.078
		524.137		607.42
		423.806		440.402
		433.16		385.333
		441.307		413.245
		409.171		419.732
		484.005		526.249
		449.002		460.166
		445.532		455.791
		423.504		486.268
		554.161		497.583
		380.807		524.288
		266.897		523.534
		388.954		639.707
		392.726		469.822
		372.659		476.914
		461.826		673.503
		347.765		554.01
		328.755		562.007
		430.746		514.632
		375.224		469.219
		410.981		433.009
		355.46		454.433
		347.463		461.524
		387.898		520.516
		412.038		357.421
		382.466		559.894
		374.168		547.07
		394.838		492.454
		323.625		468.314
		344.144		573.02
		309.443		367.831
		410.529		481.892
		361.796		476.159
		375.526		555.217
		390.463		522.478
		389.256		623.262
		415.055		611.795
		388.954		207.15
		378.091		514.029
		383.221		529.418
		433.16		483.703
		400.571		622.205
		378.091		426.823
		242.757		561.403
		386.842		599.876
		285.152		348.972
		425.918		441.911
		373.866		570.003
		355.309		638.198
		308.236		655.7
		284.398		502.864
		415.659		441.458
		433.009		372.207
		409.473		488.38
		337.355		402.834
		344.446		512.369
		331.772		505.429
		325.888		579.81
		369.944		515.688
		398.912		497.583
		424.711		488.38
		365.417		496.075
		307.482		471.935
		315.327		412.339
		325.436		472.387
		293.45		535.302
		237.778		391.519
		306.426		549.786
		377.789		305.671
		357.27		512.218
		353.951		445.532
		344.597		456.093
		349.274		345.653
		424.258		383.221
		329.509		436.63
		327.699		495.924
		315.629		499.394
		364.06		521.421
		315.176		553.558
		262.974		445.079
		242.757		437.988
		329.208		543.449
		397.252		627.033
		233.101		565.477
		409.925		448.7
		356.516		511.916
		289.226		475.707
		401.175		530.323
		301.899		352.895
		211.827		280.928
		380.807		517.348
		464.24		459.714
		254.977		488.531
		395.592		466.201
		377.638		556.877
		373.112		488.078
		388.049		446.135
		268.405		351.839
		326.945		608.627
		351.688		613.756
		332.074		590.974
		357.421		420.788
		468.465		484.005
		377.789		518.102
		369.642		490.19
		333.734		573.02
		328.001		577.094
		347.463		291.489
		521.723		494.264
		310.952		656.303
		299.636		515.236
		370.849		531.681
		301.296		511.615
		321.06		587.353
		482.345		563.666
		254.525		454.735
		234.006		677.576
		314.573		482.798
		323.625		542.544
		431.048		641.97
		337.204		619.188
		334.036		572.266
		321.815		402.834
		293.149		550.54
		273.233		483.099
		263.728		356.516
		273.535		605.458
		262.37		533.19
		293.45		621.3
		262.974		279.268
		280.173		303.861
		193.119		272.781
		192.666		363.456
		285.454		474.65
		248.792		332.074
		253.921		354.705
		313.064		362.4
		349.123		274.44
		315.629		307.18
		348.67		255.883
		368.284		399.213
		374.621		290.282
		398.308		316.534
		284.247		396.95
		350.33		271.121
		327.397		316.383
		337.958		249.999
		384.88		359.684
		371.905		350.783
		319.703		272.328
		366.624		325.285
		376.28		284.549
		320.155		357.27
		462.279		383.824
		356.365		368.888
		292.545		315.629
		390.01		397.252
		408.115		431.199
		349.877		394.385
		287.717		366.323
		383.07		277.156
		382.768		364.361
		384.428		334.79
		372.659		339.618
		465.145		303.408
		429.086		453.981
		351.99		267.198
		352.291		398.459
		410.227		328.906
		360.74		401.326
		326.492		417.469
		260.56		461.373
		471.633		408.115
		414.15		469.219
		361.796		350.783
		413.395		392.273
		449.454		326.19
		384.428		383.824
		356.214		308.689
		301.447		411.585
		366.624		343.239
		341.73		252.865
		464.844		441.307
		432.104		329.66
		402.231		323.776
		374.772		243.813
		328.302		464.994
		362.853		426.069
		369.038		343.39
		392.726		362.853
		350.028		335.846
		355.309		335.846
		444.325		373.112
		385.785		430.444
		392.877		413.094
		440.553		431.802
		466.352		411.736
		278.061		299.938
		295.714		452.472
		426.672		371.754
		287.717		367.077
		381.712		449.756
		353.649		378.845
		354.856		347.011
		287.114		283.191
		355.007		509.955
		421.392		297.826
		308.085		369.642
		265.69		329.208
		368.888		397.403
		318.043		391.368
		300.542		282.587
		304.012		335.393
		312.461		441.458
		353.8		438.441
		324.229		454.433
		265.539		378.091
		345.502		402.533
		359.533		327.246
		303.257		245.623
		370.245		426.22
		364.21		270.819
		308.387		374.47
		347.765		423.504
		309.141		464.391
		283.493		368.133
		272.781		458.356
		331.923		412.943
		291.338		445.833
		185.123		424.108
		478.573		336.751
		342.183		460.317
		480.685		246.83
		537.263		320.306
		465.296		427.276
		566.985		241.851
		485.513		259.956
		382.014		490.19
		540.432		429.992
		454.132		337.506
		485.212		399.364
		466.805		343.993
		464.994		313.366
		407.059		273.837
		418.073		402.533
		507.843		392.877
		320.91		338.562
		318.496		337.657
		386.992		391.67
		320.91		389.557
		471.331		466.503
		438.591		422.901
		435.423		316.685
		512.369		328.755
		595.048		390.764
		382.164		300.542
		398.459		379.751
		391.971		410.378
		229.178		410.831
		391.82		429.388
		435.272		395.592
		374.319		315.176
		422.448		417.922
		270.819		352.895
		345.502		299.485
		422.297		493.208
		322.267		359.081
		382.919		276.402
		282.437		326.341
		294.205		403.74
		368.133		560.045
		422.146		536.66
		382.466		339.014
		402.985		487.173
		292.998		354.705
		329.509		482.948
		380.052		330.867
		401.326		457.903
		384.578		373.716
		335.544		463.184
		343.692		361.796
		337.657		320.608
		414.15		426.974
		378.544		377.337
		277.609		453.075
		363.456		382.315
		356.818		385.635
		369.642		354.404
		233.855		756.333
		344.295		263.728
		369.34		308.99
		294.205		344.597
		294.507		715.295
		287.265		307.331
		281.833		630.353
		328.906		363.154
		281.38		314.875
		328.001		524.137
		379.449		362.853
		272.026		305.369
		247.736		265.086
		368.284		439.798
		242.908		285.756
		293.45		289.679
		309.292		346.106
		280.173		286.359
		228.725		485.212
		285.605		370.095
		218.617		329.66
		307.029		319.099
		420.637		336.6
		472.387		350.783
		208.659		312.913
		190.705		280.324
		210.922		342.334
		191.007		491.699
		242.757		349.425
		236.873		297.524
		278.514		306.426
		279.721		296.468
		226.915		330.415
		340.976		320.91
		282.889		649.665
		308.085		357.27
		123.415		589.918
		310.65		438.29
		234.76		735.814
		87.054		304.464
		346.558		315.78
		228.574		352.593
		225.255		524.59
		224.803		401.024
		317.741		359.081
		256.637		431.953
		340.674		382.768
		447.493		315.176
		352.744		370.396
		344.597		375.375
		243.36		370.245
		256.034		341.73
		439.798		323.927
		224.954		332.527
		302.201		284.851
		233.101		383.221
		288.019		356.968
		416.564		372.207
		388.049		391.368
		323.474		424.409
		318.194		396.648
		300.089		226.01
		470.577		264.181
		251.357		388.803
		325.285		338.109
		291.791		314.724
		405.701		429.69
		415.96		330.415
		322.117		417.318
		329.962		314.271
		355.912		334.337
		593.087		301.447
		401.929		385.333
		317.892		375.526
		265.991		779.869
		263.879		303.861
		304.766		361.646
		386.842		359.232
		375.224		343.088
		570.305		361.796
		245.322		352.744
		287.415		377.337
		373.112		348.067
		317.138		377.789
		304.163		254.676
		277.76		348.52
		279.721		255.279
		273.837		351.386
		322.569		391.971
		238.381		429.237
		233.553		370.547
		279.872		365.719
		275.044		740.189
		241.701		365.87
		217.259		383.975
		220.276		283.342
		251.206		275.647
		302.352		509.201
		257.391		362.4
		290.584		505.58
		221.483		295.261
		242.757		317.741
		321.211		503.769
		242.002		508.597
		219.371		371.302
		244.416		526.249
		195.231		393.933
		355.761		420.939
		280.475		457.451
		346.256		280.324
		377.035		391.67
		377.337		420.336
		203.982		372.81
		200.965		239.588
		370.245		340.221
		395.592		445.683
		433.462		342.937
		338.26		419.129
		374.772		335.695
		415.96		353.8
		337.204		367.228
		339.014		446.286
		345.955		393.782
		489.889		423.957
		356.063		359.684
		377.035		328.152
		215.448		420.939
		378.996		436.177
		339.165		371.754
		367.681		389.557
		405.852		348.52
		297.675		474.5
		287.265		384.729
		370.396		613.756
		385.936		394.536
		222.238		455.64
		353.046		319.401
		374.621		504.373
		167.47		338.713
		388.652		485.212
		412.188		346.106
		381.561		361.344
		263.577		443.118
		442.062		345.049
		272.479		316.383
		259.655		412.792
		198.852		341.73
		241.248		344.748
		220.276		404.796
		214.845		409.171
		243.36		376.13
		319.552		507.088
		125.226		253.62
		268.405		280.777
		390.915		387.445
		162.492		334.036
		352.895		419.732
		288.472		258.598
		279.872		457.3
		273.535		414.301
		370.245		440.402
		309.292		280.023
		274.893		357.572
		376.13		367.379
		317.741		419.883
		298.429		233.704
		323.022		363.154
		258.598		281.682
		288.321		466.956
		335.846		506.938
		329.057		440.251
		261.767		446.437
		198.551		439.798
		310.65		420.336
		287.265		534.095
		205.038		454.282
		347.011		511.615
		385.936		348.369
		326.945		490.794
		327.85		306.275
		366.172		377.638
		399.666		404.494
		359.081		393.027
		412.943		418.073
		394.536		447.342
		435.876		558.235
		378.845		473.594
		334.488		315.025
		351.084		480.082
		377.186		408.869
		409.624		356.818
		331.471		377.487
		374.168		331.923
		317.138		522.176
		381.41		231.743
		453.528		226.01
		315.931		403.438
		354.102		421.543
		455.339		419.28
		424.258		462.128
		406.606		345.049
		443.57		502.864
		337.958		453.377
		480.535		406.757
		300.24		511.916
		384.277		487.927
		450.661		340.976
		351.235		383.221
		415.206		337.657
		386.54		206.245
		436.328		432.255
		388.954		473.443
		425.918		407.36
		404.041		481.138
		437.535		272.026
		386.087		311.404
		366.323		280.475
		413.094		279.57
		446.739		286.812
		392.424		248.641
		430.444		386.691
		384.729		512.972
		400.42		337.204
		429.539		418.676
		418.676		489.889
		371.151		355.912
		412.49		493.962
		382.315		358.025
		382.164		263.879
		453.981		256.335
		452.019		251.206
		382.919		475.556
		385.785		384.126
		302.956		487.173
		314.12		444.777
		406.304		415.055
		370.698		537.867
		391.066		435.423
		332.074		510.408
		402.382		303.106
		175.014		456.546
		289.377		452.623
		310.65		530.625
		313.517		173.807
		249.395		244.718
		356.516		357.572
		379.751		267.802
		272.177		405.55
		289.377		363.305
		373.565		445.683
		343.088		367.077
		422.448		381.41
		316.987		464.391
		392.122		398.61
		153.59		544.656
		345.2		401.929
		323.474		462.731
		332.225		577.094
		401.326		418.978
		302.956		478.724
		335.092		468.615
		540.733		409.624
		412.641		311.555
		326.643		460.619
		415.508		381.259
		408.869		462.128
		403.89		407.059
		245.02		477.819
		257.995		481.44
		374.017		278.363
		357.723		501.657
		393.782		473.142
		355.309		404.494
		312.762		340.825
		365.116		446.286
		410.981		415.357
		337.958		344.446
		329.509		472.84
		279.721		341.73
		408.869		418.525
		240.343		453.075
		196.589		394.989
		206.094		447.795
		407.21		444.023
		275.044		467.258
		307.633		332.074
		193.723		455.64
		291.791		387.445
		251.357		429.388
		227.82		452.472
		294.205		423.957
		295.714		333.13
		245.925		453.528
		292.696		360.74
		251.96		495.32
		280.777		380.203
		344.144		457.451
		317.439		414.753
		284.398		425.767
		260.862		376.884
		281.23		384.88
		342.635		360.74
		274.591		228.424
		333.583		496.225
		351.084		340.221
		249.546		426.22
		165.207		369.944
		359.684		289.829
		359.382		325.738
		248.641		377.94
		375.224		501.808
		354.555		389.105
		236.42		345.502
		331.772		474.952
		89.619		380.505
		344.446		406.908
		106.668		411.887
		313.969		334.488
		250.904		378.393
		327.85		282.135
		262.069		410.831
		345.804		430.595
		268.707		340.976
		327.397		425.013
		306.124		365.87
		230.083		363.758
		329.962		419.43
		251.809		389.708
		235.666		310.952
		251.206		350.934
		282.738		336.45
		135.183		359.232
		126.734		548.428
		149.366		276.1
		144.236		477.064
		173.204		416.564
		149.969		232.648
		199.456		317.892
		138.05		404.645
		214.091		351.99
		200.21		404.947
		174.863		268.707
		177.126		382.617
		195.382		268.556
		154.948		322.569
		233.855		325.285
		164.755		470.426
		203.077		303.408
		144.538		375.526
		201.417		337.657
		189.196		453.981
		162.19		497.583
		163.548		313.517
		157.362		369.944
		185.424		253.62
		187.084		515.386
		157.211		302.201
		215.147		354.555
		189.951		417.62
		151.629		302.503
		173.505		362.249
		205.642		378.996
		166.716		478.724
		222.69		402.683
		167.169		378.393
		160.983		439.195
		195.835		470.879
		37.115		382.768
		163.548		313.668
		152.534		303.106
		159.474		362.853
		137.296		394.838
		150.422		269.16
		169.734		358.93
		444.325		466.654
		127.79		267.349
		191.007		306.275
		258.448		314.875
		251.357		428.634
		198.249		443.269
		220.88		340.071
		196.438		288.17
		243.209		325.738
		245.623		410.076
		182.558		452.17
		183.916		313.818
		145.745		389.256
		301.447		316.685
		294.808		361.344
		353.649		454.132
		308.689		370.245
		313.969		430.444
		324.078		394.687
		226.764		294.657
		248.188		519.158
		203.529		397.705
		288.17		225.255
		215.448		356.516
		252.714		435.725
		290.282		372.659
		285.001		355.761
		274.44		334.488
		350.179		297.977
		240.041		301.296
		337.657		470.728
		273.082		211.375
		339.014		427.276
		356.365		371.754
		341.579		518.253
		386.842		388.199
		304.313		339.769
		265.237		410.529
		311.103		524.892
		361.947		420.939
		257.844		464.994
		267.047		401.778
		334.337		250.602
		351.235		399.515
		352.593		446.135
		269.16		383.975
		39.68		418.223
		323.927		385.031
		319.703		372.207
		294.356		399.213
		304.917		357.421
		377.638		343.541
		288.924		441.609
		328.906		333.583
		326.341		457.903
		307.029		431.199
		335.092		198.249
		332.376		245.02
		360.288		492.303
		257.995		259.956
		311.857		395.743
		261.767		507.239
		289.226		241.55
		309.745		488.38
		289.226		251.96
		313.969		443.872
		264.633		393.933
		301.447		383.975
		356.667		433.009
		286.963		416.715
		347.614		300.391
		164.453		366.474
		298.731		419.732
		336.751		375.375
		251.658		422.448
		279.721		328.604
		267.802		274.893
		213.336		300.843
		300.692		515.99
		351.084		302.201
		162.492		297.675
		165.509		490.945
		325.888		446.286
		241.851		300.24
		274.591		290.433
		242.153		409.925
		306.426		369.944
		286.812		410.227
		349.274		391.67
		314.422		431.953
		248.943		480.685
		277.005		376.884
		321.664		491.096
		276.251		398.157
		226.764		267.349
		266.142		435.423
		291.791		560.045
		250.602		417.167
		162.19		350.934
		188.593		384.88
		279.721		390.161
		201.568		375.375
		254.977		264.935
		182.558		281.079
		186.782		440.553
		155.4		467.258
		98.672		358.025
		137.597		405.097
		227.368		469.973
		235.515		398.157
		200.059		434.367
		204.736		294.507
		288.472		355.611
		154.043		527.456
		194.024		340.523
		200.814		450.209
		168.074		494.113
		141.822		295.714
		357.874		458.959
		275.346		297.222
		418.223		356.063
		400.119		471.18
		456.696		409.02
		325.285		328.001
		397.855		193.27
		350.481		387.294
		426.823		447.493
		588.259		350.783
		418.525		397.554
		260.862		399.213
		422.448		263.577
		426.974		415.508
		535.302		379.298
		261.314		434.97
		499.846		391.67
		481.289		440.251
		491.397		371.302
		444.476		289.528
		425.918		204.887
		465.145		476.461
		388.35		297.524
		377.638		254.374
		308.689		469.672
		434.97		433.009
		120.247		554.916
		258.9		413.999
		398.912		295.261
		337.807		390.312
		270.216		256.939
		367.077		477.97
		298.58		370.698
		174.109		406.003
		195.684		472.086
		195.382		305.068
		220.88		401.024
		260.258		379.751
		203.378		446.286
		251.206		295.714
		207.452		289.528
		153.137		364.512
		196.438		390.161
		222.841		491.699
		184.519		366.775
		273.988		248.037
		310.197		372.659
		181.351		490.794
		225.255		369.189
		187.989		384.578
		256.939		486.419
		210.771		393.329
		285.907		380.656
		201.266		524.137
		223.143		320.759
		322.418		256.788
		293.601		314.422
		253.318		534.246
		242.455		501.808
		210.168		517.8
		193.27		309.292
		312.762		326.19
		188.744		375.677
		294.959		303.861
		222.992		415.055
		238.985		383.371
		211.827		324.229
		205.642		420.637
		170.941		274.742
		259.655		410.378
[truncated: 3,733 more rows]
