# Supplementary material for: DELE1 maintains muscle proteostasis to promote growth and survival in mitochondrial myopathy
Source: EMBO J. 2024 Oct 8;43(22):5548–85. doi: 10.1038/s44318-024-00242-x (PMC11574132; doi:10.1038/s44318-024-00242-x)
Supplement: Supplementary file 24 — Source data Fig. 7 [file 44318_2024_242_MOESM24_ESM.zip › Figure 7/K/7K.txt]

Percent of type 1 myofibers with FK2 aggregates	Percent of type 2a myofibers with FK2 aggregates	Percent of type 2b myofibers with FK2 aggregates
10.71428571	1.840490798	0.777604977
8.737864078	1.720430108	0.330851944
1.908396947	0.660066007	0.158898305
