# Supplementary material for: DELE1 maintains muscle proteostasis to promote growth and survival in mitochondrial myopathy
Source: EMBO J. 2024 Oct 8;43(22):5548–85. doi: 10.1038/s44318-024-00242-x (PMC11574132; doi:10.1038/s44318-024-00242-x)
Supplement: Supplementary file 26 — Figure EV1G Source Data [file 44318_2024_242_MOESM26_ESM.zip]

Archive with 6 entries (5 files):
- EV1G/
- EV1G/EV1G_bottom_left.tif
- EV1G/EV1G_bottom_right.tif
- EV1G/EV1G_top_left.tif
- EV1G/EV1G_top_right.tif
- EV1G/README.txt
