# Supplementary material for: DELE1 maintains muscle proteostasis to promote growth and survival in mitochondrial myopathy
Source: EMBO J. 2024 Oct 8;43(22):5548–85. doi: 10.1038/s44318-024-00242-x (PMC11574132; doi:10.1038/s44318-024-00242-x)
Supplement: Supplementary file 27 — Figure EV1H Source Data [file 44318_2024_242_MOESM27_ESM.zip]

Archive with 4 entries (3 files):
- EV1H/
- EV1H/EV1H_bottom_and_J_top.tif
- EV1H/EV1H_top.tif
- EV1H/README.txt
