# Supplementary material for: DELE1 maintains muscle proteostasis to promote growth and survival in mitochondrial myopathy
Source: EMBO J. 2024 Oct 8;43(22):5548–85. doi: 10.1038/s44318-024-00242-x (PMC11574132; doi:10.1038/s44318-024-00242-x)
Supplement: Supplementary file 28 — Figure EV1HIJ Source Data [file 44318_2024_242_MOESM28_ESM.zip]

Archive with 5 entries (4 files):
- EV1HIJ/
- EV1HIJ/EV1I_and_J_top.tif
- EV1HIJ/EV1I_bottom.tif
- EV1HIJ/EV1J_bottom.tif
- EV1HIJ/README.txt
