# Supplementary material for: DELE1 maintains muscle proteostasis to promote growth and survival in mitochondrial myopathy
Source: EMBO J. 2024 Oct 8;43(22):5548–85. doi: 10.1038/s44318-024-00242-x (PMC11574132; doi:10.1038/s44318-024-00242-x)
Supplement: Supplementary file 30 — Figure EV2D bottom Source Data [file 44318_2024_242_MOESM30_ESM.zip]

Archive with 6 entries (5 files):
- EV2D_bottom_ middle/
- EV2D_bottom_ middle/EV2D_bottom_left.tif
- EV2D_bottom_ middle/EV2D_bottom_right.tif
- EV2D_bottom_ middle/EV2D_middle_left.tif
- EV2D_bottom_ middle/EV2D_middle_right.tif
- EV2D_bottom_ middle/README.txt
