# Supplementary material for: DELE1 maintains muscle proteostasis to promote growth and survival in mitochondrial myopathy
Source: EMBO J. 2024 Oct 8;43(22):5548–85. doi: 10.1038/s44318-024-00242-x (PMC11574132; doi:10.1038/s44318-024-00242-x)
Supplement: Supplementary file 32 — Figure EV2E Source Data [file 44318_2024_242_MOESM32_ESM.zip]

Archive with 5 entries (4 files):
- EV2E/
- EV2E/EV2E_left.tif
- EV2E/EV2E_middle.tif
- EV2E/EV2E_right.tif
- EV2E/README.txt
