# Supplementary material for: DELE1 maintains muscle proteostasis to promote growth and survival in mitochondrial myopathy
Source: EMBO J. 2024 Oct 8;43(22):5548–85. doi: 10.1038/s44318-024-00242-x (PMC11574132; doi:10.1038/s44318-024-00242-x)
Supplement: Supplementary file 33 — Figure EV3ABCD Source Data [file 44318_2024_242_MOESM33_ESM.zip]

Archive with 6 entries (5 files):
- EV3ABCD/
- EV3ABCD/EV3A.tif
- EV3ABCD/EV3B.tif
- EV3ABCD/EV3C.tif
- EV3ABCD/EV3D.tif
- EV3ABCD/README.txt
