# Supplementary material for: DELE1 maintains muscle proteostasis to promote growth and survival in mitochondrial myopathy
Source: EMBO J. 2024 Oct 8;43(22):5548–85. doi: 10.1038/s44318-024-00242-x (PMC11574132; doi:10.1038/s44318-024-00242-x)
Supplement: Supplementary file 36 — Figure EV3G1-3 Source Data [file 44318_2024_242_MOESM36_ESM.zip › EV3G1-3/README.txt]

1. Selected areas from original micrographs were cropped using Adobe Photoshop
2. Using Photoshop, slight adjustments to Levels in cropped images were applied by moving the 
outer black and white sliders in to edge of histogram to optimize contrast (only linear adjustments)
3. A white box was drawn indicating location of nano-mitochondria in figure
4. Images were placed into Adobe Illustrator figure file
