# Supplementary material for: DELE1 maintains muscle proteostasis to promote growth and survival in mitochondrial myopathy
Source: EMBO J. 2024 Oct 8;43(22):5548–85. doi: 10.1038/s44318-024-00242-x (PMC11574132; doi:10.1038/s44318-024-00242-x)
Supplement: Supplementary file 39 — Figure EV3H4-5 Source Data [file 44318_2024_242_MOESM39_ESM.zip]

Archive with 4 entries (3 files):
- EV3H4-5/
- EV3H4-5/EV3H-4_box.tif
- EV3H4-5/EV3H-5_box.tif
- EV3H4-5/README.txt
