# Supplementary material for: DELE1 maintains muscle proteostasis to promote growth and survival in mitochondrial myopathy
Source: EMBO J. 2024 Oct 8;43(22):5548–85. doi: 10.1038/s44318-024-00242-x (PMC11574132; doi:10.1038/s44318-024-00242-x)
Supplement: Supplementary file 40 — Figure EV4ABCD Source Data [file 44318_2024_242_MOESM40_ESM.zip]

Archive with 6 entries (5 files):
- EV4ABCD/
- EV4ABCD/EV4A.tif
- EV4ABCD/EV4B.tif
- EV4ABCD/EV4C.tif
- EV4ABCD/EV4D.tif
- EV4ABCD/README.txt
